# Supplementary material for: Reconstructing spruce budworm outbreak severity: a comparison of paleoecological and tree-ring signals
Source: PLoS One. 2025 Aug 12;20(8):e0329406. doi: 10.1371/journal.pone.0329406 (PMC12342301; doi:10.1371/journal.pone.0329406)
Supplement: S4 Dataset — (ZIP) [file pone.0329406.s004.zip]

Archive with 34 entries (31 files):
- Dendrochronology/
- Dendrochronology/Individual_tree_chronologies/
- Dendrochronology/Site_chronology/
- Dendrochronology/Individual_tree_chronologies/Belanger_1900_present_clean_EPS_spline60.txt
- __MACOSX/Dendrochronology/Individual_tree_chronologies/._Belanger_1900_present_clean_EPS_spline60.txt
- Dendrochronology/Individual_tree_chronologies/BoisJoli_1900_present_clean_EPS_spline60.txt
- __MACOSX/Dendrochronology/Individual_tree_chronologies/._BoisJoli_1900_present_clean_EPS_spline60.txt
- Dendrochronology/Individual_tree_chronologies/Buire_1900_present_clean_EPS_spline60.txt
- __MACOSX/Dendrochronology/Individual_tree_chronologies/._Buire_1900_present_clean_EPS_spline60.txt
- Dendrochronology/Individual_tree_chronologies/Lake1_1900_present_clean_EPS_spline60.txt
- Dendrochronology/Individual_tree_chronologies/Lake2_1900_present_clean_EPS_spline60.txt
- Dendrochronology/Individual_tree_chronologies/Lake3_1900_present_clean_EPS_spline60.txt
- Dendrochronology/Individual_tree_chronologies/Lake4_1900_present_clean_EPS_spline60.txt
- Dendrochronology/Individual_tree_chronologies/Lake5_1900_present_clean_EPS_spline60.txt
- Dendrochronology/Individual_tree_chronologies/Lake8_1900_present_clean_EPS_spline60.txt
- __MACOSX/Dendrochronology/Individual_tree_chronologies/._Lake8_1900_present_clean_EPS_spline60.txt
- Dendrochronology/Site_chronology/Belanger_chronology_1900_present_clean_EPS_spline60.txt
- __MACOSX/Dendrochronology/Site_chronology/._Belanger_chronology_1900_present_clean_EPS_spline60.txt
- Dendrochronology/Site_chronology/BoisJoli_chronology_1900_present_clean_EPS_spline60.txt
- __MACOSX/Dendrochronology/Site_chronology/._BoisJoli_chronology_1900_present_clean_EPS_spline60.txt
- Dendrochronology/Site_chronology/Buire_chronology_1900_present_clean_EPS_spline60.txt
- __MACOSX/Dendrochronology/Site_chronology/._Buire_chronology_1900_present_clean_EPS_spline60.txt
- Dendrochronology/Site_chronology/Lake1_chronology_1900_present_clean_EPS_spline60.txt
- __MACOSX/Dendrochronology/Site_chronology/._Lake1_chronology_1900_present_clean_EPS_spline60.txt
- Dendrochronology/Site_chronology/Lake2_chronology_1900_present_clean_EPS_spline60.txt
- __MACOSX/Dendrochronology/Site_chronology/._Lake2_chronology_1900_present_clean_EPS_spline60.txt
- Dendrochronology/Site_chronology/Lake3_chronology_1900_present_clean_EPS_spline60.txt
- __MACOSX/Dendrochronology/Site_chronology/._Lake3_chronology_1900_present_clean_EPS_spline60.txt
- Dendrochronology/Site_chronology/Lake4_chronology_1900_present_clean_EPS_spline60.txt
- __MACOSX/Dendrochronology/Site_chronology/._Lake4_chronology_1900_present_clean_EPS_spline60.txt
- Dendrochronology/Site_chronology/Lake5_chronology_1900_present_clean_EPS_spline60.txt
- __MACOSX/Dendrochronology/Site_chronology/._Lake5_chronology_1900_present_clean_EPS_spline60.txt
- Dendrochronology/Site_chronology/Lake8_chronology_1900_present_clean_EPS_spline60.txt
- __MACOSX/Dendrochronology/Site_chronology/._Lake8_chronology_1900_present_clean_EPS_spline60.txt
