# Supplementary material for: Reconstructing spruce budworm outbreak severity: a comparison of paleoecological and tree-ring signals
Source: PLoS One. 2025 Aug 12;20(8):e0329406. doi: 10.1371/journal.pone.0329406 (PMC12342301; doi:10.1371/journal.pone.0329406)
Supplement: S4 Dataset — (ZIP) [file pone.0329406.s004.zip › Dendrochronology/Individual_tree_chronologies/Belanger_1900_present_clean_EPS_spline60.txt]

0Bel-1	0Bel-4	0Bel-5	0Bel-6	0Bel-8	0Bel-9	Bel-10	Bel-11	Bel-13	Bel-14	Bel-15	Bel-16	Bel-17	Bel-18	Bel-19	Bel-20	Bel-21	Bel-22	Bel-24	Bel-25	Bel-26	Bel-27	Bel-28	Bel-30	BEL-31	Bel-32
1911	NA	NA	NA	NA	NA	NA	NA	NA	NA	NA	NA	NA	NA	NA	NA	NA	NA	NA	NA	NA	NA	NA	NA	NA	2.26254306130955	NA
1912	NA	NA	NA	NA	NA	NA	NA	NA	NA	NA	NA	NA	NA	NA	NA	NA	NA	NA	NA	NA	NA	NA	NA	NA	0.283020372695657	NA
1913	NA	NA	NA	NA	NA	NA	NA	NA	NA	NA	NA	NA	NA	NA	NA	NA	NA	NA	NA	NA	NA	NA	NA	NA	0.40538585889797	NA
1914	NA	NA	NA	NA	NA	NA	NA	NA	NA	NA	NA	NA	NA	NA	NA	NA	NA	NA	NA	NA	NA	NA	NA	NA	1.04056985697894	NA
1915	NA	NA	NA	NA	NA	NA	NA	NA	NA	NA	NA	NA	NA	NA	NA	NA	NA	NA	NA	NA	NA	NA	NA	NA	0.269277694870447	NA
1916	NA	NA	NA	NA	NA	NA	NA	NA	NA	NA	NA	NA	NA	NA	NA	NA	NA	NA	NA	NA	NA	NA	NA	NA	0.697339003890539	NA
1917	NA	NA	NA	NA	NA	NA	NA	NA	NA	NA	NA	NA	NA	NA	NA	NA	NA	NA	NA	NA	NA	NA	NA	NA	0.730670974445716	NA
1918	NA	NA	NA	NA	NA	NA	NA	NA	NA	NA	NA	NA	NA	NA	NA	NA	NA	NA	NA	NA	NA	NA	NA	NA	0.597418082490201	NA
1919	NA	NA	NA	NA	NA	NA	NA	NA	NA	NA	NA	NA	NA	NA	NA	NA	NA	NA	NA	NA	NA	NA	NA	NA	0.772205536511927	NA
1920	NA	NA	NA	NA	NA	NA	NA	NA	NA	NA	NA	NA	NA	NA	NA	NA	NA	NA	NA	NA	NA	NA	NA	NA	1.05567365411403	NA
1921	NA	NA	NA	NA	NA	NA	NA	NA	NA	NA	NA	NA	NA	NA	NA	NA	NA	NA	NA	NA	NA	NA	NA	NA	1.58347712510362	NA
1922	NA	NA	NA	NA	NA	NA	NA	NA	NA	NA	NA	NA	NA	NA	NA	NA	NA	NA	NA	NA	NA	NA	NA	NA	1.13722581973221	NA
1923	NA	NA	NA	NA	NA	NA	NA	NA	NA	NA	NA	NA	NA	NA	NA	NA	NA	NA	NA	NA	NA	NA	NA	NA	1.41388249579611	NA
1924	NA	NA	NA	NA	NA	NA	NA	NA	NA	NA	NA	NA	NA	NA	NA	NA	NA	NA	NA	NA	NA	NA	NA	NA	1.34982276954989	NA
1925	NA	NA	NA	NA	NA	NA	NA	NA	NA	NA	NA	NA	NA	NA	NA	NA	NA	NA	NA	NA	NA	NA	NA	NA	1.39486633183461	NA
1926	NA	NA	NA	NA	NA	NA	NA	NA	NA	NA	NA	NA	NA	NA	NA	NA	NA	NA	NA	NA	NA	NA	NA	NA	1.30179547523646	NA
1927	NA	NA	NA	NA	NA	NA	NA	0.790565480714145	NA	NA	NA	NA	NA	NA	NA	NA	NA	NA	NA	NA	NA	NA	NA	NA	1.1282459107749	NA
1928	NA	NA	NA	NA	NA	NA	NA	1.16160746931654	NA	NA	NA	NA	NA	NA	NA	NA	NA	NA	NA	NA	NA	NA	NA	NA	1.27860468729425	NA
1929	NA	NA	NA	NA	NA	NA	NA	1.32759894204996	NA	NA	NA	NA	NA	NA	NA	NA	NA	NA	NA	NA	NA	NA	1.00625375711645	NA	1.2279353747743	NA
1930	NA	NA	NA	NA	NA	NA	NA	1.18580785616244	NA	NA	NA	NA	NA	NA	NA	NA	NA	NA	NA	NA	NA	NA	0.871184738056698	NA	1.1550752967046	NA
1931	NA	NA	NA	NA	NA	NA	NA	0.883745642532007	NA	NA	NA	NA	NA	NA	NA	NA	NA	NA	NA	NA	NA	NA	1.10537236733613	NA	1.02041289817005	NA
1932	NA	NA	NA	NA	NA	NA	1.3566122574796	0.976359150471118	NA	NA	NA	NA	NA	NA	NA	NA	NA	NA	NA	NA	NA	NA	1.93936289421623	NA	1.45317162316327	NA
1933	NA	NA	NA	NA	NA	NA	1.22227628523516	1.16263201117507	NA	NA	NA	NA	NA	NA	NA	NA	NA	NA	NA	NA	NA	NA	1.41126624333601	NA	1.41318441077173	NA
1934	NA	NA	1.25540310491069	NA	NA	NA	0.698629825716456	0.90437315649762	NA	NA	NA	NA	NA	NA	NA	NA	NA	NA	NA	NA	NA	NA	1.21417674060524	NA	1.0403189671404	NA
1935	NA	NA	1.16613790364071	NA	NA	NA	0.668577450727852	0.781058916725423	NA	NA	NA	NA	NA	NA	NA	1.22825506643672	NA	NA	NA	NA	NA	NA	1.15921565038621	NA	0.967244615371977	NA
1936	NA	NA	1.16912545047292	NA	NA	NA	1.00245275415197	0.978506562020653	NA	NA	NA	NA	NA	NA	2.23303195012758	0.982677927784036	NA	NA	NA	NA	NA	NA	1.10750081193451	NA	1.03956831637637	NA
1937	NA	NA	1.14242763888647	NA	NA	NA	0.91701989674676	0.92465541287648	NA	NA	NA	NA	NA	NA	1.27118816726254	0.937128352494269	NA	NA	NA	NA	0.691542929812453	NA	0.78190957992671	NA	0.727164936714168	NA
1938	NA	NA	0.986679089308588	NA	NA	NA	1.2015734773196	0.853330928824153	NA	NA	NA	NA	NA	NA	0.963090286883044	0.720498900289098	NA	NA	NA	NA	0.751077113822919	NA	0.442065743097147	NA	0.503230340755177	NA
1939	NA	NA	0.848818369539103	NA	NA	NA	1.21386234995989	1.14609934577784	NA	NA	NA	NA	NA	NA	1.50085545995272	0.863150134030014	NA	NA	NA	NA	0.703313830509487	NA	0.506386804953274	NA	0.634989652588882	NA
1940	NA	NA	1.11010566583684	NA	NA	NA	1.11272749895898	1.21438012969762	NA	NA	NA	NA	NA	NA	1.16176145217418	0.666163927960652	NA	NA	NA	NA	0.7168731509954	1.26505722694573	0.522578817076216	NA	0.668752024613187	NA
1941	NA	NA	1.08731186110797	NA	NA	NA	0.792828735925706	0.852921106953327	NA	NA	NA	NA	NA	NA	1.1379970922035	0.677950891817156	NA	NA	NA	NA	0.920761248474131	1.03957386682367	0.737427929821699	NA	0.643991285528378	NA
1942	NA	1.31231725030522	1.07924793650643	NA	NA	1.05472470351166	0.779649306329143	1.35343407635322	NA	NA	NA	NA	NA	NA	0.790080007328254	0.809497581372644	NA	NA	NA	NA	1.1545242835771	0.809751532433042	0.550573081662854	NA	0.758298968386125	NA
1943	NA	2.36219505607258	1.32971199835662	NA	NA	1.18803104346946	3.06705188780582	1.44929012781292	NA	NA	NA	NA	NA	NA	0.603143057349327	0.848416062795388	NA	NA	NA	NA	1.27431653824704	1.24720198587298	0.789644878831562	NA	1.07256709082267	NA
1944	NA	0.950158209145233	1.13415414272524	NA	NA	0.78031359801795	0.965291471899502	0.90894340823623	NA	NA	NA	NA	NA	NA	0.262758213895455	0.833349179022778	NA	NA	NA	NA	1.6220120189079	0.370114495602695	0.716954077803774	NA	0.918163164221201	NA
1945	NA	1.13425557882229	0.732538777123595	NA	NA	0.857813232622702	0.622956689899116	1.14697359177788	NA	NA	NA	NA	NA	NA	0.488841225358015	0.803886963342427	NA	NA	NA	NA	1.90991362562025	0.654806499659374	0.870697447902441	NA	0.748808645306244	NA
1946	NA	1.33834175773404	0.892891518425381	NA	NA	0.744478936572953	0.933192558014365	1.27561608851474	NA	NA	NA	NA	NA	1.19771087598359	0.65642928331126	1.06213016168512	0.786840875607482	NA	NA	NA	1.835302233877	0.994293536322301	1.2842941270192	NA	1.17065542480526	NA
1947	NA	1.5911107978713	1.08131479005404	NA	NA	0.853879057976819	0.616062772921158	1.42220712950204	NA	NA	NA	NA	NA	1.05070158506155	0.856378537420727	1.12281974191081	0.894120214618739	NA	NA	NA	2.21728740194086	0.880566039698982	1.38563706247214	NA	1.46016547650518	NA
1948	NA	1.12262751147759	0.87667694945931	NA	NA	0.968851824767819	0.422055321565551	0.889103962505213	NA	NA	NA	NA	NA	0.501520931834611	0.402895428341707	0.653810585660474	0.401245360148507	NA	NA	NA	1.47560455582315	0.697097528294696	0.600905379579441	NA	0.861576489698804	NA
1949	NA	0.71987949559323	0.485151318875101	NA	NA	0.564833331336773	0.358927464746206	0.402551139039225	NA	NA	NA	NA	NA	0.140012383254877	0.190155604455686	0.356338680550655	0.216975093697903	NA	NA	NA	0.556240412003915	0.198492605260695	0.197444998380776	NA	0.451012073421903	NA
1950	NA	0.66146962452474	0.496940740345096	NA	NA	0.432886130685552	0.500855810818375	0.254425145613397	NA	NA	NA	NA	NA	0.260495818628365	0.22505349041263	0.609295916129076	0.228145475990316	NA	NA	NA	0.228934074998595	0.580465843484136	0.256152262507973	NA	0.434559271868553	NA
1951	NA	0.309321713032662	0.227715104374984	NA	NA	0.208934106195243	0.371423873026693	0.0878191225671096	NA	NA	NA	NA	NA	0.363341020002231	0.192347662069297	0.615876952889768	0.187523288651966	NA	NA	NA	0.152756497949169	0.797785049948214	0.15594951421736	NA	0.120364943935538	NA
1952	NA	0.402318022849214	0.895870143327076	NA	NA	0.550941550855264	1.68902439833329	0.166755494039911	NA	NA	NA	NA	NA	0.636275458123731	0.529269532645333	1.00292506954778	0.925584264920682	NA	NA	NA	0.19858455059669	1.37276434089342	0.616076947242962	NA	0.262837087702188	NA
1953	NA	0.401295901770815	1.09032599842673	NA	NA	0.818211396949029	1.24667124416093	0.499206301097231	NA	NA	NA	NA	NA	0.618032980124896	0.739067859114026	1.13394322239224	1.15719754067064	NA	NA	NA	0.183122844462908	0.867039474273653	0.966061968568312	NA	0.529198991995772	NA
1954	NA	0.764541909612931	0.580057570610843	NA	NA	0.909058971802804	0.80941706901943	0.898952996828219	NA	NA	NA	NA	NA	0.795607801753812	0.90412616186385	1.17773158691994	1.20427714190575	NA	NA	NA	0.510153230958982	0.506688743407643	0.989380363623935	0.901699050239532	0.468457927182044	NA
1955	NA	0.789970327103309	0.929763142278294	0.917024989281502	NA	1.14132849533268	0.901893715053642	0.834032674684789	NA	NA	NA	NA	NA	1.25357671148014	1.30870255254876	1.30895455850282	1.58478516610458	NA	NA	NA	1.73065437184055	0.574377870589521	1.41329880057261	0.989586748052594	0.6964034967599	NA
1956	NA	0.630067006558096	0.79552748967757	1.69219281871009	1.41609555103978	1.30858753672451	0.930355499813231	1.12329970583516	NA	NA	NA	NA	NA	1.63875737736552	1.23694212411207	1.35279042857077	1.66852613727248	NA	NA	NA	1.07351258984578	0.949320626270497	1.65702374096925	1.50563179632456	1.0664168791453	NA
1957	NA	0.509847581617618	0.905051622297856	0.761124843048946	0.654477179686382	1.11852254508332	0.875486846597289	0.893243150941356	0.787144872980743	NA	NA	NA	NA	0.750576427219934	1.18947931372965	0.850303114666937	1.5374962680107	NA	NA	NA	0.579247259274996	1.14163259366499	1.37130330075348	0.952876239056168	1.25198378790706	NA
1958	NA	0.537150055439479	1.14234989270537	0.753357374648095	0.986646486675051	1.55432395542973	1.0054185806048	1.05827110985602	0.965238679303249	NA	NA	NA	NA	1.28299488812651	1.56307558719697	1.35831034186576	1.46422352371377	NA	NA	NA	0.538498527517763	1.16445922807441	1.6238483753066	0.979976590448947	1.10508096924828	NA
1959	NA	0.797184086829043	1.42745097655567	0.881926889392567	0.998562321732166	1.54643175196438	1.14083305979389	1.49242491608477	1.01046246901857	NA	NA	NA	NA	1.44182904931535	1.74696384781682	1.48678681723986	1.60798930329821	NA	NA	NA	0.742996545401318	1.63135007695224	1.87658625393454	0.962447118798881	1.66309902330961	NA
1960	NA	0.6566402422377	1.16982042496114	0.944742522547351	1.01335923843342	1.42128710397609	1.02949810250357	1.50836280792539	0.991584299618814	NA	NA	NA	NA	1.1349282323589	1.41477174593332	1.25917105660029	1.54271879141993	NA	NA	NA	0.811378962263481	1.05055101015999	1.31307804231516	0.930163226751562	1.38686840527251	NA
1961	NA	1.04002915758431	1.1525423672872	1.23916735772741	0.964418366657528	1.61631454274964	1.26590684778542	1.36540061328587	1.21667078485419	NA	NA	NA	NA	1.28171589100839	1.48919713767159	1.57835519650794	1.38216848246986	NA	1.17367876849241	NA	0.944151274030741	1.58150514062667	1.67626886834851	0.931648504521458	1.68256396210114	0.599429441778363
1962	NA	1.04452469421222	0.891171537492979	0.790353548798642	0.96663763115836	1.32336378129217	1.19843449834069	1.49955761215882	1.30877151405498	NA	NA	NA	1.18044534944151	1.34051547991597	1.44556557397429	1.45787161464763	1.46273616010799	NA	0.93055978093928	NA	1.04540930596125	1.71017720145199	1.7063369772327	0.918424708565072	1.67658249738488	0.510999602022728
1963	NA	0.965104336042055	0.533615491002157	1.01189611703497	1.04961940269159	1.00486500946207	1.16453890396964	1.19371120849843	0.636478907131263	NA	NA	NA	1.02911456136719	1.20950769518185	1.40764335113916	1.35245636722012	0.907218061483381	NA	1.1536971085509	NA	1.18077331910455	1.50319855049807	1.38807004847938	0.795692651786998	1.34780609376046	0.736469148710582
1964	NA	0.532981801163525	0.719215779666585	1.01971394198565	1.04384665085123	1.00830734542656	1.07132595227611	1.25447393261497	0.71486119008737	NA	NA	NA	1.04076475019458	1.48397708996385	1.40444699447968	1.10894066639059	0.99457475363236	NA	1.02007850320105	0.714635314787316	1.07105113197314	1.3816745174944	1.2893007782261	0.765460939816813	1.2212670140803	0.866866790737133
1965	NA	0.580434764001724	0.573705367346458	1.16955810817539	1.11247364967654	1.28418348025462	0.94198428569421	1.20027713494938	1.03760948892167	NA	NA	NA	0.989354037732323	1.33302199404182	1.47188644548501	1.3694511743043	1.20032171699536	0.931017009724124	1.01177115597551	1.0265707591354	1.26064791255148	1.26660276453809	1.17841963045711	0.728413246701997	1.52516345051055	0.90296321104579
1966	NA	0.482273656214698	0.715088906051297	1.05608494323181	1.1355423640153	1.04063143117149	0.817438514053735	0.94221264715365	1.39471966097326	NA	NA	NA	1.1296805106206	1.15704601232461	1.22733253279525	1.16239411526799	0.977768895297346	0.84653086260426	1.01950169655793	0.896050349913755	1.19450823157818	1.33743539336576	1.2294675260331	0.900343526110987	1.27549557649986	1.18734132315929
1967	NA	0.537054541468413	0.830098629011711	1.21736808970775	1.07457510594467	1.06936634714956	0.783407982077083	0.490129568483766	1.28307281293122	NA	NA	NA	0.867500072517653	1.23832165453441	1.07457522665072	1.02068228402355	0.964445970249595	0.822686277244309	1.08554178730342	0.99808570682128	1.01814860567101	0.906019608278917	1.03508629577798	0.968263013641388	1.13664346696315	1.20152282712316
1968	NA	0.79867044498826	0.99165991019924	1.4677085667217	1.16786951438062	1.17244906705068	1.05083170815154	0.928835567229009	1.09934888291721	NA	NA	NA	1.05061730091343	1.43946654346356	1.47813659571045	1.37858226711666	1.45101653467596	0.987034127061047	1.02523588254689	1.33911871244437	0.900122004285261	1.08827060283835	1.2214336754577	1.25510730049567	1.4393365745054	1.36679092502665
1969	NA	0.924258668424501	1.25484613589078	0.730005992393744	1.03056535910791	1.20541364156583	1.19825853348639	1.27635813026409	1.36451559179469	NA	NA	NA	0.919993822366501	1.47079633245729	1.20528014965117	1.16014763612252	1.15806239629763	0.75956657297966	1.14902602684589	1.02880762487861	1.1417612078788	1.25875017640345	1.33574430021831	1.07406961625701	0.994882443272633	0.969648264054042
1970	NA	0.902553642443695	1.78437104478414	0.943471392827593	1.033945100284	1.01188191152799	1.29536554900824	1.45255602892547	1.27059860868864	NA	NA	NA	1.22155100200931	1.20739903856523	1.15606549114522	1.25514955888053	1.03130621010511	0.97060866389526	1.0565907720031	1.38307900691635	1.16215516790241	0.961919118623137	1.0624510989518	1.15276797003271	1.34929258249147	1.26890825092824
1971	NA	0.900660665441719	1.82326355931403	0.941714906733615	0.88797066724968	0.910603096792758	1.2022430057759	1.11011042286233	1.26957028031055	NA	NA	NA	0.911930762211307	1.06260318078068	0.895645682955971	1.12639523567391	1.06249173161767	1.02406213642722	0.950439978121802	1.36029485289398	0.979012101226318	0.734131814878377	0.792924595093672	1.00544390186077	1.02636054884903	1.48025959861774
1972	1.10759395273176	0.993991705760601	1.42565028445464	1.13318411482739	1.40867466780591	1.04582890191605	1.18230724895402	1.2059472500888	1.13616651794963	NA	NA	NA	1.18083935113189	1.37163868803672	1.19942587713215	1.14822472832367	1.01741592926023	0.995943611969594	1.15320746840361	1.36801848887038	1.24489559804983	1.03294721650937	0.685754759576669	1.08895048756289	1.13217939391309	1.39135232585424
1973	0.94144574050717	1.03619178326511	0.813143294064224	1.3440194402048	1.17383419034292	1.18443491088278	1.03377235583286	1.16437872384551	1.47103662544564	NA	NA	2.07078944387813	1.18798876749853	1.25686067491733	1.01411354390878	0.994075258541284	0.607634103016308	0.870208876827205	0.867134677137617	1.1829341351587	1.30707257124474	1.09116008970777	0.450322027499925	1.13533734277107	0.864775831480353	1.2345372716569
1974	0.621752934044468	1.02197256809281	1.00033735781663	0.855977749630775	0.748242523902751	0.713628269989417	0.796698943969665	0.56554364161155	0.491043438901025	0.260238857600266	NA	2.00158568354287	0.940932420566271	0.717382880599342	0.760846572629812	0.61590211247856	0.362852246288191	0.904239545252703	0.839469471611559	1.04420020648672	0.792245303891516	0.566692466737178	0.370187442537979	0.849961019468616	0.446662733270011	0.797374184106105
1975	0.861967920869689	1.21431349879019	0.891782271844602	0.973955571194742	0.648493939836013	0.64507528878046	1.0174015078759	0.637716765688851	0.741167000876458	1.42394938748859	0.889306460378363	2.15063993657266	0.935143090932113	1.13452009399649	1.02372494150444	0.951084283814751	0.501345690614155	0.964974587426131	0.895885788167509	1.15650518196065	0.99085250751734	0.626037808553961	0.397863379974417	0.955923865484262	0.651943832434045	1.36281923307318
1976	0.734476543677808	0.85737728402303	0.791984614893742	0.671725241551765	0.370699949778853	0.595942499816933	0.771340666169261	0.290334738563603	0.583727397497845	0.722577505954752	0.812564337267406	1.93770528938725	0.781494801825322	0.71850144543094	0.812313431183806	0.486538955868385	0.494035433618718	1.00604277177278	0.74971214865011	0.654534168052619	1.14235569928772	0.815930450639926	0.498046263171306	0.839123762252853	0.501254105215948	0.55260855077218
1977	0.793532760203931	0.858588619563748	0.968240814902608	0.394209588192321	0.460044753452064	0.592744459008065	0.654017958507774	0.40282347981005	0.626422147919219	0.692806006039633	0.747023816672628	1.64492014950731	0.550979216407296	0.66194258037662	0.551538070606128	0.401330031148134	0.377924274950848	0.901562597044947	0.708537800054554	0.524621964199711	0.840469345491464	0.674014792405823	0.484709965902293	1.13284699030456	0.517749027267756	0.667442640435072
1978	1.01263148086466	1.06360498051568	1.07639280108194	0.635924928324616	0.704403375643356	0.847736565509564	0.842150653532156	0.579429385759005	0.772543773391176	0.646693207731768	0.753475735461196	1.77800430399819	0.704233759818246	0.728558115533668	0.664024508427766	0.406558511133976	0.771299208639794	1.40334917112712	0.682940031566345	0.640206970161028	0.919732590989645	0.771289527228875	0.564209977755327	1.20663650172799	0.609167116319852	0.903836914452598
1979	1.22610988911626	1.16425852032133	0.000797060441000669	0.712430703460662	0.845310056472636	1.00304320697585	0.969361634012104	0.932560829770085	0.725258672211911	0.96136682761157	1.04740866989399	2.20387359836901	0.83755985484699	0.943365430503592	0.797888869685719	0.533767724360394	1.08632748226182	1.3023683284965	0.674492229067578	0.90199237774799	1.0261762011189	0.759832315480244	0.850698746442394	1.08264582283209	0.859159319247429	1.36601474248017
1980	1.113883095072	1.74902581136691	1.05335158473063	0.821246063213919	1.01291736951517	1.13597738375217	0.907701916326569	0.851485441783787	0.767065418429319	1.25077467684096	0.967184784140419	1.77800430399819	1.02397909861097	0.742124710408408	0.927509151114352	0.660674040255251	1.24421098741092	1.29771502754057	0.785588883889423	0.769045582061916	1.03334713621212	0.672431506363924	0.834594951411557	1.14105763768561	0.89250199211986	0.988546840580873
1981	1.14083391331538	1.69060941807561	1.85303769925035	0.744197029316863	0.850801090448497	1.20734585210467	0.923534546479751	0.899337699372932	0.972325576740872	1.31478108843522	0.831371717126019	1.73541737456111	1.27396663573339	0.845229893945061	1.11516760391985	0.794831858132214	1.04286284475218	1.58156652548102	0.804049607192727	0.807035496004834	1.09464535297657	0.682683628684157	0.877984990428253	1.21329790454395	0.922065530241744	1.03340103848954
1982	0.944588378782879	1.7906841676951	1.30071736250055	0.893022217755023	1.04247828561267	1.05293506058312	0.804646390302561	1.12443500491663	0.971466447109703	1.15948589718099	1.07778265644274	1.55442292445351	0.909714346594938	0.677631173437453	0.9333111659509	0.919621227896804	0.773918138722501	1.24893820482886	1.00444166873177	0.630142189755016	1.05659611191109	0.552183897782529	0.81801547928567	0.816421521199912	1.19523431020126	0.785120969738782
1983	1.1647920039593	1.46073024666795	1.67994908904331	0.830292913249153	1.0740548497711	1.10915451734367	0.865429890591037	1.51155847030315	0.996747372868349	1.13607736154122	1.00999499261203	1.32019481254955	1.0084980873297	0.903953586020332	0.706903677521601	0.844070849209101	0.858556903061351	0.909715627745655	1.03446783406788	0.572170241452103	1.03253410927196	0.714081812586713	0.861641870783472	1.02897119465623	1.1516176218704	0.821207959234147
1984	1.16800943999544	1.36920536081975	1.77775645083722	0.897090835017149	1.1525015946872	1.09279688079598	0.938801671235793	1.46636750900575	0.779790873855989	1.02178663958344	1.06438028124595	1.41601540378299	0.986955385419186	0.817561950501306	0.783881226504143	0.691668668830344	1.00336346210595	0.821118739650537	0.986110258354326	0.655069684954342	0.800518871333897	0.94628711246386	0.995306460432766	1.3254222371358	0.959887779230722	1.02544347191904
1985	0.969592997644193	1.29741868370975	0.902540020621878	0.930851078189764	0.997725184551255	0.742806024414607	0.825120481797487	1.30947591169076	0.65900736045699	1.00361698536529	0.969281907701906	1.60765658624986	0.866840183286364	0.63611776173555	0.670350758492704	0.684193943256619	0.729557611348576	0.822104281910447	0.899067288623604	0.853009276947671	0.736209939470785	0.778677006181489	1.03315662274829	1.02449023244078	1.07839313277398	0.980479425999748
1986	1.38563512483416	1.36518758456564	1.77523464263208	1.16035017956549	1.38284906822589	1.02353114216602	0.967284706602204	1.60770924401847	1.05235866066574	1.4494577927493	1.23477933808052	1.50651262883679	1.08332974709333	0.953485699065961	0.882258018794288	1.21899416552524	1.21157161126584	0.934146955451417	1.2152268741263	1.27505575357846	1.16727715162162	1.13634073688532	1.43351807829741	1.08448669268385	1.22507634252858	1.41080996793814
1987	1.21212133784038	1.38833310590698	1.69284184018897	1.24262667450805	1.82280888360835	1.13876012941574	1.10571004505587	1.66611700468139	0.901837187409	1.69108150111131	1.48678430632979	1.9004417261298	1.35864737217992	1.05011704992827	1.08760586996777	1.51181061829034	1.70542485493269	1.21618037067898	1.32108242851149	1.64348216488337	1.48086685513136	1.54456432884017	1.6150891026007	1.18556452723178	1.0718090301666	1.77570343059916
1988	1.56758282160996	1.62632172759329	1.66516294646844	1.16942102979529	1.65390923063981	1.07327575651874	1.04993097023443	1.39838765573988	0.86158972904042	1.42547756690465	1.39463264896712	1.80462113489636	1.17232762538449	0.81461136396081	0.929069973764709	1.16568781564521	1.13190748836127	1.40737838085004	1.31807721530078	1.37997273515427	1.16066825999353	1.244321914156	1.5105464039474	1.13691271779587	1.25024927881639	1.22327400882753
1989	1.04003258386345	1.30527752913421	0.954098229922825	1.06344902316838	0.887404978296597	0.816877441138474	1.02981601247027	0.97052092063223	0.707538976417123	1.43265486123857	1.1628265990094	1.13920036244195	0.999679715192628	0.683212717598206	0.865613795182587	0.819958667078204	0.960574309466806	1.16555437260812	1.2419227299805	0.945560383748117	0.940751887497825	1.26547127112338	1.17235754551256	0.962490005272084	1.08616081836599	0.939216125132967
1990	1.12710392239975	0.69748618042043	0.736197231375152	0.908419031388314	0.718220962687415	0.704361128237238	0.791380094144725	0.778802113259456	0.846774097780752	0.872142489587532	1.05876183501961	1.09661343300487	0.766665012743294	0.57268642728253	0.559668681188011	0.68374061645202	0.701074881145085	0.695319946496827	1.13317950911786	0.769021569746171	0.815779847143722	0.762133061689528	0.698639955302235	0.729324442195429	1.132443774962	0.658722098181986
1991	0.854509534059628	0.85806052900183	0.47324788359147	0.966350369165653	0.587758681787519	0.939879733161202	0.762850594065382	1.08320506402702	0.784633859873136	0.693352874528029	1.01461354865383	0.984822743232529	0.802239999537114	0.584783699473174	0.590938692228877	0.804581915783243	0.855553336530345	0.717186779361792	1.23571187595466	0.959757618485313	1.32930607010653	0.960393523881352	0.716819125654303	0.897664511311675	1.14365242813755	0.898786224285463
1992	1.18180099730212	0.742515583210795	0.724520003203573	1.04930679388938	0.873206393286869	1.2510775679607	0.865744239608128	1.17263314673647	0.941164355678634	0.976987779523202	1.18688772405735	1.07531996828633	0.790293303480575	0.555578760325494	0.660957002025315	0.874920004437235	0.869055516279984	0.891161055983298	1.25036851145669	1.04824412396952	0.958498857693467	1.11858787217091	0.585409244722623	1.01784176284969	1.28763779780199	1.03501050940796
1993	0.841550410165235	0.832215422867599	0.464010445205464	1.32999789332819	0.848811304925977	1.07226716137165	0.941695310430487	0.814411323753905	0.815300137941745	0.949403696901458	1.29326240286838	0.947559179975082	1.03679671099471	0.651843869911959	0.779227250048661	0.880193218995221	0.908202959256627	0.872584251867257	1.25839993476392	1.06170929369327	0.788946941416607	1.15789884953992	0.935013901884947	0.898992390532921	0.933502461894733	0.824559969793005
1994	1.38843390975257	0.872563937296193	0.642118363682377	1.29983789121575	0.930311341474279	1.23909624025493	1.08779125159316	0.96529122101238	0.936743636422677	0.974633279319363	1.29065699795815	1.28293124929211	0.76419572710512	0.963831168628013	1.00430706811377	0.80551493172838	0.836740113959967	1.12875213941696	1.14883902918608	1.16353056473463	1.14550341015157	1.60968337761867	0.972196954348149	1.2632405395821	0.969486768977692	1.14379635363227
1995	0.59591502665989	0.663627696157916	0.571636766677664	0.874424482054615	0.542010154409772	0.6143827870981	0.775485286284963	0.480207712544221	0.594144124822008	0.734703497678854	0.567081443724287	0.931589081436176	0.857299655475994	0.593885363401212	0.740743382170396	0.681356837768578	0.465436328653531	0.755923788854408	0.752360890994018	0.775471575956958	0.645332696009835	1.026613445998	0.761165472790362	0.686392300492275	0.806521416898349	0.837111521937402
1996	0.86312752448665	0.839965948393835	0.655851380299954	0.860887342837064	0.654712244499538	0.80692726386128	0.866338729402053	0.576971432142386	1.23406891782843	0.670851131185995	0.996932189851326	0.9954694755918	1.06890903770319	0.614551939417119	0.87137030733516	0.736394801713343	0.575631126103444	1.06709626893906	1.19134584645833	0.856845735714234	0.846126725242379	0.91426508059776	0.584091211550614	0.888659251700201	0.789121685148224	0.746963996939209
1997	0.675855590556116	1.04147578877326	0.578751362850084	0.931038685785282	0.903483311651182	0.646848061692185	1.53749792324719	0.78623103856555	1.10157985739542	0.689978589834562	0.901167152226649	0.851738588741647	0.937407845032772	0.635680257967529	0.65878736688627	0.709919948745537	0.51974737616714	0.970700432831604	0.797940962844155	1.08776607800317	0.811810437945302	1.06840546095714	0.71971143371729	0.716714010771077	0.70897661380002	0.478616937336972
1998	0.86210397288314	1.04204414192979	0.614881822252676	1.02770271747306	1.21852701760724	0.584943457034137	1.49704606909512	0.834640074335602	0.862495908885661	0.98573239799095	0.810780572577029	0.947559179975082	0.863528338138809	0.542963687764782	0.602978338522841	0.705111433253564	0.457644486695482	0.976510203225831	0.665931949172841	1.04678830449933	0.776990631872578	0.792127081374968	0.704104136473672	0.732639459988525	1.06236651747177	0.609543659485034
1999	0.692651345007415	1.06163730928396	0.527823877542761	1.29453140029362	1.04452957169479	0.99464021636759	1.40918824646354	0.828082201496753	0.897310515839459	0.834928047843007	0.848918019491527	0.803828293124929	1.0281288938965	0.724663566524773	0.972578010520023	0.710919763800145	0.473943438790137	0.895719229132991	0.869501343697378	0.96519008911798	1.08152756065395	1.05392009605881	0.846872901360293	0.988996552472103	0.945143750964832	0.778645728861022
2000	0.910743774680997	0.953646616833399	0.750275735880922	1.27836539569958	1.07118292801446	1.26465204918036	1.17262282079962	0.802313511747565	1.17931101239183	1.0087512132941	1.00956450879921	0.857061954921282	1.19441720056517	0.89356999949784	1.08871691059847	1.06178563484182	0.524759158859308	0.883575280874895	0.737679998354905	1.04693052284278	1.16824647661686	1.32479368538668	0.848148012354524	1.11582033123866	0.913444250214633	0.689003139038139
2001	0.918449214699132	0.850971362358557	0.599193589317046	1.21210026829997	1.08899672620235	1.09933150895022	1.22814762544054	0.969839418232327	1.19193755493178	0.685707550980556	0.878769423202233	0.702684335711859	1.32211601766046	1.0631057666219	1.23689985479694	1.00789292293552	0.577210760379609	0.86233418276898	0.878548868998866	0.836534985407297	1.2982395484206	1.13304994627747	1.04860453795194	0.982426586162001	0.753488364373169	0.618954129685393
2002	1.06698580880488	0.611332156551294	0.714956746409834	1.22352803703465	1.18294658050271	1.23585962423202	1.17208862489239	1.04431828063908	1.8450448327039	0.815072898859857	1.10332050482759	0.660097406274776	1.23815067286665	1.6611596671417	1.60481938924218	1.07306205222158	0.705394386363494	0.83977651649137	1.04385099147807	1.17063549821841	1.53868310703112	1.1699836449215	1.15489308383576	0.955323568900031	0.682672212310245	0.92585772517461
2003	0.964891214243739	0.746006781899505	0.805740298917549	1.30617963381905	1.08465534758805	1.04585233488482	1.36808220048233	1.2316496337851	1.94424516706927	1.09082053906189	1.06578777085703	0.628157209196965	1.22477962944593	1.70386501760651	1.25926814578902	1.35602136952366	0.877143255960931	0.942643929559994	0.886944104785478	1.40357053329862	0.873682335613475	1.1770607391767	1.49052426245504	1.1902892578656	0.927738422433075	0.964720527697978
2004	1.02299713727279	0.926293346235665	0.651117205077401	1.00440759669231	1.07007958702743	0.966238860986537	1.16813010931053	1.05909048646866	1.37008882112647	1.14584403063939	0.643114222968462	0.606863744478423	1.1908418908614	1.4673491332928	1.15978849267309	1.28819401923818	1.64275593102192	1.13810592154305	1.10592595018328	1.32379713753033	1.12518327705023	1.43679711207926	1.14998424608104	1.33020341450479	1.02165842358671	0.875637765209292
2005	0.836784090287424	0.907900953698306	0.864156626147857	1.04418380264636	1.06380160668257	0.986902134282452	1.49804511096452	1.22289707279936	1.43682427433637	0.932051961402486	1.09904010586148	0.5429833503228	1.35282124552852	1.58269820604215	1.08020325147682	1.45126920906252	1.48238373439831	1.25146140405888	1.1410135874108	1.28531752438388	1.08743959683002	1.65354309134259	1.49966894680727	1.08387143494433	0.996024949656815	1.28075047708112
2006	0.857002737193682	0.887596633326696	0.679365686370876	1.12220819662793	0.761983808605324	1.26476545381427	1.15977966043958	1.32984462989714	1.00532366583872	1.06535890913671	1.15023379617804	0.55363008268207	1.08047428409542	1.39182229513012	1.22193404154411	1.07690564483099	1.51697820645516	1.22178342642504	0.918834516155062	1.08269689028874	1.24100653089827	1.22050225416173	1.20014144942705	0.951343881741078	1.17025275085329	1.7610650090812
2007	0.726433787574823	0.854361543526548	0.960989597285534	0.900311602996056	0.933775735632309	1.25635609801726	1.0568515667275	1.18324298671965	1.12781665672227	0.994577126304874	0.577502495820744	0.404575829652282	1.04520682021861	1.19639500047933	0.969095418167106	1.20346923235125	1.80287345425076	1.06237662821776	0.668994363792883	0.906892853201057	0.741022671759945	1.29472388608064	1.39721027913759	0.794277155789319	1.32744071319861	1.53805818169621
2008	0.924845057506413	0.929555732131441	1.3746436318405	1.00817363742842	1.23259096777434	1.16413767477663	0.993332417178075	1.14102106016961	1.27198426607088	1.10169814500811	1.00850840957441	0.420545928191188	0.977864305234918	1.07510576579035	0.984992890621823	1.35574936754742	1.71425650683083	1.0220075785066	1.02094372458844	1.01971064684342	1.16838971261566	1.03981101428739	1.1787315134788	0.734400832742542	1.26440141568053	1.18429456971503
2009	0.71035631144777	0.63616915422684	0.946341991992819	1.12982220549491	0.985682885833833	0.925733724476362	0.956845997238369	0.996658582268321	0.869508231240715	1.18098948083554	0.971870467469679	0.3619889002152	0.71916799574347	0.876694884651324	0.823999473147963	0.965065183481339	1.75171706472272	0.884821906840414	0.610840519527891	0.981308808879475	0.775199330400191	0.70655274196349	1.3459008505654	0.590045590066514	0.901952068019599	0.944889653571921
2010	0.602673372234463	0.550561860382003	0.854810209099709	0.869839984984412	0.74571479535396	0.618194699934698	1.1068027854066	0.72059487950222	0.803308965179264	1.03949502876303	0.834276923532057	0.308755238418847	0.670011441209084	0.796959807817857	0.817618173427192	0.969057863318746	0.961913023730329	0.856207763028708	0.778305354601905	0.956611075259971	0.707669022144832	0.562761963475331	0.811625828077062	0.534417900688485	0.634572354754634	0.811893262727913
2011	0.645486478775896	0.620975647517626	1.51250598568932	1.02403889079061	1.0411736648382	0.661812285682938	0.705809221996914	0.865078244946563	0.746507387559648	0.909724776558023	0.833804171613874	0.298108506059576	0.844612826196324	1.16971659599346	1.05844495902564	1.12312327260749	1.09676442536928	0.953466613960801	1.16144191937079	0.903948920915391	0.872039244902564	1.03769200869171	1.22831207619082	0.898347654864791	0.887904210165734	0.729055204470957
2012	0.957491755807031	0.520914562958038	1.01909560163257	1.00390720227376	0.957524449587683	0.818228098031866	0.70789784342563	1.0042574225067	0.959015688752567	0.885176292288061	1.22251441801874	0.266168308981765	0.881031232901127	1.32123415713579	1.02503451015597	1.69279751278907	0.863357519144637	0.898413754252586	1.81342642928602	0.92064983776057	0.944269798368697	1.10415333975497	0.855153584151436	0.855858959537548	0.967787150005139	0.733384076267604
2013	1.20955699441533	0.634921268295612	1.47738081072635	0.860354295843928	1.00492443184071	0.754149734758588	0.648717455638698	1.07660444779024	0.982878189241751	1.26738005567294	0.83251107855398	0.234228111903953	0.755577403234542	1.13845996670476	1.02988448592283	1.08398359518892	0.976789277153542	0.894507978727156	1.25720021045095	0.517633876092297	0.721373249064936	0.408066839245035	0.703103986132275	0.728763782914909	0.81655111202931	0.892213628426651
2014	1.3060783015847	0.38531808458162	0.832207951492812	0.752830534934865	0.884033645487728	0.781882200851262	0.705610224422476	0.926990002968314	0.62829099428061	0.823658734106308	0.894399793595501	0.149054253029788	0.93227900037967	1.36618205203533	0.946389116995488	0.950581950679666	0.656634754076566	0.782689320546245	0.838133366239347	0.799647935938761	0.814554006386669	0.364689820454157	0.904000989588423	0.602369334570606	0.978656704058134	0.841773356325216
2015	1.20131589580187	0.497705098739994	1.0987040626662	0.747591379092311	1.09374855390617	0.843016443824741	0.798428720364611	0.84705743913134	0.93269828506456	1.01747667942234	1.01700752117422	0.159700985389059	0.772773708285014	0.724034587219497	1.0459253473606	1.05812491226089	0.595715662363229	1.08183539813088	1.20241086820898	1.04789349071796	0.934506440645442	0.180047363493509	0.884084376694747	0.668146148484276	0.821015874869968	1.25326420817821
2016	1.49553334681832	0.699159695074797	0.987782644933131	0.829466371747599	1.18088818401411	1.12790367480348	0.921846678863316	0.789400821951782	0.976087821313293	0.713419510365864	1.03193796429188	0.106467323592706	1.10348331932284	1.55481906085845	1.22724063383211	0.923472327388943	0.709259377180158	1.12570222078717	1.71667510981146	0.987056298476299	1.32922434225292	0.223812391916851	NA	0.904571729289344	0.970320330997755	1.24346869174415
2017	1.26992931807349	1.16818516094911	1.53318938437757	0.848064748985693	1.43385509077475	1.35810738055837	0.759307979627944	0.809711386095871	1.02354866410188	0.991418345314327	1.00929337570183	0.0958205912334353	1.16234893130844	1.62963727406576	1.02579889370571	0.98087470237946	1.03401743072636	1.21448489793574	0.837732738173383	0.890483962006648	1.02270524236565	0.325188585743523	NA	1.74273788041401	1.30271678484637	1.22584917989337
2018	1.68782891561504	2.30367871727374	1.16463510234623	0.958824674764517	1.2761460336965	1.40223363487193	0.898126238418146	1.08037835871633	1.13551189740448	0.973257925935868	0.914888473499529	0.0904972250538	1.10048012570977	2.17254476421891	1.09173333843969	0.740346625064587	1.63587504728775	0.824075848772721	0.932079128192179	1.12633265238327	0.899176425578434	0.44002593963792	NA	2.23591289234317	1.09793664617706	0.941818108796298
2019	2.09042068565255	2.47117982854578	1.61959422455563	1.07477372352974	1.3469003036661	1.13979527315027	0.770539960095334	1.15229031139786	1.38539143929568	1.11921498692756	1.23472630248169	0.0851738588741647	1.32526489844825	1.23575536945248	0.973125731385685	0.797408564242671	1.7780029164459	0.901296609865383	NA	1.23544030557572	1.02414609355446	0.931266114594929	NA	1.43423086028842	1.34930452487884	1.03446100950598
