# Supplementary material for: Reconstructing spruce budworm outbreak severity: a comparison of paleoecological and tree-ring signals
Source: PLoS One. 2025 Aug 12;20(8):e0329406. doi: 10.1371/journal.pone.0329406 (PMC12342301; doi:10.1371/journal.pone.0329406)
Supplement: S4 Dataset — (ZIP) [file pone.0329406.s004.zip › Dendrochronology/Individual_tree_chronologies/BoisJoli_1900_present_clean_EPS_spline60.txt]

0SIM3	0SIM7	0SIM8	0SIM9	SIM-01	SIM10	SIM11b	SIM12	SIM13	SIM14	SIM18	SIM19	SIM20	SIM22	SIM23	SIM24	SIM25	SIM26	SIM27	SIM28	SIM29	SIM30	SIM31	SIM32	SIM33	SIM34	SIM8A
1900	NA	NA	NA	NA	NA	NA	NA	NA	NA	NA	NA	NA	NA	NA	0.499217618168665	NA	NA	NA	NA	NA	NA	0.96184723399558	NA	1.27355167445687	NA	0.363350248550949	NA
1901	NA	NA	NA	NA	NA	NA	NA	NA	NA	NA	NA	NA	NA	NA	1.28774639726787	NA	NA	NA	NA	NA	NA	0.343461715508762	NA	1.06957909083948	NA	0.418911914468677	NA
1902	NA	NA	NA	NA	NA	NA	NA	NA	NA	NA	NA	NA	NA	NA	0.659148625749408	NA	NA	NA	NA	NA	NA	0.878028073752936	NA	1.28896767168341	NA	0.304066127641134	NA
1903	NA	NA	NA	NA	NA	NA	NA	NA	NA	NA	NA	NA	NA	NA	0.730762295429567	NA	NA	NA	NA	NA	NA	0.711718692049193	NA	1.09137316022655	NA	0.298086464123239	NA
1904	NA	NA	NA	NA	NA	NA	NA	NA	NA	NA	NA	NA	NA	NA	0.651380098564288	0.720785680661839	NA	NA	NA	NA	NA	0.712709324697776	NA	0.828032885489169	NA	0.210541681410608	NA
1905	NA	NA	NA	NA	NA	NA	NA	NA	NA	NA	NA	NA	NA	NA	0.877729365942128	1.33714808796239	NA	NA	NA	NA	NA	1.120561233152	NA	0.835430441114645	NA	0.126672805047204	NA
1906	NA	NA	NA	NA	NA	NA	NA	NA	NA	NA	NA	NA	NA	NA	0.668626388301891	0.96321270420505	NA	NA	NA	NA	NA	1.32931310071816	NA	0.590474122326093	NA	0.362915394128793	NA
1907	NA	NA	NA	NA	NA	NA	NA	NA	NA	NA	NA	NA	NA	NA	0.632383850161668	0.824609106669437	NA	NA	NA	NA	NA	0.914290726876577	NA	0.504319244507827	NA	0.252408602760336	NA
1908	NA	NA	NA	NA	NA	NA	NA	NA	NA	NA	NA	NA	NA	NA	0.352635914938066	0.886620811176983	NA	NA	NA	NA	NA	0.697986631096221	NA	0.469310894283344	NA	0.259654587935374	NA
1909	NA	NA	NA	NA	NA	NA	NA	NA	NA	NA	NA	NA	NA	NA	1.53244912201248	0.810624718582847	NA	NA	NA	NA	NA	0.511224668026397	NA	0.571595771620813	NA	0.264053859745675	NA
1910	NA	NA	NA	NA	NA	NA	NA	NA	NA	NA	NA	NA	NA	NA	1.4377327829509	1.02707297266711	NA	NA	NA	NA	NA	1.08535222400639	NA	0.630766414902432	NA	0.247042547403798	NA
1911	NA	NA	NA	NA	NA	NA	NA	NA	NA	NA	NA	1.03046677475211	NA	NA	1.37638115764155	0.972749863538432	0.818209538323043	NA	NA	NA	NA	1.31029779142604	NA	0.540894195758446	NA	0.33704535775781	NA
1912	NA	NA	NA	NA	NA	NA	NA	NA	NA	NA	NA	1.06495480786698	NA	NA	0.574721531062446	0.474109456071331	0.535571993891174	NA	NA	NA	0.270647827755709	1.51168338450624	NA	0.407379632999741	NA	0.18192800721913	NA
1913	NA	NA	NA	NA	NA	NA	NA	NA	NA	NA	NA	0.317523385843921	NA	NA	0.64089286164564	0.654349715684394	0.394529914948543	NA	NA	NA	0.228770706871722	0.65754007099242	NA	0.486770671180628	NA	0.184975665368963	NA
1914	NA	NA	NA	NA	NA	NA	NA	NA	NA	NA	NA	0.500840182993227	NA	NA	0.756194127435827	0.863286366884834	0.559971303377065	NA	NA	NA	0.416001409205058	0.511929001299146	0.846810388829913	0.39333870766379	NA	0.086239884767534	NA
1915	NA	NA	NA	NA	NA	NA	NA	NA	NA	NA	NA	0.822901550536613	NA	NA	1.23810604738248	1.1836491143514	1.02167514088277	NA	NA	0.906135647192896	0.869768549090066	0.789903489099798	0.872794451655342	0.728874872531701	NA	0.147594961469383	NA
1916	NA	NA	NA	NA	NA	NA	NA	NA	NA	NA	NA	0.496436291145509	NA	NA	0.967853039559641	0.852284904944145	1.05726222294345	NA	NA	0.778388731829858	0.712052161365973	0.744897707974346	0.817191937313405	0.562123123367126	NA	0.376432410184912	NA
1917	NA	NA	NA	NA	NA	NA	NA	NA	NA	NA	NA	0.700912154260464	NA	NA	0.953304764186416	0.812307942265201	1.00519441099885	NA	NA	0.683516755847851	1.13632115936759	1.08662566907434	1.09153135936352	1.03718831812745	NA	0.564537602477183	NA
1918	NA	NA	NA	NA	NA	NA	NA	NA	NA	NA	0.842019717610211	0.741602766161947	NA	NA	1.11033473316556	0.595833376663991	1.0110430350855	NA	NA	0.85907717093165	1.29163744860596	1.28980004602229	0.948477360514489	0.811862867074373	NA	0.42006756480644	NA
1919	NA	NA	NA	NA	NA	NA	NA	NA	NA	NA	0.911798221936556	1.04510656620076	NA	NA	1.08219913423877	0.622394053687914	0.997728116039206	NA	NA	0.66026439863813	1.24850811117808	1.1078264347436	1.06980047243675	0.911815989664402	NA	0.333529449924448	NA
1920	NA	NA	NA	NA	NA	NA	1.04929753208364	0.792107905113466	0.962680447047938	NA	1.04739343502248	1.21981890102393	NA	NA	1.08289759294542	0.694457596406945	1.07949833147013	NA	NA	0.859297804342624	1.29228522527089	1.00292718628422	1.14527943500785	1.17154761554296	NA	1.10449384135345	NA
1921	NA	NA	NA	NA	NA	NA	1.25195887396913	1.23843158828742	0.517257400094244	NA	1.16578420593636	1.40537417687513	NA	NA	1.34995378268093	1.07221976885607	1.04862281419353	NA	NA	0.937284138146076	1.2595384648949	1.38259451652087	1.15939722382413	1.1607520563381	NA	1.26440483735906	NA
1922	NA	NA	NA	NA	NA	NA	1.12280567743748	1.43284375997102	1.18188446935769	NA	1.17682827294848	1.64582286061914	NA	NA	1.38857265174467	1.29407687667538	1.19865346842109	NA	NA	1.30019796488263	1.52734956229571	1.44740742996904	1.29761349628053	1.12874257322777	NA	1.92019810117639	NA
1923	NA	NA	NA	NA	NA	NA	0.988930634598287	0.836302985529546	0.66758975456872	NA	1.17407995870332	1.53134511660982	NA	NA	1.37003482334929	1.32497004496276	1.10340877419906	NA	NA	1.18223421141107	1.19048519491199	1.25234850943113	1.08270112520656	1.33128249450453	NA	1.31703290281864	NA
1924	NA	NA	NA	NA	NA	NA	1.03967267577731	1.38283442485843	1.00288915003831	NA	1.45063170469106	1.81321019323512	1.26993946745765	1.22383027895899	1.51451209177278	1.664631648809	1.35468986123182	NA	NA	1.25466953811548	1.36360947728746	1.24781875782022	1.25818081187994	1.37749832113706	NA	1.96551909089372	1.04502113373129
1925	NA	NA	NA	NA	NA	NA	0.916829397949836	1.25350269123582	1.17854440778602	NA	1.05807378641264	1.59831607233815	1.04770995768022	1.27380129303371	1.35352920565186	1.35270321567384	1.32562296179726	NA	NA	1.18704715279342	1.16470632775529	1.34415567641865	1.16487232659037	1.14369484937816	NA	1.04036994803257	1.03215110319026
1926	NA	NA	NA	NA	NA	NA	0.967303202112677	1.08807820565098	1.04628511442997	NA	1.01642170294069	1.29507648663588	0.872483501157467	1.07180788197872	1.02141542468162	1.17628798601037	1.06683283533663	NA	NA	1.04231150653545	1.05592477270848	1.14061010595407	1.07222911418759	1.27074736286466	NA	1.07047106777044	1.04582810266529
1927	NA	NA	NA	NA	NA	NA	0.887987068198646	1.06011721584653	1.17091805355987	NA	1.24070014954656	1.27468650669442	1.06338780148097	1.2466000809833	1.23510813282118	1.21694978799559	1.27046313398183	NA	NA	1.08884178342482	0.934824914760362	1.25674286042652	0.955522361523204	1.17210863322732	NA	1.59722884195728	1.08632676320865
1928	NA	NA	NA	NA	NA	NA	0.901553005397198	1.17144771313254	1.40522131387125	NA	1.11480432724507	1.15090227972611	0.91598551944805	1.50280860880711	1.08137359005333	1.15521890220513	1.13491304806662	NA	NA	1.00437273683156	0.780397149192717	1.04104447527499	1.15107293454362	1.07897649654488	NA	1.59090132354009	1.14720622490832
1929	NA	NA	NA	NA	NA	NA	0.792891719032802	1.26781892215106	1.86341534365079	NA	0.893894258698961	1.69560339218138	0.989996835869982	1.25635615595565	1.12043138076996	1.26361565099786	1.12947485925508	NA	NA	1.12749491204745	1.01227060235351	1.08428728011041	1.02518710348184	0.970301718739887	1.08156271246999	3.1736712908196	0.939156530553821
1930	NA	NA	NA	NA	NA	NA	0.927927058573896	1.28330433416377	1.84634069646275	NA	0.887592281105038	1.38246330568487	1.281792184598	0.558029863819859	1.31090194097768	1.3799132469343	1.46635089518308	NA	1.56823703363634	1.03109539346496	1.33496454667069	1.2558848015175	1.14221285306043	1.19338918853094	1.11225676752414	1.80841092156728	1.01667359367282
1931	NA	NA	NA	NA	NA	NA	1.25834080820963	1.5514383152429	1.94058559363943	NA	1.31464888478745	1.22814991719243	1.43600397388624	0.560346784976442	1.35250959786332	1.41533912178796	1.56893953643468	NA	1.27587545892381	1.45515601084684	1.08722913865698	1.16636740300617	1.37959547794946	1.64619555645216	1.29801032811111	1.57114510727848	1.29451110696113
1932	NA	NA	NA	NA	NA	NA	1.20575193294258	1.4709896928697	1.35260440658388	NA	1.05566014595642	1.08517139951156	1.24415598538269	0.918081170633131	1.32910694375307	1.37402175826702	1.38369600887702	1.50681535210646	1.36332490619608	1.38987324627973	1.18414177955865	1.16552249292213	1.24838254235977	1.7795255947413	1.29997501522346	1.36416762303051	1.01300725269681
1933	NA	NA	1.81111836317863	NA	NA	NA	1.40123612650446	1.33698216716937	1.65037394934391	NA	1.21397426372506	1.05154936994545	1.23322350268187	0.872486625771413	1.21619488028035	1.15667363445712	1.41366794852923	1.45637623320724	1.28209626118546	0.946892184618877	1.17648695338361	0.884174030872814	1.01725292663209	1.64777397896828	1.12343479442539	0.748090452051119	1.30229581116651
1934	NA	0.56321169599393	1.05025745722648	NA	NA	0.857314358451453	0.969077256742029	1.15706031719562	1.60061556589054	NA	1.23524557781134	0.661041835628694	0.778296400749212	0.951587899250359	1.05217629647995	1.092893841953	1.09225984983902	1.07111825873732	1.17979740951683	0.810385292510877	1.23386267178252	1.01581796444771	0.819925971312395	1.2807776700754	1.00530444867115	0.891572724704131	0.892065098136197
1935	NA	1.18092774966469	1.01945170951644	NA	NA	0.917285183794708	0.992677643533523	1.55126986583358	1.67089932489681	NA	1.0525579892047	0.968391148746855	1.15268637556353	0.939699116823437	1.16482636835695	1.21634861399126	1.2085900050269	1.30197615852633	0.726978005503245	0.849910640293193	1.04917381641046	0.921727328995083	0.943967943664887	1.52503068480875	1.03981294888646	1.06439428161448	0.955616032357744
1936	NA	0.962910318957364	1.59536232225412	0.526960750805167	NA	0.814633745530882	0.877570498004431	1.02295521043045	0.947991286158888	NA	0.970143605419713	0.796326632245361	1.05205073705666	1.00437776838816	1.03474466277323	0.871424953015149	1.06763882243427	0.973658109563747	0.927928964311529	0.731163526121996	0.894471060177115	0.855460854169131	0.769074371809744	1.04056653755975	0.909473905564857	0.948785112975858	0.871373862395079
1937	NA	0.631342143089969	1.18664497884319	0.931200437412694	NA	0.805450609907904	0.956950698694672	1.05395420564125	1.55038335976079	1.09909723668111	0.790209553690842	0.575698348985761	1.03177814731585	0.956536388533084	0.859692121391248	1.1347992090752	0.870807148695879	1.00739276099722	0.763196484502373	0.815493176994184	0.808419847079931	0.777085381354646	0.711192822343289	0.967017499088885	0.876292484419093	0.861909300934396	0.800102019451358
1938	NA	0.831191454571687	1.22317652429494	0.904158928354911	NA	0.898902294781146	1.0191516047841	1.10701532300041	2.4999747255147	1.5569546655237	0.92990401708601	0.830144578909086	1.13361159543044	1.29613910900237	0.911285438298161	1.21286143949326	0.863924909727483	1.16986240558559	0.774834269115893	1.22019488728286	0.786117102653136	1.02163454748924	1.01273222506363	1.01631876675412	0.675424597796059	1.27847354822101	1.07509050017348
1939	NA	0.694930560379607	1.12123995982693	1.5088734237209	NA	0.769552337432245	0.923040983713466	0.882991238292272	0.959034201318701	1.6666473846119	0.752482618254871	0.709138552813612	1.07379111144103	1.17118891272847	0.928559334558291	1.06116110779781	0.943014769677305	0.934172150487346	0.934357462842496	1.24375452359703	0.893436117161941	0.91893791155838	0.980583954115233	1.05748703851614	0.873431268717569	1.4059310512275	0.937218263408808
1940	NA	0.622258083477164	0.953332026901521	1.25831511448784	NA	0.858351892760514	0.959386804936239	0.638266209655929	1.38991883576294	1.32091044492882	1.10277439565182	0.583097119126929	1.25272378702434	1.11034674719224	0.818236953276929	0.856159184375143	0.925842161370073	0.584790431288741	0.866372482194216	1.06016300542983	0.988500566376842	0.619737654779074	0.769316678473628	1.14748697078266	0.934203318034806	0.88491437996597	0.935962260832748
1941	NA	0.56321169599393	0.893725047364903	0.87038935683749	NA	0.814701165965931	0.766921689273196	0.727183291936504	0.897095284357464	1.60962016889378	0.75192511308799	0.812211618082908	0.679076880478129	0.966510038113116	0.807612542118785	0.848186642284719	0.952045197907021	0.823775233089042	0.783184323678443	1.05050324226084	1.11811787224741	0.61584256764126	0.898348411164483	0.986993580832773	1.04304706937917	1.06279968802642	0.844943202757338
1942	NA	0.485997189285085	0.762685960758388	0.702184523018341	NA	1.23726150315775	0.909428799835122	0.797226046604866	0.75792400855415	1.23924176340195	0.643860050984471	0.786903468721354	1.19754992964873	0.890718863826308	0.713787431564288	0.957723145691164	0.93294618822759	0.937320972808601	0.945617988304184	1.00716757879304	1.04106354296995	0.631525992640459	0.847976156436851	0.721392402323737	1.00528626388474	0.955996095948017	0.879801698707121
1943	NA	0.545043576768319	0.918514635394236	0.801882590371154	NA	1.3045574306054	0.84816608042856	0.455176425628351	0.69699101660003	1.21014639997009	0.830655882523045	0.533061897969133	0.506879198929389	0.86494329164405	0.628347998120315	0.760812292976086	0.722782960785958	0.902404064830419	0.732279541904461	0.917612052403963	0.898496943706218	0.826380179116501	0.68141920949588	0.800850065105939	0.857637609791074	0.869027990668895	0.76074293261198
1944	NA	0.5132493681235	0.600446551703976	0.734989412043833	NA	1.12265180643813	0.830074674321609	0.407368511277023	0.631165071363483	1.37381605009211	0.841072518127948	0.671600212237752	0.53546936620131	0.545828295000077	0.526359137473356	0.582130393522622	0.784587263856612	0.691738236654314	0.762331608407365	0.764830501685829	0.764346506830289	0.649469929063485	0.509647020147914	0.788977619971005	0.740389844875624	0.765665953154358	0.743407953780354
1945	NA	0.535959517155514	0.659514008417026	0.940073966884808	NA	1.25978472890309	0.904727851253261	0.418890235662929	0.61540308041484	1.2317950488034	0.895865901421246	0.813840682637594	0.45831502032348	0.970382114252881	0.738128174587545	0.707452216934484	0.752405889797653	0.938957827974686	0.583269070995266	1.19866128160893	1.05402050926262	0.921970493065355	0.73228055666952	1.1257744885988	0.96114038122893	0.836268314225646	0.691971742916728
1946	NA	0.576837785413138	0.848328453041835	1.35737873221969	NA	1.44254163319339	0.79648164952658	0.438012431037405	0.645979791466479	1.24660802664972	0.709438976867934	0.671989109756935	0.556387054893969	0.88413017345171	0.97681323510305	0.860782630166371	0.729819882513421	0.936415074750991	1.04012314250372	1.05814517061688	1.15342953197709	0.812007918218453	0.676151456592695	0.908753390390183	0.955246795061106	0.759125967314814	0.860767953093204
1947	NA	0.5132493681235	0.608536793040893	1.18822873972354	NA	1.00618844144785	0.659151156938445	0.419276301901186	1.01353806074961	0.900870844271537	0.864370307125114	0.579273331309829	0.725391645097187	0.731108460577772	0.646375081489152	0.706126610680279	0.651360632466093	0.817048596009098	1.12656569895863	0.766903577059356	0.919592549885489	0.954883972630014	0.617866401378482	0.75397370117019	0.78763030099279	0.916727122594033	0.68872292140258
1948	0.66403793194388	0.56321169599393	0.77975796353785	1.2590076456178	NA	1.33309250288218	1.02557949690212	0.483198239141691	1.14868158483866	0.977720961305366	0.912525984415328	0.541341855342444	0.738710107612593	0.650805838202349	0.521942884823527	0.557378160863782	0.480270575548959	0.593403188453859	1.14913014000338	1.08737042857056	0.869693294760936	1.03326218899853	0.642799170224548	0.738144146386393	1.09354824452799	0.858611736868169	0.834161283548766
1949	0.729636287520153	0.58137981521954	0.437665631843525	1.38761315562969	1.15475136890855	1.27506542541496	0.872682008890937	0.338430482271988	0.617475862040071	0.781843260453267	0.547501406309622	0.418874296766832	0.542158134772744	0.566684016698908	0.383329653562608	0.397618636827056	0.541354477278645	0.43897645599351	0.740620281849251	0.96575193765145	0.600692856956446	0.684297452190855	0.665396545204958	0.461366838534206	0.765450756377375	0.465866057135604	0.752050055538223
1950	0.800899650750381	0.558669666187527	0.539103961955706	1.23619393734328	1.05899659615856	1.08601683232289	0.814895832430693	0.140939700856697	0.329579618601645	0.930060333129015	0.458562141702561	0.393230642064967	0.418261551844583	0.399671676599435	0.309487384284114	0.367890933024969	0.366617999092034	0.460394776358721	0.678321248052367	0.77076530247951	0.454487009825892	0.466891536133981	0.436289621306124	0.429389078115167	0.546975319833758	0.294796515649899	0.87433464693168
1951	0.527401954700909	1.1945538390839	0.859253236992005	0.730661195568419	1.25992678423135	0.999116745797465	0.929405107157273	0.0618992593751623	0.229500426654492	0.770929056983488	0.348751477006929	0.620020136581665	0.646417826859085	0.914222829158678	0.255078604580335	0.31346198664145	0.479087808545991	0.758919340168938	0.574150525531088	1.09971391736503	0.585971567385682	0.716090523306832	0.334640923913642	0.384601999936685	0.69364134252573	0.505529385914772	1.11568897517525
1952	1.19202962193786	1.66692493894978	1.02460734003636	1.01308060770189	1.437734753921	0.935739504958588	1.14909821830748	0.141170001599852	0.318065967536556	0.493114492269699	0.471302207304571	0.829172423880183	0.551896955775502	0.866178983828391	0.301776036355553	0.490880120519374	0.464186651266982	0.834596825930631	0.733607976457561	0.888793231169649	0.767322799097563	1.08597668582648	0.49725924432191	0.47309377102279	0.712575303203919	0.232461552369053	1.38112286056676
1953	0.940492380442838	1.95761484655955	1.14716065167676	0.910677955424111	1.65929824049432	0.902893049467208	1.19979104634529	0.21806057590465	0.292780826548364	1.09151712178657	0.617914274850266	0.95498554037323	0.730059246383938	1.11395813480394	0.754019995381451	0.760699071764911	0.796358112475372	0.818587003896333	1.01178097881839	0.73692911492684	0.780216387648729	1.12284587301366	1.04273684453299	0.706943937435818	0.938691036857078	0.366402984878206	1.30291105473233
1954	1.09204762708052	1.81681192256106	1.39573121456406	0.831032657927124	1.47571891090888	1.13426276160522	1.07687715883169	0.270087548264014	0.567468973766117	0.861918890374351	0.562975453770957	0.801434239868202	0.855537282244743	0.763554820177184	0.624250112215702	0.858424178110989	0.606723854855868	0.943197821191526	1.20062961160919	1.0876784323613	0.75617850878744	1.43836727426854	1.25567958921733	0.839982190002918	1.15592006686006	0.822199903742012	1.22017195188345
1955	0.90120340012781	1.84860613120588	1.09608855929307	0.890303156172052	1.34448991738139	1.20003229346761	0.981213852289186	0.123176321581024	0.369583291379822	0.948126771631322	0.53135457833554	0.814723813243789	0.880320741784614	0.445003917201199	0.610885540262811	0.721807866771637	0.627617005258457	1.29829436789664	0.646620154187952	1.00974276100551	0.641767944729058	1.34169105733632	0.805412251737504	0.575532600979027	0.927343102143963	0.753547823818616	1.13306336135728
1956	1.00346090006626	1.74868147546502	1.03962857569849	0.809391281407876	1.16908529273568	0.902159289462532	1.09432760927551	0.218289875337148	0.275832620595533	0.787933109572204	0.430750835912877	0.555694631686763	0.867287417393429	0.395633246963964	0.504128037121478	0.537918579125933	0.476567747179139	0.939127173937045	0.429151529454928	0.66020285900011	0.554288825371435	0.519134549046476	0.316712976105161	0.404895668020986	0.791353432776063	0.363309821779707	0.937502977002543
1957	1.10415742997878	1.69417711778819	1.05890974309297	0.802942789737934	1.04509087848553	1.09936417494192	0.888658701575229	0.609226668076444	0.00114845186842101	0.733623105942047	0.346597248991031	0.37413132951059	0.777957801573135	0.272599553211623	0.429769659271812	0.5188470422764	0.597350936255645	0.873881374803007	0.386100979892552	0.788148799813314	0.872118372052876	0.650352391307797	0.437740966686898	0.379289031005638	0.915326628665855	0.215147326659386	0.876063054979301
1958	1.36281758239504	1.56245825340251	1.2357898571338	0.789251339147256	1.04526579245409	1.20510612402588	0.899866141132459	0.726775956319462	0.147378397847665	0.260292957296756	0.370147953481916	0.528200410900062	0.866743245096526	0.4045379173812	0.650757963372725	0.864109315508288	0.856186712881942	0.874568460009117	0.625109194277849	0.878331636697108	1.20401406941033	0.581628669140167	0.517942114125732	0.393500734481587	0.753478080526967	0.177809556591498	0.861248304015036
1959	0.864262746802603	2.0484554426876	1.13961297663231	0.742617174612023	0.785359650991256	1.28920372923406	1.06144128322739	0.567872162680169	0.260867334287473	0.376680034123653	0.814262799226327	0.659468880593117	0.898265103522835	0.625119811323224	0.656066900093342	1.22522885023852	1.14329878782475	1.32197667909959	1.28361836487935	1.28580478286013	1.29993708026234	1.09536061584514	1.25418105101469	0.706827781442414	1.17754073849239	0.438234865838729	0.955270817356686
1960	0.873234101963926	2.30280911184615	1.1110726014855	1.02754665819272	0.539634492280856	1.11790125921627	0.992332726464469	0.993421500679126	0.355338231836331	0.91421929713877	1.01086385583247	0.948082395626143	0.908793002834854	0.757707520360325	0.739627300578672	1.16323388615842	1.22928717957296	1.41891825085353	1.34254279620559	1.14862894984868	1.11853792042102	1.46020449261216	1.66515432173512	0.521199294658086	1.13818311958251	0.800601783402069	0.920393354700562
1961	1.17137624575491	2.78426427132483	1.43438627339118	1.9050861549047	0.703041028277988	1.19497309954357	1.15791264386704	1.41887551602046	0.663058145844656	1.05060086449532	1.06534542528408	1.03961143036226	1.1563550094112	1.41213056512975	1.20347356010818	1.6447478900309	1.55183878969376	1.40852235605843	1.96296975420876	1.29319817283796	1.58881666296148	1.6964371294749	1.87758804860133	1.22196232844888	1.21740377141346	1.62801083596165	1.0888555587813
1962	0.926844413614454	2.15746415804126	0.956337437697187	1.24214484463977	0.411318289957265	0.766239817446832	0.963576530320652	1.52483989703487	0.582301532414481	0.704940522450241	1.17642204221923	1.61722787715354	1.10591354803929	1.26868026970973	0.976229120000179	1.2548096756639	1.14198674539514	1.13061741920257	1.51312033796071	1.21652401861088	1.3065471672544	1.60978644748074	1.9696036410237	0.925237025862053	1.44591258360251	1.26145311591571	1.07311250665444
1963	0.558608699094811	2.03028732346199	1.05390254719277	1.13357000605314	0.403889727055109	0.962906781490568	0.879448403302685	1.28167653423014	1.43621125339189	0.969634892692333	1.55535205171159	1.93014302175271	1.2795965010219	0.901027901570678	1.2844660653077	1.36305065478899	0.816515976129004	1.50226231061272	1.19996386537107	0.907120575451579	1.43679109107799	1.34470904189195	1.30396315270444	1.06578391574417	1.19007133494608	1.42498640716327	0.92247623988601
1964	1.14526508044409	2.13021197920285	0.957727270149599	1.08384141611222	0.530714247837996	1.09096173093331	1.23102503652936	1.3879304036262	1.46469697135559	1.01984397466309	2.26130692494912	2.02260288116396	1.27152801549906	2.24195728257261	1.78492801951659	1.65230675810579	0.918702812381323	1.52356680414425	1.21515875644511	1.43911822605419	1.53140803241187	1.34944726614677	2.10267184911497	1.20571202614195	1.42276041591243	1.55428408722671	1.17489061482367
1965	1.02127886580677	1.91673657830192	1.11012260229296	1.09811474633028	0.461871703092309	1.16585044316964	1.27927317479813	1.25842016952526	1.57139918417112	1.00606684907841	1.39808027139295	0.966494883969308	1.08118144541792	1.1597909561462	1.94998452407696	1.8705714391766	1.07288913485523	1.19781422869656	1.2354635588521	1.63282460148092	1.36150095040824	1.48649357687313	1.86864734703625	1.81106226914592	1.20330789848717	1.2874902648927	1.35728457189127
1966	0.871101781508	1.68055102836898	1.07140157091317	0.670179577773219	0.523925462386377	0.805592390692937	1.22638744823236	1.17571094015806	1.12866617044784	1.52220944044654	1.41625287387214	1.00503750724023	0.831115180539305	0.913799549661424	1.39122902969132	1.5665692204575	1.01644702524521	1.15303180873082	0.939682963402806	1.03393130176939	1.07887677175329	1.13305730675496	1.17080798861205	1.26184525929406	1.064247399284	1.09300533822843	1.28739341056218
1967	0.779608310117669	1.5397481043705	0.973086668657176	0.708773868686794	0.493957037645586	0.605509868128333	1.17825746315064	1.8097952963858	1.33465196734951	1.34386525629615	1.18987903283476	0.733449592580903	1.20277639023702	0.737771126140186	1.81948051102069	1.44417320853154	1.16402661663415	1.07268592728067	1.62110870931981	1.03859107368378	1.38099238435582	1.1065368905875	1.09021854749167	1.70378823147012	1.38731423690756	1.32040295631581	1.12420747522796
1968	0.97431649623757	1.33081473327598	0.930127652158772	0.831623195174584	0.464564371679152	0.555742037856611	1.25514241745682	1.91249015629357	1.52965740606731	1.07200559289156	1.31184458088678	1.03208352514289	1.45065706884548	1.09820517092599	1.78665980087905	1.95690636547852	1.23968282087302	1.23866018223663	1.42879841663666	1.03241314688809	1.00457996488562	0.978383018759388	1.52101252235591	1.95131760172143	1.27488385902027	1.44574573943167	1.24942590666617
1969	1.36513949563761	1.81681192256106	1.14687274766643	0.918789806718301	0.649964457768249	0.464189898159735	1.29184144877264	1.5965040102742	1.28157571250717	1.32975687453932	1.11799058544557	2.22128672733175	1.39098494785635	1.46840082956908	2.04195365422094	1.7514893647369	1.86887353540637	1.2405634946945	1.38176094318201	1.05963637750218	1.30543557338688	1.25793905073728	1.47516054732961	2.47812722676114	1.79672498346657	1.80833234499061	1.39793894836706
1970	1.12396117145032	1.05375091508542	1.02946596686398	0.797660344546568	0.90903740134978	0.384071971358371	1.04474364253775	1.25721671280048	1.0416720822759	1.14545547431837	0.922933022536536	1.58248720722578	1.36222192080977	1.3985812589134	1.28246807694644	1.53171299626739	1.63077776459256	0.821727235088242	1.28285438417772	0.863225951648191	1.15288402218786	0.79284370501076	1.02915016408867	1.44676401150146	1.61075912628908	1.27367590798246	1.12991933524079
1971	0.893189599399174	1.82589598217387	1.35764853182553	1.38702352293838	0.916917705896113	0.613040044953867	1.16903791877341	1.54434359970753	1.06219209136249	1.1339592154543	1.52577110100305	2.37411499407205	1.67895884297366	2.20692160419652	1.63797899137844	1.42862585583382	1.60424206946893	0.906613261711962	1.38492152283085	0.869555793606711	1.31009230115884	1.259568907371	1.09674570850343	2.23926958819852	0.985980674238614	1.55222967772912	1.2580647443942
1972	1.22449190047027	1.66238290914337	1.03180786468817	0.880138388052714	1.10546583712276	0.901355313490591	1.11361461717443	1.99279712313715	1.11973007182651	0.998115300007059	1.60082181719348	2.05007924498528	1.39422016236989	2.16220982908284	1.77984708959497	1.08892750177678	1.88177742337139	0.847999197488161	1.24851735519	0.755609091021759	1.19096511782533	1.40489577111676	1.11294274282223	1.92286450131953	1.32836432344085	1.55002969760248	1.27978371366629
1973	1.39248958506958	1.49886983611288	1.01137243984232	0.883143176719752	0.982577227425404	0.575541126631811	1.06187080810706	1.44942248893051	0.942649309633637	1.04616964017572	1.53134914735211	1.70143555286688	1.20472099239394	1.78191445853057	1.33514538279523	1.28430756952159	1.22806791768644	0.946548175483757	1.11262150984791	1.10740469287046	1.21722965303911	1.68011127135835	0.988486700625505	1.40683589749376	1.21612766890052	1.239344480065	0.931935928542977
1974	0.99825601958186	0.899321901667726	0.863436147019444	0.718065660304676	0.893718878681302	0.598485004823326	0.981729981118781	0.98233481122076	0.908314389185795	1.43355100883332	1.14487667437648	0.397285511928477	0.848556984235239	2.00626181298394	1.08154526202026	0.500399740287778	1.3285217705534	0.531216490576097	1.04467706320999	0.686210118948259	0.740293997389459	1.05317194893347	0.607385132978557	1.10793117506608	0.77952771006449	1.31114582594045	0.844568097870799
1975	1.20210580908285	1.5306640447577	0.98442441249352	1.32304079862323	1.027136567352	0.784434675510972	0.984624423809595	1.22067387285552	1.04551580120662	1.50173317136955	1.31256628293666	0.975700367233933	1.13100914351665	1.55704587881361	1.12866795405621	0.758792728818925	1.59456057898373	0.891409872023229	1.06539811249657	0.959698883740755	1.28052604684084	1.15966757153013	1.13217320288246	1.12612421061635	1.01209400315627	1.14242001791868	0.977705228706563
1976	1.06405699586259	1.026498736247	0.769963189582725	1.22144660991808	1.01382378942778	0.669921093107571	0.727998067319306	1.00658641611458	0.708376208632479	0.852993928381652	1.16290496637027	0.684194797729624	1.07584744465479	0.935211518322061	0.819964918095514	0.57953049876356	0.931323492172292	0.608896442001254	0.548288112593795	0.679243608293428	0.473805727251141	0.791375411358106	0.923139149889457	0.707446621931505	0.66676403383317	0.748265234211594	0.864514232892058
1977	0.80517580231631	0.713098679605217	0.656380326208228	0.608302789892221	0.909523897620272	0.412225554398905	0.698233169978814	0.000317669857412098	0.516626298373139	0.596960033036268	0.774269285842381	0.537081955780647	0.979293440027942	0.707436513423588	0.972257421323293	0.3827151566495	0.766161806560503	0.550045550939115	0.567278090092497	0.966825152326174	0.616622671310378	0.566111807279487	0.60322046905779	0.525032902109997	0.71571185964674	0.517341113194104	0.621606911174261
1978	1.04922700324042	0.87206972282931	0.678609432267315	0.834356597583626	1.26754604593509	0.438862289774333	0.871666495021565	0.000314980404591491	0.509648847424125	0.597182229588456	0.870660917401277	0.490618991746645	1.20099329960595	0.559884587851607	0.723424525916401	0.508470631802086	0.662086683220045	0.58155762148141	0.393027633235175	0.761355309361661	0.705309199430898	0.547339389539373	0.660377264491389	0.474439612666318	0.660011086495715	0.555666859609323	0.779468929282019
1979	1.01349279565807	1.00833061702139	0.867161582529589	0.882675113872953	0.905847079038179	0.561471551461312	0.923119393150947	0.000312430501337238	0.450924074654628	0.436519893510463	0.557435671662931	0.371640851158874	1.16713862647619	0.424997289345795	0.536938817426331	0.485747778458366	0.660394719799098	0.601051851744555	0.497490206629446	0.968444806215095	0.931993387843415	0.577190077888773	0.523111619447915	0.500023054651911	0.752128649016176	0.536095632243744	0.79735068333926
1980	1.29571024268655	1.24905819676073	0.889015371607722	0.965033243427533	1.38238485750539	0.839801017192957	1.09178682037747	1.07566997910173	0.737934804970151	0.5987149421787	0.679211013779456	0.537176690454627	1.06307652501664	0.441911390925793	0.602616400050337	0.486404146891996	0.825150927061791	0.75116570246193	0.584593643768545	0.69259115998844	0.877199999279383	0.648921763250521	0.469321402826627	0.641409268411807	0.593296733157205	0.537915009659746	1.09165399818027
1981	1.0806259723174	1.0219567064406	0.998535596730199	0.799174362490557	1.1262480753447	0.633714097100566	0.968012596333449	0.975300528778563	0.594566385507406	0.428040855660943	0.582873527377797	0.432329416644297	0.886219074046729	0.494513704257303	0.389670898586795	0.507988594601176	0.561193856090688	0.576888637574932	0.494835851456863	0.582338173312267	0.791195350967194	0.50298315392141	0.638535545269278	0.484822748983579	0.447656523955599	0.641503064189989	1.04630445788565
1982	1.06279800413922	1.08554512373024	0.968426847885851	0.832669228231727	1.27487477547493	0.929328985136294	0.758329248081217	0.962201551966426	0.515821088031612	0.57440115105056	0.630898450473842	0.506926821083224	0.840806961656067	0.342083191342808	0.424082104855693	0.353312613357413	0.678033369179044	0.656048944951593	0.612158044464925	0.909669359535495	0.748394810947538	0.692570541889087	0.58835849392683	0.43307347765313	0.687118818492944	0.665609578664437	0.956093149917363
1983	0.91591848053831	1.34898285250159	0.988788503200419	0.921731091147553	1.44103687072108	0.840998003179326	0.596467528862956	0.846439907794984	0.000247409521768173	0.493887486855259	0.599314916079618	0.658849402838569	0.800725709019302	0.292300025147259	0.310892595643262	0.828342956902363	0.635632203373775	0.670132745924955	0.773626918508325	0.853247838137106	0.683259154596415	0.561366781616506	0.445788129533328	0.414356728361742	0.637061995805528	0.738712021061611	0.856955009509913
1984	0.682815478742145	1.09008715353664	0.64512937683219	0.698439996503556	0.997431165113902	0.618016931312874	0.469775723010248	0.690303396782471	0.470735584369627	0.37959203058661	0.589237668837742	0.351597897391799	0.610468138715979	0.0829086057146596	0.077081713886953	0.45417294816061	0.469346285053786	0.495724269872847	0.479028134942794	0.510846923167005	0.337380434825823	0.473198104686605	0.34549284660746	0.282447835399743	0.472812949185493	0.558166527642898	0.73844153288615
1985	0.849049629488881	1.31264661405037	0.666494181644095	0.788712770266384	1.08696979258186	1.00593120467847	0.454339302332985	0.910942489025636	0.504136016741912	0.293482298373362	0.771308586822597	0.379556729201021	0.491054202500435	0.0998256273455429	0.13971318377187	0.516622242929994	0.482089099063127	0.740105267545683	0.405525169481235	0.784089827174435	0.747769647530806	0.486759970234631	0.367355045152948	0.288318179996468	0.463161628716047	0.46867112573496	0.575998824264037
1986	1.12526313959524	1.79410177352905	1.02907515766917	1.13303076409855	1.53166914174266	1.52036689883804	0.81817884569247	1.05802343318782	0.987032506894394	0.990366226930574	1.1965957305126	0.624913050973997	0.879006516224478	0.279193319313367	0.400703984386062	0.881211414127938	0.6878969307436	1.23149044543706	0.832417500671974	1.11560526537043	1.18271571771178	0.603974456437626	0.637402232032069	0.487042316270491	0.790840720855333	1.13536285496541	0.966939831088884
1987	1.51397128458263	1.66692493894978	1.06723733662339	1.04473509167375	0.97005526872374	1.49755771680328	0.856262839096854	1.0678171843229	3.32278335962718	1.25311455909394	0.912511605489809	0.766298881499075	0.83950240394119	0.495099306126218	0.491387344542104	0.963469772754765	0.676806210294275	1.65960610153888	1.26997431334437	1.24684319614618	1.23222259027515	0.647512998453598	1.13266757681577	0.746885336252621	0.919508922796383	1.55834597660093	0.887029234197636
1988	1.17464020501944	1.22634804772872	0.911741858926902	1.37085881190552	1.24883620720612	1.9883965856233	0.994110137397202	1.06646357755995	1.670449809717	1.35519236943692	1.03654164758038	0.592690831659747	0.903688284722177	1.33273190892199	1.0020529548013	0.720282320328479	1.21733318243836	2.10974115697	1.06159103537402	1.04717715323015	0.779815563031726	0.647837786982136	1.41678627160843	0.774045170637936	1.19805871055286	1.72259556624074	0.914968416363405
1989	1.34421988242866	1.47161765727446	0.94195500003953	1.67318490714885	1.21603954216607	2.21522488208773	1.0965171681942	0.921679915039188	1.44456823905867	1.33997488550339	1.16092195892692	1.26716218270048	1.0836515304264	1.27893174060366	1.15760167549733	1.23640747030303	1.16948140605969	2.00287634546182	1.18730040819246	1.3412133794296	1.18258976639966	0.706034468810374	1.30438996695762	0.743741402698311	1.03674391872212	1.53758462671348	0.79349639295648
1990	0.983900362906602	1.45344953804885	0.776688311144344	1.03984523812533	2.3930299908723	1.20743831211906	1.10687632145779	1.21036456179912	1.08217472444094	1.15859003009848	0.969766141806021	1.50772576107541	1.32903039209418	1.41596890225509	1.19224961745882	1.01819683401103	1.28573692484801	1.36984382794609	1.6107462903129	0.845594654192562	0.816062523138128	0.734646348655155	1.04231773472884	0.931940999158259	1.06598048074327	1.21395081374201	0.845582408291994
1991	1.02958915859474	1.31264661405037	1.04320460973568	1.62801459351665	1.68996076695949	1.47706685830053	0.907292592499946	1.16763240478442	0.76721798973288	1.23417108008973	0.864157245555623	1.44056800954003	0.9592660880129	1.20861260245985	1.16878867221109	1.06753061405362	1.31726840190599	1.27097934450723	1.21948960433574	1.1447213416342	1.27251701270388	0.439147388410637	1.10640728621577	0.726237530790914	0.948670865435907	0.9820618418149	0.829623878135049
1992	0.937409559708526	1.04012482566621	1.12901680029546	1.5326795838629	0.896596718808395	1.36574608458871	1.22164204518225	1.33440281458703	1.36083450490607	1.16178297794596	1.13982716604667	1.23572537295539	1.02097065556182	1.33406790355153	1.70218843977218	1.25272527862133	1.23454465872304	1.10293934074958	1.59649121882274	1.02078281351699	0.701963411971083	0.86070520431828	1.0764589441108	0.790245236691912	1.0694765387789	1.15549965879234	0.998496603127509
1993	1.44116869694776	1.22634804772872	1.41943882423494	1.45730941988429	0.968961524571267	1.86422572087599	1.20580422692459	1.30896949836243	1.11062086815809	1.26455163829143	1.64963168134064	1.7472241070431	1.48272526617389	1.20361936945963	1.76592483758619	1.45979367545149	1.6894483594091	1.28510739182017	0.766289331425075	1.33110728210357	1.2124284610091	1.50780554281055	1.72165552732895	1.00479245067824	1.3068980926707	1.27673237560127	0.891803717155932
1994	1.02207571463821	0.92203205069974	1.08195209019908	0.988136064656205	0.597212827456937	1.11666206798418	1.05142978195554	1.04084867800467	0.788430004281391	1.00680225427117	1.10327583406752	1.03676425686787	1.05794718497748	1.03874411458857	1.1477414297377	1.1487625936375	1.27345786985853	0.995855723998182	0.652283787356143	0.787515430610599	0.866133991707759	0.948700547934642	1.1485008388247	0.850330064039194	0.674141280384584	1.00917333879284	0.813205583238033
1995	1.04355548728621	0.949284229538156	1.36894762443106	1.30517939738053	0.614800546974326	1.49915030981208	1.23024636082074	1.04090388940543	1.13300667791404	1.05905391822992	1.13851892781326	1.36999509934822	1.03598984210054	1.30519779635128	1.17407372511923	1.06517706735276	1.14778129990368	1.02109050691803	0.92816302504155	1.21574830529754	1.52464237631225	1.20449213407942	1.16228521042126	0.89652853200516	1.57932111325294	1.12954332480376	1.0709339503355
1996	0.535581833322887	0.558669666187527	1.1079964962786	1.06179508321834	0.460066232398221	1.0001267567736	0.947888032184332	0.825927473691365	0.880879389440819	0.769859884713743	0.940013377088845	0.870324301711622	0.961767102681817	0.942243029674642	0.899724182127488	0.690752731184293	0.846989520468722	0.864810259939562	1.16258370083628	0.682821383251696	0.59404890877468	1.04567741925927	0.951435821020154	0.934071852271267	0.906830122842746	0.939468522495114	0.940858264925403
1997	0.72476093357889	0.694930560379607	1.41844688616635	0.737379653385565	0.525162275260335	0.985066357914479	1.14757977561585	1.01743107403702	1.03369418630403	1.01814235927849	1.19107234039891	1.60634737129825	1.01331999991156	1.15652681960783	0.96983953614735	0.695940456406126	0.927136434179439	1.09451743007427	0.6934308503965	0.826993301567448	0.768656529296886	1.1242225311359	1.1341208789909	0.894886171556284	0.913125916291755	0.871649474932554	1.07653108531866
1998	0.697126623034562	0.572295755606735	1.36901814651022	0.868416601608903	0.721455431786539	0.855454919932575	1.28717127138804	1.21501441206063	1.5529529104569	1.40566484279822	1.02982409668647	1.46639075365219	1.10796584117601	1.33959642232802	1.1505751446211	0.927010921148072	0.000718265587827942	1.16198434186216	1.63630052126446	0.913848298749135	0.867707281434246	1.60024557616152	1.39174935311233	1.32584626732935	1.30031990009812	1.03521565321285	1.26853253538613
1999	0.899683944936638	0.681304470960399	1.35868019224366	1.00216418429662	0.912226184517446	1.7390355370128	1.51078268095025	1.27167401756747	1.61547295527851	1.48966229806498	1.16977865439097	1.91266064112943	1.25806738084106	1.40788400744355	1.3786212677782	1.50990324362559	1.20823531474928	1.34279101393489	2.09981466029626	1.0830565782542	1.49796732178769	1.6188394698201	1.53292423240174	1.73468971171821	1.24199310966579	1.16123520796771	1.27357405401744
2000	0.55554586274364	0.499623278704293	1.14775115068199	0.770089896429566	0.89338705269452	0.818739111007477	1.4075129844994	0.83222429751425	0.883269361982976	1.04726938006025	0.854991045281597	1.33178370668307	0.915206784328661	1.3937003642905	1.46177732147446	1.43085280472448	0.988491431933988	1.06344621488224	1.35748288376338	0.905124129429782	1.0484847447609	1.25896243936868	1.07207024599254	1.69938103245165	1.18343650851769	1.19008908889944	1.30723459308089
2001	0.896609577148145	0.458745010446669	0.984706925536694	0.94208852919557	0.871363663195066	0.719530121230417	1.25338450462318	1.37274723729857	1.19596497532005	1.2989043137054	1.07405749298893	1.6148430598505	0.948173669880925	1.19570237160769	1.01676075765959	1.46814274851771	1.15866917076561	1.22337206225361	1.2774444497781	1.27905775841578	1.01925662885031	1.64166567894226	1.24220725832983	1.43085136339577	1.35184814184456	1.12708604542819	1.29218106644004
2002	1.07417104996579	0.404240652769837	0.924463885635043	1.19059824176146	0.918994304971346	0.720225044469285	1.3172724510035	1.11071888728288	1.10894166558862	1.21735409274631	1.11323864235719	1.98719370218311	0.947673738977	1.28104188092915	1.00974579106665	1.34821355821247	0.955347811268991	0.99897221977197	0.756416915357266	1.06101655904529	0.935862101013254	1.26542004638685	1.46566207804915	1.43968281186374	1.20664610759445	1.14427607505781	1.22260025531906
2003	0.718513284026496	0.231643520126536	0.866469804511213	0.651024653252303	0.567464935264729	0.537806415036729	1.24695722551598	0.615903825719403	0.802473106046691	0.857598691964183	1.00664975787297	0.851641623452099	0.609568142980647	0.864470946089201	0.638414390710265	0.757879086012195	1.60173058944441	0.613771347982946	0.800242664946224	1.09050912326599	0.726160253447164	0.78075981944743	0.608770471534939	1.03694266467515	0.952083529253498	0.762802314254814	1.10807199211498
2004	0.734097230679977	0.381530503737823	1.0423912174769	0.86611507835249	0.912691846891973	0.747560914716357	1.32038925509719	1.0021746884086	1.15252212912863	1.12796908877896	0.974249082343305	0.723593216568279	0.917279805224247	1.16295968767055	1.15849679417728	1.02989363912087	1.73229099747676	1.08252035451881	1.10889337379422	1.39838874995433	1.1705396674277	1.49375877128455	0.992281358146984	1.68324494286533	1.45090949341229	0.940608263866683	1.30386132801254
2005	0.000600281024507238	0.340652235480199	1.05266088798751	0.755870228935134	0.896020010612897	0.946965484253197	0.997562926522188	1.02683174087553	1.34876137466522	1.27539201101201	1.06166532341907	0.547854397797381	0.76266434620441	0.916721305847083	0.723116531388411	0.794446067739344	0.718572647579615	0.729948735852165	0.959200315395047	1.25798951809872	1.2427939604891	0.897426677586625	0.890879708748343	1.00130812442444	1.01798113307107	0.784474271392019	1.08526670687596
2006	0.436691127193546	0.158971043224093	1.03427751829928	0.58090641417955	0.966458482293444	0.519505646141361	0.875644651957763	0.861455386797239	0.985462019137829	0.955991533607472	0.530070674939022	0.294670996064931	0.573076548222347	0.870874507732266	0.867861289714686	0.000687003890664483	0.723606744368819	0.522547808392396	0.736008192518915	0.781951776643098	0.561186424803161	0.714798061872535	0.502885082330441	0.677302345324754	0.494107965837948	0.766324204337692	0.987736277501802
2007	0.824105050741645	0.199849311481717	0.985094070919829	0.739798787079149	1.01390709449878	0.925004826161113	1.0852972235271	0.806981162872334	1.45687304791483	1.21532783827456	0.853844055650278	0.308602647140975	0.831963724235863	1.32116704412473	1.22000628191908	1.6765377705621	0.801378043988766	0.885273913039916	0.958417882598522	0.530950068788659	0.929968362102146	1.12914046721724	0.811914368291909	0.876510695495932	0.976898577998993	0.989543916566142	1.18886809015297
2008	0.695993353273127	0.231643520126536	1.00474611745189	0.655657859785739	1.15117429092757	0.84564893630445	0.857835379386957	0.757947463737245	1.33702501516037	1.34203901003276	0.501103695883354	0.267897326040893	0.998837614777901	0.999099686377745	0.715260997318417	0.738310866599065	0.768645933124438	0.7924876562789	0.759518827594565	0.871411062125085	0.907097596681273	0.935404179314234	0.776850092188208	1.11794131679832	0.832274220122019	0.735467141243925	1.10102227535416
2009	2.16330931623494	0.145344953804885	1.10166284842049	1.17363094367399	0.806230619559878	1.00699972406868	1.29532491935725	1.0784918392527	1.19626141754486	1.05456493139502	1.52504538099082	0.38025199220807	0.998990367660069	1.05283318577572	1.13723911898947	1.3855529676792	0.858227438617024	1.09012336985147	1.25985512718942	1.63189561331133	1.39371117359141	1.42005155564046	0.865367466903551	0.89832182498754	0.89651393924538	0.867744416310967	1.33146125613622
2010	2.1054433096539	0.15442901341769	1.00138426669739	0.994138959622222	1.45924353143252	1.08586780174724	1.25823003909148	1.196413067979	0.856867020559559	1.01156489554977	0.938442970115521	0.338888255788882	0.84512357954355	0.88253550452459	0.904470747122064	1.2157782476989	0.788855640336802	1.16152511235492	1.19033653253943	1.22839236607209	0.875279764338844	1.15478572663391	0.750750883203186	1.26157658829824	1.08107795722053	0.698625075552935	1.22202586192319
2011	0.739891729315987	0.131718864385677	1.10941338687242	0.841765788568647	1.39187889517667	1.00231751585304	0.835221813673554	0.943422562623254	0.515141424256313	1.10394713995049	1.06515712943406	0.607156324066264	0.863289677907914	0.860968693659148	1.25397227364361	0.961353334422085	0.904373790476872	0.691023680447489	1.04074680347305	0.846710807558588	1.08384635964637	1.03421107171906	1.02917990468779	1.3376655974741	1.3387383828036	1.00694814480404	1.14635050662203
2012	1.57718272567471	0.163513073030496	0.912499259759289	1.08146555874537	1.39699628056388	1.24926781455428	0.657578801165239	0.932980107654083	0.53931589212032	1.15620838007883	0.948243268246764	0.690615083352022	1.01139883819682	1.06099684851327	1.10661895029503	1.58594406242513	0.897726426882563	1.05407377483119	1.10909645223137	1.50534797665034	0.886066481247697	1.05679703076544	1.22377820860676	1.0357694086382	1.08405184165231	1.10864722989175	0.936759390715763
2013	0.995715310688558	0.15442901341769	0.849105541311443	1.18173704949992	1.33531714412589	0.864511950563408	0.514540351374154	0.98668052449278	0.643124250339917	0.918525061833298	1.04186251715809	0.966225869927089	0.995692631866014	1.018330595912	1.00057715211577	1.24808201610964	0.756546063506744	0.904363903077736	0.836474161193271	0.951996665235469	1.2926560246759	0.907829429018136	1.20638136170212	1.05247069611482	1.54492498505468	0.78996251356867	0.657203531813782
2014	1.00587084967561	0.145344953804885	0.760280355651243	0.792993871581709	0.979810028143303	0.337345564245188	0.553472250288035	0.89327350555623	0.525134202293729	0.897824100598269	0.820938444540789	0.917498884609585	0.705262693453919	0.651748046472999	0.951070075450567	0.966782874277396	0.752923998834311	0.730952031324352	0.969389488120868	0.958473074639568	1.11937147184414	0.796378788667853	1.07409136074456	0.989377121328646	0.611210348351088	0.834247583908866	0.722837773687769
2015	1.37872252068943	0.0953826259344558	0.881620670086866	1.4385486643057	0.853318124495009	1.1768370108188	0.477729861125085	0.903917113176782	0.550770530622167	0.540191772841043	1.28253032064908	1.02227518193563	1.36744835866874	0.979912967124205	1.0624414067503	1.22705979685563	0.922692767763213	1.15019355556021	0.806631664347273	1.49108252610038	1.08609733448179	0.951563408354891	0.707415514344494	0.893571056176941	0.801954932038172	0.839811851277699	0.83787610241522
2016	0.777950722698503	0.0681304470960399	0.871588360269234	0.930644666801305	0.894003503844364	1.31750795111393	0.471164817826513	0.948685059062019	0.915240009030465	0.706623712237871	0.970699497584037	1.20451959576348	1.24484897310568	0.689322509885429	0.895514849257655	0.6545125678005	1.10555773384298	0.692157210772951	0.768127008450237	0.872264468936137	0.808621128586663	0.777857966726055	1.03929695481778	0.386797488907094	0.912692818948686	1.01229062764247	0.616257934080234
2017	0.776049781066227	0.113550745160066	0.534040559003972	0.94436384606055	0.722992642008366	1.09576573935619	0.608743479393025	1.07501493053463	0.774782108118856	0.631342379787983	0.906827796337795	1.37328385854948	1.22167075909305	0.807827737807935	0.827775173677374	0.666260503103556	1.03187395790579	1.02331653623623	0.649756873959318	0.000666101294537024	1.0663561712885	0.738194502354058	0.99533465723126	0.606720436159072	0.864093174451776	1.03583724611407	0.820276870029376
2018	0.727702301214912	0.000454202980640266	0.570290587650899	0.908773192506356	0.619451952477702	1.12305925829661	0.5547563989006	0.879996310870421	0.603593493889189	0.508773936604925	0.841108798900548	1.40385949926995	1.13063763205321	0.783704183525381	0.736088922119991	0.537403082700833	1.22318971374791	0.511761617969777	0.693920150061986	1.12614042623463	1.11407246688795	0.977484020188584	1.02214455207416	1.04078742588333	0.722282715209491	0.984005514181648	0.536174938306992
