# Supplementary material for: Reconstructing spruce budworm outbreak severity: a comparison of paleoecological and tree-ring signals
Source: PLoS One. 2025 Aug 12;20(8):e0329406. doi: 10.1371/journal.pone.0329406 (PMC12342301; doi:10.1371/journal.pone.0329406)
Supplement: S4 Dataset — (ZIP) [file pone.0329406.s004.zip › Dendrochronology/Individual_tree_chronologies/Buire_1900_present_clean_EPS_spline60.txt]

000B27	000B32	000B34	000B39	00B-21	00B-24	00B-26	00B-38	00B-40	B-25	B-29	B-30	B-33	B-35	B-36	B-37	B-43	B-45	B-48	B-49	B-50	B-52	B-53	B2-22	B2-28
1900	0.70522094652188	1.4003155118807	0.529583402241794	0.952990072612879	1.49876372963268	NA	NA	1.10558131817317	NA	NA	NA	NA	NA	0.830197505943543	0.836533510518488	NA	1.31777467938301	NA	NA	NA	NA	NA	1.21673895675409	NA	NA
1901	0.71166065945753	1.29630913654712	0.856248282266564	1.56883638966969	1.47704351123795	NA	NA	1.15995406894413	NA	NA	NA	NA	NA	1.06847889412521	0.9029062706449	NA	1.74348664696715	NA	NA	NA	NA	NA	2.46783027096942	NA	NA
1902	0.715010490445961	1.39298984984788	0.831505059044804	1.19186780747912	1.32832895988721	NA	NA	1.22901935702969	NA	NA	NA	NA	NA	1.11991810191274	0.612325683964825	NA	2.10143223274923	NA	NA	NA	NA	NA	1.03622345036338	NA	NA
1903	1.01298372380534	1.98816910188846	2.31734495759866	1.66164759827277	1.39018703520812	NA	NA	1.13843002034573	NA	NA	NA	NA	NA	1.19730905036745	1.12340508171889	NA	2.12568508097748	NA	NA	NA	NA	NA	1.40728667035225	NA	NA
1904	1.66053301364539	1.59147437363291	1.31135528482373	1.36517747627792	1.24574386763126	NA	NA	1.32338041616688	NA	NA	NA	NA	NA	1.24766099555344	0.923332276345638	NA	1.95943458265444	NA	NA	NA	NA	NA	1.35051500164602	NA	NA
1905	1.58584293421395	1.42131962548776	1.07336060435439	1.42921361383306	1.03026309658103	NA	NA	1.24083237743764	NA	NA	NA	NA	NA	1.2711699326461	0.880330505512154	NA	2.00707926449345	NA	NA	NA	NA	NA	0.698656032391036	NA	NA
1906	1.73643275718019	1.44637447356899	0.947267425808989	1.59370146115697	1.17358019764524	NA	NA	1.32079807322008	NA	NA	NA	NA	NA	1.24172497669474	0.741455539707606	NA	1.57055562970947	NA	NA	NA	NA	NA	0.839423562704794	NA	NA
1907	1.70254141586098	1.14680097575734	0.973523425750333	1.40835618414215	0.858108350141913	NA	NA	0.988215828353922	NA	NA	NA	NA	NA	1.19645387369787	0.543580779807261	NA	1.26355006978864	NA	NA	NA	NA	NA	1.72140062383977	NA	NA
1908	1.82683109476625	1.04010412869306	1.14154507532749	0.943759729223244	1.13068219212194	NA	NA	1.11329642494366	NA	NA	NA	NA	NA	1.17209102228034	0.440420736466105	NA	1.24406989149888	NA	NA	NA	NA	NA	1.63246029773044	NA	NA
1909	1.28927819985626	0.714561263974377	1.30238616593693	0.903034726367716	1.02441066583115	NA	NA	1.15322752168006	NA	NA	NA	NA	NA	0.912812564690942	0.65307684642582	NA	0.858226942779292	NA	NA	NA	NA	NA	2.17248531049713	NA	NA
1910	0.777867706160399	0.884315683506698	1.36552490004441	1.07486188024713	1.16044640310527	NA	NA	1.19145261789887	NA	NA	NA	NA	NA	0.930404760448046	0.355135435740796	NA	0.832844901768877	NA	NA	NA	NA	NA	1.42612416287096	NA	NA
1911	0.896426167026676	0.834640475897811	1.29247032551477	1.294693351296	1.26881532035119	NA	NA	1.07520657427389	NA	NA	NA	NA	NA	1.27881016377516	0.392327688066154	NA	1.03344407060642	NA	NA	NA	NA	NA	1.31168709243613	NA	NA
1912	1.23727300352245	1.14955965149298	1.2223905875583	1.52851088305736	0.931749870493509	NA	NA	1.06118487043003	NA	NA	NA	NA	NA	1.22676806367421	0.398907496977927	NA	1.11073935187041	NA	NA	NA	NA	NA	0.926733859861668	NA	NA
1913	0.814622256756956	0.961541791540583	1.02661009273138	0.829125956722137	0.571192688957859	NA	NA	0.685758479020938	NA	NA	NA	NA	NA	1.06677404005805	0.615524318129794	NA	0.88900091862064	NA	NA	NA	NA	NA	0.933460356270593	NA	NA
1914	0.428512878052882	0.542344029270251	0.880221852022611	0.652521249030052	0.607407034773647	NA	NA	0.389918407749637	NA	NA	NA	NA	NA	1.29018486321335	0.42572975924623	NA	0.710954914290604	NA	NA	NA	NA	NA	0.536385682937974	NA	NA
1915	0.0808247602666215	0.345895398953614	0.739243947024741	0.589294752732248	0.184918745791996	NA	NA	0.12328959378265	NA	NA	NA	NA	NA	0.491440164407375	0.148063256069491	NA	0.187491667907987	NA	NA	NA	NA	NA	0.942741575117893	NA	NA
1916	0.00379803545964214	0.873527583625875	1.0460064428494	0.5206417002042	0.252054055952035	NA	NA	0.336492339116563	NA	NA	NA	NA	NA	0.467667384361118	0.418478688022754	NA	0.442573729114633	NA	NA	NA	NA	NA	1.35155236212817	NA	NA
1917	0.106778325754371	1.00032481090026	0.433367818761387	0.446374784165676	0.245268707877786	NA	NA	0.198154805458351	NA	NA	NA	NA	NA	0.33406952606629	0.356226938474431	NA	0.32610430209752	NA	NA	NA	NA	NA	1.35594430223106	NA	NA
1918	0.133129485104681	0.564952224975404	0.308516019326449	0.00458144895971808	0.181769578427976	NA	NA	0.0906767627742244	NA	NA	NA	NA	NA	0.148163014799882	0.38778942621543	NA	0.189643177196201	NA	NA	NA	NA	NA	2.17690558047746	NA	NA
1919	0.248602689408355	0.300553326895022	0.301865844241191	0.00468878497980642	0.10496181586644	NA	NA	0.368131212329121	NA	NA	NA	NA	NA	0.337213446335473	0.347955715609311	NA	0.197533106046267	NA	NA	NA	NA	NA	2.04895484401441	NA	NA
1920	0.144953971465113	0.698842095843063	0.442874630748034	0.00478310686070638	0.526583870229844	NA	NA	0.820781707196042	NA	NA	NA	NA	NA	0.608859412172769	0.296041341464687	NA	0.307292114649155	NA	NA	NA	NA	NA	1.37255826292146	NA	NA
1921	0.216328649390349	0.61447951072151	0.433066487309864	0.00486237031449731	1.03534062949538	NA	NA	0.926015012865308	NA	NA	NA	NA	NA	0.773587367997716	0.513259748431606	NA	0.323083266779386	NA	NA	NA	NA	NA	1.51865186468074	NA	NA
1922	0.22709547772122	0.80802626130386	0.494033891046631	0.00492532870710775	1.35472373645693	NA	NA	1.15255533812105	NA	NA	NA	NA	NA	0.792554583193838	0.511345262670375	NA	0.468794958151393	NA	NA	NA	NA	NA	2.0854011096322	NA	NA
1923	0.565631436084894	0.880655448294653	0.621215561532914	0.00497167395910793	1.16709687093092	NA	NA	1.03698957069051	NA	NA	NA	NA	NA	0.946121668120764	0.482731389869934	NA	0.757528765099557	NA	NA	NA	NA	NA	2.38288388527289	NA	NA
1924	0.925878110705421	1.65636491515469	0.675377415381825	0.00500210619632511	1.23190854958413	NA	NA	1.11636682165545	NA	NA	NA	NA	NA	1.11924461909442	1.03676002186952	NA	1.24312169383052	NA	NA	NA	NA	NA	4.10300863011739	NA	NA
1925	0.908953156681666	2.38940970404494	1.32268972251616	0.00501832664215719	1.45179034970422	NA	NA	1.38113001292081	NA	NA	NA	NA	NA	1.36638230715252	1.3108508653211	NA	1.55597750109892	NA	NA	NA	NA	NA	2.8586842277082	NA	NA
1926	0.931216555721044	1.57279341550395	0.94003037830963	0.803674232731356	1.09733840720367	NA	NA	1.34973599671191	NA	NA	NA	1.43757119948179	NA	1.00974373847379	0.923623667226786	NA	1.24533166731251	NA	NA	NA	NA	0.88924166684269	2.4555106178147	NA	NA
1927	1.02271312671296	1.06518453366168	1.43178915938153	1.40542575899671	1.1643348492702	NA	NA	1.31051204435209	NA	NA	NA	1.09660021647927	NA	1.12998731727487	1.47478427844682	NA	0.976839610468006	NA	NA	NA	NA	1.07494084225473	1.16705372775389	NA	NA
1928	0.999671664151092	1.28632559399514	1.8142397664781	1.60356908282286	1.36593143622022	NA	NA	1.44907872025296	NA	NA	NA	1.19704127260686	NA	1.14765460685202	1.66386584107362	NA	1.40796982989807	NA	NA	NA	NA	1.21925495162789	2.35354241789644	NA	NA
1929	0.815488861585595	1.4471751959785	1.60185149127675	1.75058481037983	1.15210392343477	NA	NA	1.44225321359614	NA	NA	NA	0.991989891949239	NA	1.14471015648124	1.21626145955074	NA	1.1679332778764	NA	NA	NA	NA	1.11856513504128	2.21863736613846	NA	NA
1930	0.928549101703037	1.54450081824159	1.76273703121199	1.84774778707616	1.07304329456784	NA	NA	1.39584422970439	NA	NA	NA	0.807114776721675	NA	1.19187567870627	1.22602441117134	NA	1.31452159128839	NA	NA	NA	NA	1.25445226966896	1.6293288692418	NA	NA
1931	1.11914236858543	1.53867326015687	1.86244732209153	2.14586502428555	1.15413153308406	NA	NA	1.58316054446989	NA	NA	NA	1.14603866869076	NA	1.31512848351562	1.4986139240218	NA	1.44173489163226	NA	NA	NA	NA	1.03402222277923	1.47521839863944	NA	NA
1932	1.29273172971089	1.9705062998605	2.49841796499334	3.39528065596649	1.46912948797524	NA	NA	1.76262584993523	NA	NA	NA	1.28649145477216	NA	1.53218596506216	2.50626072224307	NA	2.1548810289525	NA	NA	NA	NA	1.39256933681224	1.89695529132315	NA	NA
1933	1.14294248560726	1.93508220985375	3.06759358245807	2.10133441979211	1.26927206196638	NA	NA	1.68955982218752	NA	NA	NA	1.47518297468243	2.09407667534972	1.43786004481283	2.2020672896232	NA	2.12427593952898	NA	NA	NA	NA	1.22060259091989	2.14747457783733	NA	NA
1934	1.08391682966816	1.44138067869457	1.99154762445319	1.85771637771506	1.21925059798456	NA	NA	1.20158840156993	NA	NA	NA	1.22459347074068	1.41461840229336	1.34184836523278	1.54798030714206	NA	1.45423905697093	NA	NA	NA	NA	1.1240862965121	1.94840255768076	NA	NA
1935	1.09274744558288	1.39027754631048	0.960326752567928	2.42184059682554	1.04386705459439	NA	NA	0.830534603294444	NA	NA	NA	0.884388774011027	1.47317831572882	0.974529989254183	1.11495126949337	NA	1.25912011853968	NA	NA	NA	NA	1.11757796488706	2.27686864413596	NA	NA
1936	1.15031974354714	1.64827009528094	1.18560794388287	1.72582159420821	1.222139601548	NA	NA	0.880053852904902	NA	NA	NA	1.03312827002762	1.59003713539463	1.44434980205964	1.04098357998904	1.73076896492705	1.39743912057592	NA	NA	NA	NA	1.03328292471061	2.16810620781162	NA	NA
1937	1.29850720025707	1.31244253043034	1.66566447443955	1.32866444902921	1.03398447253539	NA	NA	0.515270048358784	NA	NA	NA	1.1174351981304	0.946688847472236	1.20304260202321	1.2847338052829	1.71102829710623	1.16977162099185	NA	NA	NA	NA	1.06571753749723	1.3216327376788	NA	NA
1938	1.4846472567904	1.3653093021057	1.08246280874318	1.08063722037187	1.04988672288227	NA	NA	0.642646974891308	NA	2.24174539922181	NA	1.12892813301838	0.893000966915651	1.03610622526977	0.800225915725	1.41432320012519	1.12721312899032	1.90599895656021	NA	NA	NA	1.00343617972882	1.90419178132846	NA	NA
1939	1.66274433481889	1.93708857127863	1.77668488894597	1.60579957902598	1.02023211343609	NA	NA	0.717773795969422	1.26438172532726	2.40248711510819	NA	1.39548337955214	1.1324143153513	1.02814070195609	0.812358444899396	1.52119986360242	1.11322462845321	1.47911123113086	NA	NA	NA	1.21949912384849	1.13749162004897	NA	NA
1940	1.77043652243257	2.41964232321063	1.69869171028209	1.14606956325757	1.22252602940293	NA	NA	1.05728213825278	1.37684948073838	2.18891311697276	NA	1.82787009422148	1.03381648377585	1.31727891667553	0.874030807406769	1.44363440357613	0.997252597294719	1.69746465040614	NA	NA	NA	1.08985213563787	1.51407513875266	NA	NA
1941	1.52159031358062	1.60119124607518	1.12370260312414	1.04611040339049	1.32036394440585	NA	NA	1.1829458618346	0.840435044884411	2.07166054685081	NA	1.16856608222696	0.994114916008904	1.0031147086397	0.603181948667077	1.31170824261378	1.02089984881032	1.59130680345207	NA	NA	NA	1.14231774122149	1.37508419614592	NA	NA
1942	1.48988124519767	1.65602666848547	1.28959897314015	1.04793765418833	1.20942031863414	NA	NA	1.29061214500634	1.04425154058835	2.19145401243844	NA	1.34738761481709	0.924121169386918	1.19502263689936	0.700303077268784	1.44952744618482	1.05407713722782	0.968053021047057	NA	NA	NA	1.05148261523302	0.930806756152359	NA	NA
1943	1.3412857673468	1.38620209094306	1.52047011802745	1.46527321669462	1.45025780425282	NA	NA	1.52297411079333	1.14588765718352	2.81248859874572	NA	1.27617413634643	0.956523961995241	1.13794921750195	0.893640659927568	1.27415659045932	0.8412935372566	0.970485161589104	1.78643125930622	NA	NA	0.990843661819927	0.905650009289891	NA	NA
1944	1.12091592234876	0.968707768994836	1.1705847509481	1.35391150518086	1.30951071003289	3.54628857528852	NA	1.27252785729416	0.911082229566425	2.60471632493359	NA	1.53100024428967	1.01426635268268	1.23326311744525	0.677048259303856	0.971899025696406	0.739946738187361	0.84557378559063	1.15036130528293	NA	NA	0.837046541523135	0.748122362456854	NA	NA
1945	1.14103823519861	0.964098234796007	1.00715494977594	1.34138616633527	1.1065004021261	2.83303866062607	1.70176451782711	1.19945416836297	0.837432390600858	1.57457670050171	NA	0.951233641888354	0.997972284896371	1.08291302154298	0.790630674149976	1.02110830476002	0.741718911453326	0.757104685036316	1.38180619171815	NA	NA	0.940842511481985	0.667892935494199	NA	NA
1946	1.31344476688714	1.08468466715606	1.0608258121023	1.16976705861858	1.10416571217883	2.11723481758755	1.71146653658494	1.10495556170562	0.967558492334358	0.710351325656089	NA	1.00197254966862	1.15308029600054	1.06037284259365	0.634566674676283	1.12895767781313	0.961288612165174	0.957120746905961	2.22440554530289	NA	NA	0.798724270676903	0.396989303888988	NA	NA
1947	1.33096526860647	0.765227813692962	0.899538362084013	1.39604400769027	1.0570441884703	1.92189941837154	1.50620487966132	1.1040482351721	0.839308113568654	0.678184812919695	NA	1.3372473978875	1.00876150336091	0.998300293588802	0.718176658062763	0.757057843641032	0.684657281594643	1.49263958296097	1.18753760571996	NA	NA	0.855809084284386	0.840317929064714	NA	NA
1948	1.5695104152045	0.475839267077224	0.767774513759201	1.45750144399339	1.31805231095404	1.47693524838373	1.26796800488182	1.32917651507181	0.923150183149517	0.489125943467591	0.16505230530802	1.10246801194304	1.03139844096244	2.19956795900701	0.587464145406283	0.599550037676697	0.75847640024114	1.27133952066135	2.26985161249908	NA	NA	0.749351223968476	0.512650965868986	NA	NA
1949	1.0001976896955	0.468058435643295	1.08605100981775	1.03486900276489	1.11934206451469	1.10653614914392	1.31408232204165	1.18375874898428	1.16181523657817	0.538476883004653	0.120350639287098	1.30152905883844	0.62548435023798	0.791701593641279	1.00072518508565	0.981325832980423	0.716774032937518	1.02535408919012	0.635717199456435	NA	NA	0.769645314023124	0.809586346003684	NA	NA
1950	0.823448844958799	0.303940321512233	0.622624600200712	0.995408035013831	0.830590984454772	0.730392016597398	0.924325276539355	0.752138535780053	0.83431935100175	0.5093852564846	0.213192561022859	0.713354342976563	0.374755694473173	0.622143572017911	1.29089547498951	0.57268129736216	0.589596862673385	1.63605259635976	0.379192141092001	NA	NA	0.769599333420834	0.72379193232939	NA	NA
1951	0.739444465049473	0.185452340156513	0.176165616571789	0.518810489661851	0.684363210443022	0.55661149766459	0.703822797109622	0.62711161068467	0.635932868709572	0.447199262164652	0.147859356838435	0.237175859972174	0.377856741592748	0.44645841708198	0.841720664754585	0.206519295112871	0.351984002765047	0.914226173228817	0.227336733340986	NA	NA	0.730199160559616	0.253713229761189	NA	NA
1952	0.510200941313152	0.00211347799293838	0.0819069351596397	0.246285932111586	0.795347996809757	0.352588431483032	0.449219859568656	0.364311053245259	0.63129745586612	0.217992769840488	0.0687717938783417	0.210856005600821	0.300063075302868	0.000660506763948382	0.707162534360361	0.418206097976763	0.155443980150458	0.366173885841626	0.797062082165597	NA	NA	0.44518594596826	0.151866025705918	NA	NA
1953	0.000848257142981439	0.192174428602242	0.0455442302348717	0.503589492083228	0.416567639039503	0.302199746825459	0.32964125109942	0.178581739105465	0.702345698352151	0.306568193784158	0.0343858969391709	0.184561752728661	0.559618075042974	0.184650111926673	0.764423946293601	0.52402735292688	0.26109274657068	0.404511920084666	0.347834477652565	NA	NA	0.436861559309499	0.113918263837448	NA	NA
1954	1.10489601438319	0.17447042883365	0.0280655591952409	0.799911755479336	0.644680507844708	0.46880116393052	0.838562285930893	0.440062045189133	1.50629414823647	0.232135114635835	0.0550174351026734	0.174855580665321	0.746655650656526	0.403407249308529	0.999955192684898	0.589074505436546	0.795922734913613	0.169009452659215	1.20770530774802	NA	NA	0.702665297643691	0.329050015204433	NA	NA
1955	1.29960512212802	0.158309718242663	0.0388430359565302	0.645370684078796	1.36839946635947	0.64498515731276	0.882931454793701	0.556034407529065	0.676835543072239	0.191231774054294	0.0584560247965905	0.194440883782643	0.864310485893898	0.724518212921786	0.940792143283253	0.918059517437148	1.03152079260976	0.339296926463241	0.971666374208436	NA	NA	1.03504140606619	0.595802615699087	NA	NA
1956	1.09409913958147	0.143689292802667	0.00119342686232909	0.632122251150158	0.88579550304553	0.633424202425545	0.718774328516752	0.596217297741124	0.435023850558303	0.130752979175745	0.10659628051143	0.0979505724965787	0.66042751761515	0.876975692726427	0.899008606634311	0.891411436189157	0.958311280073578	0.805291776854087	0.626001185596573	NA	NA	0.822608688848259	0.862368878488337	NA	NA
1957	0.5098624008252	0.0391658796962567	0.00109970404503347	0.938102627618635	0.331202343609785	0.306082103093041	0.265660124424161	0.33399628140023	0.789112886684198	0.166105168315517	0.113473459899264	0.052125959936031	0.404085542951835	0.44463843710077	0.477793219581799	0.856941988174777	0.712425075414617	0.869213711817449	0.469773210165683	NA	NA	0.527188346103411	0.523810601072811	NA	NA
1958	0.353160033687346	0.154454596205958	0.00101374348517721	0.189874328451428	0.283225464206764	0.0897060663009278	0.200078578035008	0.386085495822648	0.595835153070803	0.0825066695692871	0.154736536226269	0.00120951459767576	0.24997080990957	0.546580757906659	0.297240882932364	0.574443783041669	0.541455629414424	0.354295946903958	0.208625090624998	NA	NA	0.288020696281845	0.408398972771942	NA	NA
1959	0.277250437169073	0.0650142852308695	0.000935451942413864	0.275593404024866	0.123222188698138	0.0674210626019758	0.082283183031738	0.138005708916999	0.527691486046846	0.0480370598075057	0.0447016660209221	0.00112008020628242	0.11767130475864	0.347347779121977	0.226176771612716	0.571376350227384	0.133889110970625	0.1322782450542	0.212964317129376	NA	NA	0.32769575563466	0.180814577603203	NA	NA
1960	0.523406978289718	0.0495380674143632	0.0778108199477088	0.323626756719163	0.22198840316381	0.4124562197682	0.133839432053466	0.384288790373665	0.527964432272531	0.0716510273505388	0.0206315381635025	0.00103600301914196	0.141638688319066	0.195408378080619	0.497218541859426	0.268104226958904	0.37584049638072	0.0995788205604388	0.385996821634382	NA	NA	0.593460397451191	0.26144807921502	NA	NA
1961	0.718965441538219	0.136281338470549	0.144126493446923	0.341102955481023	0.43682462804836	0.388949405667143	0.554869830780375	0.665826686389695	1.572381879399	0.309305945832674	0.0584560247965905	0.067058426326742	0.765480849026705	0.549033945772049	1.0991421868213	1.12587276307801	0.881192825533256	0.727426119485006	0.252295627652936	NA	NA	1.31593437251869	0.427901660203007	NA	NA
1962	0.662107411379949	0.183881894769352	0.446050333544331	0.196642043269761	0.718333225294196	0.551337454564948	0.865953055612692	1.03969437435622	1.64195224574427	0.445492045462813	0.127227818674932	0.0886324774838878	1.35784438797435	0.964115367414005	1.03588357119719	1.2088148279735	1.14888814768086	1.67989814689761	0.340440458345781	NA	NA	1.05669963140862	0.518384148370433	NA	NA
1963	0.377401575589017	0.262344672402944	0.775288768930412	0.254099930146364	0.742038467932101	0.783315569788206	1.14935425566533	1.05075392613433	1.37893667557563	0.790801219474247	0.323227431228206	0.262746321471228	1.60846571643651	1.04125170454029	0.907856881112419	0.775061020140135	1.09091991909095	0.96420264150294	0.551814682250496	NA	NA	1.26497964035564	0.774834318603516	NA	NA
1964	0.555844782365385	0.679194875946789	0.69833910514449	0.335429806313988	0.826183950028254	1.00439904498527	1.40737082246479	1.19368755319981	1.60577568066418	0.852694426906511	0.557051530414568	0.495356316769599	1.79468746156127	1.2605012917743	1.334309482555	0.835564324040736	1.01533238266929	0.875360014158952	1.30523648200658	NA	NA	1.12270943852614	0.934429698960383	NA	NA
1965	0.721319844110075	1.21031494034154	0.690920085961407	0.574310300368399	1.23808425842409	1.01669850550406	1.41714260920688	1.19551313544953	1.37964434630893	1.06196802526497	0.863086013173189	0.701945922030793	1.11833390415711	1.16376349728929	1.43992209086767	0.899519381445978	1.32148259759691	0.821449617438573	1.2842080064932	NA	0.492228855042157	1.17304567205904	1.02341177334407	NA	NA
1966	1.08755048261571	1.22964193645709	0.820964866364477	1.35294995222963	1.49259870033553	1.08607363492735	1.52048693666466	1.66293367820394	1.33955829708484	1.30256379043582	0.938734986439365	1.05846380415876	1.29519311435223	1.64645068593031	1.80768320656396	0.626321854932326	1.44994227883794	0.805286613589544	1.05955295828955	NA	1.05145134140593	0.990703612992938	1.18644197838966	0.777133116891618	NA
1967	1.00568065949166	1.01319906189318	0.92586662287859	0.802550355998111	0.942560667829165	1.24429372632086	1.31405342100952	1.39939381967022	1.45881847776931	0.89208353954126	0.777121270825262	1.27545855215779	1.90077048834867	1.40288694669276	2.20386357212047	0.952057757239596	1.41316015239949	0.769632831959508	1.02044102710741	NA	1.11777764711439	0.978672029056626	1.13327218815335	0.8209258265124	NA
1968	1.20251004772698	1.18951882215272	1.05101812938483	0.797444870001192	0.853875418042448	1.63520731007754	1.23150887703611	1.46952763873466	1.41438538412853	1.19440923397886	0.945612165827199	1.48259724597483	1.86434601064004	1.45335128127069	2.72193836460709	1.42521117839683	1.03793008558078	1.05701133445624	1.39365510964885	NA	1.10901404684836	0.954519200103907	1.09294221808513	0.750725999424864	NA
1969	1.04342028794355	1.70962662077867	1.38359681428099	1.62903472890435	0.717072672188361	1.66124522679229	1.07660562069056	2.04376791430582	1.1123618546984	1.52670753092325	1.20006780317706	1.57228069552986	1.80829824960951	1.47479933302919	1.80370124955774	1.58140158371473	1.53601890638768	1.11439863019824	1.63772458375851	NA	0.923742918302123	1.62195617895139	1.60877277723877	0.723389436383508	NA
1970	1.32154667302067	1.21403134858622	1.30783676926609	1.60144335622835	1.53213009133015	1.36703756930101	1.39623972865099	2.03536513295861	1.41461954228079	1.45977741016464	1.1072258814413	1.31043216794249	1.76695252070715	1.900901627157	1.83766784826238	1.64551301672876	1.7203262884226	1.20672670562108	1.46657061768394	NA	0.902200130722138	2.10349913286872	1.90730896178074	1.08410991553013	NA
1971	1.14922396102726	1.04841425096197	1.33884024886836	1.57472628441264	1.38005700394435	1.61487946191509	1.45022629380413	1.70761772608141	1.07700359846619	1.41933066061171	0.973120883378536	0.889336201004735	1.89903738479975	1.71683144201083	1.41375173741465	0.954295691612638	1.28625302374366	0.991871363361631	1.47788486476491	NA	1.05896264228281	1.62037590713563	1.59499302888646	0.977129232398558	NA
1972	1.31355055126353	1.00189704720678	1.51181739528421	1.69331577451348	0.834112873482711	1.10365087933429	1.46305105476622	1.36921871657021	1.19757214977316	1.44403412667057	1.20350639287098	1.41217599934261	1.56953051774208	1.33514524090593	1.2331824628578	1.09437812890503	1.42627775858245	1.08097866867498	1.46062515242125	NA	1.27644003659479	2.08115181326888	1.47647960706623	1.03445784861031	0.767060524463942
1973	1.25785581500909	0.960705104708489	1.55238052983784	1.64218400272595	1.09311657860384	0.974474390240296	1.33938205458753	1.43843561162772	1.1401863687159	1.33056419666867	1.08315575358388	1.50439672998724	1.30435020357656	1.27681727752503	1.16111239227886	1.06370672468688	1.43566781644753	1.17861226456084	1.35801478835688	1.20644346905678	1.36925399918427	1.48672897482523	1.36313169040338	1.00279282967173	0.827295896747603
1974	1.08528175364186	1.13878856030707	1.28528812966097	1.56031647983237	1.33601359920283	1.25805584541755	1.35495667401081	1.25922006561352	1.1783794947389	1.20931739492798	1.06940139480821	1.53025993662063	1.18203983937352	1.18040765867174	0.974308807394972	1.13265770561166	1.59363727870402	1.36792715888579	1.31476343211292	1.24423646046524	1.10747031764371	1.28950403100973	1.15878890182651	1.06011896944099	0.762150826310223
1975	0.996325126112513	1.21054679373336	1.51759876442162	1.04687766358136	1.05369570755749	1.52999093724496	0.964790371606077	1.13842570787454	0.936385906438249	1.18528405106635	1.07627857419605	1.60895392514328	0.68903573147515	0.803065733182424	0.969212847213364	1.01085805701036	1.04161838244153	1.31061643157169	1.2231357358771	1.06142129772852	1.03968055516728	0.645170939832202	1.05651988370647	0.934472183492686	0.858910085822399
1976	1.11613200710604	1.77329647866563	1.56718915787166	1.24633375924656	1.35755753741364	1.01806415715076	1.16046579835521	1.3308969527514	0.936566234871441	1.35972821149207	1.11410306082914	1.61619064749454	0.766838427873674	1.4507874344542	1.331056881882	1.12119687129466	1.63776017529126	1.21132875708221	1.4624548015215	1.35420971637828	1.02798505303403	0.986947631321595	1.33160686578756	1.16690814017923	0.902279169155145
1977	0.833116575742844	1.25020334506399	1.45056073721129	0.686437594006722	0.799922980573906	0.659983626374681	0.956896262682756	1.02296502601678	0.687152069203242	0.987449664626693	0.797752808988764	1.06012336863609	0.661524187488922	1.29894480632392	0.964032750082467	0.935184332399599	1.29061510573956	0.882487668933757	1.23450500978093	1.09989522774229	0.582845052607302	0.804725434975206	1.05954913271235	1.02785369680619	1.24405315073683
1978	0.61609614783258	0.976807206977692	1.31269406399918	0.326114339810598	0.825985852774249	0.870884264133497	0.880678571438982	0.710008761391079	0.665340742740504	0.874773046762134	0.79087562960093	0.803941086065311	0.739035152232385	1.11211352704912	0.483779472415764	0.259001510456008	1.22284558648091	0.950039570612104	0.985024478641957	0.792316072509232	0.465442827264018	0.627680149909739	0.763049643538552	0.992832219008465	1.07211767126978
1979	0.765951925297206	1.13518132456335	1.0806346853317	0.184759671725097	0.647521181106525	1.29851301111033	0.739349301660738	0.499610184477441	0.666653651204351	0.741830724149282	1.07283998450213	0.646709452267909	0.566774357675512	0.901101029787928	0.394406197848891	0.184600282288069	0.698265685083652	0.653473793190783	0.954224534468423	0.668676335604946	0.623394281193675	0.534309034515479	0.493412886157894	1.10378379388827	0.930524393959829
1980	0.875438864224216	1.07978622984578	1.27099915774187	0.408217867003811	0.660331175376173	0.925545390615531	0.784973655967244	0.268642412021202	0.754469438084178	0.986112170811473	1.11066447113522	0.620680681760759	0.841152056749678	0.312000011767999	0.398596058398136	0.398778897231125	0.456569528719081	0.69155212147882	1.14567013800706	0.723980519060729	0.994195512696488	0.440838901829008	0.605278538938219	1.39125277086015	1.06240291439837
1981	0.855613347712813	1.17224463738821	1.30399202519587	0.72984948690589	0.736363872308679	1.02444136074187	0.688469237247453	0.233263053791362	0.716228792340478	1.19654901362944	1.16912049593181	0.714493530554322	0.973480723545314	0.152530485751208	0.258809314626837	0.573951146771468	0.324348346619021	0.719784861614259	0.932285913460249	0.877546048355636	0.743144457556139	0.607198973376623	0.609192435288719	1.14057102433521	1.2716765423167
1982	1.03268852547982	1.14946067749709	1.35040353665264	0.752910935133121	0.858759599861577	1.03756717508646	0.834884498958411	0.251169743911893	0.735470926154794	1.20781572127592	0.928419217357613	0.734827846660041	1.06360749376861	0.0565958836302813	0.316299616197202	0.694847294901233	0.465092958771954	0.839143965651947	1.01493075532571	0.829193601887881	1.16147392553755	0.706862891973976	0.407180942360145	1.05524996429643	0.384392220148521
1983	0.905877189188494	1.19581728194194	1.14795847687456	0.740370365707198	0.678687999916558	0.783650361670998	0.767523894766071	0.286395443328153	0.611095744734708	1.20248663145008	1.20006780317706	1.04881326181395	0.943181607140132	0.15848549684481	0.364227037958047	0.868348303744515	0.384266421831295	0.701432229812187	1.10422644522892	0.989589889785783	1.11606204224039	0.801355514548448	0.744280552434143	1.23708205474441	1.6696731133629
1984	0.90066896257532	0.412204710471823	0.966400976485578	0.431735995267418	0.427921697796992	0.599598506090805	0.785094885111862	0.24057723250651	0.549116632557465	0.907614568184318	1.07971716388997	0.780295127756581	0.80045348566178	0.219587000437656	0.191668828423576	0.816802214477	0.405165308025953	0.629480188015985	0.997436112581581	0.990410776808424	0.867475308728362	0.867603333405421	0.623380280320149	0.957820652617392	0.000257543366139022
1985	0.828518941466168	0.650686990066128	0.822083956180732	0.194077246058362	0.335572798220817	0.854739401219211	0.865215640001555	0.0619687167284911	0.783577986192476	0.977326048880541	1.14848895776831	0.982373319844682	0.552541413630573	0.118728567803274	0.0653347812269424	0.469652380608209	0.364057413357047	0.758029156846322	1.08582166757699	0.769231003252505	0.973224297994143	0.895858577567013	0.311339352070142	0.969312692314183	0.425088947467118
1986	1.23352458472405	0.728561002883334	0.977075135794655	0.286046854468061	0.391126340537265	1.12339599708296	1.05797426261184	0.403841785237117	0.98313980897349	0.877413540235147	1.44076908175126	0.743594657244841	0.945439480483071	0.2552292936308	0.0836190311614143	0.595329015324481	0.924986612839012	1.09154852875555	1.11381759115938	0.861209110229075	1.22936792814645	1.03447503687276	0.366670610038387	1.12440379256407	1.51938881066164
1987	1.7322524420792	0.752405752129685	0.809925960971761	1.01557051582509	0.944579784489008	1.16358448653282	1.28748353601177	0.678038328645817	0.938434853058805	1.26770822195691	2.05627663696242	1.27341172957169	0.938954364616802	0.666969641064812	0.175253214313995	0.982698279385944	1.16383755438556	1.22747726414559	1.19752565614564	0.772740475017606	1.2828545535834	1.69631189359096	0.708978393457259	1.15878702921209	1.48171481999106
1988	1.96715168077702	1.08206922521952	1.10504750770684	1.39407055024647	1.54021841909171	1.21097858835727	1.37707959512727	0.911298660950357	1.34400847972449	1.45907490321319	1.86715420379698	1.28174662611679	0.826385805307169	0.840386267393057	0.374541613547294	1.02739374339826	1.3227299484149	1.2993270570055	0.907618890293875	0.980359799884294	1.4552475274434	1.5522237380399	1.20992298059194	1.0744096336376	1.27183988213165
1989	1.02833936560926	1.02542941952748	0.924706538893202	0.796407432675056	1.60563719856255	1.15882938952923	1.33749611933724	1.29138781969369	0.672964287880032	1.29789100926011	1.46483920960868	1.36476052577736	0.791702308636184	0.969114202412507	0.627515624360641	0.83272400166908	1.15645178181088	1.33425287210033	0.713606852038112	1.32214501860639	1.26033795202962	0.657833783661946	1.40368032009524	1.00994344414287	1.28626437404694
1990	1.68910572984447	1.9392056811463	0.658922702261223	0.969221168800394	1.31070927987991	1.09402615674324	1.08576542576652	1.25891416050841	1.09491670891415	1.24094194478513	1.60582138705928	1.36053538274418	0.932655680876361	1.17598483475738	0.70834696649447	1.15285404151857	0.779482690187573	1.27567648517266	0.501265756068918	1.06900601130328	1.24411597037369	1.2284994486344	1.85060394859977	0.859676156504034	1.1688228938357
1991	1.22459548611071	1.41028753412908	0.763851180402646	0.807241411750069	0.820393869232167	1.05874078170188	1.1287232474219	1.67468469298528	0.658105844260677	1.01848781793604	1.47515497869043	1.07823801672057	0.86651785428156	1.44692929569472	0.799255743732924	0.98590617077576	1.44228969001946	1.31752771080216	0.653536659301423	1.09956803681828	1.07956224889087	0.891868028449885	1.11081054901261	0.818371563790488	0.820997406879392
1992	1.27541585037697	1.33650929485479	0.745215259650114	0.806022132810012	1.22638719790485	0.972126636137291	0.988912329873424	1.55641167301639	1.05543579385328	0.83502384950027	1.30322549399458	1.53340179029445	0.771926545235404	2.11192560380119	1.37145496657085	1.03147529397111	1.04660937248177	1.70492901940711	0.665284139858266	0.894447291088181	0.994861779839944	1.26699159488857	1.15088754812799	0.930513505916171	1.20363432130895
1993	1.00962435376828	1.24254073557898	0.884004491048152	0.843536170486494	0.926999602100544	1.06359777673039	0.995220263885329	1.5466684552101	0.762669498204762	0.872739308624431	1.09003293297172	1.14377689251697	0.812583858572924	1.95123726850606	1.38079250142173	1.32176597034449	1.33698941356736	1.03918811902658	0.880058292178401	1.16518298838633	0.97165532584963	0.7923588507466	1.23450556128587	1.12540699123091	1.15545801404419
1994	1.37373299115894	1.32104838735241	1.08307601813355	1.41575829020014	1.71699441949604	1.03723351688866	1.14173206635287	1.05728625065943	1.2114088805999	1.12943579756231	1.54736536226269	1.39467531298344	0.957072288392042	1.83723274130657	1.80992065608592	1.52006036902714	0.588049922737553	1.60272285271706	0.898498343100091	1.33188193868833	1.2406853573555	1.50107855181067	1.47036178541167	1.27017334491594	1.67016579983317
1995	0.694622749272378	0.881467242020399	0.973089875787903	1.27411394484622	0.936005541388827	0.911964655213196	0.773560653683467	1.1574974817019	0.632627772233456	0.806090612215871	1.15192754746222	0.756638231822967	0.572631898456922	1.34011218554869	1.22149541456729	1.08882889910686	0.851895692551908	0.882903206279961	0.60624526239807	0.661264013602293	0.832186507218654	0.77937499565537	0.991734494998334	0.963299910824908	0.868771929172693
1996	0.803208504032076	1.33586724584824	0.81049030229507	1.14841448811025	1.16790730738273	0.760794468991735	1.07138955287693	0.958059357335181	1.09417967651897	0.642022224446189	1.76399651297947	1.01608193472121	0.800077650091502	1.01326043809122	1.44663714157142	0.829515106864538	0.535799540014817	1.1375951955502	0.875113251753578	0.976378541086632	0.97377503679976	1.07614130229558	0.982952648452215	1.12392368891365	1.19810494830025
1997	0.539894375784034	0.84898105486455	0.726595614631916	0.906601252755988	0.898671854797564	0.794500616194738	0.738907500649957	1.18324749160206	0.698713567060871	0.437572400950859	1.37199728787292	0.573956383607179	0.384215607018362	1.29825264381533	1.15073058694261	0.893415409172792	1.40133227544302	0.72876638934443	0.827188225780188	0.772656610236995	0.712945529040129	0.522416912749836	1.00176859752793	0.874262733018223	0.87746040196132
1998	0.762713007141871	1.03719074432462	0.871589055743814	1.05742408679484	1.51477912189443	0.655582212364367	0.851449638135975	1.22022025064973	1.32103760570969	0.57608547630662	1.58518984889578	1.34253064165662	0.665501228355111	1.44215709634534	1.22228952449224	0.944435893934357	0.780575476820474	1.18971859179191	0.707267045927904	0.906808640802975	0.694847016768091	1.186265633358	1.30770306222254	0.89555527512219	1.01369649213421
1999	0.704161292205444	1.11202191402506	0.895769907118778	2.02692151825243	1.22743217884414	1.08642564099638	0.920063317303458	1.19622431470947	0.715869858366876	0.876845514101176	1.53361100348702	0.405420729429089	0.808623057029914	0.877862739226389	0.898270642860321	0.56804246295406	1.20012201246256	0.917339765978182	0.992218528181202	0.907304661495089	0.820420922868836	0.792260415839219	1.11891128169762	0.840462553104051	1.03079528411329
2000	0.993128729665186	1.12035880126968	1.48581783402584	2.16050080350474	1.78945813499352	1.24215362442995	1.2699657833387	1.15822776631993	1.45789111398333	1.00179896201525	1.9324874079814	0.704341001654387	1.10337571266354	1.34027158002313	1.47620991611093	1.68871445708339	0.888448877446963	1.25691131468163	1.20384136934217	1.33632869552419	1.0104466239275	1.36100649511922	1.50111282638504	1.06516985102873	1.23850319552272
2001	0.846695970147534	0.855003799274258	1.13419666170262	1.51238302579302	1.30990053119641	0.846594637942881	0.910106584304303	0.985144894424565	0.952715805087183	0.882489406190232	1.50610228593568	0.700051651399282	1.32827391239426	0.00169571859556057	1.13143964481484	0.814413424405571	1.62897786611147	1.06396070811648	1.21670319090894	1.03648665297868	0.947848774362583	0.654060617747064	1.13217744714697	1.0347073768115	1.309564111553
2002	1.24299941482561	1.15669824771541	1.13920655762469	1.79882454380898	1.3559659149861	0.869394183345232	0.953028577327004	0.950298938726763	1.38298825850454	1.08830214764874	1.6505230530802	1.03894254670074	1.39556291830598	1.11630079912233	1.36312905812593	1.36449379246347	1.45621579054008	1.38897178950645	1.1307489479962	1.41122222382179	1.15888110432225	1.36256773700797	1.2797318435792	1.10799430975518	1.19044592779668
2003	1.02016508145957	1.05605330161059	1.3033339309266	1.58843146953405	1.19419548790369	1.01759325407122	0.991479413188754	0.7211134690091	1.38335247496472	1.19137179191568	1.72961061604029	0.784204215552621	1.54911778547817	0.661337219991844	1.37079693744843	0.817876896395617	0.784364049469444	1.01539305428616	0.918202859554845	1.20377831497603	1.13924422266651	0.865328617671508	1.34479287365079	1.14498536379205	1.12926711807759
2004	0.76107287236064	0.72481676192305	0.889120058301252	1.16244183542169	0.709504255078008	0.888252800744957	0.853211119445492	0.920827425560651	0.845044183236683	0.896249229259309	1.20350639287098	0.594334739380584	0.940760381770238	0.970583670730272	1.21447822796796	1.17678224595626	1.28732863680553	0.488002079128267	0.750180127410274	0.850822665781346	0.774445155071361	0.567917839033759	0.863608022965919	0.86400541389544	0.721661957713442
2005	1.08941887924546	0.628220822739944	0.935248247572005	1.41463780596411	1.23963855500055	1.07787276866247	1.0402916120125	0.97063334146173	0.921190046283417	1.04628535611264	1.46483920960868	1.11625893364621	1.14735734974508	1.28916001729407	1.59437438198411	1.8446248496063	0.899686541182431	0.939755812126255	1.06532950881595	1.13138094322359	1.14952995034633	1.21807288112662	1.39096435122569	1.04266786533502	1.11219767461361
2006	0.832818243410038	0.563355586265814	0.743993485565604	1.05794933543596	1.01716113453949	0.975668195885317	1.02523217564753	0.789878464096686	1.32208348878173	0.961847957588563	1.58518984889578	1.52329823424115	0.962008918339201	0.581725017911706	1.12860600256123	1.16064362624947	1.22731717621391	1.07192581420425	0.864060872641227	0.945254442929677	1.12435508448545	1.39267238156676	1.02635923494588	0.856817045076522	0.784072459690171
2007	0.541154253188043	0.460925088721094	0.628544808853311	0.669437305943553	0.681437621416436	0.637112907058875	0.575451833200002	1.10146954317782	1.11736359112835	0.68682017180322	0.990313831848121	0.791540716627039	0.939420430134099	1.05277731505099	0.739677980618129	0.994976816065773	0.827415953018666	0.447704530846253	0.783145506661588	0.725799852192358	1.12970363570408	1.54056173785427	0.612564800835296	0.571863533065496	0.373907386633808
2008	1.01529342011114	0.878915094125222	0.831054587274983	0.730730625394699	1.30159322316258	1.11411698627007	1.05501042087911	0.952156192369183	1.4274442028674	1.05878630952412	1.9531189461449	1.4435681229625	1.18767481225805	0.957745564106545	1.04099667302753	1.23557831158772	1.01980681579727	0.871284745927173	0.89944955594444	1.04256367146216	1.14303478775826	1.2834461108767	0.946170501493574	0.727587407752036	0.840934194899876
2009	0.838553962197496	0.851074731677052	0.731773120708253	0.744964018467908	0.972526011151973	1.05868100238227	1.17670614758639	1.294740322435	1.2164362507849	1.04359022695182	1.67803177063154	1.42221116864138	1.12074989689683	0.917259117635244	1.0991437683434	1.20994988630444	1.2259454282498	0.717521708972173	1.16757225400634	0.937554508151393	0.933305540570183	0.905571097858533	0.909131373067812	0.648705703062846	0.524906753647449
2010	1.02317983608845	0.733569316382007	0.778717737668211	0.971449687340478	0.849849795543424	1.52516944905784	0.895063437562742	1.46011869604721	0.835586308114939	1.01275287225424	1.48203215807826	1.20075570690638	0.902385567135326	1.36239906771075	1.08409211277254	1.51986517787246	0.570962500160202	0.766700078385938	1.17895166807436	0.885360102543304	0.984278172990851	0.865096846282254	1.1188386383909	0.95586114036873	0.655352077155296
2011	1.2261288455718	0.732145303631099	0.979875986554122	0.876794323880248	0.822984882890646	1.28349055634523	1.08930564274632	1.23909640617897	1.17220574529102	1.17388228372272	1.27571677644324	1.11130497375969	0.975766822696642	1.0714582964464	1.24638145825603	1.0655326893724	1.22718547852811	0.83908738750569	1.14175385605482	1.00536340664292	1.03832643203439	0.432293070961444	1.11667286197225	0.817095561993778	0.683749125771753
2012	0.663456352381932	0.480331456214775	0.992743655880442	0.670007849334631	0.693224720631437	0.857824726527189	0.84672862034272	1.37730133460663	0.797963072456842	0.903951934472926	1.22413793103448	0.581236737048448	0.612947703830225	1.61991271130724	1.43746549026977	0.80000430550115	1.03830438758302	0.551155218586434	1.28488436160669	0.920989937058317	1.01527651295986	0.883153613093891	0.652889509912102	0.835212633613374	0.582000179299079
2013	1.52787084175107	1.00608021392551	1.25115523228984	0.711412977705981	0.860170291013038	1.14339630588405	1.28456037714523	1.26197776607615	0.93290601966654	1.35209843074331	1.27571677644324	1.13191368434242	1.10970934907437	1.30323697864787	0.999246877786499	0.74469935263257	0.852332460638693	1.20966151848325	1.51809994121817	1.28783948018461	1.31812812335941	0.851696572064165	1.01084927579726	1.10807204195506	1.13915765886389
2014	1.22107676888841	0.949698722504578	1.3424152400866	0.706483347265367	0.898453109972245	1.22722913627522	1.33384854921417	0.988126851131282	1.11157166728873	1.36239957329057	1.14505036807439	0.877970837683302	0.967229716623184	0.973139418932559	0.679830870737811	1.03483560702618	1.38865547764811	1.29472792876019	1.30634574269129	1.283648398062	1.22187606768804	0.619911175850908	0.867884326653078	1.45807602120284	1.1375444306916
2015	1.00912274197635	0.727625789147971	1.01826081004325	0.625939348559577	0.627923410107352	0.725485750094283	0.790896967003011	0.924497598534522	0.795963178259178	0.881664802673484	1.18631344440139	0.872231471725973	0.729621873978328	0.909555200028817	0.688582164564642	0.648563327460563	1.15235684286497	0.901505909149147	0.980749016859046	0.853035446916321	1.06633961787234	1.0184518245178	0.610523787027307	1.09015595118994	0.742444298965251
2016	1.01671619871397	1.75523409701953	1.01667261978599	0.67920472206679	0.906393111440168	0.962529298385058	0.859802698351599	0.594000058468106	0.926659241398869	0.892022830215679	0.759928322355676	0.991419274871721	1.17282813610765	1.13165021484693	0.748844126244458	0.937991853082961	1.0149415722882	1.33344507315908	1.08296588487383	1.10071943858643	0.708410472555041	0.832910701079096	0.774451684304651	1.23760396636343	1.04675263466783
2017	0.855449306805828	1.3955897305416	0.970909939283203	0.566370745110079	0.647832165944467	0.811923488388287	0.849942804860275	0.673601235283353	0.843195219997401	0.914439104103498	0.890594730724525	0.971342994296971	1.38541274999535	0.864686365379211	0.543465408197942	0.67612771541983	1.08350159451195	1.0307634131332	0.570781169701449	0.933376044455143	0.660115828294219	0.743203918636484	0.723317166982333	0.908452318426972	1.13011459816155
2018	0.6933945210948	1.02183886503545	0.923278874436194	0.708674050560132	0.856216874028162	0.854974256175819	0.882382476913349	0.507846550986841	0.855899001687238	0.958224451217426	0.79087562960093	0.750042481868309	1.12224883878123	0.00233530525680462	0.494213650386334	0.651883734813348	0.000585608163053093	0.897294817307587	0.654607318259095	0.758540604524765	0.439351537232547	0.0012931899784244	0.55180243577606	1.08828399321194	1.50667398333683
