# Supplementary material for: Reconstructing spruce budworm outbreak severity: a comparison of paleoecological and tree-ring signals
Source: PLoS One. 2025 Aug 12;20(8):e0329406. doi: 10.1371/journal.pone.0329406 (PMC12342301; doi:10.1371/journal.pone.0329406)
Supplement: S4 Dataset — (ZIP) [file pone.0329406.s004.zip › Dendrochronology/Individual_tree_chronologies/Lake1_1900_present_clean_EPS_spline60.txt]

00L1-4	00L1-5	00L1-7	00L1-9	0L1-17	0L1-18	0L1-21	0L1-22	0L1-24	0L1-25	0L1-27	0L1-28	0L1-29	0L1-30	0Lac_1	L1-11	L1-12	L1-13	L1-14	L1-16A	L1-19	L1-2	L1-20	L1-8
1900	NA	NA	NA	NA	NA	NA	NA	NA	1.00616921777013	NA	NA	NA	NA	NA	1.08089661581129	NA	NA	NA	NA	NA	NA	NA	NA	NA
1901	NA	NA	NA	NA	NA	NA	NA	NA	1.00470350281936	NA	NA	NA	NA	NA	1.07959348183431	NA	NA	NA	NA	NA	NA	NA	NA	NA
1902	NA	NA	NA	NA	NA	NA	NA	NA	0.937084147926788	NA	NA	NA	NA	NA	1.00706993251881	NA	NA	NA	NA	NA	NA	NA	NA	NA
1903	NA	NA	NA	NA	NA	NA	NA	NA	0.828216443274781	NA	NA	NA	NA	NA	0.890052927001425	NA	NA	NA	NA	NA	NA	NA	NA	NA
1904	NA	NA	NA	NA	NA	NA	NA	NA	1.03064052323047	NA	NA	NA	NA	NA	1.107344121135	NA	NA	NA	NA	NA	NA	NA	NA	NA
1905	NA	NA	NA	NA	1.01394111046529	NA	NA	NA	1.13590540309849	NA	NA	NA	NA	NA	0.803140164953909	NA	NA	NA	NA	NA	NA	NA	NA	NA
1906	NA	NA	NA	NA	1.06497288506945	NA	NA	NA	1.11351465427069	NA	NA	NA	NA	NA	0.799082960891265	NA	NA	NA	NA	NA	NA	NA	NA	NA
1907	NA	NA	NA	NA	1.22843867599023	NA	NA	NA	1.14037386047457	NA	NA	NA	NA	NA	0.846826069904116	NA	NA	NA	NA	NA	NA	NA	NA	NA
1908	NA	NA	NA	NA	0.766461309389138	0.969720506097366	NA	NA	1.12647816799518	NA	NA	NA	NA	NA	0.813553453674504	NA	NA	NA	NA	NA	NA	NA	NA	NA
1909	NA	NA	NA	NA	0.947370870033045	1.02611823475403	NA	NA	0.979393652784996	NA	NA	NA	NA	1.03606373186238	1.00363658732682	NA	NA	NA	NA	NA	NA	NA	NA	NA
1910	NA	NA	NA	NA	1.13701519448058	0.978392441592104	NA	NA	1.02857743996219	NA	NA	NA	NA	1.10592274829939	1.11139591639842	NA	NA	NA	NA	NA	0.974373011143638	NA	NA	NA
1911	NA	NA	NA	NA	0.95337477632198	1.01963659426926	NA	NA	0.985383817376581	NA	NA	NA	NA	0.883226968994346	1.04219050586818	NA	NA	NA	NA	NA	1.05216007994973	NA	NA	NA
1912	NA	NA	NA	NA	0.71071104231258	0.950146266471795	NA	NA	1.06726351691193	1.12954051874833	NA	NA	NA	1.16463495637579	1.26561011527497	NA	NA	NA	NA	NA	1.17893134713625	NA	NA	NA
1913	NA	NA	NA	NA	0.842892399388416	0.895783647775974	NA	NA	1.21283335577107	1.00410606371732	NA	NA	NA	1.21953929224171	1.17701352187822	NA	NA	NA	NA	NA	0.863769597844475	NA	NA	NA
1914	NA	NA	NA	NA	0.742904254365559	0.900331355704236	NA	NA	0.742355894856228	0.933759309460648	NA	NA	NA	0.76157897165777	0.921553905241405	NA	NA	NA	NA	1.05743580596179	0.632519190391559	NA	NA	NA
1915	NA	NA	NA	NA	1.16843267973108	0.904883148737652	NA	NA	0.806775773078084	0.912215019854713	NA	NA	0.727061846385537	0.932579284562805	0.966938630700162	NA	NA	NA	NA	0.850560300940377	0.759282971293238	NA	NA	NA
1916	NA	NA	NA	NA	0.648721921342838	0.851261627871201	NA	NA	0.870773850602909	0.838712723343113	NA	NA	1.04108643476704	0.823561086630474	0.898987364589656	NA	NA	NA	NA	0.617948950943879	0.675371486768267	NA	NA	NA
1917	NA	NA	NA	NA	0.876857935507542	1.00118428252573	NA	NA	0.878056207963666	1.18817758885155	NA	NA	0.906308091931356	1.18560697125802	1.1433635900611	NA	NA	NA	NA	1.0447183333313	1.01707075721782	NA	NA	NA
1918	NA	NA	NA	NA	1.12534528025543	0.998498506596776	NA	NA	1.01061135072673	0.966929630339682	NA	NA	0.846679548455353	1.09771132823629	1.08970511541779	NA	NA	NA	NA	0.969211771309	1.05056992441886	NA	NA	NA
1919	NA	NA	NA	NA	0.870766249593158	1.0104870239075	NA	NA	1.05565337691635	1.0247370102803	0.736503602820609	NA	0.675547584675244	0.689105587585557	0.9005163912476	NA	NA	NA	NA	0.508439913710791	0.903597505691669	NA	NA	NA
1920	NA	NA	NA	NA	1.11033517447613	0.835451265413585	NA	NA	1.1258937960775	0.957649311643831	0.896304888578249	NA	0.9761747765477	1.00523177076741	0.999760171107555	NA	NA	NA	NA	0.776698199782157	0.771681118347226	NA	NA	NA
1921	NA	NA	NA	NA	0.754601883263643	0.690155384866983	NA	NA	1.09791650477971	0.861173701788454	0.911553064297049	NA	0.888133127272168	0.959464116442215	0.93726409260034	NA	NA	NA	NA	0.648993744754116	0.977229580005667	NA	NA	NA
1922	NA	NA	NA	NA	0.933631347178739	1.06251792944306	NA	NA	1.10797257079874	0.938486339413441	0.964524099060131	1.10498288010952	1.07669462079726	0.901172948438035	1.14655955747553	NA	NA	NA	NA	0.862763837497132	1.1494381093091	NA	NA	NA
1923	NA	NA	NA	NA	0.891167873907374	1.00423151441197	0.741398002811412	NA	1.18047974620064	0.980339182086129	0.9307000740462	0.816530089010536	0.834545426512515	0.824254946360057	1.04717622622205	NA	NA	NA	NA	1.25654627698535	1.16619244712584	NA	NA	NA
1924	NA	NA	NA	NA	1.01022380814673	1.23351514639459	1.63698052041396	NA	1.20479269986035	1.20998051825978	1.19511031186998	1.09683070580834	1.01546226655912	1.20568819847636	1.269786897844	NA	NA	NA	NA	1.32336561226178	1.1054254220213	NA	NA	NA
1925	NA	NA	NA	NA	0.890791557173046	0.803651199182719	0.825413617953185	NA	0.984169525873282	0.873774800655727	0.925726271601576	0.761443173061815	1.10743358764386	0.923046070525989	0.948286280449019	NA	NA	NA	NA	1.01711120778717	0.764288872453267	NA	NA	NA
1926	NA	NA	NA	NA	1.37008242734802	1.19276015490472	1.2484152900635	NA	1.2567751587259	1.33074510304882	1.13821469036224	1.08422922249646	1.27308134056676	1.15887390518828	1.25578956482654	NA	NA	NA	NA	1.2888537615325	0.966074140929387	NA	NA	NA
1927	NA	NA	NA	NA	1.58336869132614	1.41156638438998	1.40171203397483	NA	1.08689594838375	1.19140128145764	1.15875147724789	1.19564620670173	1.37232753521961	1.18780801036003	1.24396178256955	NA	NA	NA	NA	0.979218880407401	0.907035179042117	NA	NA	NA
1928	NA	NA	NA	NA	1.50311149289561	1.18503088122783	0.963697726685383	NA	0.904532619966473	0.996855564238135	1.10694994114652	0.930994822792392	1.27004830786203	1.07292076538777	1.08537243743186	NA	NA	NA	NA	0.956846351648396	0.898612617956858	NA	NA	NA
1929	NA	NA	1.43166109809404	NA	1.50129366957075	1.23377319286589	2.02745822583105	NA	1.11337787533204	1.14234627913873	1.13537978459437	0.914015687618323	1.41797267222597	1.12585669849564	1.23592571309952	NA	NA	NA	NA	1.09557445412047	1.2104458742113	NA	NA	NA
1930	NA	NA	0.998034008212932	NA	1.09176998991086	0.999716240185256	1.67744785827048	NA	0.94983736916114	0.951115403211796	1.09659767623492	0.828947205435018	1.18543055057372	0.857319921275572	1.06524543523436	NA	NA	NA	NA	1.17432271030189	1.15670953653676	NA	NA	NA
1931	NA	NA	1.0432398553655	NA	1.03457945207183	1.17521161506941	1.29090142449184	NA	0.885751922330746	0.886975287302851	0.925051775476725	0.951665393984349	1.18120684016513	0.908439668844458	1.08837603917896	NA	NA	NA	NA	1.23789843834694	1.45615896124087	NA	NA	NA
1932	NA	NA	0.78556317214879	0.922646287459937	0.881187835122979	1.02137225393539	0.675645886581379	NA	0.808791353897133	0.97271307526331	1.1159762752105	0.960505316001655	1.11341839221868	0.999525034829419	1.00805245659977	NA	NA	NA	NA	1.42908237775857	1.26180568417124	NA	NA	NA
1933	NA	NA	0.820754749017615	1.08777758358439	1.55796516363357	1.35877642719231	0.719098174679263	6.56378549642967	1.10646196154234	1.19392327508768	1.29198181931379	1.42812226280089	1.45375438843653	1.13895612866402	1.13632969790437	NA	NA	NA	NA	1.47453453001766	1.56098125266871	NA	1.24848476708997	1.13477529712392
1934	NA	NA	0.818575640391908	0.876031496542907	1.17499951247188	1.35697853925326	0.637260558544044	4.17234434752922	1.06284720111895	1.13582092101678	1.21166128269793	0.97486995797395	1.10779195864205	1.15048412716387	0.983814128707053	NA	NA	NA	NA	1.0716649889578	1.36206069112624	NA	1.18497174971544	0.906140248942587
1935	NA	NA	0.896733508656944	0.817426682659975	1.01320618141779	1.13536888054041	0.697113572385434	2.12281600366278	0.928753552802055	1.11544155248387	1.08444096116197	1.10742274108895	1.09242694032432	1.09505438053274	0.941939313248297	NA	NA	NA	NA	1.24698810748036	1.19668829923541	NA	1.21968530667698	0.60106428112085
1936	NA	NA	0.529958305595123	0.588535071269936	0.732915815624359	0.9713033330003	0.391195549635736	0.593421750117688	0.877463287548072	1.09978809988701	1.07395873319219	1.12438121182494	0.906978780732063	0.785055724949362	0.800331483275215	NA	NA	NA	NA	1.04837805134972	1.24266606170069	NA	0.842046519744771	0.637158129343389
1937	NA	NA	0.512369495272359	0.960222617061098	0.897769599797204	1.02239945383967	0.432029386429856	0.853011441829527	1.02221858496476	1.04759007289161	1.23282063417406	1.28712845057853	1.10499855598419	0.894879144569146	0.903006026173986	NA	NA	NA	NA	1.16131872215031	1.17050098136437	NA	1.10664215463741	0.674324448170361
1938	NA	NA	0.731769955514226	0.90328498049091	0.977917702092135	1.02786139342151	0.461789936138858	0.684560548246635	0.819447107951342	0.866630362173653	1.01308286046118	0.917841565673719	0.97054549308421	0.852973619098083	0.799492244562485	NA	NA	NA	NA	0.922669346145992	1.04215826490613	NA	1.01901773973978	0.588492396657537
1939	NA	NA	0.785268379842731	0.903043330446816	1.00980260558844	0.929630161648802	0.908126051988238	0.416107581416172	0.906703345825497	0.831931772697623	0.960847164962524	0.812036902727748	0.997536881391546	0.852449102070694	0.83519753442767	NA	NA	NA	NA	0.754739913387284	1.39871002690309	NA	1.20107855029639	0.676124396275473
1940	NA	NA	0.949499565082922	1.14571099287281	0.993828801661232	1.16200237270771	0.489407508023869	0.449643851905081	0.841023445462491	0.789220085307552	1.06149490276538	1.0221164501276	0.868115355607461	0.902629300915062	0.877246251353766	0.719814535945043	NA	NA	NA	0.876515834958971	1.29276025080162	NA	1.04067623585285	0.882985098523167
1941	NA	NA	0.99977904432413	1.28881942462049	0.989359703862757	0.865312162628627	0.47966457727428	0.760297622338437	0.937341177109538	0.85802008697214	0.982604798987984	0.979408050644129	0.828304652653135	0.954213243678615	0.952364316218026	1.22531420492988	NA	NA	NA	0.897142307996477	1.20083380558287	NA	1.25338177937902	1.12717253478021
1942	NA	NA	0.838337863475731	0.858468818142369	0.796889510214902	0.610156192886885	0.528171360373239	0.648689737102554	0.919187178281636	0.672030566684199	0.815157569586896	0.772515660524833	0.668663276108864	0.781756119006687	0.765161122206771	0.810850433072273	NA	NA	NA	0.661262550942799	1.27645083175631	NA	0.872547921111669	0.85340147475987
1943	NA	NA	0.95300243924331	0.93152044479978	1.02542786835773	0.720484864322167	0.565581696441451	0.61909542097984	0.942529255600525	0.882315569075393	0.813671982083973	0.946114047649538	0.91198943958962	0.931991667975258	0.825535590445881	0.703423994920268	NA	NA	NA	0.876193869869422	1.16421685667171	NA	0.738125350905792	0.786873647306041
1944	NA	NA	1.29802542166461	1.12473613171965	0.81045449232582	0.902362156646224	1.35331567554816	0.693052400130412	1.10679432521255	1.03813094888838	0.7850006746787	0.957326347570544	0.850122719535916	0.807531836531684	0.95893751863519	0.631731925503702	NA	NA	NA	1.24654452897709	0.982097535989718	NA	0.849416760050699	1.10204285876751
1945	NA	NA	0.799340910433871	0.960374696572821	0.540221390097195	0.627138961172503	1.47002130965902	0.351337334068742	0.857176064340282	0.585059760610286	0.574858592796275	0.85638940094391	0.701628555413913	0.963065740606417	0.763175766103368	0.831695716132446	NA	NA	NA	0.946953505215955	0.616882821283138	NA	0.632271776683233	0.657438049306777
1946	NA	NA	0.968730026221648	0.900296968711242	0.786636539565784	0.635361613240896	1.14500564287438	0.553914830686491	0.860170763337478	0.725885721916379	0.731238597095761	0.817097340195372	0.768486518790871	1.13997667947958	0.801336774823656	0.835072647305342	NA	NA	NA	1.02119472314713	0.630384485107804	NA	0.681800678403839	0.665854306480044
1947	NA	NA	0.979236400327441	0.941189766441334	0.903790377573671	0.670198869526718	0.685540030026452	0.537652218749718	0.994297612757597	0.787487524677156	0.836465803111732	0.865000438251415	0.809158914077404	1.33954017895756	0.845314255683263	0.868147499717013	NA	NA	NA	0.948111093580517	0.967099933152596	NA	0.513800954764548	0.881355262660219
1948	NA	NA	1.32118546059488	1.47319676097676	0.85006650122428	0.750704857950393	0.887522079780267	0.523412336781656	1.26481819952515	0.863253904060896	0.717595369260873	1.01617969869736	0.692538765874824	1.46341824017051	0.95466905642387	0.70653768986819	NA	NA	NA	1.1073089520132	0.75139181159665	NA	0.652349503829563	1.08592104987219
1949	NA	NA	0.86442787988382	0.816199233216731	0.608537160144635	0.46668131017793	0.660684397404371	0.619027648738095	1.20800640677503	0.663289131730223	0.575026087274586	0.873920343985295	0.649706159515017	0.982494068775179	0.732522289020304	0.802063114785356	NA	NA	NA	0.969624726068004	0.482309537951373	NA	0.673690049878105	0.617695701002064
1950	NA	NA	1.18340257402239	0.701816928937688	0.448375033031319	0.647815205140352	0.721818200120605	0.740837931446562	1.16549644472057	0.814731852080215	0.777514914098779	1.13635702788129	0.645166589306921	1.10505961588638	0.919192661679998	1.70820102312053	NA	NA	NA	0.632341888425246	0.589272332790715	NA	0.843765319620176	0.962251802521628
1951	NA	NA	1.31559783191699	0.992588654172718	0.648087841677313	1.02932375871188	1.37057478877785	1.08643711971678	1.13786610293006	0.982102684220884	0.709038128371733	1.07463497867682	0.69256245321607	1.4617977469723	0.959844835720385	0.775553720968297	NA	NA	NA	0.655397800700493	0.385273242128064	NA	0.806249557373544	1.15087512169317
1952	NA	NA	1.50183938440251	1.46104991313782	0.810365476682551	1.26780720804127	1.26793928213217	1.34793967122564	1.18831097532915	1.15866282512242	0.787697065985467	1.28460974143155	0.773715117368686	1.4561382409192	1.17502736369573	1.20010249571819	NA	NA	NA	0.692670000135897	0.214115819451083	NA	0.960341517163159	1.70943336760109
1953	NA	NA	1.32212367506015	0.978598031348232	0.957494583542251	1.22465377551495	1.21574101355213	0.999220242943046	1.27317918796874	1.42297358481948	1.00893255619127	1.16167869271167	0.801590555669217	1.17515395017725	1.13580486405951	1.33936400677811	NA	NA	NA	1.21638218198468	0.545422723495276	NA	1.21420611296861	1.29297784000427
1954	NA	NA	1.14278092083313	0.773918226232697	0.861653311715749	1.43238832186677	0.930576886503097	0.887381057950075	1.14313197414013	1.21819516991137	1.06128605015614	1.26220236585076	0.977150411202686	0.919510813503407	1.0135684128589	1.05705796625671	NA	NA	NA	0.840548089449942	0.423635849272607	NA	1.09129643746345	1.25852106851381
1955	NA	NA	1.06468410090072	0.725470339702295	1.10626321326829	1.01866898932796	0.775746079690744	0.902446003057286	1.01695324010789	1.3283013432429	1.16599976160193	0.855398428939721	0.97312904955032	0.709910380347597	0.95656696356378	1.06802838326433	NA	NA	NA	0.91841026043896	0.37906802212509	NA	0.950829752532396	1.29951539474922
1956	NA	NA	1.04667830964094	0.808810584622115	1.07159286143948	1.25967637228963	0.774638657266684	1.20503994860357	0.725774047626794	1.13494214828282	1.1789088962707	0.768529629737096	1.02676775166702	0.784951742703238	0.913010378730031	0.851655236646886	NA	NA	NA	0.912916602295596	0.42420082578524	NA	1.07959953997917	1.06787149090452
1957	NA	NA	1.01303291394569	0.798066465001687	1.03809271944258	0.713624367534173	0.738063440240906	1.01485143834034	0.775920999588918	1.08561883778177	1.11820852292988	0.704921785443034	1.1173424356777	0.582177232930613	0.876429765660449	0.901658690214936	NA	NA	NA	0.973345133843394	0.585877842039443	NA	0.824676765472387	1.18252336248576
1958	NA	NA	0.878668750708354	0.734675481810534	1.10449137037319	1.26395370705845	0.906170255899561	1.08134866150838	0.951966947312091	1.08034098554891	1.13093622563817	0.582920027442017	1.07568142071234	0.759956869248536	0.909498638852861	0.8654196842326	NA	NA	NA	1.00654554365543	0.535702861844357	NA	0.925060621194686	1.24996097550236
1959	NA	NA	1.05880590917317	1.15197619160251	1.50153718413035	1.46922398345938	1.20037972340804	1.24162919318144	0.937997574490685	1.12032330098766	1.11185438919306	0.938602145677325	1.08149372826666	0.92470685995486	1.04249152784469	0.958475845092305	NA	NA	NA	1.29994391287803	0.525257581554243	NA	0.900064300496809	1.26001677074761
1960	NA	1.00782224561222	1.43798100866205	1.66639826195472	1.53415512648028	1.2510403565151	1.51265379679676	1.37121473377266	1.27457327398364	1.32764885196692	1.57352627133548	1.32731403340277	1.36488952230035	1.11826005677853	1.2618714965603	1.18274795226192	NA	NA	NA	1.37316926262075	1.10309056489107	NA	1.21635321403251	1.37365851960437
1961	NA	1.02608391702967	1.34268074282671	1.63757787502889	1.22336629248595	1.36873050695423	1.52145260206999	1.24907476528334	1.08854905759065	1.05210327372752	1.20646100789929	1.32543181695026	1.11759378652508	1.03428915492674	1.14588784696488	1.19659667403891	NA	NA	NA	1.10159115513427	0.923367917417003	NA	0.982524551756031	1.19725391649836
1962	NA	0.874502298345925	1.2108524237933	1.53771404507882	1.35513239747107	1.45903444855546	1.37276991405367	1.39046903048051	1.00968187597612	1.00236404139991	1.21169139572567	1.29337941153737	1.10979441234074	0.866990250523885	1.10560334081083	1.25000250594434	NA	NA	NA	1.03735746762889	0.830508687836934	NA	1.06788796348726	1.12719072294478
1963	0.966500687985968	0.708230543067728	1.25582098238254	1.39509164191865	1.24146992668947	1.26525919945405	1.41066823475578	1.05103562874004	1.07620454713429	1.21731577664308	1.50227415661302	1.32363856364987	1.16781386168861	1.06001342123498	1.15886568928459	1.19140171663298	NA	NA	NA	1.46853089448084	1.23284922634451	NA	1.41215487822668	1.07705271433876
1964	0.886595166806084	0.706587085655074	0.999578765641065	1.11230869873543	0.831503427518652	0.860662448665256	1.03152690852612	0.96645596650705	0.880209686988665	0.877181170349654	1.12069240969517	1.11141006112612	1.24105603854888	0.943176555769516	0.960515694462799	1.01650108601317	NA	NA	NA	1.27551969946398	0.691503829538951	NA	1.37871402926132	0.915351425388717
1965	1.02448047376602	1.02172743947369	0.983226863317472	1.18254651358198	1.08676662957792	0.786426811859359	1.16558366641493	1.20454535428229	0.799443843623045	0.896920857523235	0.915519988075332	0.945178676129537	1.12461889996899	0.796147006154779	0.98491217973586	1.09090025603569	NA	0.416530148107264	NA	1.16917506840008	0.956555065053535	NA	1.44655365290105	1.10464663519935
1966	0.885827501793018	1.08583228870311	0.937944926474978	1.00861302798963	1.10903874461997	0.921966729756878	1.06392955225438	1.10258162116241	0.995162849382193	0.98257897364322	1.14551298016935	0.872897494062899	1.32494913819135	1.02430755279487	1.01641413921436	1.11369621741033	NA	0.368484992749658	0.739312956929853	0.958985086927321	0.787614248421464	NA	1.24744563529832	1.01718044107201
1967	1.00827592035359	1.02779203790385	0.78104858884291	1.04334750330049	1.03984930222292	0.870415943300254	1.08874309518722	1.10536821369471	0.779044058875031	0.807475517338057	1.04389565794275	0.922512011914458	1.17746077082714	1.21193667010907	1.14156257207774	1.17233601248928	0.979379368115188	0.408774018068209	1.25387737745669	1.06901780819846	1.01960635584451	NA	1.1295910904018	1.05809434532041
1968	1.01630510687628	0.894044874995289	0.638703935592168	1.11550288686063	0.898514418546454	0.841284671608899	1.10424097969689	1.12167853116241	1.19141298014664	0.970420721711964	1.06250795813697	1.27674785678689	1.16910561953632	1.18796140387989	1.15089139069324	1.03040756126374	1.02666530093348	0.252624239379954	1.46445562792734	0.920046341330799	1.04816139939355	NA	1.1516250984549	1.00548618146427
1969	1.07790049850334	1.33427611605351	0.843527680614536	1.20683562937544	0.950579618409752	0.81074920139693	1.03019398130722	1.11815475750428	0.943793097767299	0.883938110705458	1.05681447293954	1.07396681794743	1.08691696492164	0.792332010729379	1.13045602300251	0.961222189641124	1.17489209096227	0.280796911778761	1.15829243413993	1.05522596847821	1.01834939199404	1.05174928946648	1.12950364740648	0.877599950469359
1970	0.8578045276365	0.993502394512356	0.669956999045505	0.814453171644478	0.811378689027057	0.804591450286531	0.680198402719072	0.940073650411095	0.704927080782515	1.00238686774565	0.974067387248994	1.22094832915874	0.986685005347878	1.0126809166227	0.923807946974822	0.833388011074846	0.874395625503989	0.373983568735078	0.938314215157039	0.93673763783505	0.967353374580775	0.718330567173997	0.976212090603703	0.74395686187383
1971	0.99457747889594	1.32750164814894	0.776118437055841	0.993933255037085	1.12806439616319	0.984183868620953	1.31423143728166	1.11822144961806	0.851735365617198	1.07262728854273	1.01870913142405	1.40262238637591	0.973936911849241	0.979989714605643	1.16802782029933	0.963748280274356	1.08528909370207	0.870377914885881	1.29333214244165	0.903955451142988	1.16217029007612	1.25017063817563	1.17697647782469	0.865284306567259
1972	1.17768491852949	1.12491291015226	0.877046625965476	0.917618973453097	1.00808757383475	1.00903506357709	1.02826451775646	1.32158713550489	0.878057111594782	1.0026832645722	0.838592888275138	1.49037446582029	1.20830942949094	0.930975529642644	1.10684960765421	0.824267568522073	1.06561408907864	0.533901092112022	1.25661222288384	0.815002392394355	1.24268430615547	0.93938662376461	0.950981943562791	1.01422515175993
1973	0.963298484165755	1.15596628881503	0.82010587174862	0.726487032811215	0.99769372885943	0.811125227502987	1.01087542038978	1.47339987309841	0.692420243978694	1.22257046194895	0.84116237354635	1.24851351296733	0.851517645881094	0.807004712681801	1.07780625029108	1.02571579373532	1.14246802296387	1.04959707898843	0.901338528674777	0.952202425805063	1.32297815644813	0.995677432610155	1.07634484878548	0.951915919747291
1974	1.00124769098402	1.04550702355572	0.796367665991155	0.922942541466633	1.03296486550569	1.01869676330162	1.08483759908995	1.15771564354758	0.741738925657143	1.07023116142131	0.912604702986948	1.153315820749	1.05926018595937	0.941913477639822	1.04295179211929	0.993301578550363	1.01966660070075	0.961722881647883	0.896461983434384	0.823304119892968	1.38419332930122	1.09921712986461	1.04047122661344	0.904908706664304
1975	1.05544959831064	0.864070524767985	0.889739951139796	0.896868949926569	0.977930722767488	0.883479794394586	0.954344508447918	0.918406937486693	0.708721360321775	0.950148637001185	0.774961280235355	1.15076908820269	0.865555358025967	0.751255577742091	0.94340955873386	0.925653095612545	0.776813922726434	1.05050040937949	0.826499428565131	0.74407609759437	1.52299188464048	0.994686699888904	0.767706337540525	0.790650969872132
1976	1.14176750306731	0.850418928263936	1.07958986239836	0.877799987329695	0.778383796161305	0.906941563599836	0.733799651204613	0.893589613183577	1.17067757637065	1.04867111834373	0.6028805086877	1.03778923007238	0.963530306933913	0.920025780750401	0.967644858016873	0.926914954200308	0.903164305803933	0.962972654368913	0.88906960188928	1.06130223229288	1.17970633851858	1.00827503026408	0.90599485502692	0.771187276565984
1977	1.36851819402782	1.34741841898012	1.75496065178932	1.24942228808768	1.09491769855887	1.24171004045135	1.3546789069095	1.29839404459238	1.88949237018725	1.49982858084858	0.789394701920016	1.27151586244286	1.04728358539034	1.42356480397307	1.40012303850625	1.34061738768178	1.25975726962463	2.03108505351056	1.16545766810949	1.05823296577236	1.9218538124346	1.56225604924839	1.43030487182822	1.00393435883789
1978	1.04639180351251	0.97228586880323	1.35014320045307	0.796992688299414	0.796267302408009	0.701458108064381	0.858235831776517	0.781182131971656	1.12499051840291	0.864502615355769	0.610155800882227	0.704501690668612	0.686662217572191	0.717969876169751	0.97350302630401	1.24197903043575	1.09340246761497	1.04846873067198	0.900015338897594	0.715359263747779	0.916589067281489	1.06139970897948	0.701515880467246	0.782064793180002
1979	0.759103122246368	1.04702092036255	1.05833222996979	0.513946024738832	0.877803675569208	0.835307160791923	0.988027010171926	0.75084018311239	1.14753695671883	1.00075254614021	0.817792632032338	0.520180532768112	0.610231988924415	0.66697645957047	0.919543260271502	0.865840164311464	1.01864832290552	1.68273170275733	0.669448572625134	0.617429192780331	1.03931446190679	0.843762978752412	0.914883400071307	0.837111617361534
1980	0.984775782985485	0.998930982212227	1.14526496209203	0.639083327702626	0.995713784355268	1.00986372861565	1.13779404787448	0.762605760767856	1.1544215207113	0.876988545782358	0.754901591034273	0.362677302099136	0.743230513493971	0.829123223484869	0.969220175221174	0.934198569048354	0.942291826560792	1.65624616341182	0.812297505599883	0.789073252505451	0.868498969208305	0.946372910952424	0.864057693258496	0.848496083588818
1981	0.853385205911735	0.868069597154399	0.97628031279762	0.925555038867867	0.996141174735905	1.12454798638628	1.00598833484163	0.87377441539137	1.14387111590364	0.933538927467067	0.783414286509962	0.00183575434199657	0.825603604853836	0.929513724962739	1.01418664504005	0.863060004716993	0.898164351323594	1.73442182447398	1.00019761191399	0.784717904293511	1.25315732554708	0.965124879632738	0.935553979198474	0.797358037783825
1982	1.07033370056851	0.933495009314762	1.09990076660581	0.877422054930304	1.05110845504923	1.17405736944923	1.21444186305784	0.989328329171889	1.09591616472524	1.01600197982483	0.8444072704337	0.409778534844873	1.0186777056353	1.27448676461297	1.08310078186944	1.19965007291299	1.16272109485214	1.30803240265014	0.934749058568864	0.764042639008367	1.58562428375622	1.02119867878521	1.21593184850395	1.11982103810351
1983	1.02580775150399	0.87460200391853	1.03174004981138	1.08285963685513	1.16075441237619	0.951397119821587	1.02140276456487	0.969297113827677	1.04356875095717	1.2659631072642	1.36080884612206	0.331704499860619	1.25285603860729	1.43927772749093	1.07432100144052	1.01770392146596	0.996993803933014	1.4077585550092	0.952300449596866	0.967570098242704	1.3385444734413	1.00400257878857	1.42055511240912	1.09384155025785
1984	0.732321950344924	0.77876375894086	0.770718186331767	0.88763693682711	0.980338156225157	0.960001702735078	0.788679826987775	0.760419121462788	0.812275746769447	1.04053367290496	0.889628725052818	0.396067004468207	0.522174276018533	0.858730290274939	0.848111422124401	1.06204144804385	0.789642137704952	1.03156290242241	0.672427772717067	0.948038282632851	1.35450882932456	0.766644573070856	0.809396418224952	0.939205628739229
1985	1.19292800605903	0.976119902984274	0.79014875437522	0.801388658079287	0.963288439053475	0.949225413474109	0.979197124075512	0.808670869277081	1.06425069070408	1.12177257649111	1.02225669434142	0.513003291673451	0.830054809466195	1.02134634954047	1.01903128960967	1.12956981579524	0.986486337035101	1.43115243100333	0.963288333235678	0.877896199272723	1.33109532499718	1.02757642216658	0.922036276502807	0.99466510318544
1986	0.972693248934143	0.811594525913298	0.723039322516989	0.759625056908633	0.782562539901785	0.797687164420137	0.684946989239229	0.703487184571353	0.604823075790117	1.02999647380026	0.955032958092986	0.295930348946754	0.839193497754423	0.818317446465311	0.853244284618579	1.10091311659536	0.968265379013082	0.871900942379357	0.851206247477328	0.917137239567079	0.527710432830492	0.888349506410148	0.780387964240925	0.914374416483723
1987	1.03586990759847	0.762212221987254	0.997818396911041	1.09713078444022	0.820169505949583	0.780345637173633	0.7541801636541	0.787389150263151	0.69333358276614	0.892637643458404	1.02456675005452	0.338180932099387	1.00223055933456	0.948576447927626	0.928426101148494	1.15093359647669	0.933897862169388	1.17838630860546	0.94735845492419	0.923325157528935	1.02977497739206	0.870806713060619	0.907280063364129	0.954158545568892
1988	0.975736907469461	1.02624527780805	0.932875347307696	1.1085185031125	1.09537127420111	1.24804823913942	1.08677719045502	1.17139396857238	0.855456051860353	1.19331149741787	1.62806177087367	0.519805445911979	1.26555878459308	1.12294005088927	1.07280420593617	1.37743110374244	1.10321429044709	1.17299476941644	0.843117558627903	1.11747339598867	1.2446251282784	0.94669247179486	1.05005212956718	1.05340720221612
1989	1.12300911858348	1.14875366173517	1.00816260538006	1.08761401254317	1.14314980245664	1.28610195180763	1.17293116420575	0.981067926390299	1.12281464006199	0.953083791752484	1.7148167805863	0.774183919916166	1.39615451930815	1.40364143285232	1.09846287080636	1.19306866230639	0.904400979038286	1.17051307928782	0.856697039524414	1.47752072307264	1.35760747391951	0.825921820498667	1.05044956863235	1.38876680777539
1990	1.13445296772568	0.961345336951348	0.630123216333677	0.76355623321491	0.806483685940003	0.853954795859891	0.819152066196692	0.900208028925599	0.850731729397481	0.666686300978556	1.36398603038605	0.598791674610284	1.25102037288066	1.25241517665804	0.945061823951163	1.03788769307935	0.891617491821447	1.11411478234817	0.855963751406727	0.934964667629766	1.24938400648139	0.847394335003525	1.02175885849999	1.09988318289541
1991	0.658299632586408	0.750666955652132	0.654611974971797	0.804642886276999	0.69817095348603	0.811216639026355	0.680649557158028	0.815623948601883	0.909198829113651	0.509698643252345	0.923333043429591	0.529329101406674	0.842148004871918	1.11540148944078	0.801546277985396	0.713509129299752	0.898288412039431	1.01071782234524	0.799461098209642	0.789584957555159	0.951891082955371	0.700271734983052	0.882107334044799	1.16749125019984
1992	0.853465001357406	0.891001325665159	0.871309006613918	0.97757387945695	0.902697157164665	0.956635172024415	0.70352351401791	1.17560491122111	0.734667033650819	0.713410789903704	0.964333068708156	0.677223227762868	0.769340570744613	0.887791459836904	0.849334713512196	0.956191906475319	0.954552149730878	0.74527859641206	0.774538331271349	0.824362407377299	0.64147279153934	0.712800452653247	0.846173080373199	1.05665286672915
1993	0.95943433960782	1.31244873916231	0.809693002905197	0.700539928121892	0.997862220000605	1.13574758942521	0.83567947252003	1.04622847327894	0.817614482789013	0.834396481142856	1.047490483539	0.665237881642725	1.00167671501195	0.995874898856628	0.9366227231223	0.933929593342684	0.915366218203855	0.863662831385547	0.830943284365775	0.878541381326848	0.900590185548765	0.77716403494611	0.797191411789668	1.23955975090007
1994	0.88592639466653	1.11259480323435	0.645739105226196	0.862627518958902	0.936481306934343	1.0201548405797	0.854444353493115	0.959099113283182	0.933983160480364	1.02935124767789	0.973351699205351	0.888388803782905	0.970189789222021	1.15403496324447	0.857031609577714	0.72559302660691	0.829767116545161	0.89188927576393	0.782433002776811	0.992056988363684	0.674015366697197	0.83023584051098	0.723220381145952	0.781737955817272
1995	1.06067261205965	1.25464407334351	0.687451185909834	1.04089849740209	1.17305564093098	0.948980789733765	1.08451230797589	1.11768113406715	1.05784520087505	0.893253367576348	1.08327500260761	1.29379801360745	1.31338306580726	1.07026114773668	1.01744560085888	0.860415600173822	1.04211374415184	1.00552613855519	0.955390659362268	1.12837996835115	1.3583394590982	0.998820954910251	0.922076649575201	0.962131003732022
1996	0.779962918089676	0.8623780972527	0.697795699909167	0.847372602542339	1.01023546380428	0.763398759231001	0.70878951905036	0.77946776952315	0.97602122460029	0.959713488413929	0.857178953669009	1.14116334867435	1.11613535335276	1.00569098860546	0.794400274389731	0.871313348423968	0.738224569287432	0.732844845345516	0.67393061029234	1.04684601745071	0.579442895284131	0.791162711005872	0.800391650696614	0.694066877620091
1997	1.1063615962212	0.92713610201828	0.893445005195099	1.01600819790525	1.21326729349549	1.01590552204471	1.06208224614007	0.757039863037939	0.949541953621758	0.790591995360575	1.05953500130769	1.30526917189267	1.14906849550037	1.05803263250141	0.899657556168458	0.690044868299166	0.745825192145575	0.62127752532458	1.01054311164958	0.777460729076722	1.21915720986005	1.04115322725587	0.647270966473687	0.976606002734004
1998	0.806374603080734	0.811133561183253	0.556708152952389	0.408853722406738	0.889639434879988	0.993911501809991	0.70281836843574	0.796716551953023	0.820940748169692	0.684648188334129	0.933533327233055	0.772093048096048	0.860319957614405	0.89097130420568	0.744768350296881	0.555095060397096	0.704049944893899	0.75059956469733	0.758196570424708	0.706544562551354	0.390498591205476	1.03884543589064	0.654078010110105	0.807849077363479
1999	0.922970608646538	1.02835104902569	0.744177015337345	0.539830302276078	0.857884512600681	0.969942140515136	1.11788397294613	0.726918663026863	0.817455983485766	0.924451081033644	0.846749334759641	0.892825105477759	1.13083473468397	1.0200455236659	0.876222854306342	0.618421594609105	0.925560446131888	0.691936701521846	0.999246737319333	0.759497686943172	0.862227136421471	1.34639320610196	0.747997298573142	0.808118205546994
2000	1.02072724861661	1.05284621556767	0.637430409573807	0.627167491654041	1.06665616408051	0.943861256901968	0.870287222167535	0.825802581549196	0.777102784869821	0.732250771874603	0.876046064022771	1.16492220180829	0.923853497719522	0.894425935764701	0.857443561398375	0.615569073945608	0.772526279758735	0.760910215578494	0.932878487385221	1.19905271558009	0.889188139260815	1.06457322944399	0.76991084090255	0.689459713919947
2001	1.50124553349738	1.19760195008872	0.903082558511379	0.602116259717327	1.18313217144586	0.98090502734387	1.1529862937984	1.51543910805162	1.17209744734513	0.883382411991733	0.80696447353962	2.04751126777333	0.801288390693561	1.16835567014492	1.06992711417239	0.864010603390841	0.793528118073151	1.00050532566991	1.05692900249398	1.32540539693934	0.673037360297652	1.45396950998261	0.726548430879736	0.90087066106691
2002	1.10216757262171	1.14320663821851	0.891102445574972	1.08094781877752	1.2345668041855	1.29303639121718	1.04888093537197	1.31967568399994	0.987528048013183	1.19622083341592	1.30893369141369	1.75891259880957	0.968898049097023	1.06782329551381	1.09179402644131	0.905895525906365	0.782850652974686	0.964895467370649	1.1776197708627	0.881995560619	0.726906223228769	1.70062248490255	1.16990075464462	0.912848260615979
2003	1.10828798325493	1.32073300939908	1.1277723786488	0.83943619884896	1.30834729506374	0.993100786912772	0.808004420736244	1.42846882504163	1.02416409320123	1.16964870355561	0.980222829492312	1.73505265658984	1.04980022648035	0.873061365194924	1.17698192241217	0.891742454654418	1.26462840680546	1.15082224370435	1.31682597262997	1.36524726776905	1.24191883857041	1.16834077041831	1.40157829009198	1.37141249516115
2004	1.38167398003823	1.33161410359108	1.15504532457789	0.851350210599895	1.15454998389436	1.1480936776271	1.0632408544152	1.29349080706478	1.14417576456627	0.977249446596669	1.02164306395283	1.90562479184436	1.20264206185795	1.14694903995071	1.20390180585359	1.04782084831659	1.53909758470002	1.01684432547782	1.40874329393181	0.863572150267085	1.15033055595498	1.20580699221387	1.38726087320133	1.14741526942683
2005	1.05046510997511	1.26833008730364	0.985635878789722	1.04988423041275	1.32373052284039	1.31747184372843	0.862510255135828	0.978250658503205	1.10263819444249	1.15570524134083	0.859694742029127	1.96251357088971	0.844291283441646	0.971908289827596	1.06045958686271	0.796082286936025	1.22874816446802	0.872710953612079	1.16611981091906	1.29288401497222	1.08708364383131	1.08137255267092	1.26751463385161	0.926130374959043
2006	1.17711479404455	1.25569196151774	1.21116823611857	1.15039927289166	1.05482260351237	1.13771666971794	1.0938257827819	0.827708261965017	0.924830626545943	0.997034815941986	0.99336391279297	1.70476063040094	1.07091399826628	0.978567620575703	1.09902960953485	1.05835720540969	1.409470945353	0.857348044755177	1.20164105924669	1.43168834304919	1.05542088278591	1.3670872915733	1.21688405383367	0.829729163174679
2007	0.991588409006503	1.00563286711415	1.16307637640052	1.38671931245189	0.736167514372558	1.11053319251291	0.874932289406436	0.960489441855378	1.14420092929741	1.03276107232696	0.977823545901944	1.20244684628399	0.942501808023249	0.781892613902301	0.941032189386515	0.745638884137877	1.14467489346773	0.756038164276254	1.2267549562017	0.931279824033568	1.05907511625127	0.953768875235956	0.84427178247691	0.839124492488698
2008	1.31793442599982	0.988738510131582	1.01727446986927	1.51614542413437	1.09231427348455	1.08050929897113	0.81100621878412	1.00218343789532	1.23788729076371	0.856406118622154	0.961108680718075	1.21682106237027	0.884194760318608	0.92285716481996	1.02265900254998	0.850968587703631	1.16277762846887	0.960351923964919	1.26448304713647	1.43469751320618	0.905524223646518	1.12017577102904	0.857715175845237	0.78058934535866
2009	1.06621198934688	0.832991200961538	0.931993540815912	1.32801420224815	1.16834651690681	0.951926632209628	1.22175483249697	0.91349305166256	1.09093408345043	1.11056230407201	0.834182555110993	1.23253277786028	1.07430582064363	0.816923670041702	0.956834785372332	1.10247728311798	1.08623759336229	0.896984400770703	1.10991609077042	1.04109560984251	0.77990842009419	0.971782468662508	0.513106724607252	0.676494840694106
2010	0.959409452412161	0.897714257311422	1.18645645782237	1.72012403166356	1.20399527411813	0.80776296553467	1.2078837565401	0.900886708949469	1.29302343854898	1.09561606984784	1.30784127205924	1.0413311785861	1.52634109191201	0.97326555931967	1.03039038152933	0.917604809326223	0.991197713362929	0.871826926967746	1.17805921681146	1.29008293639703	0.857463085072851	0.900604782263014	0.97699677383064	1.11243472188615
2011	0.742918102499555	0.937236220148176	1.15196219226366	1.35395306645083	0.786374249386096	0.752456729150723	0.904600314089649	0.65051945452242	0.756509242848387	1.07917095057135	1.14715473523671	0.760801380152709	1.01127789055481	0.90007837934432	0.959330336719403	0.897366077515342	0.758444468298789	0.862915711340397	1.21861279282942	1.13712297884111	1.30118542644971	0.824611447120407	0.979632479834432	1.80697193818308
2012	0.858584148463801	0.874019720916052	1.17040055502509	1.1645325134287	0.863263839076948	1.03424127305031	1.15346831619508	0.887391300843047	1.69695495614812	1.18602571756276	1.1839072518379	1.20188039213977	1.34948437038647	1.12085545048606	1.12858300719296	0.974751729854623	0.869759559792179	1.05163233782699	1.61621765934536	1.11027709141313	1.1294538271886	0.732519181892024	2.65995973147635	1.46983594242666
2013	0.929355644490076	1.05577506873129	1.9359496359938	1.636124761507	1.48255370739653	1.1109305835115	1.71102153569721	1.21658277318775	1.48363582868051	1.85529953154947	0.94380342294894	1.35240093632088	1.2975748469337	1.32125645944327	1.25956310373598	1.56635854222972	1.50823510946151	1.39025682633097	1.35556631277125	1.19122691647187	1.38546725655501	0.894886557974338	1.47104717685537	0.73914382593326
2014	0.723133160499966	0.864901097622363	1.73821043469528	2.05317158825891	0.956975198221192	NA	1.33206697061451	1.04500052673335	1.24841002794105	0.952196932958528	1.27781951698674	0.887407213617641	1.21658090193301	1.06287025528636	1.15116461367751	1.77326197850262	1.2785291998587	1.16767081080081	1.23266781054851	1.27702303436769	0.678168743227703	1.20922241056987	1.05629597543778	1.16416173866855
2015	0.596679824932998	1.04221994706699	1.77070632096547	1.65007475685654	1.02100423386424	NA	1.50729713591739	1.14806586380521	0.987598406066211	0.925652900079392	1.00399160056684	0.812794155955211	1.41561634632733	0.925618616654362	1.13387967316639	2.14246399041674	0.950024314499311	1.31077823174959	0.958285996197794	1.31109610666965	0.882594381993136	1.18351600332136	1.37724334259111	0.943783217070439
2016	0.5385805553366	0.709980757268442	1.81620736506838	0.829610823483065	0.713072747499996	NA	0.855117635516641	0.711604387519232	0.905613301745943	NA	1.35099749966806	0.873573544364517	0.667500711700531	1.20927839992821	0.961746576196859	1.26326216707579	1.13110426562442	1.04891910329209	0.929829614210453	0.937522220039668	NA	1.05519347774171	0.773247826501896	NA
2017	0.563546036535279	0.566839504367502	2.40364517626198	NA	0.800967683355148	NA	1.0512625754588	NA	0.887538282176259	NA	0.820001244038963	0.234174095862314	0.803990323022027	0.767513865657508	0.907237041223924	1.57508844066606	NA	0.968150299090302	0.760484425257209	0.69342596970988	NA	1.09876757935384	0.818425255139186	NA
2018	0.807572524983078	0.679464624899309	3.80208210834789	NA	0.63293359325885	NA	0.608179189820905	NA	1.10361212707235	NA	0.231116113498154	NA	0.366948350481481	0.765181300667122	0.696142593646233	0.595540614696009	NA	0.444056577938288	0.598356642542627	0.465858888333628	NA	0.587769396951242	0.474225844295779	NA
2019	NA	1.22004819236974	7.25442564873865	NA	0.59623895006788	NA	0.484187183130598	NA	0.759469788835859	NA	0.176592163296771	NA	0.565686772019627	1.03969514650531	0.774275579941148	0.636051098194475	NA	0.57296656892064	0.554686543360325	0.480365207983996	NA	0.252347705216437	0.252892362843916	NA
