# Supplementary material for: Reconstructing spruce budworm outbreak severity: a comparison of paleoecological and tree-ring signals
Source: PLoS One. 2025 Aug 12;20(8):e0329406. doi: 10.1371/journal.pone.0329406 (PMC12342301; doi:10.1371/journal.pone.0329406)
Supplement: S4 Dataset — (ZIP) [file pone.0329406.s004.zip › Dendrochronology/Individual_tree_chronologies/Lake2_1900_present_clean_EPS_spline60.txt]

00L2-1	00L2-2	00L2-3	00L2-4	00L2-6	00L2-7	00L2-9	0L2-10	0L2-11	0L2-12	0L2-13	0L2-14	0L2-15	0L2-16	0L2-17	0L2-18	0L2-19	0L2-20	0L2-22	0L2-23	0L2-26	0L2-27	0L2-28	0L2-29	0L2-30	L2-5A	L2-8A
1900	NA	NA	NA	NA	NA	NA	NA	NA	NA	0.804322912392906	NA	NA	NA	NA	NA	NA	NA	NA	NA	NA	NA	NA	NA	NA	NA	NA	NA
1901	NA	NA	NA	NA	NA	NA	NA	NA	NA	1.11638120827249	NA	NA	NA	NA	NA	NA	NA	NA	NA	NA	NA	NA	NA	NA	NA	NA	NA
1902	NA	NA	NA	NA	NA	NA	NA	NA	NA	1.10240999721284	NA	NA	NA	NA	NA	NA	NA	NA	NA	NA	NA	NA	NA	NA	NA	NA	NA
1903	NA	NA	NA	NA	NA	NA	NA	NA	NA	1.30706668976104	NA	NA	NA	NA	NA	NA	NA	NA	NA	NA	NA	NA	NA	NA	NA	NA	NA
1904	NA	NA	NA	NA	NA	NA	NA	NA	NA	0.909341250237876	NA	NA	NA	NA	NA	NA	NA	NA	NA	NA	NA	NA	NA	NA	NA	NA	NA
1905	NA	NA	NA	NA	NA	NA	NA	NA	NA	1.01795574915654	NA	NA	NA	NA	NA	NA	NA	NA	NA	NA	NA	NA	NA	NA	NA	NA	NA
1906	NA	NA	NA	NA	NA	NA	NA	NA	NA	1.28893248666288	NA	NA	NA	NA	NA	NA	NA	NA	NA	NA	NA	NA	NA	NA	NA	NA	NA
1907	NA	NA	NA	NA	NA	NA	NA	NA	NA	1.13754894001615	NA	NA	NA	NA	NA	NA	NA	NA	NA	NA	NA	NA	NA	NA	NA	NA	NA
1908	NA	NA	NA	NA	NA	NA	NA	NA	NA	1.12765065218923	NA	NA	NA	NA	NA	NA	NA	NA	NA	NA	NA	NA	NA	NA	NA	NA	NA
1909	NA	NA	NA	NA	NA	NA	NA	NA	NA	1.10716765970187	NA	NA	NA	NA	NA	NA	NA	NA	NA	NA	NA	NA	NA	NA	NA	NA	NA
1910	NA	NA	NA	NA	NA	NA	NA	NA	NA	1.20092076332862	NA	NA	NA	NA	2.87235972311068	NA	NA	NA	NA	NA	NA	NA	NA	NA	NA	NA	NA
1911	NA	NA	NA	NA	NA	NA	NA	NA	NA	0.967668972888747	NA	NA	NA	NA	2.00395127683316	2.48099176998537	NA	NA	NA	NA	NA	NA	NA	NA	NA	NA	NA
1912	NA	NA	NA	NA	NA	NA	NA	NA	NA	1.2634338488587	NA	NA	NA	NA	0.574358723613256	1.73145566706182	NA	NA	NA	NA	NA	NA	NA	NA	NA	NA	NA
1913	NA	NA	NA	NA	NA	NA	NA	NA	NA	0.733601850477812	NA	NA	NA	NA	0.738565220505698	1.06370484890288	NA	NA	NA	NA	NA	NA	NA	NA	NA	NA	NA
1914	NA	NA	NA	NA	NA	NA	NA	NA	NA	0.950647272921664	NA	NA	NA	NA	0.955922568190752	0.684504833713822	NA	NA	NA	NA	NA	NA	NA	NA	NA	NA	NA
1915	NA	NA	NA	NA	NA	NA	NA	NA	NA	1.07767343254028	NA	NA	NA	NA	0.860562721920044	0.628620862550976	NA	NA	NA	NA	NA	NA	NA	NA	NA	NA	NA
1916	NA	NA	NA	NA	NA	NA	NA	NA	1.36983207376282	1.18178443914991	NA	NA	NA	NA	0.830883999132467	0.871234815478637	NA	NA	NA	NA	NA	NA	NA	NA	NA	NA	NA
1917	NA	NA	NA	NA	NA	NA	NA	NA	0.73366129782203	0.751457743296819	NA	NA	NA	0.380911401365651	0.716119890301709	0.921515958089756	NA	NA	NA	NA	NA	NA	NA	NA	NA	NA	NA
1918	NA	NA	NA	NA	NA	NA	NA	NA	1.16287403217464	1.01901804684605	NA	NA	NA	0.741560809631181	1.36130639174916	1.25795969879866	0.863042758216023	NA	NA	NA	NA	NA	NA	NA	NA	NA	NA
1919	NA	NA	NA	NA	NA	NA	NA	NA	1.16063090250794	1.05758112742802	NA	NA	NA	1.29168876554534	1.07043571878562	1.19754848637026	0.924840961841681	NA	NA	NA	NA	NA	NA	NA	NA	NA	NA
1920	NA	NA	NA	NA	NA	NA	NA	NA	0.965378258519771	0.794999450183947	NA	NA	NA	0.786608657613837	0.747523666244393	0.848396005590143	1.02668106306465	NA	NA	NA	NA	NA	NA	NA	NA	NA	NA
1921	NA	NA	NA	NA	NA	NA	NA	NA	0.895191639086179	0.855589294019846	NA	NA	NA	0.641892562612972	0.648943901526342	0.781934278825638	1.04410523427428	NA	NA	NA	NA	NA	NA	NA	NA	NA	NA
1922	NA	NA	NA	NA	NA	NA	NA	NA	0.86556924851025	0.915574888059735	NA	NA	NA	0.640636022749007	0.546416007975647	0.574418497832981	1.08570167190443	NA	NA	NA	NA	NA	NA	NA	NA	NA	NA
1923	NA	NA	NA	NA	NA	NA	NA	NA	0.750439698542627	1.04912027952898	NA	NA	NA	1.17289726074367	0.793493139682654	0.683570045802483	1.44024045914557	NA	NA	NA	NA	NA	NA	NA	NA	NA	NA
1924	NA	NA	NA	NA	NA	NA	NA	NA	0.811427613697499	0.791077849929974	NA	NA	NA	0.639248872254365	0.554834697445933	0.51576513078166	1.17968260687267	NA	NA	NA	NA	NA	NA	NA	NA	NA	NA
1925	NA	NA	NA	NA	NA	NA	NA	NA	0.786632853176608	0.934304695793503	NA	NA	NA	1.14121656396047	0.669571538569182	0.476150189069199	1.28937897033809	NA	NA	NA	NA	NA	NA	NA	NA	NA	NA
1926	NA	NA	NA	NA	NA	NA	NA	NA	0.779126079945972	0.668649627567736	NA	NA	NA	1.0654361392747	0.448496778523509	0.480007048750218	1.02208801084786	NA	NA	NA	NA	NA	NA	NA	NA	NA	NA
1927	NA	NA	NA	NA	NA	NA	NA	NA	0.802900502514429	0.790215486956172	NA	NA	NA	0.839723684694943	0.391083396123702	0.406977919547971	0.949082151453521	NA	NA	NA	NA	NA	NA	NA	NA	NA	NA
1928	NA	NA	NA	NA	NA	NA	NA	NA	0.870393317946679	1.09691136095837	NA	NA	NA	1.20595371601655	0.542440746902823	0.583380980523737	0.899615540872243	NA	NA	NA	NA	NA	NA	NA	NA	NA	NA
1929	NA	NA	NA	NA	NA	NA	NA	NA	0.875939134844303	0.844636015079232	NA	NA	NA	0.944999233859374	0.550943687940631	0.349120341829826	0.806429021108926	NA	NA	NA	NA	NA	NA	NA	NA	NA	NA
1930	NA	NA	NA	NA	NA	1.62630269020412	1.21649991548733	NA	1.43586160486478	0.953718493316935	NA	NA	NA	1.04985184084063	0.60047074257046	0.558305314896096	0.719686991239554	NA	NA	NA	NA	NA	NA	NA	NA	NA	NA
1931	NA	NA	NA	NA	NA	1.47824756628501	0.855407346400085	NA	1.2056968324887	1.29703999420572	NA	NA	0.908300276386148	0.903527506360284	1.57178450659984	1.0201115724222	0.924886710837554	NA	NA	NA	NA	NA	NA	NA	NA	NA	NA
1932	NA	NA	NA	NA	NA	1.4761417389676	0.979835283992305	NA	1.29832879145475	1.50589215879289	NA	NA	1.07816136041413	1.1719296779918	1.24607592462184	1.49059609905522	1.22902398506282	NA	NA	NA	NA	NA	NA	NA	NA	NA	NA
1933	NA	NA	NA	NA	NA	1.24416175746932	0.790470653451289	NA	0.832356973380362	1.0344500150415	NA	NA	1.23254440033464	0.945845110892825	1.12990820931823	2.00085714205483	0.896095423059869	NA	NA	NA	NA	NA	NA	NA	NA	NA	NA
1934	NA	NA	NA	NA	NA	1.17319365534582	1.08042658989814	NA	0.80105422212137	1.0113122907837	NA	NA	1.03188877241906	0.852060732896196	1.23842595764549	1.62866216419873	0.858397740879262	NA	NA	NA	NA	NA	NA	NA	NA	NA	NA
1935	NA	NA	NA	NA	NA	1.032877259145	0.929002552790592	NA	0.632379401957204	0.655800886380686	NA	NA	0.730994396561013	0.889124990234126	1.32546903504139	1.22443507246816	0.694864643661124	NA	NA	NA	NA	NA	NA	NA	NA	NA	NA
1936	NA	NA	NA	NA	NA	0.740556671781452	1.0762515360654	NA	0.941885270726399	1.06742285060635	1.18350523464241	0.77676881334263	0.803759514851171	0.76594676042735	1.29159390180916	1.36692932989256	0.878276287008906	NA	NA	NA	NA	NA	NA	NA	NA	NA	NA
1937	NA	NA	NA	NA	NA	1.08067656705247	0.865832794701144	NA	1.1913620040831	1.20668865798516	0.847609334209586	0.868669200614614	0.806812041148652	0.996625336672031	1.29529585808717	1.52274168924151	1.02711264444704	NA	NA	NA	NA	NA	NA	NA	NA	NA	NA
1938	NA	NA	NA	NA	NA	0.700646231118905	1.00930206192098	NA	1.05053354285102	1.03480312248097	0.813279606492219	0.498006533463273	0.88852377689962	0.891972114545072	1.00881151945265	1.47264244168577	0.995698961141755	NA	NA	NA	NA	NA	NA	NA	NA	NA	NA
1939	NA	NA	NA	NA	NA	0.583769197209368	1.16369340191248	NA	1.10319826793077	0.974150236056115	0.761892111562303	1.0023820693311	1.03541459026086	1.39620525601577	1.21487067892324	1.08315269961127	0.77249673057961	NA	NA	NA	NA	NA	NA	NA	NA	NA	NA
1940	NA	NA	NA	NA	NA	0.614403779512162	1.0842033347407	NA	1.20130891525301	1.12495378496898	0.818530819689033	1.2362763410928	0.892875522936019	1.03114015100193	1.14939080380479	0.962921892623508	0.857189689376457	NA	NA	NA	NA	NA	NA	NA	NA	NA	NA
1941	NA	NA	NA	NA	NA	0.933087514316032	0.721613772849353	NA	1.09266856501894	0.92469207464686	0.835396857196206	1.17908153001733	1.04799784045686	1.37152094634174	1.03395355800683	0.83139519366488	0.877888575102138	NA	NA	NA	NA	NA	NA	NA	NA	NA	NA
1942	NA	NA	NA	NA	NA	0.89065677481661	0.799466157683855	NA	1.03299094501479	1.0364962008243	1.3126211506139	0.895005298786681	0.940861954998129	1.21743153840424	1.14670922176236	1.06550279123474	0.971557014497834	NA	NA	NA	NA	NA	NA	NA	NA	NA	NA
1943	NA	NA	NA	NA	3.22845582832351	0.748703487817272	0.831307310478019	1.0336949377354	1.2308649039062	1.24997635839754	1.38660438668137	1.2507261963028	1.00742026048038	1.34489746157478	1.34419389795787	1.34321520371431	1.05599919864566	NA	NA	NA	NA	NA	NA	NA	NA	NA	NA
1944	NA	NA	NA	0.821501268149634	2.99849840810851	0.767751928435239	1.14977027909849	0.73339533022053	0.89899347298679	0.878971721292222	0.903858156718872	0.995801595739896	0.945655318739866	1.00785417038572	1.1092511837208	1.06384763445807	0.947221064080053	NA	NA	NA	NA	NA	NA	NA	NA	NA	NA
1945	NA	NA	NA	0.810550183809849	1.84596523456047	0.68995052286044	1.04848562256792	0.720294046511537	1.10677250234593	0.952302098256298	0.830439367019952	0.968718550006364	1.14878417384118	1.24251103993239	1.10605797462683	1.04493468537091	0.755016706158398	NA	NA	NA	NA	NA	NA	NA	NA	NA	NA
1946	NA	NA	NA	0.781260871565701	1.25104695363498	0.602942925872536	1.11794866357772	0.866979879430702	0.978275950400855	0.833412751675034	0.996241223980112	1.01343611390951	1.26561184198703	1.01484285529925	1.16597258803538	1.03515548449745	0.755795499527719	NA	NA	NA	NA	NA	NA	NA	NA	NA	NA
1947	NA	NA	NA	0.837049460117216	1.45934516572746	0.723768157367186	1.35133146832889	1.08139782026602	0.874232649176329	0.979313950052671	0.934708183023239	1.00170300079713	1.09058485086368	1.12167298832139	1.20580536700245	0.948571569001438	1.08865344789308	NA	NA	NA	NA	NA	NA	NA	NA	NA	NA
1948	NA	NA	NA	0.89396200526749	0.943463547366709	0.811852429024835	1.00734382224502	0.897484843400723	0.994839915572267	0.983410663391057	0.650720336297646	0.80390370251043	0.949447833281856	1.02532762783465	0.898292292883424	0.833124535538717	0.942008604300634	NA	NA	NA	NA	NA	NA	NA	NA	NA	NA
1949	NA	NA	NA	1.28196838141452	1.78413574382487	0.905796132476559	1.23691724796083	1.29284093972632	0.883343037894265	1.09093100606703	1.09233205262874	1.34019195293921	1.41590854481116	1.15063883597167	1.29417299904981	1.05676649842725	1.20208495227284	NA	NA	NA	NA	NA	NA	NA	NA	NA	NA
1950	NA	NA	NA	1.67161362790438	1.63670505744918	1.15517854824	1.32843998848228	1.35892128354394	1.06680409408466	0.951761969766732	1.14654931910904	1.11470877888451	1.19419118440153	1.0972095663274	1.32768192226446	0.866971543268732	1.31512594998582	NA	NA	NA	NA	NA	NA	NA	NA	NA	NA
1951	NA	NA	1.99758062235494	1.39681811464171	1.30025868178203	0.985780585362624	1.24741937640049	1.14250442075136	1.13489771400126	0.790731380103273	1.4259354755947	1.13523556786497	1.0768840948325	1.1812274815637	1.04469180616682	0.574183250495109	0.909480899181666	NA	NA	NA	NA	NA	NA	NA	NA	NA	NA
1952	NA	NA	1.47530100852379	1.18092394502666	0.882979904906672	1.14131805958596	0.986662495969627	1.4581499987111	0.912998811783687	0.942249806082055	1.15984293140927	0.834697781757006	0.779015406099868	0.765974384487807	0.851999824904319	0.615579896192437	1.00489562040176	NA	NA	NA	NA	NA	NA	NA	NA	NA	NA
1953	NA	NA	0.843632391055937	0.902222819310849	0.939101318055156	1.11882104342538	0.718919856380008	0.949096182006299	0.858877937478933	0.927607090914225	0.764909623297132	0.752029371650659	0.594687678269744	0.454673154982097	0.719715510861124	0.731150876382021	0.765460776805858	NA	NA	NA	NA	NA	NA	NA	NA	NA	NA
1954	NA	NA	0.938488138953115	0.945667811157294	0.901359548723437	0.841120971003886	0.863306539980574	0.948952620684174	1.01240640302597	0.913290763201339	0.832694005459186	1.12197088272858	1.15528510971633	0.862406282959354	0.950038634307502	0.904747762316277	0.843510325756896	NA	NA	NA	NA	NA	NA	NA	NA	1.3672026615095	NA
1955	NA	NA	0.893727381989996	0.930548293097233	0.786286263865823	0.897958487914853	0.753294970911713	0.858619465940168	0.960073916937567	1.09203864317386	1.05396482421989	1.10922352176892	1.06175136964572	0.742309665575277	0.875406238332605	0.870013411960899	1.0265870074911	NA	NA	NA	NA	NA	NA	NA	NA	1.37889541272178	NA
1956	NA	NA	0.887123265163313	0.942126205078135	0.55305473791377	0.922814479941246	0.844214514014297	0.892686494564326	0.888056663919211	1.09097625607695	1.06646484438842	1.02908958314878	0.999102471204547	0.826797572836547	0.824466158588713	1.04116020464453	1.23163363050135	NA	NA	NA	NA	NA	NA	NA	NA	1.0225302486441	2.16701220002853
1957	NA	NA	0.865459588965403	1.02225207094936	0.726113946109204	0.804683736382654	0.834729004634368	0.881648801369894	0.930564478260578	0.93800814354945	1.06209828836382	1.00940938637055	0.877296069000138	0.818745201280068	0.961375698842651	0.88253709434175	1.20224049933608	NA	NA	NA	NA	NA	NA	NA	NA	1.19760082509229	1.51577346222875
1958	NA	NA	1.08183461644058	1.19425112675253	0.71331751234526	0.683477561227371	0.934506032743655	1.05158671443953	0.97421470253249	1.12436752701542	1.20198159724097	1.06755804382783	0.925452469530386	0.874022983821784	0.999984860227674	0.914521700073647	1.42409272412009	NA	NA	NA	NA	NA	NA	NA	NA	1.15311327827376	2.03156353020302
1959	NA	NA	1.00649330941071	1.38475621631418	0.714459192741936	0.938256892254643	1.07983612312952	1.22171854649758	1.21680737577302	1.07052026375802	1.14002328193125	1.17511628948926	1.05326528436076	1.01768146675242	1.17615013113863	1.0549652775793	1.34101902024366	NA	NA	NA	NA	NA	NA	NA	NA	0.971089308195169	1.51360550418197
1960	NA	NA	0.863211927953887	0.956628195209163	0.513136430726093	1.01470526610795	0.901429516038137	0.88275643393057	1.3792151457421	1.37766050552766	1.21786209935069	1.33429073631697	1.15134626081025	1.07933101475456	1.17814479584284	1.43944396648108	1.81829890589236	NA	NA	NA	NA	NA	NA	NA	NA	0.801434882226447	1.86529796195901
1961	NA	NA	0.696890906102862	0.789761730451524	0.347534473246305	0.924668804992857	0.820740630567552	1.15489163701813	1.45040886476125	1.12184628898552	1.14435711660433	1.2897204743698	1.1603929911648	0.956006881223826	1.209730742356	0.946808663554574	1.35408000135511	NA	NA	NA	NA	NA	NA	NA	NA	0.860985342362671	1.04914210272323
1962	NA	NA	0.596354799974709	0.945541802306174	0.57674036531292	1.05956103317152	0.857685504452588	1.03075676564389	1.19612191556758	1.2779124816729	0.902090452263346	1.17117742788042	1.20947938674197	1.08730900993462	1.3413117426651	1.27317211561541	1.31316253474875	NA	NA	NA	NA	NA	NA	NA	NA	0.758122496118267	0.794119438113482
1963	NA	NA	0.80114023833396	0.780854573917094	0.305897240452993	1.13257709213839	0.710386569404135	0.747807524252419	0.91790038216781	0.979637340401755	0.768087756307806	0.858007158711622	0.842576768642011	0.880312518461773	1.4616148908335	0.927794510007142	0.944175450895493	NA	NA	NA	NA	NA	NA	NA	NA	0.722680389348637	0.944162229455216
1964	NA	NA	0.861773312071504	0.850247630775262	0.419791460467001	1.16378235681448	0.713667648734885	0.781918679816134	0.775741606933578	0.960340489753551	0.867123182820002	1.00075982033345	0.922008915552234	1.09657985008215	0.826059143678864	0.99756115180066	0.918766227995202	NA	NA	NA	NA	NA	NA	NA	NA	1.02382045473645	0.6936912745322
1965	NA	NA	1.33444765068257	1.23031974902298	0.519078436246505	1.19585085326206	1.0753864214867	1.05386779611128	0.936341925439939	1.12442535432209	1.02742097398989	1.10624744468715	1.41821196100954	1.02949910662376	1.06635708639336	1.03927135030668	0.871980511995999	NA	NA	NA	NA	NA	NA	NA	NA	1.20978941911969	0.735503002836612
1966	NA	NA	1.24384640299355	0.984898597087616	0.703194046774756	1.22108024329648	0.964018549586996	1.01966707662611	1.10138080706212	1.0712705625232	1.0158144147678	0.960805227083377	1.06173280952148	1.0145255523968	0.915003205609277	0.86808605999382	0.910757508203494	NA	NA	NA	NA	NA	NA	NA	NA	1.07897724862734	0.804763959596613
1967	NA	NA	1.05364877824409	1.03423681704151	0.800399277256424	1.28737144457236	1.03074053486034	0.894696051591469	1.29371028086598	1.32168587832812	1.79598968559923	1.04369044775914	1.30067922243902	1.10953170286171	1.08362242105173	1.03907252950403	1.08440001022032	NA	NA	NA	NA	NA	NA	NA	NA	1.13433101292889	0.671821532495087
1968	NA	NA	0.729664256227594	0.795294761066843	0.850571745802073	1.0180309075848	0.868551188441071	0.89418120627304	1.22086947261316	0.856540441803693	1.12833170655905	0.974150918874578	1.33128623112753	1.18738485026031	0.88570381243054	1.02568525424588	0.89287180881703	NA	NA	NA	NA	NA	NA	NA	NA	0.848089540307912	0.629355183033117
1969	NA	NA	0.724308865095812	0.873615213602854	0.713556328675195	0.88688127412768	0.892772524511079	0.950051881550066	0.940420701601091	0.87546265313919	0.769145425295786	1.12711784541947	1.00392491676414	1.05706736010949	0.807206304872126	0.977247980518586	0.94727623067418	NA	NA	NA	NA	NA	NA	NA	NA	0.612303489926134	0.647320065528375
1970	NA	NA	0.684843953628971	0.889007707916484	0.605642537969788	0.813094090913086	0.959808336420328	1.26555896967914	1.00144362165845	0.922654925722359	0.886970805024625	1.0180696894053	0.974306360627318	1.09427016337031	0.937325165607694	1.1079685112913	0.827000445736376	NA	NA	NA	NA	NA	NA	NA	NA	0.528594179762707	0.596023768124911
1971	NA	NA	0.558944634701187	0.767788805226464	0.500828916861352	0.949973551399956	0.89952829670236	1.06101812887242	1.14771749061645	0.750027807768376	0.731919543801227	0.943166128850406	0.656005544426444	1.05745461671429	0.79995245064889	1.26154843626705	0.930739900247237	NA	NA	NA	NA	NA	NA	NA	NA	0.489001258536176	0.587146002500628
1972	NA	NA	0.513429549318515	0.772852742469316	0.567060704463406	0.94942211032506	1.03016169400976	1.03716016044584	0.986468478727957	1.19510277425876	0.940289030997068	0.944911562808875	0.854068893854324	1.26032805055076	0.664818840187025	1.20831448624768	1.0638817866888	NA	NA	NA	NA	NA	NA	NA	NA	0.443842231710005	0.42502371329739
1973	NA	NA	0.579350377496264	0.777167866746404	0.78697558001477	1.26014526790268	1.20212082396073	1.12576308548218	0.966764564571107	1.19577398070634	1.05315446856965	0.864023814413894	0.9221283637986	1.14227819407235	0.659030453821527	1.06876988571156	1.21560130637166	NA	NA	NA	NA	NA	NA	NA	NA	0.36400102931052	0.614867602316189
1974	NA	NA	0.784506528192109	0.894585498727991	1.04447145515429	1.18734850450215	0.957530923148772	0.899171658375616	1.3200336373046	1.25620163444979	1.13264561836476	0.778809740270573	1.10784638293125	1.05806221593858	0.60773463791508	0.943123460449781	0.855435654327142	NA	NA	NA	NA	NA	NA	NA	NA	0.663889560614413	1.12429868216515
1975	NA	NA	0.437681549962209	0.359129829646801	0.969447324590958	1.24151914008905	0.850917483703721	0.886316632647045	0.684474099348086	0.951274436388004	0.764141438314157	0.678263047225465	0.966140052299477	0.966351624164039	0.625980347293257	0.918806777188978	0.782590208502181	NA	NA	NA	NA	NA	NA	NA	NA	0.617418194473888	0.574736010645551
1976	NA	NA	1.03003812560742	0.802061988661914	1.21734921173453	1.26008295381962	1.8650972176068	1.70180051807646	1.4450682506595	1.36991727370243	1.51819571509293	1.02386877419978	1.20734146898863	1.10420858954411	0.888419630886281	1.13662265462808	0.868423326429206	NA	NA	NA	NA	NA	NA	NA	NA	0.96292514069748	0.998878716199674
1977	NA	NA	1.03554461998988	0.524824586250809	0.473200556075776	2.13414433500436	1.32646056075858	0.938276956501121	0.682852643509671	0.581824703911406	0.864707205720884	0.528881763962861	0.615027605249334	0.882476387946543	0.549569931388558	0.841010906946563	0.554917603170264	NA	NA	NA	NA	NA	NA	NA	NA	0.758836772096795	0.650887340268272
1978	NA	NA	0.980950224621658	1.01824277730958	0.810188952431944	1.27545205394663	1.09006875049911	0.712965728475065	0.587872823229584	0.680065963720854	0.775965925394279	0.689698979388959	0.368504887151061	0.571479153470758	0.529642970754842	0.490015431240765	0.552739146781409	NA	NA	NA	NA	NA	NA	NA	NA	1.14372406824553	0.929431435411857
1979	NA	NA	1.04328736205934	1.3480469802886	1.45280641077518	1.22237403228761	1.270978467841	0.955080754676443	0.788010127913576	1.19129747778986	1.16103797906163	0.76275793043592	0.41370293886137	0.734174337888201	0.866755433726762	0.85208057043511	0.896897637082692	NA	NA	NA	NA	NA	NA	NA	NA	1.78597303112882	1.26901926169159
1980	NA	NA	1.39050367801208	1.72759587475087	1.55886970957791	2.29838316888414	1.42419262912768	1.15085685347431	1.03545399608541	0.97737828177809	1.09019801726018	0.861934092326774	0.743603226184197	0.896651481222334	0.780592236794979	0.963476611115733	0.722782796557744	NA	NA	NA	NA	NA	NA	NA	NA	1.65687047420167	1.42881699171254
1981	NA	NA	1.33612079432559	1.8113952807661	1.54320847644937	1.02412754805794	1.3707434969092	1.33350200150246	1.0653086122523	0.965889258786946	0.75128064898512	1.02515806130922	1.12286266080267	0.944899802045588	0.941269828247364	1.36495798893953	0.871426834819151	NA	NA	NA	NA	NA	NA	NA	NA	1.31525080105613	1.4142275777002
1982	NA	NA	1.29413305145021	1.30215282339081	1.57582378997373	1.03050588590499	1.31863845334993	1.29436942383289	1.02363362486258	1.02562291516842	1.17265814774201	0.907638901891054	0.877001938855692	0.854762089835183	1.05093384090471	0.748968144495675	1.00889632470169	NA	NA	NA	NA	NA	NA	NA	NA	1.65579448183728	1.10934339274904
1983	NA	NA	0.973629214555161	1.23754379601483	1.42993062427991	0.680413376901076	1.09562786135122	0.829210045094827	0.806555964414993	0.711788973043316	0.794876723642888	1.05066848373456	0.884807624024578	0.699724308887063	0.919763943898052	0.955497010573675	0.932068785811824	NA	NA	NA	NA	NA	NA	NA	0.308272866811014	1.29470697019169	1.19541843164306
1984	NA	NA	1.19042805105957	1.51153711484558	1.62105901554706	0.781336656786536	0.934400439533454	0.954254606797866	0.87426156522004	0.956527673802545	0.807526303095264	1.08192589267346	0.937101571333773	0.797062941149165	0.886800884865434	1.39907735251923	1.00914700913162	NA	NA	NA	NA	NA	NA	1.43232510829092	0.639448472550864	1.29736094614365	1.05944741303041
1985	NA	NA	0.978448080214282	0.860006652890509	0.932940938221874	0.444141219911317	0.858327538349166	0.646062132884842	0.662350017693039	0.62420110085871	0.637451202489984	0.99542989961868	0.664169177992454	0.552985229240752	0.731632007146468	1.00402413617207	0.735338250224347	NA	NA	NA	NA	NA	NA	0.518682112774315	0.722305637030492	0.790743948044779	0.796427128345784
1986	1.00861563747711	NA	1.09570075554443	0.943682578883185	0.885678734161556	0.534823099402047	0.725251403251736	0.790442547882384	0.638280184298112	0.536008898735995	0.766284868627062	1.03832289742705	1.10622352211042	0.976050224209199	0.6936080574265	0.958267892296014	0.712216952403292	NA	NA	NA	NA	NA	0.601905113037867	0.612311978866484	0.91727857749646	1.05009726010746	0.820334229627743
1987	0.925578961236085	NA	1.30457072154434	1.14328602546064	1.28953402022357	0.921229299623153	0.996585135320752	0.910346614566255	0.911555919947616	0.725850963111222	0.953610088191038	1.2711089577948	1.46550434718292	1.17207076413622	0.82150033040355	1.19993703652348	0.884039725395689	1.2972279378851	NA	NA	NA	NA	0.752610308960052	0.828280914715505	1.30853806914076	0.963671975540016	1.0948402421156
1988	1.07951139913123	NA	1.21819981103642	1.06923806588118	1.40268446304215	0.835607457556724	0.874374071942158	0.943122238339085	1.17133377317522	0.817306829626514	0.983415584098292	1.0434566562409	1.31533285080192	1.27145225716722	0.712252671381355	1.23685282543729	0.760801814818597	1.06363740724545	NA	NA	0.709459251683508	NA	0.851532297630508	1.03623173084127	1.07163666657658	1.08544867550516	0.960798484495227
1989	1.0240199300271	NA	1.30759644819814	0.770863886909405	1.08815792674523	0.86106657321723	0.935789689572745	0.932680631571336	0.903815742064286	0.908995368305175	0.745058948253446	1.21221093964367	1.04202204055313	1.25784245657609	0.832299088900712	1.25859824611193	1.03490305954465	1.15449677039998	NA	NA	0.805420382342193	0.794638934421653	0.914283680383584	0.561035241386906	1.22386696313752	1.00312702900191	0.870880116365638
1990	1.0399639016919	1.09151359561242	1.22707014384771	0.530189942405231	0.786849098283417	0.679143082943168	0.749800763357344	0.614270779638763	0.739035273582562	0.875229063559979	0.664945818688558	0.989340304402013	0.634449000184188	1.09783384236089	0.673637845355961	0.89265582095957	0.908883804980131	0.913928918374569	NA	0.799688590253783	0.748956459574711	0.852106697928095	0.836955124056542	0.610528662017615	0.912837904609809	0.694899236757274	0.491916006907783
1991	0.770705618372215	0.82829459495873	1.14893762124597	0.653641434897555	0.899153337657899	0.631889254629265	0.775492685693737	0.868943021100649	0.753656960812854	0.796870746058986	0.650587565176435	1.00303474165447	0.913106999211778	1.33262797130746	0.770747327992876	0.819400937953329	1.03447985986875	0.790438326317232	NA	0.662771849249571	0.700449621209089	0.704094038893561	0.947108192823495	0.818649003050515	0.695667529764029	0.992078657503482	0.875683809609532
1992	0.988291482577382	1.07867151938826	1.34290377003438	1.02395040318682	0.937509639415297	0.778325744920284	0.864042994851874	0.896632316682958	0.811968395592492	0.800002541326806	0.801336012328155	1.13254082775823	0.843109341944065	1.24026903119522	0.954718159053715	0.862899712560774	0.887990130214038	1.17271439731093	NA	0.682877564080739	1.14756621957373	0.842981335195653	0.813022898460663	1.03060589117416	0.902001981296061	1.04044327773266	1.18221172570751
1993	0.870318394665576	1.14280408128661	1.11507363568588	0.774122828899959	1.18997208870845	0.764789287272958	1.00645733179248	0.961853764851634	1.00322503655438	0.991063602024055	1.01187560804285	1.04404297309796	0.846997545754667	1.0067684769098	0.858058469692947	0.907414668147661	0.979702665649337	1.02243942348394	NA	0.933607033155029	1.46461328669269	0.998151599611282	1.13852434311926	0.81219618464816	0.88831397787272	1.19421123497965	1.55875337328868
1994	0.915828639563456	1.0941328971817	1.27510330270283	0.952019732646287	1.36161637531017	0.896388872341649	1.0776256778362	1.14011748034214	1.10156909472044	0.948290527042278	0.848501413882802	0.952540564566079	0.921731596151716	1.51719730298474	1.20548780873115	0.874958196391985	1.52192004601765	0.858705782866524	1.13127029534268	1.07621283280975	1.28125171624912	1.50405605499091	1.09462089731273	1.15652660001848	1.18711599266003	0.95301362414664	1.42865682392231
1995	0.806582557758198	0.669036952385487	0.91814614353414	0.506729960121297	0.989160116168356	0.655275131871115	0.66748752829067	0.684383255047977	0.620596379700063	0.798570096261438	0.742532837293353	0.722622950647535	0.916868499390475	1.08217657716521	0.975580145913367	0.613672815746473	1.1135921804221	0.757374854377115	0.904660029057686	1.05905427253593	0.908815531911171	1.21369078804581	0.962028143288891	1.23729892536059	1.1015908686297	0.907959492038325	0.930148262268801
1996	0.929204096400082	0.936183188556788	1.06254883925491	0.951649273995668	1.28702535078901	0.774737417933355	0.868273209060545	0.747667806818646	0.702994031223779	0.648368915266878	1.1715020785497	1.08044783209566	1.33411849818104	1.33177633554729	1.5255134732488	0.95814421942805	1.26042749658643	1.11318646052832	1.2335259284402	1.31143786170518	0.913741727370807	1.16951611288823	1.15677518154998	1.46198862162743	1.19992864344415	1.02811845603957	1.13088745664967
1997	0.94848043170412	0.752071013911297	0.992187193652741	0.914157997676557	0.900311130948203	0.501901372221829	0.845641457412785	0.734786092286009	0.898847951166451	0.706432993047801	0.92541747211974	0.768585943075259	1.05230446396618	0.914753245583503	1.10574778981514	0.808009490879159	0.951186610445588	0.807218704929229	1.26773185785365	1.145400714232	0.941188790687388	0.816553348379495	1.13709971543663	1.01406089013782	1.36669611158269	0.766317808259762	0.860716074293455
1998	1.0447932996047	1.10312577095934	1.02035630180269	0.91682778993363	0.751761335653746	0.539387973537997	0.6966297607313	0.794081388593686	0.645063357936046	0.783063584134702	1.09674809391153	0.620665767443164	0.897604487605847	0.99548519140425	0.838930603107971	0.708669804830786	1.01045620890534	0.824777662795763	0.917715143683544	1.04028852537458	1.10672366129425	0.820999607757464	1.25777773709272	1.02218215712402	1.069318676771	1.1493118517019	0.836946966321768
1999	0.895740895248019	0.921827972790162	1.10675673989393	0.975028714348465	0.749610855832637	0.590802839921145	0.754649747223406	0.886381822279223	0.962920521518506	0.959240973441721	1.04883829697043	0.892183637766913	1.13161160865017	0.795998051361472	0.688622267947221	0.809163359936047	0.856595065013203	0.773774151611245	0.84048094736412	0.897194016876886	0.782673521932432	0.752124372300574	0.988017239476202	1.02483948018808	1.08555253084708	0.769419620372294	0.661349168740918
2000	1.05419475359338	1.08407932547917	1.14220218139407	0.817811410339044	0.797683273293209	0.726468140296672	1.06282065409848	1.09706040158421	1.14624998435734	1.21145471128689	0.960767690825649	1.10456326144935	0.907580714155598	0.986230713499627	0.83704087333221	1.42401017928406	1.04235185389015	0.787008193487928	0.801463394015973	1.10360696430015	1.20179263088245	0.889787887065125	1.23547506705377	1.20641571877657	1.21198811863254	1.34734699875476	0.867748509846993
2001	1.05855555402096	1.14303568159362	1.09395158644953	0.899112510189195	0.984254465204405	0.765525372779295	0.968259437279726	1.1034756285979	1.10338451178615	0.798297900690332	1.34393559021721	1.01753730863887	0.942425055512477	1.03695369693039	1.07764556935708	0.998854123780815	1.050199569804	0.926003035775145	0.701090382389099	0.937573084596827	1.00604194182438	1.06838818419102	1.3551712480677	1.2407098260515	1.22118399729207	1.29051078484707	0.989570984417152
2002	1.32318117624418	1.00312331065864	1.09925779106468	0.987108970411217	1.08756117291656	0.94755862035248	1.12868542044526	1.26940983096016	0.897893797448347	1.28143021251921	1.07586268763573	0.992741717905496	1.07806772947306	0.821943830114159	1.48919187515462	1.04978669184291	1.24125717593249	0.904828673070913	1.07519107297557	1.42031520675481	1.12984151443123	1.24810990131397	1.2647252142115	1.60283910873678	1.33366328167105	1.28534941005789	1.18000712837643
2003	1.18894736126856	1.21329226306444	0.88593269946074	1.10515003377541	0.997421938070417	0.75466628548257	1.31297544019397	1.09104693892798	1.01973825529382	1.05119334406544	1.0590039305324	1.03163658365162	1.06275929451282	0.994627517454609	1.01867031747692	1.00558814017908	1.0864481487323	1.21922565733107	0.85140737373595	1.22999205109082	1.13531094778063	1.03567723548799	1.20494968779295	1.18288007750194	1.3258273271953	1.45406394319263	1.08487354953861
2004	1.03194893491637	0.887207384513962	0.728919370220534	0.773363896198588	0.710326030757601	0.600456079560829	1.61941329116854	1.2196567963075	0.794046611215914	1.11466629151639	0.931375644032708	0.875998141977162	0.807827161275918	0.849048784346094	1.13682841573381	0.921271590085742	1.07825144306695	0.94883814789286	0.854145406035242	0.916112323659488	0.949282118558038	0.963494080446381	1.14805350213807	0.918864907869456	1.21975188351876	0.732072267632786	1.46669448561036
2005	0.937227545803913	0.901274625862658	0.911448141361252	0.930228385900254	0.823368016508364	0.841118407062941	1.38303730080258	0.992446434985092	1.14893664706764	1.02456662059069	1.02715927347323	0.816086467244264	0.958553909985004	0.815226410689268	1.2282996257211	1.01381246417616	1.40880584132285	1.15790759468196	0.936383655489235	1.0315207400328	1.10395277020539	1.30991002332512	1.10268620889508	1.04939028253396	1.21094270886876	1.36565689142778	1.31349234121531
2006	0.842116423690163	0.859025741755518	0.564909211861484	1.20813072291478	0.744728425058494	0.831574050201232	0.82935268219841	1.09577480390649	1.09527997181511	0.899271819901414	1.12486271515734	0.886647535706426	1.27746057219427	0.987898398363101	1.29495159238679	0.857300528682166	1.29177259060697	0.884523841093404	0.892397363281578	1.10462108369046	0.997365196187173	1.1725910197555	1.03609847262032	0.887397169075768	0.985204087353625	0.768114877126946	0.893585087866495
2007	1.11787682110805	1.13311340482815	0.743838225473879	1.24049154106065	0.925855537599601	1.19426803012285	0.78380503568373	1.13443376245652	0.96706101389175	1.14732417838634	0.91613543912691	0.991023084182322	1.37883576334083	0.855258980337549	1.25063713160503	1.12657680587163	0.749944790888328	1.18097443187885	0.992505154398006	1.22051011849501	1.68716478881848	1.24734524994495	1.09445754435168	0.847642981539013	1.52529706998348	1.10458228267551	1.31185169531198
2008	1.28910317556346	1.1442820730814	0.888091241696362	1.4933911314783	1.41633546917871	1.2147769763718	0.843347229435099	1.0576337786281	1.5340345660596	1.28010312753507	1.51467067718218	1.52875037514425	1.53058954071745	0.922868865916252	1.41398015302816	0.999160356144567	1.0131087297948	1.10563406729245	0.926309691622531	1.05457681904495	1.23787173461009	1.29465049583966	1.00555175331842	1.09117425630906	1.0882815600753	0.752035272541894	1.45065412760676
2009	1.59917841549101	1.12843028532061	0.917594623244806	1.1487998579248	1.16548535441634	1.49099394248399	0.758705125758986	0.983433508083973	1.24355290599921	0.958384480696711	1.36112686649594	1.12030322556531	1.4815808331355	0.909689116530098	1.2333191148719	0.963358020879273	0.869362900828168	1.05817118385149	0.96742500575793	1.36989545231635	1.23549575777255	1.23428170850379	1.19272930264232	0.980726313127077	0.661665861913782	1.10682981221224	1.31987314196928
2010	1.31884411519413	0.929470871499091	0.804620609500769	0.874913392946117	1.17046739055915	1.08880327135531	0.745107650781709	0.851863218793804	0.935517392181777	1.03780907783585	1.22755894082716	0.774217691613461	1.04965630466066	0.917521820059592	1.07986416092979	0.883845599281207	1.40398071597228	1.01611861162567	1.17656962529044	1.0830317939669	1.18434959994479	1.03691197302255	0.997461431175921	1.4426460949537	0.762816763859551	0.786920667971769	0.975832256821821
2011	1.30443442328413	1.15699360649623	0.847002719330031	1.16027271804199	1.38015652927864	1.56414580386854	0.809691253117298	1.49211322932864	1.51229788481904	1.647964791891	1.8318025133548	1.45750933891118	1.46630885892564	1.25269083506802	1.14867713331963	1.4282679624786	1.03939493060078	1.25486740185595	1.38936254638555	1.06378128310743	0.873421778255728	1.10414320673754	1.1262034412487	1.3543430500049	0.685728467279159	0.881201965515737	1.23234138037185
2012	1.22571498668714	1.23769909662044	0.67716963107858	1.97385344709998	1.26342578021443	1.99834438169791	1.22639977564971	1.61493628669823	1.79007970939839	2.1779400601215	1.77032310054762	1.53659988014503	1.32395904314576	1.14634179528251	1.08370052733379	1.65950557416142	0.995023151912513	1.09603244561556	1.32265296116274	1.04358715819006	1.23259343899661	1.07158586895509	1.02190247514121	1.34074981804221	1.14124841972155	0.948663350311103	1.33541262331242
2013	0.980190460997932	1.38526101681607	0.732537156911932	1.53838241974465	0.782797869607243	1.24176800007941	1.4194703468209	1.04171841646527	1.22465659753168	1.08033797345627	1.27929123405449	1.39387360149327	1.04729505711678	0.955873515657426	0.929946579712879	1.44387567270349	1.30856902647009	1.1348498386077	1.24613150284837	1.0177519327096	1.14172475398708	0.916315870785496	0.936999173190184	1.57595692427958	1.26027467566324	1.08024575381221	0.952851495650555
2014	1.02830257605383	1.22762815278023	0.912478920786488	1.36000040385076	1.0694919984959	1.29481927485622	1.05571791787778	1.02475708234352	1.45527383890292	1.2456141955399	1.23355344995296	1.31879698582051	1.06749447940272	1.12941809263058	1.05006633348221	1.79432959414223	1.11852950926522	1.29504209876569	1.37427031396177	0.971328873667193	0.997158000623457	1.02666495521451	0.946380592354048	1.14774565296276	1.11750241512848	0.797499345422905	1.04578851857154
2015	0.909591435099102	1.10152528655879	1.08647792641668	1.10611353533574	1.10961517332237	1.86082271571469	1.16644576284983	1.13639561201961	1.20966553389799	1.15157008346216	0.833434275803015	1.15533981237614	0.966872199631374	1.27570370839016	1.14838908873159	1.24995884972666	1.3604533645257	1.42014624704553	1.21706242313285	0.846722582396194	0.712313595474126	1.12621068878654	1.09733296623439	1.26309101123968	0.747522598873705	1.20998696776075	0.912171573830067
2016	0.574206013176914	0.836888165981646	1.07697373599762	0.858957322188722	0.775663608288394	1.04566744727294	0.976888524226968	0.929588210360983	0.660644410285548	0.905463617560152	0.616658755733794	0.476934752603031	0.447090378641311	1.05066822648427	1.11774170015752	0.801645492475023	0.851340386495343	0.818432892090612	0.847424344976656	0.674768326778171	0.597516898821369	0.928838728939094	0.752094732102016	0.358905746706325	0.664409834715062	0.846975250245926	0.628665809031425
2017	0.517167884536061	0.477194495936753	1.07566142003855	0.503571602361487	0.5481927830579	0.644238838915538	1.0196154057131	1.03376105560263	0.657408602421168	0.577560806181758	0.391606203801279	0.338729650837481	0.493861497518977	0.275609114628604	0.883967596671423	0.456109071685586	0.824110637250277	0.544979084452934	0.531822118933231	0.550699879235865	0.362087358241302	0.44696490325438	0.489320787133382	0.16659229159526	0.399154913211756	0.497666599590277	0.722393699269365
2018	0.474200505479398	0.454372144346919	0.95481496054777	0.367688256181348	0.369476795500298	0.474699160735675	0.780260826129956	0.519697936197251	0.607581652367995	0.591277072182595	0.254325514344094	NA	0.299941054268018	NA	0.539066937328734	0.299653851877573	0.561757593081365	0.774460219320647	0.708272968242766	0.527386181297283	0.33111572335315	0.459956619746373	0.448704712817652	0.262855638721012	0.392213741577722	0.632565352030156	0.340791956996002
2019	0.64521232714545	0.681407536081048	1.0830788614137	0.484551108455814	0.374075788352427	0.621500808988178	0.681485833896307	0.659996495109105	0.500106864012985	0.604876916155552	0.494631914793427	NA	NA	NA	0.629675891460901	0.375459485068198	0.407094944495649	0.956611576207242	0.748838745547054	0.675577052243956	0.489142442730424	0.563993732112395	0.548312920176742	0.3706159575564	0.512513086741567	0.488549822837253	0.316266742388708
