# Supplementary material for: Reconstructing spruce budworm outbreak severity: a comparison of paleoecological and tree-ring signals
Source: PLoS One. 2025 Aug 12;20(8):e0329406. doi: 10.1371/journal.pone.0329406 (PMC12342301; doi:10.1371/journal.pone.0329406)
Supplement: S4 Dataset — (ZIP) [file pone.0329406.s004.zip › Dendrochronology/Individual_tree_chronologies/Lake3_1900_present_clean_EPS_spline60.txt]

00L3-1	00L3-2	00L3-3	00L3-4	00L3-5	00L3-7	00L3-8	00L3-9	0L3-10	0L3-13	0L3-14	0L3-15	0L3-17	0L3-19	0L3-20	0L3-22	0L3-23	0L3-24	0L3-25	0L3-26	0L3-27	0L3-28	0L3-29	L3-11A	L3-12A	L3-18A	L3-21A
1900	NA	NA	NA	NA	NA	NA	NA	NA	NA	NA	NA	0.937748508368576	NA	NA	NA	NA	NA	NA	NA	NA	NA	NA	1.183474445311	NA	NA	NA	NA
1901	NA	NA	NA	NA	NA	NA	NA	NA	NA	NA	NA	1.38654919155911	NA	NA	NA	NA	NA	NA	NA	NA	NA	NA	1.55065545251805	NA	NA	NA	NA
1902	NA	NA	NA	NA	NA	NA	NA	NA	NA	NA	NA	1.40062999276483	NA	NA	NA	NA	NA	NA	NA	NA	NA	NA	0.647775848365042	NA	NA	NA	NA
1903	NA	1.63221652761488	NA	NA	NA	NA	NA	NA	NA	NA	NA	1.54080647415915	NA	NA	NA	NA	NA	NA	NA	NA	NA	NA	0.505584710850617	NA	NA	NA	NA
1904	NA	1.23620856919401	NA	NA	NA	NA	NA	NA	NA	NA	NA	1.17397140311524	NA	NA	NA	NA	NA	NA	NA	NA	NA	NA	0.665826671013007	NA	NA	NA	NA
1905	NA	0.768707169640169	NA	NA	NA	NA	NA	NA	NA	NA	NA	1.14603594615253	NA	NA	NA	NA	NA	NA	NA	NA	NA	NA	0.985459804287316	NA	NA	NA	NA
1906	NA	1.28300906949879	NA	NA	NA	NA	NA	NA	NA	NA	NA	1.19329378574815	NA	NA	NA	NA	NA	NA	NA	NA	NA	NA	1.45698417512751	NA	NA	NA	NA
1907	NA	1.52896170114932	NA	NA	NA	NA	NA	NA	NA	NA	NA	1.28165370200046	NA	NA	NA	NA	NA	NA	NA	NA	NA	NA	1.33886598766882	NA	NA	NA	NA
1908	NA	0.876655186870155	NA	NA	NA	NA	NA	NA	NA	NA	NA	1.05020841732165	NA	NA	NA	NA	NA	NA	NA	NA	NA	NA	0.940465918184244	NA	NA	NA	NA
1909	NA	1.12538405700001	NA	NA	NA	NA	NA	NA	NA	NA	NA	1.36464797617543	NA	NA	NA	NA	NA	NA	NA	NA	NA	NA	1.04684109156036	NA	NA	NA	NA
1910	NA	1.01225235818957	NA	NA	NA	NA	NA	NA	NA	NA	NA	1.09984669382635	NA	NA	NA	NA	NA	NA	NA	NA	NA	NA	1.11735690862613	NA	NA	NA	NA
1911	NA	0.810336212552508	NA	NA	NA	NA	NA	NA	NA	NA	NA	0.929241586733488	NA	NA	NA	NA	NA	NA	NA	NA	NA	NA	1.12392395763128	NA	NA	NA	NA
1912	NA	1.11868323644552	NA	NA	NA	NA	NA	NA	NA	NA	NA	1.10218456602179	NA	NA	NA	NA	NA	NA	NA	NA	NA	NA	1.33050623313392	NA	NA	NA	NA
1913	NA	1.28984510322046	NA	NA	NA	NA	NA	NA	NA	NA	NA	0.493659749618154	NA	NA	NA	NA	NA	NA	NA	NA	NA	NA	0.903700914851503	NA	NA	NA	NA
1914	NA	0.945183522725885	NA	NA	NA	NA	NA	NA	NA	NA	NA	0.478453273983918	NA	NA	NA	NA	NA	NA	NA	NA	NA	NA	1.0735674598021	NA	NA	NA	NA
1915	NA	0.87140781458561	NA	NA	NA	NA	NA	NA	NA	NA	NA	0.415163355541213	NA	NA	NA	NA	NA	NA	NA	NA	NA	NA	0.857142115541948	NA	NA	NA	NA
1916	NA	0.393428154501015	NA	NA	NA	NA	NA	NA	NA	NA	NA	0.605069178527886	NA	NA	NA	NA	NA	NA	NA	NA	NA	NA	0.832572339586886	NA	NA	NA	NA
1917	NA	0.759340528815594	NA	NA	NA	NA	NA	NA	NA	NA	NA	0.725309067234396	NA	NA	NA	NA	NA	NA	NA	NA	NA	NA	0.706363080289612	NA	NA	NA	NA
1918	NA	0.508104422455381	NA	NA	NA	NA	NA	NA	NA	NA	NA	1.1014244080935	NA	NA	NA	NA	NA	NA	NA	NA	NA	NA	1.02556042471266	NA	NA	NA	NA
1919	NA	0.761908069561074	NA	NA	NA	NA	NA	NA	NA	NA	NA	1.21582787969019	NA	NA	NA	NA	NA	NA	NA	NA	NA	NA	0.92022724444825	NA	NA	NA	NA
1920	NA	0.877656405564502	NA	NA	NA	NA	NA	NA	NA	NA	NA	1.32446157632326	NA	NA	NA	NA	NA	NA	NA	NA	NA	NA	0.842298848874932	NA	NA	NA	NA
1921	NA	3.12396712871734	NA	NA	NA	NA	NA	NA	NA	NA	NA	0.965985260256168	NA	NA	NA	NA	NA	NA	NA	NA	NA	NA	0.701794331196332	NA	NA	NA	NA
1922	NA	2.42655332564261	NA	NA	12.3264064736168	NA	NA	NA	NA	NA	NA	1.1790402968634	NA	NA	NA	NA	NA	NA	NA	NA	NA	NA	0.590786632319854	NA	NA	NA	NA
1923	NA	1.21151082758467	NA	NA	1.59639070153087	NA	NA	NA	NA	NA	NA	1.09088515483547	NA	NA	NA	NA	NA	NA	NA	NA	NA	NA	0.56771552993023	NA	NA	NA	NA
1924	NA	2.30993574976421	NA	NA	2.53125475899941	NA	NA	NA	NA	NA	NA	0.84914343215614	NA	NA	NA	NA	NA	NA	NA	NA	NA	NA	0.467151097976384	NA	NA	NA	NA
1925	NA	1.18086987089301	NA	NA	1.87228143439697	NA	NA	NA	NA	NA	NA	0.806028742741004	NA	NA	NA	NA	NA	NA	NA	NA	NA	NA	0.560163359022173	NA	NA	NA	NA
1926	NA	0.766322878981942	NA	NA	1.67608226656158	NA	NA	NA	NA	NA	NA	0.844084260607696	NA	NA	NA	NA	NA	NA	NA	NA	NA	NA	0.429675147989513	NA	NA	NA	NA
1927	NA	0.865894301537832	NA	0.435672768283161	1.05108370792172	NA	NA	NA	NA	NA	NA	0.71683240052294	NA	NA	NA	NA	NA	NA	NA	NA	NA	NA	5.52626700816384	NA	NA	NA	NA
1928	NA	0.430317243038835	NA	0.233972412596513	1.14207621140804	NA	NA	NA	NA	NA	NA	0.633484255636644	NA	NA	NA	NA	NA	NA	NA	NA	NA	NA	0.756802261930079	NA	NA	NA	NA
1929	NA	0.375993109455174	NA	0.242040426823978	0.840501990278738	NA	NA	NA	NA	NA	NA	0.608937695582257	NA	NA	NA	NA	NA	NA	NA	NA	NA	NA	0.536157859401047	NA	NA	NA	NA
1930	NA	0.548196742599844	NA	0.193632341459183	0.884615441181351	NA	NA	NA	NA	NA	NA	0.760765248660054	NA	NA	NA	NA	NA	NA	NA	NA	NA	NA	0.725290639649514	NA	NA	NA	NA
1931	NA	0.527059180425233	NA	0.161360284549319	0.604927323872688	NA	NA	NA	NA	NA	NA	0.981722646176001	NA	NA	NA	NA	NA	NA	NA	NA	NA	NA	0.680227363387605	NA	NA	NA	NA
1932	NA	0.459798466486809	NA	0.193632341459183	0.641076807346576	NA	NA	NA	NA	NA	NA	1.32549573434273	NA	NA	NA	NA	NA	NA	NA	NA	NA	NA	0.568118270894044	NA	NA	NA	NA
1933	NA	0.473026683718585	NA	0.129088227639455	0.532126728074229	NA	NA	NA	NA	NA	NA	1.2948755303524	NA	NA	NA	NA	NA	NA	NA	NA	NA	NA	0.716089562180961	NA	NA	NA	NA
1934	NA	0.590124168172845	NA	0.153292270321853	0.455887405403733	NA	NA	NA	NA	NA	NA	1.11597717385999	NA	NA	NA	NA	NA	NA	NA	NA	NA	NA	0.405966387315071	NA	NA	NA	NA
1935	NA	0.411449690877804	NA	0.0806801422746595	0.260461281383507	NA	NA	NA	0.478372378875668	NA	NA	0.768615172977053	NA	NA	NA	NA	NA	NA	NA	NA	NA	NA	0.279078353744984	0.0950941758031148	NA	NA	NA
1936	NA	0.285422400367265	NA	0.0403400711373297	0.254192378285176	NA	NA	NA	0.579983526201673	NA	0.819456359997773	0.717703427479082	NA	NA	NA	NA	NA	NA	NA	NA	NA	NA	0.487375997871363	1.02775011095494	NA	NA	NA
1937	NA	0.321458936540281	NA	0.0564760995922617	0.285631715723828	NA	NA	NA	0.621901293549093	NA	0.533538966936631	0.707511251098375	NA	NA	NA	NA	NA	NA	NA	NA	NA	NA	0.466153023203465	0.630708361655353	NA	NA	NA
1938	NA	0.268616442035211	NA	0.0484080853647957	0.208266663750267	NA	NA	NA	0.646672634839871	NA	0.693681197252978	0.528289924488371	NA	NA	NA	NA	NA	NA	NA	NA	NA	NA	0.371673600668029	0.564102614507537	NA	NA	NA
1939	NA	0.147935926301207	NA	0.0484080853647957	0.281257758855481	NA	NA	NA	0.693190975615749	NA	0.594298454928052	0.524839006612797	NA	NA	NA	NA	NA	NA	NA	NA	NA	NA	0.46765752222337	0.258439845069499	NA	NA	NA
1940	NA	0.271456465838717	NA	0.0806801422746595	1.14674006198385	NA	NA	NA	0.738136559115056	NA	0.975220424736217	0.303633639576808	NA	NA	NA	NA	NA	NA	NA	NA	NA	NA	0.5747541386759	0.243700371905306	NA	NA	NA
1941	NA	0.249150822318732	NA	0.0968161707295914	0.89788553444349	NA	NA	NA	1.24515033461055	NA	1.54265846103174	0.474303379036698	NA	NA	NA	NA	NA	NA	NA	NA	NA	NA	0.579417385201464	0.510201424756475	NA	NA	NA
1942	NA	0.381540416200049	NA	0.0484080853647957	1.10048784264524	NA	NA	NA	1.76304723368271	NA	0.862411390711699	0.80448885366292	NA	NA	NA	NA	NA	NA	NA	NA	0.690231201040948	NA	1.09538032424428	0.805567268029035	NA	NA	NA
1943	NA	0.702291606957623	NA	0.0968161707295914	1.53825312811403	NA	NA	NA	2.16728139477926	NA	1.67242998105635	0.784898938773532	NA	NA	NA	NA	NA	NA	NA	NA	0.947858062744072	NA	2.0565705791911	0.999015763864709	NA	NA	NA
1944	NA	0.680097878589752	NA	0.161360284549319	1.00708851250801	NA	NA	NA	1.14299754156429	NA	1.27186311178518	0.908847723796055	NA	NA	NA	NA	NA	NA	NA	NA	0.562069142594891	NA	1.29154317462945	1.36671321739871	NA	NA	NA
1945	NA	0.928210079928905	NA	0.201700355686649	1.2077264665144	NA	NA	NA	1.07298474647612	NA	1.09792709191147	0.748778680389279	NA	NA	NA	NA	NA	NA	NA	NA	0.71532302578299	NA	1.3848619341619	2.3149399709623	NA	NA	NA
1946	NA	0.832749500006648	NA	0.282380497961308	1.24338186994651	NA	NA	1.00099922410198	1.08649533358837	NA	1.02716306278163	0.96036958591403	NA	NA	NA	0.93027755439436	NA	NA	NA	NA	0.943261557357391	NA	1.10706132366243	2.33053345217843	0.916949686523278	NA	NA
1947	NA	1.31618984390937	0.620076914581687	0.451808796738093	1.21321880732877	NA	NA	0.962824468306171	1.10749954661562	NA	1.12066708027918	1.1386106904276	NA	NA	NA	1.03166115373223	NA	NA	NA	NA	1.17561228646909	NA	1.0741831833738	2.24310023737877	1.39832082148975	NA	NA
1948	NA	0.962610836082459	0.391720567163034	0.363060640235968	1.02286362026019	NA	NA	0.658613408718004	0.853457859261115	NA	0.800294616837098	0.935924368729995	NA	NA	NA	1.04488446634264	0.864096432452694	NA	NA	NA	1.23754391930307	NA	0.706089942175805	1.43600648752052	0.928732250894154	NA	NA
1949	NA	0.967824480846814	0.510311412034926	0.500216882102889	1.02496354684563	NA	NA	0.897070277484994	1.02793188088504	NA	0.72517828834941	1.3398024724673	NA	NA	NA	0.931308968601345	1.02944177914594	NA	NA	NA	1.31053563571369	NA	0.960233062322079	1.36238417889883	1.10622108793356	NA	NA
1950	NA	0.760072106223997	0.666911575101504	0.451808796738093	0.85028347458838	NA	NA	0.734947517457822	0.729251140538945	NA	0.642214531420935	1.16669937207702	NA	NA	NA	0.886225753050633	1.0075610243318	NA	NA	NA	1.2379029285339	NA	1.02140070581468	1.21788509257384	0.803777053708266	NA	NA
1951	0.624458472080639	0.734936431492613	0.43121977048477	0.403400711373297	0.528204301714827	NA	NA	0.803860988704314	0.679187537577726	NA	0.81812434644269	1.26145630312793	NA	NA	NA	0.661355044373376	0.640836932994428	NA	NA	NA	0.934736700025295	NA	1.38249602376041	0.796947118797808	0.742806954813042	NA	NA
1952	0.40559058551667	0.655950215899263	0.621533823216826	0.371128654463434	0.667271117692806	NA	NA	0.98206066277156	0.751327424683319	NA	0.838432297447054	1.00057050235654	NA	NA	NA	0.937339961940038	0.954535299130875	NA	NA	NA	0.95653556502302	0.684118918945545	1.52975551011574	0.789730787889425	0.769832815455086	NA	NA
1953	0.337337494487109	0.549758556779956	0.592062961249308	0.33885659755357	0.521236773562481	NA	NA	0.90274008802798	0.63327175325781	NA	0.58028202535898	0.775510416599024	NA	NA	NA	0.679137157282512	0.849731142113963	0.75288221257984	NA	NA	0.77544481751138	0.675464420949422	1.23913284979308	0.765153723582272	0.537515127287093	NA	NA
1954	0.593102067948401	0.782576659847465	0.802966774495578	0.629305109742344	0.586778009616597	NA	NA	1.0516890236888	0.920411407915822	NA	0.912013197113516	1.09143383878553	NA	NA	NA	1.02253742041128	0.994694147585639	0.800279014111285	NA	NA	0.994074626452469	1.01975379665322	1.2002635010462	1.00962140344987	0.92098508921212	NA	NA
1955	0.623182901020611	0.496558260416618	0.707161861508545	1.37156241866921	0.798787571697975	NA	NA	1.11062123567441	1.25639765617521	1.10758961371484	1.01882014402466	1.20716884780257	NA	NA	NA	0.934636045785519	1.28061547669583	0.875529893466813	NA	NA	1.00431304216019	0.929948524777167	1.20294175746138	0.768974591384441	0.808750793509178	NA	NA
1956	0.750107554404652	0.795131111934097	0.828745035589615	2.38813221132992	1.57433764239394	NA	NA	1.28327133505059	1.42251594483497	1.0926643507819	1.15377700837305	1.05069452233122	NA	NA	NA	1.16185548544756	1.33702390147063	0.923446329711671	NA	1.2277653759437	1.00925154375304	0.9820132739803	0.954646898233161	0.784838988450432	0.970168393764488	1.70085122179953	NA
1957	1.06604761687195	1.20060966400316	1.2624956679316	1.72655504467771	1.60286504784149	NA	NA	0.843693057736138	1.01384837357876	0.933683268369271	0.988320795564054	0.937089987535195	NA	NA	NA	0.910266089691157	0.938687164048074	0.990213062727593	NA	0.859816500521821	0.8730746984398	0.875666367158899	0.813472566470737	0.738529853790248	0.911070913141625	1.14543886499982	NA
1958	1.2893922710643	1.54701174677957	0.950013721532733	1.96052745727423	1.75887323100182	NA	NA	1.04623770199819	1.31403622614398	0.89516489175381	1.28832047217004	1.05944307038632	NA	NA	NA	1.09507887829691	0.958744091726425	0.997216497452706	NA	0.846380566484949	1.0098003145091	1.02065490343547	1.172502774409	0.838446949257796	1.01243404136597	0.858104561078441	NA
1959	1.37325126561864	1.54489440299375	1.22924759140192	2.43654029669472	1.66287459660915	NA	NA	1.16027163508884	1.1713013889639	1.09733872129493	1.21124951114955	1.16836545251508	NA	0.873234621521226	NA	1.16944957873505	1.08467858328873	1.05107534518978	1.22553151223675	0.879023355348738	1.02238461607537	1.11144855647166	1.01027840796757	1.00438718260949	1.54915088014915	1.06645862825126	NA
1960	1.2858434852989	1.65056344828487	1.25971952950699	2.59790058124404	1.40065895668275	NA	NA	1.24742245603793	1.1675696546573	1.1278378566553	1.52581222428499	1.41187651024544	0.983877620416586	1.05318813598638	NA	1.17206337978921	0.939615510112674	1.25494886104689	1.57863578145731	1.07953261794058	1.17885013287603	1.24458940460018	1.17627667594385	1.11560018819185	1.80958587084491	0.982376308794999	NA
1961	1.67673195608434	1.61316481340195	1.52162966573622	2.58983256701657	1.34813714419521	NA	0.644256698837418	1.23681029981105	0.957296311124043	1.0425627505532	1.45017018975257	1.23334546703818	1.49126087346835	0.841208561587119	NA	1.24399841230491	1.01121431741154	1.57314060746455	1.12344369707827	1.12323339687934	1.29012498823761	1.23341867654716	0.951882203145032	0.99530728858517	1.18719623076416	1.28409790387146	NA
1962	1.35119346287125	1.32797611058246	1.29812691833438	2.31552008328273	1.35941709914001	NA	0.593664047614768	1.32741671204408	1.06903867102905	1.06885088545637	1.622029770733	1.47528346204367	1.23475156625272	1.48824666574133	NA	1.22452263117908	1.16291325339864	1.26461929430541	1.02859322271125	1.08271203862235	1.27069361264723	1.22297311349865	0.998074615314928	1.0704739136287	1.08817879158229	1.34413039128337	NA
1963	1.41023939753594	1.32527190174578	1.22147235279749	2.01700355686649	0.905690120343564	NA	0.847597033406732	1.12384687463931	0.960373131640395	0.858358337436863	1.11327168852891	1.10520150586043	0.901332461835929	1.02773205953364	NA	1.15680027779931	0.912301936743376	1.10515165828321	0.872096917696099	0.875988347659411	0.961105914233504	1.02215183820705	1.14875039275412	0.776232624629876	0.92262994896106	1.18285196075956	NA
1964	1.19396004003296	1.13688806053514	1.08159049034477	2.11381972759608	0.943300772567012	NA	1.05178038455296	0.923990888008497	1.02417119729597	0.985461131005269	0.959690604321156	1.08259523086212	0.904680151964635	0.711391344702286	1.09111051401937	1.36178474878744	1.34127007903872	1.10126331720053	0.845040862961727	1.05738453095579	1.0102691313458	1.01552766437621	1.12444998007901	0.81148049680643	1.06739186569539	0.821179258797849	NA
1965	1.21293048081689	1.12600901976231	1.03310316534411	2.12995575605101	1.05199950021044	NA	1.06614912813112	1.07628609697062	0.967272002774541	1.13701114052296	1.10554367216201	0.791511212046986	1.20348987165017	1.00687896452522	1.07966128260747	1.0471223296289	1.16312222231641	0.897282549243189	0.809011859468431	1.00136268363723	0.99028847642389	1.2471184572259	0.87024289971977	1.03782117159403	0.910347724701001	1.085724556796	1.02732364833914
1966	1.22533930235204	0.97583303971689	1.2059955257401	2.48494838205951	0.963822638961806	NA	1.02887840692318	1.07567015417177	1.05335527670831	1.28726144095886	1.6193270627464	1.00772651034928	0.937412018419355	1.03854866578877	1.14938956136001	1.00510065471294	1.06212415269769	0.998486627731894	0.908518388559779	0.954302636711377	1.07265976985194	1.28325652839694	1.02482637307255	0.947306861765983	1.00614885647654	0.97412746756633	0.895535299151342
1967	1.06117419229929	1.02225686865397	1.25836757951953	2.2751800121454	0.986391850145664	NA	0.981652046715546	1.16990494483377	0.971192088087224	1.19499934279678	1.39198177214216	1.28738028806489	0.945424256887729	1.09705605095244	1.05177346488464	0.993604691149053	1.16139677122253	0.849980506949402	0.890659361898352	0.930909343055282	1.02233075628429	1.17350723871513	1.0345192310896	1.13295545385493	1.13251672762314	0.899685620559038	1.10006001874938
1968	1.11920116471914	1.02504594724497	1.08630402824467	1.80723518695237	0.925469719381212	NA	0.991820962869028	1.03268837138739	0.835142967763398	0.961121976426909	0.945232261039868	0.966606094879171	1.06332252569101	0.951261086671646	0.950761141469211	0.742090995394212	0.703332377814057	0.821263130058898	0.851648747471588	1.0047752357942	0.957010727368957	1.13219017156787	0.836278414886501	1.08438580877503	0.916593891359593	0.837326943980148	0.991239478513114
1969	1.07762165954372	1.04581970723501	1.15443255144395	1.9201873861369	1.09652342822714	NA	0.978392072129989	0.963962958891736	1.17922694914472	0.868180473106648	0.982695051015458	1.11525360877851	0.946940716062914	0.938967282822237	0.900752604355031	0.904881549553683	1.02214246436941	0.709125669748442	0.858896214251835	1.04517950717785	0.935022964976516	1.00105927852701	1.22422848456062	1.02771686089532	0.957920486569294	0.968487404689116	0.793756176551622
1970	1.1503400118247	0.976140362546984	1.48672968519205	2.38813221132992	1.16459626739455	NA	1.17896505475411	1.03232359229851	1.0709584669046	0.938619135219234	1.35721074881055	1.08884051752748	1.1217461194177	0.975956126142103	1.22569271094752	0.941050203338002	1.21223268547756	0.876159169098546	0.960022960117442	1.09101578876876	1.03586872098996	1.11156341959212	1.24456601355297	1.23750118413434	0.767805453952798	0.77212176479793	1.13669102385689
1971	0.964196741148372	0.705978834685008	1.07874986881033	1.83143922963477	0.760294712448425	NA	1.247293914737	1.07734149956934	0.912678159535172	0.980635637065416	1.06770355819517	1.00066331895988	1.07812468520575	1.07369649256665	1.04921953383458	0.878117190881859	1.13620177006115	0.763027758096774	0.842685740877424	0.963579147070939	1.02581735476569	0.894176028241502	0.827427571001369	0.822190460212159	0.815685710915884	0.839070359252774	0.830160857778633
1972	0.861747905072473	0.839316179897499	1.0334712572139	1.62973887394812	0.813214247606727	1.18217706189377	1.22548512479843	1.13483852695298	0.903772348069866	0.888629449046109	0.901886970338424	0.923384412734023	1.22681433537822	1.01599761700821	1.02640558481421	1.00162997410262	1.02396525151766	0.837999859620255	0.983504508967045	1.02448148884284	1.10684647765999	1.01201223477654	0.865735679315452	1.02050091545838	0.766306664706084	0.757082596024301	0.803651257036537
1973	1.05259969480745	0.760895304719493	1.05149439127701	1.79916717272491	0.924855545888184	1.06055622556924	1.18389528943296	0.997351992379308	0.972581110644707	0.784959835306971	0.798393177186495	0.996060584812811	0.971537683132887	1.05582316259727	0.927265297375681	0.966115919806332	1.12631129666486	1.07483725328202	0.921275493165931	1.08110900395213	0.852921223143702	0.952996559593569	0.828753045793214	0.98282757715811	0.917698786308832	0.859519272251177	0.88740273775947
1974	1.01114822768485	0.900088889671418	1.0816074959695	1.76689511581504	0.829332906233349	1.16065663558483	1.23442945599968	1.00773725591796	0.950816547441658	0.897621261344169	0.941862981542701	1.02822036936684	1.09561959217695	1.06317473538654	1.01123763160415	0.990728192713874	0.956788672799257	1.32535518125452	0.812605988698009	1.01700064408425	0.951064436080933	0.901740360134993	0.798001776138602	0.913257310795147	1.06909235010814	1.01881642235574	0.916884447517441
1975	1.0511178691147	0.85068223689699	1.06696603454073	1.56519476012839	0.7852828065527	0.996718943544757	1.11815300060347	0.925195823936568	1.01584252990954	0.985895405633324	0.712812018000663	0.832411440456921	0.978455214925368	1.11466024943331	0.993916190188348	1.02780562151175	0.920648496996936	1.15179349361475	0.939277675877515	1.02843764110834	1.0341220328351	0.81413505541923	0.975081091681825	0.958301426138359	0.977712858254137	0.850166237325096	0.732324886819928
1976	1.09398767756029	1.05977996315729	1.51651621293883	2.08961568491368	1.05185971447755	1.36462045285906	1.34228032472591	1.12572528957386	1.32637994106929	0.939049198529825	1.13692035231795	1.33184342801981	1.23420666603506	1.42110858757426	1.38848301802082	1.73609931467981	1.13638505356506	1.32515572924964	1.09557798657752	1.20391364546192	1.27946928675335	0.964396871931001	1.45857533859849	1.52655665455847	1.24491493514989	0.816333212394488	1.18498183018661
1977	1.20386440784126	1.22846334677061	1.1508474029651	1.37156241866921	0.917800804483862	1.00471275550021	0.879610750952176	0.866108156445081	0.643902478837808	0.814411449911313	0.582926601590412	0.878389316728857	0.83080633919135	1.13136024619914	1.19692192482162	1.03233117809578	0.829775636177386	0.942426601261734	0.791245231066394	0.912410180698473	0.884985972477227	0.761986705937127	0.996651952253534	1.0358015941027	0.680352084449487	0.660825862627763	0.959081094087634
1978	0.976422681120975	0.878691191217959	0.712731672186342	1.17793007721003	0.687277359478632	0.709170208749549	0.658736890854777	0.771267640931683	0.570839354826803	0.796089050876678	0.427912306296676	0.629256538365869	0.720120172134984	0.770078529588668	0.789488785435499	0.704029234774044	0.532915412286793	0.731090089794134	0.681167852711068	0.663875755426184	0.726133505051527	0.645688187832957	0.806741590197057	0.733461325556799	0.54096817124894	0.748616756748608	0.934083385847971
1979	0.688031234677782	0.823999004587029	0.523468990216844	0.952025678840982	0.523470770300379	0.682880972516517	0.633797478375629	0.850018566560084	0.596028235641274	0.795042150235676	0.36735017324535	0.657539679649922	0.474784678107641	0.824409260776687	0.640317885942639	0.776422049004096	0.558964370569581	0.784918793198411	0.763499625778899	0.714848287219019	0.838326473915903	0.779418448459284	0.959553312208164	0.504389403023926	0.541493959253215	0.684914702347163	1.02603685994645
1980	0.918977857654172	1.2800740753043	0.758945810123891	1.39576646135161	0.936687449194771	0.950122000552522	0.857505873626878	0.955487956967992	0.913606390862828	0.693599249368723	0.634558787048648	0.877103731017819	0.62809540853963	0.880125347344793	0.822492254835715	1.0525161279396	0.852220858578076	1.10036325460223	1.19550113516565	0.997287937602054	0.919048027076968	0.917826663483223	1.13711364262115	0.830182201740038	1.33434558644669	0.525114276170561	1.25583293579369
1981	1.0864715462554	1.62657881948177	1.04676994645285	1.8233712154073	1.15546563204298	1.16479299320649	1.09347327409997	0.966639110762869	1.37104850549838	0.836171347607517	0.763654349334024	1.12409909019517	0.932197854222753	0.953308336278566	0.91415227412593	1.17205001847732	0.9410498594691	1.13218982129231	1.23671092280539	1.01370781363624	0.962414172329767	1.20949655165234	1.14494599532163	1.31746462072107	1.69726127414166	1.01305250819018	1.22009441743724
1982	1.22764274931176	1.66853670022558	1.04888449838778	1.71041901622278	1.11390143501291	1.0042691564851	1.0221887353428	0.934249518379827	1.10258275114451	0.783877441320871	0.797863538351796	1.06764132368686	0.734610362331893	1.05555978619495	0.724173601360278	0.885474231384678	0.837982515341466	1.08365605551889	0.94189148450301	0.886870482149207	1.07849934467796	0.996536330901308	0.841844490418956	1.17099465364806	1.26724495524541	1.02305106570026	1.06280183290116
1983	0.995646928166539	1.17376956315673	1.12918945055928	1.5167866747636	1.40120747670842	0.923692839277251	0.793538947898876	0.710079910841746	0.974031153525093	0.686377814428779	0.472938997430425	1.13593271205873	0.498750250898353	0.799400762583676	0.591776713313428	0.897159639069823	0.94379003110691	0.881190102587059	0.81547742016739	0.689081693170838	0.868054229700571	0.741193729444477	0.702654648669114	0.84546753928245	1.08736502501694	0.891180203815136	0.668037994995685
1984	0.994563397739646	1.22198831601394	1.64242694463262	1.70235100199532	1.37494346328247	0.927826239145835	0.917737007024301	0.825925918538058	0.968074779889842	0.976337363724286	0.631275750382925	1.22146958840009	0.49874585618485	0.923638118194614	1.06830308229643	1.02804827435504	1.1125676308601	0.940228954218204	0.980478677809351	0.988702772716166	0.929718607233949	0.853589105507444	0.915744168295989	0.758202807248916	1.19686412215285	0.734804202309886	0.872214831774275
1985	0.913252274946627	0.914357272479751	0.994487245571453	1.19406610566496	0.862426263503396	0.818997487938142	0.883491192637211	0.643435903545188	0.866860280751889	0.970770448229018	0.37058296007364	1.20641184016655	0.266088650458759	0.725222730026566	0.771449642639114	0.801093568572394	0.704263714288608	0.760376177368184	0.732776724909129	0.659540593340874	0.845967279340823	0.875344633250181	0.574676694333451	0.614762401899183	0.731631760036978	0.410861833756275	0.880300476250458
1986	0.626550421772521	0.581375743814116	0.83347680143642	0.871345536566323	0.493881369611579	0.71014907174917	0.705726785095947	0.641206015497862	0.504802832157882	0.890369990136595	0.256335214572279	0.769454936729347	0.379887162445048	0.81010210016656	0.707821773965938	0.873750731569634	0.874158432220766	0.768967828317713	0.82017630255271	0.429787374732657	0.795474037816155	0.590468337453194	0.463097857640604	0.521719205220666	0.448982488601167	0.337272604229392	0.76251871054431
1987	0.562081993579067	1.05557042528184	0.706057391175089	1.25861021948469	0.696881415016288	1.06313689268039	0.995900584812229	0.774439840441342	0.941818871926016	0.843987175422407	0.349331975706989	1.08593393568305	0.685793103693033	0.961006824634025	0.762875958658626	0.815986630050344	1.14575381162637	0.961071112931968	1.02067766947923	0.76678407056994	1.03098116690642	1.15421019632856	0.908762512125472	0.471772105469431	0.753163099442335	0.834916687653128	1.23012831165104
1988	0.845818899226034	1.18787731706667	0.634101277095214	1.16986206298256	1.2519937829396	0.977206147596652	1.02283379095941	0.91881855585364	0.91770979526773	1.06077864935938	0.53419326565037	1.09745097946692	0.985507245898963	1.02002632871172	0.737040462461546	0.813091037100946	1.02000232976063	1.11187566194393	1.17473458293302	1.41794647585196	1.25371879436102	1.4205811458037	1.16726758312051	0.676497890326885	1.04949808970949	0.931749579027912	1.33200471101439
1989	0.790890264553629	0.73563936760897	0.760746969710371	1.24247419102976	0.929855615679897	1.21565830290913	1.15969953820757	0.814918170623254	1.31101420763108	1.02964383261106	0.845050034101184	0.968889776871133	1.24427022764086	0.827747963058096	0.91314387746851	0.861562719840488	1.00288553627568	1.1321179047405	1.00740781189659	1.29051110289014	1.37636637056665	1.1679193373976	1.01260404028856	0.94799798410587	1.09639712556906	1.11647621793286	0.940081744294723
1990	0.79424714117681	0.893172812613246	0.774280455508598	1.27474624793962	0.927205016673924	0.907194091293223	1.00527937868309	1.00022594282077	1.51119863899849	1.16866009082999	0.918680251486328	0.893949079689491	0.930739086343045	0.836716952342869	0.662215610853959	0.987729317643857	1.12760129478246	1.18918818439562	1.10351195533127	1.16772474359106	1.24906755906695	0.944272872016091	0.916800563371379	0.72225864396787	0.997204735621475	1.27432620378093	1.04476193387358
1991	0.764394786346999	0.667786550179688	0.669124100481503	0.903617593476186	0.782928781785002	0.886917639470725	1.03706698587186	1.02471738368147	0.881886535156414	0.971697154527338	1.05432937737241	0.957880812413681	0.96301979584165	0.845318457442244	0.88946137596891	0.926975290259977	0.706513502681841	1.03746475945598	1.40976921530863	1.06653387095167	1.10802145325889	0.85110805085956	0.962742680975425	0.903155816631563	0.949100620669578	1.29026521921051	1.08475220665595
1992	0.639036113343904	0.832077675354961	0.81184995919563	1.00043376420578	0.936025305910675	0.840074251105532	1.11417585051296	1.26464165545757	1.38266574718808	1.21785646196895	1.3584421049363	1.03535922699512	1.32875472274264	1.05152668542033	1.58957217516074	1.21959865904945	1.24425838682853	1.19417232593589	1.42499303001031	1.51555726358027	1.16341193258073	0.971558848879579	1.0593074926825	0.870396472756388	1.27588256615021	1.47993436717661	1.49283248737982
1993	0.85191803259547	1.07102151766855	1.04953821135251	1.03270582111564	0.884915404292541	1.13542994712418	0.995019787132191	1.26505930425911	1.38371963234004	1.24381140779086	1.20262421608717	1.18826901805521	1.35407612358736	0.973978696807376	1.19304214028292	1.22690224469805	1.17541559604246	0.883677281497764	1.64994830424411	1.25677831374407	1.28809282817258	1.22281888517562	1.21740201222355	1.12876538509688	1.1193429714894	1.55480363916345	1.45761071978924
1994	0.96147733449288	1.05822881546824	1.27507347806223	1.22633816257482	1.3196772926317	1.12615809065974	1.08488406585434	1.59589602909734	1.40824272687709	1.58467525858915	1.53197804979519	0.914793582648689	1.39962621297084	1.29779306366047	0.938569317383153	1.3265609670304	1.53859282655858	1.15833133317212	1.52875247622902	1.1046532071485	1.28690514303888	1.37966956497263	1.46569172381281	1.19131659037175	1.21002377726203	1.54259607426974	1.13457957619073
1995	0.984379028408534	0.738566284656724	0.850721688221087	0.903617593476186	0.681759249610902	0.930803795410218	0.699780657234058	1.00150626384502	1.08260952896996	1.20757343944106	0.954127032608055	0.767505510088076	0.935040914135514	1.14398395050843	0.910272726236258	0.7031111316242	0.912629624793664	1.08265846939344	1.07071434845286	0.919279856108882	0.966317980929474	1.0056033729071	0.926134888389543	1.04574895250603	0.886140364942349	0.835091119912419	1.00379921353332
1996	1.28581230211267	1.16058443261724	1.01799018445869	1.37156241866921	1.23001109128357	0.916985757290708	0.895758462870239	1.32571677384503	1.54971832771141	1.16834254790996	1.14450513664617	1.22351673314055	1.07739910247099	1.28846998651382	1.2348016244966	1.27013212266549	1.34636175855721	1.33327631556439	1.1911105316556	1.44505231018045	1.08246925261019	1.07638090149131	1.17963769694583	1.32942390805637	1.33549853140762	1.19236102849667	1.49244475224445
1997	1.040854533725	1.01757745071625	0.776183967396094	0.911685607703652	0.875700997811253	0.782658619703612	0.939227716291986	1.17497584016414	1.28005328247662	1.44106268408172	1.06539559614456	1.33353096962643	0.60837205586403	0.795155936707743	0.97881387076524	0.908194202860145	0.9116799378772	0.817483706202805	0.868825912907477	1.31312299200344	0.866240972198854	1.02099245383608	0.88236413762004	0.982170389866463	1.16928756236259	0.871698695193897	1.04593368096312
1998	0.593820016847825	0.949660639243051	1.08764912315692	0.903617593476186	1.05550626097944	0.930614199789115	0.947513778323962	1.03479495150582	0.564738400120993	1.16770201531476	0.941324006795059	0.635673146191758	0.62664097532504	0.456309728063117	0.757966308026341	0.823730206898542	0.699977093711058	0.917010684889255	0.871268746692521	1.1903069762903	0.879731591715194	0.631495057615852	0.946457238253653	0.902424634164895	0.844912044078956	0.899872666549891	1.1787165430041
1999	1.11000680262775	1.06562046246422	0.853827500403166	0.952025678840982	1.13231179273076	0.736167939977075	1.08715853807867	1.34991961675392	0.536580617310191	0.992676663792047	1.10226245581404	0.907363573027279	0.848375097106573	0.841296093672931	1.40744958128375	0.84022445934883	0.761965572418314	0.909547173077403	0.992470037575792	0.932129844463917	0.98698046507529	1.13787359049998	0.930270442282274	1.08661790073811	1.2897950259692	0.961959892895606	1.01043959008967
2000	1.02578276798668	0.986858651440283	0.730878940636477	0.839073479656459	1.37228101097439	1.12934102809563	1.21551648582703	1.35724236781761	0.702608344126972	1.0690823153803	1.29931016281401	0.957446489533633	1.32705217739136	0.795243872146762	1.16694016180026	1.00751316156561	0.979803808472085	1.10994386689776	1.21000743441883	1.23508821789685	0.948449564031864	1.26548599446507	1.14249584138296	1.14712452168166	1.13173944039751	1.07715383073788	1.07362752882792
2001	0.87840349034627	0.727209044123091	0.847146418774418	0.919753621931118	1.1135854289512	1.08604716283723	1.18328434692728	1.03310369394825	0.752488172415042	1.13073261754421	1.14201974770754	0.822886745569557	1.65270827188808	1.2697250917923	1.23281721560336	1.46484115171599	1.03102334025094	1.31341729641928	1.04764938212559	1.05732005981825	1.14239982538653	1.28962426310091	0.975667358261634	1.59078467601751	1.06110518604564	0.952609499378439	1.07501613391168
2002	0.720349104285661	0.622468714373643	0.882906191612915	0.790665394291663	1.26383298246465	1.21494563858633	1.27090007372431	0.996337420909548	0.605686498096172	1.09951303116316	1.3332282541669	0.69815780463119	1.45279173585866	1.17290055836503	0.770847563193162	0.897254181727782	0.946669654750653	1.15919760206348	0.98428699701659	1.07811963717565	1.04147409680166	1.17293394885441	1.04128507048813	1.19648317126007	0.850204206398406	1.48924630313446	0.990846783614139
2003	0.814890688017016	0.724957581724444	0.737709787160345	0.911685607703652	1.15106330190161	1.3233090837822	0.988613693744427	0.967160189337294	0.655594858464531	1.04762962210211	1.27845084330291	0.74244565533023	1.20920331186672	1.26518639114064	0.691021820699151	0.9192623449678	1.15454876888167	1.05140649145743	0.820194248596236	1.02011266950705	0.922617012732786	1.00211573973082	0.967276802639525	1.34872640717091	0.78593163511542	1.27170011381775	0.77807904676339
2004	0.840326985153354	0.769769712811915	0.717529227120439	0.822937451201527	0.936664358935726	0.960011859062618	0.880681101248303	0.83878234989135	0.988740532213646	0.871944994378276	1.09700583276413	0.761410008586918	0.854417844152673	1.16745482647236	1.29737654039867	0.759022748442931	0.835205237363804	0.842621591724381	0.731937710934504	0.773508367584903	0.749066986686799	0.944086385347722	0.921576542667324	1.29891649992867	0.977982106196209	1.10499812371633	0.593121291056847
2005	0.828226490715527	0.894675405726804	0.999546647789098	0.806801422746595	1.00151196610183	0.983594490144689	1.25120428434077	0.783051588099152	0.663004514080379	0.937119029067432	1.11141742872725	0.684348046679791	0.95808122342819	1.20016947048029	1.4330663924332	0.717594008421516	1.06569042231173	0.785564334019539	0.652763314237946	0.886412958768845	0.577095098602536	0.861809111730605	0.983116494993297	1.28167915689649	1.01502663668582	1.20697597095108	0.536961786340897
2006	1.05104655969102	0.859158583874439	0.741084304895343	0.693849223562072	0.980324632201619	0.874087468682516	1.36261823785976	0.909857257889934	0.627930167673185	0.663701084096615	1.60279076560564	0.419912840819379	1.19716651403704	0.967751773854045	1.4177037207969	0.722603250154193	1.07572376007407	0.758961900867675	0.460661338845695	1.11150413146502	0.703301113751048	0.772947608022175	1.26404177531072	1.18970408720739	1.2434906045329	1.18423135822408	0.737611971661116
2007	1.21937598039548	0.976447423920181	0.714818671573661	0.59703305283248	0.894153691931475	1.35162047548652	1.28346594168036	0.948172538510651	1.00764281342396	0.969524317580259	1.49673338246755	0.679060370474255	1.3330581800184	1.30525342743932	1.40397361735797	1.33926123242998	1.05933121050407	0.843924984983684	0.684324707800466	1.00633805236159	0.637172440798734	1.00379969240187	1.08671603124463	1.34159577563348	1.25929060059713	0.889026379114174	0.896791669076079
2008	1.1740273842081	1.06004194523675	1.07735027359534	0.605101067059946	0.945459820961347	0.970125490558939	1.19651390942381	0.680879786572818	0.992794592892962	0.919465093390456	1.3033113585416	0.898922098166054	1.1929304288184	1.07716627299549	1.1848161945324	1.16950292173552	0.985484373486827	0.916624416623581	0.908470092739641	1.05866846640688	0.636994945743221	1.05098645087473	1.07919692002959	1.11349103351575	1.13520432216399	1.1074211999992	0.779683889919894
2009	1.18285147672738	0.981545850279345	1.33260489834692	0.629305109742344	1.32848671734171	1.13942610891347	1.13400881968897	0.600169230644201	1.46314757079457	0.995269574160686	1.46831115082741	0.88991886451218	1.27616513313307	1.13491046984752	1.20574922745072	1.19753363202728	0.935325643834851	1.00370401723467	1.19337342990611	0.90218691749111	0.682115697025489	0.959279114123098	1.38756499644635	1.25246915951091	1.15064940256594	1.14664453957592	0.771619130960176
2010	0.998146177508424	0.943178650225627	1.6733526858872	0.419536739828229	0.820322667985832	0.707401680587878	1.02156404006412	0.560621648796332	0.954985874861053	0.798101365846035	1.15518535804586	0.682780702289739	1.23611753963862	0.885110973957791	1.05011642997211	0.899114508617294	0.850899332363054	0.885372951024609	0.840436859358067	0.831830027580059	0.603644520733575	0.732019409274589	0.921025499468825	1.06076699425678	0.885510940630636	1.25011823413323	0.564353426349405
2011	1.17029138699503	1.2346700794381	1.28365843406208	0.548624967467685	0.993537642073799	1.0323472984161	0.90330388045774	0.819355069285759	1.39593402131191	1.00033524522063	1.36806426878713	0.996701451459649	1.89458425964696	1.06271607125131	1.19408997617971	1.04266225342612	0.886202285895186	1.03784851143551	1.11953024427649	0.885993565502271	0.749580621720116	0.986001196347715	1.14240060817659	0.983885728192803	1.0833618776003	1.24049307155751	0.580738765304737
2012	1.24271817898472	1.14064414348188	1.2018087265272	0.709985252017004	0.900458288869732	0.908061486581793	0.918986979417156	0.882821204442008	1.35169604425096	1.02285064476203	1.29683553356821	1.5324442102593	1.85957999264331	1.15509986538339	1.29601424719158	1.06942915874752	0.990801666013207	1.181467414459	1.16103883621129	1.06699456869999	0.787236898507873	1.35496624218377	1.41543771863075	1.41302219455791	1.2696503130309	1.17594133342437	0.680034927483442
2013	1.32032944500434	1.55563489003718	1.20999503935286	0.806801422746595	0.752888620518278	0.952569396810524	0.776138944997878	0.770122133458829	0.936728153458758	1.20834354333613	0.889576876879209	0.814298141478868	1.11401282514024	1.10431555879786	0.944629149423266	1.31279388422393	1.20883725878064	1.05649081691904	1.80029733982693	0.791319681919677	0.74569720083953	0.900445197509433	1.21660664111232	1.14293488329753	1.03025853987768	1.09629682870761	1.0671210348276
2014	1.57502736893382	1.42677492117869	0.938751069510888	0.492148867875423	0.98734258251848	0.978071655057378	1.06703624646868	1.03389696109889	0.859288182279336	1.00397826434179	0.788066783774811	1.16757562113212	0.803424835936851	1.02095979299527	0.949454093374541	1.17269490784598	1.52072830937352	1.06719525297389	1.31199982271264	0.67764768526353	1.32657158260647	0.993534879763267	1.12496549921065	0.581683503298307	0.710482126600615	1.02945027467955	1.43513026030052
2015	1.3517094512837	1.58862273941016	1.1614571684351	0.67771319510714	1.12286106891046	1.34347907935852	1.08731379302273	1.17784292135197	0.899580869546768	1.10249376512199	0.946978879584315	1.59555906755452	0.732507747312559	1.46264383041712	1.23105884883548	1.49946474487019	1.9412267003489	1.02030829797927	1.03199711531876	0.966248184535183	2.10091512106842	1.06597361218474	0.818407466198325	0.726773010597964	0.754682608702326	0.953370440090962	1.36385160771678
2016	0.888364169787487	0.845240173529593	1.46896080326307	0.33885659755357	1.03040410038704	1.04480329036603	0.901277452480814	0.821320421645078	0.898719590855048	1.17924196559047	0.704045997755593	2.08892169694436	0.403297609747682	0.976754922183548	0.775071198607957	0.93854476618691	1.16395072683061	0.846489012202018	0.887893737211768	1.33027976365817	1.81635881428326	0.816103241587678	0.690306384951752	0.59079171712353	0.579295039473601	0.703562457754858	1.24270676591197
2017	0.752388677305245	0.660164827861844	0.640374376399466	0.629305109742344	0.499884572274679	0.919324283691451	0.650062135377598	0.967103822083983	0.690340251245824	0.741951677608372	0.42812724255217	0.968531674842621	0.457636731051172	0.65524770856044	0.363505861688666	0.615104346996457	0.552003298867376	0.797363699625368	0.484124279597777	0.444255676944701	1.32352078427253	0.845709828197501	0.427782970166717	0.5719273337701	0.445427263821066	0.50141775566439	0.915526784021635
2018	0.80585623581051	0.52244576133393	NA	0.629305109742344	0.544684013371511	0.924583065304989	0.744361848832944	1.13829806348351	1.34306475738986	0.759762417608841	0.394856300935346	2.14484743195502	0.367806119717031	0.659574009361114	0.470341592928841	0.464907367003184	0.518440072505394	0.864868927535708	0.733357172745596	0.334031378004185	0.930312149308444	0.880900932573421	0.376574309606129	0.361690034093097	0.259194358311564	0.397552156277332	1.1188209941156
2019	1.01184162838077	0.644847374446594	NA	0.564760995922616	1.17358305936382	1.0444403396915	0.671558852943451	1.96731880354001	NA	0.900541123846937	0.478686123762902	3.00265660203107	0.500481834073713	0.620983496641684	0.49304876604213	0.68252063590028	0.480497647613247	1.11041826849921	0.756107522918548	0.598461498538287	0.54761926792193	0.874785137381141	0.588662376399432	0.473409642758914	0.610408397343749	0.43533378893827	1.18808952337656
