# Supplementary material for: Reconstructing spruce budworm outbreak severity: a comparison of paleoecological and tree-ring signals
Source: PLoS One. 2025 Aug 12;20(8):e0329406. doi: 10.1371/journal.pone.0329406 (PMC12342301; doi:10.1371/journal.pone.0329406)
Supplement: S4 Dataset — (ZIP) [file pone.0329406.s004.zip › Dendrochronology/Individual_tree_chronologies/Lake4_1900_present_clean_EPS_spline60.txt]

00L4-1	00L4-2	00L4-3	00L4-4	00L4-5	00L4-6	00L4-7	00L4-8	00L4-9	0L4-10	0L4-11	0L4-12	0L4-13	0L4-14	0L4-16	0L4-17	0L4-18	0L4-19	0L4-20	0L4-21	0L4-22	0L4-23	0L4-24	0L4-26	0L4-27	0L4-28	0L4-29	0L4-30	0L4-31	0L4-32	0L4-33
1922	NA	NA	NA	NA	NA	NA	NA	NA	NA	NA	NA	NA	NA	NA	NA	NA	NA	NA	NA	NA	NA	NA	NA	NA	NA	NA	NA	NA	NA	NA	0.86382687403599
1923	NA	NA	NA	NA	NA	NA	NA	NA	NA	NA	NA	NA	NA	NA	NA	NA	NA	NA	NA	NA	NA	NA	NA	NA	NA	NA	NA	NA	NA	NA	1.26067018666711
1924	NA	NA	NA	NA	NA	NA	NA	NA	NA	NA	NA	NA	NA	NA	NA	NA	NA	NA	NA	NA	NA	NA	NA	NA	NA	NA	NA	NA	NA	NA	0.943245372771655
1925	NA	NA	NA	NA	NA	NA	NA	NA	NA	NA	NA	NA	NA	NA	NA	NA	NA	NA	NA	NA	NA	NA	NA	NA	NA	NA	NA	NA	NA	NA	1.26249825962
1926	NA	NA	NA	NA	NA	NA	NA	NA	NA	NA	NA	NA	NA	NA	NA	NA	NA	NA	NA	NA	NA	NA	NA	NA	NA	NA	NA	NA	NA	NA	1.30973749465419
1927	NA	NA	NA	NA	NA	NA	NA	NA	NA	NA	NA	NA	NA	NA	NA	NA	NA	NA	NA	NA	NA	NA	NA	NA	NA	NA	NA	NA	NA	NA	1.12626182502952
1928	NA	NA	NA	NA	NA	NA	NA	NA	NA	NA	NA	NA	NA	NA	NA	NA	NA	NA	NA	NA	NA	NA	NA	NA	NA	NA	NA	NA	NA	NA	1.18503642270435
1929	NA	NA	NA	NA	NA	NA	NA	NA	NA	NA	NA	NA	NA	NA	NA	NA	NA	NA	NA	NA	NA	NA	NA	NA	NA	1.69952293995117	NA	NA	NA	NA	1.08441044560739
1930	NA	NA	NA	NA	NA	NA	NA	NA	NA	NA	NA	NA	NA	NA	NA	NA	NA	NA	NA	NA	NA	NA	NA	NA	NA	1.97670175183334	NA	2.17339572971577	NA	NA	1.65692162952333
1931	NA	NA	NA	NA	NA	NA	NA	NA	NA	NA	NA	NA	NA	NA	NA	NA	NA	NA	NA	NA	NA	NA	NA	NA	NA	1.18728455267627	NA	1.65250854001289	NA	NA	1.28663682005296
1932	NA	NA	NA	NA	NA	NA	NA	NA	NA	NA	NA	NA	NA	NA	1.34100754784551	NA	NA	NA	NA	NA	NA	NA	NA	NA	NA	1.55958164763238	NA	1.49003585579361	NA	NA	1.27402063970332
1933	NA	NA	NA	NA	NA	NA	NA	NA	NA	NA	NA	NA	NA	NA	1.68317863810769	NA	NA	NA	NA	NA	NA	NA	NA	NA	NA	0.959217945533753	NA	1.18409389702039	NA	NA	1.03236642745947
1934	NA	NA	NA	NA	NA	NA	NA	NA	NA	NA	NA	NA	NA	NA	1.38143405502058	NA	NA	NA	NA	NA	NA	NA	NA	NA	NA	0.729906199871419	NA	1.16992123440944	NA	NA	0.998981535473997
1935	NA	NA	NA	NA	NA	NA	NA	NA	NA	NA	NA	NA	NA	NA	1.22709777293121	NA	NA	NA	NA	NA	NA	NA	NA	NA	NA	0.883710774548216	NA	1.03000116383671	NA	NA	0.954459128653715
1936	NA	NA	NA	NA	NA	NA	NA	NA	NA	NA	NA	NA	NA	NA	1.22106195643807	NA	NA	NA	1.54672564444061	NA	NA	NA	NA	NA	NA	1.02234829911862	NA	0.975756454207284	NA	NA	1.05599844223215
1937	NA	NA	NA	NA	NA	NA	NA	NA	NA	NA	NA	NA	NA	NA	1.11880490148255	NA	NA	NA	1.3708760648525	NA	NA	NA	NA	NA	NA	0.777869369036736	NA	0.910059658613823	NA	3.83806145829244	0.864479494935029
1938	NA	NA	NA	NA	NA	NA	NA	NA	NA	NA	NA	NA	NA	NA	0.916268657060898	NA	NA	NA	1.33117276619247	NA	NA	NA	NA	NA	NA	0.686073100518629	NA	0.805579793418771	3.22142673485388	2.88284172107268	0.697738357735811
1939	NA	NA	NA	NA	NA	NA	NA	NA	NA	NA	NA	NA	NA	NA	0.935735091334565	NA	NA	NA	0.935505438945775	NA	NA	NA	NA	NA	NA	0.95534982121089	NA	0.825489506883478	1.68652356087357	1.79263809265275	0.714041319326265
1940	NA	NA	NA	NA	NA	NA	NA	NA	NA	NA	NA	NA	NA	NA	0.834160198105633	NA	NA	NA	0.699949614303709	NA	NA	NA	NA	NA	NA	0.667006504697388	NA	0.725358374442832	1.16728664733124	1.7050168973807	0.757147406942861
1941	NA	NA	NA	NA	NA	NA	NA	NA	NA	NA	NA	NA	NA	NA	0.697637673202773	NA	NA	NA	0.635043997607125	NA	NA	NA	NA	NA	NA	0.645204832199503	NA	0.578301412339944	0.898009394259116	1.97629252806365	0.644806281152569
1942	NA	NA	NA	NA	NA	NA	NA	NA	NA	NA	NA	NA	NA	NA	0.576280883740792	NA	NA	NA	0.513262810331296	NA	NA	NA	NA	NA	1.01224881434769	0.551473460434683	NA	0.466781440090088	0.522496763940482	0.687760156130284	0.480740972649591
1943	NA	NA	NA	NA	NA	NA	NA	NA	NA	NA	NA	NA	NA	NA	0.589046358635084	NA	NA	NA	0.647497405265417	NA	NA	NA	NA	NA	1.18212854805017	0.618786895311412	NA	0.444408195937618	1.00367418760228	1.32842580888989	0.548802404830657
1944	NA	NA	NA	NA	NA	NA	NA	NA	NA	NA	NA	NA	NA	NA	0.645101442353417	NA	NA	NA	0.577142187788732	NA	NA	NA	NA	NA	1.7046632651689	0.570828329628456	NA	0.42102258487433	0.900836868085996	0.606232996984138	0.445749914928478
1945	NA	NA	NA	NA	NA	NA	NA	NA	NA	NA	NA	NA	NA	NA	0.679832209897933	NA	NA	NA	0.787322768904681	NA	NA	NA	NA	NA	1.00807876604154	0.537691355264546	NA	0.655705339996467	0.47108666237848	0.419723247641349	0.474777412766793
1946	NA	NA	NA	NA	NA	NA	NA	NA	NA	NA	NA	NA	NA	NA	0.762586148662592	NA	NA	NA	0.852468938752894	NA	NA	NA	NA	NA	0.516075667725012	0.687356550217486	NA	0.575285131833472	0.588322054835705	0.631766592491577	0.804946468932556
1947	NA	NA	NA	NA	NA	NA	NA	NA	NA	NA	NA	NA	NA	NA	0.83978558751328	NA	NA	NA	1.88274837557097	NA	NA	NA	NA	NA	0.961538291320334	0.65814351268984	NA	0.661744746826315	0.63368876779431	0.589530024836306	0.763196460701414
1948	NA	NA	NA	NA	NA	NA	NA	NA	NA	NA	NA	NA	NA	NA	0.639771594367621	NA	NA	NA	1.20054333565325	NA	NA	NA	NA	NA	1.0124705350445	0.426547104415101	NA	0.701806967211255	0.879635415291971	0.448051442032712	0.876612954780253
1949	NA	NA	NA	NA	NA	NA	NA	NA	NA	NA	NA	NA	NA	NA	0.652368138016049	NA	NA	NA	0.929218822225849	NA	NA	NA	NA	NA	0.802292289400648	0.860421792105572	NA	0.737799367001171	0.681818729822904	0.170049461950219	0.877328689507589
1950	NA	NA	NA	NA	NA	NA	NA	NA	NA	NA	NA	NA	NA	NA	0.693853659253815	NA	NA	NA	0.534827663219852	NA	NA	NA	NA	NA	0.444401106120965	0.695058689629666	NA	0.434475046975529	0.467173702013818	0.225025128866956	0.63255484136186
1951	NA	NA	NA	NA	NA	NA	NA	NA	NA	NA	NA	NA	NA	NA	0.549390540916746	NA	NA	NA	0.540846108196714	NA	NA	NA	NA	NA	0.357807393845239	0.566130249709186	NA	0.310418621120862	0.31875075182844	0.607178026541792	0.653354531163971
1952	NA	NA	NA	NA	NA	NA	NA	NA	NA	NA	NA	NA	NA	NA	0.626337034576334	NA	NA	NA	0.578808858928522	NA	NA	NA	NA	NA	1.39960820371445	0.546452587834009	NA	0.357916827119461	0.337682410533644	0.547699220954522	0.584965786636292
1953	NA	NA	NA	NA	NA	NA	NA	NA	NA	NA	NA	NA	NA	NA	0.456712517106341	NA	NA	NA	0.481312217117961	NA	NA	NA	NA	NA	0.969808197278369	0.470388395330194	NA	0.249416964022603	0.265933001345442	0.568693193832228	0.371003590408771
1954	NA	NA	NA	NA	NA	NA	NA	NA	NA	NA	NA	NA	NA	NA	0.417487726867222	NA	NA	NA	0.650962079429306	NA	NA	NA	NA	NA	0.733742592654929	0.746898968251539	NA	0.335202636133995	0.403487481417505	0.535298356715072	0.473022870459461
1955	NA	NA	NA	NA	NA	NA	NA	NA	NA	NA	NA	NA	NA	NA	0.511686920319712	NA	NA	NA	0.670357315301321	NA	NA	NA	NA	NA	0.179599095103847	0.591485605387036	NA	0.317955237276622	0.271948281169996	0.505644814602727	0.471184648055207
1956	NA	NA	NA	NA	NA	NA	NA	NA	NA	NA	NA	NA	NA	NA	0.646447955269078	NA	NA	NA	0.599687983626543	NA	NA	NA	NA	NA	0.107095167503227	0.324973221067742	NA	0.201137796561885	0.374212760210436	0.17007007329018	0.564952812049485
1957	NA	NA	NA	NA	NA	NA	NA	NA	NA	NA	NA	NA	NA	NA	1.01350431280129	NA	NA	NA	0.901114026239851	NA	NA	NA	NA	NA	0.134989655925852	0.251715742970403	NA	0.237767718618115	0.702503921697722	0.286759315196211	0.729645369774787
1958	NA	NA	NA	NA	NA	NA	NA	NA	NA	NA	NA	NA	NA	NA	1.44634461822301	NA	NA	NA	1.5891117630868	NA	NA	NA	NA	NA	0.434210604896049	0.672496207132505	NA	0.663531801068426	1.19642539581254	0.378980890001815	1.59958385795168
1959	NA	NA	NA	NA	NA	NA	NA	NA	NA	NA	NA	NA	NA	NA	1.98617680635661	NA	NA	NA	2.03252887725505	NA	0.505698534056949	NA	NA	NA	1.24387979147186	1.74140867417099	0.656622965842671	2.11799256645663	2.03840952298722	0.6857576153961	2.11323091994359
1960	NA	NA	NA	NA	NA	NA	NA	NA	NA	NA	NA	NA	NA	NA	1.33957538950963	NA	0.629572513829116	NA	1.72819369692721	NA	0.860482675644505	NA	NA	NA	1.76541255483656	1.95992430024394	0.994258433604762	2.64446949733294	2.5290813208688	1.49987226459804	1.92245213280097
1961	NA	NA	NA	NA	NA	NA	NA	NA	NA	NA	NA	NA	NA	NA	1.80322850227311	NA	0.801679564487236	NA	1.58839003792276	NA	1.09515827070713	NA	NA	NA	1.69216648557482	2.23604286302899	1.1537843901352	2.54268926811474	1.69853397017979	2.1345809296312	2.2889750909359
1962	NA	NA	NA	NA	NA	NA	NA	NA	NA	NA	NA	NA	NA	NA	1.7750241444151	NA	0.667291865812113	NA	1.45364828449236	NA	0.984340243440751	NA	NA	NA	1.37440786896354	1.90996139752959	1.21277916912344	2.11002599429814	1.79093576810618	1.47023151731715	1.73307530239586
1963	NA	NA	NA	NA	NA	NA	NA	NA	NA	NA	NA	NA	NA	NA	1.45289554224192	0.933428982029949	1.21795952491985	NA	1.28783615638003	0.975931826247007	1.1099507987873	NA	1.15362932060762	NA	1.4102457127511	1.61830880208247	1.39488197026077	2.04584502580762	1.25269929784915	1.61362523646647	1.39299668402865
1964	NA	NA	NA	NA	NA	NA	NA	NA	NA	NA	NA	NA	NA	NA	2.1499353485026	0.914120387243361	0.610047730751079	NA	1.11821378009019	1.06458296094381	0.892200386865402	1.18815656250958	1.11955896491501	NA	1.67462928666978	1.14806229386603	1.30692331331152	1.80910344368929	1.20859084077862	1.97993890838259	1.1297500492111
1965	NA	0.577910447761194	NA	NA	NA	NA	NA	NA	NA	NA	NA	NA	0.743763865536931	NA	2.4779979241802	1.01188003510576	0.942451479654118	NA	1.02110846115731	0.972160885579487	0.665679917358212	1.10060625555971	0.969752901039487	NA	1.74326675374522	1.08338254995542	1.38938761876705	1.43904081005211	1.25298550594149	1.50229948510782	1.1212508807772
1966	NA	0.545074626865672	NA	NA	NA	NA	NA	NA	0.954311126440438	NA	NA	NA	1.25278626933873	NA	1.26306071579479	1.0252284713433	0.85228269035514	NA	0.91841028174012	1.1439608571211	0.7235913484495	0.959306790600705	1.15529512667677	NA	1.58498090048498	0.835901689224528	1.08222258235121	1.27185493539743	1.21150009050278	1.21283218391457	1.05363364971553
1967	NA	0.610746268656716	NA	NA	NA	NA	NA	NA	0.755391002620806	NA	NA	NA	0.951700420683115	0.751856393238804	0.95717308388771	0.801030301909693	0.95536374529906	NA	0.908792467880376	0.685644060411398	0.840387442864715	0.893405824349007	1.14936535230611	0.827649776172459	1.41039719354719	0.922770531231777	0.840116832771608	0.987367377379509	1.1682998741492	1.29823588249488	1.00950544716612
1968	NA	1.48417910447761	NA	NA	NA	NA	0.779546729342927	NA	0.864234823782528	NA	NA	NA	0.891620385163479	0.828798106027589	1.00600498020057	0.913766181974512	1.09872254519274	NA	1.14359785520272	0.699076909821735	0.967406407766461	0.926862193030876	1.10959135953238	0.970322334433096	1.37528716968279	0.968401055529804	0.86330456140824	0.89524801890635	1.14046554254843	1.28286340366972	0.97810966696929
1969	NA	0.827462686567164	NA	NA	NA	NA	0.655472164662828	NA	0.738436454371796	NA	NA	0.310498367611841	0.972524331721406	0.893368208855127	0.661858324721107	0.865843042676285	0.733255882888079	NA	1.10989224858341	0.780352679029165	0.836129013877249	0.972906566518781	1.11477389359966	0.726576455633695	0.998768410256658	0.915391777226223	0.735892647284061	0.777933981622459	0.800308577452532	0.837195390858883	1.1806548859203
1970	NA	1.05074626865672	NA	NA	0.641152156079744	NA	1.14457779033784	NA	0.972764854590665	NA	NA	1.21666447113908	1.15400113236667	1.14137564607922	0.514406123675878	1.06224230129206	1.23585642057428	1.16006443495032	1.1500061101992	1.21190363466519	1.12165489087927	1.04368343184787	1.10205017706557	1.31939088677401	0.986955655118421	1.06912126958933	0.856703804096484	0.75749449553197	1.1113641330987	1.18422336926109	1.07551358352308
1971	0.547268402225163	1.22149253731343	NA	NA	0.692719626166687	0.782642087686067	1.24653889715462	0.604178163446638	1.16210401657104	NA	NA	1.08314722824012	1.19357177493873	1.11948215690674	0.782227247247357	1.09860100153373	0.86006288331973	1.1142122384031	0.949631706213536	1.15889594217762	1.24765980088158	1.27007060838182	1.07654625288198	1.12342158349357	0.892647742339173	1.18303007522268	0.857963673598137	0.80889832375134	0.986281169719266	1.1110349874435	0.986587950496052
1972	0.597089497951192	1.36597014925373	NA	NA	0.75186485973506	0.857313655288413	1.16864837897685	0.637530922920157	1.37513127231784	NA	NA	1.28398719030299	0.993105910991974	1.10990933388993	0.76943574177701	1.35475039268475	0.927134109317969	0.994350953325411	1.04379128515303	1.10606201198685	1.28245743308866	1.31600492758699	1.10665362686971	1.11233117205544	0.968686861634538	1.33382463825553	0.846835456939543	0.852156336283967	0.814953837252022	1.42436459456128	1.06147164933671
1973	0.733609397860699	1.74686567164179	NA	NA	0.865476995108173	0.939995286478098	1.16516039917773	1.04403961778033	1.09724802128286	NA	NA	0.881274352687792	1.04255108412621	1.00741992736856	0.79448926628831	1.11576480502803	1.19515261659255	0.934448943327017	0.929965459868605	1.34701461696429	1.24504865613029	0.985215953400205	0.963689721427608	1.25263905409375	0.744909944971505	1.25986583693845	0.943132256607011	0.836875436692447	0.964412477406444	1.39872826477906	1.00179231019315
1974	0.85137826095977	1.73373134328358	NA	0.752578350867206	1.11594272443871	1.06718973049984	1.26871434574123	0.967225394021546	1.28182689666684	1.18692407310188	NA	1.11716134097544	1.016269117502	1.14457401860996	0.598224632557735	1.10231739267114	1.28590377269414	0.994139221894836	0.974887510945041	1.44790521001268	1.32401980490719	1.19921730831647	0.968311693518427	1.26880158310254	0.926982929506229	1.28162004837072	1.10610618239735	1.08927076539386	1.23882394673555	1.32093993707945	1.23683884831789
1975	0.893656612360983	1.49731343283582	NA	0.902239274946433	1.18170099545181	1.09464337807131	1.31927364955156	1.44044020739703	1.16753409255949	1.07635850632896	NA	0.872984588368385	1.03544896059991	1.21206463816836	0.51189608839105	1.27145670003608	1.20188218392004	0.946081996872649	0.998667421653156	1.4009395075485	1.46191947525512	1.18571211261855	1.04766689546006	0.953755252045171	1.2445891068901	1.09419289759351	1.03443215154752	1.09831475735571	1.32090495799283	0.898150219876658	1.14763191117303
1976	0.968202200518216	2.06208955223881	0.782735728121375	0.863039808476021	1.09153947257955	1.15201586870823	1.30019394772331	0.955028775418102	1.36332921238649	1.0512053431651	NA	1.04830676951286	1.93950291733243	1.77222685427037	1.26763074879108	1.45054395596616	1.45481746510967	1.39762231276121	1.25417156629222	1.58931730139141	1.84453509017762	1.49792740620825	1.11435850645231	1.11881814612449	1.31649136502617	1.47517077438727	1.24620426951692	1.52263578980984	1.71619943781451	1.73724670771264	1.53086082747642
1977	0.872565004777852	1.39223880597015	0.662063228532496	0.707466041578426	0.972220358669185	0.889811507405207	0.889392627217361	0.773792339931218	1.00339329606723	0.702356386901766	NA	0.729087191537291	1.14163700560979	0.780633062751982	0.525060482943299	0.857147486897939	0.907319587502505	0.84388388777778	0.816380257093506	1.14459836902857	1.34667069183391	0.837105342568229	0.738493354612988	0.734640012843705	0.649615231580997	1.25513147142852	1.0505004733232	1.00819592648606	0.991018906549072	1.23068353368796	0.83990017008915
1978	1.00766998437445	1.49731343283582	0.903518002182717	0.78254503974611	1.08973824320861	1.03244877103804	0.97607070384682	0.794808015248223	0.775124059425603	0.881812198141575	NA	0.824096350294021	0.836265111475508	0.483901986432058	0.535652614907956	0.797789954065353	0.785422922213268	0.698387070740949	0.609535891973728	0.441862466374943	0.74322793682591	0.646457323463482	0.528820513841846	0.776956003987384	0.849647831155896	0.91199069192677	0.525101854043262	0.841461779940666	0.868114780632857	0.745711008000306	0.706721255554588
1979	1.21404173123278	1.91761194029851	1.25163411684861	1.07076783216975	1.36790667637896	1.24194540490438	1.06790569878445	0.816051596962621	1.05147492654087	0.949777441637221	NA	0.91403252271756	1.05677029810741	1.0005736409498	0.855171548830778	1.26388326250392	1.14333657804647	1.0216491669088	0.70552900634622	0.869628992101759	0.967950435507182	0.710759073950132	0.643878701469949	0.962464103229554	1.0604769336091	0.91686449201571	0.651670684061501	0.736878964313547	0.897748776820957	0.934356461317606	0.991361873294777
1980	1.14538256740963	1.81253731343284	1.16737822110602	1.19070510461586	1.42378987726068	1.27403697908481	0.901196941199827	1.07247474983714	0.860315171995421	0.951989571481161	NA	1.03387655274177	0.922734621953843	1.12536124888791	0.701545900203219	0.986500044681914	0.970512112580495	0.915441522723734	0.736943484557603	0.935609884303341	1.21250943801808	0.836066819336214	0.701452150214192	0.986541582670432	0.94556822137184	1.03449749409132	0.798068818605225	0.823176856144502	0.902795879898891	1.0009565434593	0.902505398018366
1981	1.22137426861621	2.2065671641791	1.0853034481648	1.26899460700148	1.26982727763416	1.04758260790029	0.897108758982645	1.27776425467027	1.14009448793522	1.17945681113077	1.18251706071647	1.21995803856959	1.13553505909841	1.20066262370559	1.44104563123001	1.18195295601035	1.27887801516406	1.10512043770543	0.909651732497878	1.07358280432895	0.971150642249354	0.947990386879091	0.803299614342767	1.10090387685347	0.868120885604216	0.924000435924279	1.13580624040699	1.06336328438911	0.962862546114151	0.920935757079305	1.06177507332892
1982	1.33036515002097	1.82567164179104	1.06320315869195	1.19358163299991	1.33219278618379	1.08073211956795	0.751575357109048	1.3351254433972	1.00127922074592	1.06088480736997	1.10168229170086	1.08280616069989	0.763502274972345	0.994352461251187	0.957348808487315	0.941682344276171	1.11028451636196	0.776783969541506	0.750270107431616	0.985004356238851	0.906953500151246	0.74830378368817	0.656832129215078	0.865162066877125	0.911554052957594	0.715154905223651	1.09261693948929	0.916641636576535	0.776390482641124	0.809118419279902	0.856629784720199
1983	1.10063988866179	1.79940298507463	0.974379008346363	1.07095931166768	1.12443659405312	0.943003140759302	0.901293131808799	1.10857068341131	0.88539434149627	0.89483896611982	0.94289123830621	1.20277902722692	0.537592709246935	0.780229338505902	0.704004305742733	0.801602021630388	1.14754979431324	0.937108317246049	0.565728460614079	0.980578266531571	0.904186437755025	0.786873391926853	0.698259388893599	0.94004788256127	0.828854767843585	0.792135621162655	0.875326409763023	0.875517388046165	0.709114041475116	0.867622206947805	0.849581686120993
1984	1.18154707843156	2.08835820895522	1.11449996099071	1.24933195727235	1.14599231556668	1.15587570033217	0.899860475739653	1.14454589161864	1.08439338592978	1.01761388107357	1.12346128550788	1.23898880254492	0.739905474085654	1.00104137894704	1.00280267357338	0.976270755964364	1.10609018395155	0.94417793314921	0.755378369854922	0.821146374916063	0.978695710009157	0.664812091438366	0.648503568388782	1.00493111979105	0.854945508777576	0.806198995535276	0.947797266898356	0.802168303421502	0.609573175390199	0.820336379659401	0.788606635166124
1985	1.16924930845347	1.58925373134328	0.879557291641166	0.986475248695038	0.821640213410576	0.822038710379189	0.726496978213037	1.11117967827103	0.736504237363916	0.976763903580277	1.06514384130045	0.955981069418314	0.536189848765616	0.85963239858151	0.931100732435571	0.819930609060748	1.00151915561634	0.893162842033796	0.78192660271172	0.471561282512005	0.749367576302013	0.718408450919873	0.867972464368051	0.769352827900549	0.686462451019171	0.625974925481646	0.868609468076924	0.762173395729934	0.57195315462737	0.553968960950256	0.40846372548545
1986	1.16675168129448	1.72059701492537	1.14510406204062	1.03521813290779	0.903752845099522	0.789261603065757	0.728337755645889	0.909989825881266	0.800330042328924	1.02480688189083	0.979378005314205	0.90189683674282	0.511963722374412	0.867768409076204	0.757189613250206	0.819959140780315	0.962565576760102	0.833869719167276	0.946339643362837	0.598517831844868	0.657410448059844	0.86344046829746	0.723143782689782	0.791140000702451	0.800370640174244	0.775293900918192	0.776940668894727	0.831109366431549	0.684316093377853	0.577671971802491	0.618631133659386
1987	1.2385332483162	1.94388059701493	1.32448586771257	1.21795474820087	0.973485093392726	1.01863272183179	1.09417273868367	1.25152516927246	0.956754015253039	1.22315331742993	0.913112563756068	1.4395205717489	0.747162026702348	0.967624810186663	1.15717172473795	1.02088665857045	1.10950941344794	0.952846226853827	1.2785404850939	0.903051587650089	0.955838408704418	0.962974483586231	1.00291999020594	1.09845401500017	1.05784327534406	0.811841189225886	1.16261103689362	0.947029985939772	0.856084402442286	0.695452528503647	0.818308664023582
1988	1.14314734655807	1.65492537313433	1.27047304664276	1.14638971405907	0.886472975821934	1.1511654211918	0.988681281972012	1.12642581246005	1.07467049107194	1.09873469275115	1.00782490145018	1.26578891015175	0.923870618455491	1.13333521822919	1.35361049504807	1.01384425031773	1.08460396715663	1.14394128347184	1.69906527799482	0.816546845951344	0.963545294685181	0.876051090084778	0.846393773918827	1.00765194595803	1.20260251549886	0.84301006392909	1.14513941558534	0.95995092740368	0.82033511265482	0.771077466095073	0.681945213256799
1989	1.08884862904003	1.33970149253731	1.12929262025231	1.06667701239452	0.860445697925697	1.01266089203939	1.00861542102495	1.227537283008	0.947706266800222	1.00734829348664	1.02070707283778	1.1304855541169	0.893771668605346	1.17103215667385	1.23145678661668	0.843479523073923	1.00550288492301	1.18560675317848	1.36478226314166	0.817408616885056	1.08002494473158	0.956296163309593	0.890899716799806	0.995179559675578	0.964330579281415	0.890373826942673	1.05709832295406	1.11803667142151	0.798531647084911	0.770637092668562	0.54352974619974
1990	0.807397177624377	1.25432835820896	1.12694280961734	0.893901049439791	0.904286007405461	1.0014064196062	0.802738894853058	0.943113303563697	0.69351896795544	0.971092247435163	0.79123358838317	0.995236213500757	0.684979668731898	1.06211424072517	0.900435271958351	0.716645310938763	0.691869588593962	1.05592730440509	1.05635729469133	0.65303055396405	0.939512729804088	0.744796574711165	0.837152959816639	0.786989674383872	0.789489541078339	0.99982583328342	0.861817582467129	0.79080770018878	0.708347927267305	0.653894813643541	0.49728602618124
1991	0.973282943104355	1.30686567164179	0.956682583327667	1.00559009720864	0.745928067663535	1.00165611211873	0.970611890974229	1.02186660922449	1.08493645352836	0.963416266112535	0.964229042785207	1.0226099932611	0.965294283170142	1.01100407110147	0.890400031502558	0.821901886475453	0.970495460940675	1.14929167974002	1.11898901626685	0.758141146477006	1.04874213232535	0.82131296800861	1.03958687660801	1.05147109799606	0.901854566232991	1.19867037009639	0.982991687075634	0.945089895544496	0.886032260574906	0.807112480490525	0.60224290793615
1992	1.02613756978329	1.30686567164179	1.08219115650569	1.00790074871978	0.999570697425673	1.16169918956398	0.894260153263673	1.06999481693726	1.26611747994957	1.18361515793076	0.937367805868389	0.968592598708406	0.780071957305992	0.830523055685796	0.977839510409708	0.72879260176444	0.908440188739604	0.933079265325033	0.98034693256563	0.823227746983532	0.994614775137979	0.749375295452754	1.12063569177193	0.890113974564117	0.859482268140764	1.19639862759245	1.07835434011282	0.793898286508528	0.931546931063527	0.699192263403939	0.683442416869737
1993	1.04759466832485	1.06388059701493	1.0735113285781	0.997111168353541	1.04659477124126	0.940928166119253	0.990636981101407	0.972423073813719	1.50450771612489	1.23347024925819	1.03661957460252	0.934069284439204	0.903327378088582	1.00175599943576	1.11197211714113	0.725765077389097	1.03117232527635	0.884538120160308	0.904072954730163	0.745655449096728	0.921394285177294	0.962911036015591	1.19422841144602	1.0707458076923	0.967793349199156	1.16242447995527	1.05864529344602	0.962523850311565	0.951530233260011	0.723577736645558	0.95620410746027
1994	1.2168694761859	1.45134328358209	1.31408085103388	1.14960960278025	1.15076003470855	1.0011992345933	0.971024391989331	0.96850508964824	1.27520700407394	1.02398607381582	1.20809705240343	1.11115069641162	1.4088068052118	1.22759956341755	1.51766647477183	1.17650759676373	1.35870366629995	1.0839194711353	1.11373879405268	1.1139571915511	1.03369533880885	0.762199312464778	1.25945754089087	1.13683640298385	0.962395088774649	1.29990011037289	1.24976456059514	0.977153971757257	0.944288020525021	0.901244114163245	1.18166181963705
1995	1.12464460569274	0.814328358208955	0.765658594771996	0.902869577434428	0.783153724003722	0.719147389931775	0.737106267120485	0.74866825700318	0.868585790656944	0.78137296884958	0.990071684735897	0.897118413886712	1.05088203836038	0.886643362845668	0.792427597600656	0.885379353567452	1.01065063149023	0.865883042626522	0.874633517314137	0.865264147590145	0.832563187107008	0.726749005163279	1.00760187462091	0.977073279701301	0.650616251332703	0.836748827485499	0.98695293871037	0.86091455560067	0.694999434609933	0.640248544368628	0.932189067726229
1996	1.09442563974829	1.03761194029851	1.10614290440781	0.934975876509272	1.16350874755463	0.899088502498326	0.908688148452685	0.890302323862422	0.929007538366908	0.806502847454708	1.07774666811206	1.00513454706637	1.06791465661944	1.06433076472508	1.3984381192649	1.21090356217491	0.949817573216148	1.10232345108935	1.00693215343823	0.860260758525961	0.881110700745751	0.92890663331708	1.02828025718578	1.11831342774986	1.04616630523543	0.982183527278561	0.917257154199286	0.857129721310126	1.01155709140986	0.77742034376803	1.16883510001231
1997	1.05956018963249	0.906268656716418	0.647171433770678	0.900100625594204	0.865021576881581	0.785821970791543	0.934432427221191	0.912033570911215	0.822372019710524	0.680037568840359	0.866728160900649	0.792432536635815	1.19517557159886	0.722690314711874	1.43205938390862	0.999356156859988	1.24149331612322	1.11192931823109	0.907891751733723	0.852114664383986	0.924203671066675	0.939960630356607	1.10587209705419	1.15349905216696	0.741459140473417	0.850037798397618	0.819279117070349	0.83862937531744	0.867738303330481	0.572846284633324	0.804296127344009
1998	1.2416912071364	0.774925373134328	0.592452517615067	1.06953542251909	1.02711539664504	1.06536724374639	1.0872433301489	1.23027307589333	0.857474483501753	1.02146125007395	1.01289847017181	0.913179717029589	1.17775962127813	0.785519716274027	1.32198097877891	1.13200517895312	1.15340196704936	1.01573090722622	0.912279593996225	1.34484527047059	1.10891239767933	1.03145522438527	1.00655132768298	1.23850474209441	1.0121180976531	1.041936882782	0.960216782199406	1.07043903024726	1.09117922899099	0.990863453236265	1.22041934216406
1999	0.824385156480504	0.669850746268657	0.695295701242652	0.927200101153389	0.796134221423994	0.81264945306444	0.880211680991707	0.762690689095271	0.465940983505333	0.652794205541145	0.686587560661121	0.726286932802306	0.961744334147811	0.565691445894228	0.946364935911386	0.789678345389885	0.816320698261291	0.961523487630884	0.773527568465994	0.81341391803256	0.625243443305671	1.04877530213092	1.08256821843386	0.916943765739522	0.7289399858478	0.827532618384071	0.824239459333207	0.791455089453238	0.942004252482395	0.529273954803165	0.780515363359352
2000	0.951207000136508	0.807761194029851	0.816159510912573	1.03747681606789	0.883273689579117	1.02999899158279	1.03719321698068	1.01670651357814	0.65173362078741	0.896291884987937	0.822688630883357	0.887132845490338	0.872204600992194	0.610202477077306	1.17800321611661	0.833581146740661	0.928472501209186	1.01577420647074	1.08479261422204	0.743826211613883	0.821869659905256	1.17314822683316	1.07779070789688	1.07291736890337	0.7853168348991	0.992094110522954	0.917427567347945	0.920295094096008	1.12365819664869	0.955586641556291	1.11655278237507
2001	0.912736985398899	0.564776119402985	0.794681473849802	1.07269588713108	0.828138881456169	0.925357441383872	0.849326752664909	0.975327187260544	0.711106066482942	1.04154434384375	0.864407871851352	0.984389964369589	0.975031609786259	0.712776460566594	0.617648929864353	0.799733292527089	0.938057257188652	0.934390980009069	0.833327550548488	0.990572788908344	0.982677614757923	1.14723546812572	1.09188336832874	1.04488734839104	0.877515328670703	0.934247851983537	0.903059149682356	0.878773411412888	1.18705436864461	0.822024238034255	1.1781667114153
2002	0.981545642458005	0.761791044776119	0.791957257949365	1.03395527256619	1.01865195228715	0.893989028641726	1.05526882475829	1.20233255241622	0.75360343148061	0.928293157650852	0.948268041900731	1.00190380099593	1.25774247583164	0.723709564267686	0.530847947148591	0.928135318624976	0.892937067694382	1.01540621294758	0.737985129094187	0.931657626663638	0.949630180640274	1.10313324041974	1.08401358024175	0.957279525710473	0.695507756434002	0.935410306418994	0.89632612581098	0.902277876150523	1.13585367314902	0.954403110542205	1.04924625759847
2003	0.954271647061258	0.459701492537313	0.964454507144667	1.00196912295584	1.2234312383716	0.89586896643132	0.991011810547785	0.971852859437047	0.732319468867186	1.06027243508851	0.912689940139383	0.94906710399276	1.2341449953271	0.751641656112187	0.713719631093829	0.842656941756603	0.802854926158909	0.904179363614334	0.634501217266006	0.95044982603224	0.935577954044063	1.06624526965482	0.990361448336726	0.867154759531485	0.876891665394131	0.980189438699461	0.750499734378248	0.888925316041612	1.01747326486624	0.856752584370616	1.02512051254569
2004	0.808408809375	0.420298507462687	0.498035316079256	0.74887304890422	0.856760796695273	0.697924738223299	0.738018066330855	0.744936065903141	0.74279118994996	0.919713578803655	0.844930791129866	0.734712025865761	1.71938365357953	1.04709270325391	0.228932088716457	0.800057159441244	1.09153710938609	0.953409523386417	1.09616998886686	0.983912867722232	0.811913497385938	1.00295002809006	1.19158880118973	1.06283314898456	0.901488913073354	1.14127256928456	0.726032284206854	0.768123977431716	1.03775361495481	0.824631822596734	0.763673142014244
2005	0.9498983892305	0.433432835820896	0.818864956230304	1.01172837342962	1.1431207741821	1.0599552369547	1.0009000765	1.01527635080602	1.0204903741669	1.20017477571383	0.993867670795441	0.943994624332218	1.68546663763301	1.40191916454909	0.759527783647527	1.15556765350398	1.10929345127201	0.951304869266501	1.03487576169648	1.00262149549693	0.813176059635029	1.01557012645752	0.966089340314956	1.1260265788371	1.09575688858232	0.939148019205679	1.05613266125464	0.783401275915704	1.03626632933423	0.911156614166727	1.18193753872218
2006	0.818088795578071	0.341492537313433	0.514316452079691	0.848681032705239	0.801605697756229	0.892319703829673	1.09177261156691	1.06625553074832	0.890963075745235	0.879158471150644	0.891417789140701	1.07039147215651	0.87403882051725	1.47726724002954	0.255540943819646	0.825518730956191	0.987524326040896	1.40977161732523	1.06250396099387	0.903925641065526	0.905672094416202	1.12235339798842	1.14713174875723	0.815175947095694	0.833284388530414	0.867127501852956	0.977021132819142	0.775436660388189	1.01172179323989	0.72125169009688	1.06365998245139
2007	0.847163955704321	0.433432835820896	0.747048251444127	0.896965074189253	0.906961852537489	0.98995205867069	1.16631632156919	1.07083578479906	1.20148402497297	1.09724572225213	0.868140423531662	1.10569397102143	0.622099295646804	1.29806806536293	0.618732375842901	0.976275715886538	0.963336777566581	1.08870010708542	1.03276215914586	1.18048865507722	1.15849023422714	1.28157505226952	1.06850220606624	0.916434634408732	0.873666732884839	0.801648550114504	1.29490101891369	0.685390221060582	0.962714348099017	1.06213655309417	1.09865753082632
2008	0.858335846070758	0.564776119402985	1.01776753159303	1.00149691951046	1.07892368510528	1.29093996322332	1.3548230784196	0.881774229462411	1.14973033496564	1.05651352689421	0.990969433176477	1.2076109078326	0.780838345392674	1.14440575730036	1.06720065982444	1.06245309402361	0.987961828928477	1.03179442808778	1.08307765895365	1.22525892671158	0.928961736530243	1.34726972654323	1.11979947896081	0.940192481111561	0.934917816382283	0.876373508145363	0.977040252834154	0.951739053268491	1.48749501223542	1.07471241900183	1.23589329672434
2009	0.856216037483902	0.321791044776119	0.907112681374848	1.13418902776392	0.881747285285388	1.15590262721404	1.05494651989957	1.00185805073402	0.97352792785632	1.00536400242083	1.23361067944647	1.15709792347628	0.503821062675005	1.02004207981873	1.06985825868706	1.0754323799083	0.832402136780001	0.931491331133528	0.963079057945184	1.2144694888115	0.795828186820904	1.05825540365753	0.906003729833739	1.00613193088661	0.893711685921173	1.13816167517228	1.10875097985263	0.889565356970535	1.07931063053354	1.08706719721167	1.17506981719394
2010	0.838724677377903	0.321791044776119	0.925270631825043	0.849290004626099	0.952334021601248	1.02466086452666	1.00519684006745	0.846421100434827	0.979536457699283	0.918644303475122	0.818112189407316	0.992571376314373	0.553268452235217	0.611937870936661	0.885018286948647	0.989237875914943	0.809264409365775	0.856093145906502	1.01439769250073	1.30450995911132	0.873165470353415	0.967441153479875	0.955894056464452	0.97383622773516	0.828219183029101	0.944853907037994	1.15720394757734	1.05876765170369	1.04152821891614	1.12700966972209	1.02027263508275
2011	0.723010644754039	0.288955223880597	0.976191593233475	0.814368725676452	0.907227595323732	0.906112154430354	1.00689966395283	0.726988767539016	0.936367718462778	0.851976053088018	0.923760057232881	0.772596104703747	0.803492428304012	0.782096448276763	0.847265191479906	0.842763352050443	0.69097227348243	0.871671592389691	0.779042901609842	1.05310907827193	0.8048171576355	1.38432345271251	0.894238151278897	1.04311952786123	0.975760258467435	0.839019650097908	0.914671707543159	0.792341396752777	0.822270401170037	1.46380033396973	0.965348706501283
2012	1.02713558274286	0.30865671641791	1.12239872351821	1.02924954983226	1.24571905451524	1.20755860896532	1.08597466673117	0.952300603082121	1.70569344751746	0.996056135055397	1.10453707898641	0.944148928987105	0.853284936616563	0.992824689622866	0.80277372747664	1.00560510858965	0.767108242027284	0.92104700766549	1.23753066875236	1.46877163094865	1.01822912650389	1.37476381339035	1.07890950019203	0.993247649561214	1.06217058825056	0.754148993011906	0.963753965863939	1.08164726721221	1.1453072191147	2.06522690276293	1.17620277774415
2013	1.02588493631277	0.210149253731343	1.57337372240804	1.09033715690512	0.88531658772839	1.19479205807022	1.29342688004212	1.10096869172635	1.36915888842945	1.27194427215759	1.11967030876212	0.851050120223098	1.02238793832518	1.09370646347968	0.981135782303863	1.23876283802137	0.910195740762788	0.984870933160912	0.958745145876492	1.86466143034665	1.12329871237111	1.47231052631589	1.29929358617592	1.19038344396757	1.30936143647494	1.03216605556005	1.1025283391599	1.35652872627894	1.14745526407352	1.74679449546127	1.96594560132227
2014	1.03408289862576	0.197014925373134	1.58287233136156	0.841490762998328	1.218871793087	1.06644849072283	0.999466117960345	1.15915033252334	1.4809018103863	1.05479663053325	1.25024098222826	0.951561865496349	1.41318959704407	1.31411548090993	1.06346267565686	1.21797248600726	1.03395868440366	0.982708512371777	0.993225353036777	1.6242903837665	0.993802224524947	1.22367326031159	1.15849291733313	1.15102433426892	1.31258512534628	1.12740915513422	1.04237639013756	1.42256992857708	1.16378492495117	1.74017321761767	1.12912298644506
2015	1.04343279090165	0.170746268656716	1.23404173066249	0.957290195964752	0.940725884914149	1.12495825671526	0.976637089679936	1.10682691128146	1.67229354136078	1.12424515613719	1.10915600556146	0.900866236521155	1.3712783343917	1.24064880508916	1.73976577944806	1.40050433431662	1.10270027524366	1.16189982157014	0.876012577389364	2.06392141118664	1.0225060978067	1.27800317420998	1.27883460290047	1.20282876976547	1.43293141526646	1.48114020803169	1.19089729969517	2.42702328369337	1.11003540373083	1.73247708388283	1.09191651155431
2016	0.856519708529991	0.0919402985074627	1.73191016676029	0.971611178970352	1.04416165224549	1.19033887278824	1.30676653419723	1.20497074579285	1.11788894332945	1.25600953050397	1.06863820130875	1.08319536208674	1.49538420642569	1.37209748083186	0.974659553325762	1.25487735317556	0.970052853428872	1.1031673107247	1.14486777531136	1.73867251116315	1.63104079682581	1.16134673408734	1.46943427320274	1.20985845083617	1.39013275649034	1.25399948003461	1.29161717601374	2.35042416756312	0.892472762995165	1.37884425195504	0.822844035333542
2017	0.995528190913631	0.0722388059701493	1.47345997538217	0.919589478133755	1.12193559492404	1.08332753343143	1.02753532029436	0.953469020689634	0.841125365430694	1.04723197074214	1.10744972011647	1.08918466465203	1.07484312567488	1.09905019763505	1.20580307499624	1.32133099722052	1.18787354610509	0.910055769391046	1.38512785330317	0.880603215649248	1.19779192116491	0.658798857007973	0.946553199714764	0.95653627206551	1.41882937050551	0.887077551495953	1.09446505478796	2.62377265392703	0.692495625171236	1.04684596348779	0.623397433614777
2018	1.10699574962029	0.0788059701492537	2.28514244384405	1.03903106970887	1.00525242715352	1.03445370011281	1.05501674527628	0.817270990802977	0.594424650820284	0.85545228889261	1.16251419906562	1.03756086332722	0.902357897650318	1.06616907114114	1.86635333224468	1.25073084086969	0.969301543139024	0.958584579842002	1.07265189768696	0.521650441588866	1.13888944621238	0.544558420325396	0.858991932739449	0.691777744989729	1.1239927061631	0.814038796079065	0.987769890637187	3.74384160417844	0.883692317014672	0.637576836799983	0.857239615776268
2019	0.90144032501553	0.0525373134328358	3.14372182079982	1.27284365284832	1.02891159108332	0.695404102561056	0.978253064951904	0.972460106959228	1.1309743123191	1.00229437783088	1.34166912179341	1.12340533598081	1.26477464407224	1.10226448476429	2.12574912078077	1.37550767910901	0.968871560548915	1.09523692152511	NA	0.579731816998116	1.57024571543561	0.558696485662936	0.863847837332008	0.707967374565395	NA	NA	0.918911276137196	NA	NA	0.721747184123701	NA
