# Supplementary material for: Reconstructing spruce budworm outbreak severity: a comparison of paleoecological and tree-ring signals
Source: PLoS One. 2025 Aug 12;20(8):e0329406. doi: 10.1371/journal.pone.0329406 (PMC12342301; doi:10.1371/journal.pone.0329406)
Supplement: S4 Dataset — (ZIP) [file pone.0329406.s004.zip › Dendrochronology/Individual_tree_chronologies/Lake5_1900_present_clean_EPS_spline60.txt]

00L5-2	00L5-3	00L5-4	00L5-5	00L5-6	00L5-7	00L5-8	00L5-9	0L5-11	0L5-12	0L5-13	0L5-14	0L5-18	0L5-20	0L5-23	0L5-25	0L5-26	0L5-29	0L5-30	L5-01A	L5-10A	L5-21A	L5-27A
1900	1.28899615105272	1.14456703889932	1.08259908199718	1.27904822580976	1.16043450244726	1.00692136255355	1.17891795542407	1.04629126053139	1.57392730177127	1.37889150155833	1.51125676491265	1.43836224680461	1.5207564664708	1.44246410146333	1.17057599224308	1.33440656336161	1.25341372088255	NA	1.29677220352445	1.41178030544109	1.34384070648617	1.58553084555917	1.39342520570565
1901	1.93016169993927	0.922531924438923	1.101721553051	1.31555873556294	0.980586620302473	1.0241303576103	1.24640713777975	1.20747723502913	1.25116285570411	1.21998641856691	1.54180913433134	1.37671754012416	1.2052442758547	1.6071313630256	1.01472073241536	1.147214968737	1.61717351159792	NA	1.43199342918766	1.19932620642662	1.25533814047781	1.6277953185066	0.884934193533003
1902	1.19343788531349	1.2289239965216	1.14103228126086	1.18936969528948	1.06346783918103	1.28653229881186	1.39277800319288	1.39876740842196	1.16856746280036	1.45424000441003	1.3908256604326	1.5034667927712	1.36934255260776	1.71395821192444	1.64259271918146	1.31419393423333	1.65518645570439	NA	1.40491840995834	1.79507591004983	1.60472217264492	1.48493188790719	0.900910620476258
1903	1.30714922671543	1.31216626954532	1.21997018309344	1.44878010660917	1.37165251304245	1.39729946663008	1.71798720515887	1.32566686083364	1.36287136101888	1.31518008690666	1.53446731507552	1.60004813715469	1.60321559285179	2.27675574663171	1.706181956894	1.18618579170668	1.5558945751996	NA	1.46374659604855	1.35760336195941	1.57475661391936	2.08255400955084	1.24950291125032
1904	1.36428100526024	1.37820969900737	1.14795627184122	1.3352049547966	1.47505438737529	1.38014467064268	1.81348456760678	1.26497785982277	1.18494673706218	1.22454880492018	1.4605226034978	1.44652729241372	1.87057922289641	2.10048631529783	1.74250732978555	1.35266918737985	1.40028249774711	NA	1.42634319591269	0.915961404696027	1.57440931547411	1.91152083359414	1.47314155730081
1905	1.03219445233092	1.05915581855832	1.17313088146709	1.10415637683657	1.21567549186285	1.33745569869534	1.59289180214594	1.26975076872303	0.972622833207018	1.08761952052075	1.16907913084346	1.16705032610814	1.64645190819007	1.87072842679245	1.83364105169586	1.1884539272681	1.46921224062624	NA	1.02789661637235	0.806128980037941	1.30451334621084	1.90020152153045	1.17249236529807
1906	0.812278013480295	1.100513441799	1.14235042132518	1.0135402262705	1.012447336195	0.924965189039319	0.965669618574048	0.778697951673891	0.75714625285445	0.918991180568786	0.731879935611912	0.886490383963447	0.888173275807188	1.47347669756168	0.962440351509033	1.09130730101261	1.11267097272908	NA	0.772612701981603	0.558595978565298	0.994380924165821	1.18747560474468	0.981604381895633
1907	0.973964683040276	0.825169034600414	1.13250566391251	1.02910064457405	0.681173491936888	1.09255251543373	0.731830341314334	0.831849097318166	0.633968225129716	0.956606924375258	0.917264109240624	1.11303542925117	0.832401030586185	0.793963825916083	0.742886078331511	1.02301372258891	1.03799234282674	NA	0.86886504748482	0.719840466262994	1.09349017791859	1.05685048553695	1.06378180467031
1908	0.933856998624905	0.775623297408291	1.10469709606428	1.03320007492313	0.874507604299782	0.887135526663302	0.616144302675471	0.748318482107353	0.79562168270515	0.931299427129327	0.810061787289812	1.08675402723495	0.778093836907603	0.908738993044805	0.685216115856864	0.936423830419967	0.729061710652968	NA	0.908547607086927	0.582585129702327	1.02950342417877	0.914909371307414	0.789216000973691
1909	0.991786486452133	0.767211511239312	1.27790237907428	1.02563604622402	0.787114584628139	0.895333377817688	0.74672729748869	0.901539615810696	0.638528081550519	0.97098063212302	1.22045704045144	1.31801479695579	1.070095159742	0.796812030320617	0.890849277294551	0.915650937303628	1.12165089260422	NA	1.21561912063346	0.8162236604333	1.06205183366814	1.06278689525537	0.657958579938725
1910	1.28620738268218	0.802050906111296	1.26567036882411	1.17388116118845	1.04655363773668	1.02715913367895	0.837510491300052	0.930895613610228	0.80008507716267	1.09343149704231	1.07813507349139	1.74689393378423	1.24161641986171	0.970002134868963	1.09502982189257	1.08136565731405	1.19586636105765	NA	1.25820464952346	0.825912512323744	1.02593144539567	0.746719326906591	0.855954094757196
1911	1.14964653791603	1.01777580432374	1.81109177748208	1.19117999440114	1.10107257053877	1.20320307930149	0.929319155139906	1.17940973943705	0.961727087742424	0.95499596763206	1.42119648805722	1.04225092882399	1.27600589302866	1.0871597595387	1.89555711363194	1.23687187578231	1.45441545942479	NA	1.27104928251545	1.06810719335206	0.905871379383927	0.845355307855664	1.19062958147745
1912	1.20226782218901	1.12358341129682	1.40431744131059	1.30529819620747	1.21918875424507	1.35489574189976	1.55408286357633	1.06573634721776	1.3799350719803	1.19645772595359	1.35538930454569	1.18091361528594	1.31117490788404	1.26250412562056	1.88954296798084	1.18728217901857	1.32123650076088	NA	1.16839338690368	1.22189387271778	0.994493373879783	1.31311976498418	1.42380767307325
1913	0.70659167942573	0.557135575420971	1.27276245186653	0.764745703600709	0.869798495183655	0.761842570556982	0.814658024299773	0.601708356699659	0.770590431775671	0.738032310366726	0.985983290116199	0.75997550133117	0.725248334278695	1.03594289599629	1.0845351561338	0.758395373045469	0.748117774952743	NA	0.958344137508352	0.765719212663936	0.520654010677152	0.506746220912952	0.921853599134128
1914	0.674390523415254	0.492743762694142	0.918749373881388	0.62161249485536	0.597585909564909	0.683927776505779	0.690096683617679	0.488963594475085	0.610067261638566	0.711084955260412	0.687824523892685	0.00332814870870035	0.691425707056542	0.461643467185878	0.927935392071842	0.442462595814427	0.664249294031803	NA	0.772631629654837	0.676736065757002	0.423818028651903	0.471328947551628	0.758626252400743
1915	0.4657724106313	0.307801247842599	0.851694797501531	0.391470345131034	0.258723196536775	0.676188012247452	0.476660533736935	0.403298249624874	0.802418370445228	0.649276003554498	0.539194226305669	0.703805901427257	0.692076018278162	0.694015617908069	0.41183916094917	0.477495204326978	0.641993410239345	NA	0.667068136304315	0.900863552940374	0.297583411823206	0.358273895800506	0.447350847819517
1916	0.941439233648993	0.381625133175511	1.24233802248742	0.834539933444881	0.614214027814018	0.842283349961997	0.717354175980453	0.944093211903187	1.09057206921483	0.844666075514508	1.00936334293324	0.674772470169598	0.727159345274573	0.695179134520703	0.668441923576182	0.649111288973379	0.912064431043125	NA	0.907394804302871	1.39663974052776	0.511196563165004	0.457788331629874	0.857498398993836
1917	1.01634373461433	0.383814749679247	1.25377431920381	0.812177733726163	0.693627282411524	0.761948064494927	0.696920031386322	0.797465369602781	1.12175576297996	1.07783855499163	0.704380913794962	0.916710024636863	0.900496471257125	0.695883751016304	0.873142923936549	0.79150637277559	1.12369166804687	1.07885206283894	0.932261676581182	1.0558321988878	0.668071287360224	0.487422985178547	1.505335264456
1918	1.28236377468543	1.92725309052359	1.14508042148831	0.998949024793811	0.900100071429394	0.827587690786061	0.740795338685567	0.743084575782212	1.53718534173246	0.841149439731862	0.986061288797279	0.85387645553414	1.03869257832005	0.928112156129177	0.897811428371324	0.805399977270087	0.838110617190352	1.15840662866349	0.977436402191242	1.02587001255365	0.810193964205568	0.518569178651473	1.37142018276917
1919	1.35300641479066	1.2806340652985	1.3317774701752	0.914185713237999	0.863585620095511	0.744910535774951	0.914195278745953	0.980921495313225	0.864078599131907	1.02398351701536	0.953993202972104	0.789990294843503	0.847423428306103	0.927678761280351	1.0248299781229	0.872843217547226	1.01981662601848	1.35442846991154	1.30546239698551	0.996486421668359	0.965577079826327	0.550823405390548	1.0256786022777
1920	1.21389337798022	1.28305041488695	1.40118496534428	1.12562974723178	0.905751199910061	0.990815605434231	1.23778383579681	1.35574969155197	1.27948403933398	0.959898640011658	0.881138711414813	0.966845504784675	0.811403118491282	0.752807333455384	0.844342576578767	1.20767698278746	1.03362804654616	1.60875090204497	1.29954251894655	1.38751256731623	0.921225498479229	0.583616297993718	1.20610559381744
1921	1.07838698626621	0.896506239656916	0.952091250456515	1.03993943064021	0.67810337759044	1.0584783480779	0.865468770587889	1.06936525731362	0.895422438184769	0.822736514462442	1.00866008941341	0.937039256718567	0.792061367687219	0.577921306536797	0.791941625521365	0.915951836695617	0.942337566310931	1.68856507444541	1.11163568064502	1.28780811509986	0.833931113148673	0.616195142118025	1.41497611799564
1922	0.966666344518707	0.799560485989858	0.859807480223171	1.01567020672462	0.75040914372671	0.913496362771835	0.645954747772706	0.776226407206258	0.8954758085356	0.827200029261722	0.893899369693806	1.18572920856311	0.754947065427783	1.0374043776762	0.969032691069825	0.654185704243098	0.918598020684101	1.24821604859911	1.18350337454586	0.993325711841425	0.859270447965498	0.863496742938966	1.5262424702554
1923	1.18413727111573	1.33146248705139	0.717171965896256	1.23878076515946	1.23877070326741	0.980752917476778	0.856115208301587	1.36242551949143	1.27978176828628	0.885235949707032	1.26809034645469	1.33152601330148	0.956534370237574	0.918991225592746	0.91615542924841	1.11628499334131	1.21507557792587	0.989583088076571	0.834127528885529	1.41515160099841	1.08034378186796	0.676797030968569	1.62789219684091
1924	1.09534258230381	1.16018227816668	0.771170222724749	1.11466722510432	1.04220874888356	0.956019982162658	1.02013203007983	1.13364045850901	1.15275879362204	0.94303586614733	1.07036131183965	1.1969397965078	0.883380581785239	0.858106064112818	0.964819672970734	1.35499048386622	1.37244971705662	0.660620513557489	0.784748311800744	1.34163688577143	1.04763829332128	0.702497649463852	1.71976314895162
1925	1.04886979421693	1.39880672844386	0.949869422561168	1.05215684675858	1.24331893036703	1.14787832217159	1.13857321113949	0.796364675120315	1.34660731327158	0.945887981263434	1.15959112175455	1.34393599155607	0.776462950521488	1.02508605699215	0.987657421842843	1.18294729540839	1.16683663670839	0.650014618452891	0.812438256163329	1.24641774639936	0.945368526462635	0.482320873729409	1.34455241093208
1926	1.08403350138945	1.05822395403192	0.568982303522782	1.18722691677129	1.13959937250223	1.06090818407814	0.877877820138265	1.01137265018122	1.09201193558053	0.802144100932957	0.916113342974046	1.10135218084153	0.921597220666977	1.13338658378674	1.0101026869591	1.29888367896584	1.21340345278878	0.507454126959946	0.685258878069044	1.00396260719651	1.13439525535813	0.492407105603407	1.10751065834881
1927	0.919798837080171	0.838972250884298	0.423099824338722	0.765745640827568	1.03779140260216	0.957055928147091	0.724748869878954	0.807374324261119	1.03002479695149	0.675497756948581	0.836929443465512	1.21327644243258	0.764486797090809	1.12746084965509	0.906272024506648	0.853938686059032	0.740542513250514	0.403420692624206	0.371772073061111	0.728759746843741	0.949787482764219	0.747004200011146	0.759150770828503
1928	1.07635454020236	0.907365936649158	0.317538420476061	0.998665957998644	0.92337162466636	0.883452642584105	0.861145365769355	1.02396733570757	0.968156777478896	0.840388171819514	0.840502930039274	1.29007960938156	0.938786652916334	1.34556194617813	0.953409914359107	0.971540991659118	0.967890987853564	0.512660441440281	0.351889621924263	0.784435952181607	1.04095934418277	0.748157516318138	0.739771985047471
1929	0.954459163041597	0.927169004317534	0.273780828414053	0.934959398034285	0.854880975919681	0.919978896183601	0.811771181788902	0.816344632988154	0.776825468872329	0.913488340063971	0.590444310114956	1.2951652283383	1.14170408277018	1.05922903750491	0.999981232432649	0.960488766927555	0.82191873576991	0.397960460056975	0.293634493224359	0.840142358394211	0.967796850936486	0.494668445268752	0.543024304786438
1930	0.992556861918493	0.804380521717054	0.244408563268078	0.797499643752322	0.974134109532292	0.829273863952775	1.24515312815304	0.820088091641788	0.974245994134106	0.766915473516856	0.803566004939576	1.15531470728714	1.16218360023182	1.1085217126544	0.99616709048554	1.16420587829355	0.748398133422756	0.431562085114995	0.221251200946279	0.884551369712644	1.12620572070292	1.0933771993476	0.355920833819704
1931	1.34854948035861	1.01193855386737	0.354837008224552	0.94175252157873	0.934968780768944	0.962077195657501	1.19240998361921	0.948672371008624	0.880011433758586	0.985057506146534	0.678082363666439	1.30355117604853	1.117592296658	1.65292300876955	0.942561759724289	1.17159747010015	0.67321147543045	0.76309670775777	0.246081783948035	0.838409769281763	0.932297989972741	0.709678490862145	0.551483426636615
1932	1.1895206228035	1.00623827040752	0.323205539517206	1.09676543249377	1.2051225850651	1.22544096922078	1.51445924936255	1.00588296929512	1.17799881022244	1.43922317046251	1.0185017440553	1.01607084331901	1.57837221329509	1.58811121529871	1.72902645083353	1.53054961131958	0.932460316297517	1.00989023778453	0.270006150774877	1.13216788985496	1.48066435798984	0.799543618206804	0.596223181363101
1933	1.05104976230855	1.00027826724966	0.434278191142759	1.06803085870716	0.998455806104765	1.15146811322064	1.14870460257451	1.04501503927311	1.38023062606119	1.164221600541	1.10416800324658	1.05359765212044	1.09175738392183	1.19717700317199	1.77068820107006	1.23217100992041	0.853572774865581	0.882809850352114	0.292839832639737	1.02975818389905	1.05993266236916	0.985561592058914	0.556894764998227
1934	0.893130034988945	1.04036810404384	0.399463367022941	0.86990813013619	1.02978027075099	0.913737653005936	1.00247028366999	1.04787392124451	0.858363379369371	0.998930730252127	1.01938700689097	1.12621716044509	0.955047816598761	0.810813918172789	1.32194033686956	0.891293104949434	0.736827165212722	1.28145462978845	0.604748289637823	0.882412439513787	1.07047702717601	0.939065944387255	0.558218261247638
1935	0.953867860171426	0.941912269646956	0.435480949888764	0.601123693690606	1.11543325158348	0.952470093306561	1.06931409566306	1.1591314960477	1.02841868028051	0.961079204427898	1.06149205762702	1.23337968767206	1.06440965791675	1.126981586777	1.46156835346453	1.09096369850374	0.912228755546028	1.19298384351343	0.693631065598042	1.01813426170112	1.0148442054366	0.692366134516117	0.670276240469707
1936	1.03502505959162	1.00435579112917	0.541877654889019	0.861000354134172	1.3485551080299	1.40543158287323	1.2865452463515	1.16177072431185	1.06699950791845	1.14066498391437	1.18793529587789	1.15716738660065	1.14014625942332	1.27787260623412	1.55044862226091	1.24081417827713	0.793308916791368	1.44571750449745	0.991291625098649	1.22202521576865	1.13338097762518	1.12051379081702	0.934542484101165
1937	0.717917007511	1.04324077811077	0.62711560366048	0.927456184216027	1.32452606148373	0.982687057461884	1.05017120584911	0.836807977717246	0.871503274922409	0.904014499873908	1.18654021363306	1.0793392224718	0.857936648677446	1.16124603205015	1.22776156164431	0.986004379850869	0.711162724522144	1.14569575361522	0.95347279194245	0.860353126799102	1.06585880807842	0.615123586846678	0.820646834148949
1938	0.919278117261515	1.1492083122256	0.691060694005089	0.898310916088291	1.23535462764908	1.17504210499569	1.41317161448152	1.27600312677123	0.943601518781492	1.11960437340191	1.01547905777463	1.35725929052348	0.96200672901267	1.04551350526215	1.0992607745781	0.89474206276542	0.979784661860484	1.04139541090748	1.21322943593591	0.99692700946436	1.10567077940132	0.825078208849687	0.955514367293461
1939	1.12167521821993	1.23147682024818	0.978821666278465	1.04554543681275	1.13503856364067	1.01561572196245	0.848380064923653	0.840186847744705	1.01653483553863	0.974183808961342	1.30920653569745	0.919684547325361	0.918620691347314	0.827394900399634	1.27919165492274	0.89909458437883	0.790522561553609	0.985796857208152	1.22739646178336	0.87317388105076	0.906316931409225	0.928206567423649	0.770919839744121
1940	0.903520258886928	0.912284856784952	0.791518849310409	0.934007365969883	1.04980291656727	0.956367758913301	0.841704768818221	0.841845975314944	0.885859489310032	0.919437586397648	0.927061254889888	0.83849051417206	0.960496026759679	1.02173248020017	0.984592542753249	0.605499810756887	0.707737340556862	0.97793095155529	1.10776023582559	0.874269512927514	0.960748405469642	0.724537568162144	0.710655879925762
1941	0.966162003548026	0.973053151926567	0.981009960917523	0.893443237334222	1.01834780360839	1.01715629613342	1.01685060432573	1.00856783518647	0.925019673967698	0.865074393604068	1.00874137334714	1.03221856554507	0.84733134314252	1.31024769744227	0.601974158836075	0.670718632696567	0.626913193603327	0.891588585545605	1.2427092064587	1.13716540446477	0.989231279666318	0.746323376150461	0.650426605360286
1942	0.988799833985152	1.033190747327	1.72743493408752	1.17636903914483	0.753815926192489	1.00996955502341	1.15345628105522	1.24955464181028	0.895675821604142	1.02738041829288	0.921952913187981	0.912115292771335	0.982882501981287	1.09188291970193	0.730066471403929	0.994408693483349	0.774275506480247	0.914941749796189	1.620837151552	1.21903028857408	0.991683231396301	0.95320393146755	1.03346207442549
1943	1.1734086917874	1.00533134402777	1.20646169026472	1.19244837345189	1.06148754181681	1.19670094193976	1.3418569791183	1.10500024857533	1.1777008426221	1.26245813560401	1.00240161314209	0.958828727329568	1.04574869487525	1.3662280552087	0.627910601373388	1.20633329700042	0.882286662098002	0.876146849257407	1.71387148113338	1.00477022395427	1.0620238573568	1.13154704718869	1.10246992838017
1944	0.689602498679412	0.695420430186174	1.02408340189933	0.980617811209961	0.748178425220847	1.03218433152554	0.728288255351863	0.849199445787854	0.73137232927291	0.794483724047023	0.832199072123185	0.903133080591178	0.736908034318338	0.813958800435232	0.307789617261815	0.908694905853308	0.738039724598331	0.746451690312413	1.03345279335462	0.915742275692227	0.836682515014209	0.837990964709101	0.867054362853643
1945	0.93529089630012	0.994232815901944	1.06817478498679	0.998249764740491	0.925945414390529	1.00837797176982	0.828917500572089	1.14754832807728	1.05046482119924	1.01300152971912	1.0773508826817	0.0031364104435457	0.955191701661115	1.21907048839389	0.429908489666453	1.03310683041895	0.809861503620068	1.0567940259396	1.09320071676309	1.0790820749091	1.03025653942243	0.787005675929279	0.844196309812055
1946	1.10055676712266	1.09657834051427	1.21891670079241	1.28707316996073	0.923542892289619	1.11203702136753	0.928069388480742	0.965185280910017	1.12649612312228	1.03369875691306	1.07242426528781	0.638419207792877	1.01238210674678	0.824696439528059	0.733648784440991	1.15064257828757	0.994444232293431	0.972575726678881	1.24475726057604	1.07102039841125	1.10380215759258	0.838817770857143	1.10396917166559
1947	1.06220221611899	1.15539433221905	1.15272820476712	1.12421860062443	0.985564579299963	1.10798960782678	1.3560462046619	1.28468230320257	1.20325209378596	1.21907731692424	1.23125551257894	0.763848900476112	0.979632799045121	1.1167369029889	0.856357336614365	1.26127519487418	0.969669244514027	0.919596515850281	1.26356612158179	0.94767581459828	1.15154943622988	1.11538808576565	1.10381261809339
1948	0.798362220310501	1.17141363670284	1.0149437354505	0.761614827828765	0.766689089958908	1.01065249218447	0.759417012757376	0.971423983140006	0.7470796868506	0.913555422301707	0.857236069821874	0.566259543216426	0.728749846867312	0.608312404011005	0.554037588783949	0.928527933879779	0.890083130836945	0.83830122145005	0.962906448954428	0.90492006725642	0.78669166230188	0.745382929731831	0.865393002008742
1949	1.14865835291724	1.2513054706316	1.5000091632883	1.2280793174512	1.03380782984089	1.17661467000452	0.993699231401404	1.16245074441948	1.39457326392265	1.3222148371428	1.01457759095856	0.762126329858496	0.808651468671158	1.0120121404156	0.670666735706848	0.993068727739151	1.19414712848257	1.11603928954676	1.28590713586095	1.26983690085092	1.36274493077254	0.91164731637686	1.05418397147869
1950	1.08912302685171	1.11970248945926	1.6251406637774	1.09121984551077	1.17343731172654	1.00108182665396	1.05427650897597	1.01640966329735	1.18595869482343	1.64431570824803	1.0082122313139	0.470003640761032	1.18726218146799	0.979859455954585	0.703837780905951	0.907783574121929	0.953915314816003	1.02076567682738	1.30979193672353	1.01807984590492	1.30397587350562	0.941628351331601	1.04296329807737
1951	0.741008354983027	0.842057849817448	1.1614709567448	0.888957634430794	0.752469497390054	0.976831823096198	0.77621210812708	0.680416867177948	0.650030933157068	0.96751023218565	0.761077069923976	0.32505835284739	0.683438916937028	0.788842813145921	0.393258370690223	0.544214938812445	0.699078716151923	0.776469567247724	0.910198365789826	0.47031571039659	0.834776462013864	0.893222665121326	1.02040306890927
1952	0.659629113177221	0.566531387020365	0.965115976920391	0.65464202240063	0.791141606709616	0.813101243695927	0.669659514810833	0.436610996202123	0.72559493446302	1.27536926585082	0.676050888693705	0.334758042198608	0.835899602180149	0.722422113997687	0.482423583729429	0.376085189545419	0.785059708194637	0.9288822210758	0.90900861403974	0.590859408926955	0.828692172171016	0.459840160560346	0.782354747705263
1953	0.639808590823369	0.690347001247176	0.928700077456991	0.909059570003175	0.715417780299581	0.865835875682948	0.780501063029137	0.495836401534037	0.983807139655207	1.11648201892703	0.710326632244195	0.456871923319239	0.937821877066677	0.548694643588435	0.464558607260659	0.487165072471748	0.967130273583096	0.909750532245302	0.948857298425424	1.82957930295917	0.866294485831914	0.606323626631664	0.716242059723697
1954	1.07437648906954	1.00141524140746	1.28562341518055	1.03080860971185	1.1775720340191	1.08372416521238	0.922293213561144	0.95823432574589	1.02437858141858	1.22298210490286	0.9394523690774	0.545295182545682	0.939000290523718	0.772795196814496	0.542910750140618	0.86672313796087	1.04556224847192	1.11815827045238	1.00030281504779	0.920016252424877	1.0074177863725	0.771430598479419	1.35121749050612
1955	1.158148232827	0.999045806880986	1.36239392223117	1.31971211076449	1.10380223157058	1.12139849084124	0.914581428650938	1.13680809573752	0.954782004552705	1.10073810268788	1.16445143909052	0.541434901042702	0.918980716410431	0.80825827269463	0.829716451695794	1.28517405645705	1.24166840664335	1.04410392987027	1.07365566393476	0.709236273593837	1.00464919566919	0.922117751722877	1.41412662206679
1956	0.828034703450854	0.976322024331404	1.31619676036222	1.07718407879035	1.21093876319025	0.928033426466304	0.793524954944484	1.20177053673105	0.88438293425473	0.937341775510501	0.961996338509492	0.596637866001962	0.807639721151466	0.515886957607794	0.94642143878892	1.09936717463142	1.22139724878166	1.05626118656096	1.00964371010526	0.786405512431565	0.972446363744173	0.707005981047413	1.3493801527056
1957	0.973901440084006	1.12007790353205	1.27255093007246	1.00164200965564	0.944854290178198	0.77116497489096	0.931392324230585	0.975699527390272	0.776276751851602	0.948346846528713	0.991673685307261	0.494182669668276	0.861052432326581	0.925036328782634	1.05374777339214	0.868821018389659	1.06475834639877	1.04174355216226	1.18832204047915	0.755253002527384	0.773169190485745	0.933852699698618	0.959558645451694
1958	0.809018050814218	0.891083803641559	1.07901827525337	0.770281431507007	0.82017822961998	0.804893962847637	0.764427905228757	0.904473722537089	0.741433225480052	0.919850059481555	0.83164870033987	0.545545651147345	0.608259542491411	0.8249410404783	0.905756128317654	0.81934465587962	1.05129935112306	1.07112756423644	1.17907977197596	0.674885888995678	0.845534682590043	0.817496002391394	0.958563054741389
1959	1.20470803525998	0.849359194211312	1.05324542628819	1.05354232557934	1.04881094423864	0.883538130718217	1.02682175764536	0.951927445677362	0.817718889133033	0.931230184085449	0.711843311636645	0.662090646298669	0.865742065498137	1.01281725753455	1.03275415411844	1.23304802256032	1.31145018187024	1.30739397174217	1.31577241489191	1.42223728241564	1.0608936180245	0.999622060565067	0.994354413887669
1960	1.24821749098742	0.953266933475525	1.18202839823522	1.37412133404442	1.63918176396401	1.09878503130763	1.15997305448443	1.32168263543262	1.00602733967034	0.860873019400186	1.07689506980161	1.13722378234988	0.962821406600699	1.47705223959201	1.36864357025798	1.84506018380483	1.56927369256174	1.49103458006522	1.76041601702916	1.33461542894229	1.37858058928893	1.4512578927753	1.41916726178261
1961	1.18811368540094	1.20326885531721	1.31376105825221	1.34831993936519	1.54832734545151	0.933181368499759	1.22935205969402	1.29582782668857	0.971066982308994	1.26591982719864	1.03075982126446	1.31908124610203	1.48349853998138	1.33281413349627	1.26229109314187	1.92539042739813	1.47018646115216	1.68677828561034	1.40674638671076	1.29669680320659	1.1114544541426	1.48253076156639	1.33140145504027
1962	1.58789591687305	1.35112019418195	1.12541610988954	1.36916238257136	1.20119535413551	1.10864411757217	1.68480125095782	1.4760658522224	1.57239597023162	0.882376731160319	1.6792183595059	1.62853440742152	1.69585414728967	1.71231390236652	1.40313793485641	1.97884816369621	1.50842672170582	1.49953976734526	1.50654459986775	1.15724431423544	1.70449619839639	2.23613795829057	1.6248901653807
1963	1.17330708974307	1.14653619963496	0.850787136634187	1.44913517206108	1.27098150126473	0.984149667185365	0.921747351160111	1.08106064378991	1.20100430030118	0.786706476275973	1.55715128705036	1.31931481236797	1.34648451128366	1.40078470885971	1.03608178723468	1.44272768469769	1.10692839903609	1.18040021047095	0.888455295084966	1.14424560862572	1.36862767141183	2.04110789542692	1.48356903354754
1964	1.02993601975111	0.983518335725492	0.958859556696003	1.19522000945176	1.20560111818449	0.903096410055306	0.916676795397436	1.26697842381043	1.58047646649147	0.946421355462912	1.4015575525587	1.3949126113069	1.26536040640149	0.935874935813571	1.16594428125958	1.39851658493619	1.15134769159707	1.10681558385919	0.918330046285402	1.14477923116302	1.02067813063458	1.44585820107366	1.45129500858592
1965	1.2234375167696	1.42980880274973	1.0701469401585	1.33581142475189	1.13962557860069	1.15662745269183	1.30747086891271	1.28903061363098	1.28299258669115	0.695921967629628	1.35570202987928	1.51092585021474	1.06543776818279	1.06336628211722	1.03647257374141	1.23288728086546	1.13165703413085	0.988208324253465	0.847454330014562	1.21197852852999	0.798114599230007	1.26014355989533	1.18826845621658
1966	0.698756139065585	1.18433136162655	0.877757258014922	1.17218783999476	0.772300308768153	0.781545234677711	1.04451627034387	1.88297039446044	0.832553807347974	0.96682431213649	1.13363640916087	1.34848274217909	1.03547431813059	0.852488002764289	0.817684419777941	0.722419900623771	1.02493956510431	0.928353503009843	0.63324379138116	1.08144457543045	1.00924288690291	0.994918035740464	0.932412381428481
1967	0.97793271588272	1.38400584764186	0.859211460606586	1.23290662102583	0.844130482638189	1.16302195540078	1.2065421587565	1.1623038743946	0.91084600996538	0.665524330693213	1.19618305380355	1.18310142099145	1.34859070015631	1.27844123887407	1.16732051788671	1.11861175239016	1.25528786700027	1.05372853522513	0.757415745278371	0.907248711109166	0.813452209193935	1.08810398398014	1.07436526884859
1968	1.00332480608517	1.20158344573689	0.810799346834728	0.944126745700162	1.08224237308296	1.05256189139098	1.11252290192881	1.30276427051977	1.10367444283294	0.805601869967773	1.08308439511194	1.26433890601118	1.1325070321452	1.29389872622322	1.23566884901775	1.19641534015405	0.994045687678432	1.06681440944396	0.629282726749317	0.755853711325396	0.996866543447403	1.26577105430412	0.991149052501754
1969	0.900353655960288	0.908909531862627	0.792021478773436	0.53855711443776	0.816221179221936	0.887934474734803	1.10955433131354	1.12345835781569	1.06842556463123	0.857002348995129	0.971305516908188	1.47452624313342	1.13081791706409	1.1993136925913	1.26253766054239	0.784477363025028	1.14041725614374	0.976797566609686	0.633786896770433	1.39560996133498	0.942764362927983	1.27066716128322	0.69584343081998
1970	1.11941201316157	1.17946922391196	0.834995488779329	0.754815403896133	0.925398659615251	1.10378172214705	1.22674899355452	1.17602263420984	1.3004912774463	0.908308384537565	1.27390869130837	1.32434708267623	0.922295115471617	1.04321398840813	1.23061109595489	0.556297912800401	1.01481133479932	1.03242477392965	0.83412364917602	0.879203123319259	0.751090117744247	1.06732155122706	0.831438053112688
1971	0.821433956152863	1.08087886559371	0.801209392712493	0.687695012321449	1.16542938981961	0.93452252750119	0.955644821346858	0.689880342965573	1.14987321538017	0.0022842337826611	1.05877828021057	1.43255027483528	0.734079205798055	1.02714783389757	1.32842164335027	0.695384215882295	0.981008208894855	1.01551968842758	1.04611517695506	1.23976877307824	0.806393775768668	1.11767954212401	0.850353429292547
1972	1.08521565216119	1.24814893314971	1.00629564927637	1.03531750752066	1.142520546564	1.20689444633921	1.01369219681331	0.607595110083517	1.30530472905156	0.895317235055847	1.15110924275831	1.39192355150135	0.893021662825967	0.94887822681195	1.58885595801658	0.905913360645523	0.900121593413787	0.989830207342146	1.1049690774353	1.18753484929817	0.843399386875664	0.921669547332939	0.870752266108515
1973	1.04587022375307	0.811001324239971	1.00765792790331	0.840733744551248	1.00349053643655	1.24556239698663	0.893081755770948	0.885035577016528	1.38350102046436	1.38321735490363	1.20708911854281	1.42866664321209	0.789836783664724	1.0505061691271	1.15992020784468	0.780971040043311	0.865904925952029	1.02576650670338	1.11032623619746	1.14840994943045	0.881266866438149	1.03395302240956	0.964631759750599
1974	1.22468807299535	1.11589232632375	0.992982897888599	0.834519253188486	1.14402806759097	1.6050121573257	1.18902817494293	0.937188236525375	1.30695314186856	1.17992030092106	1.06146368839993	0.978218651332276	0.753019215920108	0.945578659193496	0.968224750899066	0.661699447681329	0.831397248871802	0.899018829417638	1.14508665675984	1.01669174539355	0.773542963447734	0.903095648186544	1.04901935028326
1975	1.0533246050626	0.966879709636976	1.12998557767755	0.917644712625541	0.826059945922759	0.728464900646606	0.979461126410939	0.60612244689934	0.92184723149593	0.788987472626241	0.819300637324358	0.899811102666922	0.676671897273622	0.688950348913704	1.19112157808516	0.600676909296299	0.821256418015295	0.831112555228294	0.787747762242324	1.2196611128728	0.788635255001728	0.774636055018242	0.971319826500461
1976	1.27666913726324	1.02371815463581	1.68568214240815	0.961534803509674	1.33796921593777	1.00590261625654	1.48155436408905	0.907125709749924	0.958312908506048	1.67509668198625	1.09919604890559	1.04135583120807	0.761764887145542	1.02222059899421	1.80751479806862	0.800604259625637	1.16627081024148	1.2262177919977	1.34500752306557	0.533942757754563	1.15095502347049	0.923574197151107	0.936198673854571
1977	0.882759158751125	0.564112184590759	1.12362211031003	0.521769848196745	0.738268310157694	0.602024693428735	0.59147260595325	0.379091995719621	0.458368549457252	0.979316660454846	0.509426592867292	0.531197677931817	0.455211787244375	0.456684474511713	0.457377081503132	0.276338167688273	0.64635774488637	0.642277543030897	0.646066407866923	0.76643275165334	0.685399639778554	0.427452060278927	0.626105870473702
1978	0.707642516338862	0.640738428117977	0.806956996157201	0.522981294673002	0.533902438098075	0.66025306197703	0.413056504545816	0.449764545384743	0.56995721983762	0.841036583074494	0.532092134573811	0.397615057993086	0.68447412360741	0.228854225611112	0.435841310827219	0.400016519229737	0.791644627559819	0.559160373930899	0.767441430914445	0.535420943314289	0.629804520337867	0.249564781899073	0.743786914292862
1979	0.84145435637216	0.526706465895442	0.879709472014246	0.549516585798714	0.357428197272567	0.883866235418265	0.470707167177568	0.462179528892646	0.829994460840216	1.17006844963416	0.614217904644413	0.529582615202617	1.1510246601144	0.152518994694027	0.468924258318922	0.491526119456865	0.91649390449659	0.705462479197847	0.861668601668308	0.461264547786598	0.708806819209412	0.47381028902709	0.76621907005079
1980	1.01918626025211	0.748086580085477	0.787097549014745	0.705884201601028	0.691458914934615	0.886199379124302	0.74761011505616	0.85425879060797	0.785086409956395	1.12492735101507	0.541372896688601	0.577584930424338	1.45023278019525	0.165970385011617	0.564466073906932	0.587343046044338	1.07476468805621	0.640146187151192	0.694173612258706	0.718594784030959	0.952199100101397	0.523478549044276	0.98278785604672
1981	1.06322312905142	0.777625060751481	0.805180840622968	0.625925010453702	0.724930548930339	0.831846187687769	1.0512469579161	1.03880348532042	1.03519918596368	1.1733447269691	0.676217114935912	0.951168829251463	1.56028083946981	0.375457864818862	0.703546073298495	0.874371794667982	0.958686526965144	0.615541180265707	0.624893721825372	0.812959369204374	0.91932262312833	0.66344257994502	0.95915477916335
1982	0.796500066682976	0.97787290937265	0.961298233277159	0.701455124214125	0.91843264060509	0.776269156580627	0.857582832841579	1.29788849556109	0.948684964857748	0.986774211110047	0.745967705706516	1.00080146517548	1.40277183618542	0.687454631087597	0.779280155503932	1.06754413836403	1.01054951601196	0.847754162578563	1.02443536300278	0.754524107166496	1.17157664088648	0.744359512288608	1.04552650941373
1983	0.640278112685035	1.25303800329346	1.0041041316921	0.788343133495512	1.01623240518063	0.91348431173526	0.925685500540579	0.920312897444985	0.862498094617915	0.658541342686794	0.782738124194852	1.03948594465927	1.16723404829216	0.808563425785947	0.528576687514435	0.873825844851065	0.946817285956332	0.96091862959523	0.959071458266	0.641801770414599	1.09069925236545	0.804483619716335	1.07905686553102
1984	1.05650590474353	1.08539335582825	1.06921219761626	0.693584735779182	1.09534747265008	0.828060610793212	0.97833468537822	1.15096521312595	0.847775996852223	0.894569021084775	0.788810788243899	1.38265995279879	1.48161060780765	1.06407558800966	0.824266594555432	0.936515598630331	1.09237416243449	1.00534168796844	0.968771263283341	0.648613556373404	1.15421346313007	0.950366776985143	0.994690099509408
1985	0.74532028066228	0.865970122277711	0.715928907601682	0.561201159006344	0.860624218693301	0.714690305398889	0.915631717187887	0.962570465024895	0.762362952753132	0.777528387033174	0.555141934344949	1.18178538781905	0.800106746392499	0.952189530744021	0.524044007529381	0.840049320015273	0.996526271371371	0.843994701615844	0.582349063297207	0.86738649661227	0.870477356915716	1.0221465300475	0.677978268701113
1986	0.959684662224271	1.01640659633619	0.690113807791907	0.734187772763805	1.08601154158419	0.710904816950104	0.739617173801164	0.873587602676744	0.746469462314965	0.801764545409093	0.693023594140038	0.931140570762353	0.94142281227489	1.03818627816212	0.774902221845015	1.06080050664869	1.02344051054484	0.831872792136722	0.642501234670172	0.83956500062304	0.981939683775998	1.14275319804996	0.67908922852545
1987	1.06237385194892	0.744381397999467	0.927746664530673	1.16804371147458	0.884603399975459	0.760736820889396	0.862451394059827	0.965081215320269	0.729614019304501	1.36896501617241	0.796950199939128	1.13476966264087	1.31241581773921	1.49483722919917	1.39886855946813	1.2851728942413	1.11751509736112	1.10926487870906	1.05774776539028	0.93687165155648	0.917301979625092	1.0917815165857	0.833115883482434
1988	0.947440351566866	1.14120158718687	1.04080627198806	1.37084299465224	1.30999144761777	0.836162422193434	0.927547489742479	0.907265405922105	0.906160080498626	1.29956292546772	0.966159969098546	1.25559410217777	1.28205076111745	1.37233823816176	1.58004428504761	0.992071035771584	1.01397074764737	1.16081823158163	1.26874293559698	1.10812957925916	1.10856274256543	1.02601121483673	0.815514732904241
1989	1.28203263692386	1.31327917075752	1.20522314776732	1.21224147020567	1.03707010946122	1.23093308370398	1.45295991093499	0.653604047808279	1.04065932688464	1.13566295092612	1.05397846256295	1.02858727577454	0.889903541459578	1.49744189380059	1.52895115443899	1.11963868026574	1.04326644207811	1.0073646592614	1.25683320346067	0.879100708649182	1.59086561244401	1.1582621262263	1.10027148405058
1990	0.889803397448944	0.890039830143155	0.902224377592298	0.810833622519415	0.779457377793988	0.689886399668217	1.02795376950337	0.820009943925674	0.859311265597586	0.971591800352575	0.863091802232057	0.899640682578342	0.807291726779102	1.11486293120051	1.41920725650269	0.527359445402643	1.00232465686031	0.888330159075047	0.716710317978101	0.941774318016341	1.26624462751729	0.94948765611859	1.01624842517879
1991	0.923533059292346	0.714616107385622	0.875593120463793	0.915854904874595	0.695827052750105	0.789063186534137	0.787532075803486	0.950462206068789	0.80552676244892	0.759744912035585	1.01344272945165	0.922575746837766	0.81613160889624	1.1374446176418	1.18878407311239	0.770173974770858	1.06903406540728	0.807719601776989	0.588018462774526	1.30374689022981	1.01391548863765	0.985057478022991	1.10062139751726
1992	1.205183642458	0.760579434044135	0.797277678033818	1.23935555791827	0.881075551833189	0.834203848696066	0.797325466857258	1.28350933353255	0.92724268575047	1.04694624164016	1.0262370328143	0.959912453246671	0.902374952309985	1.235584925016	1.13398057495274	0.699359437685115	0.987257855722584	0.884536435792698	0.903751548141409	1.14652506918265	0.917490548267587	1.02047270369488	1.24152774980338
1993	1.2744637214867	0.707687735436241	0.867729646751064	1.17422698225344	0.635796038355851	1.05944445021569	0.87580144023496	0.973652629967836	0.956166517688877	1.14504168109128	1.12107882298596	1.05170290427911	0.853401742113581	1.00291346758486	1.02726312692967	0.868273015272207	0.938853997396707	1.11842794540276	0.899501794798804	1.46162445189283	1.00967807942195	0.993831977945605	1.17705666592586
1994	1.01603257485476	0.678956707999415	0.86269269899087	1.25616074938227	0.615401637639196	1.15297027517385	1.11766543423523	1.10644440837785	0.900206211768645	1.22019998202543	1.04909676335984	1.10703480578166	0.85607841749687	1.02940335844117	1.07244772602959	0.842865951480674	0.725426764364857	0.982055918931054	1.20926885682692	0.978643906596558	1.0760983801474	1.03019474483915	1.13462143989329
1995	0.64235682115695	0.529625789318246	0.749792215854279	1.11061213298641	0.662663884194589	0.96590204464793	0.801551720763225	1.11620392621251	0.687719523053695	0.864226310269727	0.667184150599903	0.812820065120649	0.673281831560344	1.01460229725602	0.650534837983909	0.912442175843761	0.70574075211139	0.762528709107688	0.752363786323176	1.16521356789908	0.892656376108247	0.86883360453907	0.629922928061113
1996	0.871869794338315	0.931441051714621	1.09726339271725	1.45052653822529	0.938228235296298	1.26177324442448	1.24684316599402	0.874709738578584	1.02569382163535	1.10849519221732	0.840628449081346	1.04688290766418	1.04296082670635	1.00143956777705	1.0706612220164	0.645698356167194	0.769533008105331	1.0718986327347	0.82337956116608	1.45629094239627	1.04331363207753	1.18009942890364	0.918492412117985
1997	1.01641235027373	0.970910612986445	0.899355470207885	1.26132019966743	0.709783537099607	0.902764580680596	1.13675861690222	0.670639633589163	0.745735892719918	0.701806652062769	0.819352570497361	1.09372888715639	0.904107860719649	0.839656105569162	0.984268817489833	0.928139604385603	0.704154892653543	0.857568671271679	0.756482809066998	1.17831317118451	1.0259350274241	1.05262062839762	0.705226795081272
1998	0.77074017602942	0.868450275306193	0.864040476451915	1.24387002675993	0.572327238795814	0.972899777319713	1.12280119539519	0.716176144674677	0.723018151910043	0.875314163401861	0.944988753139968	1.14322914645844	0.928388318049757	0.810859642933255	1.18006987324552	0.94682162449867	0.815098922820403	0.990547366746923	1.00061389951239	1.40066583607284	1.09426636228223	1.13753028697692	0.793341289305401
1999	0.645421186076661	0.697812263314199	0.974328343357801	1.25355172196539	0.777910276054323	1.34175299927674	1.21847782391723	0.845891714303727	0.747952772665051	0.806552772805801	0.92348327883915	1.00605806368552	0.878523855055284	1.13600936426493	0.961778145225898	1.48295019712875	0.745103047340114	1.04932679574053	1.04989643335657	1.57074673348264	0.960027237671039	1.17872642392416	0.755450783639262
2000	0.878505918852046	1.4292130715	1.39293815731266	1.44010986126885	1.39462513117084	1.38790098902028	1.45165018792991	0.805964559946562	0.95253350523744	0.663715144522418	1.06026199742864	0.774479839308293	1.19306248203112	1.03636444779321	0.873915412513548	1.70899989839936	0.909412166062169	1.48318218143734	1.13041902319812	1.22261204475712	0.822720892927186	1.13221269191215	0.748031578185757
2001	0.735869373531318	0.7997741195734	1.11872786419671	1.48347695245697	0.959660219309508	0.916092426845378	1.33409862881048	1.06269068212818	0.924863033974002	0.841154615871234	1.00532149593521	0.944352568150884	0.922168265782484	0.781862604196411	1.13537075606083	1.49073116862567	1.17998549848507	1.20303999328611	0.971119066730603	1.18457225514231	0.741724258919637	1.46011248721592	0.880146542423295
2002	0.796436048728156	0.815794050832275	1.34040743541729	1.45497110228375	1.02802963284719	1.09013165731307	0.971167747329629	0.808768769560386	0.984346562630646	0.946877558506869	1.33868032571842	0.842140781413941	0.981426228377623	0.90102047931808	1.20575944986186	1.18258797278848	0.807591650404762	1.08827243833907	1.70332392418326	1.08019056646296	0.928436601977126	1.11944638663522	0.875184233261975
2003	0.890328579425694	1.4616245355344	1.50895096185489	1.46782844951744	1.05142651022892	1.2418096995153	1.1835744806578	0.809473116271386	0.957510956792724	1.25601172922109	1.25125585144403	0.943237102058582	1.18738319149975	0.758189508481328	1.56838509815003	1.22427182223234	0.673237455448508	1.28439278447526	1.51783653380968	0.768502357148606	0.967201955370976	1.36302993530322	1.32268989652872
2004	1.22617463283412	1.63019035508992	1.21491781619621	1.40486955752625	1.14456506252539	1.19730129737802	1.30337365673633	0.809912092965418	1.05409827267761	1.31828868834858	1.49317711555586	1.09945257680648	1.10007812810394	1.40282122392818	1.32207343336682	1.26659111214642	0.743465981860293	1.34350094196808	1.32471844038358	0.812531168443028	0.853894925379266	1.23462931293689	1.29336297619407
2005	1.06850952038721	1.0877135304049	0.764546973709701	1.03022656831485	1.35428509326374	1.25507703266306	1.30088641627167	1.32200296752779	1.04760719291952	1.22960100398053	1.63523323395241	0.843316251400123	1.1920768389637	1.26466821963719	1.26525663730378	0.781239740335847	0.761993539105145	0.758302832794661	1.1894668771092	0.692652934971537	0.861398271826034	1.21280937259952	1.13914961848242
2006	0.932814437040766	1.12651283008427	0.895512138979121	0.764327423438454	1.49833342919565	1.54406847025108	0.791236919633556	1.70674046220288	1.38964057301371	1.2441223792317	1.26937262505876	0.763854649840447	1.15773016627654	1.54519213001554	0.890254093783186	1.35383935734487	0.892197882418095	0.853589997565852	1.01453905265608	1.05847414506107	0.930919888169422	1.08551511066359	1.18380031470794
2007	1.26897587997457	1.3861942020571	0.960899181809292	0.899524108082646	1.73916347558547	1.50921575954929	1.1288053511112	1.53737871871798	1.81188735387895	1.20810187389673	1.5891997131179	1.07376551491944	1.2246401259736	1.26897312981139	0.86493261572435	1.88077979860152	1.14230064933037	0.899061559610467	1.07404092427112	1.11822576096003	1.22061643408741	0.941983857411375	1.36378128379745
2008	1.29921114971646	1.14101810756751	1.03057928233666	0.588032802947732	2.57086365320851	1.34710071658064	1.04154363445984	1.88142996251974	1.58967394624374	1.70572126966362	1.57882910832466	1.33049157362544	1.24997387459191	1.16936561672715	1.05475954679097	1.17032547029927	0.93593648369324	1.07624996437879	0.994875550054175	1.10404618262532	1.16803054552495	1.14024122262711	1.2378221999501
2009	1.29655749212244	1.24870983561082	0.789262841512447	0.818993654480693	1.51055010089411	1.41974668026266	1.11418144913042	0.942369208954468	1.48666897117524	1.40862092993707	1.40006945904054	1.26162163584841	0.856056476825909	1.001988328777	0.851123501235767	1.12594797838293	1.31817027378237	1.34166213754262	1.09433258667148	0.708257374075536	1.05086527287815	0.87013123313983	1.14853576788384
2010	0.990815778147938	0.83205973250539	0.776075157106421	0.705499139988839	0.931381791877487	0.855622350505815	0.713814771041241	1.15908818339036	0.890340345549731	0.661819680446723	0.821726689483058	0.950981479447241	0.860274738225206	0.907850588560825	0.726118276004154	0.644756173707428	0.920862806643258	0.998745367062593	0.93729923263816	1.01821982465328	1.02808144319121	0.81825553846559	0.800746880691235
2011	1.16676548807068	1.70893147171625	0.846561774309041	0.600787981349771	0.823073090037152	1.17156788443883	0.936050554551899	1.16209162858985	1.03313335020712	1.293233387549	0.866436110195087	0.864205270453578	0.981731380213858	1.09046756592436	0.676853781852012	0.831262929117415	1.44744770519184	0.876005666234017	0.848771848125351	0.912217797256962	1.16709596376035	0.961127408582478	0.786669805495876
2012	1.4631166746607	1.36063927780666	1.05411875224653	1.11208408208425	0.934065664112359	1.00133082435161	0.843644347438142	0.863320192294122	1.13773672024799	1.26298837697321	0.865554754448072	1.37067428789828	1.31426745064966	1.05443788086907	1.07393499586387	1.01938179107363	1.4848384993597	1.10316056610377	1.03353266567395	1.13515465750224	1.27612525839145	1.15910489679258	1.21181053097943
2013	1.2606687737587	1.21020677941483	1.277974430809	0.946055126483001	1.44994403957726	0.938698531450686	0.810930551831906	0.822750118497509	1.52881336187797	1.17393859222497	0.989061677647195	1.38532560045167	0.906948181983274	1.03803904205898	1.04153400574236	1.27914726593888	1.52453702902174	0.969418471451446	1.23040880787149	0.929684715236049	1.09011775302219	0.94355444682932	1.1600139867664
2014	1.03309060941793	1.05986467668667	1.23517985026315	0.711850080649736	1.27313503161609	1.07810364682752	0.920155315866999	0.955843880217975	0.971660644273113	0.751163042025607	0.912296862491897	0.888039431604653	1.01847868199149	1.17979171179864	1.00555801087898	0.864236297914789	1.70313937805034	1.05200829057001	1.44086879548732	0.940155917831247	0.900650790271817	1.16699083662611	1.28624571970084
2015	0.705885228700769	0.909083096234207	1.18887176107698	0.552608142550504	1.01283642467629	0.896772853427757	1.22730009133774	0.871965833992109	0.628246793691645	0.86234339378405	0.773974665390496	0.784196485103613	0.927657538194054	1.20177004312327	0.700079332378484	0.915234710623202	0.981328792719353	0.888636609125166	1.22800129984863	0.705108573131277	0.977051915588664	0.769804004848408	1.16802753260984
2016	1.00989333978944	0.801971548359954	0.983290376796975	1.1762491891769	0.769044188794869	0.859839877057287	0.98679503573277	1.0938345776298	0.963103585876771	0.884871688936094	0.899129602831695	1.10808272970382	1.22694208077547	1.27979644757162	0.857216010925123	1.25000721040706	1.15522628928586	0.97991792657004	1.18197707050716	0.965021999530173	1.08914149741844	0.999612853683961	0.896960787017172
2017	0.866649159441034	0.850813494166996	0.921046618266231	0.731706581754546	0.433683023413532	0.600130205669391	0.720596016298062	0.658669520512785	0.822290809612085	0.616742916412261	0.69879848481506	0.896873178382416	0.68631544694583	0.743818054431009	0.57615143607238	0.806092681750346	0.967912863169924	NA	0.755195721313163	0.666194122323441	1.10047788134643	0.85657778131132	0.883950897110702
2018	0.68294152934036	0.517689998431206	0.739011437647621	0.747191707351489	0.304987955635249	0.260188753236242	0.580808116176804	NA	0.653112029472277	0.367079198195473	0.653419178741353	0.373810399793492	0.617174089706827	0.309591700845817	0.339380825448529	0.667415324102144	0.614906545670631	NA	0.539942251048827	0.78861076324973	0.868842851500706	0.651677211101848	1.02709689193551
2019	NA	0.429964746024406	NA	0.810694887296717	0.17027714348885	0.234656633064184	0.975528723751441	NA	0.724086348079492	0.686716694218345	0.654662658578626	0.549496405264264	0.391232461543433	0.466813512115125	0.66891190922695	0.695023758909915	0.635495565299941	NA	0.511320633060181	NA	0.807902084503985	0.418715935620493	0.851901189623685
