# Supplementary material for: Reconstructing spruce budworm outbreak severity: a comparison of paleoecological and tree-ring signals
Source: PLoS One. 2025 Aug 12;20(8):e0329406. doi: 10.1371/journal.pone.0329406 (PMC12342301; doi:10.1371/journal.pone.0329406)
Supplement: S4 Dataset — (ZIP) [file pone.0329406.s004.zip › Dendrochronology/Individual_tree_chronologies/Lake8_1900_present_clean_EPS_spline60.txt]

00L8_2	00L8-9	0L8_18	0L8_20	0L8-12	0L8-13	0L8-14	0L8-15	L8-10B	L8-11V	L8-16	L8-17A	L8-19V	L8-1A2	L8-3V2	L8-6	L8-8V2
1900	NA	NA	1.29021574276677	NA	NA	NA	NA	NA	NA	NA	NA	NA	NA	NA	NA	NA	NA
1901	NA	NA	0.936823646446673	NA	NA	NA	NA	NA	NA	NA	NA	NA	NA	NA	NA	NA	NA
1902	NA	NA	0.758746286322632	NA	NA	NA	NA	NA	NA	NA	NA	NA	NA	NA	NA	NA	NA
1903	NA	NA	0.831206112806199	NA	NA	NA	NA	NA	NA	NA	NA	NA	NA	NA	NA	NA	NA
1904	NA	NA	0.840462222575663	NA	NA	NA	NA	NA	NA	NA	NA	NA	NA	NA	NA	NA	NA
1905	NA	NA	0.961493277549921	NA	NA	NA	NA	NA	NA	NA	NA	NA	NA	NA	NA	NA	NA
1906	NA	NA	1.01846177328215	NA	NA	NA	NA	NA	NA	NA	NA	NA	NA	NA	NA	NA	NA
1907	NA	NA	0.759413983890443	NA	NA	NA	NA	NA	NA	NA	NA	NA	1.60261555121667	NA	NA	NA	NA
1908	NA	NA	0.750413256979789	NA	NA	NA	NA	NA	NA	NA	NA	NA	0.995698604213997	NA	NA	NA	NA
1909	NA	NA	1.1109242392439	NA	NA	NA	NA	NA	NA	NA	NA	NA	0.760571344655926	NA	NA	NA	NA
1910	NA	NA	1.08271489805582	NA	NA	NA	NA	NA	NA	NA	NA	NA	0.922378749519945	NA	NA	NA	NA
1911	NA	NA	1.28677443837173	NA	NA	NA	NA	NA	NA	NA	NA	NA	0.928522280251371	NA	NA	NA	NA
1912	NA	NA	1.28499370924959	NA	NA	NA	NA	NA	NA	NA	NA	NA	1.2342909118372	NA	NA	NA	NA
1913	NA	NA	0.918445664308292	NA	NA	NA	NA	NA	NA	NA	NA	NA	1.13555023362608	NA	NA	NA	NA
1914	NA	NA	1.04064224011781	NA	NA	NA	NA	NA	NA	NA	NA	NA	0.94599254420995	NA	NA	NA	NA
1915	NA	NA	0.448615953831457	NA	NA	NA	NA	NA	NA	NA	NA	NA	0.529499758549029	NA	NA	NA	NA
1916	NA	NA	1.04922509755125	NA	NA	NA	NA	NA	NA	NA	NA	NA	0.64050507178394	NA	NA	NA	NA
1917	NA	NA	0.955080489427094	NA	NA	NA	NA	NA	NA	NA	NA	NA	0.915475185681855	NA	NA	NA	NA
1918	NA	NA	1.25268105890691	NA	NA	NA	NA	NA	NA	NA	NA	NA	0.937655929791172	NA	NA	NA	NA
1919	NA	NA	0.937006680990816	NA	NA	NA	NA	NA	NA	NA	NA	NA	1.16986060927448	NA	NA	NA	NA
1920	NA	NA	0.737189209807039	NA	NA	NA	NA	NA	NA	NA	NA	NA	0.926443219981586	NA	NA	NA	NA
1921	NA	NA	0.717859428061458	NA	NA	NA	NA	NA	NA	NA	NA	NA	0.920323346126395	NA	NA	NA	NA
1922	NA	NA	0.787029457364037	NA	NA	NA	NA	NA	NA	NA	NA	NA	1.00622724920902	NA	NA	NA	NA
1923	NA	NA	1.02876541671791	NA	NA	NA	NA	NA	NA	NA	NA	NA	1.06464002101486	NA	NA	NA	NA
1924	NA	NA	0.938817700351326	NA	NA	NA	NA	NA	NA	NA	NA	NA	1.18816525445331	NA	NA	NA	NA
1925	NA	NA	1.09376688225835	NA	NA	NA	NA	NA	NA	NA	NA	NA	1.13535541086972	NA	NA	NA	NA
1926	NA	NA	1.02198546400551	1.10546055154166	NA	NA	NA	NA	NA	NA	NA	NA	0.886242206075666	NA	NA	NA	NA
1927	NA	NA	0.94811266803209	0.910122348401595	NA	NA	NA	NA	NA	NA	NA	NA	0.907010438728817	NA	NA	NA	NA
1928	NA	NA	1.17012717873995	1.00719595153999	NA	NA	NA	NA	NA	NA	NA	NA	1.04961993565312	NA	NA	NA	NA
1929	NA	NA	0.923448121333691	0.773155557898658	NA	NA	NA	NA	NA	NA	NA	NA	0.807715688872935	NA	NA	NA	NA
1930	NA	NA	1.01856621546364	0.790491175544548	NA	NA	NA	NA	NA	NA	NA	NA	0.790623113282931	NA	NA	NA	NA
1931	NA	NA	1.25720283482257	0.885576194851974	NA	NA	NA	NA	NA	NA	NA	NA	1.11302865352763	NA	NA	NA	NA
1932	NA	NA	1.40048969076415	0.875548640359708	NA	NA	NA	NA	NA	NA	NA	NA	1.21949535908611	NA	NA	NA	NA
1933	NA	NA	0.967606350907931	1.17144325090348	NA	NA	NA	NA	NA	NA	NA	NA	0.96652467910382	NA	NA	NA	NA
1934	NA	NA	1.05424471166085	1.12523702322081	NA	NA	NA	NA	NA	NA	NA	NA	0.968963954712242	NA	NA	NA	NA
1935	NA	NA	0.881995707496738	0.797742510105483	NA	NA	NA	NA	NA	NA	NA	NA	0.990657704900252	NA	1.62531602513709	NA	NA
1936	NA	NA	1.11705093018302	0.954272749830662	NA	NA	NA	NA	NA	NA	NA	NA	1.07003207122324	NA	1.50537947705996	NA	NA
1937	NA	NA	0.88455422922459	0.961416409369895	NA	NA	NA	NA	NA	NA	NA	NA	1.0543465091724	NA	1.42722277114573	NA	NA
1938	NA	NA	0.949159429044289	0.952670299779759	NA	NA	NA	NA	NA	NA	NA	NA	1.02925981365289	NA	2.39142573438206	NA	NA
1939	NA	NA	0.979483675867348	0.968542698681094	NA	NA	NA	NA	NA	NA	NA	NA	0.811189885059724	NA	1.39824898921121	NA	NA
1940	NA	NA	1.04520345289686	1.07997568683002	NA	NA	NA	NA	NA	NA	NA	NA	0.931067554458776	NA	2.10615186608945	NA	NA
1941	NA	NA	0.922356475368997	0.780455796011913	NA	NA	NA	NA	NA	NA	NA	NA	1.11087934984573	NA	2.24449138853381	NA	NA
1942	NA	NA	0.952330138436624	0.900682993847599	NA	NA	NA	NA	NA	NA	NA	NA	0.999134652338749	NA	1.76258691391138	NA	NA
1943	NA	NA	1.10225237938178	1.13695992312068	NA	NA	NA	NA	NA	NA	NA	NA	1.12310943218779	NA	1.7605050069989	NA	NA
1944	NA	NA	1.03679684269478	0.813757943548182	NA	NA	NA	NA	NA	NA	NA	NA	1.13023211421314	NA	1.57752037143705	NA	NA
1945	NA	NA	0.99453038796236	0.94191371236578	NA	NA	NA	NA	NA	NA	NA	NA	1.05823584192891	NA	1.21668548548397	NA	NA
1946	NA	NA	0.975907806873199	1.21654464895575	NA	NA	NA	NA	NA	NA	NA	NA	1.04617104836726	NA	1.24355582507633	NA	NA
1947	NA	NA	0.969091645704737	1.46070967671506	NA	NA	NA	NA	NA	NA	NA	NA	1.11568501447719	NA	1.1362029106531	NA	NA
1948	NA	NA	0.887960251975622	1.52184445243448	NA	NA	NA	NA	NA	NA	NA	NA	0.972174627090196	NA	1.68270927961283	NA	NA
1949	NA	NA	1.12806035609221	1.29264670716302	NA	NA	NA	NA	NA	NA	NA	NA	1.07453305037422	NA	0.954275622375847	NA	NA
1950	NA	NA	1.22084105557664	1.2957129728482	NA	NA	NA	NA	NA	NA	NA	NA	1.08562829914333	NA	1.37711271133153	NA	NA
1951	NA	NA	1.12649725463948	1.26944329199061	NA	NA	NA	NA	NA	NA	NA	NA	0.970938240165399	NA	0.803924414429574	NA	NA
1952	NA	NA	0.955561465950298	1.23663461278684	NA	NA	NA	25.156436019948	NA	NA	NA	NA	0.960932120792521	NA	0.797277383219592	NA	NA
1953	NA	NA	0.669214580642077	0.547611908099122	NA	NA	NA	3.41988488677175	NA	NA	NA	NA	0.605301543520378	NA	0.522628850921232	NA	NA
1954	NA	NA	0.785959555145973	0.614327842237888	NA	NA	NA	2.21564122612883	NA	NA	NA	NA	0.777436224796717	NA	0.520048204868166	NA	NA
1955	NA	NA	0.839744399491742	0.650746273885324	NA	NA	NA	2.85700104421079	NA	NA	NA	NA	0.932430211063475	NA	0.598363859630345	NA	NA
1956	NA	NA	0.817083916668264	0.76825346830167	NA	NA	NA	1.37788094577193	NA	NA	NA	NA	1.0135624449097	NA	0.739665015779564	NA	NA
1957	NA	NA	0.819712450506182	0.694560545498854	NA	NA	NA	0.877505062378379	NA	NA	NA	NA	0.960588885107048	NA	0.487963302335052	NA	NA
1958	NA	NA	0.873632903505105	0.89730479172231	NA	NA	NA	0.661071252334948	NA	NA	NA	NA	0.987982337600037	NA	0.337010871244501	NA	NA
1959	NA	NA	0.953620739863054	0.964840607181034	NA	NA	NA	0.672876105284854	NA	NA	NA	NA	1.11172921198643	NA	0.33032333402482	NA	NA
1960	NA	NA	1.43491082627048	1.20999938868104	NA	NA	NA	0.588856024004327	NA	NA	NA	0.158602150537634	1.27713837700898	NA	0.246285807236816	NA	NA
1961	NA	NA	1.24512637976274	1.43707639630796	NA	NA	NA	0.473780888038961	NA	NA	NA	0.196666666666667	1.20444940975081	NA	0.382225833558731	NA	NA
1962	NA	NA	1.35372371575186	1.41458321058632	NA	NA	NA	0.381423932926876	NA	NA	NA	0.0951612903225806	1.556774208238	NA	0.350534922652354	NA	NA
1963	NA	NA	1.01924118620522	0.992380430133257	NA	NA	NA	0.345681175460832	NA	NA	NA	0.139569892473118	1.15592673648742	NA	0.438633241432292	NA	NA
1964	NA	NA	0.971031843296889	1.15042764641388	NA	NA	NA	0.315714932047962	NA	NA	NA	0.114193548387097	1.02640890926911	NA	0.255200802756811	NA	NA
1965	NA	NA	1.30493607074163	1.18888865479728	NA	NA	NA	0.245604126693981	NA	NA	NA	0.133225806451613	1.12072430021365	NA	0.247153486336532	NA	NA
1966	NA	NA	1.05956270367408	0.936086128440854	NA	NA	NA	0.454234286986491	0.0565080341317366	NA	NA	0.16494623655914	1.19335902334033	NA	0.353123993148971	NA	0.325841864536655
1967	NA	NA	1.27793098861122	1.53527313556072	NA	NA	NA	0.19192999210306	0.0714409981421659	NA	NA	0.158602150537634	1.28534140307902	NA	0.420935233442927	NA	0.24567759030378
1968	NA	0.336620320150597	1.04382146224135	0.764735542486399	NA	NA	NA	0.197201717327423	0.0488140446706771	NA	NA	0.114193548387097	1.11873468622734	NA	0.526283661514742	NA	0.199228980313507
1969	NA	0.539883585877274	0.807313660217718	0.586222422347484	NA	NA	NA	0.513052545315564	0.0433720229772354	0.319933011730313	NA	0.0888172043010753	0.850825081213304	NA	0.280569326752549	NA	0.206677794191521
1970	NA	1.04789820875052	0.662942063674646	0.679643298758929	NA	NA	NA	1.14139184360292	0.746428337970161	0.783802515359676	NA	0.0888172043010753	0.753684775336178	NA	0.547910788998531	NA	0.340138616142806
1971	NA	0.83711024964795	0.530560816125375	0.71627413404309	0.194566222841065	NA	NA	1.35031083609555	1.06851282956853	1.04840726415585	NA	0.222043010752688	0.584871857877328	NA	0.496132587069676	NA	0.637437266227731
1972	NA	1.21953151791465	0.738667044608486	1.15325134325486	0.329453380692711	0.426344273254904	NA	1.3260599779336	1.57132270007724	0.958469705066041	0.687117367049078	0.609032258064516	0.706795162630176	NA	0.863601852945507	NA	1.0986467842646
1973	NA	1.43756103931506	0.687725280878952	1.22554990803062	0.602307997004953	0.575732163864893	NA	1.30611718593696	1.94659886664914	0.824554956722063	0.904176514292568	0.75494623655914	1.04697060695774	NA	0.964896607338059	NA	1.13035732276572
1974	NA	1.23756868962254	0.705406507509581	1.14735592947318	0.758311663092529	1.04770759060708	NA	1.45960871227189	2.33760040109513	0.700925227403096	1.02520574064613	1.34494623655914	1.06859525526835	NA	1.21850254516864	NA	1.6015383036468
1975	NA	0.874858694588318	0.806865323746928	1.40493583454936	0.683905639300717	0.848193488082527	NA	1.35318432153071	1.83544576512952	1.09229260009257	0.935828722161856	1.16731182795699	0.865603362347439	NA	1.32772216868664	NA	1.5512812848001
1976	NA	0.762201225490252	1.17570045871702	2.15418172458539	0.703169015977506	0.683963080059792	0.636442450235667	1.52317278485198	1.25985464671639	1.05468474569441	1.235920153378	1.18	1.27195819707835	NA	1.50954965697668	NA	1.33017851408859
1977	0.929159310987341	0.635787012169843	1.05665727319303	1.11357556205706	0.60094621573356	0.624400679938407	0.311125673030427	0.748950449251716	0.86229905066392	0.860725048011867	0.855460544819508	0.888172043010753	0.631380364445601	NA	0.837956732220601	NA	1.30559165011565
1978	0.968820545083137	0.867615828558141	0.936593423574751	0.640481710416265	0.77101794951805	0.530554713386132	0.447643121970352	0.602293584110835	0.846642192375848	0.970628920437186	0.869998018583788	0.951612903225806	0.466718114948886	NA	0.613542750959094	NA	1.00488594551569
1979	1.1305371917423	0.970559195770715	1.14439846919109	0.481458802319241	1.1360768801812	0.601523652427953	0.839561440040756	0.852285801868734	0.920894982480109	1.3096939437316	0.997737274480109	1.47817204301075	0.729709928001302	NA	0.992190005704607	NA	0.94517928211752
1980	1.30155814027093	1.1803684794085	1.54442669019119	0.612374355610188	1.0811172617939	0.814440402922043	0.60966854275184	0.973125492406373	1.18670639601602	1.37548709981085	1.05009916831831	1.63677419354839	0.945615828944308	NA	1.33420228389655	1.34418209042109	0.967550786846035
1981	1.05309278342025	1.23849678297626	1.18098760215006	0.990929998476976	1.21066457154897	0.890027429227392	0.725432041893953	1.34529055317988	1.34582395151582	1.40383804509705	1.11602759344042	1.78903225806452	1.08325159164337	NA	1.67453222529495	1.41335135465107	1.31391512585493
1982	0.806715533980079	0.95694165390798	1.0616863402672	0.783809693993194	1.27391606224133	0.909503275800429	0.680004129091372	1.46745167005127	1.09855590002946	0.980517890080995	1.02212465936794	1.59236559139785	1.3828050005036	NA	1.34384953525607	1.05493260387824	1.46997092139205
1983	0.840405792952454	0.928024011825942	0.955677812868212	0.832193338792374	0.890647692583057	1.21108245424523	0.952560422489925	1.44586397943537	0.988869907697639	0.982415014736231	0.709429820936062	1.66215053763441	1.05107237542901	0.707646668959985	1.66589090006274	0.541971008613507	1.45354477997181
1984	0.824551500843825	1.28925958934708	1.45369360761344	1.0980296876702	1.20745420766205	1.26816985814077	0.833676379927144	1.49946626288039	1.11551645851491	1.2342352430646	1.17123829494979	1.8841935483871	0.961806771771402	0.985735469934928	1.253480184256	0.709886484598226	1.74099373594872
1985	0.693819962833097	0.993442529793135	1.10724965195799	0.502318756290707	1.33239352367471	1.37736639117845	1.02588474284517	1.20945577439069	0.886671643495515	1.00824416504277	1.0699505832225	1.45279569892473	0.862641496347723	0.793833763807155	1.04462677899077	1.36437475359604	1.10534128356796
1986	0.880114703589933	1.38081092132301	1.09494009329241	0.572971334456536	1.45839928037587	1.3972373769047	1.31390342987412	1.21617968992508	0.919851792095398	0.726080779833373	0.89219543593981	2.17602150537634	0.782669827731472	0.961792104223443	1.04212169406331	1.04220096836936	1.15614273581278
1987	0.939448470939733	1.32753461351688	1.11547305366424	0.706316893771923	1.4987235676647	1.42968706043607	1.0222800713584	1.11157799358659	1.12745002165328	1.10256516982701	0.942862397034824	2.15698924731183	0.567473456564584	0.931981344771299	1.22202276376962	1.00747568558647	1.36938949953211
1988	1.11061444541745	1.07277854268194	1.1707699780152	0.717552171790965	1.38405476586336	1.44933698058404	1.19565434785676	0.970557880520013	1.10307700125639	0.946698716622951	0.919675442375266	2.04913978494624	1.05689966057084	0.901185895851072	1.10626414648748	0.946642697672002	1.22489050611173
1989	1.0161868057134	0.859905970572607	1.26315574476876	0.584859036196836	0.946279322775555	1.24609684897528	0.957429806495003	1.01018474865414	0.947261879496597	1.17459928043342	0.766204623704868	2.20774193548387	1.07295890647342	1.07502088895393	0.954991269488954	0.625714914697074	1.27248343036831
1990	1.07175112757149	0.734622470415628	1.27627891012885	0.543179566269647	0.904187946975946	1.18574762348812	1.07991118330493	0.803843197538617	0.946859114106758	0.725029903001191	0.909191216997884	2.05548387096774	0.798162443026563	1.06877891714081	0.930153996165245	0.486642035287158	0.885921633686346
1991	0.761941512884752	0.729793461915107	1.09951783146628	0.805195847203409	1.10527209131814	1.00273856323657	0.939827823774557	0.861834557425682	0.710620648542131	0.786588142579058	0.895054153943136	1.68118279569892	0.760735800965239	1.21731390615577	0.911678146179404	0.669866557355799	0.656248853670834
1992	0.809387342819201	0.668211714425816	1.03989831774712	0.615256123366808	1.148309865449	0.995141211216403	1.10884508985641	0.992128508977994	0.877152556144515	0.863425328478905	1.01925952371643	1.92225806451613	0.837588529060146	1.09574110857464	0.811366940676423	0.802912974316993	0.839079218586437
1993	1.0181650957099	0.949086402536544	1.16227424432987	0.828138500087638	0.981919279742239	1.27591976258689	1.47633753512007	0.959318586179825	1.00723561493998	1.26556219152085	1.06082281353463	1.57967741935484	1.12940605530844	1.14686252890486	1.18381396181401	0.740675603629705	0.979267358385788
1994	1.16594606777319	1.0508702923237	0.988678652425902	0.909855359471835	1.51675680028308	0.969511869340724	1.43602854562482	1.33531002671568	1.01507056972944	1.35843079561801	1.30573575378955	2.0110752688172	1.22854074893803	1.24207130234342	1.43792023308654	0.79554476943087	1.04820960214066
1995	0.938223537943965	0.89891799249006	0.706450452305342	0.746232077105487	1.28733115097452	0.868427139753396	1.47653333306032	0.659648581515396	1.11352591470239	1.220213269039	1.04043373957372	1.73827956989247	1.10473418122583	1.08062741400306	1.18060981583677	1.09140923290106	0.635375488556542
1996	1.32020198279366	1.20106824125613	0.932974186745237	0.905352504297299	1.2455241587998	1.023805467064	1.29372127199972	1.21621469338856	1.01222727061841	1.40367015888865	1.28693243436719	2.0110752688172	0.965942623831702	1.33589891560055	1.18856599287562	1.13385589953352	0.913083998814887
1997	1.07875206876826	0.973022535701448	0.671686497795186	0.852543647838193	0.960403199907684	0.926485304268051	1.15169272812787	0.963820378052892	0.926640142477847	1.09428083579374	1.00841906945014	1.26247311827957	0.810885133898323	1.13401831500509	0.873002647647704	0.934243960469536	0.664608723628767
1998	1.28164052414335	0.985988649485237	0.783007102766168	0.974996400698991	0.904871309188319	0.934905078340055	1.08419831651715	1.03324158839937	0.932903750814957	0.963344963640175	1.02711148947594	1.26881720430108	0.744581949286333	0.887797551874821	0.78605372444763	0.986092625692662	0.869506693841309
1999	1.01063200016697	1.00472361069909	0.72207091326691	1.79281301237823	1.01362387400606	1.05074728389988	1.0815420082344	1.01878524200321	0.990060315698563	0.923785645196906	0.988582005191853	1.37032258064516	0.837221651838678	1.06093874238594	1.10380359766761	1.13272184548405	0.71555764424397
2000	1.0085164785427	1.02435727477407	0.984358374507978	0.881255389075653	0.829312846363408	1.02990534820925	1.02375364122813	1.02739540306003	0.963595408740785	1.33128127653237	1.16562944072964	1.36397849462366	1.17157456281874	0.888972367304953	1.06196407643596	1.19146445817416	1.26066832498459
2001	0.945949308839002	1.02554919535297	0.828629818057755	1.38844565810753	0.653926058194502	0.792004619898012	0.949940776008443	0.93493730533337	0.924401174409611	0.992645901470136	1.19206582324386	1.23709677419355	0.983770777604007	0.923713533556185	1.02506587272269	0.883125572576026	0.931580600495405
2002	1.29566776190294	1.28977589082741	0.811916637839373	1.76247190597234	0.9320407325105	1.18507605000873	1.41081302055848	0.967658337562605	1.09349350672558	0.99168202465156	1.57283757725969	1.11021505376344	1.16182781891017	1.0469119539417	1.00151118536072	1.59760082779619	0.93420865746877
2003	1.18775046647827	1.12359066040915	0.952029559428884	1.25610767201454	1.02056848640424	1.04283198281179	1.32652449292661	1.03868845979272	0.904833335140765	1.04505586152148	1.32734727074729	1.03408602150538	0.881029351150373	1.18698349824111	1.03478986706013	1.40127809576693	1.00838672003728
2004	1.0280289407659	1.08489402970301	0.99347248616054	1.28995598675538	0.90960568463305	1.0200047978779	1.19664164514061	0.832598636451711	1.10827072194138	1.13456720082171	1.10878739333872	0.913548387096774	0.996454244660119	1.10847382549888	1.25058576957951	1.40089693169966	0.687902351905813
2005	1.2832180113692	1.09596234287218	0.576664865603201	0.962138339786225	0.829356300321151	0.932055696800864	1.07472081875828	1.06261252841694	0.875672675508622	0.972288978211061	0.740932944604071	1.0658064516129	0.897280942011593	1.05937884534341	1.07356464259391	1.38668177312783	0.826060920723857
2006	1.06952195158561	0.972272338337706	0.663608136858936	1.11680727493962	0.802337561250864	0.860014447026079	0.93137694869425	0.763113709733169	0.930608489683422	0.836843325026529	0.817192249629909	0.659784946236559	0.943023915166688	0.832689957007071	0.803859433509211	1.00451839359051	0.810789861102419
2007	1.2812294298264	1.18075282380637	0.821588172788861	0.988111960071563	1.10696681260065	0.981061209656981	1.08778037192695	0.945889155694867	0.904728742702632	0.80058963390564	0.986995560146778	0.659784946236559	0.90899047666818	0.74351143522467	0.854770954473884	1.06627838414821	1.1779887704108
2008	1.22342800929669	1.17665157817839	0.729383680805458	0.730237946868566	1.2007550908207	1.12945902827054	1.01720043071249	1.00318581636164	0.877477592527092	0.871607726939026	1.1630797929925	0.716881720430107	1.21736568024373	0.930296581697427	1.10990158555319	0.994199705630844	0.911015440302399
2009	0.996101231525457	1.47960075406443	0.7665770586494	0.954433683153233	1.45095211100884	1.12025826574791	1.01650202430936	0.979551404459839	0.893097562745336	0.760140052863929	1.17612569886373	0.697849462365591	0.915814312107424	0.912457186796329	0.927501172241448	1.10415641871192	1.07145654114793
2010	0.847959079941634	1.2665412923124	0.660491800364021	0.715861982812389	0.974164199322308	0.94084878384098	0.774553979518041	0.910636188843303	0.929998608863287	0.674173680936467	1.0507263350882	0.583655913978495	0.772498324051327	0.843649522217815	1.0032517790377	0.897982709267665	0.796792760467115
2011	0.716604394853861	0.600815399516248	1.04576028221481	0.836239327180906	0.724661529955344	0.879519912896736	0.617496956783464	0.859898243685229	0.895835397076021	0.755102659546385	1.15449277773073	0.412365591397849	1.12151809964643	0.817170677290909	0.861009138820573	0.920244664869302	0.903887833777017
2012	0.789784767344086	0.853683681682269	1.39387977988041	1.12246416493164	0.788581728363713	0.902719453148506	0.764015429627913	0.900346909693658	1.02706234043686	0.985063028482638	0.993653692634767	0.488494623655914	0.862716898230696	0.739769238838044	1.05278276712968	0.76773932059283	0.95412663056933
2013	0.98676751782245	1.28015145508159	1.91562984285133	1.13897393744822	0.946181553204945	1.37846524683748	0.87397107774148	0.952401045400668	1.03849335865259	0.99730400472911	1.23709602859174	0.532903225806452	1.37172121386662	0.984231513761931	0.937387701916014	1.22871444280799	0.825332361547673
2014	1.01110537847029	1.25731487083803	1.53170322935484	1.21014467241059	1.07987560620607	1.08775967186411	0.688615369776781	1.01747571633612	0.912137832485368	1.02513279615428	0.839527700285565	0.482150537634409	1.33643303850957	1.06284727860469	0.945790174546051	1.29312996521339	1.24037388405762
2015	0.627864065655083	0.770942687806528	1.59062684437559	1.17100895056053	0.736839104135498	0.805600109822334	0.613699570333811	0.87422162192123	0.854569967511093	1.0019354426376	0.578332904717529	0.34258064516129	1.42506639932969	0.621208779021301	0.77819776131724	0.576549266211997	0.607803115678
2016	0.812301567062331	0.642694660411011	0.749120729577932	1.10570683594207	0.863738659046082	0.891058524004813	0.813140493386739	0.87658879072812	1.18300553821456	1.03218356029613	0.438035618402347	0.386989247311828	1.52557001695934	1.20469806867555	0.726946490617394	0.682517039225052	0.993287659903933
2017	0.909589063370104	0.607515870974331	0.8112230705675	0.921494847690764	0.765240828468986	0.796957461646714	0.724299630659833	0.976917750875815	1.12489988484175	0.93380434074618	0.481992022556944	0.412365591397849	1.49169827838913	1.12703059816436	0.830391711647972	0.669924792026129	0.991695694163633
2018	0.697950875679404	0.571545503075445	0.758213262172934	0.91275814163723	0.62807839642075	0.642363705008902	0.826935167264204	0.800088017081334	0.881858441898924	0.869972451083946	0.65226099763811	0.34258064516129	1.9361455080647	1.07935314143706	0.63896421718876	NA	1.01507809417159
