# Supplementary material for: Reconstructing spruce budworm outbreak severity: a comparison of paleoecological and tree-ring signals
Source: PLoS One. 2025 Aug 12;20(8):e0329406. doi: 10.1371/journal.pone.0329406 (PMC12342301; doi:10.1371/journal.pone.0329406)
Supplement: S4 Dataset — (ZIP) [file pone.0329406.s004.zip › Dendrochronology/Site_chronology/Belanger_chronology_1900_present_clean_EPS_spline60.txt]

L8std	samp.depth
1911	2.26254306130955	1
1912	0.283020372695657	1
1913	0.40538585889797	1
1914	1.04056985697894	1
1915	0.269277694870447	1
1916	0.697339003890539	1
1917	0.730670974445716	1
1918	0.597418082490201	1
1919	0.772205536511927	1
1920	1.05567365411403	1
1921	1.58347712510362	1
1922	1.13722581973221	1
1923	1.41388249579611	1
1924	1.34982276954989	1
1925	1.39486633183461	1
1926	1.30179547523646	1
1927	0.959405695744521	2
1928	1.2201060783054	2
1929	1.19356053061886	3
1930	1.17025069972356	3
1931	1.00489403497823	3
1932	1.42467731312877	4
1933	1.30373262644683	4
1934	1.02641483327817	5
1935	1.00864792864708	6
1936	1.04463320777111	7
1937	0.920687231414577	8
1938	0.802744668729462	8
1939	0.916697660574755	8
1940	0.969639115944655	9
1941	0.874926655808269	9
1942	0.941814422839432	11
1943	1.16336753615086	11
1944	0.862792701403216	11
1945	0.814028406166743	11
1946	1.07646233893377	13
1947	1.14204690438574	13
1948	0.739282515678942	13
1949	0.369621853465208	13
1950	0.398249749026656	13
1951	0.244161906707351	13
1952	0.686119268691503	13
1953	0.792527481487977	13
1954	0.823435285321488	14
1955	1.07998002883916	15
1956	1.25631084059703	16
1957	0.940483891278865	17
1958	1.12465195481787	17
1959	1.33177975607655	17
1960	1.15138664585213	17
1961	1.2765442718167	19
1962	1.22728140006795	20
1963	1.08702168396537	20
1964	1.03627497819595	21
1965	1.1094216342313	22
1966	1.06481761698385	22
1967	0.999815761326066	22
1968	1.18554806057278	22
1969	1.12579579122248	22
1970	1.16463830162331	22
1971	1.02292670146112	22
1972	1.16238397956296	23
1973	1.07906933561013	24
1974	0.721952218418856	25
1975	0.917063669482716	26
1976	0.694299135669372	26
1977	0.648944060670699	26
1978	0.778860139915358	26
1979	0.930788573580061	26
1980	0.986288577082985	26
1981	1.05220645766628	26
1982	0.976327385371319	26
1983	1.00777634007947	26
1984	1.01716821243741	26
1985	0.901684973017206	26
1986	1.23068390137169	26
1987	1.41747441038837	26
1988	1.282874497857	26
1989	1.01445729236423	26
1990	0.776675066855943	26
1991	0.860983819686699	26
1992	0.964835203508691	26
1993	0.91759041045731	26
1994	1.06174164443318	26
1995	0.703980672139792	26
1996	0.835532174220396	26
1997	0.807755177675809	26
1998	0.829930793586509	26
1999	0.902357492177837	26
2000	0.994081998885106	26
2001	0.966340672836407	26
2002	1.07657186274702	26
2003	1.11875590926684	26
2004	1.117710790211	26
2005	1.17504044216116	26
2006	1.11439971827471	26
2007	1.02789107369324	26
2008	1.08648647350294	26
2009	0.886055030655913	26
2010	0.773827881315933	26
2011	0.915784370295847	26
2012	0.934171460294593	26
2013	0.882702453084903	26
2014	0.817378397067593	26
2015	0.89275208049247	26
2016	1.00543326870004	25
2017	1.07814383763786	25
2018	1.08698672117604	25
2019	1.19498086275659	24
