# Supplementary material for: Reconstructing spruce budworm outbreak severity: a comparison of paleoecological and tree-ring signals
Source: PLoS One. 2025 Aug 12;20(8):e0329406. doi: 10.1371/journal.pone.0329406 (PMC12342301; doi:10.1371/journal.pone.0329406)
Supplement: S4 Dataset — (ZIP) [file pone.0329406.s004.zip › Dendrochronology/Site_chronology/BoisJoli_chronology_1900_present_clean_EPS_spline60.txt]

BJstd	samp.depth
1900	0.768441917953374	4
1901	0.776501449868589	4
1902	0.780026356607013	4
1903	0.711574930997218	4
1904	0.722613207181966	5
1905	0.884198582490122	5
1906	0.770736946254215	5
1907	0.629016994982494	5
1908	0.526957674830512	5
1909	0.679485441141675	5
1910	0.896143817844925	5
1911	0.917950489102825	7
1912	0.529420941770044	8
1913	0.445770295773001	8
1914	0.548233561991027	9
1915	0.902910944134496	10
1916	0.740957801598222	10
1917	0.918970438400898	10
1918	0.897579416904947	11
1919	0.981334302552573	11
1920	1.04686005839598	14
1921	1.20127227637492	14
1922	1.33760301596939	14
1923	1.17966033216424	14
1924	1.33960995523265	17
1925	1.19756984042858	17
1926	1.06090512879604	17
1927	1.15686319900705	17
1928	1.10621003169246	17
1929	1.11198604076917	18
1930	1.2566820189183	19
1931	1.37660356309197	19
1932	1.28689340141781	20
1933	1.22993282198082	21
1934	1.00775134464839	23
1935	1.07632487019389	23
1936	0.919694242982101	24
1937	0.88743900684113	25
1938	1.02624769308383	25
1939	0.978560046406485	25
1940	0.935671186285846	25
1941	0.858793848891623	25
1942	0.878981657180761	25
1943	0.786703128788727	25
1944	0.694357283920005	25
1945	0.836159876464799	25
1946	0.866140123903726	25
1947	0.777372917367522	25
1948	0.824640079958097	26
1949	0.639344160848666	27
1950	0.504598662476024	27
1951	0.660685821942184	27
1952	0.7680580794313	27
1953	0.901525848363083	27
1954	0.958886104812219	27
1955	0.862017115940322	27
1956	0.664661950682746	27
1957	0.691499126642712	27
1958	0.763298863209941	27
1959	0.955418968516788	27
1960	1.0108605408632	27
1961	1.34443414754113	27
1962	1.18058790275528	27
1963	1.18801163488062	27
1964	1.41484340287719	27
1965	1.31059853237348	27
1966	1.10821847341012	27
1967	1.18235731369894	27
1968	1.25022717179361	27
1969	1.42659719333993	27
1970	1.1467761948361	27
1971	1.35912492591599	27
1972	1.33131824420911	27
1973	1.2115106554589	27
1974	0.907583748976761	27
1975	1.13361739459317	27
1976	0.818613085267386	27
1977	0.646468884291311	27
1978	0.671394871976604	27
1979	0.654648637371405	27
1980	0.781290264055144	27
1981	0.672594849516947	27
1982	0.72241119066571	27
1983	0.700949173329374	27
1984	0.510265875381961	27
1985	0.581528572997009	27
1986	0.958272380939688	27
1987	1.04674082215731	27
1988	1.11937763284925	27
1989	1.20764720086016	27
1990	1.12559195742326	27
1991	1.12415691101349	27
1992	1.14814536667684	27
1993	1.34893400031446	27
1994	0.982219484379141	27
1995	1.15251567131775	27
1996	0.900924352178231	27
1997	0.967300151847217	27
1998	1.13709706312303	27
1999	1.36354067164899	27
2000	1.08418842960549	27
2001	1.17097857416199	27
2002	1.10733846222977	27
2003	0.796753520561585	27
2004	1.09184203272451	27
2005	0.917478411759796	27
2006	0.678172372510591	27
2007	0.948311020295858	27
2008	0.846431328409448	27
2009	1.10776385465082	27
2010	1.01699409012271	27
2011	0.976107993056241	27
2012	1.0560630550514	27
2013	0.965206660777014	27
2014	0.811776072889554	27
2015	0.959302867618855	27
2016	0.854327165193974	27
2017	0.826201130476146	27
2018	0.812160658414821	27
