# Supplementary material for: Reconstructing spruce budworm outbreak severity: a comparison of paleoecological and tree-ring signals
Source: PLoS One. 2025 Aug 12;20(8):e0329406. doi: 10.1371/journal.pone.0329406 (PMC12342301; doi:10.1371/journal.pone.0329406)
Supplement: S4 Dataset — (ZIP) [file pone.0329406.s004.zip › Dendrochronology/Site_chronology/Buire_chronology_1900_present_clean_EPS_spline60.txt]

BUIstd	samp.depth
1900	1.03926153793223	10
1901	1.29058049020855	10
1902	1.12489617409884	10
1903	1.50249502106829	10
1904	1.3542519823262	10
1905	1.25173427478145	10
1906	1.26408343312399	10
1907	1.17867696630966	10
1908	1.14914989665769	10
1909	1.02908541073762	10
1910	1.01095237573414	10
1911	1.12364225550705	10
1912	1.1327417382611	10
1913	0.842521627484879	10
1914	0.608687861377884	10
1915	0.352771456123386	10
1916	0.507150562369944	10
1917	0.329009148668342	10
1918	0.212314267000346	10
1919	0.265077450799388	10
1920	0.4920375569758	10
1921	0.617287620152586	10
1922	0.725294995860837	10
1923	0.778259336372195	10
1924	1.09603883042514	10
1925	1.35435928900089	10
1926	1.10444508265531	12
1927	1.18244651318588	12
1928	1.42148813550938	12
1929	1.29975004725742	12
1930	1.32650210402964	12
1931	1.43353108732551	12
1932	1.88585004982774	12
1933	1.82951550218266	13
1934	1.43480926159721	13
1935	1.11256653602901	13
1936	1.36194230669102	14
1937	1.23602521134558	14
1938	1.20829995104384	16
1939	1.33345975352622	17
1940	1.43265196179599	17
1941	1.20214835312054	17
1942	1.18114746947521	17
1943	1.25390283425281	18
1944	1.06701717323671	19
1945	1.04707981235267	20
1946	1.03067851607713	20
1947	1.05110817028968	20
1948	1.04813840371128	21
1949	0.919207244343061	21
1950	0.691402008763895	21
1951	0.473907106442409	21
1952	0.341544708061919	21
1953	0.316530762847678	21
1954	0.580538721230702	21
1955	0.675337200457564	21
1956	0.628443589150865	21
1957	0.4326622671175	21
1958	0.281769177738692	21
1959	0.165949579739765	21
1960	0.26352298027151	21
1961	0.570643339387036	21
1962	0.763666786470043	21
1963	0.810912186240213	21
1964	0.974429052253819	21
1965	1.0453709223854	22
1966	1.19582076092894	23
1967	1.12004026246292	23
1968	1.21969573769365	23
1969	1.45383069492142	23
1970	1.49891887330396	23
1971	1.33374449996877	23
1972	1.30203521181812	24
1973	1.25691996987436	25
1974	1.22317587276792	25
1975	1.05757667703171	25
1976	1.24982573699696	25
1977	0.968331026095131	25
1978	0.807487956789496	25
1979	0.71900210110548	25
1980	0.766471443235105	25
1981	0.787331835691045	25
1982	0.809594968677065	25
1983	0.867857749024672	25
1984	0.681986500577973	25
1985	0.672416832662631	25
1986	0.882811722705424	25
1987	1.09714516284344	25
1988	1.23490724999193	25
1989	1.10276052969471	25
1990	1.15422550103577	25
1991	1.05385448769842	25
1992	1.1253826213971	25
1993	1.08165335346247	25
1994	1.33029488639457	25
1995	0.893616180721396	25
1996	1.00724073957292	25
1997	0.826217859724176	25
1998	1.02641348388466	25
1999	0.927270016802038	25
2000	1.29084329468569	25
2001	1.04642610146739	25
2002	1.24735661124104	25
2003	1.11403006482973	25
2004	0.868763955254759	25
2005	1.12913973541796	25
2006	1.01418102892792	25
2007	0.762237371299676	25
2008	1.04911902200825	25
2009	1.00636316808365	25
2010	1.00499016785104	25
2011	1.03841189143213	25
2012	0.872463145732728	25
2013	1.13077009765856	25
2014	1.10395615632623	25
2015	0.862640647414926	25
2016	0.958029885546579	25
2017	0.85381070761328	25
2018	0.743824283275283	25
