# Supplementary material for: Reconstructing spruce budworm outbreak severity: a comparison of paleoecological and tree-ring signals
Source: PLoS One. 2025 Aug 12;20(8):e0329406. doi: 10.1371/journal.pone.0329406 (PMC12342301; doi:10.1371/journal.pone.0329406)
Supplement: S4 Dataset — (ZIP) [file pone.0329406.s004.zip › Dendrochronology/Site_chronology/Lake1_chronology_1900_present_clean_EPS_spline60.txt]

L1std	samp.depth
1900	1.04353291679071	2
1901	1.04214849232683	2
1902	0.972077040222798	2
1903	0.859134685138103	2
1904	1.06899232218273	2
1905	0.987566375035227	3
1906	1.04050119580455	3
1907	1.09161009253956	3
1908	0.91380232893878	4
1909	0.999525009091561	5
1910	1.05694701909962	6
1911	0.992129221617916	6
1912	1.11532375868916	7
1913	1.02929994731997	7
1914	0.835221283333052	8
1915	0.885196915089683	9
1916	0.814087214768458	9
1917	1.02615929546693	9
1918	1.02023913554706	9
1919	0.843360049988546	10
1920	0.947168325216285	10
1921	0.880446404393838	10
1922	1.02581973638415	11
1923	0.96931247195315	12
1924	1.19179217987334	12
1925	0.901194977350998	12
1926	1.22295404716816	12
1927	1.22305110226133	12
1928	1.05041963097402	12
1929	1.21116383948091	13
1930	1.05236106168494	13
1931	1.07476576192318	13
1932	0.989194544353092	14
1933	1.23989159063141	17
1934	1.0725483145765	17
1935	1.02937447686455	17
1936	0.839069046414158	17
1937	0.98281595719114	17
1938	0.872461135974407	17
1939	0.888982793502818	17
1940	0.914965328566519	18
1941	0.981084073705333	18
1942	0.770319738779898	18
1943	0.858760093819682	18
1944	0.968454830064293	18
1945	0.738499479882036	18
1946	0.807382887226161	18
1947	0.851515956708042	18
1948	0.931052148443075	18
1949	0.719557810230864	18
1950	0.838234299060683	18
1951	0.961151416949835	18
1952	1.14484019554544	18
1953	1.15524353304165	18
1954	1.0272362181395	18
1955	0.969995705300908	18
1956	0.952961917393134	18
1957	0.892021646751515	18
1958	0.949892830103676	18
1959	1.09975817779752	18
1960	1.32933099280559	19
1961	1.19044554036809	19
1962	1.15842831057312	19
1963	1.21475451222513	20
1964	0.980373135440307	20
1965	1.01792201073678	21
1966	1.01049900036884	22
1967	1.03473332598917	23
1968	1.05553008978033	23
1969	1.03354778510623	24
1970	0.879140646921124	24
1971	1.0655980556673	24
1972	1.02064925181683	24
1973	1.00035145192048	24
1974	1.00235146515727	24
1975	0.893860682039968	24
1976	0.940976120060341	24
1977	1.34184513165183	24
1978	0.886665031969834	24
1979	0.857838478290597	24
1980	0.900742625146526	24
1981	0.935676093809433	24
1982	1.07278864141735	24
1983	1.08757408266675	24
1984	0.844793654046877	24
1985	0.98408955050552	24
1986	0.827080979048102	24
1987	0.923707176134168	24
1988	1.09673838867365	24
1989	1.1446698492588	24
1990	0.943516664512509	24
1991	0.805892363305981	24
1992	0.849628651618896	24
1993	0.916648073556105	24
1994	0.887689473836586	24
1995	1.05403593946004	24
1996	0.830909420933641	24
1997	0.96277989415055	24
1998	0.764068052660586	24
1999	0.876741711266919	24
2000	0.871411129629058	24
2001	1.04013237612004	24
2002	1.09122528564609	24
2003	1.16785319834508	24
2004	1.17254698970286	24
2005	1.08021088329281	24
2006	1.11216651472326	24
2007	0.985640934503739	24
2008	1.04211901269651	24
2009	0.997415835443023	24
2010	1.0739550327087	24
2011	0.960763044940695	24
2012	1.10991737782441	24
2013	1.3405111622329	24
2014	1.1399576029432	23
2015	1.10277385874811	23
2016	0.9383859106697	20
2017	0.815566645136289	17
2018	0.598201256428007	16
2019	0.586235370476489	15
