# Supplementary material for: Reconstructing spruce budworm outbreak severity: a comparison of paleoecological and tree-ring signals
Source: PLoS One. 2025 Aug 12;20(8):e0329406. doi: 10.1371/journal.pone.0329406 (PMC12342301; doi:10.1371/journal.pone.0329406)
Supplement: S4 Dataset — (ZIP) [file pone.0329406.s004.zip › Dendrochronology/Site_chronology/Lake2_chronology_1900_present_clean_EPS_spline60.txt]

L2std	samp.depth
1900	0.804322912392906	1
1901	1.11638120827249	1
1902	1.10240999721284	1
1903	1.30706668976104	1
1904	0.909341250237876	1
1905	1.01795574915654	1
1906	1.28893248666288	1
1907	1.13754894001615	1
1908	1.12765065218923	1
1909	1.10716765970187	1
1910	2.03664024321965	2
1911	1.84543740077939	3
1912	1.19632026485374	3
1913	0.736114361299119	3
1914	0.953252157399729	3
1915	0.855925286664459	3
1916	1.05828137293142	4
1917	0.733741458902232	5
1918	1.07011012502323	6
1919	1.11814259680463	6
1920	0.850042741204754	6
1921	0.810650771940676	6
1922	0.768240210160598	6
1923	0.97078712391326	6
1924	0.729401581633025	6
1925	0.880857557297104	6
1926	0.742493111707546	6
1927	0.735580655586225	6
1928	0.86761030955578	6
1929	0.781610064047963	6
1930	1.01635173988213	8
1931	1.1083048816719	9
1932	1.27391455910254	9
1933	1.07239868796507	9
1934	1.05941552275131	9
1935	0.896100155535832	9
1936	0.982679687244356	11
1937	1.05571270056092	11
1938	0.945579027795898	11
1939	1.01652774241232	11
1940	1.00466136800604	11
1941	0.970850013217247	11
1942	1.02613942231801	11
1943	1.17043013354029	13
1944	0.940730379135894	14
1945	0.988530477528252	14
1946	0.980742853830136	14
1947	1.04043835832978	14
1948	0.908899775565784	14
1949	1.20461445331983	14
1950	1.21846473296538	14
1951	1.13071850874481	15
1952	0.985976211555599	15
1953	0.800115189386214	15
1954	0.933815315264655	16
1955	0.946377065797366	16
1956	0.945980947253438	17
1957	0.942829436707861	17
1958	1.02658918117408	17
1959	1.11350456743708	17
1960	1.15445936434004	17
1961	1.03068324612108	17
1962	1.02899767099737	17
1963	0.857909087574876	17
1964	0.883021930548648	17
1965	1.06778262731632	17
1966	1.00199627014278	17
1967	1.09372968172565	17
1968	0.933530946150145	17
1969	0.874316274039729	17
1970	0.899849641707505	17
1971	0.824162079833508	17
1972	0.887356366334373	17
1973	0.938995701375139	17
1974	0.976979241572352	17
1975	0.781515836332292	17
1976	1.17723654313826	17
1977	0.721846681547473	17
1978	0.766948101193682	17
1979	1.05479203540043	17
1980	1.19110623469106	17
1981	1.17838752034845	17
1982	1.11834685127073	17
1983	0.935767250797654	18
1984	1.03260473301051	19
1985	0.743031129365284	19
1986	0.829074141949313	21
1987	1.04403718528202	22
1988	1.02309087946823	23
1989	0.971094122805201	24
1990	0.804478694313297	26
1991	0.826272912767872	26
1992	0.954663400618726	26
1993	1.00282438398117	26
1994	1.11317772316084	27
1995	0.870969453144075	27
1996	1.08807738948271	27
1997	0.914906254712982	27
1998	0.910022506460162	27
1999	0.87482261626757	27
2000	1.04034808163019	27
2001	1.03886636809689	27
2002	1.15062012538212	27
2003	1.09396929513712	27
2004	0.947093733427319	27
2005	1.05651992013055	27
2006	0.960651908110468	27
2007	1.10288863583385	27
2008	1.18265537130321	27
2009	1.12725354355034	27
2010	1.01619891599263	27
2011	1.24187730560401	27
2012	1.29532047809047	27
2013	1.14764004146529	27
2014	1.13394594537092	27
2015	1.11645673499262	27
2016	0.787031369345476	27
2017	0.547547813961575	27
2018	0.487997529608391	25
2019	0.562997890648568	24
