# Supplementary material for: Reconstructing spruce budworm outbreak severity: a comparison of paleoecological and tree-ring signals
Source: PLoS One. 2025 Aug 12;20(8):e0329406. doi: 10.1371/journal.pone.0329406 (PMC12342301; doi:10.1371/journal.pone.0329406)
Supplement: S4 Dataset — (ZIP) [file pone.0329406.s004.zip › Dendrochronology/Site_chronology/Lake3_chronology_1900_present_clean_EPS_spline60.txt]

L3std	samp.depth
1900	1.06061147683979	2
1901	1.46860232203858	2
1902	1.02420292056493	2
1903	1.58594375987131	3
1904	1.19628878232111	3
1905	0.968238606728853	3
1906	1.30751109138629	3
1907	1.37046699828639	3
1908	0.954113502778191	3
1909	1.16559704749644	3
1910	1.08975669623801	3
1911	0.951926688081491	3
1912	1.11053637210556	3
1913	0.89622566641096	3
1914	0.869834717710029	3
1915	0.864186363044289	3
1916	0.610026858425718	3
1917	0.729759037298484	3
1918	1.01640636915986	3
1919	0.960441708891013	3
1920	0.860197229512363	3
1921	0.870974938953706	3
1922	1.40738859038107	4
1923	1.12550812110948	4
1924	1.54276843762982	4
1925	1.07373132746488	4
1926	0.858105497374851	4
1927	0.776917959642399	5
1928	0.632358237606253	5
1929	0.520299240041263	5
1930	0.644995665544911	5
1931	0.612443217931142	5
1932	0.519624559172166	5
1933	0.585080699478434	5
1934	0.488168161104797	5
1935	0.329705175578523	7
1936	0.526607901861836	8
1937	0.462267313261485	8
1938	0.420408809259258	8
1939	0.377214769640722	8
1940	0.52338845259618	8
1941	0.671087639347523	8
1942	0.828082474933759	9
1943	1.20359905825726	9
1944	0.950541879285221	9
1945	1.04303501464551	9
1946	0.997985141314678	12
1947	1.11817639154413	13
1948	0.878609226647459	14
1949	0.996007172042068	14
1950	0.864570489133894	14
1951	0.713592176359018	15
1952	0.791070854961501	16
1953	0.663682044772877	17
1954	0.908271979960799	17
1955	0.973806701780883	18
1956	1.10339062369285	20
1957	0.95147934113837	20
1958	1.08372601422485	20
1959	1.15708071915013	22
1960	1.24709260916117	23
1961	1.23963474691023	24
1962	1.23052353966353	24
1963	1.02985841272211	24
1964	1.02848015801137	25
1965	1.04225134405399	26
1966	1.03363488828713	26
1967	1.06563140390365	26
1968	0.951513348170595	26
1969	0.987799636896526	26
1970	1.08663316211848	26
1971	0.94893321034922	26
1972	0.979297779386731	27
1973	0.962094448082384	27
1974	0.991639361828991	27
1975	0.964355156364376	27
1976	1.25224105609892	27
1977	0.927161368428938	27
1978	0.716918655549756	27
1979	0.701363342751109	27
1980	0.935480316594281	27
1981	1.11138622982698	27
1982	1.00004368023585	27
1983	0.871776089020837	27
1984	0.967373838816142	27
1985	0.790385595835198	27
1986	0.656536757199127	27
1987	0.890504714808276	27
1988	1.02990496310042	27
1989	1.02500638832663	27
1990	0.999605280200965	27
1991	0.940339201826657	27
1992	1.16412568861199	27
1993	1.18065258552311	27
1994	1.2822761583996	27
1995	0.933047218509964	27
1996	1.23001254317726	27
1997	0.970470817909126	27
1998	0.874182631521719	27
1999	0.989289955745529	27
2000	1.09161275077887	27
2001	1.08820478893252	27
2002	1.02892244156712	27
2003	0.981030035594662	27
2004	0.88371117939258	27
2005	0.927688613248966	27
2006	0.940663587179394	27
2007	1.04383423729583	27
2008	1.02129443672358	27
2009	1.09774388343099	27
2010	0.88191526122722	27
2011	1.04347124750451	27
2012	1.14399385224153	27
2013	1.04216762015333	27
2014	1.03361211585237	27
2015	1.15301991134013	27
2016	0.910965775775978	27
2017	0.652745492643283	27
2018	0.671690670848422	26
2019	0.700949573680989	25
