# Supplementary material for: Reconstructing spruce budworm outbreak severity: a comparison of paleoecological and tree-ring signals
Source: PLoS One. 2025 Aug 12;20(8):e0329406. doi: 10.1371/journal.pone.0329406 (PMC12342301; doi:10.1371/journal.pone.0329406)
Supplement: S4 Dataset — (ZIP) [file pone.0329406.s004.zip › Dendrochronology/Site_chronology/Lake4_chronology_1900_present_clean_EPS_spline60.txt]

L4std	samp.depth
1922	0.86382687403599	1
1923	1.26067018666711	1
1924	0.943245372771655	1
1925	1.26249825962	1
1926	1.30973749465419	1
1927	1.12626182502952	1
1928	1.18503642270435	1
1929	1.39196669277928	2
1930	1.93981618940641	3
1931	1.34535653932527	3
1932	1.41609571359595	4
1933	1.14390194136258	4
1934	1.07262014892325	4
1935	1.01284781119669	4
1936	1.098957198064	5
1937	1.0044381685895	6
1938	0.886190261907621	7
1939	0.917047386824917	7
1940	0.770826381134735	7
1941	0.664472254850538	7
1942	0.538515809473767	8
1943	0.730932159537846	8
1944	0.587989405183227	8
1945	0.617716175441795	8
1946	0.675369403928184	8
1947	0.725120148216741	8
1948	0.773317783490487	8
1949	0.764930913189051	8
1950	0.51814056771203	8
1951	0.496919103797724	8
1952	0.540276943364011	8
1953	0.448578748663627	8
1954	0.533530380156145	8
1955	0.44444533018312	8
1956	0.37189561248928	8
1957	0.52672891529048	8
1958	0.994274581297447	8
1959	1.68094486459775	10
1960	1.63530455339333	11
1961	1.73166692426215	11
1962	1.50486588780149	11
1963	1.33044446512116	14
1964	1.20054346679321	15
1965	1.08970463126194	17
1966	1.06039182021462	18
1967	0.917280075272375	20
1968	0.990261445112603	21
1969	0.844018478920681	22
1970	1.10752915557174	24
1971	1.02178037500949	27
1972	1.05536621883853	27
1973	1.0288608461209	27
1974	1.13125640573736	29
1975	1.12306079734576	29
1976	1.35631783613973	30
1977	0.896657566046744	30
1978	0.780110577522736	30
1979	0.976710155431788	30
1980	0.975150035230123	30
1981	1.09656932805403	31
1982	0.967912357582598	31
1983	0.892868713350475	31
1984	0.962835526499362	31
1985	0.813123696331529	31
1986	0.823309010046934	31
1987	1.03575170549437	31
1988	1.05116692987688	31
1989	1.01488307978022	31
1990	0.855627014071456	31
1991	0.970275278420787	31
1992	0.962173680632507	31
1993	0.991126954268121	31
1994	1.1464628581131	31
1995	0.855091718063606	31
1996	1.00331534653116	31
1997	0.883275359990012	31
1998	1.05464396951909	31
1999	0.7958267968284	31
2000	0.938461705281274	31
2001	0.91877548989001	31
2002	0.945149123722279	31
2003	0.922601446534145	31
2004	0.851022020524584	31
2005	1.01226367915068	31
2006	0.915113214133069	31
2007	0.988839478699228	31
2008	1.05516746963245	31
2009	1.00638841031778	31
2010	0.941734440843865	31
2011	0.865648105604498	31
2012	1.04389985482409	31
2013	1.17071784122892	31
2014	1.17012972606024	31
2015	1.19388668158369	31
2016	1.21225674302416	31
2017	1.03802007230524	31
2018	0.939281490224352	31
2019	1.00986407063334	25
