# Supplementary material for: Reconstructing spruce budworm outbreak severity: a comparison of paleoecological and tree-ring signals
Source: PLoS One. 2025 Aug 12;20(8):e0329406. doi: 10.1371/journal.pone.0329406 (PMC12342301; doi:10.1371/journal.pone.0329406)
Supplement: S4 Dataset — (ZIP) [file pone.0329406.s004.zip › Dendrochronology/Site_chronology/Lake5_chronology_1900_present_clean_EPS_spline60.txt]

L5std	samp.depth
1900	1.31201639713636	22
1901	1.26403028530148	22
1902	1.37853883836714	22
1903	1.44957838342406	22
1904	1.43370726086793	22
1905	1.24083058687021	22
1906	0.954375700030465	22
1907	0.918950677589112	22
1908	0.860162747648311	22
1909	0.958134928624512	22
1910	1.05252500778933	22
1911	1.15016471072383	22
1912	1.27223603110815	22
1913	0.781476292873936	22
1914	0.642279965180569	22
1915	0.546568315921496	22
1916	0.81126010497624	22
1917	0.880167104426435	23
1918	0.943625372283494	23
1919	0.981229676258343	23
1920	1.10140863977463	23
1921	0.941530955388806	23
1922	0.910728480663868	23
1923	1.10539360153449	23
1924	1.04243258424494	23
1925	1.06162221143192	23
1926	1.03337342665376	23
1927	0.816012913818401	23
1928	0.918989892476021	23
1929	0.84167380039638	23
1930	0.889328699739758	23
1931	0.922515631637242	23
1932	1.14372669411257	23
1933	1.05708662083952	23
1934	0.939490485988305	23
1935	0.999667998805919	23
1936	1.14057434652714	23
1937	0.954844891980048	23
1938	1.05348446575437	23
1939	0.985643050020343	23
1940	0.895871356346997	23
1941	0.943855660084372	23
1942	0.994304196650161	23
1943	1.10820022036991	23
1944	0.828824981253876	23
1945	1.00020585887442	23
1946	1.04100998874893	23
1947	1.10512880318262	23
1948	0.833243492327305	23
1949	1.12287829070238	23
1950	1.06071094500095	23
1951	0.769697683735774	23
1952	0.703922459364541	23
1953	0.773591506074873	23
1954	0.999166079061707	23
1955	1.05477661178003	23
1956	0.965516121594588	23
1957	0.947077947168695	23
1958	0.847170083477453	23
1959	1.03067352093971	23
1960	1.30941497217233	23
1961	1.31100486846705	23
1962	1.50613109183283	23
1963	1.21011058669023	23
1964	1.16204161907216	23
1965	1.16822838037886	23
1966	0.955409234304376	23
1967	1.07997579007161	23
1968	1.0668680651544	23
1969	0.990920449248109	23
1970	1.01638979681873	23
1971	0.964908838135757	23
1972	1.04191111950556	23
1973	1.03530692349082	23
1974	1.01382098737681	23
1975	0.857878413470431	23
1976	1.09480586702041	23
1977	0.597245362535707	23
1978	0.570585149974593	23
1979	0.653686711737282	23
1980	0.766858170403055	23
1981	0.849983093557921	23
1982	0.928661181461652	23
1983	0.902473944538383	23
1984	0.99117690075554	23
1985	0.811179571742165	23
1986	0.86421670180559	23
1987	1.03966360823929	23
1988	1.11115303314346	23
1989	1.15501252959298	23
1990	0.897406858231091	23
1991	0.907802278121604	23
1992	0.988109458628004	23
1993	1.00544113646154	23
1994	1.01171425464232	23
1995	0.79835048093145	23
1996	1.02760429812349	23
1997	0.905183543327669	23
1998	0.949935246954189	23
1999	0.989915581356854	23
2000	1.12464303537918	23
2001	1.03344929345252	23
2002	1.03076959544389	23
2003	1.16455419881573	23
2004	1.21776074419226	23
2005	1.09873947697236	23
2006	1.11554204599245	23
2007	1.2466703368165	23
2008	1.19721147318536	23
2009	1.13361381299137	23
2010	0.865802437984582	23
2011	0.964999381821985	23
2012	1.13041691781293	23
2013	1.11896189502363	23
2014	1.03526621624546	23
2015	0.903946350933651	23
2016	1.01427789451189	23
2017	0.764728164332013	22
2018	0.589122436205744	21
2019	0.599844881835662	18
