# Supplementary material for: Reconstructing spruce budworm outbreak severity: a comparison of paleoecological and tree-ring signals
Source: PLoS One. 2025 Aug 12;20(8):e0329406. doi: 10.1371/journal.pone.0329406 (PMC12342301; doi:10.1371/journal.pone.0329406)
Supplement: S4 Dataset — (ZIP) [file pone.0329406.s004.zip › Dendrochronology/Site_chronology/Lake8_chronology_1900_present_clean_EPS_spline60.txt]

L8std	samp.depth
1900	1.29021574276677	1
1901	0.936823646446673	1
1902	0.758746286322632	1
1903	0.831206112806199	1
1904	0.840462222575663	1
1905	0.961493277549921	1
1906	1.01846177328215	1
1907	1.18101476755355	2
1908	0.873055930596893	2
1909	0.935747791949911	2
1910	1.00254682378788	2
1911	1.10764835931155	2
1912	1.25964231054339	2
1913	1.02699794896718	2
1914	0.993317392163877	2
1915	0.489057856190243	2
1916	0.844865084667595	2
1917	0.935277837554475	2
1918	1.09516849434904	2
1919	1.05343364513265	2
1920	0.831816214894312	2
1921	0.819091387093926	2
1922	0.896628353286527	2
1923	1.04670271886639	2
1924	1.06349147740232	2
1925	1.11456114656404	2
1926	1.00632263958034	3
1927	0.908585720062469	3
1928	1.0698312367442	3
1929	0.82692054027055	3
1930	0.790557962484276	3
1931	1.08796716151969	3
1932	1.17192064545094	3
1933	0.967072231816648	3
1934	1.04981671033606	3
1935	0.924202705658906	4
1936	1.1121816222482	4
1937	1.03353259598197	4
1938	0.977070537970423	4
1939	0.989290294277326	4
1940	1.02097618647099	4
1941	0.983614664060536	4
1942	0.951586058694101	4
1943	1.12114280290189	4
1944	1.11907159064561	4
1945	1.04352316993562	4
1946	1.12169021935412	4
1947	1.14610904472118	4
1948	1.26447056282826	4
1949	1.10977801611361	4
1950	1.24771014334622	4
1951	1.04358924599089	4
1952	0.984408249626487	5
1953	0.586529888698434	5
1954	0.677838646208165	5
1955	0.757299419391393	5
1956	0.845575944604056	5
1957	0.776810931998399	5
1958	0.795797531110125	5
1959	0.843576253753852	5
1960	0.82627887082898	6
1961	0.824503067759735	6
1962	0.860006353646856	6
1963	0.685476650862618	6
1964	0.639257933494968	6
1965	0.705213909940284	6
1966	0.545420462073333	8
1967	0.490526190885512	8
1968	0.446629176245739	9
1969	0.420625047012526	10
1970	0.703963261836359	10
1971	0.683443004410017	11
1972	0.892849419521512	13
1973	1.00858387333118	13
1974	1.14514981195275	13
1975	1.12259270667364	13
1976	1.16449580752995	14
1977	0.820021260748758	15
1978	0.779458333948151	15
1979	0.968704350210272	15
1980	1.125508324949	16
1981	1.23038819556461	16
1982	1.11236664916367	16
1983	0.986048894966835	17
1984	1.20076811850107	17
1985	1.05218504644183	17
1986	1.06823231141128	17
1987	1.11444387769601	17
1988	1.08866434836582	17
1989	0.995195252030796	17
1990	0.910643040741329	17
1991	0.879674514855871	17
1992	0.906283696748079	17
1993	1.08266146458259	17
1994	1.2129932746517	17
1995	1.04083799965739	17
1996	1.17032700871862	17
1997	0.959330065550334	17
1998	0.957092070939526	17
1999	1.00413969156491	17
2000	1.06674337382226	17
2001	0.952746340023674	17
2002	1.16808938236592	17
2003	1.09138242524982	17
2004	1.0680816983255	17
2005	0.980618220999729	17
2006	0.867801190762622	17
2007	0.9711462369517	17
2008	1.00242339764758	17
2009	0.986183543713033	17
2010	0.853850402893393	17
2011	0.838248294251699	17
2012	0.899506525350934	17
2013	1.05607724872308	17
2014	1.06668863331618	17
2015	0.783342213549527	17
2016	0.870552165741419	17
2017	0.845933033046895	17
2018	0.759294840013721	16
