# Supplementary material for: Reconstructing spruce budworm outbreak severity: a comparison of paleoecological and tree-ring signals
Source: PLoS One. 2025 Aug 12;20(8):e0329406. doi: 10.1371/journal.pone.0329406 (PMC12342301; doi:10.1371/journal.pone.0329406)
Supplement: S5 Dataset — (ZIP) [file pone.0329406.s005.zip]

Archive with 45 entries (34 files):
- GAM output used to for wavelet analysis/
- GAM output used to for wavelet analysis/Belanger GAM data/
- GAM output used to for wavelet analysis/BoisJoli GAM data/
- GAM output used to for wavelet analysis/Buire GAM data/
- GAM output used to for wavelet analysis/Lake 1 GAM data/
- GAM output used to for wavelet analysis/Lake 2 GAM data/
- GAM output used to for wavelet analysis/Lake 3 GAM data/
- GAM output used to for wavelet analysis/Lake 4 GAM data/
- GAM output used to for wavelet analysis/Lake 5 GAM data/
- GAM output used to for wavelet analysis/Lake 8 GAM data no outlier/
- GAM output used to for wavelet analysis/Lake 8 GAM data outlier/
- GAM output used to for wavelet analysis/Belanger GAM data/GSI_predicted_curve_and_residuals.txt
- GAM output used to for wavelet analysis/Belanger GAM data/Lepidopteran_scales_predicted_curve_and_residuals.txt
- GAM output used to for wavelet analysis/Belanger GAM data/Percent_defoliation_predicted_curve_and_residuals.txt
- GAM output used to for wavelet analysis/BoisJoli GAM data/GSI_predicted_curve_and_residuals.txt
- GAM output used to for wavelet analysis/BoisJoli GAM data/Lepidopteran_scales_predicted_curve_and_residuals.txt
- __MACOSX/GAM output used to for wavelet analysis/BoisJoli GAM data/._Lepidopteran_scales_predicted_curve_and_residuals.txt
- GAM output used to for wavelet analysis/BoisJoli GAM data/Percent_defoliation_predicted_curve_and_residuals.txt
- GAM output used to for wavelet analysis/Buire GAM data/GSI_predicted_curve_and_residuals.txt
- __MACOSX/GAM output used to for wavelet analysis/Buire GAM data/._GSI_predicted_curve_and_residuals.txt
- GAM output used to for wavelet analysis/Buire GAM data/Lepidopteran_scales_predicted_curve_and_residuals.txt
- __MACOSX/GAM output used to for wavelet analysis/Buire GAM data/._Lepidopteran_scales_predicted_curve_and_residuals.txt
- GAM output used to for wavelet analysis/Buire GAM data/Percent_defoliation_predicted_curve_and_residuals.txt
- GAM output used to for wavelet analysis/Lake 1 GAM data/GSI_predicted_curve_and_residuals.txt
- GAM output used to for wavelet analysis/Lake 1 GAM data/Lepidopteran_scales_predicted_curve_and_residuals.txt
- GAM output used to for wavelet analysis/Lake 1 GAM data/Percent_defoliation_predicted_curve_and_residuals.txt
- GAM output used to for wavelet analysis/Lake 2 GAM data/GSI_predicted_curve_and_residuals.txt
- GAM output used to for wavelet analysis/Lake 2 GAM data/Lepidopteran_scales_predicted_curve_and_residuals.txt
- GAM output used to for wavelet analysis/Lake 2 GAM data/Percent_defoliation_predicted_curve_and_residuals.txt
- GAM output used to for wavelet analysis/Lake 3 GAM data/GSI_predicted_curve_and_residuals.txt
- __MACOSX/GAM output used to for wavelet analysis/Lake 3 GAM data/._GSI_predicted_curve_and_residuals.txt
- GAM output used to for wavelet analysis/Lake 3 GAM data/Lepidopteran_scales_predicted_curve_and_residuals.txt
- GAM output used to for wavelet analysis/Lake 3 GAM data/Percent_defoliation_predicted_curve_and_residuals.txt
- GAM output used to for wavelet analysis/Lake 4 GAM data/GSI_predicted_curve_and_residuals.txt
- GAM output used to for wavelet analysis/Lake 4 GAM data/Lepidopteran_scales_predicted_curve_and_residuals.txt
- GAM output used to for wavelet analysis/Lake 4 GAM data/Percent_defoliation_predicted_curve_and_residuals.txt
- GAM output used to for wavelet analysis/Lake 5 GAM data/GSI_predicted_curve_and_residuals.txt
- GAM output used to for wavelet analysis/Lake 5 GAM data/Lepidopteran_scales_predicted_curve_and_residuals.txt
- GAM output used to for wavelet analysis/Lake 5 GAM data/Percent_defoliated_predicted_curve_and_residuals.txt
- GAM output used to for wavelet analysis/Lake 8 GAM data no outlier/GSI_predicted_curve_and_residuals.txt
- GAM output used to for wavelet analysis/Lake 8 GAM data no outlier/Lepidopteran_scales_predicted_curve_and_residuals.txt
- GAM output used to for wavelet analysis/Lake 8 GAM data no outlier/Percent_defoliation_predicted_curve_and_residuals.txt
- GAM output used to for wavelet analysis/Lake 8 GAM data outlier/GSI_predicted_curve_and_residuals.txt
- GAM output used to for wavelet analysis/Lake 8 GAM data outlier/Lepidopteran_scales_predicted_curve_and_residuals.txt
- GAM output used to for wavelet analysis/Lake 8 GAM data outlier/Percent_defoliation_predicted_curve_and_residuals.txt
