# Supplementary material for: Reconstructing spruce budworm outbreak severity: a comparison of paleoecological and tree-ring signals
Source: PLoS One. 2025 Aug 12;20(8):e0329406. doi: 10.1371/journal.pone.0329406 (PMC12342301; doi:10.1371/journal.pone.0329406)
Supplement: S5 Dataset — (ZIP) [file pone.0329406.s005.zip › GAM output used to for wavelet analysis/Belanger GAM data/GSI_predicted_curve_and_residuals.txt]

year	predictedGSI	residGSI
239	1911.05	1.26704568414179	0.99545431585821
240	1912.05	1.05719896492502	-0.774198964925022
241	1913.05	0.86697473275937	-0.46157473275937
242	1914.05	0.715995474695949	0.324604525304051
243	1915.05	0.623883677785875	-0.354583677785875
244	1916.05	0.608807130233068	0.0884928697669319
245	1917.05	0.66566267979082	0.06503732020918
246	1918.05	0.770631180006365	-0.173231180006364
247	1919.05	0.899363346363088	-0.127163346363088
248	1920.05	1.0275266499359	0.0281733500640959
249	1921.05	1.13646870732762	0.447031292672384
250	1922.05	1.22146103170054	-0.0842610317005403
251	1923.05	1.27986958515795	0.134030414842047
252	1924.05	1.30906032980313	0.0407396701968694
253	1925.05	1.30740554743471	0.087494452565291
254	1926.05	1.28203622831092	0.0197637716890788
255	1927.05	1.2445931657692	-0.285193165769198
256	1928.05	1.2067544242468	0.0133455757532004
257	1929.05	1.18007212784419	0.00722787215580922
258	1930.05	1.16854198045428	-0.0978419804542767
259	1931.05	1.16444723464824	-0.161247234648237
260	1932.05	1.15906362030291	0.272336379697091
261	1933.05	1.14366686729513	0.158633132704868
262	1934.05	1.11184923112	-0.0892492311200028
263	1935.05	1.06911279808085	-0.0740127980808457
264	1936.05	1.02477643936516	0.191323560634836
265	1937.05	0.988160766600443	-0.0640607666004437
266	1938.05	0.968246128901842	-0.165546128901842
267	1939.05	0.966186837600923	-0.0389868376009234
268	1940.05	0.975311166245665	-0.0377111662456652
269	1941.05	0.988607125871712	-0.111807125871712
270	1942.05	0.999063027879863	-0.0488630278798636
271	1943.05	1.00032588445353	0.384374115546466
272	1944.05	0.988098106524622	-0.127898106524622
273	1945.05	0.958481891044936	-0.0519818910449363
274	1946.05	0.907579434966286	0.182620565033714
275	1947.05	0.832672535567665	0.354427464432336
276	1948.05	0.744755843931603	0.0147441560683973
277	1949.05	0.663671013594523	-0.291471013594523
278	1950.05	0.609407148133745	-0.211707148133745
279	1951.05	0.601852814468959	-0.310252814468959
280	1952.05	0.64873164394639	0.0627683560536096
281	1953.05	0.734141153368769	0.0542588466312315
282	1954.05	0.83946436978276	-0.0237643697827601
283	1955.05	0.946084320235032	0.145515679764968
284	1956.05	1.03716118533994	0.215638814660061
285	1957.05	1.10766966262984	-0.158869662629835
286	1958.05	1.15740409011265	-0.0349040901126465
287	1959.05	1.18617302302484	0.134726976975157
288	1960.05	1.19387850019758	-0.042178500197581
289	1961.05	1.18372290528891	0.0889770947110931
290	1962.05	1.16301217782932	0.0573878221706803
291	1963.05	1.13930877633314	-0.0607087763331435
292	1964.05	1.1201751593147	-0.0854751593147038
293	1965.05	1.11111015507782	-0.0158101550778209
294	1966.05	1.1093580710843	-0.0582580710843033
295	1967.05	1.11009958458546	-0.127299584585455
296	1968.05	1.10851537283258	0.0777846271674176
297	1969.05	1.09996884892654	0.01873115107346
298	1970.05	1.08274666680343	0.0960533331965707
299	1971.05	1.05748653959489	0.00881346040510844
300	1972.05	1.02489277512993	0.133807224870073
301	1973.05	0.985674578448535	0.110025421551465
302	1974.05	0.942201309119122	-0.178801309119122
303	1975.05	0.900911909049649	0.0469880909503504
304	1976.05	0.86885747152286	-0.130657471522859
305	1977.05	0.853089089821494	-0.167289089821494
306	1978.05	0.859715212666704	-0.025515212666704
307	1979.05	0.886639789817646	0.0677602101823537
308	1980.05	0.927542326887088	0.0886576731129123
309	1981.05	0.976067416726255	0.110532583273745
310	1982.05	1.02587354152007	-0.0243735415200728
311	1983.05	1.0714525434753	-0.048052543475301
312	1984.05	1.10858797283255	-0.0722879728325478
313	1985.05	1.133174494502	-0.209774494501999
314	1986.05	1.14110677339384	0.0950932266061597
315	1987.05	1.12949688382642	0.286603116173575
316	1988.05	1.10171590280788	0.188084097192124
317	1989.05	1.06314075169802	-0.041640751698016
318	1990.05	1.01914926651437	-0.210849266514372
319	1991.05	0.975055895944636	-0.109655895944636
320	1992.05	0.934717180090274	0.026282819909726
321	1993.05	0.900531750466523	0.0278682495334768
322	1994.05	0.874834851258785	0.195565148741214
323	1995.05	0.859961432494106	-0.154961432494105
324	1996.05	0.857601354918757	-0.020201354918757
325	1997.05	0.867431553630003	-0.0417315536300029
326	1998.05	0.888737438949591	-0.0492374389495907
327	1999.05	0.920804421199269	-0.014104421199268
328	2000.05	0.962583202842578	0.0278167971574218
329	2001.05	1.00913350749144	-0.0458335074914393
330	2002.05	1.05300474982124	0.0407952501787623
331	2003.05	1.08670450602508	0.0501954939749159
332	2004.05	1.10277385362786	0.00842614637213912
333	2005.05	1.0978075312988	0.0815924687012017
334	2006.05	1.07627309067342	0.0350269093265769
335	2007.05	1.04354261934509	-0.00794261934509199
336	2008.05	1.00498820490716	0.0839117950928381
337	2009.05	0.965834745557036	-0.0600347455570363
338	2010.05	0.930328624387827	-0.164028624387827
339	2011.05	0.90231704685082	0.0141829531491796
340	2012.05	0.885646040882138	0.0835539591178625
341	2013.05	0.884067685859239	-0.0029676858592389
342	2014.05	0.898017301244673	-0.0961173012446735
343	2015.05	0.923806240570079	-0.0575062405700791
344	2016.05	0.957488062522132	0.0377119374778679
345	2017.05	0.995116325787509	0.0726836742124914
