# Supplementary material for: Reconstructing spruce budworm outbreak severity: a comparison of paleoecological and tree-ring signals
Source: PLoS One. 2025 Aug 12;20(8):e0329406. doi: 10.1371/journal.pone.0329406 (PMC12342301; doi:10.1371/journal.pone.0329406)
Supplement: S5 Dataset — (ZIP) [file pone.0329406.s005.zip › GAM output used to for wavelet analysis/Belanger GAM data/Lepidopteran_scales_predicted_curve_and_residuals.txt]

year	residWS	predictedWS	predictedWS_norm
239	1911.05	-0.234980067326249	0.733982063334233	-0.880219106039209
240	1912.05	0.24158406494345	0.94827117387978	-0.334709720700895
241	1913.05	0.109631353080516	1.1332479840505	0.136180217482063
242	1914.05	-0.0167208563405634	1.25960019347158	0.457831261354311
243	1915.05	-0.0627272140109574	1.30560655114198	0.574948271315937
244	1916.05	-0.0500040509545487	1.29288338808557	0.542559295316219
245	1917.05	-0.0155229853285099	1.25840232245953	0.454781876913652
246	1918.05	0.0076459346367399	1.23523340249428	0.39580144969073
247	1919.05	0.0189238263558411	1.22395551077518	0.367091657746865
248	1920.05	0.0337972007550633	1.20908213637596	0.329228952984265
249	1921.05	0.0214646562484153	1.1765151768123	0.24632421718746
250	1922.05	-0.056352609823779	1.13092815248443	0.130274691585407
251	1923.05	-0.0151791838709456	1.08975472653159	0.0254607314797238
252	1924.05	0.00471051875543615	1.06986502390521	-0.0251718901530613
253	1925.05	0.00268265779065291	1.07189288487	-0.0200096250914643
254	1926.05	-0.00685976956811007	1.08143531222876	0.00428224708935918
255	1927.05	-0.00909390806154375	1.08366945072219	0.00996962669166756
256	1928.05	0.00545949686732872	1.06911604579332	-0.0270785413515779
257	1929.05	0.0395495608568661	1.03502598180378	-0.113860598571996
258	1930.05	0.0953999673713328	0.979175575289317	-0.25603730951656
259	1931.05	-0.102968846833427	0.907158856401325	-0.439368118789391
260	1932.05	-0.0427598084016646	0.838033609810436	-0.615338193438334
261	1933.05	0.00311966128904217	0.792154140119729	-0.732132188461733
262	1934.05	0.0155356607502368	0.779738140658534	-0.763739227275763
263	1935.05	0.00843678417357052	0.7868370172352	-0.745667829302852
264	1936.05	-0.000704678502724265	0.795978479911496	-0.72239668093258
265	1937.05	0.0012601916052658	0.794013609803505	-0.727398592052333
266	1938.05	0.0129753589845695	0.782298442424202	-0.757221543577725
267	1939.05	0.0186501809252814	0.765227538996658	-0.80067843232126
268	1940.05	-0.0252004341876663	0.747065734122698	-0.846912396278671
269	1941.05	-0.00959328887896238	0.731458588813995	-0.886643039719028
270	1942.05	-1.78242144455165e-06	0.721867082356477	-0.911059851094971
271	1943.05	0.0011287173712573	0.720736582563775	-0.913937730635708
272	1944.05	-0.00168355164708545	0.723548851582117	-0.906778621431809
273	1945.05	-0.000999449367738436	0.72286474930277	-0.90852012016203
274	1946.05	0.0098819179724482	0.711983381962583	-0.936220491843418
275	1947.05	0.0300937484376722	0.69177155149736	-0.987673144689735
276	1948.05	-0.0229209685766553	0.66749023366867	-1.04948536991299
277	1949.05	-0.0136262770774342	0.644373965387156	-1.10833176331796
278	1950.05	0.00435390497278321	0.626393783336938	-1.15410337548022
279	1951.05	0.0142301589568274	0.616517529352895	-1.17924506012562
280	1952.05	0.0130305760106348	0.617717112299087	-1.17619131766538
281	1953.05	-0.00305738142411327	0.633805069733836	-1.13523668516336
282	1954.05	-0.0387539342420975	0.669501622551819	-1.04436503733739
283	1955.05	-0.0986234544003252	0.729371142710048	-0.891956988888876
284	1956.05	0.0999644434496257	0.807460694526682	-0.693166750297716
285	1957.05	0.0471339081146426	0.882345185244893	-0.502535539971323
286	1958.05	-0.00197278030184167	0.931451873661377	-0.377526110673317
287	1959.05	-0.0155091716391696	0.944988264998706	-0.343066923739711
288	1960.05	-0.00952995023239511	0.939009043591931	-0.358288049004115
289	1961.05	-0.00319968396643189	0.932678777325967	-0.37440281867665
290	1962.05	-0.00869862489244078	0.938177718251977	-0.36040432908041
291	1963.05	-0.00720165446271059	0.947974122304998	-0.335465916018336
292	1964.05	0.00677093146439955	0.951083474665868	-0.327550530626795
293	1965.05	0.0166319488779206	0.941222457252347	-0.35265342798992
294	1966.05	0.0269418672004008	0.930912538929867	-0.378899078982946
295	1967.05	0.0204780208294879	0.93737638530078	-0.362444258428877
296	1968.05	-0.0172144644048686	0.975068870535137	-0.266491625092911
297	1969.05	-0.0847890388749087	1.04264344500518	-0.0944690501249011
298	1970.05	-0.136132318177662	1.13315482956956	0.135943076903559
299	1971.05	0.163872381763803	1.23845548249086	0.404003802455969
300	1972.05	0.0618417560232174	1.34048610823144	0.663740117529245
301	1973.05	-0.0139586386435062	1.41628650289817	0.856702917168367
302	1974.05	-0.042010875973336	1.444338740228	0.92811465948323
303	1975.05	-0.019250351639271	1.42157821589393	0.870173872814956
304	1976.05	0.0448437632561194	1.35748410099854	0.707011399783196
305	1977.05	0.140160682141539	1.26216718211312	0.464365967632435
306	1978.05	-0.139317230348692	1.15361933886793	0.188038966704886
307	1979.05	-0.0596961655202405	1.0571313322344	-0.0575876685318464
308	1980.05	-0.000264764457954203	0.997699931172118	-0.208880410289675
309	1981.05	0.0177784603494728	0.979656706364691	-0.254812508515116
310	1982.05	0.0161292675279366	0.981305899186228	-0.250614207630435
311	1983.05	0.018026944796694	0.979408221917469	-0.255445067947207
312	1984.05	0.0372885981805415	0.960146568533622	-0.304478883390615
313	1985.05	-0.0478468536831894	0.925930820541824	-0.391580890619904
314	1986.05	-0.010351645742	0.880799926606646	-0.506469258711362
315	1987.05	0.0344475954975522	0.836000685367093	-0.620513348445995
316	1988.05	0.0504844399806417	0.819963840884003	-0.661337864234337
317	1989.05	0.00682476870347526	0.86362351216117	-0.550194743700372
318	1990.05	-0.111436853605052	0.981885134469697	-0.249139665677991
319	1991.05	-0.236379345834671	1.13587774414018	0.142874719159981
320	1992.05	0.21551437942753	1.27546519415231	0.498218319510002
321	1993.05	0.128260157614561	1.36271941596528	0.720338784652576
322	1994.05	0.0729897524365715	1.41798982114327	0.861039003526445
323	1995.05	0.0119834687896654	1.47899610479017	1.01634087681937
324	1996.05	-0.0888869883086001	1.57986656188844	1.273123785248
325	1997.05	-0.239104042424816	1.73008361600466	1.65552685113245
326	1998.05	-0.118842903918819	1.9287919167371	2.1613726345146
327	1999.05	0.269554843434138	2.17021337858477	2.77595203579504
328	2000.05	0.0406291650270942	2.39913905699182	3.35872129456911
329	2001.05	-0.0918898137814383	2.53165803580035	3.69607089899587
330	2002.05	-0.0489459058404282	2.48871412785934	3.58674987579835
331	2003.05	0.166835758347777	2.27293246367113	3.03744094125234
332	2004.05	0.487976654961991	1.95179156705692	2.21992215705925
333	2005.05	-0.330675869295697	1.59420175269962	1.30961645213249
334	2006.05	-0.328136607035557	1.25966897778544	0.458006363526687
335	2007.05	-0.0660123114860891	0.997544682235973	-0.209275622867278
336	2008.05	0.0756822843471655	0.855850086402719	-0.569983321368504
337	2009.05	0.0921109753332628	0.839421395416622	-0.611805349090413
338	2010.05	0.0419676309309459	0.889564739818938	-0.484156935626581
339	2011.05	-0.00617342783796271	0.942678965255909	-0.34894563908856
340	2012.05	-0.0141377665136173	0.96021156026953	-0.304313435870593
341	2013.05	-0.00819539614977682	0.95426918990569	-0.31944075053618
342	2014.05	0.00300990344321173	0.943063890312702	-0.347965746873795
343	2015.05	0.0062888940671213	0.939784899688791	-0.356312975322435
344	2016.05	0.00262829634930639	0.943445497406606	-0.346994301098009
345	2017.05	-0.00450209553937142	0.950575889295284	-0.328842675537047
