# Supplementary material for: Reconstructing spruce budworm outbreak severity: a comparison of paleoecological and tree-ring signals
Source: PLoS One. 2025 Aug 12;20(8):e0329406. doi: 10.1371/journal.pone.0329406 (PMC12342301; doi:10.1371/journal.pone.0329406)
Supplement: S5 Dataset — (ZIP) [file pone.0329406.s005.zip › GAM output used to for wavelet analysis/Belanger GAM data/Percent_defoliation_predicted_curve_and_residuals.txt]

year	predictedPD	residPD	predictedPD_norm
239	1911.05	39.1562271498032	-39.1562271498032	0.535532944634519
240	1912.05	63.5186174133521	36.4813825866479	1.52729063655887
241	1913.05	85.1657219424093	14.8342780575908	2.40851297116306
242	1914.05	101.382255002483	-1.38225500248257	3.06866459112691
243	1915.05	109.481141312188	-9.48114131218783	3.3983585458982
244	1916.05	108.335879645601	-8.33587964560058	3.35173659892104
245	1917.05	99.1658372154139	0.834162784586098	2.97843742683539
246	1918.05	83.3838767321861	16.6161232678139	2.33597662830259
247	1919.05	62.5372289793296	37.4627710206704	1.48733973200155
248	1920.05	39.6116861242442	-39.6116861242442	0.554074021120504
249	1921.05	18.4656937834818	-18.4656937834818	-0.306748760653192
250	1922.05	2.96989459222588	-2.96989459222588	-0.937560346634432
251	1923.05	-4.28122392437127	4.28122392437128	-1.2327428999921
252	1924.05	-5.29675867553251	5.29675867553251	-1.27408385176183
253	1925.05	-3.12352167551128	3.12352167551128	-1.18561451489341
254	1926.05	-0.775749125306244	0.775749125306252	-1.09004008806722
255	1927.05	0.168399722645325	-0.168399722645322	-1.05160515322922
256	1928.05	0.100855839753951	-0.100855839753962	-1.0543547670674
257	1929.05	-0.443713406700658	0.443713406700663	-1.07652339391864
258	1930.05	-0.936615486442347	0.936615486442342	-1.09658872509761
259	1931.05	-0.905903659442462	0.905903659442462	-1.09533849101422
260	1932.05	0.0890107587660219	-0.0890107587660296	-1.05483696319242
261	1933.05	2.4883130706869	-2.48831307068691	-0.957164834252773
262	1934.05	6.46041645711382	-6.46041645711382	-0.795466247045516
263	1935.05	11.2889473035933	5.41105269640676	-0.598903735900832
264	1936.05	16.0777782851431	-1.77777828514308	-0.403957348871489
265	1937.05	19.9510210714944	5.04897892850563	-0.246283233790844
266	1938.05	22.7590603781943	2.24093962180566	-0.131972012620876
267	1939.05	25.2621455419129	-0.262145541912915	-0.0300750338020985
268	1940.05	28.2780688281546	-6.07806882815458	0.092698843679832
269	1941.05	32.496019763071	0.803980236929029	0.264405529214779
270	1942.05	37.5174874498824	-1.11748744988241	0.46882222024021
271	1943.05	42.397037020279	-5.99703702027903	0.66746162988827
272	1944.05	46.1854405667021	8.31455943329793	0.821682062146104
273	1945.05	48.3563472570869	15.2436527429131	0.91005653547767
274	1946.05	49.6273200229885	-11.1273200229885	0.961795999593193
275	1947.05	50.9434933660442	-12.4434933660442	1.01537551386747
276	1948.05	53.2147150780228	0.585284921977269	1.10783366672329
277	1949.05	56.3020290570105	5.19797094298945	1.23351375611205
278	1950.05	58.8660404290005	2.63395957099946	1.33789095280105
279	1951.05	59.5015671722289	1.99843282777112	1.36376232786737
280	1952.05	56.9944625165558	-3.19446251655583	1.26170172134128
281	1953.05	51.574138583459	2.22586141654104	1.04104816907414
282	1954.05	44.1296262957614	5.87037370423856	0.737992834844635
283	1955.05	35.5532789210105	-2.25327892101051	0.388862130282749
284	1956.05	26.6989296863321	-1.69892968633208	0.0284143718534149
285	1957.05	18.3178917908661	-0.717891790866076	-0.312765566125588
286	1958.05	11.1446101948695	-5.24461019486947	-0.604779490958459
287	1959.05	5.88942959091928	0.0105704090807155	-0.818710297009838
288	1960.05	2.66079399944329	3.2392060005567	-0.950143384963359
289	1961.05	0.937554296418535	-0.93755429641854	-1.02029398233973
290	1962.05	0.168919082523194	-0.168919082523196	-1.05158401083932
291	1963.05	-0.157988916953412	0.157988916953403	-1.06489196295425
292	1964.05	-0.299388867980833	0.299388867980834	-1.07064815056771
293	1965.05	-0.405074900980941	0.405074900980935	-1.07495047620254
294	1966.05	-0.623882174819513	0.62388217481951	-1.08385780403577
295	1967.05	-0.913375425822863	0.913375425822856	-1.09564265582317
296	1968.05	-0.76984536156588	0.769845361565881	-1.08979975437921
297	1969.05	0.378557768091858	-0.378557768091856	-1.04304992298142
298	1970.05	3.07769085969587	-3.07769085969587	-0.933172116404657
299	1971.05	7.32133030102226	1.77866969897773	-0.760419688906357
300	1972.05	12.5754550725252	-3.87545507252522	-0.546531864267706
301	1973.05	18.284911001988	-5.78491100198796	-0.314108166367262
302	1974.05	23.90524776234	8.09475223765997	-0.0853123810200335
303	1975.05	28.9570697433407	1.84293025665935	0.120339989444869
304	1976.05	32.9854244642635	1.61457553573654	0.28432848716845
305	1977.05	35.5364491612046	-0.936449161204628	0.388177015088379
306	1978.05	36.3596986965121	-1.75969869651212	0.421690313667951
307	1979.05	35.6499022096897	-1.04990220968973	0.392795524696433
308	1980.05	33.6607015597338	0.939298440266207	0.311818041615619
309	1981.05	30.6460259584791	3.95397404152091	0.189094955585986
310	1982.05	26.8650480353614	-3.76504803536139	0.0351768097192141
311	1983.05	22.5815215087682	0.518478491231775	-0.139199363363727
312	1984.05	18.059354226527	1.14064577347298	-0.323290256655166
313	1985.05	13.6028236960006	5.5971763039994	-0.50470917266187
314	1986.05	9.73686932494013	-5.93686932494012	-0.66208658689139
315	1987.05	7.06144605821702	-3.26144605821703	-0.770999200769677
316	1988.05	6.17383425899158	-2.37383425899157	-0.80713259407804
317	1989.05	7.31001965840686	4.18998034159313	-0.760880128817757
318	1990.05	9.98745973778643	1.51254026221356	-0.651885413411518
319	1991.05	13.6386577950398	-2.13865779503983	-0.50325041828798
320	1992.05	17.6984949536388	-6.19849495363876	-0.337980316034299
321	1993.05	21.6394503425445	5.26054965745545	-0.177549718781865
322	1994.05	24.964014608179	1.93598539182099	-0.0422115131677369
323	1995.05	27.1755147255965	3.62448527440354	0.0478154599007455
324	1996.05	27.915347148658	-1.01534714865801	0.0779329684197728
325	1997.05	27.5045162865525	-0.604516286552549	0.0612086378772718
326	1998.05	26.4727757035679	-3.3727757035679	0.0192079701194566
327	1999.05	25.3475745111911	-2.24757451119108	-0.0265973439499027
328	2000.05	24.4322690331836	2.46773096681642	-0.0638581068904188
329	2001.05	23.6246954773271	3.27530452267285	-0.0967332590060817
330	2002.05	22.7799923185133	0.320007681486658	-0.131119903587497
331	2003.05	21.7769121887862	1.32308781121382	-0.171953845721731
332	2004.05	20.8201373463883	-1.62013734638836	-0.210902766542834
333	2005.05	20.3519330888424	-4.95193308884244	-0.229962685080779
334	2006.05	20.8199540214848	-1.61995402148481	-0.210910229434662
335	2007.05	22.4994765438177	0.600523456182302	-0.142539295291306
336	2008.05	24.9010607846091	1.99893921539095	-0.044774272325855
337	2009.05	27.3232806278792	3.47671937212079	0.0538307961878547
338	2010.05	29.068755799693	1.73124420030699	0.124886567357377
339	2011.05	29.7290137820126	-2.82901378201263	0.151764715418229
340	2012.05	29.3718439011464	-2.47184390114644	0.137224845855317
341	2013.05	28.1095204716078	-1.20952047160776	0.0858374837205584
342	2014.05	26.0587263074016	0.841273692598378	0.00235261770771369
343	2015.05	23.3895912532562	3.51040874674384	-0.106304012126114
344	2016.05	20.3078004510828	3.69219954891726	-0.231759260970485
345	2017.05	17.0196817748954	-5.01968177489537	-0.365613819320127
