# Supplementary material for: Reconstructing spruce budworm outbreak severity: a comparison of paleoecological and tree-ring signals
Source: PLoS One. 2025 Aug 12;20(8):e0329406. doi: 10.1371/journal.pone.0329406 (PMC12342301; doi:10.1371/journal.pone.0329406)
Supplement: S5 Dataset — (ZIP) [file pone.0329406.s005.zip › GAM output used to for wavelet analysis/BoisJoli GAM data/GSI_predicted_curve_and_residuals.txt]

year	predictedGSI	residGSI
120	1900.4108	0.777507495035942	-0.00300749503594222
121	1901.4108	0.764703165179103	0.0151968348208972
122	1902.4108	0.75259702807741	0.0300029719225902
123	1903.4108	0.741879087145221	-0.0338790871452207
124	1904.4108	0.732689800441431	-0.107989800441431
125	1905.4108	0.724282574776229	0.135217425223771
126	1906.4108	0.715935986801136	0.0669640131988644
127	1907.4108	0.708303672641939	-0.0827036726419393
128	1908.4108	0.703000885128519	-0.169800885128519
129	1909.4108	0.700876575712961	0.0371234242870391
130	1910.4108	0.699175622137969	0.186424377862032
131	1911.4108	0.694159458102934	0.218140541897066
132	1912.4108	0.686863345240984	-0.0592633452409839
133	1913.4108	0.687035479375625	-0.241335479375625
134	1914.4108	0.70479697929527	-0.15649697929527
135	1915.4108	0.741668369589091	0.116431630410909
136	1916.4108	0.792389262207873	-0.0558892622078729
137	1917.4108	0.851918317765791	0.0551816822342086
138	1918.4108	0.917334300231251	-0.0153343002312509
139	1919.4108	0.986401269363825	-0.0781012693638254
140	1920.4108	1.05543343632482	-0.0194334363248219
141	1921.4108	1.11774615237105	0.0403538476289469
142	1922.4108	1.16652214735735	0.195077852642645
143	1923.4108	1.19942065236387	-0.031320652363874
144	1924.4108	1.21807657108281	0.148323428917187
145	1925.4108	1.22481126081812	-0.0227112608181195
146	1926.4108	1.22526207170058	-0.147562071700584
147	1927.4108	1.22629432938456	-0.0639943293845555
148	1928.4108	1.23143749776532	-0.0944374977653182
149	1929.4108	1.23638247568756	0.0240175243124385
150	1930.4108	1.23576723016429	0.0162327698357099
151	1931.4108	1.2258638342787	0.1320361657213
152	1932.4108	1.20457846718418	0.0821215328158231
153	1933.4108	1.17073243987936	0.0646675601206375
154	1934.4108	1.12903365021019	-0.117633650210193
155	1935.4108	1.08669317818661	0.0183068218133848
156	1936.4108	1.04886469395052	-0.112764693950517
157	1937.4108	1.01517657791703	-0.10227657791703
158	1938.4108	0.984339893935325	0.105660106064675
159	1939.4108	0.95495689194137	0.0588431080586306
160	1940.4108	0.925507300309792	0.0121926996902079
161	1941.4108	0.894817803614919	-0.00731780361491896
162	1942.4108	0.864569142799475	0.014930857200525
163	1943.4108	0.837821547608444	-0.0428215476084438
164	1944.4108	0.816375982409576	-0.101075982409576
165	1945.4108	0.798163161263799	0.0397368387362015
166	1946.4108	0.780440105081841	0.095659894918159
167	1947.4108	0.762747878878676	0.0197521211213236
168	1948.4108	0.74752452297649	0.0808754770235097
169	1949.4108	0.737361817833786	-0.0664618178337862
170	1950.4108	0.734541668401319	-0.155941668401319
171	1951.4108	0.741176050836464	-0.0778760508364639
172	1952.4108	0.757616645022596	0.0184833549774043
173	1953.4108	0.778075723230464	0.143224276769536
174	1954.4108	0.795565815350935	0.179034184649065
175	1955.4108	0.809885047876743	0.0593149521232565
176	1956.4108	0.830534580594732	-0.136734580594733
177	1957.4108	0.866990160385764	-0.172590160385764
178	1958.4108	0.920233172395213	-0.155633172395213
179	1959.4108	0.985982580858553	-0.0238825808585533
180	1960.4108	1.05900727831407	-0.00270727831407425
181	1961.4108	1.13058955350601	0.259810446493987
182	1962.4108	1.19120334790476	0.00249665209524053
183	1963.4108	1.23557059330078	-0.0452705933007778
184	1964.4108	1.26527013525965	0.168629864740355
185	1965.4108	1.28259876432121	0.0444012356787893
186	1966.4108	1.29108931467918	-0.178789314679177
187	1967.4108	1.29513901966545	-0.113439019665446
188	1968.4108	1.29767673218122	-0.0436767321812193
189	1969.4108	1.29481724592172	0.146782754078282
190	1970.4108	1.28073830448931	-0.136238304489314
191	1971.4108	1.25105779195102	0.127542208048985
192	1972.4108	1.2040223054994	0.1526776945006
193	1973.4108	1.13848482517641	0.0747151748235881
194	1974.4108	1.05836604372771	-0.121666043727708
195	1975.4108	0.97158215889828	0.16951784110172
196	1976.4108	0.886083752004828	-0.0615837520048285
197	1977.4108	0.809432107071049	-0.169232107071049
198	1978.4108	0.749038993968823	-0.0729389939688225
199	1979.4108	0.708948551859822	-0.0445485518598222
200	1980.4108	0.686241417213249	0.11555858278675
201	1981.4108	0.677368422607606	0.0147315773923942
202	1982.4108	0.683141856129078	0.0460581438709224
203	1983.4108	0.708247504012937	0.00115249598706324
204	1984.4108	0.756246607448995	-0.235146607448995
205	1985.4108	0.823084495185679	-0.227484495185679
206	1986.4108	0.901853139284445	0.0581468607155546
207	1987.4108	0.984364947500292	0.152935052499708
208	1988.4108	1.05943920751594	0.10666079248406
209	1989.4108	1.11578519063038	0.138114809369624
210	1990.4108	1.14945308247562	0.0212469175243806
211	1991.4108	1.16383398301672	-0.0444339830167224
212	1992.4108	1.16277523012569	-0.00447523012568896
213	1993.4108	1.15108006329477	0.203419936705234
214	1994.4108	1.13395859488451	-0.164758594884511
215	1995.4108	1.1165110563735	0.0395889436265011
216	1996.4108	1.10353988914011	-0.23973988914011
217	1997.4108	1.09956707880266	-0.126967078802658
218	1998.4108	1.1024628717942	0.0111371282057964
219	1999.4108	1.10260783380223	0.264492166197769
220	2000.4108	1.09104071026359	-0.00524071026358541
221	2001.4108	1.06734022184057	0.093959778159433
222	2002.4108	1.03521539118142	0.0805846088185818
223	2003.4108	0.999025574231832	-0.187725574231832
224	2004.4108	0.965032576058306	0.131667423941694
225	2005.4108	0.93977519483438	-0.0496751948343807
226	2006.4108	0.926672646290476	-0.260672646290476
227	2007.4108	0.925187412883013	0.0208125871169876
228	2008.4108	0.934059606015723	-0.093359606015723
229	2009.4108	0.947637901250923	0.164062098749077
230	2010.4108	0.957865011891044	0.0666349881089562
231	2011.4108	0.958530974491524	-0.00723097449152454
232	2012.4108	0.949961170727527	0.0859388292724736
233	2013.4108	0.933909290688374	0.0147907093116258
234	2014.4108	0.912274125848007	-0.117274125848008
235	2015.4108	0.887161954751665	0.0657380452483349
236	2016.4108	0.860596287112208	-0.025296287112208
237	2017.4108	0.833513829809054	-0.0219138298090542
238	2018.4108	0.806177994407181	0.00422200559281904
