# Supplementary material for: Reconstructing spruce budworm outbreak severity: a comparison of paleoecological and tree-ring signals
Source: PLoS One. 2025 Aug 12;20(8):e0329406. doi: 10.1371/journal.pone.0329406 (PMC12342301; doi:10.1371/journal.pone.0329406)
Supplement: S5 Dataset — (ZIP) [file pone.0329406.s005.zip › GAM output used to for wavelet analysis/BoisJoli GAM data/Lepidopteran_scales_predicted_curve_and_residuals.txt]

year	residWS	predictedWS	predictedWS_norm
120	1900.4108	-0.00101956464822139	1.84571075624778	-0.298484964952209
121	1901.4108	-0.00421158419383239	1.84890277579339	-0.294489593185756
122	1902.4108	-0.00397512194062188	1.84866631354018	-0.294785567128524
123	1903.4108	0.00311830391023427	1.84157288768933	-0.30366423248974
124	1904.4108	0.0202458801173873	1.82444531148217	-0.325102395203978
125	1905.4108	0.0151043053373736	1.79915987592263	-0.356751548316463
126	1906.4108	-0.0313006936447637	1.77227302669277	-0.390405151236767
127	1907.4108	-0.00954504170901971	1.75051737475703	-0.417636161655978
128	1908.4108	0.00225405095985542	1.73871828208815	-0.432404793566083
129	1909.4108	0.00567006239146073	1.73530227065655	-0.436680530425678
130	1910.4108	0.00361691191083469	1.73735542113717	-0.434110652846497
131	1911.4108	-0.000802180131686647	1.7417745131797	-0.428579384842725
132	1912.4108	-0.0015151854060107	1.74248751845402	-0.427686933809247
133	1913.4108	0.00990710078497581	1.73106523226303	-0.441983926388309
134	1914.4108	0.0419337304873628	1.69903860256065	-0.482070865161447
135	1915.4108	0.0816286336563217	1.65934369939169	-0.531755991811572
136	1916.4108	0.0556435690960546	1.68532876395196	-0.49923113041581
137	1917.4108	-0.11995155396545	1.86092388701346	-0.27944306615678
138	1918.4108	-0.518247898745716	2.25922023179373	0.219094598753419
139	1919.4108	0.0183806119736301	2.81789972982281	0.918379882263316
140	1920.4108	0.522419013455352	3.38259893460791	1.62519988355035
141	1921.4108	0.107589912668335	3.79742803539492	2.1444311894697
142	1922.4108	-0.0694733036912294	3.97449125175449	2.36605682973031
143	1923.4108	-0.0829766900342355	3.9879946380975	2.38295868379963
144	1924.4108	-0.0307674081221836	3.93578535618544	2.31760961938521
145	1925.4108	-0.00334109264368943	3.90835904070695	2.28328077992955
146	1926.4108	-0.0168399994374422	3.9218579475007	2.30017702705808
147	1927.4108	-0.0442331802127898	3.94925112827605	2.3344643926269
148	1928.4108	-0.0579512928119117	3.96296924087517	2.35163501423005
149	1929.4108	-0.0294964425253013	3.93451439058856	2.31601878324234
150	1930.4108	0.071507199734266	3.83351074832899	2.1895950271135
151	1931.4108	0.27566200719128	3.62935594087198	1.93405951361045
152	1932.4108	0.309658511691306	3.30098617778964	1.52304721821894
153	1933.4108	-0.548417564702973	2.90640761398496	1.02916300762864
154	1934.4108	-0.184732822117386	2.54272287139938	0.573947827504121
155	1935.4108	0.0513873570768681	2.30660269220512	0.278402050304926
156	1936.4108	0.120892146132538	2.23709790314945	0.191404628184453
157	1937.4108	0.0839643862056665	2.27402566307632	0.237626190208739
158	1938.4108	0.0105984294746073	2.34739161980738	0.329456540228101
159	1939.4108	-0.0366865739528062	2.3946766232348	0.388642007287758
160	1940.4108	-0.0466272782533248	2.40461732753532	0.401084540528374
161	1941.4108	-0.0294597161534726	2.38744976543546	0.379596328463101
162	1942.4108	0.00457320430961872	2.35341684497237	0.336998165261013
163	1943.4108	0.0487177516768078	2.30927229760518	0.281743529230904
164	1944.4108	0.101353170525298	2.25663687875669	0.215861079772892
165	1945.4108	0.01129496462331	2.19672047115879	0.140865197121384
166	1946.4108	-0.107320562537679	2.1317998917602	0.0596057166311831
167	1947.4108	-0.0457637952471122	2.07024312446963	-0.0174433635992441
168	1948.4108	0.00190296568647641	2.02257636353604	-0.0771066670693629
169	1949.4108	0.025415929822076	1.99906339940044	-0.106537261622636
170	1950.4108	0.0241292183478676	2.00035011087465	-0.104926716755298
171	1951.4108	0.00951048506371022	2.01496884415881	-0.0866288105582195
172	1952.4108	-0.00620021728826403	2.03067954651078	-0.0669641137381344
173	1953.4108	-0.012614316497142	2.03709364571966	-0.0589357447008522
174	1954.4108	-0.00818161897186354	2.03266094819438	-0.0644840423502441
175	1955.4108	0.00601368691185034	2.01846564231067	-0.0822519549627913
176	1956.4108	0.0287883033128684	1.99569102590965	-0.110758377953072
177	1957.4108	-0.00251090439240587	1.96813655330588	-0.145247628506695
178	1958.4108	-0.0209156623674323	1.94242651890377	-0.177428241468776
179	1959.4108	-0.00381483181464359	1.92532568835098	-0.198832927310208
180	1960.4108	0.000697329870562369	1.92081352666578	-0.204480688279446
181	1961.4108	-0.000217439812577158	1.92172829634892	-0.203335693735209
182	1962.4108	0.00338789726455024	1.91812295927179	-0.207848404813782
183	1963.4108	0.0203672959877077	1.90114356054863	-0.229101097443166
184	1964.4108	0.0375930921203562	1.88391776441598	-0.25066219960424
185	1965.4108	0.0215798831705978	1.89993097336574	-0.230618862771873
186	1966.4108	-0.0619224400982927	1.98343329663463	-0.126101073937994
187	1967.4108	-0.229676762260415	2.15118761879675	0.0838728541316605
188	1968.4108	0.101929711053033	2.36128700564989	0.346849050357138
189	1969.4108	0.162349690279578	2.55953425665376	0.594990221838045
190	1970.4108	0.027402665927819	2.69448128100552	0.763900068208896
191	1971.4108	-0.0359103289808016	2.75779427591414	0.843147375029218
192	1972.4108	-0.0534874061055226	2.77537135303886	0.865148166903267
193	1973.4108	-0.0521510994075425	2.77403504634088	0.863475544923315
194	1974.4108	-0.0429174426800891	2.76480138961343	0.851918005609147
195	1975.4108	0.00780858129230522	2.71407536564104	0.788425498402414
196	1976.4108	0.14143610105759	2.58044784587575	0.621167243224903
197	1977.4108	0.393881721266276	2.32800222566706	0.305187316055155
198	1978.4108	-0.299646242722489	1.98943924624478	-0.118583575639429
199	1979.4108	-0.297845368099033	1.64410277251475	-0.550832682310669
200	1980.4108	-0.0258761787641482	1.37213358317987	-0.891249777158312
201	1981.4108	0.12018792910938	1.22606947530634	-1.07407460149014
202	1982.4108	0.153616317539705	1.19264108687602	-1.11591608692722
203	1983.4108	0.0972757359766774	1.24898166843904	-1.04539597711398
204	1984.4108	-0.0267437369940473	1.37300114140977	-0.890163876020188
205	1985.4108	-0.204207275503027	1.55046467991875	-0.668037162445207
206	1986.4108	-0.425441197158769	1.77169860157449	-0.391124144922972
207	1987.4108	0.330535115553565	2.02699628435927	-0.0715743617013143
208	1988.4108	0.246926455783894	2.29411130403722	0.262766889273885
209	1989.4108	0.0156014205055857	2.52543633931552	0.552310703657972
210	1990.4108	-0.129266903697369	2.67030466351848	0.733638795201066
211	1991.4108	-0.141483110147414	2.68252086996852	0.748929518094908
212	1992.4108	-0.0119167351831599	2.55295449500427	0.586754497228989
213	1993.4108	0.250235767886633	2.29080199193448	0.258624705320203
214	1994.4108	0.635232712833609	1.9058050469875	-0.223266430380061
215	1995.4108	-0.673698567490212	1.44139512648028	-0.804556819722029
216	1996.4108	-0.257338912522075	0.999024615788458	-1.35826102593838
217	1997.4108	0.0558031120057888	0.685882591260596	-1.75021313832721
218	1998.4108	0.1502228437884	0.591462859477984	-1.86839597686247
219	1999.4108	0.0577590202207781	0.683926683045606	-1.75266130017217
220	2000.4108	-0.138856374580761	0.880542077847145	-1.50656268266206
221	2001.4108	-0.176187589426603	1.09898298339259	-1.23314561419367
222	2002.4108	0.261244280415913	1.28727602240584	-0.99746388319436
223	2003.4108	0.110420232138254	1.4381000706835	-0.808681159410817
224	2004.4108	0.000812077676187295	1.54770822514556	-0.671487348579382
225	2005.4108	-0.0656273407734187	1.61414764359517	-0.588326774886115
226	2006.4108	-0.0971875410421974	1.64570784386395	-0.548823654276824
227	2007.4108	-0.0439944781361659	1.65430739671662	-0.538059807069522
228	2008.4108	0.018507610533667	1.65153393174969	-0.541531284441685
229	2009.4108	0.0332350720666261	1.63680647021673	-0.559965283093485
230	2010.4108	0.0758235838110941	1.59421795847227	-0.613272267893462
231	2011.4108	0.163157440686471	1.50688410159689	-0.722585892396523
232	2012.4108	-0.09730818465744	1.36440039710216	-0.900929214542112
233	2013.4108	-0.197906003596686	1.18729480866236	-1.12260789088557
234	2014.4108	-0.0159262776711487	1.00531508273682	-1.35038740433796
235	2015.4108	0.141898280782836	0.847490524282834	-1.54793249323538
236	2016.4108	0.0193049949419153	0.723757159305334	-1.70280648004386
237	2017.4108	-0.0680488621133472	0.62343471643564	-1.82837759577663
238	2018.4108	0.0205681197024448	0.534817734619847	-1.93929727597156
