# Supplementary material for: Reconstructing spruce budworm outbreak severity: a comparison of paleoecological and tree-ring signals
Source: PLoS One. 2025 Aug 12;20(8):e0329406. doi: 10.1371/journal.pone.0329406 (PMC12342301; doi:10.1371/journal.pone.0329406)
Supplement: S5 Dataset — (ZIP) [file pone.0329406.s005.zip › GAM output used to for wavelet analysis/BoisJoli GAM data/Percent_defoliation_predicted_curve_and_residuals.txt]

year	predictedPD	residPD	predictedPD_norm
120	1900.4108	47.8561889438087	2.14381105619127	0.601549840101389
121	1901.4108	49.4896412567026	0.510358743297353	0.669276842543013
122	1902.4108	51.6149170733962	-1.61491707339617	0.757396072770997
123	1903.4108	54.7238398976889	-4.72383989768893	0.886299758571693
124	1904.4108	59.3082332333805	0.691766766619494	1.07638012773146
125	1905.4108	65.5022675385033	-5.50226753850335	1.3332002217098
126	1906.4108	71.6796673184348	8.32033268156518	1.58933060683081
127	1907.4108	75.6734164907869	4.32658350921305	1.75492139745997
128	1908.4108	75.316353607914	4.68364639208599	1.74011668075703
129	1909.4108	69.0044716454637	-9.00447164546374	1.47841032930269
130	1910.4108	58.5564449649166	1.4435550350834	1.04520911313133
131	1911.4108	47.0769583583153	-4.17695835831528	0.569240998667993
132	1912.4108	37.6730032982202	-0.173003298220216	0.179329593058841
133	1913.4108	32.996105801319	4.503894198681	-0.0145862290876167
134	1914.4108	32.2560647524703	1.04393524752973	-0.0452701746957283
135	1915.4108	33.0900186217482	-3.09001862174815	-0.0106923695801802
136	1916.4108	33.127020029102	-3.12702002910201	-0.00915819904675437
137	1917.4108	30.237974113267	-0.23797411326704	-0.128945240426045
138	1918.4108	24.5907712351285	2.70922876487156	-0.363092341077205
139	1919.4108	17.6226292229713	9.67737077702872	-0.652008869184999
140	1920.4108	10.7841368682184	-3.68413686821838	-0.935549799490359
141	1921.4108	5.44089840941732	-5.44089840941732	-1.15709377802517
142	1922.4108	1.92819653986236	-1.92819653986237	-1.30273914900913
143	1923.4108	-0.104100900703186	0.104100900703186	-1.38700326411846
144	1924.4108	-1.01851629747774	1.01851629747775	-1.42491720462419
145	1925.4108	-1.17404731740912	1.17404731740912	-1.43136590819729
146	1926.4108	-0.873959037870681	0.873959037870686	-1.41892350049394
147	1927.4108	-0.377029612970729	0.377029612970721	-1.39831956849798
148	1928.4108	0.0592025168272817	-0.0592025168272903	-1.38023229757691
149	1929.4108	0.192467138574272	-0.192467138574274	-1.37470681434658
150	1930.4108	0.104786667808093	-0.104786667808102	-1.37834226510985
151	1931.4108	0.188212231115676	-0.188212231115686	-1.3748832334104
152	1932.4108	0.847208589543072	-0.847208589543072	-1.34755960258021
153	1933.4108	2.48066411726597	-2.48066411726597	-1.27983246684377
154	1934.4108	5.32172387365097	3.37827612634904	-1.16203505118699
155	1935.4108	9.41382662262598	-0.713826622625966	-0.992366276235001
156	1936.4108	14.7900147327519	1.90998526724804	-0.769456123066188
157	1937.4108	21.4761337794203	2.52386622057969	-0.492232969733697
158	1938.4108	29.1807648481519	-5.18076484815188	-0.172779770466845
159	1939.4108	37.177247952954	-1.17724795295402	0.158774341329572
160	1940.4108	44.7073891500844	-0.707389150084367	0.470992755799408
161	1941.4108	51.0192372840104	0.98076271598957	0.732697704638853
162	1942.4108	55.8057661707159	0.194233829284066	0.931159117339956
163	1943.4108	59.4934044511404	4.50659554885961	1.0840577877515
164	1944.4108	62.5770887301184	1.42291126988162	1.21191502058466
165	1945.4108	65.5488427925939	-1.54884279259386	1.33513134778102
166	1946.4108	68.516130260453	-4.516130260453	1.4581624788366
167	1947.4108	70.821616952278	1.17838304772198	1.55375370092115
168	1948.4108	71.7175438872466	-2.51754388724659	1.59090106373864
169	1949.4108	70.4579454233394	-0.0579454233393619	1.53867497328769
170	1950.4108	66.8535656698387	3.54643433016128	1.38922840883097
171	1951.4108	62.0577282442364	4.6422717557636	1.1903810409161
172	1952.4108	57.4220856889285	-1.82208568892852	0.998175751429805
173	1953.4108	54.2977519410245	-2.3977519410245	0.868633090341732
174	1954.4108	53.3843280240136	-1.48432802401356	0.830760259057152
175	1955.4108	53.4649576091378	-1.56495760913779	0.83410336253527
176	1956.4108	52.9721722742594	-1.07217227425941	0.813671254836101
177	1957.4108	50.3385238628827	1.56147613711725	0.704473630283671
178	1958.4108	44.5436554919146	3.55634450808536	0.464203950409068
179	1959.4108	36.5407798315404	0.459220168459588	0.132384787332353
180	1960.4108	27.7279809267317	1.87201907326835	-0.233015811284506
181	1961.4108	19.50334282246	-4.70334282245997	-0.57402979777954
182	1962.4108	13.0341145064091	1.76588549359089	-0.842260121063584
183	1963.4108	8.46349831657343	-1.06349831657344	-1.03176925543207
184	1964.4108	5.65082162709238	-1.95082162709238	-1.14838983842203
185	1965.4108	4.45540129665992	-0.75540129665993	-1.19795494356705
186	1966.4108	4.69754074553222	2.7024592544678	-1.18791523875563
187	1967.4108	5.98429464315931	1.41570535684069	-1.13456321636817
188	1968.4108	7.85022227327316	-0.450222273273147	-1.05719720809045
189	1969.4108	9.82982298771913	-2.42982298771912	-0.975118030533566
190	1970.4108	11.5933763232526	3.20662367674739	-0.90199671556233
191	1971.4108	13.7303201994458	1.06967980055417	-0.81339369851793
192	1972.4108	17.2112278292194	-2.41122782921938	-0.66906659592681
193	1973.4108	23.0079001832422	-4.50790018324223	-0.428722118420352
194	1974.4108	31.8897350471628	5.11026495283725	-0.0604591169439686
195	1975.4108	42.9142379790021	-9.61423797900213	0.39664424082689
196	1976.4108	54.2781307435363	8.72186925646375	0.867819546610027
197	1977.4108	64.1716151682324	6.22838483176761	1.27802805927879
198	1978.4108	70.9380159486324	-0.538015948632349	1.55857989330404
199	1979.4108	74.5600103462428	-4.16001034624283	1.70875680479031
200	1980.4108	76.0147320892811	-5.61473208928108	1.7690731925201
201	1981.4108	76.2932682273176	-2.19326822731765	1.78062199474222
202	1982.4108	76.2926689495134	1.50733105048657	1.78059714719143
203	1983.4108	75.6120597058888	2.18794029411117	1.75237739229507
204	1984.4108	72.9044570950599	4.89554290494004	1.6401134423854
205	1985.4108	66.8014162853952	7.29858371460477	1.38706616542805
206	1986.4108	56.0605601131896	-4.16056011318962	0.941723508983231
207	1987.4108	41.7399077937671	-1.03990779376711	0.347953585645302
208	1988.4108	26.9072975648175	-8.40729756481752	-0.267043388102887
209	1989.4108	14.6981874556407	-3.59818745564074	-0.773263510751783
210	1990.4108	8.14125748546191	2.95874251453807	-1.04513016311404
211	1991.4108	7.59842243719919	3.50157756280082	-1.06763745662294
212	1992.4108	10.6421383203779	4.15786167962212	-0.941437413056048
213	1993.4108	14.7135288617239	0.0864711382761421	-0.772627417834317
214	1994.4108	17.2981911399733	1.20180886002668	-0.665460880404372
215	1995.4108	17.4776412644222	-6.37764126442218	-0.658020431166423
216	1996.4108	16.3327401809218	-1.53274018092178	-0.705490882471043
217	1997.4108	15.0707941932092	3.42920580679077	-0.757814307107534
218	1998.4108	14.8871673462714	-0.0871673462713787	-0.765427933665676
219	1999.4108	16.3165898732938	-1.51658987329382	-0.706160514461837
220	2000.4108	18.9007215388322	3.29927846116779	-0.599015977556851
221	2001.4108	22.0993101546747	0.100689845325302	-0.46639452464702
222	2002.4108	25.3721531509862	-3.17215315098626	-0.330694300127124
223	2003.4108	28.1837583118442	1.41624168815577	-0.214118145383462
224	2004.4108	30.0071573157548	-0.407157315754848	-0.138515479903059
225	2005.4108	30.3162793329964	-0.716279332996429	-0.125698510928072
226	2006.4108	28.5879522373261	1.01204776267387	-0.197359258232662
227	2007.4108	24.8627883092111	1.03721169078892	-0.351813835488072
228	2008.4108	20.4152275969151	1.78477240308493	-0.536220783179913
229	2009.4108	16.682990358086	-1.88299035808605	-0.690968637519823
230	2010.4108	15.1026477498408	-0.302647749840808	-0.756493579290302
231	2011.4108	16.4701294284712	-1.67012942847117	-0.699794381978939
232	2012.4108	19.8763153183574	-1.37631531835739	-0.558565428883731
233	2013.4108	24.1315432220113	1.7684567779887	-0.382133078612141
234	2014.4108	28.046235438222	1.55376456177803	-0.219820186345462
235	2015.4108	30.7451298551068	-1.14512985510681	-0.107917299852126
236	2016.4108	32.3762565263965	0.923743473603466	-0.0402867243054649
237	2017.4108	33.2955380339562	0.00446196604381299	-0.00217102272325592
238	2018.4108	33.8588969596508	-0.558896959650795	0.0211872418767265
