# Supplementary material for: Reconstructing spruce budworm outbreak severity: a comparison of paleoecological and tree-ring signals
Source: PLoS One. 2025 Aug 12;20(8):e0329406. doi: 10.1371/journal.pone.0329406 (PMC12342301; doi:10.1371/journal.pone.0329406)
Supplement: S5 Dataset — (ZIP) [file pone.0329406.s005.zip › GAM output used to for wavelet analysis/Buire GAM data/GSI_predicted_curve_and_residuals.txt]

year	predictedGSI	residGSI
1	1900.3181	1.16937593907283	-0.129975939072828
2	1901.3181	1.22715458292768	0.0981454170723202
3	1902.3181	1.27812339271425	-0.122223392714249
4	1903.3181	1.31547253436425	0.220727465635745
5	1904.3181	1.33239217380941	0.0655078261905859
6	1905.3181	1.3231663898472	-0.0593663898471968
7	1906.3181	1.29054537429543	-0.0294453742954337
8	1907.3181	1.24122841838588	-0.0609284183858787
9	1908.3181	1.18193700391931	-0.0134370039193112
10	1909.3181	1.11905614545923	-0.0206561454592296
11	1910.3181	1.05331925944289	-0.0534192594428859
12	1911.3181	0.980770250187893	0.0871297498121067
13	1912.3181	0.897311074896136	0.182088925103865
14	1913.3181	0.798998279089207	0.0404017209107933
15	1914.3181	0.689752625288992	-0.0433526252889923
16	1915.3181	0.584935648382487	-0.201635648382487
17	1916.3181	0.500810442337237	0.0704895576627629
18	1917.3181	0.453628769072498	0.0266712309275018
19	1918.3181	0.453885709976353	-0.035285709976353
20	1919.3181	0.496970726066696	-0.0709707260666968
21	1920.3181	0.575825555930846	-0.0534255559308465
22	1921.3181	0.683391938156119	-0.0474919381561194
23	1922.3181	0.81188178489018	-0.0219817848901798
24	1923.3181	0.949887773387649	-0.0652877733876489
25	1924.3181	1.08488276072651	0.226417239273489
26	1925.3181	1.20433927179247	0.25076072820753
27	1926.3181	1.2969800710797	-0.0756800710797032
28	1927.3181	1.36381027699603	-0.17051027699603
29	1928.3181	1.41280634400612	0.0461936559938838
30	1929.3181	1.45202474190957	-0.113024741909568
31	1930.3181	1.48917995041793	-0.157879950417934
32	1931.3181	1.52412067721739	-0.0813206772173913
33	1932.3181	1.54882985796875	0.380970142031252
34	1933.3181	1.55494843824475	0.28405156175525
35	1934.3181	1.53420602551996	-0.0841060255199599
36	1935.3181	1.48605689546429	-0.19065689546429
37	1936.3181	1.42356492567578	-0.0485649256757763
38	1937.3181	1.36117933596826	-0.148679335968259
39	1938.3181	1.31334788980015	-0.0533478898001547
40	1939.3181	1.28960897647871	0.0765910235212945
41	1940.3181	1.28363399291217	0.167866007087835
42	1941.3181	1.28589472313127	-0.0553947231312677
43	1942.3181	1.28686295116675	-0.0609629511667475
44	1943.3181	1.27756721399116	0.0378327860088423
45	1944.3181	1.25247193594485	0.0110280640551521
46	1945.3181	1.20735094180541	-0.0553509418054099
47	1946.3181	1.13798063391035	-0.0048806339103511
48	1947.3181	1.04101178631682	0.0278882136831784
49	1948.3181	0.924190938210116	0.138809061789884
50	1949.3181	0.802891692925337	0.0919083070746638
51	1950.3181	0.692637580361311	0.0317624196386892
52	1951.3181	0.608597627443167	-0.131897627443167
53	1952.3181	0.55422913322418	-0.20792913322418
54	1953.3181	0.518874926508483	-0.195374926508483
55	1954.3181	0.491037532755142	0.0999624672448587
56	1955.3181	0.459262441532574	0.213937558467426
57	1956.3181	0.419741162610514	0.193458837389485
58	1957.3181	0.385056809108072	0.0498431908919285
59	1958.3181	0.369910465609065	-0.0860104656090648
60	1959.3181	0.389003216697315	-0.203203216697314
61	1960.3181	0.452391808471363	-0.187291808471363
62	1961.3181	0.551555633088643	0.0455443669113571
63	1962.3181	0.673329744221307	0.101870255778693
64	1963.3181	0.804549195541509	0.0111508044584908
65	1964.3181	0.932788950866931	0.0524110491330686
66	1965.3181	1.05135035599053	-0.0146503559905258
67	1966.3181	1.15620588236209	0.0432941176379085
68	1967.3181	1.24334301087841	-0.0796430108784076
69	1968.3181	1.30887143231739	-0.0337714323173917
70	1969.3181	1.35095358155423	0.0625464184457727
71	1970.3181	1.36945519368248	0.135344806317522
72	1971.3181	1.36429356108931	-0.0331935610893146
73	1972.3181	1.33542903926308	-0.0277290392630798
74	1973.3181	1.28501268977503	-0.031012689775026
75	1974.3181	1.21838258818807	0.00691741181193373
76	1975.3181	1.14112795407116	-0.0647279540711594
77	1976.3181	1.05883762641856	0.195062373581443
78	1977.3181	0.976907112273644	-0.00570711227364407
79	1978.3181	0.900224612596126	-0.0954246125961262
80	1979.3181	0.833596124209122	-0.106096124209122
81	1980.3181	0.781827643935748	-0.0135276439357486
82	1981.3181	0.749219542554628	0.0397804574453716
83	1982.3181	0.737564773568657	0.0572352264313423
84	1983.3181	0.747880475553108	0.118119524446892
85	1984.3181	0.781183556939398	-0.123283556939398
86	1985.3181	0.837729576500154	-0.187229576500154
87	1986.3181	0.910294593960041	-0.0545945939600404
88	1987.3181	0.987409383346302	0.107590616653698
89	1988.3181	1.05755599230802	0.169744007691979
90	1989.3181	1.10951314608523	-0.0161131460852326
91	1990.3181	1.13888315450987	0.0313168454901311
92	1991.3181	1.14809191200576	-0.0899919120057606
93	1992.3181	1.13986199058769	0.0113380094123088
94	1993.3181	1.11694132784904	-0.0150413278490382
95	1994.3181	1.08428783741823	0.240812162581774
96	1995.3181	1.05075304923794	-0.146353049237937
97	1996.3181	1.02558483041639	-0.00388483041639409
98	1997.3181	1.01802975067193	-0.171429750671932
99	1998.3181	1.03296087841298	-0.00286087841297533
100	1999.3181	1.06111621922639	-0.0822162192263948
101	2000.3181	1.09038341311678	0.221116586883225
102	2001.3181	1.1086501000887	-0.0789501000887016
103	2002.3181	1.10598363892695	0.148116361073046
104	2003.3181	1.08590307885148	0.0310969211485186
105	2004.3181	1.05705384473195	-0.180253844731947
106	2005.3181	1.02809145272866	0.122708547271336
107	2006.3181	1.00720183254226	0.0137981674577377
108	2007.3181	0.996611868141549	-0.211811868141549
109	2008.3181	0.994452283965693	0.0838477160343067
110	2009.3181	0.998773285513588	0.0151267144864119
111	2010.3181	1.00757918581027	0.017120814189731
112	2011.3181	1.01735814652217	0.00834185347782945
113	2012.3181	1.02277112896764	-0.129871128967639
114	2013.3181	1.01837031230476	0.109329687695237
115	2014.3181	0.998724414368448	0.0971755856315516
116	2015.3181	0.961345424923555	-0.0982454249235553
117	2016.3181	0.910055145212665	0.0693448547873352
118	2017.3181	0.84949067199111	0.0163093280088902
119	2018.3181	0.784289102014223	-0.0653891020142227
