# Supplementary material for: Reconstructing spruce budworm outbreak severity: a comparison of paleoecological and tree-ring signals
Source: PLoS One. 2025 Aug 12;20(8):e0329406. doi: 10.1371/journal.pone.0329406 (PMC12342301; doi:10.1371/journal.pone.0329406)
Supplement: S5 Dataset — (ZIP) [file pone.0329406.s005.zip › GAM output used to for wavelet analysis/Buire GAM data/Lepidopteran_scales_predicted_curve_and_residuals.txt]

year	residWS	predictedWS	predictedWS_norm
1	1900.3181	-0.00487097447299267	1.5242342722681	0.5784449473749
2	1901.3181	0.00527227120625406	1.52721649054283	0.584612509168833
3	1902.3181	0.00250715697273729	1.52998160477634	0.590331075461263
4	1903.3181	0.000176250821632973	1.53231251092745	0.595151650750686
5	1904.3181	-0.00150125154181868	1.5339900132909	0.598620913739834
6	1905.3181	-0.00226409159381169	1.53475285334289	0.60019855250606
7	1906.3181	-0.00181205536117601	1.53430081711026	0.59926369088929
8	1907.3181	0.000156395883516458	1.53233236586556	0.595192712989083
9	1908.3181	0.00310188898578723	1.52938687276329	0.589101102969842
10	1909.3181	0.00366378277005541	1.52882497897903	0.587939043617759
11	1910.3181	-0.00210956858378597	1.53459833033287	0.599878981594368
12	1911.3181	-0.0170133524612612	1.54950211421034	0.630701677842615
13	1912.3181	-0.0257060186183204	1.5581947803674	0.648679086180599
14	1913.3181	0.0015542036165257	1.53093455813255	0.592301889858381
15	1914.3181	0.0948818362850532	1.43760692546403	0.399289880494938
16	1915.3181	0.101639878696039	1.26850486149871	0.0495678504786583
17	1916.3181	-0.203120235255869	1.07151790795011	-0.357823257981559
18	1917.3181	-0.0362265989140749	0.904624271608312	-0.702978012037206
19	1918.3181	0.0471259030969229	0.821271769597314	-0.875360332670507
20	1919.3181	0.0500869888658614	0.818310683828375	-0.881484190072851
21	1920.3181	0.014278949280927	0.85411872341331	-0.807429148987632
22	1921.3181	-0.0179956721231028	0.88639334481734	-0.740681612909426
23	1922.3181	-0.0204980875353179	0.888895760229555	-0.735506337236366
24	1923.3181	-0.00528646352196405	0.873684136216201	-0.766965681404311
25	1924.3181	0.00999576400121205	0.858401908693026	-0.79857104154747
26	1925.3181	0.0096084030567446	0.858789269637492	-0.797769935678794
27	1926.3181	-0.002939320329714	0.871336993023951	-0.771819836715511
28	1927.3181	-0.0129610276523515	0.881358700346589	-0.751093822219197
29	1928.3181	-0.00569287552945985	0.874090548223697	-0.766125175801057
30	1929.3181	0.0251569750121008	0.843240697682136	-0.829926125973411
31	1930.3181	0.0279265030452224	0.799651362418268	-0.920073759054146
32	1931.3181	-0.0417571785259125	0.75623171822569	-1.00987045197167
33	1932.3181	-0.0102895638726762	0.724764103572455	-1.07494900759803
34	1933.3181	0.00678458462703246	0.707689955072746	-1.11026026125217
35	1934.3181	0.0116424785686735	0.702832061131105	-1.12030693064837
36	1935.3181	0.00651904452888807	0.70795549517089	-1.10971109455369
37	1936.3181	-0.00433016199443959	0.718804701694218	-1.08727371892129
38	1937.3181	-0.0131696355963981	0.727644175296176	-1.06899269632546
39	1938.3181	-0.0119197984660937	0.726394338165872	-1.07157749965754
40	1939.3181	0.0049559622849229	0.709518577414855	-1.10647846520179
41	1940.3181	0.0255577125276983	0.68891682717208	-1.14908519481728
42	1941.3181	0.0306717137717974	0.683802825927981	-1.15966152283276
43	1942.3181	0.00136993268371688	0.713104607016061	-1.09906215387817
44	1943.3181	-0.0650157207511871	0.779490260450965	-0.961769178625231
45	1944.3181	-0.0653276188759703	0.861707648209993	-0.791734401547523
46	1945.3181	0.0768972547605928	0.936589920728607	-0.636869465287411
47	1946.3181	0.028713932809343	0.984773242679857	-0.537220952604709
48	1947.3181	0.00488184761762178	1.00860532787158	-0.487933528091195
49	1948.3181	-0.00463950816315828	1.01812668365236	-0.468242296688814
50	1949.3181	-0.00971890159961442	1.02320607708881	-0.457737541500176
51	1950.3181	-0.0136631195952881	1.02715029508449	-0.44958045641246
52	1951.3181	-0.0115142899710472	1.02500146546025	-0.454024477027741
53	1952.3181	0.00221244147625876	1.01127473401294	-0.48241289686527
54	1953.3181	0.0273932963260737	0.986093879163127	-0.534489728271826
55	1954.3181	0.0371306695730471	0.976356505916153	-0.554627708016747
56	1955.3181	-0.00345329548029771	1.0169404709695	-0.470695517529252
57	1956.3181	-0.127498178920106	1.14098535440931	-0.214156789187059
58	1957.3181	-0.0283871664649313	1.33549954008876	0.188120358043593
59	1958.3181	0.148660184002907	1.53768045680653	0.606253164746614
60	1959.3181	0.00409206421723129	1.68224857659221	0.905236247161581
61	1960.3181	-0.0378144639651932	1.72415510477463	0.991903646501532
62	1961.3181	-0.0129335390702436	1.69927417987968	0.940447103873353
63	1962.3181	0.0226299670769439	1.6637106737325	0.866897785357395
64	1963.3181	0.0155391654040171	1.67080147540542	0.881562358322083
65	1964.3181	-0.0318794214250204	1.71822006223446	0.979629313020847
66	1965.3181	-0.0657479650746413	1.75208860588408	1.04967325903247
67	1966.3181	-0.0302485634357241	1.71658920424516	0.976256515827777
68	1967.3181	0.107305453722076	1.57903518708736	0.69177938415192
69	1968.3181	0.18840256677116	1.38434540527261	0.289139084423543
70	1969.3181	-0.183819070215908	1.19369566329624	-0.105145959901712
71	1970.3181	-0.0553254722724121	1.06520206535274	-0.370885128680347
72	1971.3181	0.00088115726185567	1.00899543581847	-0.48712674111347
73	1972.3181	0.0127693821566649	0.997107210923665	-0.511712923245199
74	1973.3181	0.0093475230253155	1.00052907005501	-0.504636134861998
75	1974.3181	0.0113287885567677	0.998547804523562	-0.508733614144113
76	1975.3181	0.0160149012003266	0.993861691880003	-0.518425020553715
77	1976.3181	0.0166068066739915	0.993269786406338	-0.519649147444741
78	1977.3181	0.00739783142673511	1.00247876165359	-0.500603954013507
79	1978.3181	-0.0166693808603298	1.01354832889283	-0.477710847711135
80	1979.3181	-0.0677195703332771	1.00926158076085	-0.486576323529288
81	1980.3181	-0.0307414763376289	0.972283486765207	-0.563051168336286
82	1981.3181	0.0389728549162973	0.902569155511281	-0.707228222569941
83	1982.3181	0.100247589135572	0.841294421292006	-0.833951243787874
84	1983.3181	0.10589521669978	0.835646793727798	-0.845631170869874
85	1984.3181	0.0130485038976128	0.928493506529966	-0.653613757716522
86	1985.3181	-0.177464492436227	1.1190065028638	-0.259611518713575
87	1986.3181	-0.439444095139678	1.38098610556726	0.282191675948209
88	1987.3181	0.298740033336326	1.68784764001444	0.916815738152394
89	1988.3181	0.285551702406584	2.00280862011762	1.5681903621794
90	1989.3181	0.0198981427844429	2.26846217973976	2.11759171171681
91	1990.3181	-0.136553113364376	2.42491343588858	2.44115045260943
92	1991.3181	-0.133161889531434	2.42152221205563	2.43413702145853
93	1992.3181	0.00399523408534286	2.28436508843886	2.15048071012994
94	1993.3181	0.210908754262504	2.0774515682617	1.72256034879707
95	1994.3181	0.146518167309325	1.8647758334066	1.28272308138216
96	1995.3181	-0.271862249595712	1.68720138057748	0.915479201170456
97	1996.3181	-0.130416648726097	1.54575577970787	0.622953838007886
98	1997.3181	-0.0221887799595664	1.43752791094134	0.399126469601966
99	1998.3181	0.0606082407025403	1.35473089027923	0.227892946685351
100	1999.3181	0.159193331637927	1.25614579934384	0.0240079240972484
101	2000.3181	0.323009297238028	1.08653056720263	-0.326775395249304
102	2001.3181	-0.428369944820917	0.792509483091983	-0.934843966333413
103	2002.3181	-0.0567420183834461	0.420881556654512	-1.7034121895522
104	2003.3181	0.198325320768733	0.165814217502333	-2.2309200481047
105	2004.3181	0.13086843379934	0.233271104471726	-2.09141164178298
106	2005.3181	-0.40337796174838	0.767517500019446	-0.986530189726007
107	2006.3181	-0.151396397381659	1.56058048490707	0.653612990682223
108	2007.3181	0.260806253579151	2.27968279056185	2.14079719308532
109	2008.3181	-0.058071248993615	2.59856029313462	2.80027162474656
110	2009.3181	0.10778286444833	2.43270617969267	2.45726672061148
111	2010.3181	0.538387781789317	2.00210126235168	1.56672746700208
112	2011.3181	-0.201018175939659	1.54614149223442	0.623751534763476
113	2012.3181	-0.289776607414057	1.26481560897412	0.0419380625748999
114	2013.3181	-0.194955868648235	1.1699948702083	-0.154161857622574
115	2014.3181	-0.242440919572788	1.21747992113285	-0.0559574477215379
116	2015.3181	0.229169034951363	1.36345584321879	0.245937127709919
117	2016.3181	0.323336178497539	1.57455715989684	0.682518321792216
118	2017.3181	0.0691919785517765	1.8287013598426	1.20811702495249
119	2018.3181	-0.206473663027841	2.10436700142222	1.77822448265174
