# Supplementary material for: Reconstructing spruce budworm outbreak severity: a comparison of paleoecological and tree-ring signals
Source: PLoS One. 2025 Aug 12;20(8):e0329406. doi: 10.1371/journal.pone.0329406 (PMC12342301; doi:10.1371/journal.pone.0329406)
Supplement: S5 Dataset — (ZIP) [file pone.0329406.s005.zip › GAM output used to for wavelet analysis/Buire GAM data/Percent_defoliation_predicted_curve_and_residuals.txt]

year	predictedPD	residPD	predictedPD_norm
1	1900.3181	9.87601313421011	0.123986865789879	-0.652262576250234
2	1901.3181	9.99476748826214	0.00523251173784978	-0.648475322851413
3	1902.3181	10.0692276684912	-0.0692276684912336	-0.646100676692958
4	1903.3181	10.0550995010744	-0.0550995010744089	-0.646551245015236
5	1904.3181	9.90808881218876	0.0919111878112435	-0.651239635058614
6	1905.3181	9.58719583971135	0.412804160288648	-0.661473390362781
7	1906.3181	9.3529699461089	0.647030053891104	-0.668943203311695
8	1907.3181	10.0055428696383	-0.00554286963831352	-0.648131679874562
9	1908.3181	12.4010609521559	-2.40106095215588	-0.571735036800932
10	1909.3181	17.3956705355178	2.60432946448216	-0.412449490840359
11	1910.3181	25.7784827967786	4.22151720322145	-0.145109110089095
12	1911.3181	37.1576027278543	-7.1576027278543	0.217787989377925
13	1912.3181	50.1314059359699	-10.1314059359699	0.631541916025921
14	1913.3181	63.2657520646653	6.73424793533471	1.05041579576091
15	1914.3181	75.1265007574805	4.87349924251951	1.42867275448891
16	1915.3181	84.4189863101536	5.58101368984647	1.72502397271405
17	1916.3181	90.7565665288784	-0.756566528878366	1.92713885444
18	1917.3181	94.1160526030149	-4.11605260301486	2.0342778739238
19	1918.3181	94.4752195895118	-4.47521958951175	2.04573224459688
20	1919.3181	91.8119950561364	-1.81199505613635	1.96079804368808
21	1920.3181	86.2276934714957	3.77230652850434	1.78270634064865
22	1921.3181	78.1694955981589	1.83050440184113	1.52571839668832
23	1922.3181	68.1447279467331	1.85527205326686	1.20601361059162
24	1923.3181	56.6607170278255	13.3392829721745	0.839771381143111
25	1924.3181	44.2297368800888	-14.2297368800889	0.443328891172862
26	1925.3181	31.5563966949468	-1.55639669494679	0.0391571782808182
27	1926.3181	19.5951558301237	5.40484416987628	-0.342304625633953
28	1927.3181	9.31717155049774	-9.31717155049774	-0.67008486751873
29	1928.3181	1.69360112094699	-1.69360112094699	-0.91321189432079
30	1929.3181	-2.41565326646762	2.41565326646761	-1.04426214312715
31	1930.3181	-3.38339472069873	3.38339472069873	-1.07512486088579
32	1931.3181	-2.34984405122931	2.34984405122931	-1.04216338913977
33	1932.3181	-0.466816327115395	0.466816327115395	-0.982110827655581
34	1933.3181	1.11387338258699	-1.11387338258699	-0.93170027619968
35	1934.3181	1.49020526273744	-1.49020526273745	-0.919698491477243
36	1935.3181	0.886858244390443	-0.886858244390445	-0.938940127408353
37	1936.3181	-0.153968327495827	0.153968327495849	-0.972133638529913
38	1937.3181	-1.09005703828338	1.09005703828338	-1.0019869031098
39	1938.3181	-1.38068743934439	1.38068743934439	-1.01125553989373
40	1939.3181	-0.685614710642668	0.685614710642687	-0.989088634307683
41	1940.3181	0.935189332883305	-0.935189332883289	-0.937398776940621
42	1941.3181	3.37421727507438	-3.37421727507438	-0.859614539574166
43	1942.3181	6.52396169977145	-0.623961699771458	-0.759164493989935
44	1943.3181	10.2875965975106	0.812403402489453	-0.639136565985379
45	1944.3181	14.7923478232521	6.30765217674796	-0.495473333367745
46	1945.3181	20.3781018647527	-0.37810186475269	-0.317335309313618
47	1946.3181	27.3931464254129	-2.39314642541288	-0.09361507970753
48	1947.3181	36.1857692086331	-1.18576920863305	0.18679476956599
49	1948.3181	46.9675370846329	-8.86753708463291	0.530641421418365
50	1949.3181	58.9395645159049	-6.53956451590489	0.912447225018632
51	1950.3181	70.8500782050299	14.8499217949701	1.29229126367243
52	1951.3181	81.4451685915706	9.05483140842942	1.63018449207283
53	1952.3181	89.4711069589179	1.02889304108216	1.88614363229221
54	1953.3181	94.1183848499169	-3.61838484991692	2.0343522527546
55	1954.3181	95.9773154626171	-5.47731546261709	2.09363632142998
56	1955.3181	95.913252852875	-5.41325285287506	2.09159326929585
57	1956.3181	94.7915510765476	-4.29155107654753	2.0558205273297
58	1957.3181	93.4650146824333	1.73498531756677	2.01351530401917
59	1958.3181	92.1600401770477	3.03995982295235	1.97189772148631
60	1959.3181	90.1986160390556	5.00138396094445	1.90934498148415
61	1960.3181	86.8322193878498	8.36778061215021	1.8019855733948
62	1961.3181	81.3123273428231	-0.312327342823139	1.62594798660035
63	1962.3181	72.9713860657974	-6.27138606579742	1.35994293396081
64	1963.3181	62.1803843411755	-5.08038434117555	1.01580180090935
65	1964.3181	50.0296228468926	2.37037715310745	0.628295901569207
66	1965.3181	37.6238130108667	-1.22381301086667	0.232656130365247
67	1966.3181	26.067666261016	-4.36766626101597	-0.135886618277669
68	1967.3181	16.3291112136921	5.37088878630797	-0.446463657721848
69	1968.3181	8.67991976432539	4.32008023567461	-0.69040777704362
70	1969.3181	3.17094500912774	-3.17094500912775	-0.866097195189094
71	1970.3181	-0.147049892608029	0.147049892608022	-0.971912999326808
72	1971.3181	-1.22378259517846	1.22378259517847	-1.0062516104875
73	1972.3181	-0.110903233830248	0.110903233830234	-0.970760228488172
74	1973.3181	2.91251322840976	-2.91251322840976	-0.874338969966116
75	1974.3181	7.53661975879389	-3.53661975879389	-0.726869318739383
76	1975.3181	13.4515693245745	2.54843067542552	-0.538232758626024
77	1976.3181	20.3421252264785	-4.34212522647849	-0.318482657944915
78	1977.3181	27.7566217122886	0.243378287711376	-0.0820233109122182
79	1978.3181	35.0996561130304	4.90034388696965	0.152157003686487
80	1979.3181	41.7689732728331	6.23102672716688	0.364851471042298
81	1980.3181	47.1623180358263	0.837681964173676	0.536853276346309
82	1981.3181	50.721776779967	-2.721776779967	0.650369722411137
83	1982.3181	52.2627606966649	-4.26276069666491	0.699513996931682
84	1983.3181	51.7876860143657	-3.78768601436573	0.684363157035377
85	1984.3181	49.3003653416445	-1.30036534164446	0.605038792493806
86	1985.3181	44.8046211247081	3.19537887529187	0.461662806815308
87	1986.3181	38.4771426801732	5.52285731982687	0.259870085728771
88	1987.3181	31.1080251959647	0.891974804035343	0.0248579427116479
89	1988.3181	23.6233592854881	0.376640714511908	-0.213839211887623
90	1989.3181	16.9492355621489	-0.949235562148928	-0.426686967720603
91	1990.3181	12.003502936285	-4.00350293628503	-0.584413754637045
92	1991.3181	9.15849649937505	-1.15849649937505	-0.675145251463972
93	1992.3181	7.91029089722475	0.0897091027752648	-0.714952389037221
94	1993.3181	7.67587583975942	0.324124160240585	-0.722428234703743
95	1994.3181	7.87224103690436	0.127758963095635	-0.716165855810489
96	1995.3181	7.94041849644443	0.0595815035555685	-0.713991574981569
97	1996.3181	7.68118423858134	0.318815761418665	-0.722258941951144
98	1997.3181	7.17224593663974	0.827754063360262	-0.738489743164328
99	1998.3181	6.49843490775458	1.50156509224542	-0.759978581444653
100	1999.3181	5.74458246906078	2.25541753093922	-0.784020059615651
101	2000.3181	5.0105989542546	-1.0105989542546	-0.807427888181756
102	2001.3181	4.48310612294025	-0.48310612294026	-0.824250420999154
103	2002.3181	4.37965981039493	-4.37965981039492	-0.827549478131923
104	2003.3181	4.91785408756895	-4.91785408756895	-0.810385660251524
105	2004.3181	6.31474558146545	5.68525441853456	-0.765836707918155
106	2005.3181	8.58473256319825	3.41526743680176	-0.693443438799946
107	2006.3181	11.2359075154058	0.764092484594215	-0.608893516999028
108	2007.3181	13.6985931020595	-1.69859310205953	-0.530354802080027
109	2008.3181	15.4031119871309	-3.40311198713091	-0.475995153607574
110	2009.3181	15.7967414722488	0.203258527751149	-0.463441722474127
111	2010.3181	14.8532570436082	1.14674295639185	-0.49353084752245
112	2011.3181	13.1622403844536	2.83775961554645	-0.547459889880263
113	2012.3181	11.3482269915023	4.65177300849765	-0.605311481451816
114	2013.3181	10.0357523614718	-6.03575236147184	-0.647168254141362
115	2014.3181	9.79335488335837	-1.79335488335839	-0.654898671103158
116	2015.3181	10.6501591061976	-2.65015910619761	-0.627573907047345
117	2016.3181	12.3338346417817	3.66616535821832	-0.573878984064906
118	2017.3181	14.5687577191957	1.43124228080431	-0.502603955131383
119	2018.3181	17.0793045675247	-1.07930456752465	-0.422538873222319
