# Supplementary material for: Reconstructing spruce budworm outbreak severity: a comparison of paleoecological and tree-ring signals
Source: PLoS One. 2025 Aug 12;20(8):e0329406. doi: 10.1371/journal.pone.0329406 (PMC12342301; doi:10.1371/journal.pone.0329406)
Supplement: S5 Dataset — (ZIP) [file pone.0329406.s005.zip › GAM output used to for wavelet analysis/Lake 1 GAM data/GSI_predicted_curve_and_residuals.txt]

year	predictedGSI	residGSI
346	1900.4369	1.01244545021917	0.031054549780827
347	1901.4369	1.00871379701566	0.0333862029843368
348	1902.4369	1.00507193103018	-0.0329719310301773
349	1903.4369	1.00160963948074	-0.142509639480739
350	1904.4369	0.998416709585373	0.0705832904146274
351	1905.4369	0.995531163861332	-0.0112311638613324
352	1906.4369	0.992708077251478	-0.000208077251477867
353	1907.4369	0.989606334716471	0.0822936652835299
354	1908.4369	0.985884741696777	-0.0667847416967765
355	1909.4369	0.98125737781154	0.0172426221884598
356	1910.4369	0.975856002304088	0.080043997695912
357	1911.4369	0.970003228656289	0.019296771343711
358	1912.4369	0.964022651629095	0.102677348370905
359	1913.4369	0.958265089753325	0.0725349102466751
360	1914.4369	0.953372822642981	-0.116772822642981
361	1915.4369	0.950164934685477	-0.0580649346854772
362	1916.4369	0.949462991034254	-0.142062991034254
363	1917.4369	0.952057597357046	0.0747424026429541
364	1918.4369	0.958249830176947	0.0590501698230538
365	1919.4369	0.967950013574714	-0.130450013574714
366	1920.4369	0.981057582563065	-0.035557582563065
367	1921.4369	0.997450952722691	-0.124850952722691
368	1922.4369	1.01648358238357	0.00611641761643478
369	1923.4369	1.03695982019448	-0.0641598201944845
370	1924.4369	1.05765816182208	0.151241838177925
371	1925.4369	1.07736102221007	-0.175261022210068
372	1926.4369	1.09502359429117	0.118676405708833
373	1927.4369	1.10983809745221	0.116761902547791
374	1928.4369	1.12101392405078	-0.0481139240507806
375	1929.4369	1.12776212702716	0.148037872972842
376	1930.4369	1.12945140116086	-0.0500514011608619
377	1931.4369	1.12573571117508	-0.0437357111750827
378	1932.4369	1.1162990582311	-0.119399058231101
379	1933.4369	1.10082730315738	0.444872696842615
380	1934.4369	1.07958360698664	0.166816393013358
381	1935.4369	1.05422336687191	0.0229766331280894
382	1936.4369	1.02660764427979	-0.188607644279788
383	1937.4369	0.998597433519741	-0.0407974335197412
384	1938.4369	0.971803912770275	-0.113003912770275
385	1939.4369	0.9470249537805	-0.0541249537805003
386	1940.4369	0.924893196574476	-0.0157931965744763
387	1941.4369	0.906041281176264	0.0705587188237361
388	1942.4369	0.891034165136611	-0.104934165136611
389	1943.4369	0.880136548277426	-0.0280365482774263
390	1944.4369	0.87352989627113	0.0985701037288702
391	1945.4369	0.87139567170694	-0.10829567170694
392	1946.4369	0.873841150495859	-0.0589411504958596
393	1947.4369	0.880522724471449	-0.0264227244714488
394	1948.4369	0.890927373955883	0.0580726260441173
395	1949.4369	0.904541775402702	-0.167541775402702
396	1950.4369	0.920820203053379	-0.0462202030533789
397	1951.4369	0.938942878668478	0.0184571213315217
398	1952.4369	0.957952223316292	0.167447776683708
399	1953.4369	0.976889614304899	0.150110385695101
400	1954.4369	0.994847024098212	0.0215529759017881
401	1955.4369	1.01152982227028	-0.0551298222702835
402	1956.4369	1.02705143692054	-0.0806514369205379
403	1957.4369	1.04153267261083	-0.150132672610833
404	1958.4369	1.05505903652969	-0.108259036529692
405	1959.4369	1.06707195359503	0.0287280464049673
406	1960.4369	1.0764501244868	0.253949875513201
407	1961.4369	1.08205331718737	0.114846682812631
408	1962.4369	1.08277967133493	0.0810203286650713
409	1963.4369	1.07866782230003	0.130432177699972
410	1964.4369	1.07106179276613	-0.0806617927661277
411	1965.4369	1.06137714401576	-0.0564771440157623
412	1966.4369	1.05102202501491	-0.0642220250149154
413	1967.4369	1.04099454279012	-0.0348945427901204
414	1968.4369	1.03167642577255	-0.00827642577254917
415	1969.4369	1.02339856131413	-0.0213985613141308
416	1970.4369	1.01649017914155	-0.151490179141548
417	1971.4369	1.01106166378733	0.0587383362126663
418	1972.4369	1.00678816925359	0.0166118307464083
419	1973.4369	1.00329339066893	0.00160660933106871
420	1974.4369	1.00020113467353	0.00419886532646552
421	1975.4369	0.99719737735223	-0.0811973773522308
422	1976.4369	0.994133557056642	-0.0532335570566426
423	1977.4369	0.990888336643664	0.376011663356337
424	1978.4369	0.987340380665294	-0.0937403806652946
425	1979.4369	0.983414114793569	-0.108314114793569
426	1980.4369	0.979199042737055	-0.0613990427370547
427	1981.4369	0.974821879202501	-0.0378218792025014
428	1982.4369	0.97040933889666	0.0905906611033402
429	1983.4369	0.966061372897579	0.120838627102421
430	1984.4369	0.961746195891344	-0.111746195891344
431	1985.4369	0.957391558263552	0.0308084417364484
432	1986.4369	0.952925199521933	-0.142425199521933
433	1987.4369	0.948293738651089	-0.0416937386510891
434	1988.4369	0.943571598478574	0.148628401521427
435	1989.4369	0.938886196567216	0.212713803432783
436	1990.4369	0.934365121192711	0.0177348788072892
437	1991.4369	0.930167026883128	-0.121067026883128
438	1992.4369	0.926745618732812	-0.075045618732812
439	1993.4369	0.924717648504598	0.00168235149540175
440	1994.4369	0.92470158547792	-0.0366015854779195
441	1995.4369	0.927300213346768	0.128099786653232
442	1996.4369	0.932899818685786	-0.0900998186857856
443	1997.4369	0.941728874727481	0.0137711252725187
444	1998.4369	0.954012274883681	-0.202412274883681
445	1999.4369	0.969931266360699	-0.0876312663606991
446	2000.4369	0.988740063891985	-0.115240063891985
447	2001.4369	1.00880662499323	0.0653933750067699
448	2002.4369	1.02846342119852	0.0847365788014824
449	2003.4369	1.04606651585588	0.125433484144122
450	2004.4369	1.06081856073411	0.136981439265891
451	2005.4369	1.07298280162672	0.0317171983732791
452	2006.4369	1.08288955989547	0.04651044010453
453	2007.4369	1.09086579795724	-0.101165797957245
454	2008.4369	1.09699908544495	-0.0442990854449512
455	2009.4369	1.10098235513424	-0.113082355134243
456	2010.4369	1.10247167895175	-0.00877167895175135
457	2011.4369	1.10112346190853	-0.114423461908527
458	2012.4369	1.09665889239328	0.0903411076067244
459	2013.4369	1.0889409355613	0.248359064438696
460	2014.4369	1.07785131878153	0.111148681218474
461	2015.4369	1.06327195293619	0.11072804706381
462	2016.4369	1.04530673207198	-0.08120673207198
463	2017.4369	1.02471252465661	-0.0999125246566096
464	2018.4369	1.00236565954047	-0.198665659540465
465	2019.4369	0.979142465573934	0.0621575344260666
