# Supplementary material for: Reconstructing spruce budworm outbreak severity: a comparison of paleoecological and tree-ring signals
Source: PLoS One. 2025 Aug 12;20(8):e0329406. doi: 10.1371/journal.pone.0329406 (PMC12342301; doi:10.1371/journal.pone.0329406)
Supplement: S5 Dataset — (ZIP) [file pone.0329406.s005.zip › GAM output used to for wavelet analysis/Lake 1 GAM data/Lepidopteran_scales_predicted_curve_and_residuals.txt]

year	residWS	predictedWS	predictedWS_norm
346	1900.4369	-1.97060871121035e-07	0.339820318943021	-0.12904312219403
347	1901.4369	-1.1897388809079e-05	0.339832019270959	-0.129009238412234
348	1902.4369	-1.83577532306134e-05	0.339838479635381	-0.128990529400013
349	1903.4369	-1.43381906191897e-05	0.339834460072769	-0.129002169926942
350	1904.4369	6.41440515242175e-06	0.339813707476997	-0.129062268791739
351	1905.4369	6.53127555673705e-05	0.339754809126583	-0.129232836562502
352	1906.4369	0.00019543948402917	0.339624682398121	-0.129609679476338
353	1907.4369	0.000429290934151172	0.339390830947999	-0.130286905922516
354	1908.4369	0.000611431768658355	0.339208690113492	-0.130814380051894
355	1909.4369	0.00016712624904458	0.339652995633105	-0.129527685238123
356	1910.4369	-0.0015350954555392	0.341355217337689	-0.124598104707408
357	1911.4369	-0.00496736439489559	0.344787486277046	-0.114658361785518
358	1912.4369	0.00296181608052176	0.349244320322296	-0.101751510534045
359	1913.4369	0.00323000664154788	0.353492427632343	-0.0894491253443828
360	1914.4369	0.000404838230150528	0.356317596043741	-0.081267526461399
361	1915.4369	-0.000621687449034847	0.357344121722926	-0.0782947403732163
362	1916.4369	-0.000563118540813756	0.357285552814705	-0.0784643540897451
363	1917.4369	-0.000205799733100753	0.356928234006992	-0.0794991381211189
364	1918.4369	-0.000154598453136479	0.356877032727027	-0.0796474154178893
365	1919.4369	-0.00028847308546448	0.357010907359356	-0.0792597186923074
366	1920.4369	-0.000304904753954893	0.357027339027846	-0.0792121330970477
367	1921.4369	7.93177281307456e-05	0.35664311654576	-0.0803248293234276
368	1922.4369	0.000858505306254365	0.355863928967637	-0.0825813320483949
369	1923.4369	0.00180457294806463	0.354917861325826	-0.0853211141903149
370	1924.4369	0.00268045945355505	0.354041974820336	-0.0878576539682733
371	1925.4369	0.00255896501358388	0.354163469260307	-0.0875058098904664
372	1926.4369	-0.0010269005683558	0.357749334842247	-0.0771212559214454
373	1927.4369	-0.0107524712198322	0.367474905493723	-0.0489563091319055
374	1928.4369	-0.0285796845365577	0.385302118810449	0.00267074006290422
375	1929.4369	0.0287521238455794	0.407920467623028	0.0681727669981438
376	1930.4369	0.0149885681238032	0.429656319412801	0.13111911030514
377	1931.4369	-0.000266105791259297	0.444910993327863	0.175296166285326
378	1932.4369	-0.00678799956251114	0.451432887099115	0.194183365568226
379	1933.4369	-0.00667348438532878	0.451318371921933	0.193851733215994
380	1934.4369	-0.00230951384008993	0.446954401376694	0.181213811740495
381	1935.4369	0.00368006788481978	0.440964819651784	0.16386817140544
382	1936.4369	0.00772385416898469	0.436921033367619	0.152157493481929
383	1937.4369	0.00601354778398261	0.438631339752621	0.157110486992915
384	1938.4369	-0.00470071188263643	0.449345599419241	0.188138646081333
385	1939.4369	-0.0193129190413616	0.463957806577966	0.230455138537306
386	1940.4369	-0.0262847054001805	0.470929592936785	0.250645212607086
387	1941.4369	-0.0139367801949384	0.458581667731542	0.214886009488852
388	1942.4369	0.0242076188145057	0.420437268722098	0.104421029394659
389	1943.4369	0.0830177256048127	0.361627161931791	-0.0658911906070286
390	1944.4369	0.0981344491963545	0.28885268803272	-0.276643778651106
391	1945.4369	-0.138734069259325	0.209305699463983	-0.507009356219202
392	1946.4369	-0.0632316069880211	0.133803237192679	-0.725662112808634
393	1947.4369	-0.00421553220944082	0.0747871624140984	-0.896570809627771
394	1948.4369	0.0261556594363322	0.0444159707683256	-0.984524825622532
395	1949.4369	0.0270372558451614	0.0435343743594962	-0.987077901101014
396	1950.4369	0.0122815498920877	0.05829008031257	-0.944345840648876
397	1951.4369	-0.00327693996755664	0.0738485701722143	-0.899288943246565
398	1952.4369	-0.00824154750460862	0.0788131777092664	-0.884911595929593
399	1953.4369	-0.00496701539458727	0.075538645599245	-0.894394537953709
400	1954.4369	0.000754061460818314	0.0698175687438395	-0.910962596629722
401	1955.4369	0.00341912586310447	0.0671525043415531	-0.918680539336735
402	1956.4369	0.00186544402439623	0.0687061861802616	-0.914181125586812
403	1957.4369	-0.00172891318797344	0.0723005433926311	-0.903771980123083
404	1958.4369	-0.00510333264225546	0.0756760462884142	-0.893996629878392
405	1959.4369	0.00388348587839034	0.077522559334527	-0.8886491861598
406	1960.4369	0.00275787445871579	0.0786481707542017	-0.885389450882875
407	1961.4369	0.00125846688536872	0.0801475783275488	-0.881047213698804
408	1962.4369	-0.00140377263719285	0.0828098178501104	-0.873337451754647
409	1963.4369	-0.00375884679980369	0.0851648920127213	-0.866517231034202
410	1964.4369	-0.00332425296941283	0.0847302981823305	-0.867775801101364
411	1965.4369	0.00227103841978664	0.0791350067931308	-0.883979589022524
412	1966.4369	0.0108788756687083	0.0705271695442094	-0.908907615024998
413	1967.4369	0.0144805307727457	0.0669255144401716	-0.919337894953518
414	1968.4369	0.00466493523162748	0.0767411099812902	-0.890912238914375
415	1969.4369	-0.0241444502683779	0.105550495481295	-0.807481164407314
416	1970.4369	-0.0661860482948379	0.147592093507755	-0.68573001850589
417	1971.4369	0.0258754246989959	0.194269797441697	-0.550552855677111
418	1972.4369	0.0452448018107601	0.237161298160999	-0.426340418302108
419	1973.4369	0.0119612879197729	0.270444812051986	-0.329952408662151
420	1974.4369	-0.00789434521518201	0.290300445186941	-0.272451119456694
421	1975.4369	-0.0105792510353827	0.292985351007141	-0.264675716627309
422	1976.4369	0.00223243237081283	0.280173667600946	-0.30177794891279
423	1977.4369	0.0167805587166102	0.265625541255149	-0.343908865349523
424	1978.4369	0.0176696655953414	0.264736434376417	-0.346483690912677
425	1979.4369	-0.00814512248653843	0.290551222458297	-0.271724876364449
426	1980.4369	-0.0563363746177809	0.33874247458954	-0.132164525549276
427	1981.4369	-0.0924447454334599	0.397196440709178	0.0371163222688718
428	1982.4369	0.0983953685773961	0.453895534086855	0.201315113807655
429	1983.4369	0.0503025872844193	0.501988315379832	0.34059029617159
430	1984.4369	0.0109565492368954	0.541334353427356	0.454535185134948
431	1985.4369	-0.0199508223769826	0.572241725041233	0.544041961457351
432	1986.4369	-0.0403854891086227	0.592676391772874	0.603220113751301
433	1987.4369	-0.0389449514678398	0.591235854132091	0.599048362040791
434	1988.4369	-0.00188459470405122	0.554175497368302	0.491722734202692
435	1989.4369	0.0831630236676605	0.46912787899659	0.245427505690542
436	1990.4369	0.190066052655074	0.344332134136808	-0.115977047265259
437	1991.4369	-0.203890382154056	0.203890382154056	-0.52269194486601
438	1992.4369	-0.0723050546576923	0.0723050546576924	-0.903758915641321
439	1993.4369	0.0275620417964951	-0.0275620417964952	-1.19297088668706
440	1994.4369	0.0765095518335606	-0.0765095518335604	-1.33472133661724
441	1995.4369	0.0558314031135971	-0.0558314031135973	-1.27483806814131
442	1996.4369	-0.0469805375635449	0.0469805375635448	-0.977097920825475
443	1997.4369	-0.198627759443254	0.198627759443254	-0.537932334755181
444	1998.4369	-0.0822322355028798	0.34528107837047	-0.113228934603791
445	1999.4369	0.202333724938272	0.434416302919542	0.144903872864661
446	2000.4369	0.168744430023927	0.468005597833887	0.242177414733087
447	2001.4369	0.117936205813434	0.51881382204438	0.389316434400006
448	2002.4369	-0.0275870015326457	0.66433702939046	0.810747066948385
449	2003.4369	-0.315113974801594	0.951864002659408	1.64341614035112
450	2004.4369	-0.474055313718465	1.30785444042987	2.67435325414077
451	2005.4369	0.317570321161987	1.62856077022833	3.60310870073982
452	2006.4369	0.131759796073875	1.81437129531644	4.14121013864864
453	2007.4369	0.118571816989773	1.82755927440055	4.17940211138486
454	2008.4369	0.268093963957539	1.67803712743278	3.74639067543732
455	2009.4369	0.524325999846625	1.37708921960626	2.87485499757239
456	2010.4369	-0.722002043502366	0.967058038797292	1.68741759123533
457	2011.4369	-0.314524851309735	0.559580846604661	0.507376455621888
458	2012.4369	-0.0306149463686472	0.275670941663572	-0.314817701640797
459	2013.4369	0.0284451921952677	0.216610803099657	-0.485854005796693
460	2014.4369	0.258694467606839	0.337859822100546	-0.134720659402707
461	2015.4369	0.0865669553780127	0.52951905022837	0.420318438598723
462	2016.4369	-0.0668030856690187	0.682889091275402	0.864473254804142
463	2017.4369	-0.0451241169159432	0.747888073362402	1.05270826305806
464	2018.4369	-0.0121370006073317	0.750580362001514	1.06050504629886
465	2019.4369	0.0163240574775014	0.722119303916681	0.978082717033102
