# Supplementary material for: Reconstructing spruce budworm outbreak severity: a comparison of paleoecological and tree-ring signals
Source: PLoS One. 2025 Aug 12;20(8):e0329406. doi: 10.1371/journal.pone.0329406 (PMC12342301; doi:10.1371/journal.pone.0329406)
Supplement: S5 Dataset — (ZIP) [file pone.0329406.s005.zip › GAM output used to for wavelet analysis/Lake 1 GAM data/Percent_defoliation_predicted_curve_and_residuals.txt]

year	predictedPD	residPD	predictedPD_norm
346	1900.4369	-0.0715978598052898	0.0715978598052907	-1.08531738517487
347	1901.4369	0.0856926223182857	-0.0856926223182803	-1.07704852280017
348	1902.4369	0.163581602914622	-0.163581602914629	-1.0729538487146
349	1903.4369	0.0826675804564965	-0.0826675804564907	-1.07720755120732
350	1904.4369	-0.228088293951181	0.228088293951185	-1.09354418850994
351	1905.4369	-0.647383858663874	0.647383858663879	-1.11558682753122
352	1906.4369	-0.861575941497446	0.861575941497438	-1.12684704385702
353	1907.4369	-0.5486587176356	0.5486587176356	-1.11039678301572
354	1908.4369	0.555093953101223	-0.555093953101217	-1.05237179125009
355	1909.4369	2.48028947234559	-2.48028947234558	-0.951163017660611
356	1910.4369	5.19925555709332	-5.19925555709333	-0.808225212062194
357	1911.4369	8.68014040486523	8.01985959513477	-0.625232844311692
358	1912.4369	12.794963265256	1.50503673474404	-0.408913945230969
359	1913.4369	17.319614439934	-3.01961443993404	-0.171050106606887
360	1914.4369	22.025804711093	-9.52580471109298	0.0763573597317354
361	1915.4369	26.5890102337016	6.71098976629835	0.316248025362005
362	1916.4369	30.2997686538305	3.00023134616955	0.51132499548474
363	1917.4369	32.3523829903252	0.947617009674829	0.619232258706682
364	1918.4369	31.9746477301016	1.32535226989841	0.599374471772014
365	1919.4369	29.1646611256848	0.835338874315209	0.451651658586005
366	1920.4369	24.6908251952093	-4.69082519520933	0.216459210215011
367	1921.4369	19.3550334248796	0.644966575120371	-0.064046814137178
368	1922.4369	13.8912197603265	4.30878023967353	-0.351283032268357
369	1923.4369	8.76147998488558	-0.461479984885584	-0.620956769982694
370	1924.4369	4.35995034131901	-4.35995034131901	-0.852348030085949
371	1925.4369	1.07132442285517	-1.07132442285516	-1.02523322157701
372	1926.4369	-0.936885116551323	0.936885116551327	-1.1308060958967
373	1927.4369	-1.71434656221956	1.71434656221956	-1.17167774692779
374	1928.4369	-1.3201708490023	1.3201708490023	-1.15095567474619
375	1929.4369	0.157243448821095	-0.157243448821088	-1.07328704957458
376	1930.4369	2.51234719926464	-2.51234719926465	-0.949477722222765
377	1931.4369	5.51030363091574	-5.51030363091574	-0.791873213647357
378	1932.4369	8.92431248853245	5.37568751146755	-0.612396559952145
379	1933.4369	12.7124133887982	-0.912413388798171	-0.413253645626456
380	1934.4369	17.0174858203217	6.48251417967833	-0.18693320354514
381	1935.4369	21.9904457878823	1.50955421211766	0.0744985182697533
382	1936.4369	27.7054257263718	-4.20542572637184	0.374938709866501
383	1937.4369	33.9294237911307	-10.4294237911307	0.702138313574676
384	1938.4369	40.3526545676116	0.847345432388451	1.03981170979417
385	1939.4369	46.6580345544278	6.24196544557223	1.37128961377962
386	1940.4369	52.3606242528841	3.23937574711591	1.67107844244429
387	1941.4369	56.8076281669769	-1.20762816697687	1.90486031436012
388	1942.4369	59.338952713863	1.76104728613699	2.03793368295379
389	1943.4369	59.5999885184968	1.5000114815032	2.05165650403136
390	1944.4369	58.4580630370225	-2.85806303702253	1.99162474291655
391	1945.4369	57.0859879333819	-1.48598793338187	1.91949386731248
392	1946.4369	56.6045574741079	-1.00455747410785	1.89418475669765
393	1947.4369	56.9381657853321	-1.33816578533214	1.9117227613838
394	1948.4369	56.8148068527852	-1.21480685278524	1.90523770251597
395	1949.4369	54.9104572647888	0.689542735211212	1.80512481301455
396	1950.4369	50.303215513034	5.29678448696605	1.56291913433711
397	1951.4369	43.6796677026894	6.32033229731061	1.21471494209001
398	1952.4369	36.1285218422932	-2.82852184229325	0.817746320416769
399	1953.4369	28.7198935531653	-6.51989355316533	0.428269939640009
400	1954.4369	22.0962735506052	0.103726449394784	0.080061952201443
401	1955.4369	16.4725276438922	0.227472356107775	-0.215582007338132
402	1956.4369	12.0449292550874	-0.944929255087413	-0.448343718238828
403	1957.4369	8.92519742360052	2.17480257639949	-0.612350038343275
404	1958.4369	6.88683365823593	-1.28683365823593	-0.719508139824182
405	1959.4369	5.61878508514679	-0.0187850851467921	-0.786170273436776
406	1960.4369	4.81695545020227	0.483044549797722	-0.828322975938537
407	1961.4369	4.33725075274165	0.962749247258347	-0.853541362138686
408	1962.4369	4.19557924557427	1.10442075442573	-0.860989124898185
409	1963.4369	4.41480580122558	-4.41480580122557	-0.849464243080248
410	1964.4369	5.01287681264273	-0.0128768126427321	-0.818023263200602
411	1965.4369	5.98806475445971	3.51193524554029	-0.766757002385036
412	1966.4369	7.3337236217322	1.7662763782678	-0.696014845411854
413	1967.4369	9.04042646669381	-0.340426466693813	-0.606292373022124
414	1968.4369	11.0347846566699	-2.33478465666995	-0.501447673100511
415	1969.4369	13.1794478740778	-4.87944787407782	-0.38870134067527
416	1970.4369	15.3342848585126	1.36571514148743	-0.275420166737424
417	1971.4369	17.3503703215994	3.44962967840064	-0.169433250016013
418	1972.4369	19.0436028630838	1.75639713691625	-0.0804189201921574
419	1973.4369	20.2210870547413	0.578912945258701	-0.0185178146849991
420	1974.4369	20.7036860810277	0.0963139189722959	0.00685272825346172
421	1975.4369	20.6287112180409	0.171288781959134	0.00291125121537078
422	1976.4369	20.4499218335209	-3.74992183352093	-0.00648782236297533
423	1977.4369	20.6348359078881	-3.93483590788814	0.00323323012185731
424	1978.4369	21.4914808185646	3.50851918143542	0.0482676071212681
425	1979.4369	22.6899215309797	2.31007846902027	0.11127041047853
426	1980.4369	23.740732407565	1.25926759243502	0.166512217884886
427	1981.4369	24.1695705663041	0.830429433695919	0.189056517245912
428	1982.4369	23.8489965028868	-3.04899650288683	0.17220373139703
429	1983.4369	22.9984740907091	-2.19847409070906	0.127491218103491
430	1984.4369	21.852549958719	3.14745004128102	0.0672492453448893
431	1985.4369	20.6744381294733	0.125561870526692	0.00531514452379078
432	1986.4369	19.8420221999627	0.957977800037352	-0.0384454992653571
433	1987.4369	19.7618531607861	1.03814683921392	-0.0426600375051363
434	1988.4369	20.816705312699	-4.11670531269895	0.0127942223589337
435	1989.4369	22.8424890900514	-2.04248909005137	0.119290985733786
436	1990.4369	25.1282510607881	-0.128251060788134	0.239454970878801
437	1991.4369	26.9392611030103	2.26073889698968	0.334660940090423
438	1992.4369	27.7102044837604	1.48979551623959	0.375189932233136
439	1993.4369	27.5534280258463	1.64657197415371	0.366948092443576
440	1994.4369	26.7506939410172	2.44930605898275	0.324747842426422
441	1995.4369	25.5797022984183	-4.77970229841828	0.263188054422405
442	1996.4369	24.2247238872966	0.77527611270342	0.191955963001546
443	1997.4369	22.7766002170015	-1.97660021700145	0.11582716506315
444	1998.4369	21.322110654278	-0.52211065427802	0.0393637080425818
445	1999.4369	19.886726757036	0.913273242964014	-0.0360953517868149
446	2000.4369	18.2506888478437	2.54931115215629	-0.122102922799773
447	2001.4369	16.1329294404342	0.567070559565781	-0.233434904533044
448	2002.4369	13.2711946714333	-0.77119467143326	-0.383878152199977
449	2003.4369	9.83594400400007	-1.53594400400007	-0.56447150157563
450	2004.4369	6.43035022782739	1.86964977217261	-0.743505768996775
451	2005.4369	3.67639975550069	0.523600244499307	-0.888282726476783
452	2006.4369	2.01208397557968	-2.01208397557969	-0.975776883442996
453	2007.4369	1.13941418052107	-1.13941418052108	-1.02165369897866
454	2008.4369	0.576406638755788	-0.576406638755778	-1.051251369581
455	2009.4369	-0.122944187398659	0.122944187398662	-1.08801669482529
456	2010.4369	-0.577145376233262	4.77714537623328	-1.11189434508228
457	2011.4369	0.422794453352407	3.7772055466476	-1.05932686151814
458	2012.4369	4.12184487634542	0.0781551236545939	-0.864865388377115
459	2013.4369	11.4183896959515	-7.21838969595147	-0.481281308084418
460	2014.4369	21.824469628251	-4.42446962825104	0.0657730442109065
461	2015.4369	34.5055396175432	-8.40553961754321	0.732425095178856
462	2016.4369	48.6383506511123	6.36164934888768	1.475396111775
463	2017.4369	63.659462704902	6.94053729509798	2.26506568752326
464	2018.4369	79.2652447435153	8.23475525648469	3.08547174251587
465	2019.4369	95.1633617745404	-8.46336177454039	3.92124603713065
