# Supplementary material for: Reconstructing spruce budworm outbreak severity: a comparison of paleoecological and tree-ring signals
Source: PLoS One. 2025 Aug 12;20(8):e0329406. doi: 10.1371/journal.pone.0329406 (PMC12342301; doi:10.1371/journal.pone.0329406)
Supplement: S5 Dataset — (ZIP) [file pone.0329406.s005.zip › GAM output used to for wavelet analysis/Lake 2 GAM data/GSI_predicted_curve_and_residuals.txt]

year	predictedGSI	residGSI
466	1900.3044	0.986688144743006	-0.182388144743007
467	1901.3044	1.0284094686824	0.087990531317603
468	1902.3044	1.06939503042082	0.0330049695791756
469	1903.3044	1.10890906775733	0.198190932242675
470	1904.3044	1.14621057369878	-0.236910573698783
471	1905.3044	1.18043791103254	-0.162437911032539
472	1906.3044	1.2106088123264	0.0782911876736041
473	1907.3044	1.235735765356	-0.0982357653560018
474	1908.3044	1.25437356098399	-0.126673560983988
475	1909.3044	1.26324620242092	-0.156046202420918
476	1910.3044	1.25861999596434	0.777980004035662
477	1911.3044	1.23697549917781	0.580524500822186
478	1912.3044	1.19972104874336	-0.0100210487433587
479	1913.3044	1.15319276046143	-0.307892760461429
480	1914.3044	1.1039410013985	-0.240241001398501
481	1915.3044	1.05745769271382	-0.20185769271382
482	1916.3044	1.01500097193769	0.0483990280623081
483	1917.3044	0.976770530693193	-0.276070530693193
484	1918.3044	0.942962514550854	0.124637485449146
485	1919.3044	0.913691509872737	0.203408490127263
486	1920.3044	0.888990543812425	-0.0273905438124252
487	1921.3044	0.868889097470965	-0.0575890974709644
488	1922.3044	0.853524861459129	-0.082124861459129
489	1923.3044	0.843468364426619	0.138131635573381
490	1924.3044	0.839398344532865	-0.0906983445328646
491	1925.3044	0.841971403981516	0.040928596018484
492	1926.3044	0.851335017993251	-0.107335017993251
493	1927.3044	0.867127534805776	-0.170427534805776
494	1928.3044	0.888965166701016	-0.0225651667010159
495	1929.3044	0.915920667372196	-0.187220667372196
496	1930.3044	0.944892956157743	0.0752070438422573
497	1931.3044	0.972237493807382	0.157162506192618
498	1932.3044	0.994412856053088	0.280687143946911
499	1933.3044	1.01024926321852	0.112750736781476
500	1934.3044	1.02094858021904	0.054051419780957
501	1935.3044	1.02781578695224	-0.126115786952244
502	1936.3044	1.0321412584963	-0.0418412584963035
503	1937.3044	1.0351569506517	0.0293430493482991
504	1938.3044	1.03808021439949	-0.0958802143994918
505	1939.3044	1.04208224336773	-0.0337822433677339
506	1940.3044	1.04727261206552	-0.0496726120655244
507	1941.3044	1.052699275883	-0.066399275883001
508	1942.3044	1.0573640328573	-0.0292640328573028
509	1943.3044	1.06050269903602	0.251497300963975
510	1944.3044	1.06228716250858	0.0250128374914165
511	1945.3044	1.06312332937485	-0.0438233293748518
512	1946.3044	1.06339421624807	-0.0862942162480703
513	1947.3044	1.06295638154895	-0.0130563815489542
514	1948.3044	1.06113992550569	-0.158639925505693
515	1949.3044	1.05725205885985	0.159047941140155
516	1950.3044	1.05093956732937	0.179860432670633
517	1951.3044	1.0432075365378	0.112992463462197
518	1952.3044	1.0354006270851	-0.0359006270850966
519	1953.3044	1.02883518521385	-0.226135185213849
520	1954.3044	1.02417632694775	-0.0614763269477508
521	1955.3044	1.02143793809158	-0.0657379380915837
522	1956.3044	1.02060559009279	-0.00710559009278633
523	1957.3044	1.02139521517105	-0.0489952151710463
524	1958.3044	1.02244418863505	0.0569558113649515
525	1959.3044	1.02212024656573	0.0999797534342741
526	1960.3044	1.01885016369708	0.14434983630292
527	1961.3044	1.01241860378364	0.00398139621636062
528	1962.3044	1.00396811960046	0.0190318803995357
529	1963.3044	0.99470030257568	-0.128500302575681
530	1964.3044	0.985547761761482	-0.110647761761482
531	1965.3044	0.976367176706338	0.0809328232936624
532	1966.3044	0.966746244582783	0.0297537554172173
533	1967.3044	0.9563115199347	0.1600884800653
534	1968.3044	0.945583276846924	0.00361672315307593
535	1969.3044	0.935975508945243	-0.0650755089452422
536	1970.3044	0.928941067226787	-0.0399410672267873
537	1971.3044	0.925641687042268	-0.0966416870422677
538	1972.3044	0.926074641156694	-0.0521746411566937
539	1973.3044	0.929946086688651	-0.000646086688650516
540	1974.3044	0.936954356463597	0.0404456435364036
541	1975.3044	0.946617824565058	-0.165717824565058
542	1976.3044	0.958274906334633	0.241725093665368
543	1977.3044	0.971256192820787	-0.151056192820787
544	1978.3044	0.984640185718408	-0.207740185718408
545	1979.3044	0.996497029308052	0.0632029706919477
546	1980.3044	1.0046447785167	0.213455221483305
547	1981.3044	1.00698767968513	0.181312320314874
548	1982.3044	1.00341238167186	0.128987618328139
549	1983.3044	0.995787935853144	-0.0623879358531439
550	1984.3044	0.986069585019035	0.0755304149809657
551	1985.3044	0.975995421920778	-0.230995421920778
552	1986.3044	0.966434939154367	-0.137334939154367
553	1987.3044	0.958040479276984	0.0938595207230163
554	1988.3044	0.951453408549473	0.0708465914505276
555	1989.3044	0.947062638416982	0.0297373615830179
556	1990.3044	0.945004625508965	-0.135104625508965
557	1991.3044	0.945404850158538	-0.105504850158538
558	1992.3044	0.948233707963279	0.0155662920367214
559	1993.3044	0.95284125557861	0.0658587444213903
560	1994.3044	0.958422464924414	0.162977535075586
561	1995.3044	0.964209672187674	-0.0951096721876741
562	1996.3044	0.97029459169868	0.11450540830132
563	1997.3044	0.977628315931026	-0.057528315931026
564	1998.3044	0.987199301625409	-0.0793993016254083
565	1999.3044	0.9996737283375	-0.125573728337501
566	2000.3044	1.01442866688289	0.0246713331171111
567	2001.3044	1.03051891089214	0.0109810891078626
568	2002.3044	1.04701796261631	0.109282037383694
569	2003.3044	1.06342962257784	0.032970377422163
570	2004.3044	1.07968798957056	-0.109387989570556
571	2005.3044	1.09574587100878	-0.0311458710087837
572	2006.3044	1.11127460269126	-0.136674602691261
573	2007.3044	1.12481963395441	-0.018519633954406
574	2008.3044	1.13464494251906	0.0539550574809404
575	2009.3044	1.1389940809473	-0.0107940809472988
576	2010.3044	1.13564082314969	-0.115040823149692
577	2011.3044	1.12188916438529	0.117510835614707
578	2012.3044	1.0950226747544	0.2477773252456
579	2013.3044	1.0531647416998	0.0968352583001963
580	2014.3044	0.997798022034289	0.15430197796571
581	2015.3044	0.93124498991314	0.193955010086859
582	2016.3044	0.855825583430206	-0.0735255834302062
583	2017.3044	0.773801411266372	-0.202301411266372
584	2018.3044	0.68737575268956	-0.19027575268956
585	2019.3044	0.59874935090626	-0.0190493509062591
