# Supplementary material for: Reconstructing spruce budworm outbreak severity: a comparison of paleoecological and tree-ring signals
Source: PLoS One. 2025 Aug 12;20(8):e0329406. doi: 10.1371/journal.pone.0329406 (PMC12342301; doi:10.1371/journal.pone.0329406)
Supplement: S5 Dataset — (ZIP) [file pone.0329406.s005.zip › GAM output used to for wavelet analysis/Lake 2 GAM data/Lepidopteran_scales_predicted_curve_and_residuals.txt]

year	residWS	predictedWS	predictedWS_norm
466	1900.3044	0.0238324597714696	0.468044542870614	-0.856503375794119
467	1901.3044	-0.017997202971507	0.509874205613589	-0.795365016580977
468	1902.3044	-0.0565853502052985	0.54971087415449	-0.737139623608679
469	1903.3044	0.0485717264325142	0.585561554291244	-0.684740163118064
470	1904.3044	0.0187064265657951	0.615426854157963	-0.641088952194393
471	1905.3044	-0.00302695489735905	0.637160235621118	-0.609323377344433
472	1906.3044	-0.0143347335557712	0.648468014279529	-0.592795894496468
473	1907.3044	-0.0129168273444528	0.647050108068211	-0.594868310423194
474	1908.3044	0.000974828059370103	0.633158452664388	-0.615172395191047
475	1909.3044	0.01688022600961	0.617253054714148	-0.638419772041415
476	1910.3044	0.0217873421179655	0.612345938605792	-0.645592027509424
477	1911.3044	0.00355895308356036	0.630574327640197	-0.618949359995937
478	1912.3044	-0.0298217393836744	0.663955020107433	-0.570160040813871
479	1913.3044	-0.0502511085630026	0.68438438928676	-0.540300414188185
480	1914.3044	-0.0287507266462622	0.66288400737002	-0.571725436209577
481	1915.3044	0.0535182193982933	0.580615061325465	-0.691969971917751
482	1916.3044	0.174836083496746	0.459297197227012	-0.86928852214842
483	1917.3044	-0.0952520902011842	0.330789675924997	-1.0571154966863
484	1918.3044	-0.082305220647096	0.226180797048624	-1.21001214452508
485	1919.3044	-0.0149511757395696	0.158826752141097	-1.30845701646482
486	1920.3044	0.0195239517419023	0.124351624659626	-1.35884596511191
487	1921.3044	0.0262670395612424	0.117608536840286	-1.36870168228175
488	1922.3044	0.0121949639710417	0.131680612430487	-1.34813389483401
489	1923.3044	-0.00869540482143674	0.152570981222965	-1.31760046980552
490	1924.3044	-0.0206371981202621	0.16451277452179	-1.30014630927741
491	1925.3044	-0.00876891508431191	0.15264449148584	-1.31749302698713
492	1926.3044	0.0209474844669356	0.122928091934592	-1.36092660476778
493	1927.3044	0.0417265800534037	0.102148996348124	-1.39129739254811
494	1928.3044	0.0258775833402049	0.117997993061323	-1.3681324519132
495	1929.3044	-0.0444776578077807	0.188353234209309	-1.26530102264103
496	1930.3044	-0.147966750726614	0.291842327128141	-1.11404105728125
497	1931.3044	0.0943915106721017	0.397280242954115	-0.959932686576403
498	1932.3044	0.0507499438330701	0.474412856635074	-0.847195429495198
499	1933.3044	0.0107659696836153	0.514396830784529	-0.788754734208242
500	1934.3044	-0.00463681521350923	0.529799615681654	-0.766241978088034
501	1935.3044	-0.00895676494902964	0.534119565417175	-0.759927926733237
502	1936.3044	-0.0126482920440253	0.53781109251217	-0.754532379774954
503	1937.3044	-0.0139900427409947	0.53915284320914	-0.752571272974025
504	1938.3044	-0.00821672171279109	0.533379522180936	-0.761009576123729
505	1939.3044	0.00887105621971329	0.516291744248432	-0.785985123065409
506	1940.3044	0.0284567428312023	0.496706057636943	-0.814611620745942
507	1941.3044	0.0287078564919158	0.496454943976229	-0.814978649217731
508	1942.3044	-0.0127739945759255	0.537936795044071	-0.75434865258125
509	1943.3044	-0.10874908181725	0.633911882285395	-0.614071180220849
510	1944.3044	0.0159073078619885	0.758587995813726	-0.43184420265638
511	1945.3044	0.0845185090228835	0.876534805409735	-0.259452795691575
512	1946.3044	0.00758746619407547	0.953465848238542	-0.147010155166125
513	1947.3044	-0.0203502968749864	0.981403611307604	-0.106176237746726
514	1948.3044	-0.0176262170340895	0.978679531466709	-0.110157760927091
515	1949.3044	-0.00371559851747083	0.964768912950088	-0.13048956223689
516	1950.3044	0.00545742085044443	0.955595893582174	-0.143896874570022
517	1951.3044	0.00817336888447473	0.952879945548143	-0.147866512277338
518	1952.3044	0.00626393980925033	0.954789374623368	-0.145075685073915
519	1953.3044	0.00149055818198496	0.959562756250632	-0.138098896320385
520	1954.3044	-0.00600155379066247	0.96705486822328	-0.12714840322501
521	1955.3044	-0.0176833762525903	0.978736690685208	-0.110074216843687
522	1956.3044	-0.0253588894289399	0.99614947344773	-0.0846236418778563
523	1957.3044	0.039090852973225	1.01953029298416	-0.0504501666504907
524	1958.3044	0.014721613541538	1.04389953241585	-0.0148320139706494
525	1959.3044	-0.00435225556874652	1.06297340152614	0.0130464097310768
526	1960.3044	-0.0120941712388651	1.07071531719626	0.024362016652079
527	1961.3044	-0.00815331360157323	1.06677445955896	0.018602047433177
528	1962.3044	0.00213537395885832	1.05648577199853	0.00356407115862335
529	1963.3044	0.0131897409602644	1.04543140499713	-0.0125930244593504
530	1964.3044	0.018304837215956	1.04031630874143	-0.0200692643279774
531	1965.3044	0.00628451372114536	1.05233663223625	-0.00250032383234046
532	1966.3044	-0.0351901782334809	1.09381132419087	0.0581192090230165
533	1967.3044	-0.117549814682241	1.17617096063963	0.17849629809514
534	1968.3044	0.0947907030039392	1.29041354609196	0.34547360005762
535	1969.3044	0.0868598703566759	1.40710451353241	0.516029464400599
536	1970.3044	-0.00195653938146023	1.49592092327055	0.6458437924758
537	1971.3044	-0.0408598740058346	1.53482425789492	0.702705021825623
538	1972.3044	-0.0409493052209902	1.53491368911008	0.702835734755121
539	1973.3044	-0.0216084270104682	1.51557281089956	0.67456704976002
540	1974.3044	-0.00147698189792567	1.49544136578701	0.645142869834567
541	1975.3044	0.0179138711702778	1.47605051271881	0.616801141439157
542	1976.3044	0.0521415568250818	1.44182282706401	0.566773854500314
543	1977.3044	0.117527351157307	1.37643703273178	0.471205783443093
544	1978.3044	-0.09254134654451	1.27157591993012	0.317940469750493
545	1979.3044	-0.117287458728593	1.15093854406223	0.141616523137268
546	1980.3044	-0.0125769414964987	1.04622802683014	-0.0114286796238914
547	1981.3044	0.0456152396195332	0.988035845714107	-0.0964825442540964
548	1982.3044	0.0522654242394989	0.981385661094141	-0.106202473832
549	1983.3044	0.0279177690836581	1.00573331624998	-0.0706158687937969
550	1984.3044	-0.00577192490597911	1.03942301023962	-0.0213749120694883
551	1985.3044	-0.0305366938178653	1.0641877791515	0.0148213476725184
552	1986.3044	-0.0409115270905624	1.07531600719594	0.0310863988102022
553	1987.3044	-0.0107020578646753	1.0714849156137	0.0254868639831341
554	1988.3044	0.00896902011487288	1.05181383763415	-0.00326444197438997
555	1989.3044	0.0351921755240949	1.02559068222493	-0.0415922837493111
556	1990.3044	0.0485109236571239	1.0122719340919	-0.0610590055498176
557	1991.3044	0.0290266678194717	1.03175618992955	-0.0325807593893655
558	1992.3044	-0.0333860848457319	1.09416894259475	0.0586419051435195
559	1993.3044	-0.109760411844891	1.17054326959391	0.170270848160054
560	1994.3044	-0.062593776182303	1.22213914459581	0.245683532196393
561	1995.3044	0.0559482847440611	1.21262441240007	0.231776771379923
562	1996.3044	0.107524743328889	1.16104795381524	0.156392466436406
563	1997.3044	0.126733011485286	1.14183968565884	0.128317604689992
564	1998.3044	0.0367353012649143	1.23183739587922	0.259858525056062
565	1999.3044	-0.209787862695563	1.47836055983969	0.620177513167122
566	2000.3044	-0.364340213625002	1.81065540256361	1.10586064152419
567	2001.3044	0.313460864714742	2.12844983648931	1.5703499293454
568	2002.3044	0.106901430572601	2.33500927063145	1.87225781134395
569	2003.3044	0.0269491659436345	2.41496153526042	1.98911627861932
570	2004.3044	0.00761381930176031	2.43429688190229	2.01737687865727
571	2005.3044	-0.0206323574554399	2.46254305865949	2.05866157443861
572	2006.3044	-0.0751732951448885	2.53956135104584	2.17123173917631
573	2007.3044	-0.129050712908921	2.58654719422077	2.23990638701205
574	2008.3044	-0.0375330794432762	2.49502956075513	2.10614394231964
575	2009.3044	0.294112759127068	2.16338372218478	1.62140940035965
576	2010.3044	0.292733298899062	1.64744982624153	0.867318886787163
577	2011.3044	-0.346355351869759	1.16053289685307	0.155639657651836
578	2012.3044	-0.108606711928834	0.922784256912145	-0.191854460109968
579	2013.3044	-0.273393017211527	1.08757056219484	0.0489976927673944
580	2014.3044	0.259456629657773	1.54111980001059	0.71190660486668
581	2015.3044	0.230535823151615	2.10287529055217	1.53297009709992
582	2016.3044	-0.263598866179484	2.59700997988327	2.2551988255893
583	2017.3044	0.0576631867020088	2.95647820909813	2.78059865629055
584	2018.3044	0.129439027539415	3.22301571432156	3.17017066499295
585	2019.3044	-0.0906331156883051	3.44308785754928	3.49182876269592
