# Supplementary material for: Reconstructing spruce budworm outbreak severity: a comparison of paleoecological and tree-ring signals
Source: PLoS One. 2025 Aug 12;20(8):e0329406. doi: 10.1371/journal.pone.0329406 (PMC12342301; doi:10.1371/journal.pone.0329406)
Supplement: S5 Dataset — (ZIP) [file pone.0329406.s005.zip › GAM output used to for wavelet analysis/Lake 2 GAM data/Percent_defoliation_predicted_curve_and_residuals.txt]

year	predictedPD	residPD	predictedPD_norm
466	1900.3044	0.00178552106841323	-0.00178552106842567	-0.922632139319764
467	1901.3044	-0.0022870522473788	0.00228705224736814	-0.922806286132478
468	1902.3044	-0.00386872561498963	0.00386872561498386	-0.922873919875167
469	1903.3044	-0.000517533968075301	0.00051753396806653	-0.922730619976344
470	1904.3044	0.006279330801504	-0.00627933080149923	-0.922439980067792
471	1905.3044	0.00829224301624487	-0.00829224301624087	-0.922353906173158
472	1906.3044	-0.00200832818474583	0.00200832818474872	-0.922794367646702
473	1907.3044	-0.0109946280653876	0.0109946280653865	-0.923178629724009
474	1908.3044	0.0116420043332668	-0.0116420043332699	-0.922210667436497
475	1909.3044	0.0755325284393338	-0.0755325284393376	-0.919478652498281
476	1910.3044	0.0711508391140261	-0.0711508391140168	-0.919666017383119
477	1911.3044	-0.152200742836054	0.152200742836063	-0.929216727240324
478	1912.3044	-0.594150978046823	0.594150978046827	-0.948114907548557
479	1913.3044	-0.899473774907895	0.899473774907905	-0.961170778566574
480	1914.3044	-0.651090108555068	0.651090108555062	-0.950549674789772
481	1915.3044	0.849500814364138	-0.849500814364161	-0.886383088665658
482	1916.3044	4.59941382084564	-4.59941382084564	-0.726033514232516
483	1917.3044	11.5087307538907	8.49126924610925	-0.430585052382191
484	1918.3044	21.6684768570352	-4.96847685703517	0.00385461626403173
485	1919.3044	34.7733493544498	-18.0733493544498	0.564230476805049
486	1920.3044	49.6264090462728	17.0735909537272	1.19936035755089
487	1921.3044	62.1295665271959	4.57043347280405	1.73400635538371
488	1922.3044	67.6766231592982	-0.976623159298214	1.97120337002825
489	1923.3044	65.6911523674716	1.00884763252836	1.88630289474561
490	1924.3044	61.3590819851172	5.3409180148828	1.7010597594984
491	1925.3044	59.8834297687573	-9.88342976875725	1.63795957437526
492	1926.3044	61.3754747360782	-11.3754747360782	1.70176072793042
493	1927.3044	62.5944256879312	4.10557431206878	1.75388414147273
494	1928.3044	60.6459072600452	6.05409273995474	1.67056378173462
495	1929.3044	54.4942510738022	12.2057489261978	1.40751355901795
496	1930.3044	43.6505593340361	6.34944066596388	0.943827774107666
497	1931.3044	29.3643858661145	-18.2643858661145	0.332938446301982
498	1932.3044	16.2615311426255	-5.1615311426255	-0.227351132453374
499	1933.3044	9.10164986754943	1.99835013245057	-0.533513945688208
500	1934.3044	7.88204246529672	3.21795753470327	-0.585665429626292
501	1935.3044	8.3704647840033	2.7295352159967	-0.564780062202333
502	1936.3044	6.82278493578672	2.27721506421329	-0.630960212139501
503	1937.3044	3.61803736293804	-3.61803736293804	-0.767998033705953
504	1938.3044	0.780128586243492	-0.780128586243496	-0.889349506083182
505	1939.3044	-0.367963233149898	0.367963233149894	-0.938442920872192
506	1940.3044	-0.388703898447635	0.388703898447634	-0.939329809940873
507	1941.3044	-0.142931979498847	0.142931979498858	-0.928820386777472
508	1942.3044	-0.0578624517770352	0.0578624517770345	-0.92518273903902
509	1943.3044	-0.0425518048034803	0.0425518048034776	-0.924528042324119
510	1944.3044	0.00853374825298192	-0.00853374825299102	-0.922343579197074
511	1945.3044	0.0520347325324204	-0.052034732532416	-0.920483438893933
512	1946.3044	-0.0369875922364837	0.0369875922364908	-0.924290111706627
513	1947.3044	-0.293547880022659	0.293547880022669	-0.935260854999032
514	1948.3044	-0.413535802824119	0.413535802824115	-0.94039164398669
515	1949.3044	-0.0172075023477745	0.0172075023477731	-0.923444297686296
516	1950.3044	1.03640692636259	-1.03640692636259	-0.878390819120711
517	1951.3044	2.50285927607118	-2.50285927607118	-0.815684028377613
518	1952.3044	4.100817631058	2.599182368942	-0.747353925321585
519	1953.3044	5.52239659196496	1.17760340803505	-0.686565960104648
520	1954.3044	6.43999112719375	-0.239991127193737	-0.647328811676992
521	1955.3044	6.61456334329884	-0.414563343298822	-0.639863950355697
522	1956.3044	6.27548546788569	-0.375485467885685	-0.654363218186235
523	1957.3044	5.8053695376922	0.0946304623078031	-0.674465788355322
524	1958.3044	5.5357515443243	0.364248455675696	-0.685994890609517
525	1959.3044	5.68545539522623	0.214544604773771	-0.679593422431019
526	1960.3044	6.44665354149488	-0.546653541494877	-0.647043920988584
527	1961.3044	7.74421059187329	-1.8442105918733	-0.591559241618349
528	1962.3044	9.23568331275066	2.56431668724934	-0.527782557823829
529	1963.3044	10.6705622652432	1.12943773475685	-0.466425873282732
530	1964.3044	12.5749503121989	-0.774950312198921	-0.384992567401473
531	1965.3044	15.8271981159164	-4.02719811591645	-0.245923594234401
532	1966.3044	20.8050085265026	2.69499147349739	-0.0330680481012693
533	1967.3044	26.3529222971514	-2.85292229715145	0.204165618540511
534	1968.3044	31.04558208298	4.25441791702004	0.4048278734559
535	1969.3044	34.3658683992691	0.934131600730858	0.546806233191959
536	1970.3044	37.0196500435122	-1.7196500435122	0.660284267630986
537	1971.3044	39.7708432925378	1.42915670746223	0.77792770786602
538	1972.3044	43.0731830889557	-1.87318308895565	0.919138658646472
539	1973.3044	47.1882410569433	-5.98824105694331	1.09510215241127
540	1974.3044	51.9440850834404	0.955914916559621	1.29846622096462
541	1975.3044	55.3246411209372	9.37535887906279	1.4430217669261
542	1976.3044	54.8410827468772	-1.94108274687717	1.42234438604818
543	1977.3044	50.0346471100102	2.86535288998984	1.21681697579098
544	1978.3044	44.1516783013298	-2.95167830132982	0.965256061379141
545	1979.3044	40.6703658188715	-5.37036581887152	0.816392081317173
546	1980.3044	40.3030460571779	0.896953942822059	0.800685165618956
547	1981.3044	41.4474370135897	-0.247437013589675	0.849620328255686
548	1982.3044	42.5020982991792	-1.30209829917914	0.89471857134108
549	1983.3044	42.3020239342168	7.69797606578324	0.886163215731164
550	1984.3044	39.8475665889898	-3.04756658898977	0.781208463423261
551	1985.3044	34.9489461465849	1.85105385341509	0.571739149897471
552	1986.3044	29.4442347933186	-0.844234793318641	0.336352856576033
553	1987.3044	25.4350838196661	-2.73508381966612	0.164918038927665
554	1988.3044	23.6194853325393	-1.91948533253926	0.087281452625783
555	1989.3044	23.1149486707057	1.88505132929433	0.0657070217333596
556	1990.3044	22.9848709173862	0.115129082613826	0.0601447827288951
557	1991.3044	22.5555095097469	0.544490490253121	0.0417849117468272
558	1992.3044	21.2884941956907	1.81150580430927	-0.012393776147536
559	1993.3044	18.9773134954031	0.222686504596897	-0.111221893250162
560	1994.3044	16.5701235159561	-1.77012351595605	-0.214155451473218
561	1995.3044	15.2525043083108	-0.45250430831079	-0.270498006312669
562	1996.3044	15.3911160205753	-0.591116020575273	-0.264570847726684
563	1997.3044	16.1086931299631	-1.30869312996314	-0.23388662014209
564	1998.3044	16.4767390607357	2.02326093926426	-0.21814865281612
565	1999.3044	16.2540744308675	2.24592556913251	-0.227669987998823
566	2000.3044	15.6801795729495	-0.880179572949494	-0.252210236286573
567	2001.3044	14.9896471067175	-0.189647106717477	-0.281738011171267
568	2002.3044	14.3446360766722	-3.24463607667217	-0.30931924945431
569	2003.3044	13.8838872598577	0.91611274014228	-0.329021273626356
570	2004.3044	13.5587483388158	1.2412516611842	-0.342924499522694
571	2005.3044	12.9330836691362	1.86691633086386	-0.369678470440839
572	2006.3044	11.5460702963914	-0.446070296391358	-0.428988380742302
573	2007.3044	9.41975202115571	-2.01975202115571	-0.519911618149178
574	2008.3044	7.0312390535713	0.36876094642871	-0.622046530937345
575	2009.3044	4.87841613525379	2.52158386474621	-0.71410313016657
576	2010.3044	3.48033994171375	0.219660058286256	-0.773886096403859
577	2011.3044	3.36565170373983	0.33434829626017	-0.77879026621255
578	2012.3044	5.59589117184825	-1.89589117184824	-0.683423267304293
579	2013.3044	12.754158437371	2.045841562629	-0.377329470535856
580	2014.3044	27.5860909776347	-5.38609097763472	0.256896994649236
581	2015.3044	48.8823269158974	-15.5823269158974	1.16754275198437
582	2016.3044	70.417167148176	14.782832851824	2.08839143854406
583	2017.3044	86.2010233098426	10.0989766901574	2.76332299403951
584	2018.3044	95.9287355155622	0.0712644844378616	3.17928851369266
585	2019.3044	102.607747670048	-6.8077476700485	3.46488894089045
