# Supplementary material for: Reconstructing spruce budworm outbreak severity: a comparison of paleoecological and tree-ring signals
Source: PLoS One. 2025 Aug 12;20(8):e0329406. doi: 10.1371/journal.pone.0329406 (PMC12342301; doi:10.1371/journal.pone.0329406)
Supplement: S5 Dataset — (ZIP) [file pone.0329406.s005.zip › GAM output used to for wavelet analysis/Lake 3 GAM data/GSI_predicted_curve_and_residuals.txt]

year	predictedGSI	residGSI
586	1900.5262	1.20620567785574	-0.145605677855739
587	1901.5262	1.19007442748918	0.278525572510821
588	1902.5262	1.17375239987879	-0.149552399878788
589	1903.5262	1.15704881778074	0.0691511822192643
590	1904.5262	1.13977290395119	-0.114472903951192
591	1905.5262	1.12173388793876	-0.15503388793876
592	1906.5262	1.10284710388703	0.208252896112972
593	1907.5262	1.0834025225785	0.299797477421497
594	1908.5262	1.0637727583273	-0.107972758327296
595	1909.5262	1.04433042544752	0.134669574552481
596	1910.5262	1.02544849318521	0.0510515068147939
597	1911.5262	1.00827829649332	-0.0537782964933226
598	1912.5262	0.99639996947327	0.18740003052673
599	1913.5262	0.993866060615834	-0.0981660606158343
600	1914.5262	1.0047291184118	-0.172329118411804
601	1915.5262	1.03303787859366	-0.318437878593662
602	1916.5262	1.08007682712352	-0.469676827123518
603	1917.5262	1.13949349508064	-0.409193495080644
604	1918.5262	1.20362763744605	-0.32522763744605
605	1919.5262	1.26481900920075	-0.29881900920075
606	1920.5262	1.3154119568589	-0.300611956858897
607	1921.5262	1.34930735666999	0.24789264333001
608	1922.5262	1.36422164892504	2.76647835107496
609	1923.5262	1.35844521555787	-0.241845215557875
610	1924.5262	1.33026843850233	0.209131561497666
611	1925.5262	1.27799587017571	-0.173195870175712
612	1926.5262	1.20264021243097	-0.273640212430968
613	1927.5262	1.11111713707644	0.608082862923556
614	1928.5262	1.01111987868909	-0.371819878689085
615	1929.5262	0.910341671845839	-0.389641671845839
616	1930.5262	0.816457700936992	-0.193957700936992
617	1931.5262	0.73495907776685	-0.14385907776685
618	1932.5262	0.667095120274396	-0.029495120274396
619	1933.5262	0.613627791358764	0.0153722086412367
620	1934.5262	0.575319053919088	-0.0311190539190878
621	1935.5262	0.552921049041393	-0.213821049041392
622	1936.5262	0.546372139074722	-0.0198721390747222
623	1937.5262	0.554199867388133	-0.101299867388133
624	1938.5262	0.574791093479512	-0.158591093479512
625	1939.5262	0.606532676846744	-0.229532676846744
626	1940.5262	0.6477956573083	-0.1059956573083
627	1941.5262	0.696001893917652	0.00339810608234759
628	1942.5262	0.747102015542529	0.0919979844574706
629	1943.5262	0.796920093615326	0.421479906384674
630	1944.5262	0.841280199568438	0.0912198004315621
631	1945.5262	0.876067952168877	0.198632047831123
632	1946.5262	0.899956836488718	0.155143163511282
633	1947.5262	0.91548870155726	0.22711129844274
634	1948.5262	0.925490337767769	-0.0536903377677695
635	1949.5262	0.932788535513513	0.0453114644864866
636	1950.5262	0.940183260335466	-0.0703832603354659
637	1951.5262	0.949527453189265	-0.186627453189265
638	1952.5262	0.961496551314314	-0.154296551314314
639	1953.5262	0.976692384555326	-0.299892384555326
640	1954.5262	0.995716782757014	-0.0938167827570141
641	1955.5262	1.01912030643485	-0.0467203064348546
642	1956.5262	1.04600707389382	0.123592926106181
643	1957.5262	1.07386858851137	-0.0422685885113714
644	1958.5262	1.10011172653024	0.0457882734697568
645	1959.5262	1.12214336419316	0.109756635806837
646	1960.5262	1.13744845485629	0.17755154514371
647	1961.5262	1.14530772548466	0.132292274515343
648	1962.5262	1.14679767665217	0.115302323347832
649	1963.5262	1.14307288604616	-0.069972886046157
650	1964.5262	1.13528793135396	-0.0647879313539597
651	1965.5262	1.12458285680694	-0.0447828568069413
652	1966.5262	1.11182076392637	0.0106792360736283
653	1967.5262	1.0976163492244	0.0183836507756037
654	1968.5262	1.08257550446583	-0.100275504465829
655	1969.5262	1.06730412141548	-0.0436041214154794
656	1970.5262	1.05238375221446	0.0839162477855371
657	1971.5262	1.03800658598571	-0.0585065859857092
658	1972.5262	1.02405166095015	-0.0310516609501529
659	1973.5262	1.01038914520347	-0.0181891452034748
660	1974.5262	0.996889206841355	0.0272107931586449
661	1975.5262	0.98344366921456	-0.00554366921456029
662	1976.5262	0.970238347416899	0.303661652583101
663	1977.5262	0.957670931557937	-0.0247709315579369
664	1978.5262	0.946143789282339	-0.215643789282339
665	1979.5262	0.936059288234771	-0.23365928823477
666	1980.5262	0.927821001870445	0.0210789981295552
667	1981.5262	0.921846521192211	0.223253478807789
668	1982.5262	0.918562480782036	0.121137519217964
669	1983.5262	0.918395665948208	-0.0356956659482073
670	1984.5262	0.921772861999011	0.0859271380009885
671	1985.5262	0.929050299872937	-0.151550299872937
672	1986.5262	0.939876670666104	-0.292876670666104
673	1987.5262	0.953492547291186	-0.0705925472911855
674	1988.5262	0.969133576923251	0.0578664230767491
675	1989.5262	0.986035406737371	0.0414645932626296
676	1990.5262	1.00340649047321	0.00489350952679191
677	1991.5262	1.02021859826596	-0.0722185982659647
678	1992.5262	1.03532163337365	0.12447836662635
679	1993.5262	1.04756449189	0.137835508110002
680	1994.5262	1.05579606990875	0.225403930091254
681	1995.5262	1.05905825911107	-0.127558259111074
682	1996.5262	1.05785810254629	0.170441897453715
683	1997.5262	1.05337482165536	-0.0652748216553594
684	1998.5262	1.04679115507543	-0.178691155075431
685	1999.5262	1.03928984144364	-0.0480898414436365
686	2000.5262	1.03197529598425	0.0533247040157523
687	2001.5262	1.02543123987283	0.0780687601271675
688	2002.5262	1.02002898118928	0.00747101881072321
689	2003.5262	1.01613920142616	-0.0327392014261643
690	2004.5262	1.01413258207608	-0.112732582076078
691	2005.5262	1.01423560231867	-0.0843356023186654
692	2006.5262	1.01583265027582	-0.0679326502758193
693	2007.5262	1.01800331326221	0.0274966867377939
694	2008.5262	1.01982675817759	-0.0116267581775873
695	2009.5262	1.02038215192172	0.0664178480782769
696	2010.5262	1.01877814286515	-0.121278142865152
697	2011.5262	1.01427495090699	0.0463250490930081
698	2012.5262	1.00618137060107	0.141418629398933
699	2013.5262	0.993806218651068	0.0626937813489326
700	2014.5262	0.976458311760684	0.0622416882393156
701	2015.5262	0.95371627209277	0.22128372790723
702	2016.5262	0.926381794062999	0.0355182059370007
703	2017.5262	0.895602970630448	-0.230902970630448
704	2018.5262	0.862527916929377	-0.143627916929377
705	2019.5262	0.828304748094046	0.0284952519059536
