# Supplementary material for: Reconstructing spruce budworm outbreak severity: a comparison of paleoecological and tree-ring signals
Source: PLoS One. 2025 Aug 12;20(8):e0329406. doi: 10.1371/journal.pone.0329406 (PMC12342301; doi:10.1371/journal.pone.0329406)
Supplement: S5 Dataset — (ZIP) [file pone.0329406.s005.zip › GAM output used to for wavelet analysis/Lake 3 GAM data/Lepidopteran_scales_predicted_curve_and_residuals.txt]

year	residWS	predictedWS	predictedWS_norm
586	1900.5262	-0.00100897958331647	0.307638305612058	-0.431833541407306
587	1901.5262	0.0345837541884588	0.272045571840282	-0.524652870495889
588	1902.5262	0.0310571318564782	0.238580405268707	-0.611923894096623
589	1903.5262	-0.0506754798991938	0.209370373097531	-0.688098306721663
590	1904.5262	-0.0277803121255209	0.186475205323858	-0.747804709881062
591	1905.5262	-0.0116994830752522	0.170394376273589	-0.789740566036561
592	1906.5262	-0.00137221140308461	0.160067104601422	-0.816672198601583
593	1907.5262	0.00433012143938108	0.154364771758956	-0.831542837987456
594	1908.5262	0.00655336610811583	0.152141527090221	-0.837340652785131
595	1909.5262	0.00651230168937703	0.15218259150896	-0.837233564304061
596	1910.5262	0.00543893937699405	0.153255953821343	-0.834434432033323
597	1911.5262	0.00453665502598491	0.154158238172352	-0.832081439744369
598	1912.5262	0.00435021169869923	0.154344681499638	-0.831595229703222
599	1913.5262	0.00476575966481799	0.153929133533519	-0.832678902670481
600	1914.5262	0.00564081385521073	0.153054079343126	-0.834960883689112
601	1915.5262	0.0064617878539758	0.152233105344361	-0.837101833475469
602	1916.5262	0.00523068985812855	0.153464203340208	-0.833891355439431
603	1917.5262	-0.000421573282085891	0.159116466480423	-0.81915128866426
604	1918.5262	-0.0127733620022422	0.171468255200579	-0.786940086529572
605	1919.5262	-0.0320161843117501	0.190711077510087	-0.736758331231088
606	1920.5262	-0.0562546957938554	0.214949588992192	-0.67354873378064
607	1921.5262	-0.0231077023805405	0.242197712515961	-0.602490619486409
608	1922.5262	0.0655251152857286	0.270334629684771	-0.529114694192888
609	1923.5262	0.0391591879312348	0.296700557039265	-0.460357185889801
610	1924.5262	0.0173587751161018	0.318500969854398	-0.403505703103183
611	1925.5262	0.00280806779664855	0.333051677173852	-0.365560124103378
612	1926.5262	-0.00434641975148753	0.340206164721987	-0.346902531279834
613	1927.5262	-0.00649584993335017	0.34235559490385	-0.341297211141108
614	1928.5262	-0.00614171892270909	0.342001463893209	-0.342220719940065
615	1929.5262	-0.00538892693163973	0.34124867190214	-0.344183863541294
616	1930.5262	-0.00475599032544438	0.340615735295944	-0.345834446256276
617	1931.5262	-0.00436482950773098	0.340224574478231	-0.346854522008217
618	1932.5262	-0.00431131956260666	0.340171064533107	-0.346994066142081
619	1933.5262	-0.00409229322565202	0.339952038196152	-0.347565246703238
620	1934.5262	-0.00260554088392156	0.338465285854421	-0.351442424437468
621	1935.5262	0.00127719239503182	0.334582552575468	-0.361567881512308
622	1936.5262	0.00841100842545073	0.327448736545049	-0.380171566804668
623	1937.5262	0.0185583965487633	0.317301348421737	-0.406634096028939
624	1938.5262	0.0312086929881935	0.304651051982307	-0.439623751608885
625	1939.5262	0.00219634161986443	0.290038025681986	-0.477731847093957
626	1940.5262	-0.0327848172688112	0.274681285580374	-0.517779411924441
627	1941.5262	-0.0185822170298822	0.260478685341445	-0.554817191431451
628	1942.5262	-0.00746112499605947	0.249357593307622	-0.583818962071793
629	1943.5262	-0.000807414523607525	0.24270388283517	-0.601170620024304
630	1944.5262	0.00215902097584925	0.239737447335714	-0.608906540355955
631	1945.5262	0.00275978307684668	0.239136685234716	-0.61047321785575
632	1946.5262	0.00229255617664245	0.23960391213492	-0.609254775695977
633	1947.5262	0.00150492959510953	0.240391538716454	-0.607200789864515
634	1948.5262	0.000594397574734951	0.241302070736828	-0.604826289164828
635	1949.5262	-0.000265462819270895	0.242161931130834	-0.60258393078367
636	1950.5262	-0.000834598723798929	0.242731067035362	-0.60109972861035
637	1951.5262	-0.000607054084142272	0.242503522395705	-0.6016931233444
638	1952.5262	0.00098960295230574	0.240906865359257	-0.605856912387915
639	1953.5262	0.00450002771930383	0.237396440592259	-0.61501145707049
640	1954.5262	0.00983001561711822	0.232066452694445	-0.628911089054299
641	1955.5262	0.0162465021125211	0.225649966199042	-0.645644110334095
642	1956.5262	-0.015341822677333	0.218907822158125	-0.663226386832135
643	1957.5262	-0.0111868941710192	0.21251161080648	-0.679906534251416
644	1958.5262	-0.00545120247427475	0.206775919109736	-0.694864167417907
645	1959.5262	-0.000601366580770674	0.201926083216232	-0.707511650938313
646	1960.5262	0.00315350947333651	0.198171207162125	-0.717303679794197
647	1961.5262	0.00597766023209842	0.195347056403363	-0.724668547588678
648	1962.5262	0.00840865881977529	0.192916057815686	-0.731008146546441
649	1963.5262	0.0110003104728099	0.190324406162651	-0.737766699267017
650	1964.5262	0.0135289120320767	0.187795804603384	-0.744360828893823
651	1965.5262	0.0126607267561793	0.188663989879282	-0.742096760745811
652	1966.5262	0.00428450950815204	0.197040207127309	-0.720253120685809
653	1967.5262	-0.0155751104252488	0.21689982706071	-0.668462870181527
654	1968.5262	-0.0477683920116641	0.249093108647125	-0.584508689612785
655	1969.5262	-0.0900204824731327	0.291345199108594	-0.474322978271513
656	1970.5262	-0.124728069616866	0.341245371243433	-0.34419247105452
657	1971.5262	0.139747489348776	0.395662213804787	-0.202283314819123
658	1972.5262	0.0868281237884609	0.448581579365102	-0.0642793042646722
659	1973.5262	0.0421410667019088	0.493268636451654	0.0522563539489735
660	1974.5262	0.012173349944099	0.523236353209464	0.130406669168151
661	1975.5262	-0.00228738583816679	0.53769708899173	0.168117618881757
662	1976.5262	-0.00615289120626339	0.541562594359826	0.178198148721236
663	1977.5262	-0.00458271633931306	0.539992419492876	0.174103420324238
664	1978.5262	-0.00241473445504425	0.537824437608607	0.168449720744309
665	1979.5262	-0.00320011092561134	0.538609814079174	0.170497838698591
666	1980.5262	-0.0101683341617758	0.545578037315339	0.188669688320133
667	1981.5262	-0.0263989669200764	0.561808670073639	0.230996205102141
668	1982.5262	-0.0515232819099423	0.586932985063505	0.296515815821642
669	1983.5262	-0.0817242617936933	0.617133964947256	0.375274438539474
670	1984.5262	0.0749333158835973	0.64844466673299	0.456927012676642
671	1985.5262	0.0508610944005778	0.677318547517083	0.532224804067101
672	1986.5262	0.0262889771686238	0.701890664749037	0.596304384196586
673	1987.5262	0.00746316595102792	0.720716475966633	0.645398650963788
674	1988.5262	-0.00423610170445632	0.732415743622117	0.67590819770366
675	1989.5262	-0.00890760128280343	0.737087243200464	0.688090612785347
676	1990.5262	-0.00812912130171328	0.736308763219374	0.686060479612184
677	1991.5262	-0.0035427551933529	0.731722397111014	0.67410007702377
678	1992.5262	0.00339078909671409	0.724788852820947	0.656018663740469
679	1993.5262	0.011936345569337	0.716243296348324	0.633733418005667
680	1994.5262	0.0215401337119674	0.706639508205694	0.608688497943508
681	1995.5262	-0.0125148008237164	0.696564402893556	0.582414469048571
682	1996.5262	-0.00417464660786937	0.687366976635311	0.5584292663354
683	1997.5262	0.00203402265018326	0.681158307377258	0.542238194338498
684	1998.5262	0.00310972297379197	0.68008260705365	0.539432964962808
685	1999.5262	-0.00296886458743362	0.686161194614875	0.555284807725348
686	2000.5262	-0.0177314870484396	0.700923817075881	0.593783022591473
687	2001.5262	-0.0425849984403112	0.725777328467753	0.658596427138618
688	2002.5262	-0.0787066536223427	0.761898983649785	0.752795086366755
689	2003.5262	-0.0688995691139767	0.805185256530082	0.86567775599413
690	2004.5262	0.0919518126739924	0.846251840065562	0.97277188245727
691	2005.5262	0.0627188246982036	0.87548482804135	1.04900615961524
692	2006.5262	0.0530554236391542	0.8851482291004	1.07420653924233
693	2007.5262	0.0631859414225906	0.875017711316963	1.04778800477381
694	2008.5262	0.0914567951164339	0.84674685762312	0.974062797560174
695	2009.5262	0.135693275588586	0.802510377150968	0.858702160611256
696	2010.5262	0.00792880800145923	0.756468881633049	0.738634375101703
697	2011.5262	-0.050571562894538	0.73476888540235	0.682044760370973
698	2012.5262	-0.0798807064840643	0.764078028991876	0.758477637417861
699	2013.5262	-0.180665262012169	0.864862584519981	1.02130529450634
700	2014.5262	-0.17803270581005	1.03278335044641	1.45921188896105
701	2015.5262	-0.174892483039357	1.25729975681624	2.04470954537182
702	2016.5262	-0.445440788524657	1.52784806230154	2.75024996163261
703	2017.5262	0.438631921939001	1.8333315839947	3.54689502163251
704	2018.5262	0.903420014268624	2.16212069740846	4.40431679525572
705	2019.5262	-0.554384153536209	2.50256260668251	5.29212692569058
