# Supplementary material for: Reconstructing spruce budworm outbreak severity: a comparison of paleoecological and tree-ring signals
Source: PLoS One. 2025 Aug 12;20(8):e0329406. doi: 10.1371/journal.pone.0329406 (PMC12342301; doi:10.1371/journal.pone.0329406)
Supplement: S5 Dataset — (ZIP) [file pone.0329406.s005.zip › GAM output used to for wavelet analysis/Lake 3 GAM data/Percent_defoliation_predicted_curve_and_residuals.txt]

year	predictedPD	residPD	predictedPD_norm
586	1900.5262	0.0072453545710256	-0.00724535457102604	-1.14084799116226
587	1901.5262	-0.00789771215469104	0.00789771215467994	-1.14162501092491
588	1902.5262	-0.0153019469388322	0.0153019469388198	-1.14200493639567
589	1903.5262	-0.00722851783982936	0.00722851783983103	-1.14159067328266
590	1904.5262	0.0188140942597114	-0.0188140942597173	-1.14025437696707
591	1905.5262	0.0408316751864324	-0.0408316751864284	-1.13912461271155
592	1906.5262	0.0296935700202406	-0.029693570020239	-1.13969613022443
593	1907.5262	-0.0299727854183126	0.0299727854183125	-1.14275772522237
594	1908.5262	-0.0785361139502032	0.0785361139502108	-1.14524960264012
595	1909.5262	-0.0309328788445773	0.0309328788445846	-1.14280698945529
596	1910.5262	0.154454285273256	-0.154454285273253	-1.13329441892582
597	1911.5262	0.241656695438532	-0.241656695438532	-1.12881989621016
598	1912.5262	-0.114467291266333	0.11446729126633	-1.14709330018009
599	1913.5262	-1.12515068386865	1.12515068386864	-1.19895340117921
600	1914.5262	-1.99353506110945	1.99353506110945	-1.24351186710375
601	1915.5262	-1.46439737174448	1.46439737174448	-1.21636079861508
602	1916.5262	1.55997802541777	-1.55997802541777	-1.06117430331486
603	1917.5262	6.75618779046345	-6.75618779046344	-0.794546826104588
604	1918.5262	13.0561230785653	-13.0561230785653	-0.471285077944617
605	1919.5262	19.3930002201584	13.9069997798416	-0.146127772514017
606	1920.5262	24.7835905185554	8.51640948144462	0.130473742229322
607	1921.5262	28.2949906144577	5.00500938554232	0.310650407795114
608	1922.5262	29.160235692931	-4.16023569293101	0.355047790286066
609	1923.5262	28.7237567296991	-3.7237567296991	0.332651218537802
610	1924.5262	29.7883986319213	-4.78839863192133	0.38728003403162
611	1925.5262	34.9753952159016	-9.9753952159016	0.653434765272116
612	1926.5262	43.6226488437858	6.37735115621418	1.09714191410772
613	1927.5262	52.4714670862992	7.5285329137008	1.55119172944901
614	1928.5262	58.324379735235	1.67562026476501	1.85151588965045
615	1929.5262	60.5371617766051	-0.537161776605132	1.96505797512889
616	1930.5262	60.7749884588441	-0.774988458844156	1.97726131778939
617	1931.5262	60.7477041896791	-0.747704189679077	1.97586130967117
618	1932.5262	61.2230340288673	-1.22303402886733	2.00025139428979
619	1933.5262	61.994540303088	-1.99454030308799	2.03983885916295
620	1934.5262	62.8141930269816	-2.81419302698161	2.08189681060102
621	1935.5262	63.5405371624349	7.85946283756507	2.11916691961878
622	1936.5262	64.158116286065	-1.658116286065	2.15085608752322
623	1937.5262	64.6503479898837	-2.15034798988371	2.17611343919423
624	1938.5262	64.6422504416382	-2.1422504416382	2.17569793848161
625	1939.5262	63.2740077792142	-0.774007779214159	2.10549078638632
626	1940.5262	59.6651346463837	2.83486535361633	1.92031259257064
627	1941.5262	53.7598729480865	8.74012705191349	1.61730230236355
628	1942.5262	46.7807918440723	-2.38079184407228	1.25919228137735
629	1943.5262	40.0555229146508	-6.75552291465076	0.914105849287066
630	1944.5262	34.4710082449938	-1.17100824499377	0.627553703561415
631	1945.5262	30.1300140501142	3.16998594988577	0.404808975557734
632	1946.5262	27.0534518476259	-2.05345184762587	0.246944675304116
633	1947.5262	25.1116278940896	-2.01162789408957	0.147305968375717
634	1948.5262	23.8664248836241	4.7335751163759	0.0834122165244344
635	1949.5262	22.8424291851039	-1.44242918510393	0.030869035606832
636	1950.5262	21.6952428846371	-0.295242884637133	-0.0279952910878317
637	1951.5262	20.3901620606785	-0.390162060678509	-0.0949614882549196
638	1952.5262	18.9371737033591	-0.137173703359135	-0.169517104299138
639	1953.5262	17.3151714740454	0.28482852595463	-0.252745145888326
640	1954.5262	15.4179389223824	2.18206107761755	-0.350095782564683
641	1955.5262	13.1248603228086	-2.02486032280864	-0.467758038265374
642	1956.5262	10.4028085387045	-0.402808538704464	-0.607431729830641
643	1957.5262	7.49686376025862	2.50313623974139	-0.756541323211842
644	1958.5262	4.70728113995873	0.29271886004128	-0.899680151348363
645	1959.5262	2.3136457537719	-2.31364575377189	-1.02250216840268
646	1960.5262	0.518979481702733	-0.518979481702743	-1.11458993279107
647	1961.5262	-0.491418910795609	0.491418910795602	-1.16643540988889
648	1962.5262	-0.580477822382313	0.580477822382317	-1.1710051932489
649	1963.5262	0.180534792280445	-0.180534792280454	-1.13195617814992
650	1964.5262	1.66410470366304	-1.66410470366305	-1.05583136398289
651	1965.5262	3.71469188235432	0.0853081176456696	-0.950611807618548
652	1966.5262	6.03544777088417	1.66455222911584	-0.831529377201276
653	1967.5262	8.28508614773079	-0.585086147730801	-0.716096122545368
654	1968.5262	10.1761914167588	1.32380858324121	-0.619059888478794
655	1969.5262	11.7391534014565	-0.23915340145652	-0.538861314941827
656	1970.5262	13.120465972126	-1.62046597212602	-0.467983520816977
657	1971.5262	14.4738804115132	0.926119588486772	-0.398537233251525
658	1972.5262	16.0022016181901	2.49779838180991	-0.320116144394725
659	1973.5262	17.9289865712311	-3.12898657123114	-0.221249117391335
660	1974.5262	20.4313876481133	-1.93138764811327	-0.0928461243894759
661	1975.5262	23.3069650719749	2.59303492802509	0.0547052618545143
662	1976.5262	26.1679217117851	-0.26792171178511	0.201506427660389
663	1977.5262	28.6328986272366	-2.73289862723656	0.327989115247311
664	1978.5262	30.3951673384864	2.90483266151363	0.41841449872738
665	1979.5262	31.1899400338446	2.11005996615538	0.459195808239646
666	1980.5262	30.8126040723325	2.48739592766753	0.439833977207442
667	1981.5262	29.7526606757803	-3.85266067578027	0.385446251040286
668	1982.5262	28.9474264613791	-3.04742646137914	0.34412814094523
669	1983.5262	29.2608596823032	0.339140317696792	0.360210999942001
670	1984.5262	30.4183077445249	-0.818307744524887	0.419601877290343
671	1985.5262	31.3034331743159	1.99656682568406	0.465019358691379
672	1986.5262	30.8284269238355	2.4715730761645	0.440645878029249
673	1987.5262	28.7411934455132	0.858806554486826	0.333545929829023
674	1988.5262	25.4965189491295	-3.29651894912954	0.167055465729816
675	1989.5262	21.5672038880785	0.632796111921468	-0.0345652172803038
676	1990.5262	17.3338730907573	1.16612690924271	-0.251785530108918
677	1991.5262	13.0880077170854	1.71199228291454	-0.469649016062055
678	1992.5262	9.11768515421432	-1.71768515421432	-0.673373872546953
679	1993.5262	5.71772056833712	-2.01772056833711	-0.847832568620926
680	1994.5262	3.19037833323512	0.509621666764876	-0.977515340229801
681	1995.5262	1.83171016548707	1.86828983451293	-1.0472312066618
682	1996.5262	1.69615063336257	-1.69615063336257	-1.05418702594094
683	1997.5262	2.53261525166605	-2.53261525166607	-1.01126642399485
684	1998.5262	4.07286891725629	3.32713108274371	-0.932233057812682
685	1999.5262	6.17174866243151	1.22825133756849	-0.824535517349958
686	2000.5262	8.86226726446421	-1.4622672644642	-0.6864798537636
687	2001.5262	12.1876535515164	-4.78765355151642	-0.515847913068924
688	2002.5262	15.9198114595874	2.58018854041263	-0.324343741264077
689	2003.5262	19.3801652024937	2.81983479750632	-0.146786361857911
690	2004.5262	21.850525486256	0.349474513743957	-0.0200274433302588
691	2005.5262	22.9376591262638	-0.737659126263818	0.0357554663158353
692	2006.5262	22.868445575725	-0.668445575725041	0.0322039864481319
693	2007.5262	21.9395986887009	0.260401311299109	-0.015456926678936
694	2008.5262	20.4675185011689	1.73248149883111	-0.0909921811047993
695	2009.5262	18.8119013027584	-0.311901302758397	-0.175945071153158
696	2010.5262	17.3384139558481	1.16158604415192	-0.251552529622361
697	2011.5262	16.4997020736642	-1.69970207366423	-0.294588442983144
698	2012.5262	16.9695657361411	-2.16956573614109	-0.270478838362923
699	2013.5262	19.4561377817868	2.74386221821324	-0.142888063276832
700	2014.5262	24.2992455298391	-2.09924552983912	0.105621073018475
701	2015.5262	30.7525238327421	-4.8525238327421	0.436751145020811
702	2016.5262	37.8703762540003	2.82962374599969	0.801981788133317
703	2017.5262	44.9049890672659	3.1950109327341	1.16294124750102
704	2018.5262	51.7871577944209	2.0128422055791	1.51607850877951
705	2019.5262	58.5931044785206	-2.5931044785206	1.8653046710134
