# Supplementary material for: Reconstructing spruce budworm outbreak severity: a comparison of paleoecological and tree-ring signals
Source: PLoS One. 2025 Aug 12;20(8):e0329406. doi: 10.1371/journal.pone.0329406 (PMC12342301; doi:10.1371/journal.pone.0329406)
Supplement: S5 Dataset — (ZIP) [file pone.0329406.s005.zip › GAM output used to for wavelet analysis/Lake 4 GAM data/GSI_predicted_curve_and_residuals.txt]

year	predictedGSI	residGSI
706	1922.068	0.980464981651439	-0.116664981651439
707	1923.068	1.03475178894463	0.225948211055367
708	1924.068	1.09308760055515	-0.149887600555152
709	1925.068	1.15952142080032	0.102978579199677
710	1926.068	1.23744957242052	0.0722504275794853
711	1927.068	1.31930536729317	-0.193005367293167
712	1928.068	1.3884253678169	-0.203425367816898
713	1929.068	1.42788564826241	-0.0358856482624141
714	1930.068	1.42831213438202	0.507387865617981
715	1931.068	1.40014168111103	-0.024641681111029
716	1932.068	1.35702131645568	0.0591786835443211
717	1933.068	1.31200357438341	-0.0973035743834123
718	1934.068	1.27230067942461	-0.202200679424609
719	1935.068	1.24180995734936	-0.218009957349363
720	1936.068	1.22429312963779	-0.0598931296377856
721	1937.068	1.21501229276591	0.264987707234093
722	1938.068	1.19425459413513	0.31164540586487
723	1939.068	1.14078285815474	-0.0199828581547363
724	1940.068	1.03937087246188	-0.102770872461877
725	1941.068	0.911887859799013	-0.043987859799013
726	1942.068	0.794339937907481	-0.192939937907481
727	1943.068	0.721946700369093	0.0733532996309076
728	1944.068	0.703023940686215	0.0308760593137847
729	1945.068	0.713464150695964	-0.0841641506959638
730	1946.068	0.727229504740962	-0.049829504740962
731	1947.068	0.723279655481781	0.150520344518219
732	1948.068	0.700564168850778	0.0726358311492218
733	1949.068	0.663030089098259	0.0508699109017411
734	1950.068	0.614735628314623	-0.0988356283146234
735	1951.068	0.561606270904378	-0.0736062709043781
736	1952.068	0.511116903043361	0.111283096956639
737	1953.068	0.470798566208285	0.00840143379171471
738	1954.068	0.452884536990311	0.0841154630096886
739	1955.068	0.481946830971852	-0.0419468309718523
740	1956.068	0.584556839295796	-0.210956839295796
741	1957.068	0.781596583068676	-0.249296583068676
742	1958.068	1.03805571215987	-0.0404557121598745
743	1959.068	1.28719994911604	0.225000050883958
744	1960.068	1.46229947709783	0.162500522902168
745	1961.068	1.52873703758379	0.201762962416208
746	1962.068	1.50847244753938	-0.0101724475393836
747	1963.068	1.42922459106025	-0.0820245910602528
748	1964.068	1.31793076625686	-0.0303307662568628
749	1965.068	1.19670487254409	-0.0194048725440907
750	1966.068	1.08582263489018	-0.0277226348901829
751	1967.068	1.00521048330141	-0.0689104833014053
752	1968.068	0.963374720174977	0.0455252798250225
753	1969.068	0.955058601742504	-0.116658601742504
754	1970.068	0.974186002882475	0.0793139971175244
755	1971.068	1.0131593588907	-0.00715935889069619
756	1972.068	1.05829534673223	-0.0043953467322333
757	1973.068	1.09438920378947	-0.0411892037894706
758	1974.068	1.1070663913875	0.0263336086125028
759	1975.068	1.09589753863904	0.0252024613609583
760	1976.068	1.07202452085829	0.290775479141706
761	1977.068	1.04693204866858	-0.137132048668575
762	1978.068	1.02833780101117	-0.231737801011167
763	1979.068	1.01407470637034	-0.00557470637034263
764	1980.068	1.00037396322384	0.00872603677615991
765	1981.068	0.983972794024985	0.147727205975015
766	1982.068	0.966579600763286	0.0235203992367137
767	1983.068	0.952724375116138	-0.0324243751161378
768	1984.068	0.946932145965038	0.0439678540349625
769	1985.068	0.95047396891117	-0.12087396891117
770	1986.068	0.958887930849519	-0.103987930849519
771	1987.068	0.967128551013601	0.1006714489864
772	1988.068	0.971041226668695	0.0967587733313057
773	1989.068	0.97196922737792	0.04153077262208
774	1990.068	0.973351035853162	-0.114751035853162
775	1991.068	0.978517690991832	-0.0111176909918314
776	1992.068	0.987114347290285	-0.0238143472902849
777	1993.068	0.994344090039576	0.00825590996042347
778	1994.068	0.995145546457142	0.151654453542858
779	1995.068	0.986040393955844	-0.130840393955843
780	1996.068	0.969882510730255	0.0376174892697452
781	1997.068	0.951108825170377	-0.039708825170377
782	1998.068	0.934038554749375	0.114661445250625
783	1999.068	0.921013741384199	-0.126613741384198
784	2000.068	0.912735831088404	0.0247641689115963
785	2001.068	0.909855648975278	0.00544435102472152
786	2002.068	0.912535523685363	0.0246644763146372
787	2003.068	0.91965596142185	-0.00975596142184998
788	2004.068	0.929889761226293	-0.0618897612262929
789	2005.068	0.941880093049343	0.0780199069506579
790	2006.068	0.953979050652633	-0.0461790506526335
791	2007.068	0.964373515986935	0.0135264840130648
792	2008.068	0.971288562245627	0.0839114377543729
793	2009.068	0.976441886445436	0.00525811355456363
794	2010.068	0.98770461753289	-0.0701046175328898
795	2011.068	1.01357425171121	-0.129574251711211
796	2012.068	1.05976019130144	0.0206398086985617
797	2013.068	1.11476568517576	0.0719343148242431
798	2014.068	1.1605367984464	-0.00103679844639926
799	2015.068	1.17938769065748	0.0647123093425237
800	2016.068	1.166219707588	0.0540802924120021
801	2017.068	1.13110372999738	-0.0684037299973761
802	2018.068	1.08501375514618	-0.021713755146183
