# Supplementary material for: Reconstructing spruce budworm outbreak severity: a comparison of paleoecological and tree-ring signals
Source: PLoS One. 2025 Aug 12;20(8):e0329406. doi: 10.1371/journal.pone.0329406 (PMC12342301; doi:10.1371/journal.pone.0329406)
Supplement: S5 Dataset — (ZIP) [file pone.0329406.s005.zip › GAM output used to for wavelet analysis/Lake 4 GAM data/Lepidopteran_scales_predicted_curve_and_residuals.txt]

year	residWS	predictedWS	predictedWS_norm
706	1922.068	0.0144421606117834	0.252894630277378	-0.858939226152869
707	1923.068	-0.00854706014559309	0.275883851034755	-0.825054544783275
708	1924.068	-0.0305416791825355	0.297878470071698	-0.792635844481167
709	1925.068	-0.0127111943682866	0.317883885667771	-0.76314910631403
710	1926.068	0.0292053149542882	0.334905496102543	-0.73806031134935
711	1927.068	0.0159342401343753	0.348176570922456	-0.718499572581791
712	1928.068	0.00626894631537261	0.357841864741459	-0.704253530714742
713	1929.068	-0.000163192383548283	0.36427400344038	-0.694772958378769
714	1930.068	-0.00373480184321373	0.367845612900045	-0.689508628204439
715	1931.068	-0.00486124756317802	0.36897205862001	-0.6878483172829
716	1932.068	-0.00412885351790787	0.36823966457474	-0.68892782054762
717	1933.068	-0.00216668330059744	0.366277494357429	-0.691819937392648
718	1934.068	0.00039619949556019	0.363714611561272	-0.695597467212033
719	1935.068	0.00287315781414693	0.361237653242685	-0.699248349696344
720	1936.068	0.00434726074585362	0.359763550310978	-0.701421085722243
721	1937.068	0.00384400391814826	0.360266807138683	-0.700679316462908
722	1938.068	0.000388882958497871	0.363721928098334	-0.695586683091522
723	1939.068	-0.00661586857018193	0.370726679627014	-0.685262115063425
724	1940.068	-0.0162610653631804	0.380371876420013	-0.671045694962586
725	1941.068	-0.0272607841803386	0.391371595237171	-0.654832793655137
726	1942.068	0.022430654304093	0.40243991283833	-0.638518782007204
727	1943.068	0.0169658664624268	0.412442909221585	-0.623774987566975
728	1944.068	0.00855409834596377	0.420854677338048	-0.611376564610868
729	1945.068	0.00210746230692715	0.427301313377085	-0.60187462409736
730	1946.068	-0.00200013784404912	0.431408913528061	-0.595820276984926
731	1947.068	-0.00359757197838162	0.433006347662394	-0.593465758438081
732	1948.068	-0.00332480469568897	0.432733580379701	-0.593867800445491
733	1949.068	-0.00202457427764052	0.431433349961652	-0.595784259201862
734	1950.068	-0.000539619005905545	0.429948394689918	-0.5979729909019
735	1951.068	0.000413547273851955	0.42899522841016	-0.599377898707288
736	1952.068	0.000623308459992034	0.42878546722402	-0.599687073647625
737	1953.068	4.27288688059635e-06	0.429404502797131	-0.59877465371949
738	1954.068	-0.00152895111111667	0.430937726795128	-0.596514776919461
739	1955.068	-0.00380680663864652	0.433215582322658	-0.593157359564131
740	1956.068	0.000319076706460752	0.435048718240418	-0.590455431250162
741	1957.068	-1.35398625594751e-05	0.434992834848119	-0.590537799894228
742	1958.068	0.00337566254008981	0.431603632445469	-0.595533273413008
743	1959.068	0.0105718750181327	0.424407419967426	-0.606140042970785
744	1960.068	0.0181663540956292	0.41681294088993	-0.61733383272229
745	1961.068	0.0217797476613929	0.413199547324166	-0.622659750069861
746	1962.068	0.0170327036042374	0.417946591381321	-0.615662902415835
747	1963.068	-9.5098562785445e-05	0.435074393548344	-0.590417587443392
748	1964.068	-0.0321878528296745	0.467167147815233	-0.543114863959071
749	1965.068	-0.08147072156219	0.516450016547749	-0.470474981050252
750	1966.068	-0.150168867126094	0.585148162111653	-0.369218187804317
751	1967.068	-0.0168080685386147	0.672552130579745	-0.24039017517892
752	1968.068	0.185965430071259	0.76621400285299	-0.102338401612819
753	1969.068	0.101428189384863	0.850751243539387	0.0222642325849529
754	1970.068	0.0413981156773102	0.910781317246939	0.110744827105363
755	1971.068	0.0146514875667075	0.937527945357541	0.15016769318698
756	1972.068	0.00353955657558414	0.948639876348665	0.166545988258783
757	1973.068	-0.0161926825474235	0.968372115471673	0.195630081297352
758	1974.068	-0.0688002350536792	1.02097966797793	0.273170341279268
759	1975.068	-0.170585159528087	1.12276459245234	0.423194988501675
760	1976.068	-0.299262072945783	1.25821716081397	0.622843648543979
761	1977.068	0.248597654550974	1.40387469831543	0.837533798306144
762	1978.068	0.11619782265707	1.53627453020933	1.03268291468814
763	1979.068	0.0190231448610054	1.63344920800539	1.17591234508352
764	1980.068	-0.0269398353753663	1.67941218824177	1.24365891886013
765	1981.068	-0.00719980084730176	1.6596721537137	1.21456333587941
766	1982.068	0.0927345656499432	1.55973778721646	1.06726629600281
767	1983.068	0.277801949212791	1.37467040365361	0.794488484605291
768	1984.068	0.365141861137062	1.13774184636203	0.445270529116013
769	1985.068	-0.450145499958114	0.891776590786908	0.0827330424776559
770	1986.068	-0.237968021544647	0.679599112373441	-0.230003362367091
771	1987.068	-0.093778649684958	0.535409740513752	-0.442529527299398
772	1988.068	-0.0172811295588959	0.45891222038769	-0.555282113495864
773	1989.068	0.00044493970675924	0.441186151122035	-0.581409236956947
774	1990.068	-0.0316800410147733	0.473311131843567	-0.534059013683103
775	1991.068	-0.0251411943352345	0.541360323599308	-0.433758737982728
776	1992.068	0.0553966611821481	0.611381135117235	-0.33055241739598
777	1993.068	0.0223632592538132	0.64441453704557	-0.281863237770951
778	1994.068	0.0652762962668521	0.601501500032531	-0.345114384955738
779	1995.068	0.203564529537609	0.463213266761774	-0.548942638683743
780	1996.068	0.37853562824069	0.288242168058693	-0.806839154229588
781	1997.068	0.300968388785088	0.154810806784118	-1.0035086807532
782	1998.068	-0.141141785798879	0.141141785798878	-1.02365596741452
783	1999.068	-0.30604241673306	0.30604241673306	-0.780602694934336
784	2000.068	-0.630658846293764	0.630658846293764	-0.302138270276959
785	2001.068	-1.07672192995735	1.07672192995735	0.355330968032442
786	2002.068	-1.09229531871108	1.60596252320017	1.13539868146869
787	2003.068	1.4578317034117	2.16781978083937	1.96354132933069
788	2004.068	0.963085429195901	2.66256605505517	2.69276656221366
789	2005.068	0.647469486882501	2.97818199736857	3.15796482853689
790	2006.068	0.623003224950495	3.00264825930057	3.19402657671968
791	2007.068	-0.38526592826312	2.67240157833392	2.70726351171539
792	2008.068	-0.420390447396557	2.11770303579826	1.88967236461363
793	2009.068	0.180042789416733	1.51726979898497	1.00467112303811
794	2010.068	0.374229249821636	1.04981903518543	0.315677774612497
795	2011.068	-0.851850816437986	0.851850816437986	0.0238849346394034
796	2012.068	-0.890996833768731	0.890996833768731	0.0815837291370491
797	2013.068	-0.398354154755242	1.09267168295072	0.378839911802569
798	2014.068	0.121469438739223	1.38228995975702	0.805719236333094
799	2015.068	0.0758169515109961	1.69714057635693	1.26978946016115
800	2016.068	0.0948768633517632	2.02200971050487	1.74862635566081
801	2017.068	3.03727772316335	2.35355785635148	2.23730769894153
802	2018.068	-2.21492529241402	2.68844550804743	2.7309112661128
