# Supplementary material for: Reconstructing spruce budworm outbreak severity: a comparison of paleoecological and tree-ring signals
Source: PLoS One. 2025 Aug 12;20(8):e0329406. doi: 10.1371/journal.pone.0329406 (PMC12342301; doi:10.1371/journal.pone.0329406)
Supplement: S5 Dataset — (ZIP) [file pone.0329406.s005.zip › GAM output used to for wavelet analysis/Lake 4 GAM data/Percent_defoliation_predicted_curve_and_residuals.txt]

year	predictedPD	residPD	predictedPD_norm
706	1922.068	-0.0215036279647949	0.0215036279647851	-1.07594981966136
707	1923.068	0.121307933827034	-0.12130793382704	-1.07134015231088
708	1924.068	0.172200329746893	-0.172200329746884	-1.06969744906671
709	1925.068	0.039254393922817	-0.0392543939228016	-1.07398867403518
710	1926.068	-0.352345868588647	0.352345868588644	-1.08662873567929
711	1927.068	-0.894307766874115	0.894307766874112	-1.10412216573767
712	1928.068	-1.36726206642504	1.36726206642503	-1.1193881705734
713	1929.068	-1.53841987690912	1.53841987690912	-1.12491279729738
714	1930.068	-0.652104534077179	0.652104534077178	-1.09630433698209
715	1931.068	2.76468715439661	-2.76468715439661	-0.986017236328964
716	1932.068	10.2366616697263	-10.2366616697263	-0.74483706481612
717	1933.068	22.2907018845044	2.70929811549565	-0.355757112728705
718	1934.068	36.2051560264167	-11.2051560264167	0.0933732248506007
719	1935.068	48.5983984635261	26.4016015364739	0.493401936197242
720	1936.068	56.5258252824087	3.47417471759128	0.749283183638737
721	1937.068	60.7390890448101	-10.7390890448101	0.885278786241507
722	1938.068	63.8484158944783	-6.74841589447833	0.98564154595836
723	1939.068	68.4079955750722	2.99200442492779	1.13281552348411
724	1940.068	74.8880646142376	-3.48806461423759	1.34197899949364
725	1941.068	81.3736107292378	4.32638927076218	1.55131926439431
726	1942.068	85.8204699336599	1.67953006634008	1.69485485373761
727	1943.068	87.0576016915691	0.442398308430896	1.73478695588068
728	1944.068	86.2377595129153	1.26224048708461	1.7083241143847
729	1945.068	84.8960447654365	2.60395523456347	1.66501628561007
730	1946.068	84.4161318460319	3.0838681539681	1.64952567064936
731	1947.068	85.1566164943367	-10.1566164943367	1.67342701213739
732	1948.068	87.0510385923174	-12.0510385923173	1.73457511235793
733	1949.068	90.0240074029796	9.97599259702038	1.83053651134113
734	1950.068	93.8395307369143	6.16046926308567	1.95369386020543
735	1951.068	98.108078960716	1.89192103928396	2.09147393301152
736	1952.068	102.430831999583	-2.43083199958306	2.23100362722858
737	1953.068	105.797717487424	-5.79771748742354	2.33967985701971
738	1954.068	105.860953037884	-5.8609530378843	2.3417209722396
739	1955.068	100.095728661648	-0.0957286616478257	2.15563123103156
740	1956.068	86.7605666694113	13.2394333305887	1.72519926825643
741	1957.068	68.3957097516345	19.1042902483655	1.13241896204004
742	1958.068	48.9970010151678	1.00299898483222	0.506268017521953
743	1959.068	32.4228092481957	-22.4228092481957	-0.0287132521336067
744	1960.068	20.338742087369	-11.238742087369	-0.418762413093881
745	1961.068	12.6600991748283	-3.56009917482833	-0.66661342099453
746	1962.068	9.24704666664683	8.95295333335316	-0.776779828497223
747	1963.068	9.35619540141487	4.94380459858513	-0.773256728877737
748	1964.068	11.1519576475235	2.14804235247647	-0.715293168426051
749	1965.068	12.683746685704	-0.883746685703962	-0.665850127340739
750	1966.068	12.4130814265431	-1.31308142654305	-0.67458665253807
751	1967.068	10.62969264121	-0.629692641209965	-0.732150822790294
752	1968.068	8.13010791135071	1.3698920886493	-0.812832344471279
753	1969.068	5.68126687842884	3.41873312157116	-0.891875962609439
754	1970.068	3.69116825313445	-3.69116825313445	-0.956112306937334
755	1971.068	2.32902757537679	-2.3290275753768	-1.00007944328292
756	1972.068	1.76072743884166	1.93927256115835	-1.01842301821336
757	1973.068	2.20655835585849	1.49344164414149	-1.0040325011136
758	1974.068	3.96859729336982	-0.568597293369834	-0.947157460615342
759	1975.068	7.35565724517037	-0.455657245170377	-0.83783004007562
760	1976.068	12.4063693870799	-5.70636938707989	-0.674803303548537
761	1977.068	18.1847147117988	1.81528528820123	-0.488290044755036
762	1978.068	23.5349738390764	3.16502616092359	-0.315594539529797
763	1979.068	27.3917065831294	-0.691706583129427	-0.19110703454948
764	1980.068	29.5468960200866	3.7531039799134	-0.121541893905386
765	1981.068	30.2663423351453	-1.26634233514527	-0.0983196271131015
766	1982.068	29.8235287418762	-0.823528741876249	-0.112612751126539
767	1983.068	28.5885364318371	0.411463568162844	-0.152475796234787
768	1984.068	27.052463180016	-1.25246318001604	-0.202057123040765
769	1985.068	25.7138943200749	0.0861056799251081	-0.245263408950871
770	1986.068	24.8706879461658	0.929312053834177	-0.272480399247463
771	1987.068	24.2302530824183	-1.63025308241826	-0.293152336760705
772	1988.068	23.3919772599542	-0.79197725995418	-0.320210178864178
773	1989.068	22.0570796180557	0.542920381944356	-0.363297965307327
774	1990.068	20.6962703828993	5.10372961710066	-0.407222125388161
775	1991.068	20.1318705056079	-0.731870505607876	-0.425439807866562
776	1992.068	21.1610126963181	-1.76101269631815	-0.392221186796941
777	1993.068	23.9066072207345	-1.30660722073455	-0.303598968272919
778	1994.068	27.7863220205518	-11.6863220205518	-0.178369649179138
779	1995.068	32.184571057844	9.71542894215597	-0.0364030973668897
780	1996.068	36.4702413612938	2.22975863870621	0.101929641417605
781	1997.068	39.9747746974003	1.92522530259969	0.215048864367384
782	1998.068	42.0240813326317	-3.32408133263171	0.281196323081744
783	1999.068	42.0924627062451	3.10753729375494	0.283403535028534
784	2000.068	40.5560966947921	-1.8560966947921	0.233812758535853
785	2001.068	38.1300248827467	0.569975117253257	0.155504084632974
786	2002.068	35.5095776697985	-0.00957766979852437	0.0709213673120604
787	2003.068	33.0193183639885	-0.71931836398845	-0.0094591486083988
788	2004.068	30.6598770762548	-1.6598770762548	-0.0856171244262509
789	2005.068	28.4208186249632	0.579181375036761	-0.157889386624398
790	2006.068	26.269705886943	2.730294113057	-0.22732293970127
791	2007.068	24.1303451615826	-1.53034516158259	-0.296377161662505
792	2008.068	21.9213692504903	-2.52136925049028	-0.367678420521452
793	2009.068	19.5550946676995	-0.15509466769954	-0.44405696123423
794	2010.068	16.9127477882713	2.48725221172872	-0.529346555339438
795	2011.068	13.8660053047009	5.53399469529912	-0.627689218745934
796	2012.068	10.3339538888707	-3.83395388887073	-0.741696669455835
797	2013.068	6.89008229393044	-0.390082293930448	-0.852857854525704
798	2014.068	4.58489892046657	-1.38489892046657	-0.927264494998037
799	2015.068	4.47003321699174	-1.27003321699174	-0.930972126763665
800	2016.068	6.90582089057062	-3.70582089057061	-0.852349844570737
801	2017.068	11.113006115793	4.98699388420705	-0.716550444810519
802	2018.068	16.205890116837	-0.105890116837042	-0.552162486266655
