# Supplementary material for: Reconstructing spruce budworm outbreak severity: a comparison of paleoecological and tree-ring signals
Source: PLoS One. 2025 Aug 12;20(8):e0329406. doi: 10.1371/journal.pone.0329406 (PMC12342301; doi:10.1371/journal.pone.0329406)
Supplement: S5 Dataset — (ZIP) [file pone.0329406.s005.zip › GAM output used to for wavelet analysis/Lake 5 GAM data/GSI_predicted_curve_and_residuals.txt]

year	predictedGSI	residGSI
803	1900.4616	1.40684534065343	-0.0957453406534252
804	1901.4616	1.36975111228571	-0.0920511122857104
805	1902.4616	1.33097653534808	0.0461234646519177
806	1903.4616	1.28884126127063	0.209758738729374
807	1904.4616	1.24178179082155	0.22381820917845
808	1905.4616	1.19092215954586	0.0999778404541418
809	1906.4616	1.14007393776535	-0.182473937765347
810	1907.4616	1.09316554513994	-0.177165545139937
811	1908.4616	1.0530811193097	-0.195781119309703
812	1909.4616	1.01852766983533	-0.057127669835334
813	1910.4616	0.987167924257675	0.0758320757423245
814	1911.4616	0.956783845454361	0.233816154545639
815	1912.4616	0.927899809049188	0.364600190950812
816	1913.4616	0.903782603412113	-0.102482603412113
817	1914.4616	0.887818252249885	-0.275518252249885
818	1915.4616	0.882449760583531	-0.331749760583531
819	1916.4616	0.886348058691193	-0.0718480586911933
820	1917.4616	0.897241058165295	-0.0124410581652953
821	1918.4616	0.912847678636327	0.0938523213636728
822	1919.4616	0.93068002461034	0.0652199753896595
823	1920.4616	0.948043385468948	0.150156614531052
824	1921.4616	0.96223405863183	0.0062659413681696
825	1922.4616	0.971080997807735	-0.0346809978077348
826	1923.4616	0.974543781861676	0.130756218138324
827	1924.4616	0.973114645947735	0.0854853540522647
828	1925.4616	0.967334659989034	0.0844653400109663
829	1926.4616	0.9588680935966	0.0154319064034006
830	1927.4616	0.950502416069368	-0.142502416069368
831	1928.4616	0.945073931475314	-0.0630739314753137
832	1929.4616	0.944718629207778	-0.136418629207778
833	1930.4616	0.948771239961563	-0.0922712399615626
834	1931.4616	0.955866179756836	-0.0366661797568364
835	1932.4616	0.964643837644957	0.159956162355043
836	1933.4616	0.973881982394655	0.0501180176053451
837	1934.4616	0.98249576249203	-0.0584957624920296
838	1935.4616	0.989406299454372	-0.0132062994543721
839	1936.4616	0.993789911991769	0.138710088008231
840	1937.4616	0.995843707585488	-0.0412437075854878
841	1938.4616	0.996019990909594	0.0610800090904065
842	1939.4616	0.994766049254168	-0.00156604925416826
843	1940.4616	0.992413770077718	-0.103813770077718
844	1941.4616	0.98917964100717	-0.0578796410071701
845	1942.4616	0.985275132285473	0.0650248677145273
846	1943.4616	0.980842574483111	0.136657425516889
847	1944.4616	0.975747739480728	-0.160447739480728
848	1945.4616	0.969787259486504	-0.039887259486504
849	1946.4616	0.962770347198648	0.0613296528013522
850	1947.4616	0.954795566586021	0.146604433413979
851	1948.4616	0.946250832888134	-0.113550832888134
852	1949.4616	0.937536641834528	0.178463358165472
853	1950.4616	0.929398558140825	0.151001441859174
854	1951.4616	0.923962422466978	-0.161462422466978
855	1952.4616	0.923699144459018	-0.216299144459018
856	1953.4616	0.931008022677921	-0.123408022677921
857	1954.4616	0.946641300728314	0.0360586992716866
858	1955.4616	0.969704167258469	0.0793958327415308
859	1956.4616	0.999230199831605	-0.0347301998316044
860	1957.4616	1.03385926294097	-0.0935592629409717
861	1958.4616	1.07065636879997	-0.216856368799966
862	1959.4616	1.10629281655202	-0.0736928165520185
863	1960.4616	1.13746879599878	0.171931204001219
864	1961.4616	1.16154898208099	0.16175101791901
865	1962.4616	1.17656253487846	0.331837465121536
866	1963.4616	1.18056750512925	0.0447324948707541
867	1964.4616	1.17253918780302	-0.00783918780301485
868	1965.4616	1.15512185479601	0.0023781452039906
869	1966.4616	1.13187702223611	-0.143677022236107
870	1967.4616	1.10629709005246	-0.0345970900524595
871	1968.4616	1.08028478560356	-0.0226847856035646
872	1969.4616	1.05415316367726	-0.0593531636772601
873	1970.4616	1.02814616286266	-0.0155461628626608
874	1971.4616	1.00232582880321	-0.062225828803207
875	1972.4616	0.976026635359647	0.0780733646403532
876	1973.4616	0.948401163447053	0.0926988365529463
877	1974.4616	0.918690457546338	0.103709542453662
878	1975.4616	0.888170224152653	-0.0190702241526534
879	1976.4616	0.860150831775398	0.275849168224602
880	1977.4616	0.838031112489805	-0.230731112489805
881	1978.4616	0.824554567651557	-0.254854567651558
882	1979.4616	0.81984337573813	-0.15574337573813
883	1980.4616	0.823364384507446	-0.0484643845074454
884	1981.4616	0.834547579719139	0.0272524202808612
885	1982.4616	0.85197512117225	0.0830248788277498
886	1983.4616	0.873381342705223	0.025118657294777
887	1984.4616	0.896463716158214	0.103236283841786
888	1985.4616	0.919070032936908	-0.110570032936908
889	1986.4616	0.93964936270911	-0.0727493627091104
890	1987.4616	0.956801094708151	0.0849989052918483
891	1988.4616	0.969175174060667	0.145524825939333
892	1989.4616	0.976584331439233	0.185115668560767
893	1990.4616	0.980004083062367	-0.0646040830623671
894	1991.4616	0.98046050104189	-0.0702605010418905
895	1992.4616	0.979088475674934	0.0136115243250653
896	1993.4616	0.977458169999879	0.0309418300001214
897	1994.4616	0.977248565240412	0.0236514347595879
898	1995.4616	0.980104311170686	-0.169704311170686
899	1996.4616	0.986880434225448	0.0443195657745513
900	1997.4616	0.997642337500044	-0.0904423375000443
901	1998.4616	1.01242109264028	-0.0595210926402788
902	1999.4616	1.03098737520452	-0.0306873752045229
903	2000.4616	1.05207027640141	0.0737297235985908
904	2001.4616	1.07413849135214	-0.027338491352136
905	2002.4616	1.09566424934011	-0.0395642493401125
906	2003.4616	1.11520106537962	0.0438989346203849
907	2004.4616	1.13138374021579	0.0683162597842124
908	2005.4616	1.14285060875598	-0.0533506087559843
909	2006.4616	1.14847377900886	-0.0226737790088556
910	2007.4616	1.14806045138823	0.117739548611766
911	2008.4616	1.14165159940925	0.136848400590754
912	2009.4616	1.12928290690302	0.00391709309697852
913	2010.4616	1.11086839496873	-0.243468394968727
914	2011.4616	1.08620042197357	-0.0839004219735671
915	2012.4616	1.05506605660075	0.0812339433992531
916	2013.4616	1.01726517700993	0.109134822990074
917	2014.4616	0.972648899266574	0.0859511007334254
918	2015.4616	0.921081148912616	-0.013381148912616
919	2016.4616	0.862471279138194	0.155728720861806
920	2017.4616	0.797773479042516	-0.031373479042516
921	2018.4616	0.728986773633854	-0.143086773633854
922	2019.4616	0.6581556155687	-0.0646556155687004
