# Supplementary material for: Reconstructing spruce budworm outbreak severity: a comparison of paleoecological and tree-ring signals
Source: PLoS One. 2025 Aug 12;20(8):e0329406. doi: 10.1371/journal.pone.0329406 (PMC12342301; doi:10.1371/journal.pone.0329406)
Supplement: S5 Dataset — (ZIP) [file pone.0329406.s005.zip › GAM output used to for wavelet analysis/Lake 5 GAM data/Lepidopteran_scales_predicted_curve_and_residuals.txt]

year	residWS	predictedWS	predictedWS_norm
803	1900.4616	-0.0259795794298723	0.344956302103535	-0.845642361722294
804	1901.4616	0.0096502985105979	0.309326424163065	-0.892035886166083
805	1902.4616	0.0343379115897007	0.284638811083963	-0.924181530413245
806	1903.4616	0.0371409949460672	0.281835727727596	-0.927831414267152
807	1904.4616	0.00759721865932333	0.31137950401434	-0.889362578937124
808	1905.4616	-0.0537172435480758	0.372693966221739	-0.809525257969326
809	1906.4616	-0.135187714310842	0.454164436984505	-0.703442877246762
810	1907.4616	0.0516575587073346	0.543696303996356	-0.586863784058388
811	1908.4616	0.101090545981015	0.629547544618108	-0.475077220069324
812	1909.4616	0.02925159572017	0.701386494878953	-0.381536004449353
813	1910.4616	-0.0185959898760562	0.749234080475179	-0.31923385074443
814	1911.4616	-0.0331094321207583	0.763747522719881	-0.300335954471305
815	1912.4616	-0.0195807515135692	0.750218842112692	-0.317951596475201
816	1913.4616	0.00206323225933869	0.728574858339784	-0.346134142929812
817	1914.4616	0.0112594038949871	0.719378686704135	-0.358108441979631
818	1915.4616	-0.00371695093672109	0.734355041535844	-0.338607789040976
819	1916.4616	-0.0192369426743633	0.749875033273487	-0.31839926861745
820	1917.4616	-0.00283328078363509	0.733471371382757	-0.33975841248448
821	1918.4616	0.0763155609487611	0.654322529650362	-0.442817809144346
822	1919.4616	0.0437988977065233	0.519459561246178	-0.61842235181708
823	1920.4616	-0.122124134909375	0.37376609872326	-0.808129238440452
824	1921.4616	-0.0121295751417882	0.263771538955674	-0.95135272367909
825	1922.4616	0.0288977930038628	0.222744170810023	-1.00477429896795
826	1923.4616	0.0207341126908003	0.230907851123085	-0.994144402823253
827	1924.4616	-0.00358336491029593	0.255225328724182	-0.962480710531556
828	1925.4616	-0.0121212650046453	0.263763228818531	-0.951363544276099
829	1926.4616	0.00166463055684324	0.249977333257043	-0.969314104864043
830	1927.4616	0.0189293832775728	0.232712580536313	-0.991794471726466
831	1928.4616	0.0197241782850457	0.23191778552884	-0.992829371191141
832	1929.4616	-0.0105491647247724	0.262191128538659	-0.953410569889945
833	1930.4616	-0.0650862877820783	0.316728251595964	-0.882397995671183
834	1931.4616	-0.0157741658654678	0.383374162162492	-0.795618616687264
835	1932.4616	0.0736083465251494	0.450047820835362	-0.708803107002813
836	1933.4616	0.0172870570349281	0.506369110325583	-0.635467376663349
837	1934.4616	-0.0200026680975405	0.543658835458052	-0.586912571695287
838	1935.4616	-0.0296555868325395	0.553311754193051	-0.574343544037254
839	1936.4616	-0.00840536428441596	0.532061531644927	-0.602013375544102
840	1937.4616	0.0256587058162253	0.497997461544285	-0.646368067735568
841	1938.4616	0.0491084225847149	0.474547744775796	-0.676901852047615
842	1939.4616	0.0389948623056837	0.484661305054827	-0.66373302484021
843	1940.4616	-0.0166075238423444	0.540263691202856	-0.591333375725454
844	1941.4616	-0.118600909786953	0.642257077147464	-0.458528187567585
845	1942.4616	-0.267408192286423	0.791064359646934	-0.264766808154843
846	1943.4616	0.309253080802128	0.979706449645422	-0.0191366819979486
847	1944.4616	0.135996127285105	1.17159631483058	0.230722359502475
848	1945.4616	-0.0151524949602357	1.32274493707592	0.427532388223327
849	1946.4616	-0.0834192253250456	1.39101166744073	0.516422230315096
850	1947.4616	-0.0691759061411246	1.3767683482568	0.497876060220885
851	1948.4616	-0.0153068710127908	1.32289931312847	0.427733400676406
852	1949.4616	0.0334551772698768	1.2741372648458	0.364240528690964
853	1950.4616	0.0419997280455642	1.26559271407012	0.353114702609399
854	1951.4616	0.0137050391680238	1.29388740294766	0.389957106118691
855	1952.4616	-0.0384284393802277	1.34602088149591	0.457839904241355
856	1953.4616	-0.0444577189708981	1.40901613631598	0.539865778683605
857	1954.4616	0.0534130292844417	1.47043519543238	0.61983929487673
858	1955.4616	0.00546909642380378	1.51837912829302	0.68226690197709
859	1956.4616	-0.0171242162126097	1.54097244092943	0.711685565824744
860	1957.4616	-0.00824561990696493	1.53209384462379	0.700124780367643
861	1958.4616	0.0152093530560471	1.50863887166077	0.669584151985306
862	1959.4616	0.0305909651411043	1.49325725957571	0.649555815165143
863	1960.4616	0.0161452845194145	1.50770294019741	0.668365479294483
864	1961.4616	-0.0292780893876676	1.55312631410449	0.727511076458709
865	1962.4616	-0.0862260259086347	1.61007425062545	0.80166276144127
866	1963.4616	-0.0318837908620022	1.65819781338227	0.864324263925531
867	1964.4616	0.0846150258347922	1.68410298524181	0.898055286689458
868	1965.4616	0.0665025850260581	1.70221542605054	0.921639424889444
869	1966.4616	0.0348022961767438	1.73391571489986	0.962916246776487
870	1967.4616	-0.0299409125213463	1.79865892359795	1.04721812511362
871	1968.4616	-0.102895445363114	1.87161345643972	1.14221193644058
872	1969.4616	-0.114943039130167	1.88366105020677	1.15789906107386
873	1970.4616	0.00496007667907583	1.76375793439752	1.00177368384195
874	1971.4616	0.298252192455218	1.47046581862138	0.619879169211129
875	1972.4616	0.172950304999872	1.08076833293163	0.112455600198688
876	1973.4616	-0.346136747555975	0.701254587492527	-0.381707760540314
877	1974.4616	-0.0801857768611597	0.435303616797711	-0.728001477302252
878	1975.4616	0.0426551250202437	0.312462714916308	-0.887952134266442
879	1976.4616	0.0666704044436145	0.288447435492938	-0.919222335495143
880	1977.4616	0.0393545834349627	0.31576325650159	-0.88365451200205
881	1978.4616	2.7173510111278e-05	0.35509066642644	-0.832446445650885
882	1979.4616	-0.0446923558558663	0.399810195792418	-0.774217321705481
883	1980.4616	-0.0963595456980842	0.451477385634636	-0.706941676279702
884	1981.4616	0.0927705499570918	0.511359220071914	-0.628969774317352
885	1982.4616	0.0486334164498885	0.574085874148295	-0.547293643850895
886	1983.4616	-0.00493142323487161	0.627650713833056	-0.477547076001445
887	1984.4616	-0.0370392575809861	0.659758548179171	-0.435739590720063
888	1985.4616	-0.0375644589768092	0.660283749574993	-0.435055728040665
889	1986.4616	-0.00505965315218937	0.627778943750374	-0.477380108328599
890	1987.4616	0.0597529708276487	0.562966319770535	-0.561772372032074
891	1988.4616	0.155809920925999	0.466909369672186	-0.686847750337591
892	1989.4616	-0.165958296246384	0.348521553836106	-0.841000061412435
893	1990.4616	-0.0918329225244703	0.224566300987153	-1.00240171040467
894	1991.4616	0.0205850356410151	0.112148342821667	-1.14878069320067
895	1992.4616	0.0994659170837107	0.0332674613789714	-1.25149117981737
896	1993.4616	0.103229738392361	0.0295036400703219	-1.25639203679411
897	1994.4616	-0.0145985341872778	0.147331912649959	-1.1029683048008
898	1995.4616	-0.297247568900183	0.429980947362864	-0.734932104315468
899	1996.4616	-0.152443810242135	0.846013005741018	-0.193218391402524
900	1997.4616	0.433328942840172	1.28932394260341	0.384015042287237
901	1998.4616	0.0720896381838212	1.65056324725976	0.854383325294916
902	1999.4616	-0.120434380903912	1.84308726634749	1.10506809610683
903	2000.4616	-0.148426890371229	1.87107977581481	1.14151703299022
904	2001.4616	-0.0387785234940299	1.76143140893761	0.998744324157533
905	2002.4616	0.180800412691387	1.54185247275219	0.712831451812591
906	2003.4616	0.124195795273748	1.25890577078409	0.344407659960735
907	2004.4616	-0.170369587428376	0.978006603048075	-0.0213500455911792
908	2005.4616	0.0422470723003865	0.765389943319314	-0.298197365044923
909	2006.4616	0.120491362785503	0.687145652834196	-0.400078949070366
910	2007.4616	-0.00114612705430628	0.808783142674006	-0.241695250209735
911	2008.4616	-0.388029695761546	1.19566671138125	0.262064328526647
912	2009.4616	-0.537476224115027	1.90533046922034	1.18611472665566
913	2010.4616	0.911748515678223	2.81521419605985	2.37087076181985
914	2011.4616	0.104299370365589	3.62266334137248	3.42224712978741
915	2012.4616	-0.290230454614799	4.01719316635287	3.93596286885374
916	2013.4616	-0.0646704627773595	3.79163317451543	3.64226208738221
917	2014.4616	0.574892873084319	3.15206983865375	2.80948917400806
918	2015.4616	-0.408652962029675	2.40790387388122	1.84051358743451
919	2016.4616	-0.209444808091271	1.85995027539063	1.12702535410098
920	2017.4616	0.0389529870977015	1.61155248020166	0.80358755837972
921	2018.4616	0.0819231001385519	1.56858236716081	0.747636342575841
922	2019.4616	0.0221793721053407	1.62832609519402	0.825428416730653
