# Supplementary material for: Reconstructing spruce budworm outbreak severity: a comparison of paleoecological and tree-ring signals
Source: PLoS One. 2025 Aug 12;20(8):e0329406. doi: 10.1371/journal.pone.0329406 (PMC12342301; doi:10.1371/journal.pone.0329406)
Supplement: S5 Dataset — (ZIP) [file pone.0329406.s005.zip › GAM output used to for wavelet analysis/Lake 5 GAM data/Percent_defoliated_predicted_curve_and_residuals.txt]

year	predictedPD	residPD	predictedPD_norm
803	1900.4616	-0.282187558168534	0.282187558168527	-1.45721333538712
804	1901.4616	-0.307879936730694	0.307879936730686	-1.45845240972885
805	1902.4616	-0.0872449666331092	0.0872449666331114	-1.44781177831847
806	1903.4616	0.626044700783989	-0.626044700783982	-1.41341173540389
807	1904.4616	2.06278892496211	-2.06278892496212	-1.34412142429092
808	1905.4616	4.09665531332282	0.403344686677183	-1.24603351661733
809	1906.4616	6.24417922126778	2.85582077873222	-1.14246421235291
810	1907.4616	8.00636851498036	1.09363148501964	-1.05747856052532
811	1908.4616	9.20477237301944	-0.104772373019431	-0.99968276447121
812	1909.4616	10.9431052234457	-1.84310522344571	-0.915847644763077
813	1910.4616	14.6456228066954	-1.04562280669538	-0.737285176282378
814	1911.4616	21.6523362516237	1.04766374837635	-0.399370225027729
815	1912.4616	31.365630620723	-8.66563062072304	0.0690758473076695
816	1913.4616	41.2502649101234	4.24973508987659	0.545785183336034
817	1914.4616	48.6867535043737	5.81324649562635	0.904427034552421
818	1915.4616	51.7973167199229	2.70268328007712	1.05444113540275
819	1916.4616	51.6709986008211	-1.67099860082115	1.04834915213637
820	1917.4616	50.1385491230188	-2.33854912301877	0.97444323395348
821	1918.4616	48.9714016659706	-1.17140166597058	0.91815485008345
822	1919.4616	48.5767078897344	-0.776707889734418	0.899119830426137
823	1920.4616	47.9973377349713	-0.197337734971299	0.87117836555192
824	1921.4616	46.2168445458468	1.58315545415327	0.785309966060321
825	1922.4616	42.5908915031128	0.909108496887185	0.610439999517878
826	1923.4616	37.963581133868	1.13641886613198	0.387277261359191
827	1924.4616	33.5511258017976	1.24887419820244	0.17447640398587
828	1925.4616	30.5310543167602	-0.13105431676021	0.0288264760027788
829	1926.4616	29.1911737506097	-7.49117375060976	-0.0357923613103855
830	1927.4616	28.9295694371949	1.47043056280506	-0.0484088339990974
831	1928.4616	29.1056431565382	1.29435684346181	-0.0399172719055787
832	1929.4616	29.1709784996006	1.22902150039939	-0.0367663239697641
833	1930.4616	28.945886301098	1.454113698902	-0.0476219155224441
834	1931.4616	28.3428592066848	2.05714079331516	-0.0767042909921237
835	1932.4616	27.2864686929729	-1.1864686929729	-0.127651165265287
836	1933.4616	25.9790993485912	-4.27909934859122	-0.190702073761956
837	1934.4616	24.9009488741861	1.19905112581386	-0.242698372435692
838	1935.4616	24.5442938013613	1.55570619863872	-0.259898887698033
839	1936.4616	25.1896087578675	0.910391242132448	-0.228777082334414
840	1937.4616	26.2701607560451	-0.170160756045103	-0.176664964625849
841	1938.4616	27.0074149043814	-5.30741490438141	-0.14110917922725
842	1939.4616	26.6514996203898	-0.551499620389773	-0.158274016463154
843	1940.4616	25.1117994291787	5.28820057082129	-0.232529617059533
844	1941.4616	22.9569549634518	7.44304503654816	-0.336451972143785
845	1942.4616	20.7842701649387	-3.38427016493871	-0.441234718512942
846	1943.4616	19.1318786270918	-6.13187862709177	-0.520925119776505
847	1944.4616	18.3012325502553	-0.90123255025529	-0.56098494679387
848	1945.4616	18.5346137864964	-1.13461378649644	-0.549729597236902
849	1946.4616	20.0545507954988	1.6454492045012	-0.476427121783315
850	1947.4616	22.6292440121218	3.47075598787819	-0.352256590245365
851	1948.4616	25.5725658464009	0.527434153599042	-0.210308091569841
852	1949.4616	28.178635315988	-2.07863531598797	-0.0846243677093822
853	1950.4616	29.9345636186961	-3.83456361869614	5.93333553136368e-05
854	1951.4616	31.0994306729845	3.70056932701553	0.056237739531309
855	1952.4616	32.1253085774735	2.67469142252652	0.10571307269761
856	1953.4616	33.4367698353644	1.36323016463555	0.168961323181345
857	1954.4616	34.8258962552176	-4.42589625521758	0.235955155616579
858	1955.4616	35.4522789509521	-5.05227895095208	0.266163908944303
859	1956.4616	34.4480094410679	0.35199055893208	0.217730690553635
860	1957.4616	31.2238660175587	3.57613398244131	0.0622389216442426
861	1958.4616	26.3053740663925	8.49462593360749	-0.174966721342021
862	1959.4616	20.4967457470311	1.2032542529689	-0.455101248152754
863	1960.4616	14.5962458298845	-5.89624582988449	-0.739666495119419
864	1961.4616	9.26534913717292	-4.96534913717291	-0.996761310002296
865	1962.4616	5.02874054292687	-0.72874054292688	-1.20108155199049
866	1963.4616	2.40515753212518	1.89484246787483	-1.32760990685696
867	1964.4616	1.79103120807368	2.50896879192631	-1.3572275683308
868	1965.4616	3.09356714738672	1.20643285261329	-1.29440976196554
869	1966.4616	6.09766454500571	-1.79766454500571	-1.14953022127083
870	1967.4616	10.5804386742192	-1.88043867421923	-0.93333807736986
871	1968.4616	16.1399746103001	1.26002538969988	-0.665216606496938
872	1969.4616	22.1953272305055	-0.495327230505477	-0.373183229997501
873	1970.4616	28.1577674904396	-2.05776749043957	-0.0856307668305111
874	1971.4616	33.7004309027117	5.39956909728835	0.181676987582446
875	1972.4616	39.543911207951	3.95608879204897	0.4634923319693
876	1973.4616	46.6706667037919	-7.57066670379192	0.80719658859536
877	1974.4616	55.9950358684735	-8.1950358684735	1.25688584398291
878	1975.4616	66.8646013341451	7.03539866585487	1.78109576256468
879	1976.4616	77.0601898868667	1.23981011313332	2.27280158668386
880	1977.4616	84.2945084933028	2.70549150669723	2.62169332294059
881	1978.4616	86.8522925767511	0.147707423248889	2.74504837244729
882	1979.4616	85.3063913870417	-2.70639138704172	2.67049371436529
883	1980.4616	80.8016826306378	1.79831736936215	2.4532437223682
884	1981.4616	74.4678653637035	3.83213463629647	2.14778074463487
885	1982.4616	67.0855296855232	-1.8855296855232	1.79175054296543
886	1983.4616	59.0861567385017	-6.8861567385017	1.4059622927813
887	1984.4616	50.8860490147447	1.31395098525529	1.01049314400914
888	1985.4616	42.9026510243858	4.89734897561416	0.625475323034698
889	1986.4616	35.5579753496702	3.54202465032979	0.271261362079978
890	1987.4616	29.2751765908709	-7.57517659087091	-0.0317411301739602
891	1988.4616	24.4658323474092	1.6341676525908	-0.263682872671298
892	1989.4616	21.2752491991153	-3.87524919911531	-0.417556119736945
893	1990.4616	19.5824627062284	6.51753729377165	-0.499194661076533
894	1991.4616	19.2549314281357	-1.85493142813572	-0.514990614020942
895	1992.4616	20.1223851065825	1.57761489341753	-0.473155655338541
896	1993.4616	21.8636382127445	-4.46363821274453	-0.389179699547647
897	1994.4616	24.1197764001555	-2.41977640015552	-0.280372220604066
898	1995.4616	26.5295616039233	3.87043839607671	-0.164154759155748
899	1996.4616	28.6783102353621	1.72168976463789	-0.060526389769996
900	1997.4616	30.0978931819927	0.30210681800726	0.00793627906653894
901	1998.4616	30.3178576129101	0.0821423870898847	0.018544572175058
902	1999.4616	28.9912980516271	-2.89129805162709	-0.0454318288880988
903	2000.4616	26.2654984393281	-0.165498439328061	-0.176889815626045
904	2001.4616	22.4112900716153	3.68870992838466	-0.362767922806756
905	2002.4616	17.7133884173799	3.98661158262006	-0.589335088849372
906	2003.4616	12.7758449311523	-4.07584493115229	-0.827459536149843
907	2004.4616	8.52204705310234	-4.22204705310234	-1.03260877108093
908	2005.4616	5.8892663966887	-1.5892663966887	-1.15958070366655
909	2006.4616	5.47409138466806	3.22590861533195	-1.17960347826006
910	2007.4616	6.51037767698936	2.18962232301064	-1.12962617653251
911	2008.4616	7.89129774289969	0.808702257100318	-1.0630281144844
912	2009.4616	8.57054414666239	-4.27054414666239	-1.03026988664743
913	2010.4616	8.89377163791613	4.10622836208388	-1.01468149377113
914	2011.4616	10.5985971516748	2.40140284832515	-0.932462342822914
915	2012.4616	15.4831577179688	-2.4831577179688	-0.696893119301385
916	2013.4616	24.6876636887322	-7.28766368873224	-0.252984543493274
917	2014.4616	36.7206187035152	-1.92061870351516	0.327332525162212
918	2015.4616	49.4325997237716	7.06740027622847	0.940397192437747
919	2016.4616	60.7341128132605	0.165887186739532	1.48543878358527
920	2017.4616	69.9140333887583	2.78596661124172	1.92816167187982
921	2018.4616	77.6396062200587	-1.43960622005865	2.30074527861954
922	2019.4616	84.6380051792603	-1.33800517926026	2.63825924458186
