# Supplementary material for: Reconstructing spruce budworm outbreak severity: a comparison of paleoecological and tree-ring signals
Source: PLoS One. 2025 Aug 12;20(8):e0329406. doi: 10.1371/journal.pone.0329406 (PMC12342301; doi:10.1371/journal.pone.0329406)
Supplement: S5 Dataset — (ZIP) [file pone.0329406.s005.zip › GAM output used to for wavelet analysis/Lake 8 GAM data no outlier/GSI_predicted_curve_and_residuals.txt]

year	predictedGSI	residGSI
923	1900.7155	0.992235135738235	0.297964864261765
924	1901.7155	0.982457138692696	-0.0456571386926958
925	1902.7155	0.974189674389739	-0.215489674389739
926	1903.7155	0.968943275571945	-0.137743275571945
927	1904.7155	0.967759452715518	-0.127259452715517
928	1905.7155	0.969653557542945	-0.008153557542945
929	1906.7155	0.973093931480772	0.0454060685192285
930	1907.7155	0.976679916794533	0.204320083205466
931	1908.7155	0.979622189780249	-0.106522189780248
932	1909.7155	0.981309601879157	-0.0456096018791567
933	1910.7155	0.981143257170146	0.0213567428298542
934	1911.7155	0.978585936207069	0.129014063792931
935	1912.7155	0.973119815106895	0.286480184893105
936	1913.7155	0.964583945572982	0.0624160544270177
937	1914.7155	0.954762772547133	0.0385372274528668
938	1915.7155	0.946100383795761	-0.457000383795762
939	1916.7155	0.940673958691641	-0.0957739586916412
940	1917.7155	0.938393639834285	-0.00309363983428546
941	1918.7155	0.938377884963751	0.156822115036248
942	1919.7155	0.939860842225222	0.113539157774778
943	1920.7155	0.942822941831234	-0.111022941831234
944	1921.7155	0.947538122341525	-0.128438122341525
945	1922.7155	0.954158794232811	-0.0575587942328112
946	1923.7155	0.961991218179914	0.0847087818200859
947	1924.7155	0.969983692075288	0.0935163079247121
948	1925.7155	0.97724337501419	0.13735662498581
949	1926.7155	0.984080649997805	0.0205193500021952
950	1927.7155	0.991352988578872	-0.0696529885788718
951	1928.7155	0.999880310069902	0.0757196899300977
952	1929.7155	1.01015336708437	-0.17535336708437
953	1930.7155	1.02250217796419	-0.155902177964195
954	1931.7155	1.03718511822119	0.0481148817788097
955	1932.7155	1.05383316571222	0.111366834287783
956	1933.7155	1.07174852463506	-0.0365485246350574
957	1934.7155	1.09024213987961	-0.0407421398796119
958	1935.7155	1.10873781296558	-0.0348378129655793
959	1936.7155	1.12672276834251	0.0349772316574863
960	1937.7155	1.14367636899781	-0.0617763689978097
961	1938.7155	1.15898711543587	0.17161288456413
962	1939.7155	1.17198878149487	-0.132588781494866
963	1940.7155	1.18205210557024	0.10854789442976
964	1941.7155	1.18898628214062	0.0755137178593785
965	1942.7155	1.19288338057703	-0.0391833805770265
966	1943.7155	1.1938584367011	0.0868415632988984
967	1944.7155	1.19225969440831	-0.0526596944083131
968	1945.7155	1.18859648245812	-0.135796482458123
969	1946.7155	1.18332876986594	-0.0628287698659349
970	1947.7155	1.17617599477055	-0.00577599477055268
971	1948.7155	1.16631017944581	0.0998898205541858
972	1949.7155	1.1529116568076	-0.0405116568076003
973	1950.7155	1.13549035243334	0.109309647566661
974	1951.7155	1.11381684745723	-0.0711168474572337
975	1952.7155	1.08768807183607	0.0891698467159627
976	1953.7155	1.05723397025307	0.0956660297469287
977	1954.7155	1.02286616530499	-0.0401661653049942
978	1955.7155	0.985040639027713	0.190659360972287
979	1956.7155	0.944899097889634	-0.00159909788963375
980	1957.7155	0.904203483418459	-0.136103483418459
981	1958.7155	0.864702439731114	-0.113302439731115
982	1959.7155	0.827372110071781	-0.020672110071781
983	1960.7155	0.792441546881607	0.0268584531183931
984	1961.7155	0.760125657081783	0.0630743429182169
985	1962.7155	0.731040635188401	0.127659364811599
986	1963.7155	0.706217611915437	-0.0243176119154374
987	1964.7155	0.686712920489239	-0.0479129204892395
988	1965.7155	0.67375099435605	0.0330490056439502
989	1966.7155	0.668742116546339	-0.10074211654634
990	1967.7155	0.673081112921634	-0.0246811129216341
991	1968.7155	0.68736680207164	-0.20406680207164
992	1969.7155	0.711256920125731	-0.287556920125731
993	1970.7155	0.744313829323754	-0.0650138293237537
994	1971.7155	0.784597464377321	-0.0858974643773207
995	1972.7155	0.82826797664435	0.0708320233556495
996	1973.7155	0.871393301929761	0.159906698070239
997	1974.7155	0.911306496025401	0.292793503974599
998	1975.7155	0.947052038291339	0.187347961708661
999	1976.7155	0.977812944122673	0.199387055877327
1000	1977.7155	1.00362929296766	-0.186129292967657
1001	1978.7155	1.02578196525371	-0.259881965253708
1002	1979.7155	1.04563403269271	-0.076934032692712
1003	1980.7155	1.06365341808053	0.0587465819194719
1004	1981.7155	1.07892056339317	0.156979436606828
1005	1982.7155	1.09040424741082	0.0273957525891795
1006	1983.7155	1.09763281605799	-0.0494328160579867
1007	1984.7155	1.10106366253425	0.106636337465746
1008	1985.7155	1.10124205101044	-0.0524420510104371
1009	1986.7155	1.09873816498034	0.0196618350196571
1010	1987.7155	1.09416653011522	0.0575334698847776
1011	1988.7155	1.08814779909906	0.0486522009009431
1012	1989.7155	1.08147947341998	-0.0237794734199843
1013	1990.7155	1.07529653453737	-0.11029653453737
1014	1991.7155	1.07076726494023	-0.15336726494023
1015	1992.7155	1.06837303532943	-0.100973035329428
1016	1993.7155	1.06718849409543	0.0354115059045705
1017	1994.7155	1.0661178460455	0.158282153954499
1018	1995.7155	1.06442331695826	-0.0181233169582642
1019	1996.7155	1.06215453602323	0.137245463976773
1020	1997.7155	1.05946564328324	-0.101365643283238
1021	1998.7155	1.05643047898056	-0.0888304789805643
1022	1999.7155	1.05293307127728	-0.00483307127728416
1023	2000.7155	1.04882981405545	0.0222701859445469
1024	2001.7155	1.0438872584089	-0.0666872584088966
1025	2002.7155	1.03764351878772	0.148556481212277
1026	2003.7155	1.02960141440431	0.0745985855956923
1027	2004.7155	1.01958573519581	0.0430142648041945
1028	2005.7155	1.00830258440501	-0.0251025844050067
1029	2006.7155	0.996607367938617	-0.124907367938618
1030	2007.7155	0.985191856838635	-0.0147918568386355
1031	2008.7155	0.974265236499945	0.0258347635000551
1032	2009.7155	0.96394812257826	0.0491518774217399
1033	2010.7155	0.954243733165409	-0.0928437331654092
1034	2011.7155	0.94478197066923	-0.11408197066923
1035	2012.7155	0.935118704643554	-0.0300187046435542
1036	2013.7155	0.924850567397574	0.170749432602425
1037	2014.7155	0.913714051710332	0.146385948289669
1038	2015.7155	0.901475624465539	-0.0792756244655393
1039	2016.7155	0.888022750922078	-0.00992275092207784
1040	2017.7155	0.873691081535421	-0.0161910815354205
1041	2018.7155	0.858920014227165	-0.0305200142271652
