# Supplementary material for: Reconstructing spruce budworm outbreak severity: a comparison of paleoecological and tree-ring signals
Source: PLoS One. 2025 Aug 12;20(8):e0329406. doi: 10.1371/journal.pone.0329406 (PMC12342301; doi:10.1371/journal.pone.0329406)
Supplement: S5 Dataset — (ZIP) [file pone.0329406.s005.zip › GAM output used to for wavelet analysis/Lake 8 GAM data no outlier/Lepidopteran_scales_predicted_curve_and_residuals.txt]

year	residWS	predictedWS	predictedWS_norm
923	1900.7155	0.00165445269411785	0.326038197815117	-0.221903075106236
924	1901.7155	-0.000454377406182538	0.328147027915417	-0.210945626359186
925	1902.7155	-0.00195980418223207	0.329652454691467	-0.20312345199879
926	1903.7155	-0.00225842430977963	0.329951074819015	-0.201571826411705
927	1904.7155	-0.000759569583237751	0.328452220092473	-0.209359852504001
928	1905.7155	0.00223484920612987	0.325457801303105	-0.224918806450565
929	1906.7155	0.00496001271600355	0.322732637793231	-0.239078714108618
930	1907.7155	0.00551549806054019	0.322177152448695	-0.241965007410118
931	1908.7155	0.00209775272235824	0.325594897786877	-0.224206455230752
932	1909.7155	-0.00578166369369171	0.333474314202927	-0.183265128794239
933	1910.7155	-0.0176634118977327	0.345356062406968	-0.12152774798172
934	1911.7155	-0.0192326447721849	0.360759879109536	-0.041489753454177
935	1912.7155	0.0308551981714865	0.378790594766219	0.0521975676119543
936	1913.7155	0.0130954902308304	0.396550302706876	0.144476736756315
937	1914.7155	-0.000891814492385623	0.410537607430091	0.217154556838735
938	1915.7155	-0.00762660360999368	0.417272396547699	0.252148417447932
939	1916.7155	-0.00621889659407143	0.415864689531777	0.244833993457287
940	1917.7155	-0.000809134298163483	0.41045492723587	0.216724951821976
941	1918.7155	0.00388427911652711	0.405761513821179	0.192338047949126
942	1919.7155	0.00341966710101782	0.406226125836688	0.194752164831508
943	1920.7155	-0.00182032422741318	0.411466117165119	0.221979079132521
944	1921.7155	-0.00735527841689848	0.417001071354604	0.250738615920203
945	1922.7155	-0.00857457658622707	0.418220369523933	0.257074070443491
946	1923.7155	-0.00158453785905122	0.411230330796757	0.220753936791176
947	1924.7155	0.0133218515163711	0.396323941421335	0.143300567000261
948	1925.7155	0.0343362115497247	0.375309581387981	0.0341102756701285
949	1926.7155	-0.00295549633649739	0.35000085478386	-0.0973934782730145
950	1927.7155	-0.0355704951533996	0.322994956412175	-0.237715710601575
951	1928.7155	-0.0112754328466822	0.298699894105457	-0.363952480455321
952	1929.7155	0.00564577907414376	0.281778682184631	-0.451874837184785
953	1930.7155	0.0107821433962677	0.276642317862507	-0.478563307155808
954	1931.7155	0.0055190563934942	0.281905404865281	-0.451216388086345
955	1932.7155	-0.00296169217375714	0.290386153432532	-0.407150549046467
956	1933.7155	-0.0072262954369533	0.294650756695728	-0.384991736121556
957	1934.7155	-0.0013671948663912	0.288791656125166	-0.415435532516822
958	1935.7155	0.00968520705985171	0.277739254198923	-0.472863642833231
959	1936.7155	0.0163106113978608	0.271113849860914	-0.507289141811022
960	1937.7155	0.00887602130427972	0.278548439954495	-0.468659126100346
961	1938.7155	-0.0178588520288849	0.30528331328766	-0.329745135700964
962	1939.7155	-0.0569983054167533	0.344422766675528	-0.126377138239206
963	1940.7155	0.00701319202381367	0.386992891614421	0.0948165758049186
964	1941.7155	0.0425955790856542	0.424152509191968	0.28789737686518
965	1942.7155	0.0155103418396444	0.451237746437978	0.428631852763736
966	1943.7155	-0.00175460238432262	0.468502690661945	0.518340237250409
967	1944.7155	-0.00973543964811191	0.476483527925734	0.559808544850945
968	1945.7155	-0.00919770844649664	0.475945796724119	0.557014501802835
969	1946.7155	-0.00290316289400688	0.469651251171629	0.52430813998281
970	1947.7155	0.00535860421401674	0.461389484063605	0.481380125235037
971	1948.7155	0.0117893973144799	0.454958690963142	0.44796582325254
972	1949.7155	0.0120597040591194	0.454688384218502	0.446561313567313
973	1950.7155	7.67850173361562e-05	0.466671303260286	0.50882437649576
974	1951.7155	-0.030617386295848	0.49736547457347	0.668310818267204
975	1952.7155	-0.086251546566048	0.55299963484367	0.957385058842162
976	1953.7155	0.063751490180509	0.629416542066846	1.35444613274605
977	1954.7155	0.064418217018568	0.708047665738277	1.76301224123911
978	1955.7155	0.00320293425250329	0.769262948504342	2.08108590841119
979	1956.7155	-0.0230612271417335	0.795527109898579	2.21755408681998
980	1957.7155	-0.0194377104562999	0.791903593213145	2.19872634988704
981	1958.7155	-0.00477834388824105	0.777244226645086	2.1225565068016
982	1959.7155	0.00186831475540983	0.770597568001435	2.08802057077879
983	1960.7155	-0.010609473978115	0.78307535673496	2.15285496900966
984	1961.7155	-0.0215761761245217	0.794042058881366	2.20983778458893
985	1962.7155	-0.00245943936525062	0.774925322122096	2.11050751458721
986	1963.7155	0.0749537173808928	0.697512165375952	1.70826994349389
987	1964.7155	0.159494905915472	0.558777218846148	0.987405296404171
988	1965.7155	-0.205799632068943	0.396976805514434	0.146692838780668
989	1966.7155	-0.0630166598525281	0.254193833298019	-0.595205287479072
990	1967.7155	0.0214030072281222	0.169774166217369	-1.03384857844291
991	1968.7155	0.0452716130947147	0.145905560350776	-1.15786948719677
992	1969.7155	0.0331806391546648	0.157996534290826	-1.09504497267986
993	1970.7155	0.0103127682970829	0.180864405148408	-0.976223867631872
994	1971.7155	-0.00353435125438228	0.194711524699873	-0.904274447544471
995	1972.7155	-0.0145564341605351	0.205733607606026	-0.84700387438985
996	1973.7155	-0.0367818277259581	0.227959001171449	-0.731521071464439
997	1974.7155	-0.0841516967282724	0.275328870173763	-0.48538796113305
998	1975.7155	0.0531327071094445	0.351042230163234	-0.0919825078281661
999	1976.7155	0.0973355523513774	0.437435244884927	0.35691426710944
1000	1977.7155	0.0203237276576719	0.514447069578632	0.757066523034643
1001	1978.7155	-0.0280978525755596	0.562868649811864	1.00866430873643
1002	1979.7155	-0.0435697954728189	0.578340592709123	1.08905628592316
1003	1980.7155	-0.0343459819415727	0.569116779177877	1.04112949276585
1004	1981.7155	-0.00908106666488262	0.543851863901187	0.909853381805807
1005	1982.7155	0.0241076061248258	0.510663191111478	0.73740554875179
1006	1983.7155	0.0602403972465122	0.474530399989792	0.549660122153702
1007	1984.7155	0.0454550968760369	0.439297415207804	0.366590075449003
1008	1985.7155	-0.0586197231592461	0.408800649971432	0.20812935261467
1009	1986.7155	-0.0352091297435059	0.385390056555692	0.0864882695067952
1010	1987.7155	-0.0177995727352215	0.367980499547408	-0.00397152078165298
1011	1988.7155	-0.00482217288101716	0.355003099693203	-0.0714018907067513
1012	1989.7155	0.00537416011645725	0.344806766695729	-0.124381880043862
1013	1990.7155	0.0163313705659512	0.333849556246235	-0.181315376912046
1014	1991.7155	0.0334822567876145	0.316698670024571	-0.27043111777406
1015	1992.7155	0.0623418281455705	0.287839098666615	-0.420385006411949
1016	1993.7155	-0.0474721699077193	0.243412181020944	-0.651226586785143
1017	1994.7155	-0.0610482710228044	0.191321062247629	-0.921891238268376
1018	1995.7155	-0.0142857670984608	0.144558558323286	-1.16486848900175
1019	1996.7155	0.0141446919715623	0.116128099253263	-1.31259271679542
1020	1997.7155	0.0183023643680074	0.111970426856818	-1.33419591858232
1021	1998.7155	0.011759010942983	0.118513780281842	-1.30019675488566
1022	1999.7155	0.0114277746835351	0.11884501654129	-1.29847565637917
1023	2000.7155	0.0282242161271008	0.0965777258646523	-1.41417615604967
1024	2001.7155	-0.0519030059814695	0.0519030059814695	-1.6463053130354
1025	2002.7155	-0.00452872560952955	0.00452872560952945	-1.89246134477547
1026	2003.7155	0.0247177464900696	-0.0247177464900696	-2.04442556371268
1027	2004.7155	0.017898183983767	-0.0178981839837671	-2.00899122188046
1028	2005.7155	-0.0177793998149176	0.0177793998149177	-1.82361104552721
1029	2006.7155	-0.0621593533060947	0.0621593533060946	-1.59301349017801
1030	2007.7155	-0.0194029555144339	0.0949811298991009	-1.42247204411566
1031	2008.7155	0.0815945620354121	0.106343568731939	-1.36343298680394
1032	2009.7155	0.067213979961695	0.120724150805656	-1.2887117036607
1033	2010.7155	0.0182155640648238	0.169722566702527	-1.03411668872793
1034	2011.7155	-0.0961371038158978	0.284075234583249	-0.439941986264654
1035	2012.7155	-0.208598020506596	0.455415529216321	0.450339547785487
1036	2013.7155	0.133048216390555	0.621118555021497	1.31132991976135
1037	2014.7155	0.0396039865748922	0.71456278483716	1.79686469981165
1038	2015.7155	0.0790864393656641	0.675080332046388	1.59171448273104
1039	2016.7155	0.159231283733245	0.506231953594471	0.714380906808517
1040	2017.7155	-0.250766869846751	0.250766869846752	-0.61301173683217
1041	2018.7155	0.0480065665488699	-0.04800656654887	-2.16543391433194
