# Supplementary material for: Reconstructing spruce budworm outbreak severity: a comparison of paleoecological and tree-ring signals
Source: PLoS One. 2025 Aug 12;20(8):e0329406. doi: 10.1371/journal.pone.0329406 (PMC12342301; doi:10.1371/journal.pone.0329406)
Supplement: S5 Dataset — (ZIP) [file pone.0329406.s005.zip › GAM output used to for wavelet analysis/Lake 8 GAM data no outlier/Percent_defoliation_predicted_curve_and_residuals.txt]

year	predictedPD	residPD	predictedPD_norm
923	1900.7155	0.148772378157384	-0.148772378157382	-0.966222846722679
924	1901.7155	-0.0585638915309501	0.0585638915309481	-0.978055126922326
925	1902.7155	-0.184100795634259	0.184100795634247	-0.985219275418773
926	1903.7155	-0.14603896856746	0.146038968567456	-0.983047160508816
927	1904.7155	0.12467642090558	-0.124676420905576	-0.967597956433636
928	1905.7155	0.440810939885218	-0.440810939885214	-0.949556770417458
929	1906.7155	0.377774129607451	-0.377774129607452	-0.953154159350999
930	1907.7155	-0.497904577109045	0.497904577109054	-1.00312745075008
931	1908.7155	-2.20715848568493	2.20715848568494	-1.10067126789801
932	1909.7155	-3.38685414121013	3.38685414121013	-1.16799421900281
933	1910.7155	-2.38392112512111	2.38392112512111	-1.11075877010774
934	1911.7155	2.34199644995564	-2.34199644995564	-0.84105978771165
935	1912.7155	10.5635524787402	-10.5635524787402	-0.37187147465911
936	1913.7155	20.649879513574	-20.649879513574	0.203735715731771
937	1914.7155	30.9317750669837	19.0682249330163	0.790503623509426
938	1915.7155	40.0182747772186	9.98172522278134	1.30905260081631
939	1916.7155	47.3036921800564	2.69630781994364	1.72481729172804
940	1917.7155	52.3198907855403	-2.31989078554025	2.01108205151359
941	1918.7155	54.6067570867472	-4.60675708674724	2.14158909157796
942	1919.7155	53.8044076007062	-3.8044076007062	2.09580055708203
943	1920.7155	49.6210909084783	0.378909091521663	1.85706675840462
944	1921.7155	41.7689209433855	8.23107905661446	1.40895859410761
945	1922.7155	30.7092694978156	19.2907305021844	0.777805660705634
946	1923.7155	18.6897839113336	-18.6897839113336	0.0918768479192667
947	1924.7155	8.21862388605856	-8.21862388605856	-0.505692017483
948	1925.7155	1.57415822747963	-1.57415822747964	-0.884878831094614
949	1926.7155	-1.28935045127679	1.28935045127678	-1.04829373718942
950	1927.7155	-1.76712913141354	1.76712913141353	-1.07555964307889
951	1928.7155	-1.26797030550255	1.26797030550255	-1.04707361359074
952	1929.7155	-0.770523786813859	0.770523786813861	-1.01868530216644
953	1930.7155	-0.383505077074534	0.383505077074538	-0.996598892378976
954	1931.7155	-0.110685373022594	0.110685373022594	-0.981029599137713
955	1932.7155	0.0464634830946977	-0.0464634830947048	-0.972061417635128
956	1933.7155	0.10553011511392	-0.105530115113925	-0.968690599101779
957	1934.7155	0.0935276744954655	-0.0935276744954656	-0.969375555191182
958	1935.7155	0.0376154675010184	-0.0376154675010305	-0.972566356784813
959	1936.7155	-0.0286196065794455	0.0286196065794506	-0.976346264452403
960	1937.7155	-0.0605209752833892	0.0605209752833815	-0.978166813909691
961	1938.7155	-0.0123375765194437	0.0123375765194318	-0.975417080464582
962	1939.7155	0.138237982256626	-0.138237982256612	-0.966824024337282
963	1940.7155	0.252765046020345	-0.25276504602034	-0.960288186150687
964	1941.7155	0.125376778965328	-0.125376778965332	-0.967557988352724
965	1942.7155	-0.443867584899991	0.443867584899998	-1.00004366404009
966	1943.7155	-1.33273420521195	1.33273420521196	-1.05076956418026
967	1944.7155	-1.94503371170568	1.94503371170567	-1.08571231364628
968	1945.7155	-1.64663862909475	1.64663862909475	-1.06868348297928
969	1946.7155	0.17671723145332	-0.176717231453328	-0.964628087953109
970	1947.7155	4.02591123880255	-4.02591123880255	-0.744962025154639
971	1948.7155	10.3616450573366	-10.3616450573366	-0.383393940979289
972	1949.7155	19.6152083513805	5.38479164861947	0.144689032177703
973	1950.7155	31.1518499632664	-6.15184996326645	0.803062872509323
974	1951.7155	42.9941654899597	7.00583451004026	1.47888093239385
975	1952.7155	53.0791385125254	6.92086148747465	2.05441085192144
976	1953.7155	59.6945461129966	0.305453887003395	2.43193937831633
977	1954.7155	62.8027418686302	-2.80274186863022	2.60931810299047
978	1955.7155	62.8652064376504	-2.86520643765041	2.61288283522139
979	1956.7155	60.3517092813808	-0.351709281380849	2.46944241026003
980	1957.7155	55.9495478014222	4.05045219857776	2.2182195625004
981	1958.7155	50.5808989459955	9.41910105400454	1.91184114811872
982	1959.7155	45.1796195534636	-5.17961955346361	1.60360057204834
983	1960.7155	40.5173809371224	-7.21738093712237	1.33753562475722
984	1961.7155	36.7171123099972	-3.41711230999721	1.12066163885179
985	1962.7155	33.7395573600462	-0.439557360046166	0.950738332473092
986	1963.7155	31.5385983861366	1.76140161386334	0.825133857547544
987	1964.7155	29.930136940815	3.36986305918499	0.733342071479515
988	1965.7155	28.6022870873506	4.69771291264942	0.65756424663069
989	1966.7155	27.2383689483089	-2.23836894830892	0.579728074431872
990	1967.7155	25.6675900482868	-0.66759004828684	0.490086758396367
991	1968.7155	24.2086116476254	-2.00861164762537	0.406825680786507
992	1969.7155	23.2826267154371	-3.28262671543705	0.353981510324807
993	1970.7155	23.2720520055969	-3.27205200559689	0.353378032071597
994	1971.7155	23.95117688841	3.34882311159004	0.392134376613127
995	1972.7155	24.6114493020437	6.18855069795633	0.42981484717409
996	1973.7155	24.5313743815312	6.26862561846877	0.425245126218409
997	1974.7155	23.2944865059246	-7.89448650592463	0.354658325646936
998	1975.7155	21.3452111446158	-5.94521114461582	0.243416948072506
999	1976.7155	19.2787682152994	2.12123178470056	0.125489043837493
1000	1977.7155	17.6532789405733	2.34672105942668	0.0327255124544325
1001	1978.7155	16.563395645912	3.43660435408799	-0.0294720207930398
1002	1979.7155	15.788724412853	-2.48872441285303	-0.0736810108840555
1003	1980.7155	15.1029808233127	-2.60298082331271	-0.11281507222677
1004	1981.7155	14.317886256621	-1.81788625662102	-0.157618901823397
1005	1982.7155	13.3357701861698	5.46422981383017	-0.213666367863096
1006	1983.7155	12.0721764680301	-0.272176468030047	-0.2857772192545
1007	1984.7155	10.4654651935908	1.33453480640922	-0.377469126452766
1008	1985.7155	8.68475996387994	-2.78475996387994	-0.479090532406425
1009	1986.7155	7.0331769470602	-1.13317694706019	-0.573343183220316
1010	1987.7155	5.81459137883555	0.0854086211644418	-0.642885506481722
1011	1988.7155	5.20745397836792	0.692546021632072	-0.677533664533455
1012	1989.7155	5.13655291120843	0.763447088791583	-0.681579851408266
1013	1990.7155	5.49607582510215	0.403924174897842	-0.661062573549555
1014	1991.7155	6.18399314138319	-0.283993141383199	-0.621804461822833
1015	1992.7155	7.12963252881495	-1.22963252881495	-0.56783864958586
1016	1993.7155	8.27782637904134	-2.37782637904135	-0.502313445627034
1017	1994.7155	9.57237662808252	2.22762337191749	-0.428435964845678
1018	1995.7155	10.8644826651655	0.93551733483455	-0.354697970516937
1019	1996.7155	11.8458627295071	-0.0458627295070642	-0.298692506923459
1020	1997.7155	12.1924667117966	-0.392466711796581	-0.278912487523439
1021	1998.7155	11.6514906784509	0.148509321549115	-0.309784944221255
1022	1999.7155	10.4586499365267	1.3413500634733	-0.377858060001807
1023	2000.7155	9.05457044134709	2.74542955865292	-0.457986163176988
1024	2001.7155	7.87903119797213	-1.97903119797213	-0.52507191587333
1025	2002.7155	7.2908070214423	-1.3908070214423	-0.558640732787851
1026	2003.7155	7.52950633985231	-1.62950633985231	-0.545018624011912
1027	2004.7155	8.82519882371779	-2.92519882371779	-0.47107595809669
1028	2005.7155	11.2798054863244	0.520194513675555	-0.330996299793102
1029	2006.7155	14.2636419105854	3.33635808941465	-0.160714521815526
1030	2007.7155	16.88780267707	0.712197322929967	-0.010958738494832
1031	2008.7155	18.2838057494535	-0.683805749453526	0.0687084588403905
1032	2009.7155	18.3356308500455	-0.735630850045528	0.0716660171706393
1033	2010.7155	17.874965520034	5.625034479966	0.0453767370984518
1034	2011.7155	17.7939262886117	-0.19392628861166	0.0407519847828316
1035	2012.7155	18.7901779807381	-1.19017798073814	0.0976061434321239
1036	2013.7155	20.6331348908873	-8.83313489088733	0.202780132476781
1037	2014.7155	22.8155354023343	-5.21553540233433	0.327325511816875
1038	2015.7155	24.8410660276641	10.4589339723359	0.442918629933134
1039	2016.7155	26.5049900376108	2.89500996238916	0.537875557373783
1040	2017.7155	27.9174057382233	1.48259426177667	0.618479391681929
1041	2018.7155	29.2040672841687	-4.2040672841687	0.691906679423824
