# Supplementary material for: Reconstructing spruce budworm outbreak severity: a comparison of paleoecological and tree-ring signals
Source: PLoS One. 2025 Aug 12;20(8):e0329406. doi: 10.1371/journal.pone.0329406 (PMC12342301; doi:10.1371/journal.pone.0329406)
Supplement: S5 Dataset — (ZIP) [file pone.0329406.s005.zip › GAM output used to for wavelet analysis/Lake 8 GAM data outlier/GSI_predicted_curve_and_residuals.txt]

year	predictedGSI	residGSI
923	1900.7155	1.03040681954343	0.259793180456573
924	1901.7155	1.03106455719134	-0.0942645571913417
925	1902.7155	1.03172245334753	-0.273022453347527
926	1903.7155	1.0323806636641	-0.201180663664098
927	1904.7155	1.03303915213102	-0.192539152131016
928	1905.7155	1.03369757336586	-0.0721975733658624
929	1906.7155	1.03435555113164	-0.0158555511316369
930	1907.7155	1.0350126734201	0.145987326579901
931	1908.7155	1.0356685032072	-0.162568503207198
932	1909.7155	1.03632258196788	-0.10062258196788
933	1910.7155	1.03697435494551	-0.0344743549455133
934	1911.7155	1.03762324032257	0.069976759677425
935	1912.7155	1.03826870543079	0.221331294569213
936	1913.7155	1.03891030730898	-0.0119103073089784
937	1914.7155	1.03954760776966	-0.0462476077696589
938	1915.7155	1.04018009456803	-0.55108009456803
939	1916.7155	1.04080719707075	-0.195907197070749
940	1917.7155	1.04142827365529	-0.106128273655292
941	1918.7155	1.04204231755753	0.053157682442474
942	1919.7155	1.04264820227405	0.0107517977259519
943	1920.7155	1.04324478827542	-0.211444788275416
944	1921.7155	1.04383090924019	-0.224730909240193
945	1922.7155	1.04440538455006	-0.147805384550057
946	1923.7155	1.04496682779002	0.0017331722099776
947	1924.7155	1.04551366977286	0.0179863302271421
948	1925.7155	1.04604434315654	0.0685556568434631
949	1926.7155	1.0465573301858	-0.0419573301857981
950	1927.7155	1.04705113152737	-0.12535113152737
951	1928.7155	1.04752421394832	0.0280757860516756
952	1929.7155	1.04797496453446	-0.213174964534464
953	1930.7155	1.04840175328629	-0.181801753286291
954	1931.7155	1.04880282003069	0.0364971799693068
955	1932.7155	1.04917627442094	0.116023725579059
956	1933.7155	1.04952022814114	-0.0143202281411448
957	1934.7155	1.0498328465089	-0.000332846508896978
958	1935.7155	1.05011231770737	0.0237876822926346
959	1936.7155	1.05035684493534	0.111343155064662
960	1937.7155	1.05056467131052	0.031335328689482
961	1938.7155	1.05073405079452	0.279865949205484
962	1939.7155	1.05086335943569	-0.0114633594356863
963	1940.7155	1.05095111074879	0.239648889251206
964	1941.7155	1.05099585607212	0.213504143927882
965	1942.7155	1.05099639291801	0.102703607081992
966	1943.7155	1.05095163788576	0.229748362114239
967	1944.7155	1.05086057201501	0.0887394279849947
968	1945.7155	1.05072237062573	0.00207762937426503
969	1946.7155	1.05053624907095	0.0699637509290474
970	1947.7155	1.0503015371565	0.1200984628435
971	1948.7155	1.05001770985487	0.216182290145126
972	1949.7155	1.04968423952102	0.0627157604789772
973	1950.7155	1.04930048599698	0.195499514003024
974	1951.7155	1.04886574752504	-0.00616574752504229
975	1952.7155	1.0483798976194	4.7730201023806
976	1953.7155	1.04784482036582	0.105055179634183
977	1954.7155	1.04726285358251	-0.0645628535825064
978	1955.7155	1.04663707757213	0.129062922427875
979	1956.7155	1.0459716343496	-0.1026716343496
980	1957.7155	1.04527070910177	-0.277170709101771
981	1958.7155	1.04453806341678	-0.293138063416781
982	1959.7155	1.04377719645521	-0.237077196455209
983	1960.7155	1.0429915238487	-0.223691523848698
984	1961.7155	1.04218414275595	-0.218984142755947
985	1962.7155	1.04135806783092	-0.18265806783092
986	1963.7155	1.04051612002922	-0.358616120029217
987	1964.7155	1.03966080764729	-0.400860807647294
988	1965.7155	1.03879457539123	-0.33199457539123
989	1966.7155	1.03791941041731	-0.469919410417312
990	1967.7155	1.03703697990475	-0.388636979904747
991	1968.7155	1.03614879108981	-0.552848791089811
992	1969.7155	1.03525564795256	-0.61155564795256
993	1970.7155	1.03435814945554	-0.355058149455535
994	1971.7155	1.03345654517784	-0.334756545177839
995	1972.7155	1.03255044706427	-0.133450447064271
996	1973.7155	1.03163939455325	-0.000339394553248384
997	1974.7155	1.03072285497508	0.173377145024918
998	1975.7155	1.02980023880834	0.104599761191665
999	1976.7155	1.02887099003571	0.148329009964291
1000	1977.7155	1.02793473701835	-0.210434737018347
1001	1978.7155	1.026991167787	-0.261091167786996
1002	1979.7155	1.02603985528292	-0.0573398552829157
1003	1980.7155	1.0250801343905	0.0973198656095027
1004	1981.7155	1.02411131692959	0.211788683070406
1005	1982.7155	1.02313283507012	0.094667164929878
1006	1983.7155	1.02214422786736	0.0260557721326389
1007	1984.7155	1.02114506166303	0.186554938336972
1008	1985.7155	1.02013504536238	0.0286649546376188
1009	1986.7155	1.01911394142748	0.0992860585725246
1010	1987.7155	1.01808157533173	0.133618424668271
1011	1988.7155	1.01703792029824	0.119762079701761
1012	1989.7155	1.0159829739324	0.0417170260675999
1013	1990.7155	1.01491680735495	-0.0499168073549473
1014	1991.7155	1.01383956520195	-0.0964395652019505
1015	1992.7155	1.01275138188527	-0.0453513818852664
1016	1993.7155	1.01165229822279	0.0909477017772056
1017	1994.7155	1.01054231530238	0.213857684697624
1018	1995.7155	1.00942150678424	0.0368784932157582
1019	1996.7155	1.00829014074606	0.191109859253945
1020	1997.7155	1.00714851907	-0.0490485190699992
1021	1998.7155	1.00599699139742	-0.0383969913974171
1022	1999.7155	1.00483596114519	0.0432640388548056
1023	2000.7155	1.00366583483611	0.0674341651638872
1024	2001.7155	1.00248702090775	-0.0252870209077473
1025	2002.7155	1.00129992875551	0.184900071244493
1026	2003.7155	1.00010502267027	0.10409497732973
1027	2004.7155	0.998902934444835	0.0636970655551653
1028	2005.7155	0.997694327792562	-0.014494327792561
1029	2006.7155	0.996479869455	-0.124779869455001
1030	2007.7155	0.995260230014523	-0.0248602300145235
1031	2008.7155	0.994036076269038	0.00606392373096165
1032	2009.7155	0.992808037129702	0.0202919628702982
1033	2010.7155	0.991576720745859	-0.130176720745859
1034	2011.7155	0.990342695615447	-0.159642695615447
1035	2012.7155	0.989106392549233	-0.0840063925492327
1036	2013.7155	0.987868212347798	0.107731787652202
1037	2014.7155	0.986628556727989	0.073471443272011
1038	2015.7155	0.985387828716866	-0.163187828716866
1039	2016.7155	0.984146420802891	-0.106046420802891
1040	2017.7155	0.982904608353334	-0.125404608353333
1041	2018.7155	0.981662594176621	-0.153262594176621
