# Supplementary material for: Reconstructing spruce budworm outbreak severity: a comparison of paleoecological and tree-ring signals
Source: PLoS One. 2025 Aug 12;20(8):e0329406. doi: 10.1371/journal.pone.0329406 (PMC12342301; doi:10.1371/journal.pone.0329406)
Supplement: S5 Dataset — (ZIP) [file pone.0329406.s005.zip › GAM output used to for wavelet analysis/Lake 8 GAM data outlier/Lepidopteran_scales_predicted_curve_and_residuals.txt]

year	residWS	predictedWS	predictedWS_norm
923	1900.7155	0.000704108693561079	0.326988541815674	-0.214856405845638
924	1901.7155	-0.000238804622183175	0.327931455131418	-0.210004659963064
925	1902.7155	-0.000893716443209625	0.328586366952445	-0.20663482131718
926	1903.7155	-0.000972625274800354	0.328665275784035	-0.206228797144675
927	1904.7155	-0.000212092314609946	0.327904742823845	-0.210142107728537
928	1905.7155	0.00115737189790005	0.326535278611335	-0.217188664653158
929	1906.7155	0.00244779773638415	0.325244852772851	-0.223828530846681
930	1907.7155	0.00295392341273931	0.324738727096496	-0.226432792686361
931	1908.7155	0.00173155171481371	0.325961098794421	-0.220143098020523
932	1909.7155	-0.00296514537709669	0.330657795886331	-0.195976315775666
933	1910.7155	-0.0130499230441408	0.340742573553376	-0.144085248266319
934	1911.7155	-0.0163424293369019	0.357869663674253	-0.0559580709458515
935	1912.7155	0.0300225987623738	0.379623194175332	0.0559743837960079
936	1913.7155	0.00929008411683596	0.40035570882087	0.162653217244741
937	1914.7155	-0.00468770337568186	0.414333496313388	0.234575706599742
938	1915.7155	-0.00853358860187803	0.418179381539584	0.254364649548669
939	1916.7155	-0.0055213030247952	0.415167095962501	0.238864980701368
940	1917.7155	-8.95568128512769e-05	0.409735349750557	0.210916014578031
941	1918.7155	0.00355009053646299	0.406095702401243	0.192188265434817
942	1919.7155	0.00402384162645714	0.405621951311249	0.189750586528533
943	1920.7155	0.00188688781587421	0.407758905121832	0.200746249309646
944	1921.7155	-0.00226451111306736	0.411910304050773	0.222107208290815
945	1922.7155	-0.00660484193667699	0.416250634874383	0.244440313413879
946	1923.7155	-0.00637797770834564	0.416023770646052	0.2432729870358
947	1924.7155	0.00359961240137918	0.406046180536327	0.191933451444822
948	1925.7155	0.0276445365602736	0.382001256377432	0.0682106660765636
949	1926.7155	-0.00129509136795386	0.348340449815316	-0.104990493473221
950	1927.7155	-0.0271819151090763	0.314606376367851	-0.278568646648381
951	1928.7155	-0.00294703932543477	0.29037150058421	-0.403268825163885
952	1929.7155	0.0068400149450884	0.280584446313687	-0.453627961541178
953	1930.7155	0.00658202716537309	0.280842434093402	-0.452300489410826
954	1931.7155	0.00180988096460982	0.285614580294165	-0.427745484943301
955	1932.7155	-0.00232519355914301	0.289749654817918	-0.406468522936548
956	1933.7155	-0.00381909881077575	0.291243560069551	-0.39878165656979
957	1934.7155	-0.00222385009815768	0.289648311356933	-0.406989984147617
958	1935.7155	0.0028611001504778	0.284563361108297	-0.433154517005479
959	1936.7155	0.00888302263650431	0.278541438622271	-0.464140226019136
960	1937.7155	0.00820302134234857	0.279221439916426	-0.460641289877313
961	1938.7155	-0.0073206833159839	0.294745144574759	-0.380764307655573
962	1939.7155	-0.0437894624388959	0.331213923697671	-0.193114768723781
963	1940.7155	0.0132675641224875	0.380738519515747	0.0617132730849108
964	1941.7155	0.0371868191756685	0.429561269101953	0.312929975962633
965	1942.7155	0.00269302669833266	0.464055061579289	0.490417251655787
966	1943.7155	-0.0117269157834936	0.478475004061115	0.564614842669674
967	1944.7155	-0.0119237555445144	0.478671843822136	0.56562767861558
968	1945.7155	-0.00467642106311167	0.471424509340734	0.528336631132576
969	1946.7155	0.00378687287150625	0.462961215406116	0.484788883089718
970	1947.7155	0.0103819563184214	0.456366131959201	0.450853983216614
971	1948.7155	0.0131386511458968	0.453609437131725	0.436669452618318
972	1949.7155	0.0100358631951588	0.456712225082463	0.452634800029505
973	1950.7155	-0.00284330680137729	0.469591395078999	0.518904370050722
974	1951.7155	-0.0318034798846222	0.498551568162244	0.667918492737424
975	1952.7155	-0.0833015261405255	0.550049614418147	0.93290089325154
976	1953.7155	0.0668405916561492	0.626327440591205	1.32538726807238
977	1954.7155	0.0629598224499247	0.70950606030692	1.75338156933569
978	1955.7155	-0.00324333725768422	0.775709220014529	2.09402890367861
979	1956.7155	-0.0295012948991128	0.801967177655958	2.22913881860331
980	1957.7155	-0.0169100854937928	0.789375968250638	2.16435094535045
981	1958.7155	0.0074488179218889	0.765017064834956	2.03901258457256
982	1959.7155	0.015201760571138	0.757264122185707	1.9991199380819
983	1960.7155	-0.0102386745124677	0.782704557269313	2.13002330332956
984	1961.7155	-0.0383149530538637	0.810780835810709	2.27448936032195
985	1962.7155	-0.0266833029676136	0.799149185724458	2.21463888470432
986	1963.7155	0.0645593574883153	0.70790652526853	1.74515118653489
987	1964.7155	0.172040705374453	0.546231419387167	0.913254429773827
988	1965.7155	-0.177581024726441	0.368758198171932	6.87149042044346e-05
989	1966.7155	-0.0406550609041419	0.231832234349633	-0.704481714175087
990	1967.7155	0.0176327418012774	0.173544431644214	-1.00440070148627
991	1968.7155	0.0204354111025808	0.17074176234291	-1.01882179302859
992	1969.7155	0.00373547111537456	0.187441702330117	-0.932892510114396
993	1970.7155	0.00143364874970972	0.189743524695781	-0.921048518733053
994	1971.7155	0.0147818453408947	0.176395328104596	-0.989731457842827
995	1972.7155	0.0191094234206443	0.172067750024847	-1.0119989439196
996	1973.7155	-0.0109532324434699	0.202130405888961	-0.857312013135509
997	1974.7155	-0.087908142063694	0.279085315509185	-0.461341715909403
998	1975.7155	0.0250569513051863	0.379117985967492	0.0533748427763778
999	1976.7155	0.0627181055282242	0.47205269170808	0.53156893378796
1000	1977.7155	0.00497830347217376	0.52979249376413	0.828668192233484
1001	1978.7155	-0.0154396509750564	0.55021044821136	0.933728461046977
1002	1979.7155	-0.0140621007526605	0.548832897988965	0.92664029768355
1003	1980.7155	-0.0067294008200558	0.54150019805636	0.888910003591691
1004	1981.7155	-0.00245919136451744	0.537229988600821	0.866937706883505
1005	1982.7155	0.00599664749229389	0.52877414974401	0.823428318828196
1006	1983.7155	0.0282584517126953	0.506512345523609	0.708880549524792
1007	1984.7155	0.0222211587950938	0.462531353288747	0.482577034213268
1008	1985.7155	-0.0560027755116383	0.406183702323824	0.192641067675407
1009	1986.7155	-0.00666633415461548	0.356847260966802	-0.061218828264028
1010	1987.7155	0.0162539460813002	0.333926980730886	-0.179154775720927
1011	1988.7155	0.00691772849348232	0.343263198318704	-0.131115412521621
1012	1989.7155	-0.0130818128011182	0.363262739613304	-0.0282080821135868
1013	1990.7155	-0.0188420690671335	0.36902299587932	0.00143122741206866
1014	1991.7155	0.0110649914013102	0.339115935410876	-0.152455089670119
1015	1992.7155	0.0692649438416558	0.28091598297053	-0.451922044801108
1016	1993.7155	-0.020099047952082	0.216039059065307	-0.785745253335102
1017	1994.7155	-0.0357919486677228	0.166064739892548	-1.04288733970966
1018	1995.7155	-0.0111320633274814	0.141404854552306	-1.16977439832523
1019	1996.7155	-0.0029652209730924	0.133238012197917	-1.21179675934709
1020	1997.7155	-0.000568388366865569	0.130841179591691	-1.22412962445177
1021	1998.7155	0.00590527057388024	0.124367520650945	-1.25743973640639
1022	1999.7155	0.0202947021827368	0.109978089042088	-1.33148033419531
1023	2000.7155	0.0384479787980757	0.0863539631936773	-1.45303790836526
1024	2001.7155	-0.0523035434603998	0.0523035434603998	-1.6282438164613
1025	2002.7155	-0.0128466710140828	0.0128466710140827	-1.83126854337326
1026	2003.7155	0.0178590762745698	-0.0178590762745698	-1.98926449113593
1027	2004.7155	0.0249246839492026	-0.0249246839492026	-2.02562046614538
1028	2005.7155	-0.00239613672864714	0.00239613672864727	-1.88504160590556
1029	2006.7155	-0.0511986999396963	0.0511986999396963	-1.63392877170899
1030	2007.7155	-0.024620178524121	0.100198352908788	-1.38180181521071
1031	2008.7155	0.0591575456225372	0.128780585144814	-1.23473238130795
1032	2009.7155	0.0469224405304176	0.141015690236933	-1.17177683729096
1033	2010.7155	0.0158742410785731	0.172063889688778	-1.01201880721914
1034	2011.7155	-0.0711296709664936	0.259067801733844	-0.564341523439112
1035	2012.7155	-0.175974315230827	0.422791823940552	0.27809790058441
1036	2013.7155	0.148350828829712	0.60581594258234	1.21984567230929
1037	2014.7155	0.0267504043436732	0.727416367068379	1.84553877576663
1038	2015.7155	0.0449740134668507	0.709192757945201	1.75176947687916
1039	2016.7155	0.131000131616785	0.534463105710931	0.852700753767629
1040	2017.7155	-0.253186832482627	0.253186832482627	-0.594601959763115
1041	2018.7155	0.0813627512426947	-0.0813627512426945	-2.31602166850347
