# Supplementary material for: Reconstructing spruce budworm outbreak severity: a comparison of paleoecological and tree-ring signals
Source: PLoS One. 2025 Aug 12;20(8):e0329406. doi: 10.1371/journal.pone.0329406 (PMC12342301; doi:10.1371/journal.pone.0329406)
Supplement: S6 Dataset — (ZIP) [file pone.0329406.s006.zip]

Archive with 5 entries (4 files):
- Lepidopteran scale data/
- Lepidopteran scale data/Lepidopteran_scales_mean_GSI_1year_resolution_input_for_GAMs.csv
- __MACOSX/Lepidopteran scale data/._Lepidopteran_scales_mean_GSI_1year_resolution_input_for_GAMs.csv
- Lepidopteran scale data/Raw_data_210Pb_lepidopteran_scale_accumulations.xlsx
- __MACOSX/Lepidopteran scale data/._Raw_data_210Pb_lepidopteran_scale_accumulations.xlsx
