# Supplementary material for: Reconstructing spruce budworm outbreak severity: a comparison of paleoecological and tree-ring signals
Source: PLoS One. 2025 Aug 12;20(8):e0329406. doi: 10.1371/journal.pone.0329406 (PMC12342301; doi:10.1371/journal.pone.0329406)
Supplement: S6 Dataset — (ZIP) [file pone.0329406.s006.zip › Lepidopteran scale data/Lepidopteran_scales_mean_GSI_1year_resolution_input_for_GAMs.csv]

Lake	cal_year_BP	year	WS	mean_gsi	perc_defol	ngsi
Buire	49.6819	1900.3181	1.51936329779511	1.0394	10	0.0939
Buire	48.6819	1901.3181	1.53248876174908	1.3253	10	0.6011
Buire	47.6819	1902.3181	1.53248876174908	1.1559	10	0.3333
Buire	46.6819	1903.3181	1.53248876174908	1.5362	10	1.0665
Buire	45.6819	1904.3181	1.53248876174908	1.3979	10	0.8307
Buire	44.6819	1905.3181	1.53248876174908	1.2638	10	0.5711
Buire	43.6819	1906.3181	1.53248876174908	1.2611	10	0.5673
Buire	42.6819	1907.3181	1.53248876174908	1.1803	10	0.3375
Buire	41.6819	1908.3181	1.53248876174908	1.1685	10	0.3595
Buire	40.6819	1909.3181	1.53248876174908	1.0984	20	0.1587
Buire	39.6819	1910.3181	1.53248876174908	0.9999	30	-0.0234
Buire	38.6819	1911.3181	1.53248876174908	1.0679	30	0.1293
Buire	37.6819	1912.3181	1.53248876174908	1.0794	40	0.1507
Buire	36.6819	1913.3181	1.53248876174908	0.8394	70	-0.3644
Buire	35.6819	1914.3181	1.53248876174908	0.6464	80	-0.7448
Buire	34.6819	1915.3181	1.37014474019475	0.3833	90	-1.3575
Buire	33.6819	1916.3181	0.868397672694237	0.5713	90	-0.9907
Buire	32.6819	1917.3181	0.868397672694237	0.4803	90	-1.1713
Buire	31.6819	1918.3181	0.868397672694237	0.4186	90	-1.3243
Buire	30.6819	1919.3181	0.868397672694237	0.426	90	-1.2921
Buire	29.6819	1920.3181	0.868397672694237	0.5224	90	-1.0288
Buire	28.6819	1921.3181	0.868397672694237	0.6359	80	-0.7633
Buire	27.6819	1922.3181	0.868397672694237	0.7899	70	-0.4491
Buire	26.6819	1923.3181	0.868397672694237	0.8846	70	-0.269
Buire	25.6819	1924.3181	0.868397672694237	1.3113	30	0.5384
Buire	24.6819	1925.3181	0.868397672694237	1.4551	30	0.9025
Buire	23.6819	1926.3181	0.868397672694237	1.2213	25	0.4187
Buire	22.6819	1927.3181	0.868397672694237	1.1933	0	0.4007
Buire	21.6819	1928.3181	0.868397672694237	1.459	0	0.9118
Buire	20.6819	1929.3181	0.868397672694237	1.339	0	0.6416
Buire	19.6819	1930.3181	0.82757786546349	1.3313	0	0.649
Buire	18.6819	1931.3181	0.714474539699778	1.4428	0	0.8804
Buire	17.6819	1932.3181	0.714474539699778	1.9298	0	1.8646
Buire	16.6819	1933.3181	0.714474539699778	1.839	0	1.716
Buire	15.6819	1934.3181	0.714474539699778	1.4501	0	0.9024
Buire	14.6819	1935.3181	0.714474539699778	1.2954	0	0.5449
Buire	13.6819	1936.3181	0.714474539699778	1.375	0	0.788
Buire	12.6819	1937.3181	0.714474539699778	1.2125	0	0.4614
Buire	11.6819	1938.3181	0.714474539699778	1.26	0	0.5538
Buire	10.6819	1939.3181	0.714474539699778	1.3662	0	0.7996
Buire	9.6819	1940.3181	0.714474539699778	1.4515	0	1.002
Buire	8.6819	1941.3181	0.714474539699778	1.2305	0	0.5089
Buire	7.6819	1942.3181	0.714474539699778	1.2259	5.9	0.5006
Buire	6.6819	1943.3181	0.714474539699778	1.3154	11.1	0.6861
Buire	5.6819	1944.3181	0.796380029334023	1.2635	21.1	0.5125
Buire	4.6819	1945.3181	1.0134871754892	1.152	20	0.3273
Buire	3.6819	1946.3181	1.0134871754892	1.1331	25	0.3503
Buire	2.6819	1947.3181	1.0134871754892	1.0689	35	0.1759
Buire	1.6819	1948.3181	1.0134871754892	1.063	38.1	0.208
Buire	0.681899999999999	1949.3181	1.0134871754892	0.8948	52.4	-0.1759
Buire	-0.318100000000001	1950.3181	1.0134871754892	0.7244	85.7	-0.5814
Buire	-1.3181	1951.3181	1.0134871754892	0.4767	90.5	-1.1342
Buire	-2.3181	1952.3181	1.0134871754892	0.3463	90.5	-1.4158
Buire	-3.3181	1953.3181	1.0134871754892	0.3235	90.5	-1.4884
Buire	-4.3181	1954.3181	1.0134871754892	0.591	90.5	-0.8264
Buire	-5.3181	1955.3181	1.0134871754892	0.6732	90.5	-0.6559
Buire	-6.3181	1956.3181	1.0134871754892	0.6132	90.5	-0.8273
Buire	-7.3181	1957.3181	1.30711237362383	0.4349	95.2	-1.2353
Buire	-8.3181	1958.3181	1.68634064080944	0.2839	95.2	-1.5847
Buire	-9.3181	1959.3181	1.68634064080944	0.1858	95.2	-1.8081
Buire	-10.3181	1960.3181	1.68634064080944	0.2651	95.2	-1.6375
Buire	-11.3181	1961.3181	1.68634064080944	0.5971	81	-0.7902
Buire	-12.3181	1962.3181	1.68634064080944	0.7752	66.7	-0.3627
Buire	-13.3181	1963.3181	1.68634064080944	0.8157	57.1	-0.3231
Buire	-14.3181	1964.3181	1.68634064080944	0.9852	52.4	0.0569
Buire	-15.3181	1965.3181	1.68634064080944	1.0367	36.4	0.0869
Buire	-16.3181	1966.3181	1.68634064080944	1.1995	21.7	0.4289
Buire	-17.3181	1967.3181	1.68634064080944	1.1637	21.7	0.3808
Buire	-18.3181	1968.3181	1.57274797204377	1.2751	13	0.6093
Buire	-19.3181	1969.3181	1.00987659308033	1.4135	0	0.8465
Buire	-20.3181	1970.3181	1.00987659308033	1.5048	0	1.162
Buire	-21.3181	1971.3181	1.00987659308033	1.3311	0	0.7428
Buire	-22.3181	1972.3181	1.00987659308033	1.3077	0	0.7224
Buire	-23.3181	1973.3181	1.00987659308033	1.254	0	0.6244
Buire	-24.3181	1974.3181	1.00987659308033	1.2253	4	0.5621
Buire	-25.3181	1975.3181	1.00987659308033	1.0764	16	0.1506
Buire	-26.3181	1976.3181	1.00987659308033	1.2539	16	0.6109
Buire	-27.3181	1977.3181	1.00987659308033	0.9712	28	-0.091
Buire	-28.3181	1978.3181	0.996878948032504	0.8048	40	-0.5109
Buire	-29.3181	1979.3181	0.941542010427578	0.7275	48	-0.6829
Buire	-30.3181	1980.3181	0.941542010427578	0.7683	48	-0.5074
Buire	-31.3181	1981.3181	0.941542010427578	0.789	48	-0.5037
Buire	-32.3181	1982.3181	0.941542010427578	0.7948	48	-0.4726
Buire	-33.3181	1983.3181	0.941542010427578	0.866	48	-0.2588
Buire	-34.3181	1984.3181	0.941542010427578	0.6579	48	-0.8034
Buire	-35.3181	1985.3181	0.941542010427578	0.6505	48	-0.8096
Buire	-36.3181	1986.3181	0.941542010427578	0.8557	44	-0.2533
Buire	-37.3181	1987.3181	1.98658767335077	1.095	32	0.2766
Buire	-38.3181	1988.3181	2.2883603225242	1.2273	24	0.5891
Buire	-39.3181	1989.3181	2.2883603225242	1.0934	16	0.2645
Buire	-40.3181	1990.3181	2.2883603225242	1.1702	8	0.387
Buire	-41.3181	1991.3181	2.2883603225242	1.0581	8	0.104
Buire	-42.3181	1992.3181	2.2883603225242	1.1512	8	0.3461
Buire	-43.3181	1993.3181	2.2883603225242	1.1019	8	0.253
Buire	-44.3181	1994.3181	2.01129400071593	1.3251	8	0.8586
Buire	-45.3181	1995.3181	1.41533913098177	0.9044	8	-0.3043
Buire	-46.3181	1996.3181	1.41533913098177	1.0217	8	0.0703
Buire	-47.3181	1997.3181	1.41533913098177	0.8466	8	-0.4405
Buire	-48.3181	1998.3181	1.41533913098177	1.0301	8	0.038
Buire	-49.3181	1999.3181	1.41533913098177	0.9789	8	-0.1454
Buire	-50.3181	2000.3181	1.40953986444066	1.3115	4	0.756
Buire	-51.3181	2001.3181	0.364139538271066	1.0297	4	0.0616
Buire	-52.3181	2002.3181	0.364139538271066	1.2541	0	0.6584
Buire	-53.3181	2003.3181	0.364139538271066	1.117	0	0.3001
Buire	-54.3181	2004.3181	0.364139538271066	0.8768	12	-0.3607
Buire	-55.3181	2005.3181	0.364139538271066	1.1508	12	0.3744
Buire	-56.3181	2006.3181	1.40918408752541	1.021	12	0.0545
Buire	-57.3181	2007.3181	2.540489044141	0.7848	12	-0.5403
Buire	-58.3181	2008.3181	2.540489044141	1.0783	12	0.1836
Buire	-59.3181	2009.3181	2.540489044141	1.0139	16	-0.0235
Buire	-60.3181	2010.3181	2.540489044141	1.0247	16	0.0146
Buire	-61.3181	2011.3181	1.34512331629476	1.0257	16	0.0212
Buire	-62.3181	2012.3181	0.975039001560062	0.8929	16	-0.2897
Buire	-63.3181	2013.3181	0.975039001560062	1.1277	4	0.3684
Buire	-64.3181	2014.3181	0.975039001560062	1.0959	8	0.3506
Buire	-65.3181	2015.3181	1.59262487817015	0.8631	8	-0.3059
Buire	-66.3181	2016.3181	1.89789333839438	0.9794	16	-0.0071
Buire	-67.3181	2017.3181	1.89789333839438	0.8658	16	-0.3409
Buire	-68.3181	2018.3181	1.89789333839438	0.7189	16	-0.6744
Boisjoli	49.5892	1900.4108	1.84469119159956	0.7745	50	-0.4121
Boisjoli	48.5892	1901.4108	1.84469119159956	0.7799	50	-0.4917
Boisjoli	47.5892	1902.4108	1.84469119159956	0.7826	50	-0.3986
Boisjoli	46.5892	1903.4108	1.84469119159956	0.708	50	-0.6006
Boisjoli	45.5892	1904.4108	1.84469119159956	0.6247	60	-0.8143
Boisjoli	44.5892	1905.4108	1.81426418126	0.8595	60	-0.1604
Boisjoli	43.5892	1906.4108	1.74097233304801	0.7829	80	-0.3479
Boisjoli	42.5892	1907.4108	1.74097233304801	0.6256	80	-0.7789
Boisjoli	41.5892	1908.4108	1.74097233304801	0.5332	80	-1.0325
Boisjoli	40.5892	1909.4108	1.74097233304801	0.738	60	-0.5529
Boisjoli	39.5892	1910.4108	1.74097233304801	0.8856	60	-0.1121
Boisjoli	38.5892	1911.4108	1.74097233304801	0.9123	42.9	-0.0785
Boisjoli	37.5892	1912.4108	1.74097233304801	0.6276	37.5	-0.8819
Boisjoli	36.5892	1913.4108	1.74097233304801	0.4457	37.5	-1.3677
Boisjoli	35.5892	1914.4108	1.74097233304801	0.5483	33.3	-1.097
Boisjoli	34.5892	1915.4108	1.74097233304801	0.8581	30	-0.2825
Boisjoli	33.5892	1916.4108	1.74097233304801	0.7365	30	-0.618
Boisjoli	32.5892	1917.4108	1.74097233304801	0.9071	30	-0.1668
Boisjoli	31.5892	1918.4108	1.74097233304801	0.902	27.3	-0.1392
Boisjoli	30.5892	1919.4108	2.83628034179644	0.9083	27.3	-0.1664
Boisjoli	29.5892	1920.4108	3.90501794806326	1.036	7.1	0.1573
Boisjoli	28.5892	1921.4108	3.90501794806326	1.1581	0	0.5208
Boisjoli	27.5892	1922.4108	3.90501794806326	1.3616	0	1.0179
Boisjoli	26.5892	1923.4108	3.90501794806326	1.1681	0	0.517
Boisjoli	25.5892	1924.4108	3.90501794806326	1.3664	0	1.0279
Boisjoli	24.5892	1925.4108	3.90501794806326	1.2021	0	0.5815
Boisjoli	23.5892	1926.4108	3.90501794806326	1.0777	0	0.2436
Boisjoli	22.5892	1927.4108	3.90501794806326	1.1623	0	0.4604
Boisjoli	21.5892	1928.4108	3.90501794806326	1.137	0	0.3607
Boisjoli	20.5892	1929.4108	3.90501794806326	1.2604	0	0.5851
Boisjoli	19.5892	1930.4108	3.90501794806326	1.252	0	0.6932
Boisjoli	18.5892	1931.4108	3.90501794806326	1.3579	0	1.0804
Boisjoli	17.5892	1932.4108	3.61064468948095	1.2867	0	0.867
Boisjoli	16.5892	1933.4108	2.35799004928199	1.2354	0	0.8074
Boisjoli	15.5892	1934.4108	2.35799004928199	1.0114	8.7	0.0683
Boisjoli	14.5892	1935.4108	2.35799004928199	1.105	8.7	0.2824
Boisjoli	13.5892	1936.4108	2.35799004928199	0.9361	16.7	-0.1415
Boisjoli	12.5892	1937.4108	2.35799004928199	0.9129	24	-0.2145
Boisjoli	11.5892	1938.4108	2.35799004928199	1.09	24	0.2619
Boisjoli	10.5892	1939.4108	2.35799004928199	1.0138	36	0.1159
Boisjoli	9.58920000000001	1940.4108	2.35799004928199	0.9377	44	-0.0987
Boisjoli	8.58920000000001	1941.4108	2.35799004928199	0.8875	52	-0.281
Boisjoli	7.58920000000001	1942.4108	2.35799004928199	0.8795	56	-0.2718
Boisjoli	6.58920000000001	1943.4108	2.35799004928199	0.795	64	-0.5311
Boisjoli	5.58920000000001	1944.4108	2.35799004928199	0.7153	64	-0.7788
Boisjoli	4.58920000000001	1945.4108	2.2080154357821	0.8379	64	-0.4153
Boisjoli	3.58920000000001	1946.4108	2.02447932922252	0.8761	64	-0.275
Boisjoli	2.58920000000001	1947.4108	2.02447932922252	0.7825	72	-0.5981
Boisjoli	1.58920000000001	1948.4108	2.02447932922252	0.8284	69.2	-0.4044
Boisjoli	0.589200000000005	1949.4108	2.02447932922252	0.6709	70.4	-0.8726
Boisjoli	-0.410799999999995	1950.4108	2.02447932922252	0.5786	70.4	-1.1247
Boisjoli	-1.41079999999999	1951.4108	2.02447932922252	0.6633	66.7	-0.8751
Boisjoli	-2.41079999999999	1952.4108	2.02447932922252	0.7761	55.6	-0.535
Boisjoli	-3.41079999999999	1953.4108	2.02447932922252	0.9213	51.9	-0.1523
Boisjoli	-4.41079999999999	1954.4108	2.02447932922252	0.9746	51.9	0.0132
Boisjoli	-5.41079999999999	1955.4108	2.02447932922252	0.8692	51.9	-0.2968
Boisjoli	-6.41079999999999	1956.4108	2.02447932922252	0.6938	51.9	-0.8058
Boisjoli	-7.41079999999999	1957.4108	1.96562564891347	0.6944	51.9	-0.7888
Boisjoli	-8.41079999999999	1958.4108	1.92151085653634	0.7646	48.1	-0.5878
Boisjoli	-9.41079999999999	1959.4108	1.92151085653634	0.9621	37	-0.0256
Boisjoli	-10.4108	1960.4108	1.92151085653634	1.0563	29.6	0.1998
Boisjoli	-11.4108	1961.4108	1.92151085653634	1.3904	14.8	1.139
Boisjoli	-12.4108	1962.4108	1.92151085653634	1.1937	14.8	0.5549
Boisjoli	-13.4108	1963.4108	1.92151085653634	1.1903	7.4	0.493
Boisjoli	-14.4108	1964.4108	1.92151085653634	1.4339	3.7	1.2056
Boisjoli	-15.4108	1965.4108	1.92151085653634	1.327	3.7	0.96
Boisjoli	-16.4108	1966.4108	1.92151085653634	1.1123	7.4	0.3437
Boisjoli	-17.4108	1967.4108	1.92151085653634	1.1817	7.4	0.5252
Boisjoli	-18.4108	1968.4108	2.46321671670292	1.254	7.4	0.7169
Boisjoli	-19.4108	1969.4108	2.72188394693334	1.4416	7.4	1.2274
Boisjoli	-20.4108	1970.4108	2.72188394693334	1.1445	14.8	0.4294
Boisjoli	-21.4108	1971.4108	2.72188394693334	1.3786	14.8	1.044
Boisjoli	-22.4108	1972.4108	2.72188394693334	1.3567	14.8	0.9585
Boisjoli	-23.4108	1973.4108	2.72188394693334	1.2132	18.5	0.5938
Boisjoli	-24.4108	1974.4108	2.72188394693334	0.9367	37	-0.1919
Boisjoli	-25.4108	1975.4108	2.72188394693334	1.1411	33.3	0.4222
Boisjoli	-26.4108	1976.4108	2.72188394693334	0.8245	63	-0.4812
Boisjoli	-27.4108	1977.4108	2.72188394693334	0.6402	70.4	-0.9869
Boisjoli	-28.4108	1978.4108	1.68979300352229	0.6761	70.4	-0.8542
Boisjoli	-29.4108	1979.4108	1.34625740441572	0.6644	70.4	-0.8568
Boisjoli	-30.4108	1980.4108	1.34625740441572	0.8018	70.4	-0.4963
Boisjoli	-31.4108	1981.4108	1.34625740441572	0.6921	74.1	-0.8188
Boisjoli	-32.4108	1982.4108	1.34625740441572	0.7292	77.8	-0.7107
Boisjoli	-33.4108	1983.4108	1.34625740441572	0.7094	77.8	-0.7913
Boisjoli	-34.4108	1984.4108	1.34625740441572	0.5211	77.8	-1.375
Boisjoli	-35.4108	1985.4108	1.34625740441572	0.5956	74.1	-1.1699
Boisjoli	-36.4108	1986.4108	1.34625740441572	0.96	51.9	-0.079
Boisjoli	-37.4108	1987.4108	2.35753139991284	1.1373	40.7	0.3302
Boisjoli	-38.4108	1988.4108	2.54103775982111	1.1661	18.5	0.4765
Boisjoli	-39.4108	1989.4108	2.54103775982111	1.2539	11.1	0.7368
Boisjoli	-40.4108	1990.4108	2.54103775982111	1.1707	11.1	0.4535
Boisjoli	-41.4108	1991.4108	2.54103775982111	1.1194	11.1	0.364
Boisjoli	-42.4108	1992.4108	2.54103775982111	1.1583	14.8	0.4793
Boisjoli	-43.4108	1993.4108	2.54103775982111	1.3545	14.8	1.0803
Boisjoli	-44.4108	1994.4108	2.54103775982111	0.9692	18.5	-0.0605
Boisjoli	-45.4108	1995.4108	0.767696558990065	1.1561	11.1	0.5502
Boisjoli	-46.4108	1996.4108	0.741685703266384	0.8638	14.8	-0.3337
Boisjoli	-47.4108	1997.4108	0.741685703266384	0.9726	18.5	-0.0163
Boisjoli	-48.4108	1998.4108	0.741685703266384	1.1136	14.8	0.3983
Boisjoli	-49.4108	1999.4108	0.741685703266384	1.3671	14.8	1.1212
Boisjoli	-50.4108	2000.4108	0.741685703266384	1.0858	22.2	0.3169
Boisjoli	-51.4108	2001.4108	0.922795393965986	1.1613	22.2	0.5388
Boisjoli	-52.4108	2002.4108	1.54852030282175	1.1158	22.2	0.3911
Boisjoli	-53.4108	2003.4108	1.54852030282175	0.8113	29.6	-0.4389
Boisjoli	-54.4108	2004.4108	1.54852030282175	1.0967	29.6	0.408
Boisjoli	-55.4108	2005.4108	1.54852030282175	0.8901	29.6	-0.2192
Boisjoli	-56.4108	2006.4108	1.54852030282175	0.666	29.6	-0.8954
Boisjoli	-57.4108	2007.4108	1.61031291858045	0.946	25.9	-0.0922
Boisjoli	-58.4108	2008.4108	1.67004154228336	0.8407	22.2	-0.3743
Boisjoli	-59.4108	2009.4108	1.67004154228336	1.1117	14.8	0.513
Boisjoli	-60.4108	2010.4108	1.67004154228336	1.0245	14.8	0.2221
Boisjoli	-61.4108	2011.4108	1.67004154228336	0.9513	14.8	-0.0321
Boisjoli	-62.4108	2012.4108	1.26709221244472	1.0359	18.5	0.1965
Boisjoli	-63.4108	2013.4108	0.98938880506567	0.9487	25.9	-0.0859
Boisjoli	-64.4108	2014.4108	0.98938880506567	0.795	29.6	-0.5575
Boisjoli	-65.4108	2015.4108	0.98938880506567	0.9529	29.6	-0.0277
Boisjoli	-66.4108	2016.4108	0.74306215424725	0.8353	33.3	-0.4391
Boisjoli	-67.4108	2017.4108	0.555385854322292	0.8116	33.3	-0.5397
Boisjoli	-68.4108	2018.4108	0.555385854322292	0.8104	33.3	-0.5218
Belanger	38.95	1911.05	0.499001996007984	2.2625	0	3.61
Belanger	37.95	1912.05	1.18985523882323	0.283	100	-2.0206
Belanger	36.95	1913.05	1.24287933713102	0.4054	100	-1.6725
Belanger	35.95	1914.05	1.24287933713102	1.0406	100	0.1342
Belanger	34.95	1915.05	1.24287933713102	0.2693	100	-2.0597
Belanger	33.95	1916.05	1.24287933713102	0.6973	100	-0.8421
Belanger	32.95	1917.05	1.24287933713102	0.7307	100	-0.7473
Belanger	31.95	1918.05	1.24287933713102	0.5974	100	-1.1263
Belanger	30.95	1919.05	1.24287933713102	0.7722	100	-0.6291
Belanger	29.95	1920.05	1.24287933713102	1.0557	0	0.1772
Belanger	28.95	1921.05	1.19797983306071	1.5835	0	1.6785
Belanger	27.95	1922.05	1.07457554266065	1.1372	0	0.4091
Belanger	26.95	1923.05	1.07457554266065	1.4139	0	1.1961
Belanger	25.95	1924.05	1.07457554266065	1.3498	0	1.0138
Belanger	24.95	1925.05	1.07457554266065	1.3949	0	1.142
Belanger	23.95	1926.05	1.07457554266065	1.3018	0	0.8772
Belanger	22.95	1927.05	1.07457554266065	0.9594	0	-0.1263
Belanger	21.95	1928.05	1.07457554266065	1.2201	0	0.6605
Belanger	20.95	1929.05	1.07457554266065	1.1873	0	0.578
Belanger	19.95	1930.05	1.07457554266065	1.0707	0	0.2475
Belanger	18.95	1931.05	0.804190009567898	1.0032	0	0.0091
Belanger	17.95	1932.05	0.795273801408771	1.4314	0	1.1891
Belanger	16.95	1933.05	0.795273801408771	1.3023	0	0.8665
Belanger	15.95	1934.05	0.795273801408771	1.0226	0	0.0486
Belanger	14.95	1935.05	0.795273801408771	0.9951	16.7	0.0075
Belanger	13.95	1936.05	0.795273801408771	1.2161	14.3	0.6255
Belanger	12.95	1937.05	0.795273801408771	0.9241	25	-0.1927
Belanger	11.95	1938.05	0.795273801408771	0.8027	25	-0.5351
Belanger	10.95	1939.05	0.783877719921939	0.9272	25	-0.1622
Belanger	9.95	1940.05	0.721865299935032	0.9376	22.2	-0.1443
Belanger	8.95	1941.05	0.721865299935032	0.8768	33.3	-0.3356
Belanger	7.95	1942.05	0.721865299935032	0.9502	36.4	-0.1071
Belanger	6.95	1943.05	0.721865299935032	1.3847	36.4	1.0998
Belanger	5.95	1944.05	0.721865299935032	0.8602	54.5	-0.3747
Belanger	4.95	1945.05	0.721865299935032	0.9065	63.6	-0.2458
Belanger	3.95	1946.05	0.721865299935032	1.0902	38.5	0.2625
Belanger	2.95	1947.05	0.721865299935032	1.1871	38.5	0.5294
Belanger	1.95	1948.05	0.644569265092015	0.7595	53.8	-0.6375
Belanger	0.950000000000003	1949.05	0.630747688309722	0.3722	61.5	-1.7353
Belanger	-0.0499999999999972	1950.05	0.630747688309722	0.3977	61.5	-1.664
Belanger	-1.05	1951.05	0.630747688309722	0.2916	61.5	-1.9635
Belanger	-2.05	1952.05	0.630747688309722	0.7115	53.8	-0.7799
Belanger	-3.05	1953.05	0.630747688309722	0.7884	53.8	-0.5527
Belanger	-4.05	1954.05	0.630747688309722	0.8157	50	-0.4857
Belanger	-5.05	1955.05	0.630747688309722	1.0916	33.3	0.2715
Belanger	-6.05	1956.05	0.907425137976309	1.2528	25	0.8738
Belanger	-7.05	1957.05	0.929479093359536	0.9488	17.6	-0.1812
Belanger	-8.05	1958.05	0.929479093359536	1.1225	5.9	0.3669
Belanger	-9.05	1959.05	0.929479093359536	1.3209	5.9	0.9309
Belanger	-10.05	1960.05	0.929479093359536	1.1517	5.9	0.4667
Belanger	-11.05	1961.05	0.929479093359536	1.2727	0	0.8396
Belanger	-12.05	1962.05	0.929479093359536	1.2204	0	0.6403
Belanger	-13.05	1963.05	0.940772467842287	1.0786	0	0.242
Belanger	-14.05	1964.05	0.957854406130268	1.0347	0	0.0965
Belanger	-15.05	1965.05	0.957854406130268	1.0953	0	0.3118
Belanger	-16.05	1966.05	0.957854406130268	1.0511	0	0.1913
Belanger	-17.05	1967.05	0.957854406130268	0.9828	0	-0.0227
Belanger	-18.05	1968.05	0.957854406130268	1.1863	0	0.6388
Belanger	-19.05	1969.05	0.957854406130268	1.1187	0	0.3225
Belanger	-20.05	1970.05	0.997022511391897	1.1788	0	0.593
Belanger	-21.05	1971.05	1.40232786425466	1.0663	9.1	0.2222
Belanger	-22.05	1972.05	1.40232786425466	1.1587	8.7	0.5594
Belanger	-23.05	1973.05	1.40232786425466	1.0957	12.5	0.3051
Belanger	-24.05	1974.05	1.40232786425466	0.7634	32	-0.8133
Belanger	-25.05	1975.05	1.40232786425466	0.9479	30.8	-0.2184
Belanger	-26.05	1976.05	1.40232786425466	0.7382	34.6	-0.9401
Belanger	-27.05	1977.05	1.40232786425466	0.6858	34.6	-1.1206
Belanger	-28.05	1978.05	1.01430210851924	0.8342	34.6	-0.6041
Belanger	-29.05	1979.05	0.997435166714164	0.9544	34.6	-0.2066
Belanger	-30.05	1980.05	0.997435166714164	1.0162	34.6	0.0025
Belanger	-31.05	1981.05	0.997435166714164	1.0866	34.6	0.2489
Belanger	-32.05	1982.05	0.997435166714164	1.0015	23.1	-0.0278
Belanger	-33.05	1983.05	0.997435166714164	1.0234	23.1	0.029
Belanger	-34.05	1984.05	0.997435166714164	1.0363	19.2	0.0618
Belanger	-35.05	1985.05	0.878083966858635	0.9234	19.2	-0.3027
Belanger	-36.05	1986.05	0.870448280864645	1.2362	3.8	0.7537
Belanger	-37.05	1987.05	0.870448280864645	1.4161	3.8	1.3751
Belanger	-38.05	1988.05	0.870448280864645	1.2898	3.8	0.9712
Belanger	-39.05	1989.05	0.870448280864645	1.0215	11.5	0.0979
Belanger	-40.05	1990.05	0.870448280864645	0.8083	11.5	-0.6233
Belanger	-41.05	1991.05	0.89949839830551	0.8654	11.5	-0.4358
Belanger	-42.05	1992.05	1.49097957357984	0.961	11.5	-0.0756
Belanger	-43.05	1993.05	1.49097957357984	0.9284	26.9	-0.1446
Belanger	-44.05	1994.05	1.49097957357984	1.0704	26.9	0.2719
Belanger	-45.05	1995.05	1.49097957357984	0.705	30.8	-0.9841
Belanger	-46.05	1996.05	1.49097957357984	0.8374	26.9	-0.4678
Belanger	-47.05	1997.05	1.49097957357984	0.8257	26.9	-0.5414
Belanger	-48.05	1998.05	1.80994901281828	0.8395	23.1	-0.4985
Belanger	-49.05	1999.05	2.43976822201891	0.9067	23.1	-0.2596
Belanger	-50.05	2000.05	2.43976822201891	0.9904	26.9	0.0328
Belanger	-51.05	2001.05	2.43976822201891	0.9633	26.9	-0.0666
Belanger	-52.05	2002.05	2.43976822201891	1.0938	23.1	0.3723
Belanger	-53.05	2003.05	2.43976822201891	1.1369	23.1	0.519
Belanger	-54.05	2004.05	2.43976822201891	1.1112	19.2	0.3873
Belanger	-55.05	2005.05	1.26352588340392	1.1794	15.4	0.6456
Belanger	-56.05	2006.05	0.931532370749884	1.1113	19.2	0.4061
Belanger	-57.05	2007.05	0.931532370749884	1.0356	23.1	0.085
Belanger	-58.05	2008.05	0.931532370749884	1.0889	26.9	0.3064
Belanger	-59.05	2009.05	0.931532370749884	0.9058	30.8	-0.3045
Belanger	-60.05	2010.05	0.931532370749884	0.7663	30.8	-0.7366
Belanger	-61.05	2011.05	0.936505537417946	0.9165	26.9	-0.2539
Belanger	-62.05	2012.05	0.946073793755913	0.9692	26.9	0
Belanger	-63.05	2013.05	0.946073793755913	0.8811	26.9	-0.3503
Belanger	-64.05	2014.05	0.946073793755913	0.8019	26.9	-0.5987
Belanger	-65.05	2015.05	0.946073793755913	0.8663	26.9	-0.324
Belanger	-66.05	2016.05	0.946073793755913	0.9952	24	0.1118
Belanger	-67.05	2017.05	0.946073793755913	1.0678	12	0.3133
Lac1	49.5631	1900.4369	0.33982012188215	1.0435	0	0.2962
Lac1	48.5631	1901.4369	0.33982012188215	1.0421	0	0.2877
Lac1	47.5631	1902.4369	0.33982012188215	0.9721	0	-0.1489
Lac1	46.5631	1903.4369	0.33982012188215	0.8591	0	-0.8528
Lac1	45.5631	1904.4369	0.33982012188215	1.069	0	0.4549
Lac1	44.5631	1905.4369	0.33982012188215	0.9843	0	-0.2167
Lac1	43.5631	1906.4369	0.33982012188215	0.9925	0	-0.1888
Lac1	42.5631	1907.4369	0.33982012188215	1.0719	0	0.2171
Lac1	41.5631	1908.4369	0.33982012188215	0.9191	0	-0.47
Lac1	40.5631	1909.4369	0.33982012188215	0.9985	0	0.0014
Lac1	39.5631	1910.4369	0.33982012188215	1.0559	0	0.3322
Lac1	38.5631	1911.4369	0.33982012188215	0.9893	16.7	-0.0505
Lac1	37.5631	1912.4369	0.352206136402818	1.0667	14.3	0.4123
Lac1	36.5631	1913.4369	0.356722434273891	1.0308	14.3	0.2821
Lac1	35.5631	1914.4369	0.356722434273891	0.8366	12.5	-0.7549
Lac1	34.5631	1915.4369	0.356722434273891	0.8921	33.3	-0.4792
Lac1	33.5631	1916.4369	0.356722434273891	0.8074	33.3	-0.8793
Lac1	32.5631	1917.4369	0.356722434273891	1.0268	33.3	0.1913
Lac1	31.5631	1918.4369	0.356722434273891	1.0173	33.3	0.115
Lac1	30.5631	1919.4369	0.356722434273891	0.8375	30	-0.7351
Lac1	29.5631	1920.4369	0.356722434273891	0.9455	20	-0.1965
Lac1	28.5631	1921.4369	0.356722434273891	0.8726	20	-0.5824
Lac1	27.5631	1922.4369	0.356722434273891	1.0226	18.2	0.1136
Lac1	26.5631	1923.4369	0.356722434273891	0.9728	8.3	-0.0661
Lac1	25.5631	1924.4369	0.356722434273891	1.2089	0	0.9504
Lac1	24.5631	1925.4369	0.356722434273891	0.9021	0	-0.3778
Lac1	23.5631	1926.4369	0.356722434273891	1.2137	0	1.0334
Lac1	22.5631	1927.4369	0.356722434273891	1.2266	0	1.0565
Lac1	21.5631	1928.4369	0.356722434273891	1.0729	0	0.3846
Lac1	20.5631	1929.4369	0.436672591468608	1.2758	0	1.0879
Lac1	19.5631	1930.4369	0.444644887536604	1.0794	0	0.2879
Lac1	18.5631	1931.4369	0.444644887536604	1.082	0	0.291
Lac1	17.5631	1932.4369	0.444644887536604	0.9969	14.3	0.0305
Lac1	16.5631	1933.4369	0.444644887536604	1.5457	11.8	1.3862
Lac1	15.5631	1934.4369	0.444644887536604	1.2464	23.5	0.5607
Lac1	14.5631	1935.4369	0.444644887536604	1.0772	23.5	0.1493
Lac1	13.5631	1936.4369	0.444644887536604	0.838	23.5	-0.5514
Lac1	12.5631	1937.4369	0.444644887536604	0.9578	23.5	-0.0972
Lac1	11.5631	1938.4369	0.444644887536604	0.8588	41.2	-0.5201
Lac1	10.5631	1939.4369	0.444644887536604	0.8929	52.9	-0.3834
Lac1	9.56310000000001	1940.4369	0.444644887536604	0.9091	55.6	-0.3227
Lac1	8.56310000000001	1941.4369	0.444644887536604	0.9766	55.6	-0.1089
Lac1	7.56310000000001	1942.4369	0.444644887536604	0.7861	61.1	-0.868
Lac1	6.56310000000001	1943.4369	0.444644887536604	0.8521	61.1	-0.5639
Lac1	5.56310000000001	1944.4369	0.386987137229074	0.9721	55.6	-0.1408
Lac1	4.56310000000001	1945.4369	0.0705716302046577	0.7631	55.6	-0.9252
Lac1	3.56310000000001	1946.4369	0.0705716302046577	0.8149	55.6	-0.7153
Lac1	2.56310000000001	1947.4369	0.0705716302046577	0.8541	55.6	-0.5069
Lac1	1.56310000000001	1948.4369	0.0705716302046577	0.949	55.6	-0.1553
Lac1	0.563100000000006	1949.4369	0.0705716302046577	0.737	55.6	-1.0154
Lac1	-0.436899999999994	1950.4369	0.0705716302046577	0.8746	55.6	-0.5268
Lac1	-1.43689999999999	1951.4369	0.0705716302046577	0.9574	50	-0.2032
Lac1	-2.43689999999999	1952.4369	0.0705716302046577	1.1254	33.3	0.4421
Lac1	-3.43689999999999	1953.4369	0.0705716302046577	1.127	22.2	0.5325
Lac1	-4.43689999999999	1954.4369	0.0705716302046577	1.0164	22.2	0.106
Lac1	-5.43689999999999	1955.4369	0.0705716302046577	0.9564	16.7	-0.1163
Lac1	-6.43689999999999	1956.4369	0.0705716302046577	0.9464	11.1	-0.2225
Lac1	-7.43689999999999	1957.4369	0.0705716302046577	0.8914	11.1	-0.4451
Lac1	-8.43689999999999	1958.4369	0.0705727136461585	0.9468	5.6	-0.151
Lac1	-9.43689999999999	1959.4369	0.0814060452129175	1.0958	5.6	0.4012
Lac1	-10.4369	1960.4369	0.0814060452129175	1.3304	5.3	1.2551
Lac1	-11.4369	1961.4369	0.0814060452129175	1.1969	5.3	0.6991
Lac1	-12.4369	1962.4369	0.0814060452129175	1.1638	5.3	0.5456
Lac1	-13.4369	1963.4369	0.0814060452129175	1.2091	0	0.7743
Lac1	-14.4369	1964.4369	0.0814060452129175	0.9904	5	-0.0978
Lac1	-15.4369	1965.4369	0.0814060452129175	1.0049	9.5	-0.0174
Lac1	-16.4369	1966.4369	0.0814060452129175	0.9868	9.1	-0.0062
Lac1	-17.4369	1967.4369	0.0814060452129175	1.0061	8.7	0.0849
Lac1	-18.4369	1968.4369	0.0814060452129175	1.0234	8.7	0.1761
Lac1	-19.4369	1969.4369	0.0814060452129175	1.002	8.3	0.0664
Lac1	-20.4369	1970.4369	0.0814060452129175	0.865	16.7	-0.5012
Lac1	-21.4369	1971.4369	0.220145222140693	1.0698	20.8	0.3061
Lac1	-22.4369	1972.4369	0.282406099971759	1.0234	20.8	0.1012
Lac1	-23.4369	1973.4369	0.282406099971759	1.0049	20.8	-0.0319
Lac1	-24.4369	1974.4369	0.282406099971759	1.0044	20.8	0.0034
Lac1	-25.4369	1975.4369	0.282406099971759	0.916	20.8	-0.3929
Lac1	-26.4369	1976.4369	0.282406099971759	0.9409	16.7	-0.2335
Lac1	-27.4369	1977.4369	0.282406099971759	1.3669	16.7	1.4295
Lac1	-28.4369	1978.4369	0.282406099971759	0.8936	25	-0.4453
Lac1	-29.4369	1979.4369	0.282406099971759	0.8751	25	-0.5215
Lac1	-30.4369	1980.4369	0.282406099971759	0.9178	25	-0.3247
Lac1	-31.4369	1981.4369	0.304751695275718	0.937	25	-0.2378
Lac1	-32.4369	1982.4369	0.552290902664251	1.061	20.8	0.2675
Lac1	-33.4369	1983.4369	0.552290902664251	1.0869	20.8	0.3932
Lac1	-34.4369	1984.4369	0.552290902664251	0.85	25	-0.5947
Lac1	-35.4369	1985.4369	0.552290902664251	0.9882	20.8	0.0172
Lac1	-36.4369	1986.4369	0.552290902664251	0.8105	20.8	-0.6837
Lac1	-37.4369	1987.4369	0.552290902664251	0.9066	20.8	-0.3731
Lac1	-38.4369	1988.4369	0.552290902664251	1.0922	16.7	0.402
Lac1	-39.4369	1989.4369	0.552290902664251	1.1516	20.8	0.6734
Lac1	-40.4369	1990.4369	0.534398186791882	0.9521	25	-0.1346
Lac1	-41.4369	1991.4369	0	0.8091	29.2	-0.7508
Lac1	-42.4369	1992.4369	0	0.8517	29.2	-0.6154
Lac1	-43.4369	1993.4369	0	0.9264	29.2	-0.2329
Lac1	-44.4369	1994.4369	0	0.8881	29.2	-0.3781
Lac1	-45.4369	1995.4369	0	1.0554	20.8	0.2552
Lac1	-46.4369	1996.4369	0	0.8428	25	-0.5957
Lac1	-47.4369	1997.4369	0	0.9555	20.8	-0.1515
Lac1	-48.4369	1998.4369	0.26304884286759	0.7516	20.8	-0.9351
Lac1	-49.4369	1999.4369	0.636750027857814	0.8823	20.8	-0.3938
Lac1	-50.4369	2000.4369	0.636750027857814	0.8735	20.8	-0.4619
Lac1	-51.4369	2001.4369	0.636750027857814	1.0742	16.7	0.2805
Lac1	-52.4369	2002.4369	0.636750027857814	1.1132	12.5	0.4452
Lac1	-53.4369	2003.4369	0.636750027857814	1.1715	8.3	0.6563
Lac1	-54.4369	2004.4369	0.833799126711406	1.1978	8.3	0.8055
Lac1	-55.4369	2005.4369	1.94613109139032	1.1047	4.2	0.4471
Lac1	-56.4369	2006.4369	1.94613109139032	1.1294	0	0.5387
Lac1	-57.4369	2007.4369	1.94613109139032	0.9897	0	-0.0539
Lac1	-58.4369	2008.4369	1.94613109139032	1.0527	0	0.2437
Lac1	-59.4369	2009.4369	1.90141521945288	0.9879	0	-0.0355
Lac1	-60.4369	2010.4369	0.245055995294925	1.0937	4.2	0.3822
Lac1	-61.4369	2011.4369	0.245055995294925	0.9867	4.2	-0.0693
Lac1	-62.4369	2012.4369	0.245055995294925	1.187	4.2	0.7327
Lac1	-63.4369	2013.4369	0.245055995294925	1.3373	4.2	1.2716
Lac1	-64.4369	2014.4369	0.596554289707385	1.189	17.4	0.6608
Lac1	-65.4369	2015.4369	0.616086005606383	1.174	26.1	0.5234
Lac1	-66.4369	2016.4369	0.616086005606383	0.9641	55	-0.2424
Lac1	-67.4369	2017.4369	0.702763956446459	0.9248	70.6	-0.5881
Lac1	-68.4369	2018.4369	0.738443361394182	0.8037	87.5	-1.3191
Lac1	-69.4369	2019.4369	0.738443361394182	1.0413	86.7	-0.9531
Lac2	49.6956	1900.3044	0.491877002642082	0.8043	0	-0.8423
Lac2	48.6956	1901.3044	0.491877002642082	1.1164	0	0.5064
Lac2	47.6956	1902.3044	0.493125523949192	1.1024	0	0.446
Lac2	46.6956	1903.3044	0.634133280723758	1.3071	0	1.3305
Lac2	45.6956	1904.3044	0.634133280723758	0.9093	0	-0.3884
Lac2	44.6956	1905.3044	0.634133280723758	1.018	0	0.081
Lac2	43.6956	1906.3044	0.634133280723758	1.2889	0	1.2521
Lac2	42.6956	1907.3044	0.634133280723758	1.1375	0	0.5979
Lac2	41.6956	1908.3044	0.634133280723758	1.1277	0	0.5551
Lac2	40.6956	1909.3044	0.634133280723758	1.1072	0	0.4666
Lac2	39.6956	1910.3044	0.634133280723758	2.0366	0	3.2636
Lac2	38.6956	1911.3044	0.634133280723758	1.8175	0	2.3942
Lac2	37.6956	1912.3044	0.634133280723758	1.1897	0	0.6718
Lac2	36.6956	1913.3044	0.634133280723758	0.8453	0	-0.5687
Lac2	35.6956	1914.3044	0.634133280723758	0.8637	0	-0.403
Lac2	34.6956	1915.3044	0.634133280723758	0.8556	0	-0.369
Lac2	33.6956	1916.3044	0.634133280723758	1.0634	0	0.3818
Lac2	32.6956	1917.3044	0.235537585723813	0.7007	20	-1.1914
Lac2	31.6956	1918.3044	0.143875576401528	1.0676	16.7	0.1589
Lac2	30.6956	1919.3044	0.143875576401528	1.1171	16.7	0.4746
Lac2	29.6956	1920.3044	0.143875576401528	0.8616	66.7	-0.4884
Lac2	28.6956	1921.3044	0.143875576401528	0.8113	66.7	-0.6719
Lac2	27.6956	1922.3044	0.143875576401528	0.7714	66.7	-0.7705
Lac2	26.6956	1923.3044	0.143875576401528	0.9816	66.7	0.0873
Lac2	25.6956	1924.3044	0.143875576401528	0.7487	66.7	-0.8536
Lac2	24.6956	1925.3044	0.143875576401528	0.8829	50	-0.2669
Lac2	23.6956	1926.3044	0.143875576401528	0.744	50	-0.8266
Lac2	22.6956	1927.3044	0.143875576401528	0.6967	66.7	-1.0117
Lac2	21.6956	1928.3044	0.143875576401528	0.8664	66.7	-0.3414
Lac2	20.6956	1929.3044	0.143875576401528	0.7287	66.7	-0.8946
Lac2	19.6956	1930.3044	0.143875576401528	1.0201	50	0.1338
Lac2	18.6956	1931.3044	0.491671753626217	1.1294	11.1	0.4117
Lac2	17.6956	1932.3044	0.525162800468145	1.2751	11.1	1.0182
Lac2	16.6956	1933.3044	0.525162800468145	1.123	11.1	0.3243
Lac2	15.6956	1934.3044	0.525162800468145	1.075	11.1	0.1817
Lac2	14.6956	1935.3044	0.525162800468145	0.9017	11.1	-0.4808
Lac2	13.6956	1936.3044	0.525162800468145	0.9903	9.1	-0.0823
Lac2	12.6956	1937.3044	0.525162800468145	1.0645	0	0.1972
Lac2	11.6956	1938.3044	0.525162800468145	0.9422	0	-0.2433
Lac2	10.6956	1939.3044	0.525162800468145	1.0083	0	0.1007
Lac2	9.6956	1940.3044	0.525162800468145	0.9976	0	0.0683
Lac2	8.6956	1941.3044	0.525162800468145	0.9863	0	0.0058
Lac2	7.6956	1942.3044	0.525162800468145	1.0281	0	0.1126
Lac2	6.6956	1943.3044	0.525162800468145	1.312	0	0.9067
Lac2	5.6956	1944.3044	0.774495303675714	1.0873	0	0.0903
Lac2	4.6956	1945.3044	0.961053314432618	1.0193	0	-0.0031
Lac2	3.6956	1946.3044	0.961053314432618	0.9771	0	-0.0919
Lac2	2.6956	1947.3044	0.961053314432618	1.0499	0	0.1937
Lac2	1.6956	1948.3044	0.961053314432618	0.9025	0	-0.3233
Lac2	0.695599999999999	1949.3044	0.961053314432618	1.2163	0	0.7739
Lac2	-0.304400000000001	1950.3044	0.961053314432618	1.2308	0	0.8183
Lac2	-1.3044	1951.3044	0.961053314432618	1.1562	0	0.6048
Lac2	-2.3044	1952.3044	0.961053314432618	0.9995	6.7	0.0388
Lac2	-3.3044	1953.3044	0.961053314432618	0.8027	6.7	-0.7662
Lac2	-4.3044	1954.3044	0.961053314432618	0.9627	6.2	-0.1158
Lac2	-5.3044	1955.3044	0.961053314432618	0.9557	6.2	-0.1346
Lac2	-6.3044	1956.3044	0.97079058401879	1.0135	5.9	0.038
Lac2	-7.3044	1957.3044	1.05862114595739	0.9724	5.9	-0.0991
Lac2	-8.3044	1958.3044	1.05862114595739	1.0794	5.9	0.301
Lac2	-9.3044	1959.3044	1.05862114595739	1.1221	5.9	0.4929
Lac2	-10.3044	1960.3044	1.05862114595739	1.1632	5.9	0.6601
Lac2	-11.3044	1961.3044	1.05862114595739	1.0164	5.9	0.1892
Lac2	-12.3044	1962.3044	1.05862114595739	1.023	11.8	0.1725
Lac2	-13.3044	1963.3044	1.05862114595739	0.8662	11.8	-0.4583
Lac2	-14.3044	1964.3044	1.05862114595739	0.8749	11.8	-0.3956
Lac2	-15.3044	1965.3044	1.05862114595739	1.0573	11.8	0.2855
Lac2	-16.3044	1966.3044	1.05862114595739	0.9965	23.5	0.0458
Lac2	-17.3044	1967.3044	1.05862114595739	1.1164	23.5	0.4895
Lac2	-18.3044	1968.3044	1.3852042490959	0.9492	35.3	-0.1238
Lac2	-19.3044	1969.3044	1.49396438388909	0.8709	35.3	-0.3879
Lac2	-20.3044	1970.3044	1.49396438388909	0.889	35.3	-0.302
Lac2	-21.3044	1971.3044	1.49396438388909	0.829	41.2	-0.5372
Lac2	-22.3044	1972.3044	1.49396438388909	0.8739	41.2	-0.3249
Lac2	-23.3044	1973.3044	1.49396438388909	0.9293	41.2	-0.1527
Lac2	-24.3044	1974.3044	1.49396438388909	0.9774	52.9	-0.0606
Lac2	-25.3044	1975.3044	1.49396438388909	0.7809	64.7	-0.7781
Lac2	-26.3044	1976.3044	1.49396438388909	1.2	52.9	0.8243
Lac2	-27.3044	1977.3044	1.49396438388909	0.8202	52.9	-0.6487
Lac2	-28.3044	1978.3044	1.17903457338561	0.7769	41.2	-0.8554
Lac2	-29.3044	1979.3044	1.03365108533364	1.0597	35.3	0.1183
Lac2	-30.3044	1980.3044	1.03365108533364	1.2181	41.2	0.6475
Lac2	-31.3044	1981.3044	1.03365108533364	1.1883	41.2	0.6169
Lac2	-32.3044	1982.3044	1.03365108533364	1.1324	41.2	0.4427
Lac2	-33.3044	1983.3044	1.03365108533364	0.9334	50	-0.2882
Lac2	-34.3044	1984.3044	1.03365108533364	1.0616	36.8	0.1406
Lac2	-35.3044	1985.3044	1.03365108533364	0.745	36.8	-0.9027
Lac2	-36.3044	1986.3044	1.03440448010538	0.8291	28.6	-0.5962
Lac2	-37.3044	1987.3044	1.06078285774902	1.0519	22.7	0.2048
Lac2	-38.3044	1988.3044	1.06078285774902	1.0223	21.7	0.0895
Lac2	-39.3044	1989.3044	1.06078285774902	0.9768	25	-0.0188
Lac2	-40.3044	1990.3044	1.06078285774902	0.8099	23.1	-0.62
Lac2	-41.3044	1991.3044	1.06078285774902	0.8399	23.1	-0.5422
Lac2	-42.3044	1992.3044	1.06078285774902	0.9638	23.1	-0.1054
Lac2	-43.3044	1993.3044	1.06078285774902	1.0187	19.2	0.087
Lac2	-44.3044	1994.3044	1.15954536841351	1.1214	14.8	0.4758
Lac2	-45.3044	1995.3044	1.26857269714413	0.8691	14.8	-0.482
Lac2	-46.3044	1996.3044	1.26857269714413	1.0848	14.8	0.3179
Lac2	-47.3044	1997.3044	1.26857269714413	0.9201	14.8	-0.2709
Lac2	-48.3044	1998.3044	1.26857269714413	0.9078	18.5	-0.3037
Lac2	-49.3044	1999.3044	1.26857269714413	0.8741	18.5	-0.423
Lac2	-50.3044	2000.3044	1.44631518893861	1.0391	14.8	0.1894
Lac2	-51.3044	2001.3044	2.44191070120405	1.0415	14.8	0.1799
Lac2	-52.3044	2002.3044	2.44191070120405	1.1563	11.1	0.592
Lac2	-53.3044	2003.3044	2.44191070120405	1.0964	14.8	0.4133
Lac2	-54.3044	2004.3044	2.44191070120405	0.9703	14.8	-0.0531
Lac2	-55.3044	2005.3044	2.44191070120405	1.0646	14.8	0.2774
Lac2	-56.3044	2006.3044	2.46438805590095	0.9746	11.1	-0.0458
Lac2	-57.3044	2007.3044	2.45749648131185	1.1063	7.4	0.3993
Lac2	-58.3044	2008.3044	2.45749648131185	1.1886	7.4	0.6994
Lac2	-59.3044	2009.3044	2.45749648131185	1.1282	7.4	0.4898
Lac2	-60.3044	2010.3044	1.94018312514059	1.0206	3.7	0.0865
Lac2	-61.3044	2011.3044	0.81417754498331	1.2394	3.7	0.9354
Lac2	-62.3044	2012.3044	0.81417754498331	1.3428	3.7	1.2884
Lac2	-63.3044	2013.3044	0.81417754498331	1.15	14.8	0.5986
Lac2	-64.3044	2014.3044	1.80057642966836	1.1521	22.2	0.6019
Lac2	-65.3044	2015.3044	2.33341111370379	1.1252	33.3	0.5122
Lac2	-66.3044	2016.3044	2.33341111370379	0.7823	85.2	-0.7782
Lac2	-67.3044	2017.3044	3.01414139580014	0.5715	96.3	-1.5711
Lac2	-68.3044	2018.3044	3.35245474186098	0.4971	96	-1.7756
Lac2	-69.3044	2019.3044	3.35245474186098	0.5797	95.8	-1.452
Lac3	49.4738	1900.5262	0.306629326028741	1.0606	0	0.0918
Lac3	48.4738	1901.5262	0.306629326028741	1.4686	0	1.0871
Lac3	47.4738	1902.5262	0.269637537125185	1.0242	0	0.2307
Lac3	46.4738	1903.5262	0.158694893198337	1.2262	0	0.7054
Lac3	45.4738	1904.5262	0.158694893198337	1.0253	0	0.1606
Lac3	44.4738	1905.5262	0.158694893198337	0.9667	0	-0.0138
Lac3	43.4738	1906.5262	0.158694893198337	1.3111	0	0.7264
Lac3	42.4738	1907.5262	0.158694893198337	1.3832	0	0.9204
Lac3	41.4738	1908.5262	0.158694893198337	0.9558	0	-0.0519
Lac3	40.4738	1909.5262	0.158694893198337	1.179	0	0.504
Lac3	39.4738	1910.5262	0.158694893198337	1.0765	0	0.2125
Lac3	38.4738	1911.5262	0.158694893198337	0.9545	0	-0.0983
Lac3	37.4738	1912.5262	0.158694893198337	1.1838	0	0.4335
Lac3	36.4738	1913.5262	0.158694893198337	0.8957	0	-0.2904
Lac3	35.4738	1914.5262	0.158694893198337	0.8324	0	-0.4564
Lac3	34.4738	1915.5262	0.158694893198337	0.7146	0	-0.7125
Lac3	33.4738	1916.5262	0.158694893198337	0.6104	0	-0.9108
Lac3	32.4738	1917.5262	0.158694893198337	0.7303	0	-0.6008
Lac3	31.4738	1918.5262	0.158694893198337	0.8784	0	-0.2279
Lac3	30.4738	1919.5262	0.158694893198337	0.966	33.3	0.0051
Lac3	29.4738	1920.5262	0.158694893198337	1.0148	33.3	0.1456
Lac3	28.4738	1921.5262	0.21909001013542	1.5972	33.3	1.4187
Lac3	27.4738	1922.5262	0.3358597449705	4.1307	25	3.0931
Lac3	26.4738	1923.5262	0.3358597449705	1.1166	25	0.1007
Lac3	25.4738	1924.5262	0.3358597449705	1.5394	25	0.6989
Lac3	24.4738	1925.5262	0.3358597449705	1.1048	25	-0.0658
Lac3	23.4738	1926.5262	0.3358597449705	0.929	50	-0.3787
Lac3	22.4738	1927.5262	0.3358597449705	1.7192	60	1.3917
Lac3	21.4738	1928.5262	0.3358597449705	0.6393	60	-0.746
Lac3	20.4738	1929.5262	0.3358597449705	0.5207	60	-0.9182
Lac3	19.4738	1930.5262	0.3358597449705	0.6225	60	-0.6858
Lac3	18.4738	1931.5262	0.3358597449705	0.5911	60	-0.6423
Lac3	17.4738	1932.5262	0.3358597449705	0.6376	60	-0.5059
Lac3	16.4738	1933.5262	0.3358597449705	0.629	60	-0.4956
Lac3	15.4738	1934.5262	0.3358597449705	0.5442	60	-0.6706
Lac3	14.4738	1935.5262	0.3358597449705	0.3391	71.4	-1.3134
Lac3	13.4738	1936.5262	0.3358597449705	0.5265	62.5	-0.8814
Lac3	12.4738	1937.5262	0.3358597449705	0.4529	62.5	-1.0865
Lac3	11.4738	1938.5262	0.3358597449705	0.4162	62.5	-1.1511
Lac3	10.4738	1939.5262	0.29223436730185	0.377	62.5	-1.2701
Lac3	9.4738	1940.5262	0.241896468311563	0.5418	62.5	-1.0415
Lac3	8.4738	1941.5262	0.241896468311563	0.6994	62.5	-0.5141
Lac3	7.4738	1942.5262	0.241896468311563	0.8391	44.4	-0.2765
Lac3	6.4738	1943.5262	0.241896468311563	1.2184	33.3	0.6249
Lac3	5.4738	1944.5262	0.241896468311563	0.9325	33.3	-0.1059
Lac3	4.4738	1945.5262	0.241896468311563	1.0747	33.3	0.2048
Lac3	3.4738	1946.5262	0.241896468311563	1.0551	25	0.1732
Lac3	2.4738	1947.5262	0.241896468311563	1.1426	23.1	0.4338
Lac3	1.4738	1948.5262	0.241896468311563	0.8718	28.6	-0.3285
Lac3	0.473799999999997	1949.5262	0.241896468311563	0.9781	21.4	-0.0039
Lac3	-0.526200000000003	1950.5262	0.241896468311563	0.8698	21.4	-0.3231
Lac3	-1.5262	1951.5262	0.241896468311563	0.7629	20	-0.6996
Lac3	-2.5262	1952.5262	0.241896468311563	0.8072	18.8	-0.5697
Lac3	-3.5262	1953.5262	0.241896468311563	0.6768	17.6	-1.0095
Lac3	-4.5262	1954.5262	0.241896468311563	0.9019	17.6	-0.2378
Lac3	-5.5262	1955.5262	0.241896468311563	0.9724	11.1	-0.0758
Lac3	-6.5262	1956.5262	0.203565999480792	1.1696	10	0.4455
Lac3	-7.5262	1957.5262	0.201324716635461	1.0316	10	-0.0467
Lac3	-8.5262	1958.5262	0.201324716635461	1.1459	5	0.2717
Lac3	-9.5262	1959.5262	0.201324716635461	1.2319	0	0.6099
Lac3	-10.5262	1960.5262	0.201324716635461	1.315	0	0.9466
Lac3	-11.5262	1961.5262	0.201324716635461	1.2776	0	0.8308
Lac3	-12.5262	1962.5262	0.201324716635461	1.2621	0	0.8109
Lac3	-13.5262	1963.5262	0.201324716635461	1.0731	0	0.1757
Lac3	-14.5262	1964.5262	0.201324716635461	1.0705	0	0.1963
Lac3	-15.5262	1965.5262	0.201324716635461	1.0798	3.8	0.2385
Lac3	-16.5262	1966.5262	0.201324716635461	1.1225	7.7	0.3744
Lac3	-17.5262	1967.5262	0.201324716635461	1.116	7.7	0.3354
Lac3	-18.5262	1968.5262	0.201324716635461	0.9823	11.5	-0.1172
Lac3	-19.5262	1969.5262	0.201324716635461	1.0237	11.5	-0.0473
Lac3	-20.5262	1970.5262	0.216517301626567	1.1363	11.5	0.3491
Lac3	-21.5262	1971.5262	0.535409703153563	0.9795	15.4	-0.0778
Lac3	-22.5262	1972.5262	0.535409703153563	0.993	18.5	-0.0086
Lac3	-23.5262	1973.5262	0.535409703153563	0.9922	14.8	-0.0302
Lac3	-24.5262	1974.5262	0.535409703153563	1.0241	18.5	0.1188
Lac3	-25.5262	1975.5262	0.535409703153563	0.9779	25.9	-0.0545
Lac3	-26.5262	1976.5262	0.535409703153563	1.2739	25.9	0.9695
Lac3	-27.5262	1977.5262	0.535409703153563	0.9329	25.9	-0.2712
Lac3	-28.5262	1978.5262	0.535409703153563	0.7305	33.3	-1.0129
Lac3	-29.5262	1979.5262	0.535409703153563	0.7024	33.3	-1.0484
Lac3	-30.5262	1980.5262	0.535409703153563	0.9489	33.3	-0.2102
Lac3	-31.5262	1981.5262	0.535409703153563	1.1451	25.9	0.4476
Lac3	-32.5262	1982.5262	0.535409703153563	1.0397	25.9	0.0598
Lac3	-33.5262	1983.5262	0.535409703153563	0.8827	29.6	-0.5519
Lac3	-34.5262	1984.5262	0.723377982616587	1.0077	29.6	-0.0606
Lac3	-35.5262	1985.5262	0.728179641917661	0.7775	33.3	-0.7982
Lac3	-36.5262	1986.5262	0.728179641917661	0.647	33.3	-1.2035
Lac3	-37.5262	1987.5262	0.728179641917661	0.8829	29.6	-0.354
Lac3	-38.5262	1988.5262	0.728179641917661	1.027	22.2	0.1402
Lac3	-39.5262	1989.5262	0.728179641917661	1.0275	22.2	0.1597
Lac3	-40.5262	1990.5262	0.728179641917661	1.0083	18.5	0.0765
Lac3	-41.5262	1991.5262	0.728179641917661	0.948	14.8	-0.1319
Lac3	-42.5262	1992.5262	0.728179641917661	1.1598	7.4	0.6645
Lac3	-43.5262	1993.5262	0.728179641917661	1.1854	3.7	0.7284
Lac3	-44.5262	1994.5262	0.728179641917661	1.2812	3.7	1.0736
Lac3	-45.5262	1995.5262	0.68404960206984	0.9315	3.7	-0.1642
Lac3	-46.5262	1996.5262	0.683192330027442	1.2283	0	0.8354
Lac3	-47.5262	1997.5262	0.683192330027442	0.9881	0	0.0063
Lac3	-48.5262	1998.5262	0.683192330027442	0.8681	7.4	-0.468
Lac3	-49.5262	1999.5262	0.683192330027442	0.9912	7.4	-0.0293
Lac3	-50.5262	2000.5262	0.683192330027442	1.0853	7.4	0.3454
Lac3	-51.5262	2001.5262	0.683192330027442	1.1035	7.4	0.4738
Lac3	-52.5262	2002.5262	0.683192330027442	1.0275	18.5	0.1784
Lac3	-53.5262	2003.5262	0.736285687416105	0.9834	22.2	-0.0075
Lac3	-54.5262	2004.5262	0.938203652739554	0.9014	22.2	-0.3582
Lac3	-55.5262	2005.5262	0.938203652739554	0.9299	22.2	-0.2472
Lac3	-56.5262	2006.5262	0.938203652739554	0.9479	22.2	-0.2196
Lac3	-57.5262	2007.5262	0.938203652739554	1.0455	22.2	0.2554
Lac3	-58.5262	2008.5262	0.938203652739554	1.0082	22.2	0.0619
Lac3	-59.5262	2009.5262	0.938203652739554	1.0868	18.5	0.2846
Lac3	-60.5262	2010.5262	0.764397689634508	0.8975	18.5	-0.3874
Lac3	-61.5262	2011.5262	0.684197322507812	1.0606	14.8	0.201
Lac3	-62.5262	2012.5262	0.684197322507812	1.1476	14.8	0.5145
Lac3	-63.5262	2013.5262	0.684197322507812	1.0565	22.2	0.2377
Lac3	-64.5262	2014.5262	0.854750644636355	1.0387	22.2	0.2379
Lac3	-65.5262	2015.5262	1.08240727377688	1.175	25.9	0.7852
Lac3	-66.5262	2016.5262	1.08240727377688	0.9619	40.7	-0.0194
Lac3	-67.5262	2017.5262	2.2719635059337	0.6647	48.1	-1.1241
Lac3	-68.5262	2018.5262	3.06554071167708	0.7189	53.8	-0.9415
Lac3	-69.5262	2019.5262	1.9481784531463	0.8568	56	-0.4853
Lac4	27.932	1922.068	0.267336790889162	0.8638	0	-0.3407
Lac4	26.932	1923.068	0.267336790889162	1.2607	0	0.7583
Lac4	25.932	1924.068	0.267336790889162	0.9432	0	-0.1208
Lac4	24.932	1925.068	0.305172691299485	1.2625	0	0.7634
Lac4	23.932	1926.068	0.364110811056832	1.3097	0	0.8942
Lac4	22.932	1927.068	0.364110811056832	1.1263	0	0.3861
Lac4	21.932	1928.068	0.364110811056832	1.185	0	0.5488
Lac4	20.932	1929.068	0.364110811056832	1.392	0	1.1252
Lac4	19.932	1930.068	0.364110811056832	1.9357	0	2.1473
Lac4	18.932	1931.068	0.364110811056832	1.3755	0	0.8002
Lac4	17.932	1932.068	0.364110811056832	1.4162	0	0.972
Lac4	16.932	1933.068	0.364110811056832	1.2147	25	0.4614
Lac4	15.932	1934.068	0.364110811056832	1.0701	25	0.1047
Lac4	14.932	1935.068	0.364110811056832	1.0238	75	0.0351
Lac4	13.932	1936.068	0.364110811056832	1.1644	60	0.4861
Lac4	12.932	1937.068	0.364110811056832	1.48	50	0.8442
Lac4	11.932	1938.068	0.364110811056832	1.5059	57.1	0.9823
Lac4	10.932	1939.068	0.364110811056832	1.1208	71.4	0.1824
Lac4	9.932	1940.068	0.364110811056832	0.9366	71.4	-0.2597
Lac4	8.932	1941.068	0.364110811056832	0.8679	85.7	-0.4393
Lac4	7.932	1942.068	0.424870567142423	0.6014	87.5	-0.9459
Lac4	6.932	1943.068	0.429408775684012	0.7953	87.5	-0.5194
Lac4	5.932	1944.068	0.429408775684012	0.7339	87.5	-0.583
Lac4	4.932	1945.068	0.429408775684012	0.6293	87.5	-0.8495
Lac4	3.932	1946.068	0.429408775684012	0.6774	87.5	-0.7493
Lac4	2.932	1947.068	0.429408775684012	0.8738	75	-0.1677
Lac4	1.932	1948.068	0.429408775684012	0.7732	75	-0.4683
Lac4	0.932000000000002	1949.068	0.429408775684012	0.7139	100	-0.6028
Lac4	-0.0679999999999978	1950.068	0.429408775684012	0.5159	100	-1.124
Lac4	-1.068	1951.068	0.429408775684012	0.488	100	-1.2156
Lac4	-2.068	1952.068	0.429408775684012	0.6224	100	-0.8364
Lac4	-3.068	1953.068	0.429408775684012	0.4792	100	-1.2131
Lac4	-4.068	1954.068	0.429408775684012	0.537	100	-1.0631
Lac4	-5.068	1955.068	0.429408775684012	0.44	100	-1.3259
Lac4	-6.068	1956.068	0.435367794946879	0.3736	100	-1.467
Lac4	-7.068	1957.068	0.434979294985559	0.5323	87.5	-1.0807
Lac4	-8.068	1958.068	0.434979294985559	0.9976	50	0.1058
Lac4	-9.068	1959.068	0.434979294985559	1.5122	10	1.0954
Lac4	-10.068	1960.068	0.434979294985559	1.6248	9.1	1.3407
Lac4	-11.068	1961.068	0.434979294985559	1.7305	9.1	1.7082
Lac4	-12.068	1962.068	0.434979294985559	1.4983	18.2	1.1331
Lac4	-13.068	1963.068	0.434979294985559	1.3472	14.3	0.9529
Lac4	-14.068	1964.068	0.434979294985559	1.2876	13.3	0.6232
Lac4	-15.068	1965.068	0.434979294985559	1.1773	11.8	0.4294
Lac4	-16.068	1966.068	0.434979294985559	1.0581	11.1	0.1407
Lac4	-17.068	1967.068	0.655744062041131	0.9363	10	-0.2949
Lac4	-18.068	1968.068	0.952179432924249	1.0089	9.5	-0.0882
Lac4	-19.068	1969.068	0.952179432924249	0.8384	9.1	-0.6893
Lac4	-20.068	1970.068	0.952179432924249	1.0535	0	0.2843
Lac4	-21.068	1971.068	0.952179432924249	1.006	0	-0.0378
Lac4	-22.068	1972.068	0.952179432924249	1.0539	3.7	0.1335
Lac4	-23.068	1973.068	0.952179432924249	1.0532	3.7	0.1274
Lac4	-24.068	1974.068	0.952179432924249	1.1334	3.4	0.4754
Lac4	-25.068	1975.068	0.952179432924249	1.1211	6.9	0.4817
Lac4	-26.068	1976.068	0.958955087868182	1.3628	6.7	1.2595
Lac4	-27.068	1977.068	1.6524723528664	0.9098	20	-0.5345
Lac4	-28.068	1978.068	1.6524723528664	0.7966	26.7	-0.9022
Lac4	-29.068	1979.068	1.6524723528664	1.0085	26.7	0.0165
Lac4	-30.068	1980.068	1.6524723528664	1.0091	33.3	0.0396
Lac4	-31.068	1981.068	1.6524723528664	1.1317	29	0.5465
Lac4	-32.068	1982.068	1.6524723528664	0.9901	29	-0.0104
Lac4	-33.068	1983.068	1.6524723528664	0.9203	29	-0.3186
Lac4	-34.068	1984.068	1.50288370749909	0.9909	25.8	0.0123
Lac4	-35.068	1985.068	0.441631090828794	0.8296	25.8	-0.6425
Lac4	-36.068	1986.068	0.441631090828794	0.8549	25.8	-0.6254
Lac4	-37.068	1987.068	0.441631090828794	1.0678	22.6	0.3124
Lac4	-38.068	1988.068	0.441631090828794	1.0678	22.6	0.2828
Lac4	-39.068	1989.068	0.441631090828794	1.0135	22.6	0.0789
Lac4	-40.068	1990.068	0.441631090828794	0.8586	25.8	-0.6106
Lac4	-41.068	1991.068	0.516219129264073	0.9674	19.4	-0.1228
Lac4	-42.068	1992.068	0.666777796299383	0.9633	19.4	-0.125
Lac4	-43.068	1993.068	0.666777796299383	1.0026	22.6	0.0321
Lac4	-44.068	1994.068	0.666777796299383	1.1468	16.1	0.5981
Lac4	-45.068	1995.068	0.666777796299383	0.8552	41.9	-0.5809
Lac4	-46.068	1996.068	0.666777796299383	1.0075	38.7	0.0117
Lac4	-47.068	1997.068	0.455779195569206	0.9114	41.9	-0.3427
Lac4	-48.068	1998.068	0	1.0487	38.7	0.2524
Lac4	-49.068	1999.068	0	0.7944	45.2	-0.8629
Lac4	-50.068	2000.068	0	0.9375	38.7	-0.2615
Lac4	-51.068	2001.068	0	0.9153	38.7	-0.3099
Lac4	-52.068	2002.068	0.513667204489098	0.9372	35.5	-0.1974
Lac4	-53.068	2003.068	3.62565148425107	0.9099	32.3	-0.3354
Lac4	-54.068	2004.068	3.62565148425107	0.868	29	-0.543
Lac4	-55.068	2005.068	3.62565148425107	1.0199	29	0.1784
Lac4	-56.068	2006.068	3.62565148425107	0.9078	29	-0.2289
Lac4	-57.068	2007.068	2.2871356500708	0.9779	22.6	0.0248
Lac4	-58.068	2008.068	1.6973125884017	1.0552	19.4	0.2618
Lac4	-59.068	2009.068	1.6973125884017	0.9817	19.4	0.0008
Lac4	-60.068	2010.068	1.42404828500707	0.9176	19.4	-0.3673
Lac4	-61.068	2011.068	0	0.884	19.4	-0.5301
Lac4	-62.068	2012.068	0	1.0804	6.5	0.284
Lac4	-63.068	2013.068	0.694317528195482	1.1867	6.5	0.7098
Lac4	-64.068	2014.068	1.50375939849624	1.1595	3.2	0.5724
Lac4	-65.068	2015.068	1.77295752786793	1.2441	3.2	0.8296
Lac4	-66.068	2016.068	2.11688657385663	1.2203	3.2	0.8654
Lac4	-67.068	2017.068	5.39083557951483	1.0627	16.1	0.1921
Lac4	-68.068	2018.068	0.47352021563341	1.0633	16.1	0.023
Lac5	49.5384	1900.4616	0.318976722673663	1.3111	0	1.1026
Lac5	48.5384	1901.4616	0.318976722673663	1.2777	0	1.0058
Lac5	47.5384	1902.4616	0.318976722673663	1.3771	0	1.3324
Lac5	46.5384	1903.4616	0.318976722673663	1.4986	0	1.7307
Lac5	45.5384	1904.4616	0.318976722673663	1.4656	0	1.6156
Lac5	44.5384	1905.4616	0.318976722673663	1.2909	4.5	0.9761
Lac5	43.5384	1906.4616	0.318976722673663	0.9576	9.1	-0.1962
Lac5	42.5384	1907.4616	0.595353862703691	0.916	9.1	-0.2943
Lac5	41.5384	1908.4616	0.730638090599123	0.8573	9.1	-0.5219
Lac5	40.5384	1909.4616	0.730638090599123	0.9614	9.1	-0.1523
Lac5	39.5384	1910.4616	0.730638090599123	1.063	13.6	0.2147
Lac5	38.5384	1911.4616	0.730638090599123	1.1906	22.7	0.6506
Lac5	37.5384	1912.4616	0.730638090599123	1.2925	22.7	1.0223
Lac5	36.5384	1913.4616	0.730638090599123	0.8013	45.5	-0.7547
Lac5	35.5384	1914.4616	0.730638090599123	0.6123	54.5	-1.3862
Lac5	34.5384	1915.4616	0.730638090599123	0.5507	54.5	-1.6191
Lac5	33.5384	1916.4616	0.730638090599123	0.8145	50	-0.6398
Lac5	32.5384	1917.4616	0.730638090599123	0.8848	47.8	-0.3953
Lac5	31.5384	1918.4616	0.730638090599123	1.0067	47.8	0.0536
Lac5	30.5384	1919.4616	0.563258458952701	0.9959	47.8	0.004
Lac5	29.5384	1920.4616	0.251641963813886	1.0982	47.8	0.3883
Lac5	28.5384	1921.4616	0.251641963813886	0.9685	47.8	-0.07
Lac5	27.5384	1922.4616	0.251641963813886	0.9364	43.5	-0.2385
Lac5	26.5384	1923.4616	0.251641963813886	1.1053	39.1	0.4057
Lac5	25.5384	1924.4616	0.251641963813886	1.0586	34.8	0.2272
Lac5	24.5384	1925.4616	0.251641963813886	1.0518	30.4	0.1965
Lac5	23.5384	1926.4616	0.251641963813886	0.9743	21.7	-0.0802
Lac5	22.5384	1927.4616	0.251641963813886	0.808	30.4	-0.7067
Lac5	21.5384	1928.4616	0.251641963813886	0.882	30.4	-0.4306
Lac5	20.5384	1929.4616	0.251641963813886	0.8083	30.4	-0.6898
Lac5	19.5384	1930.4616	0.251641963813886	0.8565	30.4	-0.5331
Lac5	18.5384	1931.4616	0.367599996297024	0.9192	30.4	-0.2973
Lac5	17.5384	1932.4616	0.523656167360511	1.1246	26.1	0.4604
Lac5	16.5384	1933.4616	0.523656167360511	1.024	21.7	0.0771
Lac5	15.5384	1934.4616	0.523656167360511	0.924	26.1	-0.2787
Lac5	14.5384	1935.4616	0.523656167360511	0.9762	26.1	-0.1043
Lac5	13.5384	1936.4616	0.523656167360511	1.1325	26.1	0.4593
Lac5	12.5384	1937.4616	0.523656167360511	0.9546	26.1	-0.1879
Lac5	11.5384	1938.4616	0.523656167360511	1.0571	21.7	0.1996
Lac5	10.5384	1939.4616	0.523656167360511	0.9932	26.1	-0.0354
Lac5	9.5384	1940.4616	0.523656167360511	0.8886	30.4	-0.4031
Lac5	8.5384	1941.4616	0.523656167360511	0.9313	30.4	-0.251
Lac5	7.5384	1942.4616	0.523656167360511	1.0503	17.4	0.1704
Lac5	6.5384	1943.4616	1.28895953044755	1.1175	13	0.4192
Lac5	5.5384	1944.4616	1.30759244211568	0.8153	17.4	-0.6622
Lac5	4.5384	1945.4616	1.30759244211568	0.9299	17.4	-0.2154
Lac5	3.5384	1946.4616	1.30759244211568	1.0241	21.7	0.1214
Lac5	2.5384	1947.4616	1.30759244211568	1.1014	26.1	0.3736
Lac5	1.5384	1948.4616	1.30759244211568	0.8327	26.1	-0.5838
Lac5	0.538399999999996	1949.4616	1.30759244211568	1.116	26.1	0.4668
Lac5	-0.461600000000004	1950.4616	1.30759244211568	1.0804	26.1	0.3284
Lac5	-1.4616	1951.4616	1.30759244211568	0.7625	34.8	-0.8364
Lac5	-2.4616	1952.4616	1.30759244211568	0.7074	34.8	-1.0187
Lac5	-3.4616	1953.4616	1.36455841734508	0.8076	34.8	-0.6414
Lac5	-4.4616	1954.4616	1.52384822471682	0.9827	30.4	-0.0147
Lac5	-5.4616	1955.4616	1.52384822471682	1.0491	30.4	0.2049
Lac5	-6.4616	1956.4616	1.52384822471682	0.9645	34.8	-0.1141
Lac5	-7.4616	1957.4616	1.52384822471682	0.9403	34.8	-0.2291
Lac5	-8.4616	1958.4616	1.52384822471682	0.8538	34.8	-0.5344
Lac5	-9.4616	1959.4616	1.52384822471682	1.0326	21.7	0.1202
Lac5	-10.4616	1960.4616	1.52384822471682	1.3094	8.7	1.0648
Lac5	-11.4616	1961.4616	1.52384822471682	1.3233	4.3	1.1164
Lac5	-12.4616	1962.4616	1.52384822471682	1.5084	4.3	1.7884
Lac5	-13.4616	1963.4616	1.62631402252027	1.2253	4.3	0.7739
Lac5	-14.4616	1964.4616	1.7687180110766	1.1647	4.3	0.5679
Lac5	-15.4616	1965.4616	1.7687180110766	1.1575	4.3	0.5512
Lac5	-16.4616	1966.4616	1.7687180110766	0.9882	4.3	-0.0426
Lac5	-17.4616	1967.4616	1.7687180110766	1.0717	8.7	0.2409
Lac5	-18.4616	1968.4616	1.7687180110766	1.0576	17.4	0.1736
Lac5	-19.4616	1969.4616	1.7687180110766	0.9948	21.7	-0.0545
Lac5	-20.4616	1970.4616	1.7687180110766	1.0126	26.1	0.0383
Lac5	-21.4616	1971.4616	1.7687180110766	0.9401	39.1	-0.2781
Lac5	-22.4616	1972.4616	1.2537186379315	1.0541	43.5	0.1678
Lac5	-23.4616	1973.4616	0.355117839936552	1.0411	39.1	0.1406
Lac5	-24.4616	1974.4616	0.355117839936552	1.0224	47.8	0.1079
Lac5	-25.4616	1975.4616	0.355117839936552	0.8691	73.9	-0.4757
Lac5	-26.4616	1976.4616	0.355117839936552	1.136	78.3	0.4716
Lac5	-27.4616	1977.4616	0.355117839936552	0.6073	87	-1.3902
Lac5	-28.4616	1978.4616	0.355117839936552	0.5697	87	-1.5128
Lac5	-29.4616	1979.4616	0.355117839936552	0.6641	82.6	-1.151
Lac5	-30.4616	1980.4616	0.355117839936552	0.7749	82.6	-0.7385
Lac5	-31.4616	1981.4616	0.604129770029005	0.8618	78.3	-0.453
Lac5	-32.4616	1982.4616	0.622719290598184	0.935	65.2	-0.2281
Lac5	-33.4616	1983.4616	0.622719290598184	0.8985	52.2	-0.3656
Lac5	-34.4616	1984.4616	0.622719290598184	0.9997	52.2	-0.0142
Lac5	-35.4616	1985.4616	0.622719290598184	0.8085	47.8	-0.7087
Lac5	-36.4616	1986.4616	0.622719290598184	0.8669	39.1	-0.5027
Lac5	-37.4616	1987.4616	0.622719290598184	1.0418	21.7	0.1018
Lac5	-38.4616	1988.4616	0.622719290598184	1.1147	26.1	0.3648
Lac5	-39.4616	1989.4616	0.182563257589721	1.1617	17.4	0.5726
Lac5	-40.4616	1990.4616	0.132733378462682	0.9154	26.1	-0.318
Lac5	-41.4616	1991.4616	0.132733378462682	0.9102	17.4	-0.3366
Lac5	-42.4616	1992.4616	0.132733378462682	0.9927	21.7	-0.0303
Lac5	-43.4616	1993.4616	0.132733378462682	1.0084	17.4	0.0568
Lac5	-44.4616	1994.4616	0.132733378462682	1.0009	21.7	0.0086
Lac5	-45.4616	1995.4616	0.132733378462682	0.8104	30.4	-0.6879
Lac5	-46.4616	1996.4616	0.693569195498884	1.0312	30.4	0.1234
Lac5	-47.4616	1997.4616	1.72265288544358	0.9072	30.4	-0.3388
Lac5	-48.4616	1998.4616	1.72265288544358	0.9529	30.4	-0.1832
Lac5	-49.4616	1999.4616	1.72265288544358	1.0003	26.1	-0.0271
Lac5	-50.4616	2000.4616	1.72265288544358	1.1258	26.1	0.4367
Lac5	-51.4616	2001.4616	1.72265288544358	1.0468	26.1	0.1298
Lac5	-52.4616	2002.4616	1.72265288544358	1.0561	21.7	0.1689
Lac5	-53.4616	2003.4616	1.38310156605784	1.1591	8.7	0.5375
Lac5	-54.4616	2004.4616	0.8076370156197	1.1997	4.3	0.6893
Lac5	-55.4616	2005.4616	0.8076370156197	1.0895	4.3	0.303
Lac5	-56.4616	2006.4616	0.8076370156197	1.1258	8.7	0.4413
Lac5	-57.4616	2007.4616	0.8076370156197	1.2658	8.7	0.9745
Lac5	-58.4616	2008.4616	0.8076370156197	1.2785	8.7	0.9988
Lac5	-59.4616	2009.4616	1.36785424510531	1.1332	4.3	0.5169
Lac5	-60.4616	2010.4616	3.72696271173807	0.8674	13	-0.4688
Lac5	-61.4616	2011.4616	3.72696271173807	1.0023	13	0.0505
Lac5	-62.4616	2012.4616	3.72696271173807	1.1363	13	0.513
Lac5	-63.4616	2013.4616	3.72696271173807	1.1264	17.4	0.4453
Lac5	-64.4616	2014.4616	3.72696271173807	1.0586	34.8	0.1878
Lac5	-65.4616	2015.4616	1.99925091185154	0.9077	56.5	-0.3574
Lac5	-66.4616	2016.4616	1.65050546729936	1.0182	60.9	0.0508
Lac5	-67.4616	2017.4616	1.65050546729936	0.7664	72.7	-0.8311
Lac5	-68.4616	2018.4616	1.65050546729936	0.5859	76.2	-1.4642
Lac5	-69.4616	2019.4616	1.65050546729936	0.5935	83.3	-1.4224
Lac8	49.2845	1900.7155	0.327692650509235	1.2902	0	1.2512
Lac8	48.2845	1901.7155	0.327692650509235	0.9368	0	-0.2441
Lac8	47.2845	1902.7155	0.327692650509235	0.7587	0	-0.9976
Lac8	46.2845	1903.7155	0.327692650509235	0.8312	0	-0.691
Lac8	45.2845	1904.7155	0.327692650509235	0.8405	0	-0.6518
Lac8	44.2845	1905.7155	0.327692650509235	0.9615	0	-0.1397
Lac8	43.2845	1906.7155	0.327692650509235	1.0185	0	0.1013
Lac8	42.2845	1907.7155	0.327692650509235	1.181	0	0.791
Lac8	41.2845	1908.7155	0.327692650509235	0.8731	0	-0.5534
Lac8	40.2845	1909.7155	0.327692650509235	0.9357	0	-0.3041
Lac8	39.2845	1910.7155	0.327692650509235	1.0025	0	-0.0105
Lac8	38.2845	1911.7155	0.341527234337351	1.1076	0	0.4347
Lac8	37.2845	1912.7155	0.409645792937706	1.2596	0	1.0986
Lac8	36.2845	1913.7155	0.409645792937706	1.027	0	0.1075
Lac8	35.2845	1914.7155	0.409645792937706	0.9933	50	-0.0479
Lac8	34.2845	1915.7155	0.409645792937706	0.4891	50	-2.21
Lac8	33.2845	1916.7155	0.409645792937706	0.8449	50	-0.6969
Lac8	32.2845	1917.7155	0.409645792937706	0.9353	50	-0.2956
Lac8	31.2845	1918.7155	0.409645792937706	1.0952	50	0.3825
Lac8	30.2845	1919.7155	0.409645792937706	1.0534	50	0.2217
Lac8	29.2845	1920.7155	0.409645792937706	0.8318	50	-0.7326
Lac8	28.2845	1921.7155	0.409645792937706	0.8191	50	-0.7869
Lac8	27.2845	1922.7155	0.409645792937706	0.8966	50	-0.4529
Lac8	26.2845	1923.7155	0.409645792937706	1.0467	0	0.1861
Lac8	25.2845	1924.7155	0.409645792937706	1.0635	0	0.2655
Lac8	24.2845	1925.7155	0.409645792937706	1.1146	0	0.478
Lac8	23.2845	1926.7155	0.347045358447362	1.0046	0	-0.0184
Lac8	22.2845	1927.7155	0.287424461258775	0.9217	0	-0.3082
Lac8	21.2845	1928.7155	0.287424461258775	1.0756	0	0.3198
Lac8	20.2845	1929.7155	0.287424461258775	0.8348	0	-0.6389
Lac8	19.2845	1930.7155	0.287424461258775	0.8666	0	-0.5105
Lac8	18.2845	1931.7155	0.287424461258775	1.0853	0	0.4005
Lac8	17.2845	1932.7155	0.287424461258775	1.1652	0	0.7465
Lac8	16.2845	1933.7155	0.287424461258775	1.0352	0	0.0947
Lac8	15.2845	1934.7155	0.287424461258775	1.0495	0	0.1693
Lac8	14.2845	1935.7155	0.287424461258775	1.0739	0	0.0365
Lac8	13.2845	1936.7155	0.287424461258775	1.1617	0	0.436
Lac8	12.2845	1937.7155	0.287424461258775	1.0819	0	0.1361
Lac8	11.2845	1938.7155	0.287424461258775	1.3306	0	0.697
Lac8	10.2845	1939.7155	0.287424461258775	1.0394	0	-0.039
Lac8	9.28449999999999	1940.7155	0.394006083638235	1.2906	0	0.6409
Lac8	8.28449999999999	1941.7155	0.466748088277622	1.2645	0	0.5347
Lac8	7.28449999999999	1942.7155	0.466748088277622	1.1537	0	0.2805
Lac8	6.28449999999999	1943.7155	0.466748088277622	1.2807	0	0.7692
Lac8	5.28449999999999	1944.7155	0.466748088277622	1.1396	0	0.3398
Lac8	4.28449999999999	1945.7155	0.466748088277622	1.0528	0	0.1254
Lac8	3.28449999999999	1946.7155	0.466748088277622	1.1205	0	0.3348
Lac8	2.28449999999999	1947.7155	0.466748088277622	1.1704	0	0.5471
Lac8	1.28449999999999	1948.7155	0.466748088277622	1.2662	0	0.6541
Lac8	0.284499999999994	1949.7155	0.466748088277622	1.1124	25	0.4316
Lac8	-0.715500000000006	1950.7155	0.466748088277622	1.2448	25	0.7756
Lac8	-1.71550000000001	1951.7155	0.466748088277622	1.0427	50	0.2154
Lac8	-2.71550000000001	1952.7155	0.466748088277622	1.17685791855203	60	1.5823
Lac8	-3.71550000000001	1953.7155	0.693168032247355	1.1529	60	-0.9994
Lac8	-4.71550000000001	1954.7155	0.772465882756845	0.9827	60	-0.7876
Lac8	-5.71550000000001	1955.7155	0.772465882756845	1.1757	60	-0.5055
Lac8	-6.71550000000001	1956.7155	0.772465882756845	0.9433	60	-0.4128
Lac8	-7.71550000000001	1957.7155	0.772465882756845	0.7681	60	-0.6493
Lac8	-8.71550000000001	1958.7155	0.772465882756845	0.7514	60	-0.5258
Lac8	-9.71550000000001	1959.7155	0.772465882756845	0.8067	40	-0.3073
Lac8	-10.7155	1960.7155	0.772465882756845	0.8193	33.3	0.0973
Lac8	-11.7155	1961.7155	0.772465882756845	0.8232	33.3	0.0885
Lac8	-12.7155	1962.7155	0.772465882756845	0.8587	33.3	0.3675
Lac8	-13.7155	1963.7155	0.772465882756845	0.6819	33.3	-0.3524
Lac8	-14.7155	1964.7155	0.71827212476162	0.6388	33.3	-0.4682
Lac8	-15.7155	1965.7155	0.191177173445491	0.7068	33.3	-0.1449
Lac8	-16.7155	1966.7155	0.191177173445491	0.568	25	-0.788
Lac8	-17.7155	1967.7155	0.191177173445491	0.6484	25	-0.3919
Lac8	-18.7155	1968.7155	0.191177173445491	0.4833	22.2	-1.1091
Lac8	-19.7155	1969.7155	0.191177173445491	0.4237	20	-1.553
Lac8	-20.7155	1970.7155	0.191177173445491	0.6793	20	-0.9142
Lac8	-21.7155	1971.7155	0.191177173445491	0.6987	27.3	-0.9759
Lac8	-22.7155	1972.7155	0.191177173445491	0.8991	30.8	-0.4589
Lac8	-23.7155	1973.7155	0.191177173445491	1.0313	30.8	-0.0167
Lac8	-24.7155	1974.7155	0.191177173445491	1.2041	15.4	0.4
Lac8	-25.7155	1975.7155	0.404174937272678	1.1344	15.4	0.234
Lac8	-26.7155	1976.7155	0.534770797236304	1.1772	21.4	0.4402
Lac8	-27.7155	1977.7155	0.534770797236304	0.8175	20	-0.6042
Lac8	-28.7155	1978.7155	0.534770797236304	0.7659	20	-0.7216
Lac8	-29.7155	1979.7155	0.534770797236304	0.9687	13.3	-0.0808
Lac8	-30.7155	1980.7155	0.534770797236304	1.1224	12.5	0.4365
Lac8	-31.7155	1981.7155	0.534770797236304	1.2359	12.5	0.6594
Lac8	-32.7155	1982.7155	0.534770797236304	1.1178	18.8	0.2223
Lac8	-33.7155	1983.7155	0.534770797236304	1.0482	11.8	-0.0986
Lac8	-34.7155	1984.7155	0.484752512083841	1.2077	11.8	0.5453
Lac8	-35.7155	1985.7155	0.350180926812186	1.0488	5.9	0.0682
Lac8	-36.7155	1986.7155	0.350180926812186	1.1184	5.9	0.2426
Lac8	-37.7155	1987.7155	0.350180926812186	1.1517	5.9	0.3642
Lac8	-38.7155	1988.7155	0.350180926812186	1.1368	5.9	0.3925
Lac8	-39.7155	1989.7155	0.350180926812186	1.0577	5.9	0.1221
Lac8	-40.7155	1990.7155	0.350180926812186	0.965	5.9	-0.1645
Lac8	-41.7155	1991.7155	0.350180926812186	0.9174	5.9	-0.3038
Lac8	-42.7155	1992.7155	0.350180926812186	0.9674	5.9	-0.1866
Lac8	-43.7155	1993.7155	0.195940011113225	1.1026	5.9	0.3912
Lac8	-44.7155	1994.7155	0.130272791224825	1.2244	11.8	0.7116
Lac8	-45.7155	1995.7155	0.130272791224825	1.0463	11.8	0.1788
Lac8	-46.7155	1996.7155	0.130272791224825	1.1994	11.8	0.6938
Lac8	-47.7155	1997.7155	0.130272791224825	0.9581	11.8	-0.0998
Lac8	-48.7155	1998.7155	0.130272791224825	0.9676	11.8	-0.1027
Lac8	-49.7155	1999.7155	0.130272791224825	1.0481	11.8	0.1362
Lac8	-50.7155	2000.7155	0.124801941991753	1.0711	11.8	0.2516
Lac8	-51.7155	2001.7155	0	0.9772	5.9	-0.0826
Lac8	-52.7155	2002.7155	0	1.1862	5.9	0.76
Lac8	-53.7155	2003.7155	0	1.1042	5.9	0.4591
Lac8	-54.7155	2004.7155	0	1.0626	5.9	0.3179
Lac8	-55.7155	2005.7155	0	0.9832	11.8	-0.0341
Lac8	-56.7155	2006.7155	0	0.8717	17.6	-0.368
Lac8	-57.7155	2007.7155	0.075578174384667	0.9704	17.6	-0.0376
Lac8	-58.7155	2008.7155	0.187938130767351	1.0001	17.6	0.0955
Lac8	-59.7155	2009.7155	0.187938130767351	1.0131	17.6	0.1106
Lac8	-60.7155	2010.7155	0.187938130767351	0.8614	23.5	-0.4543
Lac8	-61.7155	2011.7155	0.187938130767351	0.8307	17.6	-0.5149
Lac8	-62.7155	2012.7155	0.246817508709725	0.9051	17.6	-0.2865
Lac8	-63.7155	2013.7155	0.754166771412052	1.0956	11.8	0.5292
Lac8	-64.7155	2014.7155	0.754166771412052	1.0601	17.6	0.3518
Lac8	-65.7155	2015.7155	0.754166771412052	0.8222	35.3	-0.5411
Lac8	-66.7155	2016.7155	0.665463237327716	0.8781	29.4	-0.3059
Lac8	-67.7155	2017.7155	0	0.8575	29.4	-0.4112
Lac8	-68.7155	2018.7155	0	0.8284	25	-0.4441
