# Supplementary material for: Reconstructing spruce budworm outbreak severity: a comparison of paleoecological and tree-ring signals
Source: PLoS One. 2025 Aug 12;20(8):e0329406. doi: 10.1371/journal.pone.0329406 (PMC12342301; doi:10.1371/journal.pone.0329406)
Supplement: S6 Dataset — (ZIP) [file pone.0329406.s006.zip › Lepidopteran scale data/Raw_data_210Pb_lepidopteran_scale_accumulations.xlsx]

## Sheet: Feuil1
Lake	Top depth (cm)	Bottom depth (cm)	Po-210 Total activity (DPM/g)	Error Po-210 +/- standard deviation (DPM/g)	Dry weight/cubic centimetre (g/cm3)
Belanger	0	1	32.79	0.67	0.097
Belanger	3	4	21.34	0.46	0.09
Belanger	7	8	9.37	0.37	0.109
Belanger	11	12	2.69	0.15	0.12
Belanger	19	20	1.75	0.14	0.128
Belanger	24	25	0.74	0.1	0.158
Bois Joli	0	1	39.17	1.2	0.012
Bois Joli	2	3	35.34	1.12	0.031
Bois Joli	5	6	16.34	0.51	0.061
Bois Joli	9	10	3.63	0.19	0.089
Bois Joli	14	15	2.55	0.17	0.07
Bois Joli	24	25	0.49	0.07	0.1
Buire	0	1	37.63	0.97	0.029
Buire	2	3	32.2	0.86	0.05
Buire	5	6	22.56	0.55	0.064
Buire	9	10	9.43	0.37	0.062
Buire	14	15	3.83	0.23	0.06
Buire	24	25	0.71	0.11	0.066
1	0	1	51.57	1.07	0.015
1	2	3	43.08	0.88	0.052
1	5	6	31.44	0.61	0.066
1	9	10	15.37	0.5	0.06
1	14	15	5.78	0.35	0.039
1	24	25	0.85	0.17	0.035
2	0	1	37.68	0.98	0.035
2	2	3	42.45	0.83	0.05
2	5	6	46.84	0.85	0.054
2	9	10	16.54	0.46	0.066
2	14	15	8.38	0.32	0.075
2	24	25	1.2	0.12	0.082
3	0	1	69.85	1.62	0.005
3	2	3	65.07	1.66	0.021
3	5	6	38.44	0.52	0.097
3	9	10	16.66	0.47	0.055
3	14	15	1.64	0.11	0.105
3	24	25	0.23	0.05	0.103
4	0	1	63.93	1.49	0.025
4	2	3	69.33	1.53	0.028
4	5	6	109.35	1.35	0.047
4	9	10	85.27	1.06	0.054
4	14	15	41.35	0.89	0.054
4	18	19	18.43	0.67	0.043
4	24	25	9.33	0.43	0.05
5	0	1	67.77	0.92	0.022
5	2	3	63.1	0.94	0..055
5	5	6	17.73	0.53	0.095
5	9	10	6.93	0.26	0.094
5	14	15	4.92	0.17	0.123
5	24	25	2	0.15	0.079
8	0	1	121.38	3.09	0.002
8	2	3	124.17	2.03	0.021
8	5	6	26.35	0.69	0.05
8	9	10	8.82	0.36	0.057
8	14	15	3.9	0.22	0.062
8	24	25	1.24	0.13	0.074

## Sheet: Feuil2
Lake	Top depth (cm)	Bottom depth (cm)	Lepidopteran scale count	volume (cm3)
Belanger	0	1	6	1
Belanger	1	2	6	1
Belanger	2	3	16	1
Belanger	3	4	10	1
Belanger	4	5	6	1
Belanger	5	6	7	1
Belanger	6	7	10	1
Belanger	7	8	7	1
Belanger	8	9	7	1
Belanger	9	10	5	1
Belanger	10	11	6	1
Belanger	11	12	7	1
Belanger	12	13	10	1
Belanger	13	14	12	1
Belanger	14	15	5	1
Belanger	15	16	1	1
Belanger	16	17	4	1
Belanger	17	18	3	1
Belanger	18	19	5	1
Belanger	19	20	2	1
Belanger	20	21	6	1
Belanger	21	22	4	1
Belanger	22	23	3	1
Belanger	23	24	1	1
Belanger	24	25	4	1
Belanger	25	26	3	1
Belanger	26	27	8	1
Belanger	27	28	7	1
Belanger	28	29	4	1
Belanger	29	30	0	1
Belanger	30	31	2	1
Belanger	31	32	3	1
Bois Joli	0	1	2	1
Bois Joli	1	2	4	1
Bois Joli	2	3	8	1
Bois Joli	3	4	9	1
Bois Joli	4	5	5	1
Bois Joli	5	6	20	1
Bois Joli	6	7	12	1
Bois Joli	7	8	27	1
Bois Joli	8	9	21	1
Bois Joli	9	10	24	1
Bois Joli	10	11	30	1
Bois Joli	11	12	52	1
Bois Joli	12	13	24	1
Bois Joli	13	14	26	1
Bois Joli	14	15	15	1
Bois Joli	15	16	18	1
Bois Joli	16	17	22	1
Bois Joli	17	18	29	1
Bois Joli	18	19	33	1
Bois Joli	19	20	30	1
Bois Joli	20	21	15	1
Bois Joli	21	22	20	1
Bois Joli	22	23	36	1
Bois Joli	23	24	20	1
Bois Joli	24	25	3	1
Bois Joli	25	26	3	1
Bois Joli	26	27	4	1
Bois Joli	27	28	1	1
Bois Joli	28	29	1	1
Bois Joli	29	30	4	1
Bois Joli	30	31	0	1
Bois Joli	31	32	7	1
Buire	0	1	7	1
Buire	1	2	4	1
Buire	2	3	12	1
Buire	3	4	2	1
Buire	4	5	9	1
Buire	5	6	17	1
Buire	6	7	8	1
Buire	7	8	10	1
Buire	8	9	19	1
Buire	9	10	13	1
Buire	10	11	10	1
Buire	11	12	13	1
Buire	12	13	24	1
Buire	13	14	22	1
Buire	14	15	15	1
Buire	15	16	6	1
Buire	16	17	5	1
Buire	17	18	6	1
Buire	18	19	5	1
Buire	19	20	7	1
Buire	20	21	11	1
Buire	21	22	17	1
Buire	22	23	13	1
Buire	23	24	29	1
Buire	24	25	11	1
Buire	25	26	2	1
Buire	26	27	3	1
Buire	27	28	1	1
Buire	28	29	2	1
Buire	29	30	4	1
Buire	30	31	4	1
Buire	31	32	4	1
1	0	1	2	1
1	1	2	2	1
1	2	3	1	1
1	3	4	10	1
1	4	5	4	1
1	5	6	0	1
1	6	7	5	1
1	7	8	3	1
1	8	9	1	1
1	9	10	1	1
1	10	11	7	1
1	11	12	6	1
1	12	13	6	1
1	13	14	1	1
1	14	15	1	1
1	15	16	10	1
1	16	17	1	1
1	17	18	3	1
1	18	19	1	1
1	19	20	0	1
2	0	1	9	1
2	1	2	7	1
2	2	3	3	1
2	3	4	11	1
2	4	5	13	1
2	5	6	8	1
2	6	7	8	1
2	7	8	9	1
2	8	9	15	1
2	9	10	12	1
2	10	11	12	1
2	11	12	7	1
2	12	13	2	1
2	13	14	9	1
2	14	15	7	1
2	15	16	9	1
2	16	17	18	1
2	17	18	4	1
2	18	19	7	1
2	19	20	2	1
3	0	1	2	1
3	1	2	5	1
3	2	3	3	1
3	3	4	3	1
3	4	5	6	1
3	5	6	6	1
3	6	7	8	1
3	7	8	7	1
3	8	9	3	1
3	9	10	4	1
3	10	11	6	1
3	11	12	3	1
3	12	13	6	1
3	13	14	1	1
3	14	15	28	1
3	15	16	10	1
3	16	17	26	1
3	17	18	25	1
3	18	19	29	1
3	19	20	18	1
4	0	1	0	1
4	1	2	6	1
4	2	3	3	1
4	3	4	3	1
4	4	5	0	1
4	5	6	6	1
4	6	7	16	1
4	7	8	0	1
4	8	9	4	1
4	9	10	3	1
4	10	11	13	1
4	11	12	9	1
4	12	13	5	1
4	13	14	6	1
4	14	15	6	1
4	15	16	5	1
4	16	17	6	1
4	17	18	8	1
4	18	19	3	1
4	19	20	3	1
5	0	1	8	1
5	1	2	20	1
5	2	3	5	1
5	3	4	12	1
5	4	5	1	1
5	5	6	5	1
5	6	7	3	1
5	7	8	16	1
5	8	9	15	1
5	9	10	14	1
5	10	11	6	1
5	11	12	3	1
5	12	13	9	1
5	13	14	4	1
5	14	15	7	1
5	15	16	7	1
5	16	17	6	1
5	17	18	15	1
5	18	19	4	1
5	19	20	10	1
8	0	1	0	1
8	1	2	3	1
8	2	3	1	1
8	3	4	0	1
8	4	5	1	1
8	5	6	3	1
8	6	7	5	1
8	7	8	2	1
8	8	9	9	1
8	9	10	6	1
8	10	11	4	1
8	11	12	6	1
8	12	13	5	1
8	13	14	8	1
8	14	15	2	1
8	15	16	9	1
8	16	17	4	1
8	17	18	21	1
8	18	19	5	1
8	19	20	2	1
