# Supplementary material for: Reconstructing spruce budworm outbreak severity: a comparison of paleoecological and tree-ring signals
Source: PLoS One. 2025 Aug 12;20(8):e0329406. doi: 10.1371/journal.pone.0329406 (PMC12342301; doi:10.1371/journal.pone.0329406)
Supplement: S7 Dataset — (ZIP) [file pone.0329406.s007.zip › Belanger wavelet data/Coherence_Lepidopteran_scales_GSI/coherence_wavelet_coi.txt]

x
1	7.30472168585185e-06
2	0.730472168585184
3	1.46094433717037
4	2.19141650575555
5	2.92188867434074
6	3.65236084292592
7	4.38283301151111
8	5.11330518009629
9	5.84377734868148
10	6.57424951726666
11	7.30472168585185
12	8.03519385443703
13	8.76566602302221
14	9.4961381916074
15	10.2266103601926
16	10.9570825287778
17	11.687554697363
18	12.4180268659481
19	13.1484990345333
20	13.8789712031185
21	14.6094433717037
22	15.3399155402889
23	16.0703877088741
24	16.8008598774592
25	17.5313320460444
26	18.2618042146296
27	18.9922763832148
28	19.7227485518
29	20.4532207203852
30	21.1836928889703
31	21.9141650575555
32	22.6446372261407
33	23.3751093947259
34	24.1055815633111
35	24.8360537318963
36	25.5665259004815
37	26.2969980690666
38	27.0274702376518
39	27.757942406237
40	28.4884145748222
41	29.2188867434074
42	29.9493589119926
43	30.6798310805777
44	31.4103032491629
45	32.1407754177481
46	32.8712475863333
47	33.6017197549185
48	34.3321919235037
49	35.0626640920889
50	35.793136260674
51	36.5236084292592
52	37.2540805978444
53	37.9845527664296
54	38.7150249350148
55	37.9845527664296
56	37.2540805978444
57	36.5236084292592
58	35.793136260674
59	35.0626640920889
60	34.3321919235037
61	33.6017197549185
62	32.8712475863333
63	32.1407754177481
64	31.4103032491629
65	30.6798310805777
66	29.9493589119926
67	29.2188867434074
68	28.4884145748222
69	27.757942406237
70	27.0274702376518
71	26.2969980690666
72	25.5665259004815
73	24.8360537318963
74	24.1055815633111
75	23.3751093947259
76	22.6446372261407
77	21.9141650575555
78	21.1836928889703
79	20.4532207203852
80	19.7227485518
81	18.9922763832148
82	18.2618042146296
83	17.5313320460444
84	16.8008598774592
85	16.0703877088741
86	15.3399155402889
87	14.6094433717037
88	13.8789712031185
89	13.1484990345333
90	12.4180268659481
91	11.687554697363
92	10.9570825287778
93	10.2266103601926
94	9.4961381916074
95	8.76566602302221
96	8.03519385443703
97	7.30472168585185
98	6.57424951726666
99	5.84377734868148
100	5.11330518009629
101	4.38283301151111
102	3.65236084292592
103	2.92188867434074
104	2.19141650575555
105	1.46094433717037
106	0.730472168585184
107	7.30472168585185e-06
