# Supplementary material for: Reconstructing spruce budworm outbreak severity: a comparison of paleoecological and tree-ring signals
Source: PLoS One. 2025 Aug 12;20(8):e0329406. doi: 10.1371/journal.pone.0329406 (PMC12342301; doi:10.1371/journal.pone.0329406)
Supplement: S7 Dataset — (ZIP) [file pone.0329406.s007.zip › Belanger wavelet data/Coherence_Lepidopteran_scales_GSI/coherence_wavelet_phase.txt]

V1	V2	V3	V4	V5	V6	V7	V8	V9	V10	V11	V12	V13	V14	V15	V16	V17	V18	V19	V20	V21	V22	V23	V24	V25	V26	V27	V28	V29	V30	V31	V32	V33	V34	V35	V36	V37	V38	V39	V40	V41	V42	V43	V44	V45	V46	V47	V48	V49	V50
1	3.14007757732565	-3.13675968881989	-3.12741149530407	-3.11586361818292	-3.10719601602965	-3.106856792071	-3.11032370573862	-3.10837707310975	-3.0946889994039	-3.07890174302701	-3.07696297263397	-3.08067058865264	-3.0837810079362	-3.09518539301112	-3.1121384557462	-3.12396716596235	-3.12091405743983	-3.08974274658896	-3.04077491916731	-3.01621710880531	-3.02896321778589	-3.04001022558776	-3.02959333989193	-3.01035109875719	-2.98939941497674	-2.9869721262258	-3.02442539211929	-3.07280706270485	-3.08913216985302	-3.07976416078334	-3.06677723204214	-3.05148600845502	-3.02801842053452	-2.99514670439063	-2.96075096229639	-2.96247844049388	-3.01084946501551	-3.03028354396986	-2.97848532823011	-2.88554687074121	-2.82814176365934	-2.88577388158564	-2.99642588109635	-3.01274186222405	-2.94545009467733	-2.86033438477288	-2.78891976069709	-2.77390812831802	-2.79564226848668
2	3.13726250655731	-3.13986807071261	-3.13011722805933	-3.1162266500538	-3.10309633792479	-3.10233876911241	-3.11370463610159	-3.11651244913981	-3.09579974361454	-3.06874324744497	-3.06686588057498	-3.07485558088981	-3.07760369785813	-3.09388492167605	-3.12320116495226	3.13541715198743	3.13261074111616	-3.10561189205605	-3.02465492524754	-2.98584447819528	-3.01978559485766	-3.04890871354006	-3.03339244037044	-3.00212280561968	-2.9641581252901	-2.95274955706505	-3.01392298789607	-3.09766808023598	-3.12093894038093	-3.10070734142053	-3.08217480780965	-3.06595140693405	-3.03720066985507	-2.9891861586508	-2.9301273842887	-2.93374479078749	-3.03726971474083	-3.08476774615088	-3.00216122440828	-2.84831021649385	-2.73897250050906	-2.83263394843069	-3.06650185183987	-3.09167929061845	-2.97126805738975	-2.83905217784878	-2.72875879903781	-2.71902586438824	-2.76370546815045
3	3.13349967844258	3.1388290415263	-3.13483135056171	-3.11876035170013	-3.09748763874445	-3.0876691692257	-3.11875639546381	-3.13940726484533	-3.10200495499254	-3.04711096208874	-3.0460872935889	-3.06610178746578	-3.06396411528208	-3.08482572210306	-3.13865919818847	3.09083287232824	3.07136558366643	3.14022226443637	-2.98934015328533	-2.91221612526351	-3.00340116641352	-3.08158641431964	-3.04884392213568	-2.99305520084135	-2.91792843038076	-2.87630020610678	-2.98654048177691	3.12897580785977	3.09890277233499	-3.13212345308425	-3.10250223331113	-3.0911157022733	-3.0581850764944	-2.98228065291373	-2.86096203226743	-2.8478129197951	-3.10667735579345	3.07042261091724	-3.05803341874766	-2.78575819370772	-2.54976307960257	-2.64569638439564	2.99567069332533	3.01551364940281	-3.01342348985126	-2.79856410254076	-2.60555492151828	-2.62355251874397	-2.72528197949998
4	3.12861183668373	3.13257938767758	3.14060358035583	-3.12659605096005	-3.09764914805199	-3.05113412320024	-3.09153362476078	3.06045743760085	-3.12399956269723	-2.99307204959684	-2.99560326012606	-3.05993714246029	-3.03440073202411	-3.0475344163781	3.1304708372117	2.99712655200295	2.93281721272274	3.03678356085674	-2.9114553106692	-2.69927511734955	-2.96358118342881	3.07248192738125	-3.09100637072671	-2.98881805806617	-2.83516976629767	-2.68150991608785	-2.89501805849062	2.96621667581767	2.95796770498176	3.11186646927929	-3.1185789766026	-3.13955839408596	-3.11593765247988	-2.99126441966314	-2.71046744515016	-2.49365140454179	2.87618326938612	2.76026085557944	3.10343362822794	-2.69220363918909	-2.20288945941719	-1.75614077905625	1.77477304320795	2.68584882083802	-3.04851012995899	-2.72547170384041	-2.30279119375812	-2.45223425373217	-2.7088758616497
5	3.12257197643711	3.12448434991259	3.12942979305226	3.14125087294182	-3.11739735021663	-3.06904276195709	-2.92602008048301	2.90710551334908	3.12525207299657	-2.84630476409712	-2.82395577593734	-3.11729767091695	-2.97529774992867	-2.91127778397812	-3.08174588376258	2.72841480772741	2.60952527462759	2.71191116754181	-2.78195381082603	-2.02896355351796	-2.39005197064777	2.47800666475745	-3.12982358228741	-3.00768220611533	-2.73909552957195	-2.15484552921534	-2.26218557294008	2.28734052148155	2.6326672048983	3.11271165095895	-3.06717522858001	3.03589962148756	2.98485861324685	-3.09277477330593	-2.55758917835032	-1.12175445795098	1.30937298517414	2.19422582976909	2.88410497761856	-2.56169475002945	-1.81415067018749	-1.06361393731157	0.0143116562192508	2.8816039502876	-2.96698378872683	-2.7436355420301	-1.30084917561789	-2.2053777640282	-2.85517590666081
6	3.11561529018157	3.11499535638303	3.11583568949335	3.12100162380323	3.13391399127443	-3.13100653737795	-3.1322686807951	3.07888082276769	3.07498144569496	-2.65793140607357	-1.84201648969968	2.30384971535483	-2.83444082878593	-2.61117744342975	-1.9638232396947	1.6440099767562	2.06122845446768	1.92878095968186	0.767412546158152	-0.837189928574337	-0.721790636912023	-1.91509916077595	-2.91213400236437	-3.09247423831517	-3.03847195402103	-1.02645636324289	-0.288670067828639	0.781545793232545	1.95118714806156	-2.86994086156941	-2.70455699488788	-2.17894205119895	2.59697596432995	2.88502865643775	2.98095625384021	0.687972848205162	1.11063468686568	1.63387383568547	2.43465351555751	-2.16667345590175	-1.44071872446327	-1.0986386598615	-1.13962117128021	-2.03435987111883	-2.77737751141487	2.74518664536903	1.0331237874078	2.04894522177529	2.81249977260938
7	3.10825243212514	3.10501444713845	3.10166703502509	3.10038459342195	3.10422173141278	3.11121330537806	3.09788785663872	3.00778683433424	2.81653369587346	2.81045421294819	-1.74596845214417	-2.10497198417308	-2.45930880607733	-2.51464163718852	-2.7791619522804	2.32136262230816	1.78700435511042	1.34991854331072	0.645308746690171	-0.212534369094486	-0.972803447632833	-1.88791582864691	-2.67756600442492	3.03808572747036	2.2996274754325	0.792138566058709	0.163317948864649	0.0354652879498233	-0.564986036236711	-1.90567705366345	-2.25804840998375	-2.41787690601383	3.033184708995	2.59804970316207	2.20192607063338	1.60912151159683	1.24815165152729	1.06529756968703	0.593853606363429	-0.729663513305014	-0.940869941776741	-1.0315622249348	-1.33974418005656	-1.93910278112118	-2.68534233166709	2.77689446937063	2.11418970124444	2.04195683333804	2.15884888672889
8	3.10116580117733	3.09556712170385	3.08854599723556	3.08197610230056	3.07989483688999	3.08545384238447	3.08436033828953	3.00677437339556	2.70264664380816	2.10081203629878	0.947654635985497	-1.84916067142831	-2.21379176477508	-2.54490871009616	-3.04720423011196	2.49530032584636	1.77840441547842	1.1904822498374	0.599180949798235	-0.112853883153438	-0.969762371003887	-1.85540429388691	-2.62442865428035	2.94439508401314	2.10186295263447	1.13125034905083	0.358959110096298	-0.179462468654282	-0.754267091453871	-1.46008465234906	-2.1174447218852	-2.71696370950294	2.97034882611918	2.46107377188781	2.02784768366265	1.60191263786367	1.15903884168371	0.671760973760258	0.156920669271017	-0.279852626054214	-0.556398740642133	-0.82090872646277	-1.23648857824868	-1.85967054595622	-2.58478022752758	3.02369398427699	2.51218190245169	2.1929039948364	1.92338852124285
9	3.09507918217532	3.08755980204165	3.07751563993439	3.06657100442111	3.05984208570065	3.06722532025667	3.09566555300178	3.10938975560227	2.93616844933552	2.03643508734826	0.530027768508552	-1.18148996834613	-1.96907057336216	-2.45052844470897	-2.99362776271772	2.56332814915718	1.78259641112208	1.15709949214068	0.608243056687408	-0.0381211430850193	-0.907734168961232	-1.84640182312716	-2.62445744264603	2.92947912444998	2.06088026987503	1.10731455796368	0.34902451099274	-0.219750496398808	-0.747496024277045	-1.36486154373624	-2.12389433151649	-2.87375437676273	2.81459495749882	2.34361178643893	1.9367074450413	1.52899832143649	1.03919994717084	0.460313427663312	0.034349527421963	-0.156648894960379	-0.310304652475328	-0.564779428552837	-1.00843741370655	-1.70331835578652	-2.47865939042656	-3.1073920920567	2.69482758986127	2.29739552635154	1.88607248684859
10	3.09067314847634	3.08169873466058	3.06910360892443	3.05388408877116	3.0409611105135	3.04404902223268	3.09120975679245	-3.07075593096326	-2.91018818094027	-2.75379402753736	-0.614830646022281	-1.02555376029645	-1.69433185841864	-2.21145296686076	-2.73245639064233	2.76210878634668	1.77050029433948	1.14067188371437	0.693430483270428	0.168786479760627	-0.75497900509313	-1.91861293963531	-2.66072732005934	2.97345795126814	2.02851065644473	0.878023105214895	0.179254411052527	-0.285806991904109	-0.718658877871005	-1.29497127589073	-2.23203095928851	-3.13132600670141	2.60348066555632	2.21205992519692	1.87307588603486	1.51486772406568	0.999545154226113	0.233684976290364	-0.130867055787624	-0.081417561184655	-0.0828290773922335	-0.254502468322595	-0.646202521899534	-1.44946711557944	-2.44599437221926	-3.07886957235022	2.76405236148308	2.37399858765334	1.9478263441051
11	3.08858459202465	3.07858053169068	3.06367961821469	3.04359959551258	3.0209227994979	3.00645076315576	3.03198533093915	-3.11059362679798	-2.76594871488538	-2.31145771491048	-1.82938151391642	-1.52616183690982	-1.6453581410229	-1.92629060109402	-2.24191196019881	-2.83200997914786	1.54441088637423	1.04838704942831	0.83612679021214	0.616334363789191	0.044480258577156	-2.35603332056533	-2.7713920116882	-3.11473196056	2.12880008069643	0.200308235444966	-0.162792592278064	-0.40200867971	-0.633185877234281	-0.995602235292128	-2.64566268720908	2.60718027803598	2.29215893950308	2.06025289205081	1.85245916206971	1.63996366498666	1.25225990235595	-0.420389016426998	-0.468040285759808	0.0294088387636918	0.199786988032819	0.149567622390107	-0.0518592663837167	-0.763398112145456	-2.74874864579343	3.04973808388393	2.73659826505979	2.43150646963977	2.08937383519751
12	3.08953621878614	3.07901619776891	3.06221225030905	3.0371072088047	3.00237888227797	2.96025499336097	2.92543638825401	2.95479215787599	-3.03226696824457	-2.26005277976457	-1.80357649697917	-1.65493354380974	-1.63169143089677	-1.66791744046201	-1.6659433041103	-1.40020080990162	0.0617918563299135	0.741697648467345	0.94974547336911	1.13957518659324	1.61214725471393	2.77972395332189	-2.96895167529567	-2.64479612470957	-1.63774530859411	-0.762031722300412	-0.585293113914986	-0.527023390565773	-0.440879379035264	-0.128781246983723	1.18438595186688	1.82102035107416	1.91268612656337	1.90007741469786	1.87975427713214	1.93297572161458	2.36138561526077	-2.32784764217045	-0.957835627758492	0.373657809430291	0.583791121840521	0.638799597326384	0.712359514067907	1.13455132655612	2.40415028968654	2.68109304689288	2.61956977569102	2.46681492867998	2.27668782227355
13	3.0945592096407	3.08444304516944	3.06698296970417	3.03863040337353	2.99442908137229	2.92778719594789	2.83108623023292	2.69967916051479	2.55052548069958	2.85684678903831	-1.21286723858678	-1.30681464914726	-1.37536168872581	-1.36914207285709	-1.24148984142436	-0.900497094873686	-0.263079331654558	0.43987179071091	0.966580454518084	1.40722872611102	1.90623383639687	2.53891882204345	-3.08291829123953	-2.42870307179041	-1.75590964131967	-1.24238726538893	-0.910621373447556	-0.637501220997705	-0.304331217290082	0.196708600029484	0.828465068193561	1.31520817347221	1.58971752714254	1.75107621012975	1.89178324357483	2.10162123290494	2.46962449192323	2.83482746108294	1.92503227039949	1.06411647690582	1.04588356150703	1.12519835270598	1.29332801231445	1.62005227129216	2.06794566319481	2.37760190286035	2.48667179317928	2.48275856291364	2.43905867777017
14	3.10511373874317	3.09702768513053	3.08148931094599	3.0543373225942	3.00902518489447	2.93488632090854	2.81367504774348	2.61195778919079	2.26093251969211	1.58617507795796	0.381325735950674	-0.496242832198719	-0.873518842380172	-0.98936173159179	-0.910774982509332	-0.640675676822429	-0.182056896611122	0.398080562559426	0.984003373051076	1.52110954157672	2.03835346799456	2.58675759702997	-3.09883490981734	-2.4945280691938	-1.957665041152	-1.51978453201718	-1.14934136376351	-0.787003403583133	-0.376100943311455	0.104921441868788	0.60664223573115	1.04067903817751	1.36737101205503	1.60988147726882	1.81185921989942	2.00227266646122	2.15553760649293	2.1355262280887	1.81472932316621	1.52789629647156	1.46638662091945	1.53210935246766	1.6755203733307	1.8793136218586	2.10924019644568	2.30712621502674	2.43703267250219	2.50667594533954	2.54762770554736
15	3.12284807319256	3.11909703080213	3.10913654992607	3.08936818662804	3.05414370655282	2.99430797478982	2.89435758273117	2.72661056880503	2.43950440430864	1.94240490352218	1.15402850431605	0.270989080913387	-0.333463197853937	-0.608833134268765	-0.630994764233263	-0.436367519847954	-0.0368330735536112	0.514265608693351	1.10112222949363	1.64745988596904	2.15750512671338	2.6625068201888	-3.10701721764242	-2.60656450566335	-2.15351218549381	-1.75589248842741	-1.39179515137693	-1.02471806138179	-0.614692406966037	-0.13506455891897	0.385447191470088	0.854272954160477	1.21353150478663	1.4765900083322	1.67419487546713	1.81979272348444	1.90125774056879	1.89688838767833	1.82711585172329	1.77021338721392	1.77804487161274	1.84780511921621	1.96071865242883	2.09878027770662	2.24338433216702	2.37570944832187	2.48321044141212	2.56529981457253	2.63280193505133
16	-3.13428300531526	-3.13123575234228	-3.13197005917543	-3.13873753313149	3.12833797632815	3.09800990149929	3.04623106306576	2.96207531655908	2.82801341791832	2.60930845020279	2.1825315161261	0.842198572540106	-0.227900262400694	-0.511734726207275	-0.550358306034012	-0.386997277082693	0.0286899841479629	0.689971414817516	1.34779519355335	1.87190317141088	2.32316447567294	2.75187417550799	-3.11119010944554	-2.70817430728656	-2.33562800650307	-1.99683151993578	-1.68097475350419	-1.36394210368524	-1.00240986095524	-0.520679448103322	0.126760300467807	0.738795368389187	1.14281797759191	1.3985289648526	1.57445215988628	1.70152443165515	1.79080412032334	1.84999345874337	1.89400641047721	1.94275066754502	2.00969268992709	2.09678168061542	2.19844366923745	2.30643727065748	2.41229744187049	2.50882161384276	2.5918124508339	2.66168647696331	2.72388041174196
17	-3.1001782652811	-3.08854269314596	-3.0777809791606	-3.06874643867344	-3.06252062256057	-3.06031833195476	-3.06312596633521	-3.07067441923084	-3.07870467970379	-3.07120645405931	-2.99299133445995	-2.61940006240689	-1.61200248863721	-1.10075749731104	-0.916537975719957	-0.736914131809267	-0.344200252960926	0.864088919348228	1.83503267727759	2.25449835471578	2.57753443882409	2.8874271360536	-3.08745799940346	-2.78760980431116	-2.50635029017157	-2.24988498233191	-2.01786350538448	-1.80188034122024	-1.57731234577225	-1.25596324536385	-0.358696738811619	0.901049951126456	1.28654163282273	1.46516439762429	1.59071075869693	1.69864285595019	1.80026139099219	1.90006620555855	2.00055281967161	2.10312068996547	2.20769425653332	2.31259802404228	2.41500655616535	2.51155234096623	2.59887188022973	2.67423262095481	2.73639490792769	2.78657921464315	2.82902994208292
18	-3.06029157207636	-3.03963097838064	-3.01728858646181	-2.99320610106939	-2.96723449190922	-2.93897201992591	-2.90740480181962	-2.87014831412796	-2.82192294636887	-2.75170761489691	-2.63840048773765	-2.44951700041943	-2.16653751643673	-1.85149680738238	-1.61533841957595	-1.50480110383206	-1.59045860903012	-2.45536522708008	2.92201286401455	2.83545507359037	2.92672027861864	3.07977593913261	-3.02326612073816	-2.83595153436278	-2.65673678707587	-2.49793009339715	-2.36995402872066	-2.28405733184842	-2.26007472531612	-2.35911599262525	-2.88404238975845	2.2215514256747	1.8256031832409	1.74131785858785	1.75242890958192	1.81287963135993	1.90610949169566	2.02148481468972	2.14925461540823	2.28029673331092	2.40725697864712	2.52521033654166	2.63125802142626	2.72359908071193	2.80079598473939	2.86160136332057	2.90541745128281	2.93325570832799	2.94871711444286
19	-3.01872905182575	-2.99007441579403	-2.95802106732243	-2.92215219835436	-2.88199628246602	-2.83701736908614	-2.78658612948669	-2.72990404815816	-2.66584558071964	-2.59273237441522	-2.50829564238389	-2.41070292230757	-2.3022028731992	-2.19555087760462	-2.11833046591316	-2.11049232454456	-2.21905428524793	-2.46751073858632	-2.76151758957501	-2.95170649643372	-3.0159632871208	-2.99783862248412	-2.93521506589522	-2.8539182454941	-2.77305703356561	-2.70875312540198	-2.67660741632859	-2.6942019445466	-2.78440209180954	-2.9778748443864	2.98447901375601	2.58588299526387	2.25012161753005	2.05266871856113	1.97765375087813	1.99296163687116	2.07292324471693	2.19578463642149	2.34101398179114	2.4906286416641	2.63188737934037	2.75792460253041	2.86601685646685	2.95526084728674	3.0249457740681	3.0739043499259	3.10077989379155	3.10516644978084	3.08934806476483
20	-2.98053929761775	-2.94591279660754	-2.90698614053011	-2.86327408540921	-2.81433896405207	-2.7599003827779	-2.70001951967148	-2.63537714630805	-2.56763602519896	-2.49980744613904	-2.43642655125894	-2.38324960446374	-2.34631914706069	-2.33083142153476	-2.34089945001606	-2.38042034414733	-2.45230217930548	-2.55274716463814	-2.66471041419012	-2.76277345820604	-2.82889793376249	-2.86050457800101	-2.86597920028976	-2.85800735285471	-2.85018416734351	-2.8561728981291	-2.88977701523713	-2.96470868367954	-3.09270029435403	3.00490645409091	2.77295985570071	2.52704024005378	2.31210567089833	2.16560408914579	2.10533763133606	2.1318042127662	2.23338759787184	2.38788472695834	2.56593493240962	2.7407762998743	2.89661799301264	3.02830857119234	3.13614399766695	-3.06167181466384	-2.99845307618601	-2.95885751168768	-2.94595941352935	-2.96322541985724	-3.01181074053383
21	-2.95064883816573	-2.91239620310561	-2.86943048719517	-2.82119312108568	-2.76716685127203	-2.7070058252018	-2.64077788010427	-2.5693790567014	-2.49516893357949	-2.42278351921028	-2.35982408295075	-2.31665185981391	-2.30407457746162	-2.32825337840778	-2.38526351108768	-2.46156334145187	-2.54218344379921	-2.61781039251045	-2.6845074762683	-2.74046839976615	-2.78476487084339	-2.81804735579329	-2.84331722186891	-2.8659718220044	-2.89344693893817	-2.9349286071415	-3.00123207211658	-3.1043864845055	3.02770667630983	2.82518833412758	2.58696436384321	2.3523589566019	2.16649816598941	2.05918423518208	2.04476258376137	2.13046412370035	2.31336011172628	2.56321193310294	2.82225487337526	3.04462722857022	-3.06402367955172	-2.92959952435866	-2.82538923746769	-2.74496776323324	-2.68601205988638	-2.65001154676532	-2.6421138690535	-2.6707508886602	-2.74539823337246
22	-2.93335090331678	-2.89380798907568	-2.84936900593682	-2.79926952562542	-2.74262950091853	-2.67849537185617	-2.60597734379725	-2.5245928465911	-2.43501329943422	-2.34048421937588	-2.24906118887117	-2.17607196894996	-2.14448424631117	-2.17828203151043	-2.28360449988653	-2.42948787093117	-2.56652942389174	-2.6684747874609	-2.73655593841274	-2.7811040969407	-2.81137211149522	-2.83391822836842	-2.85366167982092	-2.87516820502618	-2.90372812466583	-2.94644443121371	-3.01379183149988	-3.12217350308263	2.98635614924172	2.71697828512584	2.36347545239204	2.02402224777289	1.79415361495987	1.68914714917253	1.70290624941073	1.85892369948629	2.22056176759742	2.75722433938505	-3.07775259186489	-2.80647566564403	-2.63930734633001	-2.52370954985202	-2.43541623756837	-2.36407463424298	-2.30633345118413	-2.26345313475625	-2.24124378544651	-2.25172035876708	-2.31619719480683
23	-2.93252608408903	-2.8942619733387	-2.85126155167612	-2.8025489077033	-2.7468064203593	-2.68223131750898	-2.60634963509018	-2.51583058369144	-2.40649651309339	-2.27415902679342	-2.1178503973482	-1.94787767821309	-1.79866145462588	-1.73985957339983	-1.87635950024746	-2.2451889644605	-2.59577411912405	-2.77401879105679	-2.84675241439223	-2.87278928178998	-2.87889735753503	-2.87686995073544	-2.87241788045849	-2.86895281451932	-2.8694389832546	-2.87778283317987	-2.90089892857485	-2.95390059119629	-3.07801542142631	2.86416062866973	1.96133766121713	1.25140870893523	1.01121100327258	0.917979241031189	0.874592013749624	0.842273099595243	0.720315132546766	-1.99611060610018	-2.1022868831181	-2.09364542184666	-2.06344654313301	-2.02266507565742	-1.97459923204212	-1.92086658654298	-1.86280929931104	-1.80224298264876	-1.74235256292304	-1.68937230982961	-1.65663182386511
24	-2.95166121542789	-2.917899583958	-2.88038944396959	-2.83830364827063	-2.79044189404153	-2.73499280521312	-2.66910189098647	-2.58804724338138	-2.48358572019146	-2.34052169873146	-2.12996765738157	-1.80222254303036	-1.3209960479638	-0.790630434228973	-0.347656459726545	0.306170536290848	2.67501837785982	2.98560719983747	3.11970829575846	-3.07410507489937	-3.00500632511137	-2.9466329254017	-2.89366513646463	-2.84222539074411	-2.78859994881879	-2.72802631637264	-2.65243684456321	-2.54435285028676	-2.35575666647053	-1.92499919354892	-1.01671299732257	-0.392404845893979	-0.175306630799992	-0.121996364417193	-0.173038539296134	-0.335135990456665	-0.621476315375135	-0.967762117317119	-1.2449996420127	-1.40937702059865	-1.48849346483419	-1.51271549531802	-1.50039923065448	-1.46121219975649	-1.39978670627124	-1.31780890520381	-1.21506592630588	-1.08977785479176	-0.937932566389412
25	-2.99196044262262	-2.96603787090738	-2.93840120667973	-2.90892862802395	-2.8774827524993	-2.84391751311365	-2.80810664067581	-2.77003521868359	-2.73008333944345	-2.68995828945279	-2.65625669404904	-2.65887562106206	-2.93805621960843	1.65334497349385	1.48521234241263	1.71102036600649	2.07242292418445	2.44766946204223	2.74725141043732	2.9641830076722	3.12473782863846	-3.030680511536	-2.91962618336027	-2.81401304763907	-2.70466998473761	-2.58252174540606	-2.43703048906321	-2.25547887318869	-2.02564831436095	-1.74748238760915	-1.45101182188253	-1.18926173878138	-0.999242766380658	-0.887300843499875	-0.844409344719739	-0.857362734399723	-0.909902463660781	-0.982094845766848	-1.05355434611179	-1.10886405583164	-1.13997058527756	-1.14443575029395	-1.12236950055246	-1.07416828868703	-0.999357578082609	-0.896156963964579	-0.761468917627689	-0.591208018029094	-0.380946313862495
26	-3.04853746561698	-3.03168884434646	-3.01523333282707	-2.99969806346807	-2.98586168424386	-2.97489251099676	-2.96857452283427	-2.96967728448518	-2.98254265767447	-3.01390776724415	-3.07357565392832	3.11027148749087	2.96755200805465	2.8047302035239	2.67464755117628	2.61994977079034	2.64504413176973	2.72945853708679	2.84736601631304	2.97806813016358	3.10953888336722	-3.04572794594534	-2.9207558761835	-2.79567866543592	-2.66657071163885	-2.52957072507718	-2.38164190883399	-2.22148886547916	-2.05067208388037	-1.87444642014111	-1.70139860470097	-1.5413770383326	-1.40262062924743	-1.28977297128049	-1.20351478164882	-1.14126505073271	-1.09818361894533	-1.06814315832101	-1.04461578256699	-1.02139872854131	-0.993038767281533	-0.95487285716202	-0.902728335854812	-0.832398789471239	-0.739003578746312	-0.616321969959402	-0.456297149110392	-0.249335535443408	0.0130739463337088
27	-3.1095488859554	-3.09926533012662	-3.09018136176495	-3.08280766318245	-3.07778525472448	-3.07590376056145	-3.07810549260043	-3.08545386055483	-3.09902756539978	-3.11968227172032	3.13556755398339	3.10143717997817	3.06412974435592	3.02880992260788	3.00206620721743	2.99025203152878	2.99769887438557	3.02580381321346	3.07331845814046	3.13741300392875	-3.06831226944398	-2.98020196794229	-2.88324591119725	-2.77834814401266	-2.66580054165662	-2.54570317037768	-2.41840432792661	-2.28487356770143	-2.14692860937092	-2.00724620789364	-1.86912574509154	-1.73604876493911	-1.6111549984893	-1.49678500218728	-1.39420073267513	-1.30351735078578	-1.22381016934285	-1.15332613184971	-1.08972601621399	-1.03029586790382	-0.972081071696339	-0.911906154983791	-0.846239957526651	-0.770834324018924	-0.67997095672648	-0.56490873213072	-0.410510256805534	-0.187680920022493	0.16037487669666
28	3.12039868572143	3.12849396997089	3.13580510367282	-3.14106751340082	-3.13597580643135	-3.13231913445344	-3.13027645025194	-3.12995282606345	-3.13132773362567	-3.13419311916765	-3.13808988318578	3.14092655835243	3.1375581045882	3.13633242526651	3.13875447336831	-3.1368487340289	-3.12275057720637	-3.10105988224554	-3.07102591634461	-3.03218528210823	-2.98426183562465	-2.92704720614478	-2.86030738401521	-2.78375100473013	-2.6970785972337	-2.60011460022162	-2.4930067470053	-2.37645760974737	-2.2519280038892	-2.12172845224432	-1.98891627939387	-1.85696924093081	-1.72930576722078	-1.60880630357473	-1.49749069345548	-1.39642150184934	-1.30580179230102	-1.22518293323541	-1.15370249675385	-1.09030550521207	-1.03393695710962	-0.983720700682343	-0.939165890234821	-0.900487850921362	-0.8692481224819	-0.84988543245122	-0.854064788244876	-0.916020336895094	-1.1632086091711
29	3.07983848074228	3.08891027993178	3.09788196450736	3.10670359151125	3.11533150749397	3.12373355551606	3.13189532359476	3.13982711635074	-3.13561424307372	-3.12797777523652	-3.12032543697633	-3.11248859179454	-3.10425364403212	-3.09536404272733	-3.08552148433343	-3.07438229632577	-3.06154406256863	-3.04651797547236	-3.02868472002148	-3.00723597169058	-2.9811091663189	-2.94892876011906	-2.90897141775593	-2.85917550836688	-2.79721993094064	-2.72070898134499	-2.62751980812644	-2.51637715516316	-2.38765541156325	-2.24418984106394	-2.09156039125426	-1.93727900905847	-1.7889744183784	-1.65256151699181	-1.5314014738096	-1.42657455999539	-1.33769900573873	-1.26374436573699	-1.20361396308213	-1.15650750734351	-1.1221547484411	-1.10100925884556	-1.09446785757895	-1.10515003052399	-1.13720397479786	-1.19640765917613	-1.28931966549891	-1.41989609015096	-1.58245950782512
30	3.04929518045698	3.06047121627768	3.07200233541687	3.08386658130912	3.09603087169298	3.10844759929618	3.12105048306737	3.13374966131105	-3.13675917216834	-3.12425943882746	-3.11213113884728	-3.10061386833121	-3.08999322235495	-3.08059603390503	-3.07277585221253	-3.0668833698718	-3.06321520858566	-3.06193390479928	-3.06295323677872	-3.06578764834153	-3.0693731819417	-3.07187782629707	-3.07052394736546	-3.06143284028976	-3.0394660103593	-2.99800190648583	-2.92863460059978	-2.82112707722392	-2.66501687613872	-2.45595237808338	-2.20746751325079	-1.95445287516804	-1.73254913626213	-1.55678598213845	-1.42427793784925	-1.32611952263983	-1.254000358236	-1.2018685332763	-1.16575019684623	-1.1432156475861	-1.13291058330528	-1.13420201906781	-1.14689550237687	-1.17096681206839	-1.20626061021664	-1.25213604414192	-1.30709544642138	-1.36851372657449	-1.43264353349166
31	3.02331589009545	3.03662499722814	3.05054483381898	3.06504210519987	3.08005780308121	3.09549928259064	3.11123060824514	3.12706094960459	-3.14045447232599	-3.12528917597241	-3.11107556730218	-3.0983840852411	-3.08793029219574	-3.0805965421926	-3.07745034533617	-3.07975314313562	-3.08894777961277	-3.10660434717273	-3.13429281701877	3.10984316224065	3.05873042756329	2.99598381362573	2.92364673048336	2.84555923309817	2.76699746270655	2.69387338885927	2.63213799742269	2.58861510815882	2.57679257014774	2.65450755847785	-2.53123784436141	-1.09270897747346	-0.974164052856371	-0.946201595253554	-0.939145451716096	-0.939880165984688	-0.944703991799	-0.952496933058526	-0.963022703243329	-0.976364841888027	-0.992695663817084	-1.01216016452292	-1.0348038715385	-1.06052027752356	-1.08901176613932	-1.1197663863061	-1.15205630382953	-1.18496314422966	-1.21743105107166
32	2.99755834373533	3.01303564598916	3.02940913390452	3.04666854966835	3.06477688385299	3.08366095107444	3.1031994310534	3.12320777211978	-3.13976611610017	-3.11972455199765	-3.10036217483065	-3.08236337346169	-3.06663783369558	-3.05438732220334	-3.04719674815267	-3.04716117816909	-3.05706501294072	-3.0806311816251	-3.12284403853923	3.09290599285627	2.99204189821071	2.84902633253178	2.65848095487356	2.42532398341803	2.16834442530148	1.91031727634413	1.6617821396679	1.41665444495781	1.15993834392461	0.879663703640146	0.580557373257395	0.289162623994158	0.0361442219619596	-0.165273937836725	-0.319178079041952	-0.436087151150998	-0.526143534712022	-0.597196350155661	-0.654894192268633	-0.703218202472995	-0.744968298911236	-0.782117032705706	-0.816050361625483	-0.847729137731928	-0.8777986826988	-0.906665335191608	-0.934552216194793	-0.961541834107912	-0.987610046368018
33	2.96912123310081	2.98725793946869	3.0068197910332	3.02790079571673	3.05058915429811	3.07496175261337	3.10107679943322	3.12896423611875	-3.12457173366897	-3.09322640149611	-3.06032428282985	-3.0260985041213	-2.99089903460278	-2.95521741029299	-2.91971318520454	-2.88524371225007	-2.85290324504618	-2.82408800058195	-2.80063097060118	-2.78512921804806	-2.78186424713611	-2.79998551216779	-2.86937068885749	3.05979373697852	0.921552585377377	0.593912474123299	0.485001273883854	0.403037055011549	0.323081467552579	0.239635576178824	0.15256890757193	0.0638879593021399	-0.0236563814078307	-0.107447665392882	-0.185531932023014	-0.256807681462753	-0.320956688948652	-0.378243203134047	-0.429291429719716	-0.474901815657913	-0.515923630365562	-0.553177853805605	-0.587416663725837	-0.619306266367057	-0.649423000373268	-0.678255933991904	-0.706211711706282	-0.733619131899944	-0.760732056819086
34	2.9323582231489	2.95333023232753	2.9764660070008	3.00203218707502	3.03032857840613	3.06169052110766	3.09649046645454	3.13513830812493	-3.10510530938504	-3.05739117137124	-3.00439855675503	-2.94559966010832	-2.8804474186029	-2.80836779499813	-2.72872970613688	-2.64077458632777	-2.54348277335281	-2.43535488932258	-2.31410424088087	-2.17631918036033	-2.01733108306861	-1.83193102735997	-1.61715180628003	-1.37782111309025	-1.13119242195022	-0.902180201991748	-0.710086887990796	-0.561220494183634	-0.452203830315832	-0.375984559290704	-0.325383018526068	-0.294308982766716	-0.277911382967816	-0.27240736941028	-0.274871983324909	-0.283062434816832	-0.295282523816001	-0.310277185512918	-0.327147645855412	-0.345281204846094	-0.364292441622647	-0.383974092769584	-0.404256359431846	-0.425173415937296	-0.446835745964889	-0.469406785080955	-0.493082258419521	-0.51807058108122	-0.544572745822638
35	2.87204594247472	2.89364274994696	2.917866016253	2.94512135670796	2.97588636915218	3.01072316057175	3.0502918552431	3.09536401736506	-3.13635149112431	-3.07746237372071	-3.01001290064331	-2.93277458104534	-2.84450208489818	-2.74405993233346	-2.6306178055045	-2.50390686061315	-2.36448837005747	-2.2139354452546	-2.05480985773761	-1.89038033027431	-1.72416867343669	-1.55952010125707	-1.39936291357829	-1.24617383103161	-1.10203664857748	-0.968670053556574	-0.847380667030739	-0.738981735746037	-0.643745233858356	-0.561426833975342	-0.491358769011029	-0.432578726374844	-0.383960784510215	-0.344326318925072	-0.3125264718174	-0.287497074038808	-0.268291181834865	-0.254095280763364	-0.244234471473785	-0.238170724598098	-0.235497118330098	-0.235930028295927	-0.239300526257475	-0.245545700266382	-0.254700159263188	-0.26688755764689	-0.28231150203361	-0.30124461914147	-0.324013817802526
36	2.7625579077849	2.7783776296076	2.7961811386412	2.81630271654578	2.83915250435758	2.86523970319355	2.89520498550849	2.92986655344322	2.97028666393871	3.01786905634759	3.07450284578171	-3.14041093412376	-3.0569150552521	-2.95321299598738	-2.82255385519519	-2.65656215842341	-2.44732501870576	-2.19372391492875	-1.91073902410702	-1.6293145524777	-1.37839171253612	-1.169565746436	-1.00001085479176	-0.861784663071554	-0.747198096740052	-0.650337402005794	-0.567009178997341	-0.494315224438017	-0.430249911810697	-0.37340024985529	-0.322740575150888	-0.277497851952969	-0.237066076753564	-0.200953741680426	-0.168753030246783	-0.140122938422714	-0.114781050169484	-0.0925005132313519	-0.0731100584181903	-0.0564958275490282	-0.0426044282454623	-0.0314470998414468	-0.023105217442549	-0.0177376286749801	-0.0155905425641292	-0.0170108856730581	-0.0224641890453245	-0.0325580913878876	-0.0480722336526858
37	2.58595449793756	2.58747175014411	2.58881942858282	2.5899024676971	2.59059134980594	2.59070848718791	2.5900079518548	2.58814443679883	2.58462414165263	2.5787240286908	2.56935300389559	2.55480031105242	2.5322499453864	2.49677051384524	2.43901949873867	2.33949729112642	2.15326971673742	1.78009524011844	1.15994143431359	0.627932203018945	0.350241960753325	0.211483267259421	0.137423892097675	0.0964658250704407	0.0743420228446214	0.063897160876629	0.0611942556509572	0.0638967740353873	0.0705292515222029	0.0801098790116998	0.0919543734219093	0.105564599083562	0.120561787536145	0.136644534816791	0.153561267089945	0.171091561917351	0.189033131165083	0.207192553418417	0.225378530786417	0.243396806842039	0.261046057620897	0.278114126507368	0.294373947272145	0.309578389848129	0.323453044900435	0.335685571779219	0.345909540995524	0.353679453733873	0.358431308356159
38	2.36728071083394	2.35276111928708	2.33620281483728	2.31726118850028	2.29552715263736	2.27051534407109	2.24165133504128	2.2082590144878	2.16955062885873	2.1246242693187	2.07247729006552	2.01204946107135	1.94231581320491	1.86245263168548	1.77209232452206	1.67165017569238	1.56263941324579	1.44781352329759	1.33096290482064	1.21632756128998	1.10782272136789	1.00840873142727	0.919831316171617	0.842723216918412	0.776903068504688	0.721702801456122	0.676229091077863	0.639534965324835	0.610714910148341	0.588947132419224	0.573504083258524	0.563746286344137	0.559108993223938	0.559087228455941	0.563222247870603	0.57109089717428	0.582298457190983	0.596475044225289	0.613275348509595	0.632381359702978	0.653507708515317	0.676409335284487	0.700891381480594	0.726821500368701	0.75414522186177	0.782905626536196	0.813269459484875	0.845563069607491	0.880323380582702
39	2.17301649753498	2.15128390644418	2.1276336846153	2.10190768578849	2.07394595108856	2.04359122250046	2.01069501476768	1.97512546006976	1.93677703907923	1.89558212698122	1.85152399676349	1.80465053607744	1.75508748469831	1.7030495731777	1.64884767719899	1.59289016014934	1.53567708865372	1.47778698683775	1.41985707965301	1.36255922567946	1.30657455158765	1.25256987743375	1.20117832220764	1.15298524444582	1.10851931973065	1.06824749567097	1.03257204877117	1.00182803796938	0.976279975337605	0.956117297979273	0.941449006567651	0.932298465709392	0.928599738025052	0.930196907401444	0.93684764223561	0.948231794259526	0.963965190060443	0.983618050181912	1.00673679252119	1.03286747835022	1.06157894759282	1.09248380444508	1.12525580717439	1.15964276372499	1.19547457820265	1.23266648445227	1.27121764048941	1.31120510015446	1.35277274163324
40	2.04779793392997	2.02762431028842	2.00632078553363	1.98384354847631	1.96015210746387	1.9352103054216	1.90898740592731	1.8814592396361	1.852609406509	1.82243054316399	1.79092568900455	1.75810982201256	1.72401168648622	1.68867609943759	1.65216699465566	1.61457153229746	1.57600564767193	1.53662140586284	1.4966164288347	1.45624542149798	1.41583339860956	1.37578958344073	1.33662014159282	1.29893704313061	1.26345962973866	1.23100519705684	1.20246537782887	1.17876648604859	1.16081416695754	1.14942536048745	1.14525330291567	1.14871374017885	1.15992250203875	1.17865572764299	1.20434346834645	1.23610384815986	1.27281771798172	1.31323400452354	1.35608726317893	1.4002055004046	1.44459012494969	1.48845908732147	1.53125448158123	1.57262309920814	1.6123810653962	1.65047257842621	1.68692979517649	1.72183772821154	1.75530555887582
41	1.99219211231413	1.97725866553806	1.9617397137232	1.94560080165785	1.9288017676329	1.9112953696917	1.89302563113309	1.87392586974119	1.85391638078793	1.83290175743532	1.81076785937951	1.78737849056149	1.76257193411003	1.73615764023075	1.7079136052361	1.6775853677664	1.64488814942085	1.60951456069778	1.57115154225031	1.52951178871699	1.48438653291867	1.43572746064998	1.38376405280241	1.32915630061775	1.27316910663441	1.21783437511103	1.16604748319854	1.12154134687429	1.08870421337872	1.07224276795565	1.07669821492435	1.10577004886995	1.16134669338589	1.24227158603407	1.34337111084898	1.45581588719093	1.56940882162858	1.67566033821394	1.76962449229242	1.84978134035857	1.91684384191519	1.97254736425683	2.01886179067349	2.05760501893089	2.09030575508241	2.11818913613563	2.14221125222444	2.16310661038678	2.18143354076335
42	1.99073417509278	1.98239261722991	1.97389961350511	1.96523064586481	1.95635340508075	1.94722582181922	1.93779358680347	1.92798700135349	1.91771693854285	1.90686960616277	1.89529967080632	1.882821103945	1.86919480719482	1.85411160092345	1.8371684096771	1.81783426379993	1.79540073573983	1.76890807501623	1.73703261064758	1.69791130419823	1.64886326402739	1.58594383529711	1.50324264416991	1.39187373388259	1.2389856039473	1.02877714198003	0.751514812025454	0.42451282212768	0.097196178380264	-0.191285891957684	-0.445268412533261	-0.709314448655393	-1.09253544942709	-1.83282557599256	-2.66621268745703	-3.07385767319597	3.01598040183785	2.90647278327457	2.8364281114805	2.78812004307821	2.75314326281694	2.72696090949864	2.70687653879129	2.69116605098555	2.67866261574624	2.66853999923627	2.66019118139791	2.65315631063599	2.64707784118932
43	2.02694713609144	2.02614833113505	2.02576013571803	2.02581742913813	2.02635871328237	2.02742709293289	2.02907162927909	2.03134921457997	2.03432717766268	2.03808691958588	2.04272901007717	2.04838036925476	2.05520444779423	2.0634157511418	2.07330070344306	2.08524782195524	2.0997916166735	2.11767669508477	2.13995126038147	2.16810194134255	2.20424190607007	2.25135204717128	2.31352299934348	2.3959853565881	2.50433261299906	2.64179745147095	2.80391581993501	2.97405552865474	3.12792094564845	-3.03667502175816	-2.95942020362698	-2.91947496258453	-2.90865433307001	-2.91839109041662	-2.94128434459766	-2.97153248363865	-3.00491373667825	-3.03857918434028	-3.07077151610752	-3.1005368166521	-3.12747134184463	3.13166316845463	3.11034257310441	3.09148978356187	3.07479579704698	3.05994249578029	3.04662373701611	3.03455606429613	3.02348311842601
44	2.07846141369693	2.08478142546171	2.09199942277312	2.10018937530561	2.10943157886883	2.1198132286865	2.13142900424963	2.14438163663135	2.15878241112058	2.1747515320091	2.19241823973818	2.21192052053064	2.23340418260998	2.25702099023272	2.28292544998343	2.31126974365566	2.34219622219416	2.37582685898725	2.41224917698906	2.45149850561469	2.49353708930869	2.53823161865319	2.58533212221257	2.63445655608013	2.68508629810418	2.73657736522573	2.78818996201424	2.83913502453261	2.88863179773156	2.935966939944	2.98054478802754	3.02192071348054	3.05981397386399	3.09410128506112	3.12479586433157	-3.13116712686743	-3.10722100755518	-3.08630903762258	-3.06816811331442	-3.05253322911527	-3.0391509232048	-3.0277877416949	-3.0182347377776	-3.01030905308107	-3.00385351415484	-2.99873499979475	-2.99484214772802	-2.99208280080086	-2.99038145539234
45	2.11567279172386	2.12683765230571	2.13912908473377	2.15262083271067	2.16738910149024	2.18351201244315	2.20106886683141	2.22013918427901	2.24080148020093	2.26313174729274	2.28720161006047	2.31307612943278	2.34081124800506	2.37045088664719	2.40202373103264	2.43553978248057	2.47098679066733	2.50832673403687	2.54749256290807	2.58838546389889	2.63087293388887	2.67478795768211	2.71992955664783	2.76606490957051	2.81293314086214	2.86025073190756	2.90771835369365	2.95502876493006	3.00187529451429	3.04796035283358	3.09300340731742	3.13674791616542	-3.10421847729455	-3.06371888439009	-3.02509692647343	-2.98847508452564	-2.95394105236577	-2.92154997242645	-2.89132754613821	-2.86327370392509	-2.83736654813482	-2.81356632827652	-2.79181926202061	-2.77206106981025	-2.75422014035208	-2.73822028571116	-2.72398307711681	-2.71142977609677	-2.70048289120502
46	2.10730707374916	2.12051116950575	2.13502812290956	2.15096288659531	2.16842858918287	2.18754681252365	2.20844768954339	2.23126973098573	2.25615925888879	2.2832692879361	2.31275765402177	2.34478414573307	2.37950635579101	2.41707394784584	2.45762104837653	2.5012565505491	2.54805228966076	2.59802935077861	2.65114321646752	2.70726903714255	2.76618892562066	2.82758367579346	2.89103144886261	2.9560155224668	3.02194203817573	3.08816693474698	-3.12915597422033	-3.06429816604972	-3.00103519645553	-2.93987911535703	-2.88124672163331	-2.82545248892576	-2.77271042899419	-2.72314274311549	-2.67679271296898	-2.63363946004959	-2.59361271678631	-2.55660637260455	-2.5224901251222	-2.49111900304673	-2.46234081780446	-2.43600176531318	-2.4119504705594	-2.39004077838454	-2.37013357033027	-2.35209784797158	-2.33581127947489	-2.32116036464923	-2.30804033757979
47	2.00535726918399	2.01510074676085	2.02610845648509	2.03853755389767	2.05257215906485	2.06842915967107	2.08636541593444	2.10668670142009	2.12975876151311	2.15602088664143	2.1860023277887	2.22034162163823	2.25980823769772	2.30532453377142	2.35798315979034	2.41904978286686	2.48993212473978	2.57208342632177	2.66679515265349	2.77483407803803	2.89592383475483	3.02819542953658	-3.1152771618179	-2.97338814131631	-2.83506885932815	-2.70525491511758	-2.58719135651987	-2.48227807787115	-2.3904585171109	-2.31078316775245	-2.24189192513165	-2.18233237274214	-2.1307325919331	-2.08587621431834	-2.04672183396123	-2.01239491585999	-1.98216842885225	-1.95544061812993	-1.93171382834916	-1.91057590420703	-1.89168452551886	-1.87475431227953	-1.85954634070522	-1.84585967185108	-1.83352452197513	-1.82239675515119	-1.81235343370919	-1.80328921249913	-1.79511340593238
48	1.73593414514256	1.72821748053241	1.71993820087026	1.71098518778601	1.70121981054235	1.6904671264693	1.67850349504271	1.66503879532225	1.64969032700446	1.6319435526772	1.61109139977153	1.5861374756838	1.55563633831036	1.51741968387426	1.46810754912558	1.40220060414734	1.31034881809845	1.17613148372893	0.971417261009117	0.659239387555238	0.24221497862434	-0.168748642081881	-0.470549723052662	-0.667474586334506	-0.796610960819877	-0.884967707798655	-0.948202640008865	-0.995246281630745	-1.03137088601554	-1.05983004339259	-1.08271927344414	-1.10144087535445	-1.11696521727356	-1.12998366008955	-1.14100149361031	-1.15039637361892	-1.15845620300107	-1.16540436386084	-1.1714169364433	-1.17663470688283	-1.18117170492515	-1.18512138108175	-1.18856114648235	-1.191555756824	-1.19415986695825	-1.19641998148608	-1.19837595939239	-1.20006218516213	-1.20150848746179
49	1.34552452480938	1.31614215950583	1.2846286793599	1.25079042792202	1.21442476106421	1.17532416987708	1.13328256701668	1.08810430509223	1.03961645966303	0.987684727300743	0.93223288151276	0.873265024478463	0.810888853074257	0.745336930105932	0.676981815530523	0.606340369587266	0.534063166898735	0.460907113718581	0.387692817161642	0.315252055970945	0.244373441109704	0.175754875993214	0.109969499773335	0.0474482585283185	-0.0115215025115972	-0.0667847905803605	-0.118299662177469	-0.166114338675337	-0.210344252143796	-0.251151294106471	-0.288726412370191	-0.323275863777133	-0.355010907908063	-0.384140461894555	-0.41086614942365	-0.435379195246395	-0.457858686563135	-0.478470810332925	-0.497368761653428	-0.51469309380946	-0.530572342386583	-0.545123804216823	-0.558454388554321	-0.570661484913269	-0.581833811527388	-0.592052222222206	-0.601390459102587	-0.609915844998451	-0.61768991395276
50	1.08399900348172	1.05540169541265	1.02600778727263	0.995838411344147	0.964922892271908	0.933299288361546	0.901014784266504	0.868125894670324	0.834698441562933	0.800807274174509	0.7665357107082	0.73197469442273	0.697221672595312	0.662379224213406	0.627553479304403	0.592852387844847	0.558383907505035	0.52425418573863	0.490565812156047	0.457416211671729	0.424896238258035	0.393089014543775	0.3620690456205	0.331901618039781	0.302642478734428	0.274337774767455	0.247024224236333	0.220729481683829	0.195472657904977	0.171264953678003	0.14811036906611	0.12600645383364	0.1049450695055	0.0849131390670928	0.0658933657690401	0.0478649076153983	0.0308039986512577	0.0146845120085118	-0.000521537215375231	-0.0148435487543146	-0.0283119513723976	-0.0409578709557994	-0.0528128482082172	-0.063908601242099	-0.0742768282183974	-0.0839490452537643	-0.0929564550246413	-0.101329841803199	-0.109099489021638
51	1.00191920094621	0.982019528371954	0.962015080352111	0.941928875974688	0.921785134878238	0.901609176893834	0.88142730363339	0.861266663207771	0.841155099687264	0.821120989321605	0.801193065898628	0.781400237922859	0.761771400523141	0.742335245140575	0.723120070097269	0.704153595100282	0.685462782595868	0.667073668663723	0.649011205840486	0.631299119900647	0.613959782218185	0.597014098901609	0.580481417456796	0.564379451303348	0.548724222066253	0.533530019198484	0.518809376171257	0.504573062203943	0.490830088298149	0.477587726191113	0.464851538749943	0.452625420286385	0.440911645276044	0.429710924009373	0.419022463777236	0.408844034293815	0.399172036177027	0.390001571434722	0.381326515037902	0.373139586794793	0.365432422867854	0.358195646396132	0.351418936795614	0.345091097408524	0.339200121258008	0.333733254737022	0.328677059119555	0.324017469829238	0.319739853435739
[truncated: 58 more columns]
