# Supplementary material for: Reconstructing spruce budworm outbreak severity: a comparison of paleoecological and tree-ring signals
Source: PLoS One. 2025 Aug 12;20(8):e0329406. doi: 10.1371/journal.pone.0329406 (PMC12342301; doi:10.1371/journal.pone.0329406)
Supplement: S7 Dataset — (ZIP) [file pone.0329406.s007.zip › Belanger wavelet data/Coherence_Lepidopteran_scales_GSI/coherence_wavelet_power.corr.txt]

V1	V2	V3	V4	V5	V6	V7	V8	V9	V10	V11	V12	V13	V14	V15	V16	V17	V18	V19	V20	V21	V22	V23	V24	V25	V26	V27	V28	V29	V30	V31	V32	V33	V34	V35	V36	V37	V38	V39	V40	V41	V42	V43	V44	V45	V46	V47	V48	V49	V50
1	0.000454630686254259	0.000303466287682385	0.000130034399346445	3.89405316159813e-05	9.63660398891591e-06	2.5587600902549e-06	9.15680729349069e-07	4.36745941609351e-07	2.41130332896888e-07	1.42857943565802e-07	8.94326627760718e-08	5.95692309083015e-08	4.17084460015439e-08	2.94451105098475e-08	2.11150977691971e-08	1.59808283218727e-08	1.24767340859119e-08	9.57221626098878e-09	7.18905773514263e-09	5.5039301094459e-09	4.44441827423561e-09	3.92143629595199e-09	3.78082182879506e-09	3.56390053131747e-09	3.071185313463e-09	2.53956334846714e-09	2.11280470063933e-09	1.82315778545706e-09	1.62349105092748e-09	1.42885439748649e-09	1.21281801823121e-09	1.01311422416955e-09	8.66494232939379e-10	7.40869270046892e-10	6.02513657160303e-10	4.92385803499e-10	4.5776221354202e-10	4.77950358120875e-10	4.86814945841012e-10	4.31801335590886e-10	3.16778964460061e-10	2.1723059885328e-10	1.84114843903578e-10	2.02280987848205e-10	2.36348746349291e-10	2.44425663060457e-10	2.36427730386836e-10	2.39539927020217e-10	2.33944664143988e-10
2	0.000855586630849336	0.000548568821522336	0.000211790008827453	5.18632444960259e-05	9.21786112107826e-06	1.63616618280042e-06	4.57275001889529e-07	2.12170599456604e-07	1.19840975962116e-07	7.1070937767271e-08	4.39818982154205e-08	2.93484273428816e-08	2.0879995793624e-08	1.46495684088527e-08	1.02787885875002e-08	7.85119716283716e-09	6.29886633109393e-09	4.81682318857193e-09	3.48417533414894e-09	2.55487096311199e-09	2.00285704120534e-09	1.81627572157468e-09	1.92060232974015e-09	1.93025124132247e-09	1.64715633193325e-09	1.30815883808933e-09	1.05280166975192e-09	9.10722510396844e-10	8.3519697140229e-10	7.47928405683803e-10	6.25904315578403e-10	5.09423258558854e-10	4.36587719796835e-10	3.75332255137401e-10	2.89710033782838e-10	2.17967884531542e-10	2.06676815928711e-10	2.45196186812972e-10	2.75774062654144e-10	2.48297525607672e-10	1.62587068686073e-10	8.71503567799342e-11	6.88136682110396e-11	8.93895013206928e-11	1.20813470015686e-10	1.27005720862775e-10	1.19677311199379e-10	1.25519462769933e-10	1.24670778606407e-10
3	0.00129193867828186	0.000798854795119166	0.000279306851735408	5.53530109089708e-05	6.42164050106692e-06	5.4816154996588e-07	8.59210096479141e-08	4.30666980899722e-08	2.83287217928627e-08	1.73680663622605e-08	1.0538473128683e-08	7.11282167270263e-09	5.33254443874724e-09	3.71557897239556e-09	2.4610715985165e-09	1.92606885189101e-09	1.67247913072282e-09	1.28278633239976e-09	8.60257033200346e-10	5.77405773378795e-10	4.14291361065873e-10	3.95814376781608e-10	5.1638135567753e-10	5.90137171901921e-10	4.86688061321961e-10	3.51783254528747e-10	2.60106593173591e-10	2.28020232430612e-10	2.25794573746529e-10	2.10693718358914e-10	1.70671825146739e-10	1.30690645347585e-10	1.14343905066383e-10	1.02504851117475e-10	7.16920687782269e-11	4.30605717466998e-11	4.17869857133465e-11	6.83534692060998e-11	9.31409759155117e-11	8.81001868512735e-11	4.96935578702858e-11	1.43630273311188e-11	9.20705299753262e-12	1.96947201915552e-11	3.51403563976115e-11	3.61616508256742e-11	3.11712410917026e-11	3.54068860283054e-11	3.68913125587008e-11
4	0.00162270592518583	0.000981724778350764	0.000321880359637943	5.4963616766802e-05	4.43009988928016e-06	1.3179624426889e-07	2.1706922889285e-09	2.25885119639737e-09	2.86814617251332e-09	1.89519543823658e-09	1.04528327718623e-09	7.16060323389782e-10	6.36206913283127e-10	4.40561356017522e-10	2.3875964128776e-10	1.98601309226904e-10	2.22093764900353e-10	1.73717367929004e-10	9.73819118846979e-11	5.58409943472794e-11	2.8183822777466e-11	3.11534157466697e-11	7.11631828073621e-11	1.05082735628102e-10	7.75581380727796e-11	4.51241767332298e-11	2.52014431857959e-11	2.39095212970642e-11	2.96899374505174e-11	3.04777743955056e-11	2.26461773239726e-11	1.44643276183761e-11	1.38800500650323e-11	1.49562268738418e-11	8.90059958400674e-12	2.72496174245154e-12	2.4514778726034e-12	1.10158270499261e-11	1.98194317306919e-11	2.1001394596372e-11	1.18182473439369e-11	1.42180668260858e-12	3.65937513124766e-13	2.26067492537844e-12	6.40738972085273e-12	5.40562150577765e-12	3.55405195733302e-12	4.96657479842521e-12	6.0818131212834e-12
5	0.00178836075939053	0.00108416910949098	0.000354951130275719	6.01550692813758e-05	4.77094984048851e-06	1.31180621767617e-07	3.73349131298933e-10	6.50824288146833e-11	1.9659302192221e-10	1.05040652570246e-10	3.33913525101827e-11	2.13663435020734e-11	3.64423452460582e-11	2.65550679107253e-11	5.95261880720152e-12	6.0131466156547e-12	1.71498763658584e-11	1.40882347665338e-11	3.96928591638883e-12	2.97930365627372e-12	1.34026564948612e-13	6.26278939289716e-13	6.63652387177071e-12	1.41875523985016e-11	7.33606581387005e-12	3.05108907293132e-12	4.61751461337229e-13	9.30116377258294e-13	1.96459553022404e-12	2.44302634496433e-12	1.46832800905021e-12	4.50850134863315e-13	6.7616563418813e-13	1.44574267271945e-12	7.06793243957547e-13	1.69989942145569e-13	2.75419653514962e-13	1.81120601040518e-12	3.03509808925651e-12	3.79339240481936e-12	3.52903057822611e-12	1.33755679713259e-12	2.54453405228377e-13	1.29903942976714e-13	1.16417454059958e-12	4.33234910643707e-13	1.59720921518331e-13	2.78554102269432e-13	7.08446769711555e-13
6	0.0018322053344678	0.00114092119093529	0.000396971058810884	7.58528018713433e-05	7.80067371191825e-06	4.29326087243801e-07	1.45603470675516e-08	6.54661856618813e-10	6.77268764099528e-11	6.7832482049128e-12	5.02290380003663e-13	8.79381782889668e-14	1.92211524100667e-12	2.17241256391554e-12	9.84451788681922e-14	1.27904986650063e-13	2.0133108255999e-12	2.16682705225759e-12	1.15026881109487e-13	6.31364019843399e-13	2.88873468491161e-13	3.58646237832916e-14	1.53279943354086e-12	2.91245643344426e-12	5.92044238677717e-13	2.03740171545705e-13	2.91114065778574e-13	2.22546457257069e-13	6.05412886751757e-14	1.70238584532587e-13	9.87716776959639e-14	2.60377028250967e-16	2.06001512083143e-14	2.16768743454454e-13	9.50213494503448e-14	3.95190134591599e-14	3.24371330328196e-13	5.40678326533319e-13	2.79239256125811e-13	4.63521287736658e-13	1.52318101410333e-12	1.57471751164428e-12	7.08885656693038e-13	4.34629970099644e-13	6.32942310536134e-13	1.67475152358868e-13	8.98260426738987e-14	2.64052803735364e-14	1.71487771745954e-13
7	0.00182718378511989	0.00118676883842257	0.000453479779258799	0.000101926540889913	1.36882029548475e-05	1.15695378643349e-06	6.88078827617626e-08	3.370430125825e-09	1.43500294945249e-10	2.95286689763399e-12	1.50345106855736e-13	1.29023513551234e-13	9.03524500036575e-13	1.23333998467045e-12	3.50688683261154e-13	3.15331385544703e-13	1.36298342146562e-12	2.0932197124721e-12	1.54632455094828e-12	1.24886211617457e-12	9.97683345438309e-13	1.05302820080788e-12	1.935108242969e-12	1.91017376409202e-12	5.93251068104492e-13	2.71930389213581e-13	4.7689758839445e-13	3.112483306917e-13	6.39696769219042e-14	7.28234668634767e-14	6.62293649686091e-14	2.15927307961491e-14	3.84777584049557e-14	1.88989525533899e-13	2.81660831998012e-13	3.30008547493927e-13	4.68080230559803e-13	3.97047113527567e-13	1.38024455535772e-13	3.08967237018008e-13	1.44207156285286e-12	2.43363012468357e-12	2.24103282602909e-12	1.74483596591144e-12	1.35185228689264e-12	9.00069454908593e-13	6.77902037573623e-13	4.86777624709964e-13	3.28420246768447e-13
8	0.00182132405577775	0.00123851708693379	0.00052180718292183	0.000136466326744409	2.24723154867716e-05	2.41980076469851e-06	1.82114653031745e-07	1.02475810172485e-08	4.55174283075474e-10	1.81813678575196e-11	6.04972935207684e-14	1.27120426842821e-12	2.79813870331624e-12	2.99186600703063e-12	2.12747252209729e-12	1.90799940400854e-12	2.76718507354835e-12	3.89540517443304e-12	3.98858003947243e-12	3.26539450656292e-12	2.79636965824228e-12	3.11092655783326e-12	3.58045187069263e-12	2.88723275898566e-12	1.65476471897963e-12	1.14124678536247e-12	1.07721849440552e-12	8.07070034724258e-13	4.3182799285914e-13	2.55849424134088e-13	1.97664850411431e-13	1.95615708460379e-13	3.01963479094849e-13	5.96181178820131e-13	9.39257627823694e-13	1.07027600721826e-12	9.42824270015326e-13	7.47731082164752e-13	7.45765978154195e-13	1.3006293486707e-12	2.85846348009689e-12	4.59081050802385e-12	4.89539651198466e-12	4.35662666031441e-12	4.06753686563139e-12	3.90616738772618e-12	3.47268825837175e-12	2.51155807452439e-12	1.34834261237091e-12
9	0.00183505703341574	0.00130340915366224	0.000600985317919204	0.000179508369319404	3.48847956394263e-05	4.49341387973094e-06	4.00638655811235e-07	2.60153058418577e-08	1.14959745470963e-09	3.81347736894855e-11	5.51936995644078e-12	4.13835973298938e-12	8.65135490796891e-12	9.2558772849086e-12	6.77303477062236e-12	5.03060690631136e-12	5.66755849850527e-12	7.58658851018749e-12	8.02301086006173e-12	6.26117308418776e-12	4.73111096374817e-12	5.1707860463367e-12	5.86425239060817e-12	4.64462052889267e-12	2.92795857793862e-12	2.44145250972517e-12	2.52603453992135e-12	2.15101143710941e-12	1.38966440368294e-12	8.03746283575445e-13	5.96469206921279e-13	7.559274119019e-13	1.27141505041279e-12	2.05633582930491e-12	2.63811545856206e-12	2.42483679617787e-12	1.68366708254572e-12	1.29505721846843e-12	1.6287878646472e-12	3.01993125933461e-12	5.99881861276836e-12	8.97674225807192e-12	9.14024372230057e-12	8.26050533643561e-12	9.7113981793805e-12	1.22552709255945e-11	1.25643244506288e-11	9.50516415104344e-12	5.08344192377718e-12
10	0.00187696930225777	0.00138849355047906	0.000695588249796731	0.000234579079186026	5.3044093069585e-05	8.06632133637868e-06	8.45495901829424e-07	6.58221829436651e-08	3.98290786811015e-09	1.01692725456726e-10	9.81093236465296e-12	2.16659048090579e-11	2.68092358948391e-11	2.50170069633558e-11	1.49073413963149e-11	7.16157557939328e-12	7.61521920669857e-12	1.2348182679611e-11	1.35190452589306e-11	8.73496569724675e-12	4.18076991327608e-12	5.1765795455218e-12	7.51673059497137e-12	5.69302617879812e-12	2.83299796460313e-12	3.22398031055357e-12	4.9875937734065e-12	4.98247859169501e-12	3.27750948829216e-12	1.58813162650166e-12	9.97984811481674e-13	1.7702945416022e-12	3.66964924798265e-12	5.72285426092574e-12	6.20914238469753e-12	4.35405862169002e-12	1.99307261618242e-12	1.25926819774203e-12	2.06259584511184e-12	4.83371083103145e-12	1.11137362804311e-11	1.6806811230397e-11	1.4714261431593e-11	9.97285064232344e-12	1.49973514877237e-11	2.81213769041318e-11	3.53414139193879e-11	2.92261095005619e-11	1.60131130628355e-11
11	0.00195414862594809	0.00150340904889786	0.000814767273500892	0.000308565433139098	8.09509545380969e-05	1.45939941104437e-05	1.809615607165e-06	1.63442897744858e-07	1.41697400112692e-08	1.71447005772446e-09	3.17624391356615e-10	1.47531634696897e-10	1.09102611344268e-10	7.28809861538738e-11	3.134927947583e-11	5.02889528667818e-12	4.45140143755467e-12	1.65871863128236e-11	2.12336035698772e-11	1.17312506226565e-11	1.26049173100277e-12	2.71612563484596e-12	8.09628781447178e-12	5.31039954476568e-12	5.21379434076148e-13	3.38462939037824e-12	9.47589773225616e-12	1.05188040242576e-11	6.37425859619216e-12	1.81528246398033e-12	3.7973878096312e-13	3.13114878864744e-12	8.84323698416502e-12	1.36057214852115e-11	1.27827538792701e-11	6.53792579736067e-12	1.15314392110609e-12	4.38863777336926e-13	1.66467714990184e-12	6.09081071883333e-12	1.9573435779685e-11	3.22405894400195e-11	2.36933103411484e-11	4.48581735302302e-12	1.24654591160907e-11	5.29800130354610e-11	8.59411164908637e-11	7.99394861025536e-11	4.63910245621789e-11
12	0.00207523389509955	0.00166006001955546	0.000970821393030281	0.000411584029489175	0.000125177507386814	2.69379985651158e-05	4.01873510078578e-06	4.02716576374869e-07	2.87427976934166e-08	4.32927847805019e-09	2.07702720860428e-09	1.06868260349625e-09	5.67535423662193e-10	2.875868459238e-10	1.11159441483136e-10	2.22883145522597e-11	7.7638836400379e-12	2.8031455188223e-11	4.07193547281827e-11	2.85500645096604e-11	9.41529344122327e-12	6.84473766458625e-12	1.26474719845286e-11	8.59650181853808e-12	3.57674044405501e-12	1.19946717423078e-11	2.42151743775876e-11	2.46499148490265e-11	1.43659335937082e-11	4.25700242810176e-12	2.08229187932215e-12	9.77892971200639e-12	2.33219312697951e-11	3.23927674779128e-11	2.75091833107764e-11	1.24825945232946e-11	2.04720446738631e-12	8.4194095185849e-13	7.12318348488125e-13	8.06995746304904e-12	4.06234207233826e-11	7.73416056330745e-11	6.71626012347179e-11	2.34159551904854e-11	3.33644573191275e-11	1.27574189448639e-10	2.21234275456455e-10	2.25049291837998e-10	1.47406727983072e-10
13	0.0022506632359266	0.00187229397957095	0.00117900629623589	0.000557644633054597	0.000196108654018721	5.05611176988653e-05	9.33830205277565e-06	1.17045654363571e-06	8.08809883748249e-08	4.38324428134927e-10	2.7187131108603e-09	3.42753099311454e-09	2.35571083728538e-09	1.27898552085533e-09	5.82568947177272e-10	2.34772673800116e-10	1.1668062009948e-10	1.06861772400863e-10	1.18375445228455e-10	1.07221950244893e-10	7.69949210882685e-11	5.57333542313361e-11	4.87634507529306e-11	4.49252103374286e-11	5.08807100735105e-11	7.16038053368582e-11	8.59702251270716e-11	7.59194976034914e-11	5.15093693439222e-11	3.32932089916127e-11	3.23079757232475e-11	4.92626183740297e-11	7.49919197757753e-11	8.96557746089447e-11	7.70025218264107e-11	4.55114568857492e-11	2.00405247160806e-11	7.69624792804205e-12	2.17713601724708e-12	2.98231038083408e-11	1.31213328218475e-10	2.66806540252225e-10	3.2997927959338e-10	3.16523414833407e-10	3.67437404109548e-10	5.5417035615154e-10	7.40863711252389e-10	7.49820332875416e-10	5.6872049651467e-10
14	0.00249273879151995	0.00215644601893101	0.00145867294471783	0.000766495567744954	0.000310243262832699	9.56402824786432e-05	2.21243520740677e-05	3.77084861931616e-06	4.66518641411723e-07	4.52266306265051e-08	9.21959391636612e-09	7.76937671674764e-09	6.64447773301526e-09	4.52065296309237e-09	2.56637049003789e-09	1.33264749548211e-09	7.39757062389628e-10	5.17997718562167e-10	4.56955540675982e-10	4.3123675139127e-10	3.83767551104357e-10	3.22360300250164e-10	2.81876283945145e-10	2.8286534814119e-10	3.1881893498492e-10	3.5301499500793e-10	3.42357930487772e-10	2.83250589988029e-10	2.13903254915993e-10	1.71464719470911e-10	1.68885284758465e-10	2.02569372997709e-10	2.54787627532279e-10	2.9089196795159e-10	2.79418831080808e-10	2.23673846162727e-10	1.57217244244104e-10	1.11051142989011e-10	1.2423850846278e-10	2.84686903693103e-10	6.74162421648584e-10	1.22735985716335e-09	1.74429175741625e-09	2.12468920796612e-09	2.47150149174032e-09	2.85291212820572e-09	3.10126834218417e-09	2.9852834391938e-09	2.49010478586019e-09
15	0.0028156998130511	0.00253196571960274	0.00183460200475122	0.00106598943307731	0.000493605116743332	0.000180666916187736	5.17428551908365e-05	1.14876027714679e-05	1.99157713905808e-06	2.96005155836421e-07	5.4801452277128e-08	2.20787441994166e-08	1.59337776714558e-08	1.2086210370719e-08	7.95614993204824e-09	4.61872589442739e-09	2.68148868636084e-09	1.86915453426192e-09	1.66282799041096e-09	1.66686479371503e-09	1.66166998449839e-09	1.59681550930553e-09	1.53954871854548e-09	1.55144932272984e-09	1.59222294905015e-09	1.54828296503309e-09	1.35085834129603e-09	1.04789121454847e-09	7.55930906632324e-10	5.68748721305248e-10	5.22603736469571e-10	6.10403736993306e-10	7.89778313338612e-10	9.84688096673049e-10	1.11571946334795e-09	1.15333682423468e-09	1.14654080020957e-09	1.21877517130322e-09	1.57030701066753e-09	2.46011517653741e-09	4.07066940857242e-09	6.29924586863414e-09	8.73012920312956e-09	1.08958576437864e-08	1.2517024769925e-08	1.34394314940657e-08	1.34958224163482e-08	1.25996887689533e-08	1.09244144982432e-08
16	0.00323442458555302	0.00301983189804347	0.00233559295208714	0.00149207131961609	0.000784423144216468	0.000337662983532136	0.000118126651749924	3.31736742614743e-05	7.3004582736939e-06	1.18630940157201e-06	1.1980684081001e-07	1.24066966042948e-08	2.09520490869148e-08	2.44231366097062e-08	1.85667920330872e-08	1.07653177439233e-08	5.6058800113135e-09	3.88217052126581e-09	4.34729192237697e-09	5.51506124206446e-09	6.49159570974551e-09	7.03267086370837e-09	7.25653227273292e-09	7.2783934058425e-09	7.00949156766071e-09	6.26385148636953e-09	5.01798859590398e-09	3.52074936579145e-09	2.1581993808103e-09	1.24738736339915e-09	9.37274023475277e-10	1.22286018576777e-09	1.98971728714709e-09	3.05353361480688e-09	4.22230119658721e-09	5.39827594324929e-09	6.68200153644899e-09	8.42613136130253e-09	1.12092036025255e-08	1.56848910359864e-08	2.22538939385951e-08	3.06472458250129e-08	3.97379142410664e-08	4.78518758969213e-08	5.34219458068509e-08	5.55337955600876e-08	5.41121956133737e-08	4.97949403162942e-08	4.36126289976732e-08
17	0.00375984090015288	0.00363597380217038	0.0029863926116347	0.00208116491854529	0.0012291411608004	0.000614289357975081	0.000259129240884806	9.17828763374635e-05	2.69669910530003e-05	6.3795263643461e-06	1.13144771398863e-06	1.40598607361208e-07	4.45743994257021e-08	5.22352578456812e-08	4.21893711777731e-08	2.17053349948046e-08	6.51095724050843e-09	2.33108962505048e-09	6.86760036768008e-09	1.49667746409015e-08	2.24853934128491e-08	2.75763833236283e-08	3.00383108980029e-08	3.01361120368368e-08	2.79741022242642e-08	2.36592932116199e-08	1.77504549677921e-08	1.13635958916431e-08	5.79383623478195e-09	2.01951851149127e-09	4.78152688656913e-10	1.16454913366195e-09	3.83985664987191e-09	8.17751011136418e-09	1.38659513706199e-08	2.07726481520652e-08	2.9170263700577e-08	3.98908673852147e-08	5.4243730283531e-08	7.35676405651054e-08	9.83747621228827e-08	1.2732577142913e-07	1.56717802803016e-07	1.81228593277494e-07	1.95888939035286e-07	1.98183085343576e-07	1.8891624367863e-07	1.71371278123591e-07	1.49491432142373e-07
18	0.00439037082122224	0.00437886688681534	0.00379108016584799	0.00285039492227164	0.00186294095583598	0.00106007016816056	0.000526447645946065	0.000228962949167267	8.76590665454841e-05	2.9811254559811e-05	9.19907505946019e-06	2.73256150730029e-06	8.96759582697777e-07	3.75662643678542e-07	1.84792748065562e-07	8.21681222282451e-08	2.43845615167571e-08	5.60989342970847e-09	1.7677112694396e-08	4.64238490208555e-08	7.74924549712621e-08	1.01241331950575e-07	1.1356132961144e-07	1.1399361636643e-07	1.03859451374789e-07	8.56438108453035e-08	6.29904182320168e-08	4.02148161830226e-08	2.11654362301952e-08	8.21569226057927e-09	2.12846896962065e-09	2.7153387912206e-09	9.59033741301291e-09	2.24902923828283e-08	4.1275731795577e-08	6.60763877829363e-08	9.77706771294087e-08	1.38441901484626e-07	1.91148060079161e-07	2.58474178456616e-07	3.39925533112895e-07	4.29257073833936e-07	5.13801390775466e-07	5.77516476386081e-07	6.07156117147326e-07	5.98161187262701e-07	5.56364029352513e-07	4.94374835279609e-07	4.25288137351363e-07
19	0.00510194828752444	0.00521524771004337	0.00471266480613575	0.00376947606150785	0.00267454346748299	0.00168896131269497	0.000954044771898243	0.000485636471706196	0.000225192702415607	9.66485122479947e-05	3.92944497743634e-05	1.56425992073031e-05	6.3587514262537e-06	2.74746001027973e-06	1.28334990830363e-06	6.40094213385732e-07	3.42987477979621e-07	2.23366090633304e-07	2.10715116557609e-07	2.59215073641944e-07	3.291567112183e-07	3.88573566780253e-07	4.17650245972783e-07	4.09445648117938e-07	3.67453740661648e-07	3.02198725449376e-07	2.27652886132626e-07	1.57388190757843e-07	1.01137258324756e-07	6.32426892360408e-08	4.37376600906556e-08	4.09966694441296e-08	5.38856331097707e-08	8.221447002595e-08	1.26182720031319e-07	1.86506358437818e-07	2.6599386227413e-07	3.71271460948379e-07	5.11959120809208e-07	6.95332425894193e-07	9.17544384084725e-07	1.15631516265329e-06	1.37162531457695e-06	1.51763170192363e-06	1.56148239748439e-06	1.49835629834767e-06	1.35301920592814e-06	1.1668525829511e-06	9.78888773638171e-07
20	0.00584296618402979	0.00607353145362922	0.00566253863186975	0.00474228581984399	0.00357609728119886	0.00243715596373205	0.00150946005873807	0.00085653365429428	0.000450454737542274	0.000223069467813267	0.000106246026297779	4.99993327323348e-05	2.39934051918605e-05	1.21228608736142e-05	6.6189634150831e-06	3.96925036377448e-06	2.64361301214508e-06	1.98066406837428e-06	1.68046504677124e-06	1.58287379681159e-06	1.57880703469813e-06	1.58465795419072e-06	1.54290357956366e-06	1.42721657234333e-06	1.24188173398555e-06	1.01377468769445e-06	7.79566391231793e-07	5.72454579760316e-07	4.12929035847194e-07	3.06585878293369e-07	2.48583619412451e-07	2.307325511813e-07	2.46326447078639e-07	2.90798831370293e-07	3.60798403009578e-07	4.56137232694393e-07	5.85880897579651e-07	7.73628695446574e-07	1.05330677052858e-06	1.4505291251729e-06	1.95549679775372e-06	2.50435540124021e-06	2.98683106347328e-06	3.28418955527751e-06	3.32044783318486e-06	3.09739104843122e-06	2.69193850504991e-06	2.21817926983357e-06	1.77786074792234e-06
21	0.00654217809199929	0.00685639890484855	0.00651640971221158	0.00562215384868393	0.00441121897382556	0.00315693727976571	0.00207047292993636	0.00125340721958258	0.000707826074645624	0.000378499315182432	0.000195586931709545	0.000100317556372258	5.28330827447902e-05	2.97078719381354e-05	1.84638907793055e-05	1.28765882274762e-05	9.97186451276135e-06	8.36652541201846e-06	7.41650134030829e-06	6.79842772422642e-06	6.31858040341722e-06	5.84204247380953e-06	5.28087948575517e-06	4.6014941328407e-06	3.82648343209242e-06	3.02109662507817e-06	2.26714440431688e-06	1.63475734926638e-06	1.16316968061809e-06	8.56483130167609e-07	6.92323950220519e-07	6.35315314453982e-07	6.4742275334063e-07	6.93481681829298e-07	7.47356657425769e-07	8.04951081968477e-07	9.01614352865607e-07	1.11906939297034e-06	1.56311013981753e-06	2.30729550871477e-06	3.32520639151164e-06	4.45477028702142e-06	5.43100273777542e-06	5.98499201482379e-06	5.96095289178026e-06	5.38520148954379e-06	4.44795342539961e-06	3.41237300219284e-06	2.50580573970201e-06
22	0.00713525284660582	0.00747948064324977	0.00716601744134952	0.00627491881582108	0.0050236959150279	0.00368141403058525	0.00247540240579995	0.00153436290720482	0.000883779009259715	0.000479129478155968	0.000249115140963213	0.000127422869366458	6.63702574904118e-05	3.70451854635969e-05	2.37847375000078e-05	1.85284917282366e-05	1.70889328683537e-05	1.72099085715609e-05	1.76644961264142e-05	1.7817115661842e-05	1.73794137428289e-05	1.6268712439103e-05	1.45345984255378e-05	1.23238475066603e-05	9.85440790189767e-06	7.38004181647465e-06	5.14384211541093e-06	3.33181910098322e-06	2.0411086661407e-06	1.2713451873041e-06	9.37842315622935e-07	8.98500744276008e-07	9.86903243309554e-07	1.04981103822692e-06	9.90798441544625e-07	8.15782152265853e-07	6.6137033481407e-07	7.75552308964646e-07	1.42968828729268e-06	2.77774352420511e-06	4.72576277947554e-06	6.89497455493115e-06	8.72697764608954e-06	9.69907647941743e-06	9.54346566526326e-06	8.35258075830637e-06	6.51835292624161e-06	4.55019479177663e-06	2.87691849523369e-06
23	0.0076095147038411	0.00793324906040034	0.00760100606260319	0.00668215185937887	0.00538005166822155	0.00395935987881721	0.00265859693530679	0.00162739488644104	0.000909666449051422	0.000467727983395194	0.000225029931265135	0.000104165175497175	4.76826213724938e-05	2.18638628487032e-05	1.07081021499546e-05	7.7582956091105e-06	1.01262559876084e-05	1.56343845688348e-05	2.21318186026031e-05	2.77282994056071e-05	3.11292574626432e-05	3.17692027469816e-05	2.97419876730373e-05	2.56200480037055e-05	2.02423469130372e-05	1.45153937752769e-05	9.2482224156214e-06	5.03261796074724e-06	2.17559396984254e-06	6.86250402080548e-07	3.13493687780939e-07	6.27012620712282e-07	1.13182041870946e-06	1.40328157810735e-06	1.22032831393681e-06	6.59741817509756e-07	1.03782931321881e-07	1.24352084497127e-07	1.25124248371569e-06	3.6996466440129e-06	7.18452917486583e-06	1.09396299555762e-05	1.39693717152402e-05	1.54330503328444e-05	1.49745694740085e-05	1.28333463789374e-05	9.69546705908251e-06	6.38671604575899e-06	3.57610080405172e-06
24	0.00805439137945761	0.00834768229659396	0.00799018974203419	0.00704135181389878	0.0056894386843989	0.00419165077903277	0.00279463906394319	0.00166889549235435	0.000880547608326598	0.000403807344500411	0.000159190741279723	5.57256963343519e-05	2.04255925426553e-05	9.29906279329326e-06	3.75798481802813e-06	4.26306350991265e-07	1.31367388695201e-06	7.82557249888441e-06	1.88313379989712e-05	3.13071784260972e-05	4.18546398748739e-05	4.79688975710262e-05	4.8629438323373e-05	4.42610352269802e-05	3.63099053131424e-05	2.6687090208253e-05	1.72566853944208e-05	9.46241489949135e-06	4.12279100127576e-06	1.38751717297273e-06	8.29924613329022e-07	1.64322627154675e-06	2.90331468685097e-06	3.85096098789084e-06	4.13088719326388e-06	3.91345874171759e-06	3.83453710049536e-06	4.73653464285924e-06	7.27639210609526e-06	1.15509208248257e-05	1.69218345787624e-05	2.21592891150936e-05	2.58742233848643e-05	2.70514640611186e-05	2.54281124556609e-05	2.15394779780593e-05	1.643662390498e-05	1.1250023145676e-05	6.82580689484627e-06
25	0.0086880099574771	0.00901864467422292	0.00870840995013982	0.00779648407518959	0.00644325099958829	0.00488536466231309	0.00336870812567822	0.0020850594488307	0.00113473659535983	0.0005241710136096	0.00019198246861354	4.74558145417823e-05	4.74967375826852e-06	2.73312170648093e-06	9.06985747457848e-06	1.35030184042054e-05	1.73149213381722e-05	2.44040171733424e-05	3.64070752940154e-05	5.16703355112746e-05	6.65275942204731e-05	7.72182429514809e-05	8.13387797501879e-05	7.84175873308592e-05	6.97087093674475e-05	5.75302770466029e-05	4.44875909002701e-05	3.28237261254844e-05	2.40178037524332e-05	1.86512172442967e-05	1.65010200111115e-05	1.67925242691479e-05	1.85353977189242e-05	2.08646149900307e-05	2.33037142134379e-05	2.58708461254304e-05	2.89757034128603e-05	3.3119935592857e-05	3.85035192504077e-05	4.47124581904108e-05	5.06642413404957e-05	5.4888322753092e-05	5.60517838393625e-05	5.34948391152611e-05	4.75126723470491e-05	3.92418606587846e-05	3.0216961703269e-05	2.18299265351417e-05	1.49502390654899e-05
26	0.00982340639656652	0.0103543112318071	0.0102654631653003	0.0095584683596349	0.00834419903597363	0.0068152847516887	0.00519671114614905	0.00369178211234711	0.00244124849397785	0.0015065825466644	0.000878001226574289	0.000498999270642189	0.000295385945930544	0.000198599728541357	0.000158230351007386	0.000144106303059847	0.000141718566720847	0.000145487788902309	0.000153159504841388	0.000162696888596827	0.000171472712763445	0.000176795656706059	0.000176768572311159	0.000170838300455711	0.000159828843792809	0.000145556420481988	0.000130254404405999	0.000116026704997541	0.000104467542030472	9.64926350524374e-05	9.23568282387206e-05	9.17976293354084e-05	9.42369274616268e-05	9.89799386685646e-05	0.000105359750367886	0.000112787313634842	0.000120690199995247	0.000128367066135936	0.000134839554717211	0.000138818257719695	0.000138877128229089	0.000133838530599432	0.000123243490508905	0.000107691876648583	8.88537874312816e-05	6.9088549399852e-05	5.07972965322388e-05	3.57718168748852e-05	2.48041916450936e-05
27	0.0117483577237619	0.0127146210841315	0.0131060989447022	0.0128731336077648	0.0120581111493127	0.0107851480539993	0.00923062667233822	0.0075840492122665	0.00601110499758457	0.00462871502300126	0.00349647844523756	0.00262298228284413	0.00198128096216858	0.00152668864179465	0.00121151470906962	0.000994177190988385	0.00084278612245881	0.000734880929893816	0.000655368437169467	0.000594224113652113	0.000544742894119586	0.000502480178863837	0.000464682733979867	0.000429942528971881	0.000397891023749824	0.000368868942599345	0.00034358932148361	0.000322841933351422	0.00030727715161719	0.000297278669795566	0.000292906852336635	0.000293880079743552	0.000299563536048314	0.000308949009263508	0.000320627497753266	0.000332772687585469	0.000343165987829878	0.000349302456940609	0.00034861690490245	0.000338849997236104	0.00031852627161266	0.000287445864983496	0.000247028883747474	0.000200339044010041	0.000151682413015749	0.000105818994038064	6.69840974547403e-05	3.80150882194305e-05	1.98607035182478e-05
28	0.0145163034575725	0.0161366341030267	0.0172564654332083	0.0177733649449152	0.017656124488601	0.0169479772553677	0.0157548607275688	0.0142225431839288	0.0125091725423099	0.0107602020500783	0.00909084691137755	0.00757820186471999	0.0062621647184416	0.00515234411815611	0.00423754591801557	0.00349499665944999	0.00289760838370037	0.00241874448625243	0.00203475371077484	0.00172590634811704	0.0014763897946597	0.00127386490834583	0.00110889032226801	0.000974366043812163	0.000865050630965854	0.000777157263640111	0.000708014298473311	0.000655770352587054	0.000619123956709146	0.000597059925021113	0.000588578988920272	0.000592416112497658	0.000606758221227507	0.000628993113146503	0.000655543232735674	0.000681852442319488	0.000702591628225297	0.0007121228834702	0.000705210325680267	0.000677894396707342	0.00062837146485252	0.000557666437611074	0.0004698809985136	0.000371864070614012	0.000272282625888468	0.000180238960129284	0.000103730024334755	4.83165933532806e-05	1.63293133929271e-05
29	0.0177262355666639	0.0200543873350204	0.0219642794277678	0.0233117451845812	0.0240040979778741	0.0240117032293092	0.0233688011858474	0.0221640934716668	0.0205239218892984	0.0185921877698496	0.016511220494219	0.0144067933025342	0.0123789022846628	0.0104983421069837	0.00880795900087028	0.00732691707782082	0.00605632180845262	0.00498490783621581	0.00409399270625558	0.0033613517809773	0.00276399394989859	0.00227999703257907	0.00188962400215498	0.00157592900311121	0.00132501428763598	0.00112604292016475	0.000971063284232832	0.000854667645459302	0.000773490810601924	0.000725556066585089	0.000709492279044573	0.000723674954449268	0.000765379695266556	0.000830070255229282	0.000910963793688761	0.000999010188363836	0.00108338020718206	0.00115247626171579	0.00119536844029164	0.0012034398283949	0.00117193106950898	0.00110103881443076	0.000996270453733333	0.000867891473168193	0.000729497686599093	0.000595953855057792	0.000481102912836006	0.000395714867219504	0.000346087758598593
30	0.0205076719366162	0.023319938447598	0.0257645359721675	0.0276750961999974	0.0289231332791503	0.029433253319816	0.029190728341466	0.0282404299196779	0.026677879482305	0.0246346134549113	0.0222608522987346	0.0197084981758487	0.0171168859269578	0.0146027435764392	0.0122547870762849	0.0101325257964418	0.00826832388721655	0.00667156484048106	0.00533383454761412	0.00423426563362688	0.00334446878158468	0.00263273808773202	0.00206741502220072	0.00161941780071804	0.00126399924112129	0.000981806430706233	0.000759302392983721	0.000588593735855595	0.000466704312362906	0.000394352180235007	0.000374327400921894	0.000409625746667371	0.000501555325735154	0.000648081215637988	0.000842687226498497	0.00107399701630302	0.00132630137523793	0.00158099143252332	0.00181872215422246	0.00202196392147361	0.0021774851389965	0.00227828260203938	0.00232455712417206	0.00232351088703981	0.00228798302076846	0.00223418381357247	0.00217897398157654	0.00213721591773604	0.00211967998226947
31	0.021901046960048	0.0247554898034767	0.0272447984210438	0.0292048028244342	0.0305033123944502	0.0310552046527251	0.0308316477332456	0.0298620777667911	0.0282288914903707	0.026056092291672	0.0234940557699089	0.0207029848039527	0.0178374815193275	0.0150340894883718	0.0124028538571739	0.0100231259768283	0.00794317495825207	0.00618275560061608	0.00473763189367561	0.00358511596133787	0.00268986993093011	0.00200944732236288	0.00149925593961472	0.00111677061665274	0.000824905138804149	0.000594482950265631	0.000405751337894046	0.000248890222547858	0.000123494986005766	3.70730794193554e-05	2.68476045336415e-06	3.5966219897555e-05	0.000151876988424839	0.000361586981814864	0.000669937432783177	0.00107385771702564	0.00156199378482487	0.00211561771700916	0.00271067265650281	0.00332060538103095	0.00391949464806397	0.00448493246252042	0.00500017319739741	0.00545522200142807	0.00584675445273999	0.00617699287156944	0.00645185711529612	0.00667881690016499	0.00686487966843426
32	0.0214573186273866	0.0239251595943571	0.0260119723066137	0.027579403103076	0.0285196104247724	0.0287674109280362	0.0283074827015762	0.0271755275231879	0.0254533409610514	0.0232587693804751	0.0207323196902999	0.0180225747717764	0.0152725072841353	0.0126083416156652	0.0101319365172243	0.00791693216007591	0.00600828951622995	0.00442445367245342	0.00316122766416573	0.00219651325416	0.0014952794457204	0.0010143652353034	0.000706931897811648	0.000526505934939205	0.000430587569703058	0.000383762816301884	0.00036018894172671	0.00034526608485278	0.000336295518489194	0.000341974625371824	0.000380688257772871	0.000477707050626497	0.000661565229029488	0.000960028894824508	0.00139614932333698	0.00198490309571389	0.00273084544710708	0.00362705536744504	0.0046554564013188	0.00578839173859118	0.00699115476290971	0.00822505950362075	0.00945059872625186	0.0106302821495421	0.0117308571781232	0.0127247601895889	0.01359079333599	0.0143141394784555	0.0148858970618505
33	0.0195212637808407	0.0213962774877844	0.0228985227152701	0.0239289384561249	0.0244171643527952	0.024329410591818	0.0236721495569801	0.0224910438941643	0.0208653258125364	0.0188985984245651	0.0167075788726799	0.0144105334754565	0.0121170350648194	0.00992025458067101	0.00789240162007953	0.00608330170712237	0.0045215812055866	0.00321761931770281	0.0021673528715521	0.00135615371449605	0.000762265472355528	0.000359592456572048	0.000119893141438823	1.45868820123244e-05	1.64160380846541e-05	0.000101132601433579	0.000249239958803383	0.000447668061795886	0.00069114158885729	0.000982948717798472	0.00133484605424148	0.00176593630077901	0.00230050671488183	0.00296498623081532	0.00378433322459965	0.00477827490421808	0.00595786364705766	0.00732278837685691	0.00885978636152255	0.0105423596737551	0.0123318351178888	0.0141796429835683	0.0160305520957838	0.0178265032281648	0.0195106382517324	0.0210311278830432	0.0223444491052686	0.0234178427333442	0.024230779606108
34	0.016903352860985	0.0182126609813472	0.0191909417923029	0.0197768255393936	0.0199336963814592	0.0196538558985702	0.0189594147936468	0.0178997218354697	0.0165457000256307	0.0149819614104951	0.0132979104073098	0.011579153113446	0.00990039121564338	0.00832063346008368	0.0068810887483232	0.0056056180979022	0.00450321852254289	0.00357176280971164	0.00280215531127044	0.00218217075727953	0.0016994708011996	0.00134357263628395	0.00110680656111259	0.000984491480345777	0.000974650812918148	0.00107758498722224	0.0012955318378295	0.00163251756061703	0.00209436678407405	0.00268873398536091	0.00342496213923655	0.00431357688313625	0.00536528143594725	0.00658941465001562	0.0079919512526625	0.00957323681908541	0.0113257393535817	0.0132321483900739	0.0152641519260533	0.0173821696608339	0.0195362238243696	0.0216679986363849	0.0237139929145634	0.025609526561743	0.0272932394401891	0.028711636935837	0.0298232025542665	0.0306016208147364	0.0310377337117626
35	0.014319256964971	0.0151868378316338	0.0157734834016925	0.0160433170812106	0.0159803177463335	0.0155904092890853	0.0149012175627627	0.0139594612461844	0.0128262967182358	0.0115712447364032	0.0102655304347973	0.00897573030546181	0.00775853173462739	0.0066571941059625	0.00570000196338934	0.00490068020084466	0.00426045832511954	0.00377127207785978	0.00341950103364542	0.00318966077235764	0.00306757714141918	0.00304273342489024	0.00310965990865243	0.00326839469747654	0.00352416063434784	0.00388646512854167	0.00436783973624802	0.00498240622053313	0.00574440254788524	0.00666674365477196	0.00775964286866427	0.00902929062348162	0.0104765817491234	0.0120958997598899	0.0138740003498679	0.0157890778586173	0.0178101375584839	0.0198968231938841	0.0219998548265181	0.0240622110080312	0.0260211395066437	0.0278110042434924	0.0293668789367449	0.0306286902833664	0.0315456085324621	0.0320802961327641	0.0322125711364009	0.0319420348027903	0.031289261930735
36	0.0121943444376453	0.0127482822822336	0.0130582842009552	0.0131003670817688	0.0128658005269227	0.0123624768012161	0.0116147454823796	0.0106616917478024	0.00955404134676889	0.00835005539518725	0.00711090424442871	0.00589606161208096	0.00475923140159196	0.00374521831046672	0.0028880000266372	0.00221008187955042	0.00172304429507519	0.00142905516273478	0.00132303049080944	0.00139509394918581	0.001633005089014	0.00202428515749497	0.00255785207251765	0.00322506532619396	0.00402016306966413	0.0049401378098843	0.00598413977935655	0.0071525186751758	0.00844561911876856	0.00986243868216881	0.0113992457207127	0.0130482426440663	0.0147963520599672	0.0166241998987104	0.0185053707717157	0.0204060144937323	0.0222848858547937	0.0240938986725468	0.0257792660274056	0.0272832778389238	0.028546731878942	0.0295119836529203	0.0301265150792582	0.0303468449744717	0.0301425225374223	0.0294998680754555	0.0284250656835781	0.0269461846649663	0.0251137240367045
37	0.0108944082041678	0.0113059749812648	0.0115101776427161	0.0114881015405153	0.0112321401349417	0.0107471259103051	0.0100504920052384	0.00917142642162337	0.00814909395261557	0.00703010517459588	0.00586549192838752	0.00470749362367956	0.00360646326938774	0.00260816778065127	0.00175169127048282	0.00106806446128172	0.000579651766809704	0.00030024314918007	0.000235730978562356	0.000385209141726684	0.000742314343342714	0.00129663562467021	0.00203504233591372	0.00294281638259859	0.0040045146836205	0.00520452663683364	0.0065273249187248	0.00795743400685523	0.00947915900675055	0.0110761285933605	0.012730711819868	0.0144233711530051	0.0161320151809309	0.0178314154077211	0.019492753199549	0.0210833653685923	0.0225667593652773	0.023902970055887	0.0250493272373399	0.0259616933666421	0.0265962111171103	0.0269115672309991	0.0268717307112779	0.0264490597427777	0.0256275959652844	0.0244062837362215	0.0228017766977668	0.0208504385485886	0.0186091254383625
38	0.0107482243286667	0.0112500367633339	0.0116013591575195	0.011787363173401	0.0118009305021573	0.0116434579601835	0.0113250575236634	0.0108641183464783	0.0102862622156414	0.00962278534653537	0.00890872995743132	0.00818076232035459	0.00747504615195494	0.00682529055546424	0.00626112259874342	0.00580689091176197	0.00548095494790561	0.00529546184348438	0.00525656562343175	0.00536500686670455	0.00561694786592814	0.00600494960342417	0.00651898133507483	0.0071473685174519	0.00787760663143032	0.00869699330931606	0.00959305556689933	0.0105537701552631	0.0115675913847292	0.0126233116426536	0.013709785660791	0.0148155516469053	0.015928382480721	0.0170348002823445	0.0181195896010807	0.0191653494774213	0.0201521330003671	0.0210572338065526	0.0218551900007137	0.0225180837260428	0.0230162147035492	0.023319213901204	0.0233976352149006	0.0232250165945089	0.0227803382950877	0.0220507295023276	0.021034194197817	0.0197420552156394	0.0182007668385127
39	0.0114766594026597	0.0121914738817149	0.0128114407316714	0.0133230065014247	0.0137170624100313	0.013989471633788	0.0141412558033974	0.0141784236463534	0.0141114596529294	0.0139545238843793	0.013724441431084	0.0134395781766545	0.0131187063100639	0.0127799579110455	0.0124399490149782	0.0121131323843437	0.0118114083347419	0.0115439933923254	0.0113175201342036	0.0111363213902166	0.0110028400224421	0.0109181023482851	0.0108821981906544	0.0108947216601652	0.0109551414950223	0.011063085227753	0.0112185349436576	0.0114219418945834	0.0116742716033767	0.0119769902732535	0.0123319982816162	0.0127415091394056	0.0132078649510089	0.0137332747011441	0.0143194619340501	0.0149672151720213	0.0156758482458021	0.016442597722607	0.0172620085147275	0.0181253829070136	0.0190203880757529	0.0199309277583765	0.0208373805981763	0.0217172877055692	0.0225465342332922	0.0233010162137107	0.0239587196660395	0.0245020720953794	0.0249203671407913
40	0.0119978191376268	0.0127885063464282	0.0135007926959434	0.0141190045414771	0.0146300764812179	0.0150241034605612	0.0152947226025466	0.0154393041378084	0.0154589467327632	0.0153582882225781	0.0151451564768159	0.0148300954073505	0.0144258070408925	0.0139465518411923	0.0134075464646275	0.0128243918302061	0.0122125561374693	0.0115869287800007	0.0109614533741746	0.0103488424049897	0.00976037282754521	0.00920576131923798	0.00869311917348249	0.00822898906212355	0.00781846785236423	0.00746542014052859	0.00717278519919549	0.00694297510168872	0.00677835392411887	0.00668177776657406	0.00665716407179879	0.00671004796678868	0.00684807495437339	0.00708137507003767	0.00742276515133396	0.00788773417025535	0.00849418192932501	0.00926190319128842	0.010211835906193	0.0113651211171983	0.0127420501508684	0.0143609982205779	0.0162374590290487	0.0183832993319521	0.0208063437563832	0.0235103779725457	0.0264956238526488	0.0297596965455491	0.0332990049971518
41	0.0114574234169222	0.0120857376618265	0.0126208827636442	0.0130470659894297	0.0133510435758365	0.0135227730631755	0.0135559422663057	0.013448340926782	0.0132020497672359	0.0128234321080305	0.0123229246184214	0.0117146353334268	0.0110157679932295	0.0102459013892404	0.00942616022709062	0.00857831972159308	0.00772388957975655	0.00688322421502274	0.00607470509227327	0.00531403822256939	0.00461370523419304	0.003982600369817	0.00342587841238388	0.00294503012223758	0.00253819246560326	0.00220069092909173	0.00192580077499469	0.00170570347504508	0.00153260410867062	0.00139996564418988	0.00130380723499269	0.00124400652478455	0.00122554108190588	0.00125960209768789	0.00136451496600103	0.00156640676812526	0.00189957026952772	0.00240648774797056	0.00313749539687832	0.00415008934210152	0.00550789620441599	0.00727935299102093	0.00953616100887088	0.0123515944869538	0.015798754846518	0.019948864626936	0.0248696901273452	0.0306241688024111	0.0372692971527468
42	0.0102053796011456	0.0105981881944341	0.01088931763005	0.0110668849723974	0.0111219035832067	0.0110488404093959	0.0108460428858666	0.0105160025999687	0.0100654308486114	0.00950513135163564	0.00884966702182642	0.0081168300458178	0.00732693673746044	0.00650197982061388	0.00566468019116976	0.00483748715237003	0.00404158016767649	0.00329592612258023	0.00261644397018768	0.00201532372926627	0.00150053957858393	0.00107558785762482	0.000739470818421585	0.000486936644856571	0.000308976152371187	0.00019356715212711	0.000126648984104462	9.33022842814283e-05	7.91025784874994e-05	7.16105982210613e-05	6.19570484104894e-05	4.64747054599262e-05	2.8326067325559e-05	1.90703568780483e-05	4.01097300461586e-05	0.000123951489070955	0.000315221532137066	0.00067136485075317	0.0012629722682595	0.00217367932503336	0.00349959355647251	0.00534822036241775	0.00783687485284905	0.0110905867322272	0.015239526395991	0.0204160016778922	0.0267510947326752	0.0343710260432681	0.0433933463777587
43	0.00937206517810639	0.0096611569683934	0.00986141072159055	0.00996490354646558	0.00996618480096878	0.00986261984554701	0.00965462246134854	0.00934575681975473	0.00894269682612577	0.00845503882001209	0.00789497243912452	0.00727682330745377	0.00661648942821754	0.00593080012842595	0.00523683159354389	0.00455121608220219	0.00388948264923443	0.00326546566853963	0.00269081387902975	0.00217462749705189	0.00172324469220438	0.0013401920133638	0.00102630676309263	0.000780033343556214	0.000597890570348819	0.000475103004539852	0.000406386399458632	0.000386875100550247	0.000413177212192822	0.000484540997812308	0.000604112746657143	0.000780261752659039	0.00102794182550875	0.00137005087389449	0.00183874086276286	0.00247662047490151	0.0033377830258483	0.00448858374435629	0.00600808471916918	0.00798808390481272	0.0105326477089486	0.013757075704797	0.0177862413773834	0.0227522744884745	0.0287915780679424	0.0360412051182685	0.0446346552894566	0.0546971881023527	0.0663407845830031
44	0.00983126414324313	0.0102212203394855	0.0105499352868155	0.0108113820305393	0.0110011203512612	0.0111164946905226	0.0111567649880967	0.0111231626181392	0.0110188679838619	0.0108489111176607	0.0106200014909547	0.0103402978027353	0.0100191324416329	0.00966670830754414	0.00929378752136663	0.00891139213569631	0.00853053629317009	0.00816200748677124	0.0078162118844104	0.00750309538992177	0.00723214856295574	0.00701250004294751	0.00685309999719025	0.0067629925272572	0.00675167398600888	0.0068295327057386	0.00700836450874372	0.00730195724553562	0.00772673609414345	0.00830245905465458	0.00905294863717144	0.0100068409398881	0.0111983270991294	0.0126678546438815	0.0144627480328517	0.0166376992681834	0.0192550718549029	0.0223849555466161	0.026104906384299	0.030499307548629	0.0356582923981693	0.0416761823724681	0.0486494094442257	0.0566739153046644	0.0658420467710173	0.0762389978385887	0.0879388817437247	0.10100054938293	0.115463301237138
45	0.0115482862015368	0.0121698354394317	0.0127605770146848	0.0133155015699746	0.0138305822490937	0.0143029366923375	0.0147309571040564	0.015114404035974	0.0154544616854194	0.0157537548721389	0.0160163302779206	0.0162476068499447	0.0164543023278232	0.0166443445208446	0.0168267771309371	0.017011670520822	0.0172100478395747	0.0174338363536391	0.0176958527396123	0.0180098295509566	0.0183904881630365	0.01885366131892	0.0194164660197869	0.0200975249845924	0.0209172322731055	0.0218980559273917	0.0230648676221914	0.0244452862999553	0.0260700195868198	0.0279731834564785	0.030192577194411	0.0327698873467384	0.0357507912254506	0.0391849279745185	0.0431257035408733	0.0476298955535739	0.0527570255270002	0.0585684693818944	0.0651262833648771	0.072491731266765	0.0807235104494856	0.0898756884402595	0.099995378355174	0.111120199543103	0.123275588732047	0.136472045548703	0.15070241335596	0.165939310624256	0.182132838245603
46	0.0131942595135672	0.0139262675244392	0.0146303757289781	0.0153002479603546	0.0159302747266444	0.0165157883873175	0.0170532723818844	0.0175405602792507	0.0179770211484079	0.018363728657801	0.018703612332809	0.0190015904681582	0.0192646852278232	0.0195021213898695	0.0197254109310081	0.019948426125728	0.0201874639993933	0.0204613047801873	0.0207912664155082	0.0212012562483532	0.0217178196032233	0.0223701833453981	0.0231902905094995	0.0242128199210784	0.0254751824559501	0.027017483311504	0.0288824375334358	0.0311152241946915	0.0337632632148817	0.036875897996965	0.0405039670014049	0.0446992482253426	0.0495137624368158	0.0549989240345111	0.0612045326249482	0.0681776038426649	0.0759610445332931	0.0845921850502805	0.0941011898800493	0.104509376822181	0.115827484145747	0.128053934083769	0.14117314922194	0.155153985256484	0.169948348701997	0.185490070908539	0.201694109740873	0.218456147116599	0.235652644055597
47	0.0130486139387934	0.0135400891050736	0.0139611432197132	0.014301765735669	0.0145528650304015	0.0147066266296891	0.0147568879520531	0.0146995233951874	0.0145328329751008	0.0142579272280123	0.0138791006958806	0.0134041860352821	0.0128448806086839	0.01221703732681	0.0115409114996385	0.0108413555113236	0.0101479532535552	0.00949508642971411	0.00892192508205207	0.00847233500678839	0.00819469512629158	0.00814161841022885	0.00836957061281241	0.00893838196087697	0.00991064803072895	0.0113510174341423	0.0133253656358905	0.0158998562797483	0.0191398938281332	0.0231089741274675	0.0278674426815877	0.0334711739099081	0.0399701884197972	0.0474072292399671	0.0558163219217406	0.0652213472695702	0.0756346590398733	0.0870557820592395	0.0994702286600041	0.112848472912052	0.127145122651986	0.142298328601523	0.158229467784261	0.174843134894197	0.192027470193645	0.209654845936868	0.227582925311121	0.245656098612476	0.26370729105478
48	0.0120985043758464	0.0122939330962791	0.0123888457457348	0.0123739403798447	0.01224153082663	0.011986002788244	0.0116042855508657	0.0110963296935015	0.0104655799306037	0.00971943112731584	0.00886965463421431	0.00793278144285377	0.00693042830300989	0.00588955290137573	0.00484262450791041	0.00382769717153329	0.00288837360506382	0.00207364934528083	0.00143762860346604	0.00103910542071893	0.000941006286385352	0.00120969323241477	0.00191412953620964	0.0031249134941906	0.00491318920272922	0.00734944682807535	0.0105022283801261	0.0144367584372768	0.0192135225069518	0.0248868186513689	0.0315033105624505	0.0391006123371187	0.0477059366927783	0.0573348391886565	0.0679900911089241	0.0796607129595969	0.0923211989919867	0.10593096077027	0.12043401455186	0.135758933174024	0.151819078292257	0.168513123275873	0.185725870941278	0.20332936372569	0.221184277028774	0.239141579451191	0.257044436726599	0.274730329476239	0.292033348714973
49	0.0151192874259349	0.0156946341465357	0.016231414762628	0.0167284226377891	0.0171864147636459	0.0176084585338453	0.0180002723470486	0.0183705503813482	0.0187312611543779	0.0190979089782252	0.0194897471747583	0.0199299319689083	0.0204456063519464	0.0210679039229014	0.0218318637835627	0.0227762489800397	0.0239432627392938	0.0253781588183295	0.0271287446309076	0.0292447783943587	0.0317772642893078	0.0347776524804667	0.0382969537319276	0.0423847811846974	0.0470883345631997	0.0524513445559836	0.0585129972905844	0.0653068606147741	0.0728598352350886	0.0811911545873813	0.090311457574488	0.100221957968665	0.110913733323171	0.122367154667353	0.134551476089956	0.147424600581054	0.160933035256371	0.175012045397413	0.189586012689919	0.204568998727183	0.219865510369011	0.235371459023683	0.250975301464785	0.266559345523271	0.28200120002033	0.297175344735153	0.311954793130334	0.326212818071284	0.339824708944374
50	0.0257824347791273	0.0276660072759569	0.0296490357892645	0.031738491969381	0.0339425715140193	0.0362708019846506	0.0387341318890269	0.0413449957312529	0.0441173497514673	0.0470666732595375	0.0502099308218505	0.0535654910930014	0.0571529987951157	0.0609931972308063	0.0651076997591998	0.0695187098495195	0.0742486906287109	0.0793199862281201	0.0847543986738637	0.0905727255167548	0.096794264818013	0.103436295452406	0.110513541916708	0.118037633895486	0.126016571698285	0.134454209306603	0.143349767125893	0.152697386604372	0.162485738641923	0.172697697162838	0.183310088368896	0.194293525036706	0.205612333797219	0.217224581665859	0.229082206216863	0.241131251759557	0.253312211726971	0.265560475281787	0.277806873936163	0.289978321826048	0.301998541231113	0.313788863039423	0.325269090167767	0.336358410504987	0.346976344780341	0.357043713898265	0.366483609742906	0.375222353250306	0.383190423674552
51	0.0411184652881297	0.0445437876183232	0.0481810272769547	0.0520378754081854	0.0561219272237297	0.0604406232001679	0.0650011791412207	0.0698105043073697	0.0748751070407546	0.0802009875893906	0.085793518157907	0.0916573105766411	0.0977960723794569	0.104212452503608	0.110907878261168	0.117882385668404	0.125134445643388	0.13266078897879	0.140456233351931	0.148513515933676	0.156823135388623	0.165373207209692	0.174149336390856	0.183134511405268	0.192309023317696	0.201650413618627	0.211133454024261	0.220730161046809	0.230409847611134	0.240139213387887	0.249882474843524	0.259601535289856	0.269256194467586	0.278804396438318	0.288202513806794	0.29740566556865	0.306368065196644	0.31504339495694	0.323385201901131	0.331347310521592	0.338884246696913	0.345951667297241	0.352506789669658	0.358508815181941	0.363919341066641	0.368702754971448	0.372826606879119	0.376261953401627	0.378983669868405
[truncated: 58 more columns]
