# Supplementary material for: Reconstructing spruce budworm outbreak severity: a comparison of paleoecological and tree-ring signals
Source: PLoS One. 2025 Aug 12;20(8):e0329406. doi: 10.1371/journal.pone.0329406 (PMC12342301; doi:10.1371/journal.pone.0329406)
Supplement: S7 Dataset — (ZIP) [file pone.0329406.s007.zip › Belanger wavelet data/Coherence_Lepidopteran_scales_GSI/coherence_wavelet_power.txt]

V1	V2	V3	V4	V5	V6	V7	V8	V9	V10	V11	V12	V13	V14	V15	V16	V17	V18	V19	V20	V21	V22	V23	V24	V25	V26	V27	V28	V29	V30	V31	V32	V33	V34	V35	V36	V37	V38	V39	V40	V41	V42	V43	V44	V45	V46	V47	V48	V49	V50
1	2.58193151460608e-05	1.72344101592268e-05	7.38489336084304e-06	2.21150460834901e-06	5.47280513283381e-07	1.4531670463728e-07	5.20031974062925e-08	2.48036075129086e-08	1.36942363209892e-08	8.11316608747514e-09	5.07904585938e-09	3.38304648659315e-09	2.3686995711593e-09	1.67224213136189e-09	1.19916534480888e-09	9.07580713781306e-10	7.08576739533146e-10	5.43623815464352e-10	4.08279847531156e-10	3.12578341793235e-10	2.52406710617911e-10	2.22705599537469e-10	2.14719844612889e-10	2.02400484061995e-10	1.74418278127199e-10	1.44226486266674e-10	1.19990075587148e-10	1.0354049307922e-10	9.22010509806702e-11	8.11472764641016e-11	6.88781720511044e-11	5.7536625273379e-11	4.9209805560714e-11	4.20753322283985e-11	3.42178618038275e-11	2.79634978860118e-11	2.59971603561969e-11	2.71436823197499e-11	2.76471186053026e-11	2.45227942178014e-11	1.79904616259512e-11	1.23369263464622e-11	1.04562215476051e-11	1.14879103659721e-11	1.34226812022889e-11	1.38813841985434e-11	1.3427166851451e-11	1.36039142380734e-11	1.32861489400099e-11
2	5.147967485535e-05	3.30067623189934e-05	1.27431640454991e-05	3.12055245761442e-06	5.54628223799868e-07	9.84462590495028e-08	2.75137169843153e-08	1.27660637509588e-08	7.21069527553653e-09	4.27625752437476e-09	2.64634081227206e-09	1.76586150677413e-09	1.25632560827861e-09	8.81447875956521e-10	6.1846302327809e-10	4.72397607203001e-10	3.7899562591357e-10	2.89822774973981e-10	2.09638868670685e-10	1.53723681198498e-10	1.20509631106141e-10	1.09283245229665e-10	1.15560458633278e-10	1.16141022673267e-10	9.91075238280419e-11	7.87104300322451e-11	6.33458795308625e-11	5.47971380433288e-11	5.02528522275779e-11	4.50020018445831e-11	3.7659951073044e-11	3.06514183003647e-11	2.6268986740324e-11	2.25833150735629e-11	1.74315233592041e-11	1.3114879802941e-11	1.24355090420092e-11	1.47531757951536e-11	1.65930118203006e-11	1.49397798244954e-11	9.78267907638377e-12	5.24373788555469e-12	4.140440181483e-12	5.37846466687192e-12	7.26920913710408e-12	7.64178983055704e-12	7.20084775283435e-12	7.55236337084866e-12	7.5012990096047e-12
3	8.23568142633262e-05	5.09243488804686e-05	1.7804887257837e-05	3.52857122012058e-06	4.09358325517088e-07	3.49434843276578e-08	5.47717995586393e-09	2.74535944712756e-09	1.80586224271493e-09	1.10715674014193e-09	6.71792778301396e-10	4.53418837313525e-10	3.39932056587153e-10	2.36855860463326e-10	1.56885167953422e-10	1.22780513781444e-10	1.06615008470377e-10	8.17733825087417e-11	5.48385383091258e-11	3.68077067682273e-11	2.64097029121989e-11	2.52318563251849e-11	3.29176021381573e-11	3.76192912815695e-11	3.10247529114741e-11	2.24250180300367e-11	1.65809343297566e-11	1.45355350422224e-11	1.43936566683182e-11	1.34310271230606e-11	1.08797639082111e-11	8.33109603867526e-12	7.28904545548491e-12	6.53434495497786e-12	4.57013207497912e-12	2.7449689130229e-12	2.66378201912424e-12	4.35730740343437e-12	5.93742890644012e-12	5.61609528923147e-12	3.16779982239537e-12	9.15595448958267e-13	5.86919152106202e-13	1.25547322024694e-12	2.24008140141292e-12	2.30518554059079e-12	1.9870634389248e-12	2.25707178312355e-12	2.35169906080046e-12
4	0.000109593120591426	6.63030068181112e-05	2.17389192473508e-05	3.7120923680458e-06	2.99196831577688e-07	8.90115791621538e-09	1.46602621026466e-10	1.52556632549741e-10	1.93706749004501e-10	1.27996317128869e-10	7.05955740167472e-11	4.83607560396407e-11	4.29676750952589e-11	2.97543091872429e-11	1.61251732392722e-11	1.34129893124206e-11	1.49996055240512e-11	1.17323959669945e-11	6.57690801947436e-12	3.77134805047665e-12	1.90345831640719e-12	2.10401650463475e-12	4.80616675765434e-12	7.09700059574788e-12	5.23806454806847e-12	3.04756349598422e-12	1.70203655466569e-12	1.61478368330499e-12	2.00517718267024e-12	2.05838553544592e-12	1.52946088621492e-12	9.76881131911221e-13	9.37420623775628e-13	1.01010266243401e-12	6.01122155534333e-13	1.84036464162976e-13	1.65566111486693e-13	7.43978834093788e-13	1.3385502191141e-12	1.41837675876159e-12	7.9817210638153e-13	9.60249351446546e-14	2.47144189112492e-14	1.52679802217791e-13	4.32737579529856e-13	3.65080893807945e-13	2.40030949972395e-13	3.3542887984945e-13	4.10749026345605e-13
5	0.000127963006786405	7.75758125909029e-05	2.53979034452719e-05	4.30429011499484e-06	3.41376919399689e-07	9.38639852465508e-09	2.67143400296846e-11	4.6568586546974e-12	1.40668676978603e-11	7.51599903269828e-12	2.38925946313199e-12	1.52883110647555e-12	2.60756787887869e-12	1.90010114985504e-12	4.2592916268326e-13	4.30260123493706e-13	1.22712922114117e-12	1.0080588447114e-12	2.84015268166107e-13	2.13178829822032e-13	9.59003498037081e-15	4.48122873070777e-14	4.74864785967987e-13	1.01516534307689e-12	5.24919278504906e-13	2.18315308975183e-13	3.30398131755389e-14	6.65528404547476e-14	1.40573175656278e-13	1.74806450610432e-13	1.05063626564247e-13	3.22597879450381e-14	4.83818419645019e-14	1.03447572571231e-13	5.05733466797535e-14	1.21633311434362e-14	1.97071685937994e-14	1.29597658517201e-13	2.17171102281004e-13	2.71429517502287e-13	2.52513572253104e-13	9.57065226408846e-14	1.82069655963371e-14	9.29504802061026e-15	8.33004604116185e-14	3.09993615771916e-14	1.14285494449936e-14	1.99314485580817e-14	5.0691661805027e-14
6	0.000138895853433208	8.6490973218905e-05	3.00935888377586e-05	5.75025050578217e-06	5.91353606600864e-07	3.25463593883645e-08	1.10379104033049e-09	4.96286172595665e-11	5.13424020897649e-12	5.14224596308311e-13	3.80776377458611e-14	6.66641892861616e-15	1.45711745170825e-13	1.64686288920624e-13	7.46293380881032e-15	9.69622342262416e-15	1.52625101612447e-13	1.64262862357019e-13	8.7199597768353e-15	4.78624544495403e-14	2.18989248560098e-14	2.71882601514648e-15	1.16198485758386e-13	2.20787547279891e-13	4.48816998042643e-14	1.544513842041e-14	2.20687800936193e-14	1.68708056503046e-14	4.58951505068469e-15	1.2905449537283e-14	7.48768503754826e-15	1.97386662253254e-17	1.56165661626733e-15	1.64328086232191e-14	7.20338008955441e-15	2.99585805039851e-15	2.45899473752414e-14	4.09877518550604e-14	2.11685743197089e-14	3.5138629734065e-14	1.15469332452628e-13	1.19376212142501e-13	5.37392160259918e-14	3.29484362309069e-14	4.79821015374562e-14	1.26959592236414e-14	6.80953418430198e-15	2.00173194763173e-15	1.30001479429881e-14
7	0.000146751720936802	9.53162844433045e-05	3.64215896387801e-05	8.18631130953728e-06	1.09937892209583e-06	9.29216647970219e-08	5.52635990508409e-09	2.70698779887435e-10	1.15253404773249e-11	2.37161856652898e-13	1.20750869973701e-14	1.03626262498351e-14	7.25672898198528e-14	9.90566831451392e-14	2.81658408972026e-14	2.5326091371282e-14	1.0946909902404e-13	1.68118608322678e-13	1.24194287857911e-13	1.00303355499277e-13	8.01297324797849e-14	8.45747986174256e-14	1.55419759723874e-13	1.53417127194153e-13	4.76474320213046e-14	2.18403057848332e-14	3.83024096302956e-14	2.49981575688713e-14	5.13777554973469e-15	5.8488747403689e-15	5.31926419490264e-15	1.7342373711203e-15	3.09037181136501e-15	1.51788442613119e-14	2.26218140467394e-14	2.65048993226538e-14	3.75942365133449e-14	3.18891551455712e-14	1.10855440739972e-14	2.48149497137237e-14	1.15821126088198e-13	1.95458941694539e-13	1.79990336261688e-13	1.40137890252309e-13	1.08575093085575e-13	7.22897951186767e-14	5.44462420532952e-14	3.90959326157925e-14	2.63773336849069e-14
8	0.000154979418490774	0.000105387428071894	4.44014196798171e-05	1.16121411208118e-05	1.91220577976382e-06	2.05904772512525e-07	1.54964312561373e-08	8.71983292567935e-10	3.8731518138802e-11	1.54708208513833e-12	5.14781284547998e-15	1.08168833370987e-13	2.38098161456117e-13	2.54582731997091e-13	1.81030088129454e-13	1.62354764478041e-13	2.35464266885633e-13	3.31466345488853e-13	3.39394745904997e-13	2.77857715745147e-13	2.37947630540997e-13	2.64713787407055e-13	3.04666457950667e-13	2.45679319183008e-13	1.4080661432707e-13	9.71105403175573e-14	9.16622691721844e-14	6.86748984982153e-14	3.67449444315221e-14	2.17706425431077e-14	1.68196227769846e-14	1.66452579642147e-14	2.56945622867683e-14	5.07300236416375e-14	7.99229552321377e-14	9.10715216751932e-14	8.02264466020948e-14	6.36256507642107e-14	6.34584368761253e-14	1.10672661182715e-13	2.43231294572321e-13	3.90639513423137e-13	4.16557230605056e-13	3.7071242992429e-13	3.46113310328047e-13	3.32382119676622e-13	2.95496677362213e-13	2.13712550855967e-13	1.14732660192281e-13
9	0.000165433021894868	0.000117504203482119	5.41796878502236e-05	1.61829367976931e-05	3.14491433003203e-06	4.05087702023386e-07	3.61181490884676e-08	2.34531711143972e-09	1.03637858351064e-10	3.43790450969555e-12	4.97579112922799e-13	3.73079061767434e-13	7.79932045624901e-13	8.34430604415768e-13	6.10598792898239e-13	4.5351642337088e-13	5.10938522400275e-13	6.83941828650981e-13	7.23285929050828e-13	5.64453728174306e-13	4.26516434857577e-13	4.66153773774017e-13	5.2867075871027e-13	4.1871919818177e-13	2.63959662675862e-13	2.20100443278779e-13	2.27725634539081e-13	1.93916764270299e-13	1.2528023790796e-13	7.24588795374687e-14	5.37725539704615e-14	6.81479397135263e-14	1.14619889214502e-13	1.85381622520684e-13	2.37829890008989e-13	2.18602512885873e-13	1.51785000824741e-13	1.16751264552908e-13	1.46837560668465e-13	2.72251131735433e-13	5.40802096522425e-13	8.09266181640121e-13	8.24006072999919e-13	7.44696396515557e-13	8.75496465986549e-13	1.10483024039183e-12	1.13269185866453e-12	8.56904172720413e-13	4.58279575928035e-13
10	0.000179273310793248	0.000132617957848342	6.64371059984524e-05	2.24051443558106e-05	5.06635360054692e-06	7.70431423761362e-07	8.07551031339498e-08	6.28681601012628e-09	3.8041596058161e-10	9.71288744801878e-12	9.37062915661057e-13	2.06935642569062e-12	2.56060686390754e-12	2.38942728528579e-12	1.42383172917529e-12	6.84017241555072e-13	7.27345704566934e-13	1.17940106350748e-12	1.29123262666947e-12	8.34295061899644e-13	3.99314183304034e-13	4.94426068979391e-13	7.1793884880295e-13	5.43752980018429e-13	2.70585631834264e-13	3.07929183237014e-13	4.76375637883276e-13	4.75887076051377e-13	3.13041868301012e-13	1.51685813036978e-13	9.53196416481002e-14	1.69084578618567e-13	3.5049596673982e-13	5.46601923275625e-13	5.93048331239324e-13	4.15865354622118e-13	1.9036258404684e-13	1.20275370894082e-13	1.97002894792584e-13	4.61677952353205e-13	1.06149647513111e-12	1.605254113387e-12	1.40539025307768e-12	9.52528073072535e-13	1.43242878351829e-12	2.68593222894177e-12	3.37553324597375e-12	2.79144757746932e-12	1.52944632148645e-12
11	0.000197743352951274	0.000152132310837981	8.24475735354398e-05	3.12242183340501e-05	8.19155358114231e-06	1.47678906815501e-06	1.83117830937833e-07	1.65390422135675e-08	1.43385813293335e-09	1.73489904118483e-10	3.21409084713258e-11	1.49289566433018e-11	1.10402637222580e-11	7.37494087046232e-12	3.17228257556385e-12	5.08881772053614e-13	4.50444267086961e-13	1.67848330161369e-12	2.14866152420138e-12	1.18710358139229e-12	1.27551127865165e-13	2.74848997123115e-13	8.19276014952773e-13	5.37367627799247e-13	5.27591996253788e-14	3.42495936728508e-13	9.58880898268726e-13	1.06441421556914e-12	6.45021187566006e-13	1.8369126903383e-13	3.84263606136125e-14	3.168458385585e-13	8.94860968593466e-13	1.37678421696384e-12	1.29350683897516e-12	6.61582927393502e-13	1.16688435243387e-13	4.44093113835499e-14	1.6845128197107e-13	6.16338653949269e-13	1.98066655138551e-12	3.26247562357328e-12	2.39756309584726e-12	4.53926867350438e-13	1.26139928609415e-12	5.36113030397133e-12	8.69651586661393e-12	8.0892015096607e-12	4.69438026461239e-12
12	0.000222483182050094	0.000177972919783638	0.000104080524722405	4.41253994443641e-05	1.34201210910645e-05	2.8879885072137e-06	4.30843470295348e-07	4.31747310930955e-08	3.08147872244861e-09	4.6413643014027e-10	2.22675440906258e-10	1.1457210042149e-10	6.08447497319118e-11	3.0831819366466e-11	1.19172621045171e-11	2.38950180788285e-12	8.32356073877366e-13	3.00521659871562e-12	4.36547014403792e-12	3.06081604335977e-12	1.00940161476991e-12	7.33815604839195e-13	1.35591935860914e-12	9.21620008040597e-13	3.83457786247487e-13	1.28593347630675e-12	2.59607799494097e-12	2.64268596702551e-12	1.54015343841289e-12	4.56387806904831e-13	2.23239859546742e-13	1.04838659608874e-12	2.50031453934434e-12	3.47278733299078e-12	2.94922449610783e-12	1.33824305604378e-12	2.19478182814388e-13	9.02634168177827e-14	7.63667426493644e-14	8.65169858504996e-13	4.35518518160302e-12	8.2916950068823e-12	7.20041691336425e-12	2.51039472409527e-12	3.57696096293663e-12	1.3677066321545e-11	2.37182448196944e-11	2.41272478656369e-11	1.580328751121e-11
13	0.00025563863211619	0.000212662056329295	0.000133915884000315	6.33393343461809e-05	2.22747442883668e-05	5.74291824759925e-06	1.06067879234565e-06	1.32944771563432e-07	9.18676099662387e-09	4.97865053477856e-11	3.08801463356442e-10	3.8931161296324e-10	2.67570326156321e-10	1.45271893115214e-10	6.61703298798737e-11	2.6666346270953e-11	1.32530152181651e-11	1.21377542788277e-11	1.34455197078334e-11	1.2178664606902e-11	8.74536714009795e-12	6.33039995123043e-12	5.53873260501908e-12	5.10277110092136e-12	5.7792187283575e-12	8.13302432742337e-12	9.76481527906483e-12	8.62321657389791e-12	5.85062416715877e-12	3.78156548235007e-12	3.66965905360505e-12	5.59542990464949e-12	8.51785886276925e-12	1.01834335837063e-11	8.74623045997217e-12	5.16935914630426e-12	2.27627671858262e-12	8.74168227989796e-13	2.47287139406619e-13	3.38741813582992e-12	1.49036938115595e-11	3.03048709824647e-11	3.74802637353289e-11	3.59518969826887e-11	4.17348956856343e-11	6.29447131603398e-11	8.41500330684132e-11	8.51673591896844e-11	6.45973717723235e-11
14	0.000299970518144673	0.000259501810558869	0.000175533385414933	9.22383337533137e-05	3.73339688135045e-05	1.15091341251717e-05	2.66239422190984e-06	4.53775348636379e-07	5.61397925304054e-08	5.44246989260282e-09	1.10946496824462e-09	9.34949127968146e-10	7.99581342077966e-10	5.4400509845005e-10	3.08831189319462e-10	1.60367769412462e-10	8.90206828172682e-11	6.23346676207923e-11	5.49889907325881e-11	5.18940501098345e-11	4.61817144834868e-11	3.87921055444209e-11	3.39203510754382e-11	3.40393728118412e-11	3.83659457008109e-11	4.24810218084659e-11	4.11985748963031e-11	3.40857319397211e-11	2.57406313201625e-11	2.06336744620795e-11	2.03232711539411e-11	2.43767377412669e-11	3.0660563757307e-11	3.50052779887763e-11	3.3624626785537e-11	2.69164020542776e-11	1.89191656894083e-11	1.33636420375437e-11	1.49505796130277e-11	3.42585746650781e-11	8.11271729005685e-11	1.47697694421792e-10	2.09904103890721e-10	2.55680268136466e-10	2.97414869778882e-10	3.43312958513905e-10	3.73199580587989e-10	3.5924222109034e-10	2.99653547892819e-10
15	0.000358983085533322	0.000322808867008685	0.000233899610085765	0.000135906595603082	6.29313845965516e-05	2.30338357541691e-05	6.59687148630474e-06	1.46459330258437e-06	2.5391290049559e-07	3.7738697741641e-08	6.98682236613605e-09	2.81489371866634e-09	2.03145116755291e-09	1.5409118085582e-09	1.0143564446515e-09	5.88856974429223e-10	3.4187205539124e-10	2.38304828852069e-10	2.11999560443934e-10	2.12514226140565e-10	2.11851922356368e-10	2.03583406121979e-10	1.96282269420423e-10	1.97799517668979e-10	2.02997885093306e-10	1.97395828024716e-10	1.72225495498185e-10	1.33599192555348e-10	9.63761861456461e-11	7.25116967089078e-11	6.66285166335966e-11	7.78224354426062e-11	1.00691506422476e-10	1.25541213446538e-10	1.42246845237462e-10	1.47042809714267e-10	1.46176361642429e-10	1.55385765747428e-10	2.00203748038466e-10	3.1364839843626e-10	5.18983400752498e-10	8.03112145681802e-10	1.11303367777975e-09	1.38914971630439e-09	1.59583779235885e-09	1.71343854312564e-09	1.72062801239478e-09	1.6063769049788e-09	1.39279052619418e-09
16	0.000436888382727498	0.000407902376187122	0.000315479121728426	0.000201540833152461	0.000105955588014477	4.56096690092014e-05	1.59559020391304e-05	4.48091847989287e-06	9.86105974648462e-07	1.60240185590417e-07	1.61828527877785e-08	1.67582872040107e-09	2.83008819599492e-09	3.29894371388563e-09	2.50790071903511e-09	1.45412024126268e-09	7.57211611254312e-10	5.24382360956545e-10	5.87208415894122e-10	7.44944308626283e-10	8.76849243485009e-10	9.49934715938048e-10	9.80172690686534e-10	9.83125572980186e-10	9.4680378340425e-10	8.46086799410509e-10	6.77802454260865e-10	4.75563568023799e-10	2.91517768352754e-10	1.68490262615598e-10	1.266018487856e-10	1.65177265609543e-10	2.68760128632898e-10	4.12454619760112e-10	5.70325352275902e-10	7.29169589205214e-10	9.02568221154773e-10	1.1381557385916e-09	1.51407791526334e-09	2.11862929455116e-09	3.00593427827898e-09	4.13966234468646e-09	5.36758011402981e-09	6.4635696761835e-09	7.21594425480184e-09	7.50120136896556e-09	7.30917942343019e-09	6.7260281905996e-09	5.89095539107461e-09
17	0.000538057597266928	0.000520331412864238	0.000427372135093945	0.000297828186172232	0.000175898065169528	8.79087878333568e-05	3.70830735753773e-05	1.31347243736763e-05	3.85915117070675e-06	9.12951563232773e-07	1.61917499859402e-07	2.01205718180181e-08	6.37888540805928e-09	7.47520389171864e-09	6.03757241036241e-09	3.10617409228764e-09	9.31760173307661e-10	3.33594031230824e-10	9.82798115918462e-10	2.14184243854351e-09	3.21780550683069e-09	3.94635915360672e-09	4.2986769432396e-09	4.31267291997596e-09	4.00327530557877e-09	3.38579817511968e-09	2.54020513207798e-09	1.62620421026891e-09	8.29135510313239e-10	2.89006185842836e-10	6.84267482634703e-11	1.66654527517894e-10	5.4950836956838e-10	1.1702546886938e-09	1.98430749503057e-09	2.97270056111072e-09	4.17445376418374e-09	5.70864162292335e-09	7.76262931284281e-09	1.05280060966006e-08	1.40780659461925e-08	1.82211429857392e-08	2.24273331410684e-08	2.59349860923608e-08	2.80329765720161e-08	2.83612837752191e-08	2.70351386821405e-08	2.45243404166365e-08	2.139319267133e-08
18	0.000665650613094679	0.000663906432180863	0.000574788540523614	0.00043216557435207	0.000282451719890528	0.000160723634994233	7.98179043538496e-05	3.47144543582603e-05	1.32905200415542e-05	4.5198641943724e-06	1.39472727989955e-06	4.14300139264088e-07	1.35963131664383e-07	5.69564802755716e-08	2.80175436322365e-08	1.24580048395191e-08	3.69709051572905e-09	8.50549794753257e-10	2.68013372489859e-09	7.03859988627212e-09	1.17490987122296e-08	1.53498092593148e-08	1.72177184474494e-08	1.72832600509288e-08	1.57467581437823e-08	1.29849749641581e-08	9.5503574123061e-09	6.09721095045602e-09	3.20901950581103e-09	1.2456306797177e-09	3.22710024340623e-10	4.11688899351917e-10	1.45404892632274e-09	3.40988894171371e-09	6.25806276837649e-09	1.00182398776395e-08	1.48236023388464e-08	2.09900120864004e-08	2.89811108365854e-08	3.91888299109304e-08	5.15381612936609e-08	6.50822552372107e-08	7.79005292959229e-08	8.75607579023709e-08	9.20546026931707e-08	9.06908270951045e-08	8.43537077670414e-08	7.49551519912024e-08	6.44805008272669e-08
19	0.000819534080175359	0.000837733546886046	0.000757002854481157	0.000605496944052684	0.000429616177387056	0.00027130054595729	0.000153249731381169	7.8008560006879e-05	3.61730624921575e-05	1.55248044710994e-05	6.31193005828276e-06	2.51269562732657e-06	1.0214163702759e-06	4.41328877803212e-07	2.06146539982881e-07	1.02819353084267e-07	5.50946249229987e-08	3.58796509320076e-08	3.3847504814847e-08	4.16381301755248e-08	5.28729668274873e-08	6.24171909798463e-08	6.70878242739691e-08	6.57699066516715e-08	5.90246796692362e-08	4.85426626328058e-08	3.65682457213799e-08	2.52815157806664e-08	1.62458389034072e-08	1.01587739094908e-08	7.02565000885384e-09	6.58536031525526e-09	8.65573507933586e-09	1.32062412773914e-08	2.02689313115459e-08	2.99588134366132e-08	4.27270177912551e-08	5.96379261600334e-08	8.22368090609052e-08	1.116923551469e-07	1.4738661594624e-07	1.85740746438984e-07	2.20326359103983e-07	2.43779597672959e-07	2.50823404749426e-07	2.40683358893302e-07	2.17337630234576e-07	1.87433389046182e-07	1.57240462953967e-07
20	0.000994374942327889	0.00103361328796257	0.000963669196115651	0.000807057586863776	0.000608591837733097	0.00041476310910441	0.000256884810142565	0.000145767676256404	7.66598487065006e-05	3.79626857670685e-05	1.80812934637861e-05	8.50904866402267e-06	4.08327554061783e-06	2.06310779531763e-06	1.12643666878187e-06	6.75499904885822e-07	4.49898639440015e-07	3.37075837293696e-07	2.85986993820784e-07	2.69378598274089e-07	2.68686503503272e-07	2.69682231965454e-07	2.62576337022026e-07	2.42888346794182e-07	2.11347462695437e-07	1.7252746547891e-07	1.32669137713073e-07	9.74221776758442e-08	7.02736030422952e-08	5.21757794662189e-08	4.2304766865249e-08	3.92668141570237e-08	4.19206339542297e-08	4.9489088600787e-08	6.1401842811489e-08	7.76269141679798e-08	9.97071120031672e-08	1.3165864137987e-07	1.79255163594935e-07	2.46855752670804e-07	3.32792789525891e-07	4.26199327403822e-07	5.08308600964042e-07	5.58914033859874e-07	5.65084585231809e-07	5.27124057908976e-07	4.58122828611527e-07	3.77496944880903e-07	3.02562110236796e-07
21	0.00117957346483045	0.00123622837818228	0.00117492735208301	0.00101369045627361	0.000795355426879109	0.000569204841717731	0.000373312204812868	0.000225992914906219	0.000127623070424841	6.82445115934247e-05	3.526488448768e-05	1.80875430000998e-05	9.52595627856121e-06	5.3564144757326e-06	3.3290924390199e-06	2.32168577147941e-06	1.79795575857567e-06	1.50850851659263e-06	1.33721645297395e-06	1.22577600812675e-06	1.13925816057859e-06	1.05333700575128e-06	9.5215771028646e-07	8.29662583522419e-07	6.89925932409189e-07	5.44712382255251e-07	4.08772635453246e-07	2.94751436526837e-07	2.09722827941713e-07	1.54426363699294e-07	1.24827992950152e-07	1.14549172491468e-07	1.16732178431831e-07	1.25036735278151e-07	1.34750547824725e-07	1.45134987679067e-07	1.62563652532048e-07	2.0177141965396e-07	2.81833239267981e-07	4.16011994679694e-07	5.99544244952386e-07	8.03207853499409e-07	9.79225362992782e-07	1.07911121779793e-06	1.07477689499883e-06	9.70967266635513e-07	8.01978753806703e-07	6.15260634743806e-07	4.51803958407535e-07
22	0.00136300620326533	0.00142876205414387	0.00136888298638404	0.00119866155479255	0.000959647659684403	0.000703239292054332	0.000472861846274761	0.000293100497703488	0.000168823207506893	9.1525341138334e-05	4.75870287654482e-05	2.43408559049126e-05	1.26783275402471e-05	7.07652814462158e-06	4.54346124131671e-06	3.53939092358167e-06	3.26440029631619e-06	3.28750958724961e-06	3.37434682630933e-06	3.40350085602625e-06	3.31988918260394e-06	3.10771831781483e-06	2.77646051820046e-06	2.35415351926377e-06	1.88243071248453e-06	1.40976682851506e-06	9.82598495476961e-07	6.36458188718332e-07	3.89901217699917e-07	2.42857739457868e-07	1.79150609145807e-07	1.71635415648834e-07	1.8852243523416e-07	2.00539348516623e-07	1.89266512489933e-07	1.55834160043877e-07	1.26337761027777e-07	1.48149285078021e-07	2.73105108705808e-07	5.30616326564053e-07	9.0273521093925e-07	1.31710722685858e-06	1.66706421245272e-06	1.85275864662308e-06	1.82303321018137e-06	1.59554533407486e-06	1.24516336905515e-06	8.69197470725565e-07	5.49561149351224e-07
23	0.0015400373665432	0.00160555573733804	0.0015383153611388	0.00135235477594453	0.00108883167001596	0.000801307625819104	0.000538055156248396	0.000329357262950743	0.000184101138791769	9.4660250993785e-05	4.55422607389172e-05	2.10812737476155e-05	9.65015792811395e-06	4.42487689089848e-06	2.16713917739951e-06	1.57014811111241e-06	2.04938333271462e-06	3.16413560864245e-06	4.47910661377131e-06	5.61173988845535e-06	6.30003640849991e-06	6.42955053506134e-06	6.0192764130706e-06	5.18506538116296e-06	4.09670942837811e-06	2.93767075484211e-06	1.87168415444024e-06	1.01851695051919e-06	4.40303506647057e-07	1.38885500999935e-07	6.34458322439895e-08	1.26896773680412e-07	2.29061353432866e-07	2.84000511225263e-07	2.46973857868322e-07	1.33520610811526e-07	2.10039139768539e-08	2.51667634778923e-08	2.53230364159203e-07	7.48746049719834e-07	1.45402746705097e-06	2.21399649825743e-06	2.82716510393786e-06	3.12338895676554e-06	3.03060016773861e-06	2.59725274614151e-06	1.96219892308491e-06	1.29256355270659e-06	7.23742456530752e-07
24	0.00172700207702863	0.00178988876817701	0.0017132361255178	0.00150978871460197	0.00121991494604346	0.000898763079732011	0.000599219387362356	0.000357840319132067	0.000188804774545862	8.65833419083974e-05	3.41332731278726e-05	1.19485618191766e-05	4.37960350867401e-06	1.99388135016585e-06	8.05777529352403e-07	9.14075215527943e-08	2.81674607604824e-07	1.67793931568565e-06	4.03776751157101e-06	6.71280542756748e-06	8.97436523652768e-06	1.02853687926343e-05	1.04270002576975e-05	9.49033839644129e-06	7.78547737976107e-06	5.72217788386229e-06	3.70013451231137e-06	2.02890689255638e-06	8.83998341639771e-07	2.9750789684101e-07	1.77950320945656e-07	3.52336390211567e-07	6.22521337521224e-07	8.25713242791483e-07	8.85734306496801e-07	8.39113851923006e-07	8.22191674704139e-07	1.01559568945194e-06	1.56018545517309e-06	2.47671901156243e-06	3.62833665361636e-06	4.7513383102848e-06	5.54788505077247e-06	5.80030599697072e-06	5.4522310820214e-06	4.61843998555802e-06	3.52429901725864e-06	2.41220129788514e-06	1.46357212226626e-06
25	0.00197363243499813	0.00204874185640761	0.00197826664782591	0.00177110683862624	0.00146369643012176	0.00110979547693045	0.000765260589412464	0.000473657486265885	0.000257775136163846	0.000119074554358149	4.36121538604591e-05	1.07804129216393e-05	1.07897093015077e-06	6.20876089588945e-07	2.06037573394269e-06	3.06744527496551e-06	3.93338526655895e-06	5.54379657404839e-06	8.27049980552202e-06	1.17378145963705e-05	1.51128990894997e-05	1.75414657221299e-05	1.84775172592869e-05	1.7813917639135e-05	1.58355446739616e-05	1.30690021454091e-05	1.01061293420982e-05	7.45647977336842e-06	5.45606148418676e-06	4.23694810269644e-06	3.74849343680309e-06	3.81471369453951e-06	4.21063768489074e-06	4.73975986326224e-06	5.29384363653789e-06	5.87701225987339e-06	6.5823345463929e-06	7.52376890116884e-06	8.74674348051121e-06	1.01572118546142e-05	1.15092628223935e-05	1.24688363179093e-05	1.27331367213343e-05	1.21522822947529e-05	1.07933291601343e-05	8.91447056171935e-06	6.8643079366343e-06	4.95904715513161e-06	3.39620659679759e-06
26	0.00236425277830813	0.00249202853969509	0.00247064499109637	0.00230048869641959	0.00200824387764839	0.00164027174064313	0.00125072080593572	0.000888521329940667	0.000587548585635734	0.000362597435951222	0.000211313342387194	0.000120096875194116	7.10921461605781e-05	4.77980795072529e-05	3.80821613073686e-05	3.46828496782991e-05	3.41081801547697e-05	3.50153394083762e-05	3.68617331124684e-05	3.91571472622351e-05	4.12692727134555e-05	4.25503746547845e-05	4.25438561057897e-05	4.11165852443027e-05	3.84668792816105e-05	3.50318573448625e-05	3.13490377036006e-05	2.79247797122854e-05	2.51427729361672e-05	2.322340859162e-05	2.22280214158138e-05	2.20934359667943e-05	2.26805151467872e-05	2.3822041514613e-05	2.53575055813827e-05	2.71451377306641e-05	2.90471684804836e-05	3.08948017116779e-05	3.24525708289361e-05	3.34101469739048e-05	3.34243156603843e-05	3.22116488965562e-05	2.96616828298901e-05	2.59187911289734e-05	2.13849254848128e-05	1.66279178803974e-05	1.22256623220703e-05	8.60939820846028e-06	5.96976004485542e-06
27	0.00299567566547887	0.00324206002856719	0.00334188169965178	0.0032824786233093	0.00307465868770541	0.00275006995306294	0.0023536875833731	0.00193383213255666	0.00153275218437394	0.00118026104438377	0.000891555708427612	0.000668825752539505	0.000505200412210846	0.000389285389543174	0.000308920209757406	0.000253502020303174	0.000214899302320931	0.0001873849069351	0.000167110274075212	0.000151519281159442	0.000138902225334524	0.00012812579252361	0.000118487944535105	0.000109629652235606	0.0001014569427818	9.40566963551691e-05	8.76107276853725e-05	8.23204184173687e-05	7.83516051605658e-05	7.58021246809077e-05	7.46873691139108e-05	7.49355292166612e-05	7.63847353225967e-05	7.87779067241528e-05	8.17557666600642e-05	8.48526292589415e-05	8.75027832088184e-05	8.90675015821616e-05	8.88926948894798e-05	8.6402262753261e-05	8.12199818154854e-05	7.329488964504e-05	6.29890945707224e-05	5.10838036343013e-05	3.86770069686723e-05	2.69824423837662e-05	1.70800579483016e-05	9.69334415734108e-06	5.06421643159283e-06
28	0.0039215657518112	0.00435929655458722	0.00466181793718856	0.00480145785503417	0.00476978545582097	0.00457848014553973	0.0042561608355989	0.00384220668965528	0.00337934121925714	0.0029068584826355	0.00245588375903093	0.00204724411967945	0.00169171792004875	0.00139190092673123	0.00114476905173462	0.000944170066604933	0.000782786184712386	0.000653421552352689	0.000549686804830664	0.000466251979740657	0.000398845317059062	0.000344133409142614	0.000299565679584403	0.00026322407204489	0.000233692615884847	0.000209948305212133	0.000191269398080624	0.000177155745143715	0.000167255755699285	0.000161295178251482	0.000159004061325361	0.000160040656657673	0.000163915163867316	0.000169921899046117	0.000177094388929075	0.000184201797200241	0.000189804468803681	0.000192379328460579	0.000190511907462827	0.000183132534893755	0.000169753961343073	0.000150653064608492	0.000126937910645327	0.000100458729587131	7.35568957771014e-05	4.86913858787066e-05	2.80225686969583e-05	1.30526823369466e-05	4.41134868387517e-06
29	0.00507347835766079	0.00573982556746092	0.00628646143730371	0.00667212360055164	0.0068702839431369	0.00687246066466447	0.00668845376758062	0.00634365080633054	0.00587421244223447	0.00532132510126908	0.00472572529688835	0.00412341096048381	0.00354300226896139	0.00300476157336347	0.00252095202041192	0.00209705862719138	0.00173339779371984	0.00142674522894961	0.0011717537721698	0.000962062444061406	0.000791090890831202	0.000652564700317685	0.000540834879633382	0.000451051305305395	0.000379236261790108	0.000322288077678311	0.00027793089728196	0.000244616956935022	0.000221383094717437	0.000207663549728044	0.0002030658855414	0.000207125151054873	0.000219061588385441	0.000237576865060037	0.000260729644176918	0.000285929663446329	0.000310077456298337	0.000329853642615971	0.000342129940022667	0.000344440075905953	0.000335421860747791	0.000315131578554909	0.000285145515887118	0.000248401787810939	0.000208791692460886	0.000170569717096976	0.000137697888922979	0.000113258723607305	9.90548019345626e-05
30	0.00621858378420657	0.00707135317588157	0.00781263354023419	0.00839197667036883	0.00877042153561224	0.00892510629079493	0.00885156493991446	0.00856340398365606	0.00808958858218661	0.00747000479793052	0.00675020429210015	0.00597624867153107	0.00519038872820279	0.00442802014241481	0.00371604443581047	0.00307250675774192	0.00250722095645619	0.00202303240760461	0.00161738968362427	0.00128396512723033	0.00101415018712159	0.000798330616514373	0.00062690653390683	0.000491059409694375	0.000383285104636953	0.000297715194981167	0.000230244835343163	0.000178480496108478	0.00014151971407819	0.00011958022738297	0.000113508072127916	0.000124211662527674	0.000152087658957046	0.000196519007660713	0.000255529790902546	0.000325670336960258	0.000402177109645453	0.0004794073025766	0.000551494881095271	0.00061312430261166	0.000660283323117597	0.000690848346349144	0.000704880265420482	0.000704563012770588	0.000693789824386977	0.00067747617949807	0.000660734787933013	0.000648072403852507	0.00064275494586555
31	0.00703600011751171	0.00795302751891547	0.0087527507356948	0.00938242799440006	0.00979959131558235	0.00997689398066315	0.00990507337251607	0.00959358623629129	0.00906890361021526	0.00837086321765954	0.0075477752026857	0.00665110685252531	0.00573052613854704	0.00482989948379316	0.00398458034247167	0.00322006138242825	0.0025518496920092	0.00198629176092984	0.00152202671504412	0.0011517657750007	0.000864156183247322	0.00064556144836684	0.000481655739406083	0.000358777286051035	0.000265011652828732	0.000190985486472767	0.000130352967431689	7.99592657962322e-05	3.96743926276104e-05	1.19102155995986e-05	8.62514696206993e-07	1.1554622383454e-05	4.87924851425526e-05	0.000116164585701364	0.000215226233905011	0.000344990951207325	0.000501811099425005	0.000679670087582592	0.000870839333136963	0.00106678826330833	0.00125918933714318	0.00144084369075553	0.00160637157066714	0.00175256199911898	0.00187834696174956	0.00198444040823774	0.00207274417082446	0.00214565799434718	0.00220543311202969
32	0.00730335220181035	0.00814332256683245	0.00885360368263658	0.00938710459937822	0.00970711966427572	0.00979146265151234	0.00963491849593905	0.00924963888631059	0.00866346429297373	0.0079165056695148	0.00705658685915823	0.00613428049550177	0.00519824968057246	0.0042914569662221	0.00344857165784116	0.00269465840196249	0.00204502040676536	0.00150593576166959	0.00107597596057697	0.00074761950407915	0.000508943014822252	0.000345255933573993	0.000240615927929737	0.000179204976445502	0.000146557579251737	0.000130620002344285	0.000122596245426025	0.000117517005027907	0.00011446372485154	0.000116396702521109	0.000129573525652933	0.000162595471531117	0.000225174634164537	0.00032676166414704	0.000475202443125161	0.000675594497439208	0.000929488276483795	0.00123452810036144	0.00158456134941334	0.0019701745722797	0.00237955479981201	0.00279953462401029	0.0032166671061921	0.00361819181095783	0.00399279066917614	0.00433108194746798	0.00462585060875524	0.00487205339550532	0.00506666051665139
33	0.0070394796448589	0.00771562033800483	0.00825733858018395	0.00862891240424182	0.00880496946183236	0.00877332495248634	0.00853631285490683	0.00811039938100666	0.00752415611969021	0.00681494294732385	0.00602484873466731	0.00519652099428091	0.00436947231759421	0.00357730067973317	0.0028460452754155	0.00219367347429897	0.00163050810729492	0.00116029197423705	0.000781559872035113	0.000489036804976957	0.000274877299793058	0.000129671101569159	4.32341542121427e-05	5.26011328777272e-06	5.91971745495131e-06	3.64689959223864e-05	8.98773581659132e-05	0.00016143166979581	0.000249229619613634	0.00035445694339081	0.00048135314052134	0.000636806755085809	0.00082957591137957	0.00106919103462945	0.00136465225832758	0.00172307332677899	0.00214843979063845	0.0026406394740225	0.00319488975969622	0.00380163534314911	0.00444693044829069	0.00511326055909159	0.00578070899717441	0.00642833927262641	0.00703564801814082	0.00758394529694387	0.00805753645962722	0.00844460835623135	0.00873775805353695
34	0.00645790003544584	0.00695811919471172	0.00733186987812369	0.00755570586511519	0.00761563812972965	0.00750872550244021	0.00724341534338585	0.00683856127399181	0.00632125931823978	0.00572383537867214	0.00508044627577618	0.00442379768775639	0.00378242927945985	0.0031788852518621	0.0026289094025996	0.00214161779682738	0.00172044772983905	0.00136458650334871	0.00107055913893545	0.000833694990968981	0.000649280213077593	0.000513309865021453	0.000422853749136264	0.000376123460126989	0.00037236384822914	0.000411689691649312	0.000494955951653299	0.000623700830200874	0.000800149617672966	0.00102722669532883	0.00130850153234555	0.00164799543236185	0.00204979754373782	0.00251747576068903	0.00305331271862493	0.00365744044401973	0.00432698134946725	0.00505532199795202	0.00583164583233851	0.00664083125945485	0.00746378434890711	0.00827822564628144	0.00905989462226712	0.00978408034494488	0.0104273402678028	0.0109692368555835	0.0113939087952686	0.0116913022978017	0.0118579185612333
35	0.00579595194843578	0.00614711940264524	0.00638457373027836	0.00649379329693481	0.00646829329238681	0.00631047150819592	0.00603150995741176	0.00565031878447752	0.0051916520275551	0.0046836493429685	0.004155140261177	0.00363307269922165	0.00314039179786489	0.00269460749562342	0.00230716842128136	0.00198362994869293	0.00172448974071164	0.00152648365772219	0.00138409861120022	0.00129106703047653	0.00124165169696161	0.0012315957989793	0.00125868538085581	0.00132293586611634	0.00142646128533182	0.00157310991690444	0.00176795411184335	0.00201670988323214	0.00232514027937779	0.00269847283068684	0.00314084154742255	0.00365475210831007	0.00424056671029242	0.00489601198951316	0.00561572709793037	0.0063908858401329	0.00720894259642986	0.00805356251657353	0.00890479874472458	0.00973957092304715	0.0105324790659874	0.0112569559040211	0.0118867214695068	0.0123974601168332	0.0127685976783284	0.0129850211733712	0.0130385616305984	0.0129290576532797	0.0126648372255766
36	0.00522936052636522	0.00546690840877595	0.00559984805183343	0.00561789465998755	0.00551730433395649	0.00530146155235786	0.00498080826402038	0.00457210555723796	0.00409710640383567	0.00358079520386148	0.00304940393907381	0.00252843701544543	0.00204092454125632	0.00160608033466018	0.00123847521419975	0.000947760250668115	0.000738901534881105	0.000612828733534341	0.000567361653526695	0.000598264979782054	0.000700289580592848	0.000868084131200355	0.00109689624798626	0.0013830205795798	0.00172398624407827	0.00211850352349091	0.00256620800785431	0.00306724965948861	0.00362177626409017	0.0042293579455584	0.00488839444441209	0.00559554188174886	0.00634519221531325	0.00712903716778298	0.00793574889853195	0.00875081126661747	0.00955653688638269	0.0103323047244341	0.0110550490722742	0.0117000218330944	0.0122418350250649	0.0126557686769029	0.0129193012021268	0.0130137863515909	0.012926165758912	0.0126505730944038	0.0121896603138549	0.0115554645141984	0.0107696414365782
37	0.00494970827544931	0.00513669736602865	0.00522947373206086	0.00521944379159	0.00510315162926047	0.00488279281064413	0.00456628781649971	0.00416689777049266	0.00370241659930132	0.00319402110769673	0.00266489683454436	0.00213877795921376	0.00163854160364245	0.00118498126797848	0.000795854223107244	0.000485258804667978	0.000263355943093742	0.000136410897434064	0.000107100776242576	0.000175013900787551	0.000337259204848092	0.000589106628042198	0.000924590459820328	0.00133702375834455	0.0018193901951546	0.002364597331159	0.00296559056364335	0.00361533882492169	0.00430671137896813	0.00503227016383726	0.0057840048276376	0.00655303878999085	0.00732933515472466	0.00810143173934007	0.00885623523691611	0.00957890562603668	0.0102528630731548	0.0108599500290598	0.0113807799375157	0.0117952995787679	0.0120835830450704	0.0122268602876132	0.0122087611722107	0.0120167270615578	0.0116435075179863	0.0110886229263857	0.0103596396151841	0.00947307887648404	0.00845477243508277
38	0.00517366750495251	0.00541521537438934	0.00558432472668601	0.00567385792801587	0.00568038857398763	0.00560458902343682	0.00545132668524822	0.00522945319528006	0.00495130162389215	0.00463193643267388	0.00428822522509415	0.00393781734436581	0.00359812022821697	0.00328535978398628	0.00301379702759338	0.00279515219410327	0.0026382626230137	0.0025489753493775	0.0025302526186642	0.00258245090922469	0.00270372293714208	0.00289048792452649	0.00313791756362162	0.00344039230238586	0.00379189307922503	0.00418630559795725	0.00461762597634835	0.00508006681265421	0.00556807057870233	0.00607624248000665	0.00659921773161361	0.00713147918946047	0.00766714131814025	0.00819971652797222	0.00872188084799819	0.00922525831061554	0.00970024745216809	0.0101359185441064	0.0105200154801088	0.0108390999745424	0.0110788757712441	0.0112247247091708	0.0112624728794695	0.011179382750369	0.0109653364486244	0.010614138596123	0.0101248284075967	0.00950285613947559	0.00876095558468037
39	0.00585279238203656	0.00621732883735857	0.0065334955134995	0.0067943805093049	0.00699533858770309	0.00713426007815268	0.00721166598525816	0.00723062060092439	0.00719647073755109	0.00711643765140532	0.00699910169303618	0.00685382897673853	0.00669019282178252	0.0065174401086766	0.00634404457545496	0.00617737674825979	0.00602350547291483	0.00588713093369525	0.00577163556928954	0.00567922900817857	0.00561115704533252	0.00556794307545008	0.00554963290583612	0.00555601954365276	0.00558683205945273	0.00564188050468835	0.00572115574333706	0.00582488790189148	0.00595356937143519	0.00610794787678185	0.00628899256008276	0.00649783225330186	0.00673566136765527	0.00700360642685311	0.00730254639281602	0.00763288339103337	0.00799426749335518	0.0083852894222393	0.00880316722741056	0.00924346530446651	0.00969989423989931	0.0101642453660438	0.0106265123105717	0.0110752416345295	0.011498135404398	0.0118829012349805	0.0122183125790287	0.012495407929481	0.0127087273257735
40	0.0064823991540351	0.00690960596842741	0.00729445294574576	0.00762847164518873	0.00790460285468801	0.00811749489183764	0.00826370990616222	0.00834182703821093	0.00835243989538581	0.00829805429132015	0.00818289960924184	0.00801267270493996	0.00779423645959812	0.00753529577500651	0.00724407218203652	0.00692899482793726	0.00659842115187916	0.00626039586526042	0.00592245267782889	0.00559146012136145	0.00527351111352569	0.00497385555687591	0.00469687596801495	0.0044461073402566	0.00422430350138129	0.00403355248552709	0.00387544237614983	0.00375127641193766	0.00366233189877457	0.0036101519821758	0.00359685324910118	0.00362542631827418	0.00370000204051915	0.00382605365498928	0.00401050607495039	0.00426172796288967	0.00458939054850331	0.00500418890493784	0.00551743576729265	0.00614055360149441	0.00688450577318839	0.00775922037566135	0.0087730686274043	0.00993246211422654	0.0112416284674566	0.0127026130775981	0.014315535821789	0.0160791081694341	0.0179913898807483
41	0.00655852614862329	0.00691818950877029	0.00722452043640238	0.00746847876182226	0.00764248341160237	0.00774078582150891	0.00775977273315054	0.00769817893730198	0.00755719549353114	0.00734046493135593	0.00705396147078423	0.00670576091675115	0.00630571113607067	0.00586501953644304	0.00539577844693933	0.00491045256494784	0.00442135460430774	0.00394013595887431	0.00347731865560676	0.00304189322234784	0.00264100446665902	0.00227974368359149	0.00196106160451732	0.00168581157929896	0.00145292715911248	0.00125973253132713	0.00110237828176857	0.000976388882194766	0.00087730231802011	0.000801376622865535	0.000746333056944916	0.000712101580343724	0.000701531482202217	0.000721028890522223	0.000781083735762784	0.000896651836481554	0.00108736326052543	0.00137753596485712	0.0017959836913437	0.00237561871276355	0.00315286255609721	0.00416689033820266	0.00545874574573089	0.00707037284667613	0.00904361678940304	0.0114192472015887	0.0142360552694113	0.0175300680233061	0.021333911737615
42	0.00618919673530022	0.00642742105994033	0.00660398062194444	0.00671166884702813	0.00674503566136628	0.00670072546669505	0.00657773604154776	0.00637757844429705	0.00610432283583283	0.0057645212847878	0.00536700567550017	0.00492256633108709	0.00444352436730045	0.00394321758244191	0.00343542538503635	0.00293376247240665	0.00245107342958899	0.00199886099242937	0.00158677943508968	0.001222221566785	0.000910023440962243	0.000652305462130266	0.000448462531928837	0.000295309612227067	0.000187382955684148	0.000117391535918173	7.68080668807686e-05	5.6584489341861e-05	4.79728770180879e-05	4.34292596693744e-05	3.75747279119331e-05	2.8185242151534e-05	1.71787439827877e-05	1.15654875314366e-05	2.4325112828492e-05	7.51721328824887e-05	0.000191170554535772	0.000407158705004015	0.000765947387063282	0.00131825855655344	0.00212237798701441	0.00324350384801231	0.00475278354650962	0.006726043114355	0.0092422262281161	0.012381572844043	0.0162235795880238	0.0208447946563432	0.0263165083741547
43	0.00602179903223579	0.00620754813127581	0.00633621644869439	0.00640271331793637	0.00640353655774326	0.00633699334272281	0.00620334953817482	0.0060048952182043	0.00574591854300599	0.0054325854138108	0.00507272799430681	0.00467555087569607	0.00425126894429996	0.00381069548653686	0.00336480240189239	0.00292427635515426	0.00249909517357733	0.00209814780722472	0.00172891887804197	0.00139725551501833	0.00110723015926768	0.000861108711443559	0.000659429160523291	0.000501191993874665	0.000384160458712994	0.00030526620958994	0.000261113978666143	0.000248577454575525	0.000265477254931696	0.000311330369161417	0.000388158371079138	0.000501338752746718	0.000660479731244676	0.000880293816757109	0.00118143949465736	0.00159129396729084	0.00214461361641185	0.00288403342638034	0.00386035287419903	0.00513255456649936	0.00676750391458996	0.00883928393488608	0.0114281291346162	0.0146189363701738	0.0184993481854025	0.0231574247486883	0.028678943105743	0.03514438580199	0.0426257035997703
44	0.00669246571521679	0.00695792175787458	0.00718168886279944	0.00735966428317596	0.00748882541523312	0.00756736453275376	0.00759477785233601	0.00757190361097563	0.00750090681402131	0.00738521157040413	0.00722938523858231	0.0070389817140148	0.00682035386140332	0.00658044713117628	0.00632658765393907	0.00606627850437619	0.00580701737260214	0.00555614766083785	0.00532075319075201	0.00510760446707803	0.00492316202674718	0.00477364003566494	0.00466513116786408	0.00460379204153958	0.00459608713725189	0.00464908813537684	0.00477082484115183	0.00497068309911216	0.00525984406960759	0.00565175767487187	0.00616264068314436	0.00681198663081965	0.00762307055194064	0.00862342641335642	0.00984526953476296	0.0113258305656381	0.0131075624004609	0.015238177445913	0.0177704706567098	0.0207618844467054	0.0242737755654687	0.0283703517274083	0.0331172573564503	0.0385798031257502	0.0448208525591882	0.0518984000188738	0.059862896828875	0.0687544047352122	0.0785996768712984
45	0.00832875643312701	0.00877702487082243	0.00920307446894809	0.00960329242156127	0.00997477451378909	0.0103154419547605	0.0106241351838163	0.010900681508114	0.0111459349843463	0.0113617886626132	0.0115511610562238	0.0117179603720236	0.0118670315208535	0.0120040921296807	0.0121356646200401	0.0122690118530037	0.0124120838500874	0.0125734826926209	0.0127624519147353	0.0129888955914593	0.0132634309475161	0.0135974767387612	0.0140033779427264	0.0144945654778698	0.0150857477739559	0.0157931290405643	0.016634647014722	0.0176302207944319	0.0188019970717888	0.0201745806782294	0.0217752328918876	0.0236340185278466	0.0257838805872969	0.0282606193900841	0.0311027519175425	0.0343512268468205	0.038048971776624	0.0422402517247921	0.0469698223679884	0.0522818678546639	0.0582187213953253	0.0648193771105983	0.0721178135200526	0.0801411621294786	0.0889077681987932	0.0984252041791711	0.108688308621862	0.119677333653761	0.131356291465991
46	0.0100816932215875	0.0106410182972969	0.0111790252165686	0.0116908725337639	0.0121722740533104	0.0126196632453969	0.0130303531169403	0.0134026883045867	0.0137361867158879	0.0140316687376093	0.0142913728111068	0.0145190569902942	0.0147200868891242	0.0149015111322202	0.0150721259856748	0.0152425312118723	0.0154251793179033	0.0156344202185151	0.0158865428919231	0.0161998148655767	0.0165945193405008	0.0170929884748035	0.0177196298432557	0.0185009414300855	0.0194655087707472	0.0206439761235455	0.02206898192387	0.0237750473627744	0.0257984058553749	0.0281767605445137	0.0309489569418866	0.0341545584562827	0.0378333139969885	0.0420245091483295	0.0467661956368894	0.0520942979648006	0.0580416011211957	0.0646366291146352	0.0719024305366662	0.0798552942525577	0.088503425340768	0.0978456182343889	0.107869970278931	0.118552684207413	0.129857011935162	0.141732394199727	0.154113850566438	0.166921671908521	0.180061462470217
47	0.0105632770705835	0.0109611421909006	0.0113019991811917	0.011577744178277	0.0117810172182282	0.0119054922301881	0.0119461804041624	0.011899741931	0.0117648006184095	0.0115422554815534	0.0112355830917221	0.0108511242389799	0.0103983483184146	0.00989008877648574	0.00934274294492912	0.00877642963643382	0.0082150979728155	0.00768658106038525	0.00722258832139376	0.00685863054354307	0.00663387203683208	0.00659090471015682	0.00677543942672018	0.00723591069966013	0.00802299168238737	0.00918901752724837	0.0107873165639661	0.0128714504125309	0.015494366110951	0.018707465610555	0.0225596005579607	0.0270960031116333	0.0323571665789348	0.0383776928307797	0.0451851266568128	0.0527988003443779	0.0612287146607986	0.0704744849377558	0.0805243829374177	0.0913545064597471	0.102928109073204	0.115195121776883	0.128091896716095	0.141541200194908	0.155452478120161	0.169722411683707	0.184235774609606	0.198866595785125	0.213479622740854
48	0.0103765219253271	0.0105441352384616	0.0106255389522987	0.0106127550699972	0.010499191393912	0.0102800327102865	0.00995264536058735	0.00951698695792059	0.00897601192986921	0.00833606262900105	0.00760723498730516	0.00680370713713454	0.00594401911211923	0.00505129170622987	0.00415337283199875	0.00328290029825681	0.00247727083533693	0.00177850643586194	0.00123301064833471	0.000891209346697605	0.000807072680987072	0.00103751736240484	0.00164169111184091	0.0026801439566327	0.00421389404025679	0.00630339865006776	0.00900744419853515	0.0123819718372894	0.0164788581598709	0.0213446729748776	0.0270194383220021	0.0335354146765302	0.0409159415645742	0.0491743605196302	0.0583130483884606	0.0683225883905681	0.0791811050153719	0.0908537867869113	0.10329261813943	0.11643633815198	0.130210639732263	0.144528618088391	0.159291472074027	0.174389456350865	0.189703076415685	0.205104512536825	0.220459252699183	0.235627908938379	0.250468186126981
49	0.0137384354778294	0.014261235499793	0.014748991678519	0.0152006075802818	0.015616771060291	0.0160002693656251	0.0163562986307863	0.0166927589903106	0.0170205258712369	0.017353687569213	0.0177097389907625	0.0181097214914177	0.0185782990797229	0.019143761907813	0.0198379489390974	0.0206960829716419	0.0217565127909566	0.0230603591061876	0.0246510630565109	0.0265738384168241	0.0288750311308795	0.0316013923945703	0.0347992741338449	0.0385137582971688	0.0427877338349467	0.0476609374904596	0.0531689765029643	0.0593423529522052	0.0662055106899752	0.0737759265529825	0.0820632677878404	0.0910686373123893	0.100783927571331	0.111191302317545	0.122262823678957	0.133960239386238	0.14623494208651	0.159028109314921	0.172271029015002	0.185885611576947	0.199785085295969	0.213874868042564	0.228053603887983	0.242214349546796	0.25624589188668	0.270034174510253	0.283463808622957	0.296419641141659	0.308788351334337
50	0.0248207966146674	0.0266341152656521	0.0285431804036639	0.0305547036490913	0.0326765750149526	0.0349179667019159	0.0372894188582053	0.0398029022034224	0.042471852435202	0.0453111715131633	0.0483371912560639	0.0515675952009203	0.0550212953572693	0.0587182613400711	0.0626793003692659	0.0669257877648514	0.0714793488197848	0.0763614942697443	0.0815932129647226	0.0871945267445202	0.0931840138875928	0.0995783087979452	0.106391586775265	0.113635043737928	0.121316381598412	0.129439310591677	0.138003080200642	0.147002050386905	0.156425314605283	0.166256385551703	0.176472953768685	0.187046728123095	0.197943365798	0.20912249783327	0.220537854444657	0.232137492391116	0.24386412459295	0.25565555008016	0.267445180224342	0.279162655131926	0.29073454210353	0.302085106242742	0.31313714167244	0.323812850426986	0.33403475496681	0.343726629433339	0.352814434244278	0.361227238431434	0.36889811424692
51	0.041938656878434	0.0454323042433685	0.0491420960597478	0.053075876887278	0.0572413934396505	0.0616462346089148	0.0662977601327026	0.071203017090777	0.0763686436474259	0.0818007597378397	0.0875048447262177	0.0934856024352523	0.0997468143531264	0.106291182255546	0.113120161925232	0.12023379009687	0.127630507187877	0.135306978779919	0.143257919178331	0.151475920682048	0.15995129243217	0.168671912860902	0.177623099824485	0.1867875024665	0.196145018716833	0.205672742085228	0.21534494105835	0.225133073960716	0.235005841600932	0.244929279406715	0.254866890069017	0.264779816983562	0.274627058014952	0.284365718333389	0.293951300306303	0.303338027686229	0.312479200640326	0.32132757753316	0.329835778817599	0.337956707921407	0.34564398364915	0.352852378356875	0.35953825600446	0.365660004147816	0.371178453998031	0.376057282841848	0.380263393380298	0.383767264890492	0.386543271539105
[truncated: 58 more columns]
