# Supplementary material for: Reconstructing spruce budworm outbreak severity: a comparison of paleoecological and tree-ring signals
Source: PLoS One. 2025 Aug 12;20(8):e0329406. doi: 10.1371/journal.pone.0329406 (PMC12342301; doi:10.1371/journal.pone.0329406)
Supplement: S7 Dataset — (ZIP) [file pone.0329406.s007.zip › Belanger wavelet data/Coherence_Lepidopteran_scales_GSI/coherence_wavelet_rsq.txt]

V1	V2	V3	V4	V5	V6	V7	V8	V9	V10	V11	V12	V13	V14	V15	V16	V17	V18	V19	V20	V21	V22	V23	V24	V25	V26	V27	V28	V29	V30	V31	V32	V33	V34	V35	V36	V37	V38	V39	V40	V41	V42	V43	V44	V45	V46	V47	V48	V49	V50
1	0.999811765631744	0.999768673935644	0.999711483844432	0.999636552658251	0.999539247438742	0.999412053160557	0.999239700892324	0.998992443508094	0.998639496249341	0.998233361093001	0.997950527620288	0.99780272785823	0.997461330700444	0.996519949534573	0.994741761345349	0.992211137450053	0.989392131850783	0.987018704317704	0.985841003235818	0.986246477690532	0.987861411507395	0.989577903685687	0.990255428525348	0.989441138468045	0.987461012755721	0.985145762617041	0.983521817506858	0.983371805636519	0.984732935536333	0.986810236815575	0.988449759396073	0.988675849505661	0.986875524415234	0.982644822955896	0.975598811141595	0.965555307799877	0.953075894914525	0.939479748353179	0.925999366406041	0.913365847334029	0.902553477583965	0.895892772576556	0.896565930529248	0.905108666766258	0.917811322561142	0.930775720461189	0.942741782563844	0.953631734139186	0.962884717335686
2	0.999746828128121	0.999694123659763	0.999622734988165	0.999526425433428	0.999396263167834	0.999217364021538	0.998961474779881	0.998575549089785	0.997990183613089	0.99723253186971	0.996595241496811	0.996295110599335	0.99590260936555	0.994703065641685	0.992271320410364	0.988675996229939	0.984498436392843	0.980692619742095	0.978306460896387	0.978028865872548	0.979621641860342	0.981791987123317	0.982962762020632	0.982281965430735	0.979963975137193	0.977058823609401	0.975010810980201	0.974969068482402	0.977021777122375	0.980027687437157	0.982235270308897	0.982008617925796	0.978124913015551	0.969722585612263	0.956340317118383	0.938437403208291	0.9178720508617	0.897068336794142	0.877504232030618	0.859699419117916	0.844821466260234	0.836417208040366	0.839563278323312	0.855306806830706	0.877596860311486	0.899457237451819	0.918319619067031	0.934302958517887	0.947228849048197
3	0.999664640681766	0.999601159431606	0.9995143174403	0.999395834156649	0.999233756905646	0.999008256368715	0.998681654693439	0.99817928462838	0.997376623230931	0.996189654308456	0.994879005952779	0.993995423708255	0.9933538084036	0.991886655565207	0.988753535872173	0.98389387693231	0.977982003859914	0.97222130960046	0.968049513462812	0.966600826817481	0.967912228570451	0.970562333979065	0.972462335264568	0.97219785447661	0.969727253027696	0.966260263353932	0.963675830127013	0.963546600510549	0.966074400597126	0.969792081925157	0.972273672433979	0.971038601246073	0.964032995465634	0.949827935372629	0.92805933528018	0.900311291538662	0.870235794473026	0.841535305216829	0.815869118223885	0.793494070212747	0.775727662181892	0.767093663411277	0.774110075251081	0.798149514428335	0.830980449423751	0.862418640599971	0.888295607480558	0.908993474311694	0.925091334390204
4	0.99956644790367	0.999491747345858	0.999389348182034	0.999249809889305	0.99906002901684	0.998798734486316	0.998424787239427	0.997851073937729	0.996907707949957	0.995372720839909	0.993273801003321	0.991241411218701	0.989674698050912	0.987566509281012	0.983512381657359	0.977092569269446	0.968994057042573	0.960686240672479	0.95408937447899	0.950931286740767	0.951661450946704	0.954779716518611	0.957618180191583	0.958054432700484	0.955642210888161	0.951653762740876	0.948373696805744	0.947838561695344	0.950456969059951	0.954518796456457	0.956915410214903	0.954206791667576	0.943375665834886	0.922432293162195	0.891360365774578	0.853231665200182	0.813637430453166	0.777433800574246	0.746369259599668	0.720473723694162	0.70114755147862	0.693464046103096	0.70472102174362	0.736455935197883	0.77884914752023	0.818915942341968	0.850729113195367	0.874823625012842	0.89282205864919
5	0.999462007706906	0.999376612406057	0.999260581186985	0.999104425796432	0.998895668015498	0.998614278996767	0.998219569581787	0.997617933929378	0.996602518170218	0.99480102711621	0.991811312719056	0.987720423954189	0.983235260732426	0.97817735174403	0.97084780744169	0.960108136451773	0.946581048893676	0.932264523648506	0.920059569353112	0.912924679597749	0.91216517602533	0.916079284527717	0.920761235627561	0.922634821762155	0.92043554241449	0.915543654637433	0.911058025978537	0.909997977266902	0.913245073262699	0.918607875811882	0.921598117989818	0.916909807060512	0.899781521774229	0.867424790222413	0.820854563578384	0.766110722878302	0.712043414340032	0.664979874134487	0.626398556371685	0.595694900008572	0.573951297287162	0.56635087955852	0.580985006808139	0.620477568662262	0.674235294123518	0.725915164016346	0.766567795149886	0.796152299441085	0.817351901947797
6	0.999364501136652	0.999270253598076	0.999144617257529	0.998978844538658	0.998761518946716	0.998473485454582	0.998073246420496	0.997460812239618	0.996402083544398	0.994400786776586	0.990546685017569	0.983479203515337	0.971682912149513	0.953861113751867	0.928719101569706	0.895782919287252	0.857371218199536	0.818076326804124	0.783883596538956	0.761335677599621	0.754221775278285	0.760036661344083	0.770789658341489	0.778124356411963	0.777964642971922	0.771754461895146	0.764969691170128	0.763813305283754	0.770976943532112	0.783066635236621	0.79149315427438	0.785453571938394	0.755582706337611	0.698250462662144	0.619475085993849	0.534212760104232	0.457812347321638	0.397387161336812	0.352729219493478	0.321686463032707	0.302936580589248	0.297725673569976	0.311631857335817	0.350256782733035	0.408478172605379	0.470340302172344	0.522355432803693	0.560559796702109	0.586635712835144
7	0.999249761103132	0.999142959510258	0.99900198007252	0.998816487236473	0.998571324537245	0.998238966367989	0.997760816336168	0.997005359732652	0.995683241152266	0.993186404096448	0.988288535025397	0.978574993302428	0.959389340828058	0.922375835298781	0.85584608643903	0.753537599977296	0.630030481122911	0.514946705086038	0.428450004919766	0.3768423236071	0.358592179804082	0.365269352147619	0.382906243035914	0.397485042492669	0.40101876319764	0.393988776105435	0.383919869666871	0.381080776751166	0.392141387483149	0.414965900022014	0.438057223342573	0.444698555478592	0.420584966721994	0.362667351594173	0.283081610154445	0.20187364885551	0.134202636407901	0.0868197423025441	0.0619065776028697	0.0566254924884706	0.0619745925147704	0.068846750630187	0.0772235887742323	0.0961485179655812	0.131798458252932	0.17917473361204	0.227094760673174	0.266307281292628	0.291855154050896
8	0.999075230214569	0.998940777393717	0.998760826662911	0.998517496718277	0.998181699274902	0.997700668252777	0.996971733152523	0.995789725114367	0.99374573799896	0.990034387895592	0.9830763905325	0.969747503902756	0.943806199012056	0.893115154203525	0.797290852827231	0.636118162383641	0.424158851483385	0.230795327139867	0.112203504418221	0.0602260586234918	0.0444398342616579	0.0454616230749261	0.0524474035517299	0.0570851866710431	0.054583622271442	0.0456391371672715	0.0350444900104585	0.0281273810462325	0.0286330817510246	0.0390917587556498	0.0598415507323479	0.0859201332971715	0.107053222453565	0.113085187056442	0.10023281133858	0.0728789923968573	0.0414288400689787	0.0178662320937983	0.00804125973322254	0.00741052408778064	0.00729732993395676	0.00428503391048562	0.00338446867900176	0.0139789348531753	0.0426943932284524	0.0887059365719478	0.144058639693819	0.196831955175185	0.234478334567621
9	0.998745110383064	0.998547044903327	0.998274685943165	0.997893390055415	0.997346166178752	0.996534367802713	0.995281428072054	0.993265901558489	0.989899351487405	0.98410289357246	0.973890669306087	0.95558345944301	0.922378627489136	0.862205363073104	0.756699777984281	0.589515716858959	0.375119468381591	0.178243008539716	0.0588897402619114	0.0129511506339227	0.00224746764005976	0.000945425556981537	0.00142680730731442	0.00206035906632638	0.00246079438421031	0.00384588314332398	0.00702430351522252	0.009848904246614	0.00971028708104237	0.00983219724211643	0.0198388864400195	0.0470047236578497	0.0874660584927273	0.126824975386679	0.149025062732979	0.146203846245312	0.123160026315141	0.0925788924748134	0.0646622402870607	0.0427296615439285	0.0272393694585916	0.0202199133895101	0.0260804885746025	0.0497290042072847	0.0935767674873668	0.154872320130013	0.224687197538263	0.289321262992217	0.334073939220011
10	0.998083482370234	0.997754724192438	0.997295518549248	0.996643206891742	0.995697586093276	0.994294118363273	0.992157651131883	0.988822967602777	0.983499075380496	0.974837459609737	0.96053635670864	0.936677769534234	0.896708263677335	0.830300344422644	0.723760738586725	0.567063694179271	0.372702588993021	0.189018343104697	0.0676403415844908	0.0149357985930444	0.00138950585418028	0.000109504451167461	0.00105201943045695	0.00321389897838068	0.00692726917005682	0.0124082036353895	0.0187033258839674	0.0231245542786098	0.0242782895884027	0.0264122368529777	0.0391695322903674	0.0710818235929946	0.121982622678337	0.180480889836709	0.228177618721108	0.24884803544105	0.238495578025947	0.207801724547773	0.172820439901631	0.144989516493057	0.129851450372149	0.130214479282134	0.148080106943039	0.184373091769758	0.23750469461703	0.302048485970992	0.368706110141188	0.426123952407332	0.463968757947595
11	0.996813888225252	0.996249630753569	0.995464098363912	0.994356533216881	0.992772473385606	0.990471737378607	0.987077391247247	0.981994947508104	0.974285522707006	0.962468894371505	0.944223984323292	0.915956909301034	0.872266323900434	0.805589973274042	0.707053821499266	0.570865071302636	0.404326707282117	0.236899884473191	0.10850671619849	0.0374369131242939	0.00965523271444654	0.00174427328842508	0.000881063574352212	0.00374484122960386	0.00859615603382483	0.0133468438367109	0.0164519694179267	0.0173151890869323	0.0175426871388596	0.0225352124841266	0.0409797044690089	0.081160395761791	0.145460890750413	0.2257875252882	0.303330947247791	0.356280755226484	0.373578241590912	0.361923617876469	0.337905997762012	0.316228079519574	0.305345653857562	0.308865209967823	0.32758633185074	0.360320130703188	0.403860140709994	0.452971663542648	0.501002747248797	0.541145336140467	0.567818682202226
12	0.994574814540331	0.993640418829952	0.992362002438747	0.990598039439612	0.988142289972549	0.984692413850613	0.979804342649819	0.972826802477532	0.962808912872583	0.948372838666344	0.92754540349457	0.897554936537078	0.854642904847502	0.794059954844155	0.710683277003388	0.601090570672734	0.467884142148381	0.324797212164032	0.195909672381218	0.102711413885215	0.0492298371320577	0.0242254627449754	0.0153590331823448	0.01502712722051	0.0174211028628724	0.0178785897255389	0.0144830160765509	0.00838527597243361	0.00358945500155442	0.00698344726457921	0.0276729099887739	0.0743462085205981	0.150241804630545	0.247410842154024	0.345620417652574	0.421502143780963	0.462968510097779	0.47437389338332	0.468986050960779	0.459601790213615	0.454584624358367	0.45806799267859	0.47123724137736	0.493287947748905	0.521966974016085	0.553993454584953	0.585572950254076	0.612988404374917	0.63307488303198
13	0.991008471932693	0.989571807143322	0.987655766605031	0.985088262224753	0.981632544497167	0.976963225874941	0.970635240438	0.962044559902571	0.950379707379218	0.934563765047824	0.913188615110039	0.884449339397622	0.846103572358844	0.79552092212714	0.729968821962428	0.647401852800341	0.548070707713849	0.436853458163003	0.324793258440866	0.226741129651536	0.154198655430462	0.109246793523267	0.0857355692710869	0.0743597038649745	0.0662967812451898	0.0555600030124334	0.0402976704912293	0.0226889664183182	0.00830775210261261	0.00556259191830769	0.0245909439026591	0.0742206448176928	0.156277192530669	0.25999348834382	0.363565679470485	0.445725896939014	0.497381303102221	0.522481328301665	0.53099081897113	0.532539425920753	0.533888227624989	0.538879032556047	0.549143713415169	0.564779016064183	0.584833253344636	0.607671237904797	0.631285595269274	0.653555899026131	0.672404357862803
14	0.98590761357813	0.983886642012488	0.981269695135278	0.977875626153655	0.973470650800541	0.967755471407402	0.960351509392225	0.950787040183492	0.938484028755751	0.922746245098202	0.9027491397056	0.877533113833705	0.846006611908505	0.806977815936786	0.759258314063888	0.701919337112119	0.634809995806869	0.559388863476982	0.47962197673763	0.402115130055418	0.334374377617661	0.281342993770655	0.242676642869222	0.213263914936177	0.186488675879905	0.157643965143368	0.125738267578372	0.0937500679992233	0.0681644401667195	0.0581450718111751	0.0737352040733515	0.121964688944897	0.201135796391923	0.29757464813297	0.39065979589345	0.46397908440575	0.512242973772533	0.539367403845923	0.552834589607775	0.559650859480554	0.564877327973088	0.571619359103935	0.581467414033242	0.594938930856314	0.611810860134724	0.631354582315906	0.652500452734153	0.67394103933972	0.694166599742028
15	0.97932264689097	0.976719243701385	0.973449873296802	0.969348536987155	0.96421590215197	0.95781695872897	0.949881216776296	0.940106408084449	0.928166102722266	0.913720717330419	0.89643035869305	0.875967486610672	0.852028441309618	0.824346327083002	0.792713791891407	0.757031540814657	0.717402180060423	0.674277821152534	0.628624882160464	0.581979671849515	0.53618183983685	0.492652518919821	0.451494693755892	0.411192038911956	0.369511304004455	0.325205486226526	0.279453614556525	0.236410772083302	0.202905348727439	0.187338215813752	0.197423343732853	0.23648306206427	0.299638217787687	0.373611866903952	0.442514736982443	0.49559358338795	0.530366936981412	0.550267877937501	0.560752624545975	0.566780535962423	0.571944959058132	0.578502325467139	0.58768007517639	0.599981083935697	0.615406727953131	0.633599000237683	0.653918061878421	0.675467202580789	0.69707255082501
16	0.971525519182625	0.968422719781435	0.964640402934541	0.960045488526097	0.954491336391912	0.947822760248669	0.939884451336008	0.930533277886374	0.919654041174423	0.907177084709451	0.893094893686523	0.877473873478349	0.860457191746527	0.842254891562645	0.823117954271482	0.803293110131397	0.782955636229942	0.762121459520091	0.740552891762947	0.717693817078204	0.692680061452956	0.664439057529204	0.631849247131258	0.593979914023429	0.550537592232031	0.502537738647648	0.452905773177684	0.406601044550425	0.370050586136679	0.34984994326444	0.350742318277075	0.373205476609318	0.411882080173501	0.456737957488084	0.497289778575885	0.527070973094229	0.545037258140865	0.553855378106887	0.5573935842419	0.559090231653592	0.561389080415541	0.565781246111263	0.573042297664157	0.583462134743235	0.597006155900203	0.613405612152994	0.632190233854265	0.65267559804303	0.673915559011317
17	0.962818915119714	0.959342624003346	0.955216716767762	0.950347623201096	0.944642721300999	0.938019025911996	0.930414466435825	0.921801761062428	0.912203895363312	0.901709042598049	0.890481554050574	0.878764624881268	0.866869595950024	0.855146648916961	0.843931961962407	0.833467842099805	0.82379690603086	0.814642328827036	0.805305091045536	0.794628694579282	0.781081341857265	0.762968382103036	0.738740296187897	0.707363995122057	0.668762909552679	0.624282309839162	0.576980897798797	0.531475709693747	0.493198408203905	0.467141458394566	0.456348141462275	0.460581811060501	0.475867917360916	0.495622087353831	0.513246848730622	0.524711726376539	0.52942414266276	0.529235311528528	0.526817993405547	0.524520586261292	0.523943790087561	0.525976506712119	0.530991558355998	0.539035357682228	0.549956331409159	0.563469227876323	0.579167498338987	0.596495990271347	0.614693617654704
18	0.953285887465977	0.94954923001941	0.945204663989628	0.940194231009994	0.93446685463196	0.927988070688173	0.920750715273982	0.912786522882938	0.90417760378707	0.895065760014269	0.885656606269197	0.876214627742978	0.867044836390016	0.8584568631794	0.850708620316238	0.843929922117736	0.838032754956195	0.832624485063304	0.826950181699926	0.819892495938459	0.810044436270419	0.79584905443461	0.775798594051867	0.748717574174834	0.714165485096016	0.672903550721783	0.627209167950493	0.580762320393798	0.537981381045034	0.502954081765791	0.478306250540966	0.464399687590827	0.459201365883168	0.459023285776677	0.459971780038219	0.459420790330582	0.456667583662628	0.452530337692609	0.448428150279401	0.445626566552233	0.444918242403929	0.446632678858261	0.450776315816644	0.457172837394606	0.465555282783737	0.475606239220923	0.486956607490077	0.499153658612842	0.511606068028596
19	0.942649991163082	0.938707684479521	0.934170064320502	0.929005707894541	0.923186282326775	0.916696507312845	0.909543088252577	0.901763023402897	0.893430728580385	0.884662610954018	0.875617024358302	0.866487036516909	0.857483329856916	0.848805160574931	0.840599037183111	0.83290799432718	0.825618733718198	0.818417574001321	0.810765148506964	0.801890776628963	0.790795241083454	0.776254494433417	0.756856936809918	0.731165557622047	0.698096099670071	0.657472265895153	0.610514302178967	0.559926920586237	0.509413107221518	0.462760715478484	0.422884889591798	0.391207797798927	0.3675717616725	0.350659259230822	0.338713592569083	0.33023626381809	0.324351796596655	0.320745699935051	0.319359274533972	0.320111755374643	0.322784467645777	0.327039157622366	0.332486051080535	0.338741981415625	0.345457997229213	0.352318296043675	0.359018657196393	0.365231361473454	0.370561039928683
20	0.930464156843541	0.926315153377876	0.921515248006865	0.916054031556766	0.909910356696249	0.90306371487084	0.895502152158451	0.887228070232151	0.878262225937354	0.868645588437453	0.858438331807747	0.84771515266742	0.836556408856785	0.825035394151749	0.813203369935204	0.801075274967468	0.788618940517547	0.775746836649154	0.762300197651596	0.748004034353138	0.732370944401497	0.71456149177045	0.693276000833498	0.66682157043401	0.633488608191188	0.592218504800875	0.54330037226955	0.488694397188181	0.431722142647448	0.376231297783833	0.325644269303935	0.282307207735028	0.247316723754747	0.220734729409041	0.20196647568404	0.190092867073487	0.184058240240467	0.182738987772783	0.184978626181293	0.189646430958648	0.195714531004177	0.202319362100743	0.208786243995606	0.214619163881159	0.219469592540997	0.223097766718473	0.225334712752049	0.226048547804209	0.225115955620824
21	0.916813594679341	0.912501241739704	0.907387827673408	0.901494084152775	0.89480579534675	0.887289995982751	0.878904515303332	0.869603658358277	0.859341553449344	0.848074071880978	0.835760056507884	0.822362787363599	0.80785306933653	0.792215800292568	0.77546176582291	0.757644586868515	0.738877777543071	0.719338145945176	0.699231962032145	0.678697839470246	0.657637916771373	0.635514669093434	0.611213283786897	0.583110382172438	0.549454726302843	0.509022970688223	0.461810297394233	0.409396407290204	0.354737666754228	0.301448330258578	0.252914688766952	0.211620168558388	0.178865605339103	0.154839396701297	0.138877947871541	0.129769739372016	0.126025831848935	0.126097261317432	0.128539787243538	0.132123305452885	0.135882732000886	0.139117569328591	0.141358446541024	0.1423210495792	0.1418619616798	0.139943093176694	0.136605684489129	0.131952030626774	0.126132227197866
22	0.903344652860587	0.899183345332916	0.893967852315926	0.88778944712214	0.88066960317341	0.872586679556664	0.863491854992218	0.853318914221763	0.841990833928069	0.829425251935543	0.815540554127275	0.800264230175926	0.783545018473339	0.765369699224801	0.745783517587409	0.724909457855995	0.702955998295715	0.680197524113235	0.656911036263108	0.63326349985448	0.609169266252615	0.584170204941299	0.557415036448504	0.527806964580736	0.494336205767273	0.456523719237086	0.414812610418914	0.37071678165443	0.326617707897076	0.285261583415926	0.249148340461705	0.220029260389022	0.198643118376384	0.184703345326189	0.177075499527256	0.174068947974861	0.173776691804319	0.174401783885862	0.174507769497056	0.173145467348471	0.169848463850542	0.164534885242512	0.157374575980941	0.148670855044123	0.138779939605443	0.128068027102367	0.116894386456155	0.105607032508216	0.0945407635571345
23	0.893452668889785	0.890291266468842	0.885710642233107	0.879943174781065	0.873105466906601	0.865240978185667	0.856347232394713	0.846393614059471	0.835333786592437	0.823115422387562	0.809689015451832	0.795016791158987	0.779081871234511	0.761896663935202	0.743507847730464	0.72399359609191	0.70344778154771	0.681947375227905	0.659504683688543	0.636015515562371	0.611224949338116	0.584738265197536	0.556099585317211	0.524941984132905	0.491183535458283	0.45521386416629	0.417999890287688	0.381051129738412	0.346226797820377	0.315423554913771	0.290226022547231	0.271610479720825	0.259766222464565	0.254059535317732	0.253133816686709	0.255122789906019	0.257943353346917	0.259620267504986	0.25857883840445	0.253839667990937	0.24507471486942	0.232529892937637	0.216861429159522	0.198948862488848	0.179734519601864	0.16011243878267	0.140865951477835	0.122640700957666	0.105938083606946
24	0.889993304248796	0.889261668074312	0.886582621146565	0.882403585713477	0.877000151338559	0.87053433428175	0.863094021270589	0.854719284100101	0.845419815873233	0.835186354608012	0.823997833975543	0.811825132745674	0.798631655871466	0.784370597173451	0.768978718355698	0.752367011024229	0.734409840978827	0.714936059788651	0.693727664129896	0.670532980200898	0.645100879157411	0.617239235289029	0.586894530945254	0.554241140701461	0.519760569396548	0.484285910407271	0.448988284901156	0.415291818469071	0.384720393593878	0.358697847577602	0.338336585607736	0.32425295223394	0.316441394392144	0.314228201466719	0.316314757324938	0.320911445102662	0.325953545363104	0.32937544451424	0.329399899813528	0.324783895893337	0.314964600097609	0.300074047186181	0.28083069461204	0.258350657763592	0.233935398570446	0.208883849621519	0.18435554784153	0.161290094214711	0.140374718648738
25	0.891576443507572	0.894985474763161	0.89567507382261	0.894341354754797	0.891454019773104	0.887320476488535	0.882133181367837	0.876002698712096	0.868979660104567	0.861068429046025	0.852234666710701	0.84240850270899	0.831484762922987	0.819321721647185	0.805740096537149	0.790524402172415	0.773429162028109	0.75419262710557	0.732560314289725	0.708319647976714	0.681345160990256	0.651651147424954	0.619445638743985	0.585176637287454	0.549559509462909	0.513574304379964	0.478424357637481	0.445453051699275	0.416023171998327	0.391371069634974	0.372453673482892	0.359808903502625	0.353449314996907	0.352806160507543	0.356737771668112	0.363612026916269	0.371465537522272	0.378229469927322	0.381993744674312	0.381263198010252	0.375151055423274	0.363465168276978	0.346670552680787	0.325746683912002	0.301984178320369	0.276772973524782	0.251423732041157	0.227044681491073	0.204477194539221
26	0.891825257500027	0.900991354784863	0.906412230106254	0.909002854937124	0.909424097304451	0.908134676734911	0.905437042399092	0.901513414867122	0.896452097681211	0.890265657920638	0.88290298564494	0.874257256048677	0.864171751827961	0.852445468552167	0.83884042370988	0.823092560511967	0.804927988643143	0.784085933938231	0.76034908474194	0.733580961044249	0.703768483387865	0.671066159384635	0.635836443487763	0.59867922873458	0.560442608100659	0.522207540008355	0.485241235295825	0.450917915320473	0.420610515242064	0.395561966676169	0.376748901052821	0.364753371546883	0.359659468176802	0.360991750826432	0.367711127263036	0.378280108805496	0.390801524405325	0.403221657417491	0.413571954310413	0.420208282242829	0.422000717334305	0.418435408977528	0.409612043887486	0.396147600648611	0.379018565061237	0.35938227479651	0.338413207154064	0.317176981613485	0.296550288241181
27	0.882341561709921	0.898574803271459	0.909896467879589	0.917345322977514	0.921730973193034	0.92365197489345	0.923525892236227	0.921620077224943	0.918078346049994	0.912942290955676	0.906167759251157	0.897637851023514	0.88717412959233	0.874547864431062	0.859493143481051	0.841723615520979	0.820954412276562	0.79693038078837	0.769461044327738	0.738461634795714	0.703998083159556	0.666332098967583	0.625960642285768	0.583642580133982	0.540404630391728	0.497519327767987	0.456450007758256	0.418761647581697	0.386001369833578	0.359557755521924	0.340513025469006	0.329505969034898	0.326625678261214	0.331356006005734	0.34258720021362	0.358703293787604	0.377741325700147	0.397603148618823	0.416286711310771	0.432096720176127	0.443798283864797	0.45069113413779	0.452601402149073	0.44980576419363	0.442913581303926	0.432734686464335	0.420155532272657	0.406038061633948	0.391147248836875
28	0.855060481098885	0.879183510497258	0.897284625024715	0.910367831796232	0.919298426040468	0.92476961739053	0.927300400498805	0.927248686689064	0.924829939716447	0.920136252568498	0.91315386610686	0.903778966402067	0.89183264444503	0.877076481436755	0.859230520919982	0.837995477466519	0.813080896010765	0.78424054164776	0.751315461639202	0.714283824815801	0.673314782168216	0.628821318722638	0.58150469632012	0.532381160458475	0.482780807906675	0.434309592655876	0.388768853006507	0.348032462401848	0.313889127393792	0.287865302774949	0.271051108132182	0.263955795432127	0.266419100769151	0.277599025001559	0.296045077405649	0.319850372138204	0.346859780701546	0.374899411419678	0.40198910913775	0.426505775487008	0.44727881048716	0.463615025947976	0.475263918897251	0.482342054569539	0.485236996075505	0.484508279714287	0.480797705078757	0.474755731046566	0.466986288162604
29	0.802348586719441	0.834379339441786	0.859588262877129	0.87873057872553	0.892572233007471	0.90180184162251	0.906984952226342	0.908546934100816	0.906772985147793	0.901817266789856	0.893716457349939	0.88240553456332	0.867735353442905	0.849492734737926	0.827424471474011	0.801266973179321	0.770783189949398	0.735807909262848	0.696301376297285	0.652409351892478	0.604525196002013	0.553346565787888	0.499916371724916	0.4456356037729	0.392235614153173	0.341700459034901	0.296136500942486	0.257596245529978	0.227874688271892	0.208306519357481	0.199598112482518	0.201726566835433	0.213928151248583	0.234781853436652	0.262374476142347	0.294517363772891	0.328976248901353	0.363677058295205	0.396860455240273	0.427172343825145	0.453691702965906	0.475907347218138	0.493660110542531	0.507067093290101	0.516441674400913	0.522218791120314	0.52489089789863	0.524956775060444	0.522883178889264
30	0.717174473222925	0.755805334928239	0.787446947417344	0.812373419089439	0.831043242731913	0.843978777511545	0.851680992456132	0.854576781187137	0.852991886779492	0.847142077463144	0.837136689160418	0.822990665474659	0.804643092144217	0.781981667630196	0.754873494637811	0.72320298970061	0.686917540939675	0.646080716590053	0.600931257424552	0.551943766798456	0.499884115846179	0.445849580100851	0.391281461525788	0.337937591346035	0.287814878843648	0.243018758530071	0.20558672188178	0.177285291113978	0.159410498725514	0.152627221218089	0.156879505769445	0.17139176986246	0.19476222486966	0.225130495621699	0.260387141517499	0.298387638868918	0.337137865753137	0.374929433872157	0.410416857231965	0.442640405660636	0.471006141381171	0.495237636767536	0.515313193682729	0.531399570180044	0.543789696330912	0.552848602216913	0.558969266873182	0.562538430660712	0.563911483719074
31	0.596642543903316	0.638536112497755	0.674230066225138	0.703365107296797	0.725893551911732	0.74197586767384	0.751885647231746	0.755934272897055	0.754418686860772	0.747590914832503	0.73564597605974	0.718724607378335	0.696927906344915	0.670341883703681	0.639070587873313	0.60327667969177	0.563227955866112	0.519347282767107	0.472261743165159	0.422844707715634	0.372242441316754	0.321875438379179	0.273404873391552	0.228657291875963	0.189506507968971	0.157720292421551	0.134789244759402	0.121763473046896	0.119126140420746	0.126729246354187	0.143806075541309	0.169059209440319	0.200807475659181	0.237164441909421	0.276217901476179	0.316184204788601	0.355520736761657	0.39299073078766	0.427683838282254	0.459001728658317	0.486620259176674	0.510439219220559	0.530528491092532	0.547076748315621	0.560346265612183	0.570635413382992	0.578249048170917	0.583476220704085	0.586574267788047
32	0.449819504183528	0.489298493029748	0.524360691298304	0.554092618530118	0.577893265258416	0.595437631809137	0.606619982464581	0.611492054292075	0.610207637963734	0.60298024671408	0.59005657529799	0.57170572296931	0.548222626361211	0.519943416414178	0.487270027433878	0.45070098680932	0.410864686294843	0.368550528459515	0.324732279917851	0.280577058805061	0.237433124119774	0.19679060443597	0.160212017811725	0.129234074257416	0.105248375855532	0.089375011220288	0.0823478115687692	0.0844312316721248	0.0953852161489823	0.114486273104749	0.140602251372085	0.172308040787551	0.208022529506043	0.246145338110728	0.28517497646018	0.323796490234667	0.360934090897311	0.395770689822757	0.427740526960061	0.456502967213145	0.481905469221073	0.503942436666389	0.522714849448123	0.538393764281063	0.551189270210036	0.561325395254351	0.569020774141734	0.574474529945489	0.577856701743158
33	0.302859587159879	0.333367055280314	0.361628803462792	0.386535389814867	0.407165452224899	0.422815863932538	0.433007561133862	0.437472347977969	0.436128459614747	0.429052775345093	0.416456024762739	0.398665014607727	0.376113528755134	0.349341499001128	0.319000414943156	0.285861695920577	0.250823828002092	0.214913487637196	0.17927575386159	0.14514906896733	0.113822079382131	0.0865720056878241	0.0645876303297261	0.0488838583933272	0.0402182288197101	0.0390216587347022	0.045355176091745	0.0589010944143669	0.0789915206721697	0.104670580076406	0.134780993372415	0.168062125324778	0.203246054843208	0.239140375484836	0.274690364673192	0.309017618346806	0.341436153707995	0.371449688829911	0.398735146923301	0.42311759952131	0.44454123160754	0.463039878465219	0.478709566970637	0.491684498130713	0.502117131911934	0.510162500761086	0.515966558688831	0.519658220895327	0.521344712533576
34	0.190315181959304	0.208030107849326	0.225132984152512	0.240705906296151	0.25388842371286	0.263924210440416	0.270199725567063	0.272271604699307	0.269881936342901	0.262962715259591	0.251632094064582	0.236185382480102	0.21708319507605	0.194938038987789	0.170499333855352	0.144635700727005	0.118312604253494	0.0925632641213973	0.068451268797476	0.0470245316989079	0.0292620005465903	0.016016578347822	0.00795959947213624	0.00553340551538274	0.00891862021449786	0.0180213969495744	0.0324833335340339	0.0517134232095412	0.0749380953029693	0.10126286595102	0.129737907244325	0.159420102310151	0.189425642183566	0.218969433768651	0.247389952539948	0.274160214485122	0.2988869793916	0.321301057505358	0.341241755872593	0.358638235614662	0.373490041695312	0.385848471363603	0.395799879272794	0.403451541116345	0.408920338753874	0.412324286099658	0.413776768526243	0.413383294207523	0.41124052753335
35	0.133074338243493	0.139324162780763	0.145771541638906	0.151814548859797	0.156856306455198	0.160335449420395	0.16175913969701	0.16073554061348	0.157002550026763	0.150449983162874	0.141133154676678	0.129276716210205	0.115268450142347	0.0996433717657995	0.0830589329188577	0.066262428809749	0.0500520095162147	0.0352330914553516	0.0225724815861968	0.0127530992043648	0.00633265039859227	0.00370978034484757	0.00510092710607365	0.010530252223751	0.0198336939911896	0.0326765857149972	0.0485827015388658	0.0669713421932734	0.0871983788896645	0.108597124765455	0.130515440754555	0.152346433365526	0.173551239265209	0.193673499217417	0.212346040468192	0.229290925564886	0.244314371193463	0.257298129419186	0.268188820706302	0.276986485596051	0.283733344811565	0.288503475478291	0.291393856475524	0.292517025455744	0.291995428481921	0.289957427065181	0.286534848503042	0.281861913787232	0.276075343012793
36	0.124164059198059	0.123222249285748	0.122850410796041	0.122684495584534	0.122360833500474	0.121531181588583	0.119881162333968	0.117151024113571	0.113156938111665	0.107810462337474	0.101133497954607	0.0932661520736412	0.0844654580936804	0.0750938561261329	0.0655975776096315	0.0564764145493855	0.0482475574535433	0.041407045204275	0.036392733089346	0.0335524913573908	0.0331206373138686	0.0352045117241844	0.0397818290082229	0.0467081736550063	0.0557329714174175	0.0665215631063769	0.0786807043129884	0.0917848841449689	0.105401220827433	0.119111241953112	0.13252847886152	0.145311401958049	0.157171729534593	0.167878521097051	0.177258709066529	0.185194841638431	0.191620827837549	0.196516421146057	0.199901077503748	0.201827700078096	0.2023766547457	0.201650318993786	0.199768320321932	0.196863531655967	0.193078821381198	0.188564503117426	0.183476393055974	0.177974357993147	0.172221222711782
37	0.140450117600554	0.135964455896307	0.132279999044129	0.129173451949609	0.126423971871356	0.123819954927773	0.121167507934107	0.118300468435592	0.11509141326247	0.111462624605375	0.107395546866893	0.102936987401222	0.098200322129704	0.0933603646069907	0.0886413626345223	0.0842986947886987	0.0805960211842103	0.0777805996463972	0.0760599391654124	0.0755827852503424	0.0764266610087309	0.0785930370628394	0.082009973287882	0.0865410468096612	0.0919987327542597	0.0981601839116926	0.104783498745364	0.111622948547258	0.118442118475209	0.1250243938721	0.131180623510904	0.13675408533059	0.141623066942996	0.145701468612237	0.148937863057813	0.151313426734681	0.152839110076532	0.153552353772893	0.153513594288844	0.152802740743732	0.151515750523831	0.149761384398834	0.147658184075608	0.145331685982714	0.142911864151647	0.140530781625393	0.138320423024128	0.136410679784545	0.134927463145532
38	0.162894644675541	0.156983726749334	0.152017916440667	0.147855283370068	0.144355440727992	0.141382347388188	0.138807468661184	0.136513409252024	0.13439799193161	0.132378573178481	0.130396180104345	0.128418858138292	0.126443492616771	0.124495375907403	0.122624989080625	0.120901865058042	0.119405942328424	0.118217377988363	0.117406201270953	0.117023312264013	0.117094109269913	0.117615521223763	0.118556579943703	0.119862071005698	0.121458392064564	0.123260582714825	0.125179548202004	0.127128706477443	0.129029557032391	0.130815929332427	0.132436875841261	0.133858314512521	0.13506360247228	0.136053250387011	0.136843982021232	0.137467320076125	0.137967848235694	0.138401267376154	0.138832335052441	0.139332753492586	0.139979052926545	0.140850503943708	0.142027084148679	0.143587519950413	0.145607423095957	0.148157542732387	0.15130215649836	0.155097627518645	0.159591157278834
39	0.182241822822368	0.176166460686916	0.171084587279536	0.166903266993266	0.163528320544728	0.16086531346802	0.158820300119558	0.157300471353784	0.156214847068829	0.155475135811198	0.154996849215004	0.154700706398	0.154514292871295	0.154373856520527	0.154226044366283	0.154029329769037	0.153754873712904	0.153386621005774	0.152920550012309	0.15236314790579	0.151729330690685	0.151040125058766	0.150320450068468	0.149597279894433	0.148898358621053	0.14825151105069	0.147684483916074	0.147225180525724	0.146902123471577	0.146744987115213	0.146785070974091	0.147055623718699	0.147591965459931	0.148431387765613	0.149612834387344	0.15117638135196	0.153162544405237	0.155611446649452	0.158561881288733	0.162050305004082	0.166109797513145	0.170769022829199	0.176051227801163	0.181973313628357	0.188545015957756	0.195768228527233	0.203636503693963	0.212134760158767	0.221239223399553
40	0.193062315340128	0.187641383368458	0.183161124922937	0.179559142771891	0.176769241054205	0.174721720356593	0.173343345509545	0.172557127177119	0.172282090369211	0.172433230643398	0.172921874408612	0.173656652120722	0.174545249431221	0.175497011544805	0.176426339403323	0.177256647568128	0.177924485653484	0.178383303970704	0.178606315359262	0.178587995379368	0.178343963695437	0.177909254753983	0.177335246664755	0.176685706607829	0.176032488588981	0.175451382241699	0.17501848953495	0.174807345690936	0.174886845214554	0.175319913293793	0.17616278886182	0.177464755838196	0.179268162820701	0.181608595780616	0.184515101665519	0.188010395029918	0.192111010078605	0.196827384707976	0.202163880941818	0.208118758226893	0.214684123409396	0.221845884909096	0.229583739541932	0.237871219299149	0.246675822654817	0.255959250970257	0.265677765519785	0.27578267475912	0.286220954879551
41	0.188661435847431	0.18434413377026	0.180833023470629	0.178087698797922	0.176063423427052	0.174711282501252	0.173978122049547	0.17380638231194	0.174133958348089	0.174894243038634	0.176016517795052	0.177426846995587	0.179049595125415	0.180809615356372	0.182635056072683	0.184460608999754	0.186230901635455	0.18790364786744	0.189452143679848	0.190866747797906	0.192155117266632	0.193341149423713	0.194462772347937	0.195568881084612	0.19671580457745	0.197963697588597	0.199373194000231	0.201002558132909	0.20290545829356	0.205129385808779	0.20771466770916	0.210693976414961	0.214092222218561	0.217926717126529	0.222207513872301	0.226937844824492	0.232114607147595	0.237728859901878	0.243766314354799	0.250207810268386	0.257029778624597	0.264204695761831	0.271701535916185	0.27948622934859	0.287522132157559	0.295770511982553	0.304191051450162	0.312742368677157	0.32138255162978
42	0.162886782296006	0.159830056297444	0.157410871283792	0.155608746414888	0.154400432953372	0.153760000084722	0.153658775821184	0.154065195360805	0.154944624766719	0.156259240782649	0.157968055279887	0.160027171656668	0.162390346748319	0.165009902782731	0.167837989565755	0.170828141348812	0.173937014207864	0.177126140281942	0.180363507671507	0.183624778763686	0.186893997867458	0.190163705185401	0.193434454648988	0.196713810776257	0.200014958912915	0.203355094424397	0.206753757913855	0.210231260586066	0.213807305797275	0.217499869732288	0.221324364304989	0.225293073929983	0.22941483671884	0.233694929423345	0.238135112156436	0.242733791132263	0.24748626306933	0.25238501164915	0.257420033235397	0.262579175171471	0.267848475027519	0.273212493077744	0.278654633137585	0.284157448842424	0.289702933695681	0.295272793937947	0.30084870364985	0.306412541629105	0.311946609575906
43	0.117273517270778	0.115415771807978	0.114031226165604	0.113116814769615	0.112668803038642	0.112682688340434	0.113152948849875	0.11407265315262	0.115432955046972	0.11722251156064	0.119426876721124	0.122027937145488	0.12500346518261	0.128326867746109	0.131967200936663	0.135889500165983	0.140055443227359	0.144424323130211	0.148954264951432	0.153603584570325	0.15833216469435	0.16310272015994	0.16788184095619	0.172640734051861	0.177355626770689	0.182007836736234	0.186583548880862	0.191073363925131	0.195471693570514	0.199776076725942	0.203986481518775	0.208104643357661	0.21213347333293	0.216076556308529	0.2199377457019	0.223720852776053	0.227429422227574	0.231066582496885	0.234634957936318	0.23813663012136	0.241573136635	0.244945497167428	0.248254258447882	0.251499551163457	0.254681153505834	0.257798557266458	0.260851033459283	0.263837695297685	0.266757557011952
44	0.0649078403129289	0.0639947119291137	0.0634010129900031	0.0631343743270256	0.0632031314334842	0.0636160677174727	0.0643820066613426	0.0655092507142132	0.0670048753614914	0.0688739009521127	0.0711183818763202	0.0737364709664071	0.0767215338944964	0.080061400381495	0.0837378424432926	0.0877263615260968	0.0919963447308171	0.0965116164739362	0.10123136988896	0.106111418514157	0.111105670960713	0.116167706225314	0.121252319511218	0.12631691863278	0.131322676391011	0.136235379099662	0.141025948989697	0.145670652370407	0.150151031810878	0.154453617161524	0.158569477041717	0.162493671099116	0.166224656307503	0.169763690331908	0.173114263716755	0.176281581925887	0.179272109045654	0.182093177685828	0.184752664321194	0.187258725809669	0.189619590781101	0.191843398663296	0.193938078970278	0.195911263845893	0.19777022751767	0.199521847113937	0.201172580124193	0.202728454571102	0.204195068674483
45	0.0231247974536099	0.0228040712243322	0.0226609085085184	0.0227055264646467	0.0229493499140228	0.0234047606106874	0.0240847352528498	0.0250023676989038	0.0261702783659111	0.0275999238732511	0.0293008321577535	0.0312798014359249	0.0335401138100951	0.0360808238138181	0.0388961864228732	0.0419752860263726	0.0453019164853247	0.0488547430405862	0.0526077514320719	0.056530961558338	0.0605913565696612	0.0647539576045941	0.0689829625948483	0.0732428661197015	0.0774994856917687	0.0817208359230356	0.085877812535199	0.0899446696775552	0.0938992935013816	0.0977232903435038	0.10140191821072	0.104923895526494	0.10828112200534	0.111468344147308	0.114482793379796	0.117323819389788	0.119992535532987	0.122491487960104	0.12482435560302	0.126995684555402	0.129010657664416	0.130874898236287	0.132594305518985	0.134174918917708	0.135622807587704	0.13694398201629	0.138144324355826	0.139229534527632	0.140205089429398
46	0.0023004558751168	0.00229258962988367	0.00235063036515357	0.00248199179576962	0.00269528101115742	0.00300016006944581	0.00340714574848139	0.00392734308977514	0.00457211202924848	0.00535267136846823	0.00627965036611641	0.00736260483181092	0.00860952104111844	0.0100263361295339	0.0116165068706031	0.0133806590275969	0.0153163462448743	0.0174179406726936	0.0196766677488395	0.0220807858993837	0.0246158998616188	0.0272653854790534	0.030010895579089	0.0328329118662672	0.0357113069832803	0.0386258837224765	0.0415568640274918	0.044485307831166	0.0473934497938574	0.0502649496333653	0.0530850582361061	0.0558407066853381	0.058520528608329	0.0611148279356545	0.0636155045386191	0.0660159495927477	0.0683109212410822	0.0704964094988968	0.0725694975901646	0.0745282252081561	0.0763714576584052	0.0780987635308422	0.0797103024791158	0.0812067238522621	0.0825890763039534	0.0838587280664633	0.0850172972867359	0.0860665916483991	0.0870085564175208
47	0.00323912181286241	0.00342210095105129	0.00360368007027912	0.00378652783181778	0.00397430205207329	0.00417162590688618	0.0043840363149363	0.00461790023648433	0.00488029574869694	0.00517885650038037	0.00552158046387251	0.00591660665745899	0.0063719664813144	0.00689531918559686	0.00749368341401802	0.00817317838441389	0.00893878878604315	0.00979416671911119	0.0107414819673571	0.0117813287512803	0.0129126931905588	0.0141329814522786	0.0154381044569649	0.0168226114965476	0.018279862519465	0.0198022273414188	0.021381299669629	0.023008114466683	0.0246733586085384	0.026367566738618	0.0280812964096129	0.0298052787921577	0.0315305432262924	0.0332485155739184	0.0349510916372498	0.0366306878307567	0.038280271861718	0.0398933764402434	0.0414640990673357	0.0429870908040499	0.0444575366652444	0.0458711299576201	0.0472240425327815	0.048512892580434	0.0497347112637074	0.0508869092094085	0.0519672436162667	0.0529737865351532	0.0539048947051743
48	0.0155025907806952	0.0157914254185761	0.0160842074292956	0.0163808507151584	0.0166820659178661	0.0169893628079978	0.0173050349365834	0.0176321237006421	0.0179743595176108	0.0183360786988228	0.0187221158418162	0.0191376730627141	0.0195881690539396	0.0200790726287961	0.0206157269259531	0.0212031716119495	0.0218459710788775	0.0225480566766014	0.0233125904033071	0.0241418562444521	0.0250371836155277	0.0259989053069157	0.0270263501624523	0.0281178686627237	0.0292708878175693	0.030481990436716	0.0317470130161206	0.0330611561588367	0.0344191015954158	0.0358151303920088	0.0372432377244875	0.0386972405396628	0.0401708754154373	0.0416578848849908	0.0431520913440734	0.044647458377376	0.0461381399033316	0.0476185179471721	0.0490832301222257	0.050527188049236	0.0519455879961495	0.0533339149998553	0.0546879416585375	0.0560037226773434	0.0572775861263002	0.0585061222395701	0.0596861704578138	0.0608148052964099	0.0618893215151425
49	0.0355025400383601	0.0358614600322833	0.0362714340680198	0.0367303020354655	0.0372364451253629	0.0377887787372761	0.0383867325237746	0.0390302170022748	0.039719576525582	0.040455528906792	0.041239092620495	0.0420715032076532	0.0429541212363029	0.0438883348422184	0.0448754604163014	0.0459166453477415	0.0470127768191513	0.0481644004525602	0.04937165212549	0.0506342055492974	0.0519512372914837	0.0533214099141538	0.0547428728854925	0.0562132799894627	0.05772982118533	0.0592892663043091	0.0608880176398357	0.0625221683883826	0.0641875640047091	0.0658798638084134	0.0675946005687065	0.0693272362510843	0.0710732125869567	0.0728279955873184	0.074587113536289	0.0763461883521369	0.0781009604839371	0.0798473077205792	0.0815812584303171	0.0832989998319169	0.0849968819330029	0.0866714177682049	0.0883192805394067	0.089937298211883	0.0915224460610247	0.0930718376007826	0.0945827142615105	0.0960524341248853	0.0974784599692097
50	0.0746411875365767	0.0753272252468463	0.0761270490217957	0.0770353027108363	0.0780467008986781	0.0791560226047444	0.0803581021739456	0.0816478188949708	0.0830200868018525	0.0844698459822253	0.0859920565292502	0.0875816960354004	0.08923376124221	0.0909432741432536	0.0927052925058995	0.0945149244524258	0.0963673464463231	0.0982578237873976	0.100181732548186	0.102134581796435	0.104112034948279	0.106109929180046	0.108124291981338	0.110151354140026	0.112187558689331	0.114229565595652	0.116274252202385	0.118318709652541	0.12036023567963	0.122396324275459	0.124424652814101	0.126443067236409	0.128449565885495	0.130442282538737	0.132419469115157	0.134379478456974	0.136320747498606	0.138241781051504	0.14014113635379	0.14201740846292	0.143869216509299	0.145695190779738	0.147493960561721	0.149264142651908	0.151004330414196	0.152713083262612	0.15438891644124	0.156030290976039	0.157635603680776
51	0.140441756155649	0.141868248841423	0.143473355934536	0.145247051824503	0.147178759392439	0.149257372959489	0.151471292239165	0.153808469620714	0.156256472419373	0.158802560883986	0.161433781792056	0.164137076441411	0.166899400833247	0.169707854907573	0.172549816913637	0.17541307844151	0.178285975357878	0.18115750990806	0.184017459569703	0.186856468846304	0.1896661210207	0.192438987880393	0.19516865649744	0.197849733212548	0.200477825959301	0.203049506907241	0.205562258057375	0.208014402866965	0.210405027208791	0.212733892997584	0.215001347670591	0.217208232426425	0.219355791746279	0.221445586283773	0.223479410749876	0.225459217967423	0.227387049848818	0.229264975676438	0.231095037747495	0.232879204187326	0.234619328536608	0.236317115574921	0.237974092749318	0.23959158652497	0.241170702958144	0.242712311802326	0.244217033489789	0.245685228377415	0.247116987702479
[truncated: 58 more columns]
