# Supplementary material for: Reconstructing spruce budworm outbreak severity: a comparison of paleoecological and tree-ring signals
Source: PLoS One. 2025 Aug 12;20(8):e0329406. doi: 10.1371/journal.pone.0329406 (PMC12342301; doi:10.1371/journal.pone.0329406)
Supplement: S7 Dataset — (ZIP) [file pone.0329406.s007.zip › Belanger wavelet data/Coherence_Lepidopteran_scales_GSI/coherence_wavelet_significance.txt]

V1	V2	V3	V4	V5	V6	V7	V8	V9	V10	V11	V12	V13	V14	V15	V16	V17	V18	V19	V20	V21	V22	V23	V24	V25	V26	V27	V28	V29	V30	V31	V32	V33	V34	V35	V36	V37	V38	V39	V40	V41	V42	V43	V44	V45	V46	V47	V48	V49	V50
1	0.965525693033539	0.953125883940056	0.93212849748053	0.907929066292125	0.869517158438284	0.853539191246865	0.829977986230256	0.826501440850393	0.835221082117758	0.846583238512318	0.851591159583266	0.85412286131969	0.850511712530863	0.85502525326679	0.866988028402265	0.862554602202112	0.847471840760224	0.855248749564624	0.858448494695463	0.862967939640648	0.867255998012528	0.869071033236773	0.856911716112737	0.842131153026476	0.848670141355501	0.860742981090509	0.86181937669748	0.864677117716166	0.868206684789993	0.860663006407841	0.85822540654273	0.849021406224637	0.847938005700208	0.850911531333254	0.859062951192823	0.859368493079938	0.855560380802076	0.860807029110226	0.862214461378232	0.854161786600802	0.842570648885185	0.841710623635102	0.851278102360286	0.846310520695001	0.843431816567915	0.858719462724703	0.856334104665553	0.851133775442758	0.850854945366152
2	0.950890454571993	0.938212308293055	0.910759540395431	0.883422888595898	0.840509726570784	0.822735330727313	0.80112227810871	0.799293780509041	0.803678737379648	0.814447517512744	0.819010735391648	0.821230097708214	0.815793261517951	0.825679043319663	0.829348633057227	0.827007767355588	0.823587178042533	0.827169282309567	0.830096784284794	0.829422308856498	0.836443759123854	0.846567693638481	0.838530677031121	0.831473373367455	0.82866686686505	0.836814256367314	0.83552048756016	0.840043325354406	0.839340803136395	0.835229575379689	0.825038909649832	0.818139768300578	0.817189317211206	0.824374884413884	0.828823923422201	0.831797218568713	0.823305181734509	0.837813290732652	0.840294079006979	0.822891014008752	0.815451791036992	0.810777996030468	0.807382106583559	0.806225200484211	0.811932024490686	0.826621452590963	0.827744193951367	0.819381048748025	0.819276125585662
3	0.938644183624675	0.921303108280473	0.901504046170242	0.859013420641972	0.810183369447478	0.782671710959022	0.765503288794181	0.762756504684309	0.770488972188589	0.775946232513103	0.78567402841003	0.779096098338086	0.771934500206613	0.775684106114739	0.792356689901877	0.783171349782894	0.786253169642797	0.78312909930782	0.789262135336208	0.795282515976162	0.803273093149237	0.815453577456059	0.809997976890524	0.795249545023107	0.798691918077582	0.799804632420685	0.80648027995396	0.803570625360495	0.80071315083498	0.794557934633839	0.79511553420937	0.796696893411015	0.788978466684057	0.786437668737308	0.792900630686514	0.791458659731125	0.793961763692288	0.799886803959161	0.808712530753947	0.800686513599351	0.785301259518287	0.767463803372158	0.766998580555963	0.774642164215676	0.783408776187471	0.794843259402987	0.788561485659664	0.785471475592254	0.797124822582109
4	0.919932119418891	0.901242104693879	0.871807294132435	0.830665691354636	0.780960251418964	0.75177204744401	0.722345107955347	0.725912323478907	0.728988597915699	0.737747867246225	0.751529555682456	0.73603340946287	0.73758268776444	0.738047927331592	0.754718904545189	0.751243760069166	0.750076164860006	0.750928018135292	0.746764794890759	0.765215398613479	0.770869148532962	0.778793260849987	0.781056138417634	0.76914220749682	0.775920555197139	0.771893007846687	0.779669321363492	0.767512177510008	0.762817672054505	0.760688292987082	0.759653912135344	0.76622312396309	0.758814513842997	0.75224344125114	0.764988623872989	0.762485934650832	0.76822907706628	0.772804531997909	0.767888569457378	0.770527516870849	0.760913773029193	0.731973383632249	0.728599697831338	0.734026814148407	0.746085185034008	0.762824079924002	0.755440794768315	0.763091439353084	0.755965649780845
5	0.903829908267884	0.881875045270506	0.84797400948361	0.808722335279614	0.762961209149302	0.7356498709624	0.706619625719231	0.701816860222937	0.709199624403543	0.699834751846682	0.704444538522931	0.703729576566019	0.71044742928496	0.705756950900665	0.728007223284584	0.724010156614257	0.728963928448667	0.729617032445177	0.730710951706095	0.739096734385146	0.730265738905555	0.731550031057052	0.748584251369189	0.746262718848468	0.742416977927111	0.747841726764405	0.744625963244479	0.741766406355847	0.726298859636862	0.727388105003519	0.726992169090362	0.740998249113719	0.738080067056844	0.729235926442581	0.731938294691931	0.734110764246378	0.745508770598537	0.73843639369111	0.742262226887832	0.739366269936048	0.737229200595032	0.716262734995445	0.707421445935959	0.709739033660848	0.715769457996259	0.728461224445079	0.727600164816972	0.723775917142403	0.735330337987199
6	0.893878751073431	0.866788603954765	0.833989457614479	0.792280608491474	0.755112347026308	0.720866752475522	0.683047736929697	0.677870379369676	0.679435927897095	0.685868896821123	0.690647114029108	0.697228743536875	0.713908701578633	0.704012101168974	0.701292540341013	0.709633738128094	0.711503533686024	0.724142560424649	0.717067317517119	0.720823937158795	0.711647755341387	0.720066910071847	0.719371370791422	0.722642261035785	0.705393539314533	0.723123604174986	0.719010303536678	0.716007076076911	0.712906699177238	0.712064764693264	0.712185719042477	0.719143686403165	0.72517358245896	0.724650467344596	0.716221264630215	0.718486700307137	0.727325883371754	0.719294340026484	0.724717507302703	0.718527800612677	0.708793108233035	0.701965811440442	0.685782102181809	0.685702430851693	0.687644771088727	0.701736605262508	0.704081581855813	0.689080685032181	0.697616750041422
7	0.884009546946053	0.856979814267949	0.830602208145444	0.78436601738131	0.738378323964099	0.712828197236144	0.694569159868074	0.679397428914188	0.681978338419557	0.688285717158949	0.688955504638934	0.713856334221662	0.710913415014701	0.714499996681363	0.705033248881757	0.700681958201513	0.705093184244942	0.707578524158226	0.71237657242507	0.706373828644708	0.705678928949336	0.71093735502075	0.710481695215177	0.70131680794341	0.688030221175561	0.690516686869069	0.69981898997602	0.688535798908577	0.696373867518238	0.687621106468206	0.691186196345854	0.695428277044127	0.705316759308489	0.707990416254536	0.704955946794002	0.720907906591265	0.716886157549523	0.71233015933343	0.702971533399274	0.705501132252082	0.708740183123825	0.694323599879279	0.684634889750143	0.686799211823137	0.679955003704467	0.700886577637225	0.68094759810528	0.677636871389292	0.694613741898268
8	0.87834639038174	0.849470896774861	0.813217070610842	0.762930233201384	0.72914577646632	0.693551596127445	0.675881079844847	0.67491573093055	0.674156809278646	0.687937752609311	0.694239244732548	0.715821700544756	0.719667836026213	0.719735637366638	0.717008577153425	0.713042104120201	0.717159554948076	0.704015517153405	0.710741477730904	0.695336318366744	0.693369897263646	0.709674970837977	0.704611309269359	0.692016981972318	0.679439028119515	0.684390173387147	0.692070313270502	0.688142046959922	0.695034619853222	0.697512134180188	0.690510588987174	0.703530471146678	0.69711534441937	0.700306498116013	0.699732233755444	0.702297478853509	0.708694379965484	0.706755158668183	0.698419496147518	0.685879224492766	0.697000405981609	0.695214323839071	0.691352244154654	0.682511281172703	0.66472096814242	0.683799789999374	0.680232378274621	0.685530704165366	0.687812564682542
9	0.872452347767977	0.842286928181411	0.808943980437745	0.773064828282889	0.731272830232298	0.702394226246528	0.682464674066786	0.66910686720925	0.669829821248786	0.683060270491388	0.712996307317671	0.721695691503871	0.716941147659532	0.709463469703654	0.715296632506805	0.712628967943531	0.716401056182891	0.709362104130611	0.704112100782058	0.696513233079735	0.698758957092999	0.704240580047105	0.706015224683566	0.687899441446898	0.690370271285184	0.699318246214383	0.700712179436887	0.703243663892969	0.699905075746116	0.694795371373847	0.694903829947368	0.704029073457666	0.701347767910292	0.696359640918026	0.702229099108669	0.707828435822141	0.70561223295444	0.708913096627628	0.706300586290921	0.696204909421212	0.706455515814326	0.690060018824504	0.692588506928304	0.677052559825339	0.672351163484472	0.67593719065262	0.673745720066845	0.67617581483609	0.689023146506376
10	0.86947342809209	0.843752419358272	0.813526188061622	0.77498542589933	0.739504382776692	0.706596423455367	0.681743556793962	0.681040822522963	0.691741715809289	0.703806249615895	0.713893031384695	0.727553335591772	0.719576925175651	0.709691403486386	0.710391286296648	0.711469079587135	0.701626754692602	0.703890426352166	0.704262956410211	0.709192980675523	0.710373477267781	0.713791273493868	0.699083749185701	0.694427279075608	0.695822811108597	0.702406526937557	0.703110826327198	0.701593640928048	0.702252171234866	0.700126902114133	0.696907226813233	0.698279449117128	0.697014947137883	0.704982384202817	0.711343310405805	0.71819989714008	0.706540964805667	0.68841956078057	0.689672893319043	0.693823357387682	0.69341125754609	0.698263468665502	0.699029291354724	0.69067716795275	0.684693952807765	0.682387453245192	0.67606403498926	0.672930219358628	0.676638134180364
11	0.876906206149271	0.850772220640203	0.824340761305647	0.783185305823556	0.739929073515369	0.715504859597756	0.694552674244527	0.682411955744364	0.679956225551324	0.687358654821526	0.698459434174546	0.722396210752191	0.716199453934564	0.715598074748193	0.69712544111479	0.686350074390114	0.692794345854074	0.690135753958407	0.704516267130646	0.702461191706507	0.706794221507619	0.707425129155226	0.703979320941625	0.698219411637921	0.698365194344487	0.69564383385155	0.698826841679611	0.697592335178384	0.69629332858031	0.688974206683338	0.69182381802511	0.697346748135112	0.703911984846967	0.702165708914052	0.707762690510162	0.711665577999935	0.70255130250835	0.693277043057788	0.693490437086737	0.695843311515074	0.700954934463246	0.701327940246633	0.69943939733443	0.700288823971376	0.700133174134317	0.695845014596479	0.688471841933043	0.683623266236969	0.690947290847967
12	0.874359800898198	0.85198062019809	0.823655672740014	0.790058479040205	0.761776093628948	0.731820630010839	0.721640083325719	0.687707342955509	0.681349888978703	0.692938060093778	0.702000049544295	0.702828306640606	0.697997846872225	0.696515462192325	0.685171537128065	0.704704810977431	0.697629069903312	0.70035755129809	0.688580751090858	0.682652981150821	0.687310731356497	0.705100091078271	0.710087464077056	0.707968257186136	0.704718604752902	0.695822255682562	0.700810274374463	0.706036576075895	0.696452958185926	0.691634940538061	0.686728168410341	0.696976333025961	0.693054394475406	0.704964725615505	0.713651090009584	0.710242023833741	0.710737645853402	0.708486697650899	0.704506945391933	0.704689180477832	0.703221671871964	0.695804595862164	0.705611726810227	0.703619498911351	0.694314324075882	0.69546405662749	0.69138372011451	0.692506698655913	0.701158678927232
13	0.865659195485079	0.848588470029055	0.82646371438215	0.806962518415059	0.790138328895842	0.766044667456964	0.737483826605841	0.711054972618352	0.70271424338794	0.700418575597697	0.704222568877164	0.700471333986223	0.699596889701592	0.701591083769801	0.693401925180968	0.686094509475047	0.689056165147568	0.684466862492426	0.682928476534375	0.687655956849624	0.689605418519605	0.69231963875573	0.703442227743832	0.706260728938952	0.703628299266771	0.702659958812719	0.696822887006209	0.692972166502548	0.69704017846497	0.697799028575884	0.694267853348076	0.695386251666629	0.702273168131413	0.715946716321406	0.72010569437471	0.711270832232875	0.709565437289664	0.69989221880098	0.688376296916892	0.69080009728728	0.701579455532228	0.696122451263009	0.705368378954605	0.690436994925122	0.692984736962248	0.696930479634906	0.705213349898242	0.709324373641685	0.700321814292516
14	0.872942231055931	0.855122349611945	0.840376195942778	0.815222919544213	0.790428649572423	0.775900299436319	0.747611886941446	0.723040894743216	0.706405258959467	0.707762154661251	0.705463240698093	0.694677793280886	0.704950280268742	0.699775441078664	0.692192411007979	0.696122408996342	0.686959958145692	0.68432505188146	0.689055800078883	0.685333590350016	0.681084705289742	0.677850147404021	0.693104398361067	0.698047993362029	0.69164536136671	0.707076565134963	0.707813388635217	0.704354309553021	0.707482347612559	0.705625622654248	0.704194469101774	0.692288224043537	0.714294195037748	0.722872597021142	0.722631277030363	0.710021807866108	0.702066161381215	0.700377954486033	0.705095680817029	0.704998045314919	0.700903243257148	0.69434512847719	0.702871976966878	0.709971767440845	0.709792702524984	0.718397653554036	0.704637244278922	0.722655840485379	0.724467024443472
15	0.87642087402473	0.868852517442383	0.849783983496007	0.830407047799069	0.808839008694143	0.787948418711588	0.761695847591417	0.74590362781127	0.733195767122081	0.718771385125538	0.707603672882723	0.71492681650197	0.709190050860323	0.704195897894454	0.704342510960072	0.700265472862275	0.686958571015087	0.685647259113919	0.676380295491858	0.681641325593162	0.682940896729981	0.684148763396275	0.692128624261078	0.703463356804336	0.70608092360917	0.70921781791302	0.712868227711332	0.717276835294974	0.705412158971051	0.694165376081163	0.701791970252801	0.705904339033964	0.71720828463399	0.714935127673794	0.712509487282329	0.715173026966065	0.706876904598155	0.711765964619421	0.706126736314864	0.701165641273177	0.699426256648369	0.705102630274615	0.706627554373137	0.707816907763237	0.711351349676131	0.719002529850381	0.720552845449689	0.712574053752338	0.715893878229489
16	0.878188275663603	0.866031869469546	0.851849618739476	0.833373395505626	0.822316199840017	0.805774277673526	0.78718984377865	0.756059931621302	0.737920941833295	0.715489233272486	0.709382474623175	0.708045928582097	0.68696828285145	0.682791896958272	0.691468367990919	0.686821520606049	0.684187679438759	0.682552542306878	0.685932414835957	0.679122901233745	0.686709972107868	0.693104368772361	0.700896244512467	0.696666856115856	0.699977455241732	0.706912027844822	0.709722179369503	0.706718683981507	0.704156755272228	0.701843765576311	0.699942378690181	0.703756832275311	0.714849928932033	0.717665604412326	0.72301847714964	0.720948875845825	0.718001552452475	0.713581366295724	0.711358286908959	0.711686611747262	0.708553719259665	0.707939486619234	0.716179932982994	0.721899572574378	0.722235074652662	0.715021413847966	0.723500322590555	0.722800916718657	0.719413306241505
17	0.876706946620651	0.86596883155611	0.85249564581242	0.838275058363074	0.827263568735329	0.813082030051365	0.789699522084755	0.771419514447775	0.753106621233775	0.740578889857539	0.729106203142478	0.716992345441803	0.706220135764427	0.700863524219993	0.692788274110212	0.691849722973119	0.678137694365273	0.683556618530043	0.694198122544697	0.690973223143738	0.691671895161623	0.684594850682798	0.696686362964406	0.694214067965205	0.690611050314923	0.695189728226692	0.698498006841241	0.698815120561415	0.700827921563484	0.70287883503402	0.706355435472631	0.706147336498846	0.699871737378316	0.712479323219922	0.718281014294349	0.719515182949268	0.717675015413093	0.723531805032576	0.722228375568783	0.723521578019835	0.725089793399378	0.71617710657867	0.733348038820803	0.729760041476953	0.732133587797022	0.727472715915692	0.725118890629165	0.729186397588747	0.728108566982082
18	0.879633785527737	0.865984635533992	0.854792779092529	0.844598424892122	0.828774345812152	0.812974930718848	0.791360381495322	0.781984406834613	0.766704312480173	0.753262113309209	0.740563859742408	0.722548930152907	0.708915515344796	0.706137767912571	0.696961871913946	0.6836431021587	0.680474500023031	0.679638166402885	0.689634150715861	0.69005073283054	0.690751347010165	0.68833414836732	0.697340510608825	0.69561729345874	0.691056290188337	0.692915297940918	0.69795187019937	0.698878292831836	0.694000366641509	0.699594514256625	0.710992146684067	0.713651080384498	0.719397490264325	0.730737567875463	0.722810253883353	0.72016100930001	0.719414496018256	0.726631050340796	0.719527156587859	0.722812118074573	0.717718747525492	0.724734354286261	0.731310984276007	0.729217702844376	0.721263818501171	0.725238213825878	0.727420611844198	0.726572226144767	0.725415679906176
19	0.885594515056109	0.876228573680931	0.860725756534442	0.841480397506962	0.83944796349683	0.825183835619573	0.806268491820745	0.787475757384682	0.773464034407519	0.761429961765936	0.741749087936746	0.721217617125693	0.708981212787993	0.696231990547931	0.691570790978085	0.683525688224804	0.676438769749203	0.676569675486316	0.683832019757046	0.677097562981381	0.686969962884861	0.689007588494369	0.698174600076114	0.699775670863012	0.702519332353761	0.702296617595149	0.700615153279361	0.706842255393731	0.709595174743195	0.700079994909443	0.712229968500713	0.717878706249953	0.715160950039176	0.715358361626591	0.720031809631196	0.720057419184925	0.718409285900746	0.714657501495505	0.709612444455181	0.717988281948549	0.711730219651738	0.720412418651749	0.725204942314634	0.733141757171828	0.72510681068299	0.728696662357211	0.721466343448899	0.720478470823679	0.711602856071721
20	0.874373612955619	0.874231651041069	0.864716813460654	0.854620151366614	0.843936563023103	0.824004337102758	0.810496304853379	0.7967212170714	0.773898869784346	0.759154502774169	0.744319550560239	0.735512813100371	0.710589703401012	0.695220406550122	0.682646992497572	0.686338577885727	0.677321317877115	0.67806711430459	0.67655558121475	0.673924398976348	0.676556503611632	0.692719274831181	0.689513296828611	0.690453658247934	0.690715830954414	0.693385334984517	0.699408815269531	0.698425159364754	0.702506411245922	0.701187677220034	0.710711941948833	0.707977328526852	0.715513363789126	0.713560570201256	0.709057758963738	0.720656956098422	0.71415615260456	0.709759982874774	0.706890736109529	0.708023571663458	0.716428980650599	0.719148989927647	0.71672266532523	0.719659332216503	0.722641733243234	0.729399981185012	0.732945094229594	0.72576516859243	0.72185068277563
21	0.881565339377021	0.870468321370375	0.859058589645453	0.847435976683733	0.834710699925484	0.817440106848186	0.801058943952113	0.788851298036537	0.776110894651862	0.753184474998211	0.746617159691849	0.733737734332956	0.728820786237707	0.707597305517855	0.689831166593746	0.681013226268708	0.680735432755925	0.684176649452553	0.676474025281443	0.686983230663069	0.690082117371999	0.691058721754465	0.688583072373116	0.690745975168801	0.699699831173716	0.706115102478344	0.71052483949647	0.713104585191081	0.717075995636873	0.717566669357482	0.709510388583991	0.717663588186915	0.712856406645541	0.705938503881815	0.700315508318171	0.703653595059074	0.702556603392888	0.705091824349987	0.703626250055043	0.710936098377823	0.711621228244392	0.715863233950571	0.708582181543642	0.71447521986865	0.702288833109805	0.70775843918171	0.70337564556558	0.699556506435403	0.698723391858587
22	0.874348593342028	0.867138429956088	0.860910977221729	0.850857204977466	0.837071757675877	0.828154113529201	0.814682293439638	0.7943222825612	0.77788478561389	0.760370289135048	0.748242937420271	0.734433337829549	0.716199595964107	0.703591510002928	0.692886675797329	0.680476373963048	0.677855809380334	0.685639935931069	0.689194886656149	0.687764393785879	0.689857199607514	0.689654683133592	0.689008389891898	0.701295103431488	0.708519571104288	0.701648518367798	0.709196461867891	0.717223439728307	0.716457374477369	0.705374522366974	0.706722325892154	0.700739576200361	0.704428917195258	0.706018443747026	0.697884229082821	0.694990081567524	0.695637238849254	0.699624533553872	0.702554233103267	0.693401904128214	0.69319339810114	0.692051637612484	0.695948931016093	0.700745266995642	0.695454756471003	0.694435277363719	0.70329687198288	0.70559447203544	0.705265366225001
23	0.867919275821522	0.860246846938868	0.847198792412521	0.839351946804085	0.828866291945205	0.813423483009414	0.801063956628135	0.784853311754098	0.772118960665864	0.765546594123806	0.748916980641231	0.735226220673532	0.712885791109561	0.694958076285073	0.687632926526144	0.693124260931236	0.697526138614677	0.69405344197042	0.693681890683703	0.693370709687983	0.692189018646869	0.699955388559337	0.70699874433456	0.716070757030109	0.721845974502738	0.724089874655526	0.724986889061619	0.724341248260421	0.715969191775598	0.722168211330485	0.718741304227647	0.710429214891267	0.70077165772662	0.694597893660314	0.704613622772342	0.704262694620749	0.709614256922457	0.701952366061666	0.701120115060907	0.695480607584655	0.695071569131553	0.695514866029948	0.700817540899346	0.706271981331413	0.702175336689636	0.706405606864398	0.71251515276656	0.710849507015366	0.711421594121301
24	0.860138272529623	0.850237335751503	0.841720744056894	0.834500008805673	0.822016089833314	0.811425510271876	0.805497226779611	0.799640727944794	0.787877501066243	0.779676230819071	0.766280682770739	0.745628643154352	0.732964765869926	0.725022330584719	0.714642699349492	0.712221533988557	0.710683813817926	0.706966676708881	0.694715580003897	0.697103770628107	0.69580121183988	0.693882332802336	0.698090627220019	0.704259501898212	0.712797390233722	0.718213137025156	0.726152087886524	0.724596203440896	0.72037148174842	0.714907751972802	0.714529481010898	0.708748035848798	0.707750784457019	0.701333391667376	0.716282789375872	0.729733804343658	0.716372090962204	0.713525983548447	0.708664055316861	0.710462821647056	0.702704203366505	0.700824117865775	0.705704111053233	0.705521342695967	0.709776577199572	0.708715114212915	0.707163032971816	0.704489851902358	0.711399177652503
25	0.849512638750756	0.846269990814025	0.839449334907419	0.831789936464301	0.830314665190846	0.82598467716035	0.812461045139668	0.806265843949713	0.799524105454703	0.789609654774602	0.778325629747125	0.766867001696182	0.757791779870224	0.747455368335994	0.73567179097852	0.730121178089566	0.722257088902003	0.712876995323705	0.710828075404786	0.709251695647548	0.702460675732458	0.7089087756623	0.697317390450531	0.700578027232809	0.697893075830381	0.69476995260845	0.701733539039923	0.6997620423976	0.706287641859306	0.708842213902111	0.710984055329608	0.712013784714705	0.714151418667139	0.711593683674178	0.719824277193785	0.708783089625735	0.719762516696556	0.720386727885001	0.712224078924509	0.705705050077561	0.706456707537335	0.712397912305515	0.709932658849328	0.713218485136088	0.715749839661947	0.715576154814974	0.712274627541988	0.712880958068138	0.711853917635027
26	0.854128990504767	0.854427572571077	0.849264559448692	0.847080620064572	0.840684446572173	0.828833864958522	0.817902869747938	0.81093501391364	0.803935387646826	0.797495246064813	0.789327093612408	0.782137058762548	0.771413865456047	0.766716865974482	0.758870847022082	0.755592103205512	0.743749000493915	0.738017160596581	0.727798496803235	0.718068968017679	0.708206896189269	0.702060867461682	0.697193311814186	0.699369724012779	0.69687338644673	0.696552765141333	0.692277308551039	0.688577105462743	0.697344471670497	0.691915320932846	0.692211173632288	0.697056506072733	0.702230562930635	0.70533850301033	0.706794549646953	0.717335498100359	0.724280705118387	0.722948501553643	0.721765907983233	0.713405694585418	0.707480081748751	0.703787002925386	0.705010907657295	0.707526777711419	0.714083918528679	0.718051131918498	0.714644050905227	0.708042749240715	0.707465640644536
27	0.853462551857125	0.854904367486486	0.849683804332266	0.843871427411212	0.839535193944452	0.835467905673153	0.826170248018735	0.81832277172655	0.808994377112831	0.79878091940129	0.789687482875541	0.784114680776502	0.775103268194326	0.769079809306899	0.760686176014033	0.752859126292165	0.746600234384254	0.741237035318909	0.731267518236522	0.726090268794554	0.716380184125552	0.711913458313085	0.708860251800953	0.72244635132842	0.710642500798247	0.709251743802914	0.703767786455235	0.695305305223025	0.699517310004876	0.697323013584586	0.700375096814457	0.700021066016841	0.701098531385099	0.704463903285276	0.706658268355566	0.714152364271069	0.709489186270077	0.71305252110264	0.717355164893814	0.711291086585349	0.699782941593936	0.70451064199733	0.708479471316705	0.711054465087213	0.70846311390453	0.701273184263362	0.700456767815231	0.701405630307513	0.700228070486735
28	0.834688248490321	0.840214106807539	0.838976783551296	0.834401181328771	0.831473246142313	0.82837141093022	0.821494963888034	0.817730371129883	0.814408281161233	0.798299202170934	0.783800054840078	0.78152713662369	0.778063274532344	0.775159395762471	0.765042781114717	0.757455376017751	0.749689217023632	0.746564551047147	0.740122072230528	0.733389481601297	0.72771632084866	0.726837258313833	0.723972430806981	0.715035014183691	0.706313879807054	0.699973477217988	0.696526467435318	0.696613222451039	0.701934779484719	0.702490309890447	0.697897964336602	0.696195909786818	0.697148450518773	0.696563447337254	0.698698700457244	0.704518295176748	0.704724294712837	0.708535834255875	0.706744926478978	0.702295868937678	0.705544365340548	0.704353086597465	0.705582157478528	0.702188723342282	0.695693672568692	0.691528910436476	0.693362793766933	0.69535157995996	0.699150154913352
29	0.817118335143426	0.82538906199971	0.824864023809151	0.825331842873776	0.819846008002325	0.812627515572392	0.815162160814438	0.808549909380225	0.802777399056196	0.795242556461787	0.789407040543771	0.778976122303212	0.771211619514	0.75954699142565	0.753614096976036	0.74989577082817	0.746372413992232	0.741463005114503	0.743030901379618	0.735510879906109	0.731265823638064	0.732111239987693	0.725301691833653	0.714987167325152	0.707659158842836	0.708393143200311	0.708626216232047	0.708030827036137	0.706325513741495	0.705418762538111	0.703694922735426	0.697443372305095	0.695155265556	0.688122539817332	0.688032078401059	0.687933325571006	0.690099079803611	0.686528760538351	0.695526928773526	0.702960664802957	0.705949175967124	0.707072967942192	0.707310010748564	0.710515323136138	0.698682066364246	0.699150014706634	0.698503033131416	0.699597047172341	0.693680607601349
30	0.810412039379464	0.810838152655691	0.817152970562499	0.816268676592579	0.815815739352318	0.819368990715679	0.822837729528611	0.820058550642138	0.816046231298026	0.813905321590225	0.808367492927288	0.799838999713036	0.789177732118805	0.776618773161877	0.767099650566091	0.766233085453408	0.754811670351002	0.742668280957434	0.742117185083852	0.733783821029079	0.731592807360522	0.729962147795209	0.726175343623161	0.727504431828678	0.724925322736237	0.717160087669839	0.714265154568714	0.717302227809308	0.715131332687789	0.715418582052108	0.711281472532061	0.710071508501971	0.710299283171239	0.700019274626128	0.695492153725118	0.696074498673665	0.699314236663846	0.703088699181665	0.70843417728764	0.704060231487565	0.698962530266804	0.704418896382529	0.709032658731898	0.710860335862685	0.708713537479368	0.699977251430957	0.710424416148593	0.713300352408201	0.707071109315947
31	0.810243727885367	0.812097908446522	0.809676372461978	0.811792736172031	0.815623109075465	0.812958977195364	0.812268479111661	0.808110757996456	0.806866899950737	0.797912172335657	0.798348927089569	0.79346130781325	0.791437521414664	0.78267503065077	0.780504993714767	0.772930466029007	0.767184829536877	0.754087843627847	0.753162453397554	0.746329795814576	0.739400373475682	0.738065857611603	0.734149935829735	0.727593265864115	0.718398081767694	0.717112119759063	0.709398671305195	0.713480533031533	0.711504317877199	0.71457402957916	0.71385862634273	0.712696278953421	0.707838485021884	0.705743867669345	0.707244566371939	0.704262564472599	0.709923997656143	0.710421828025838	0.714808601267669	0.708542416961378	0.706339695519373	0.709539804792961	0.708979964856683	0.706886104667003	0.712263192824924	0.714008360092287	0.706511039102859	0.700744772260819	0.693261414884064
32	0.790611490277272	0.794979659658369	0.801935693181611	0.808373924247125	0.807194930619022	0.807416539115273	0.806541496284405	0.802116400359247	0.803541418004121	0.803648140457607	0.799148800037995	0.796792336810223	0.789974745639496	0.785331657879939	0.780552186574314	0.769846859540609	0.767826799067703	0.762682531685893	0.758867885811775	0.76041346791314	0.762037506395347	0.759037154605492	0.755851103055432	0.752739972695651	0.739927744381005	0.727828627829317	0.720416085572995	0.711458380372011	0.709567313488081	0.715601431392601	0.703816422010761	0.701225473474587	0.702893641649254	0.705336183278703	0.699926888876037	0.698484670050669	0.702940825370644	0.704645076708375	0.702124165555856	0.703038385335462	0.705897387344476	0.700110028281613	0.698323412923258	0.696572010391877	0.699651521524567	0.698212448815964	0.698017356075272	0.699907089484784	0.700639211694989
33	0.788546285513294	0.793349614498233	0.798584339596189	0.801378193017295	0.801735795370705	0.805327882472985	0.805371563502361	0.806638934291609	0.806702323886349	0.804107637370149	0.801771291786997	0.796313709840919	0.793096405473078	0.790765475356438	0.786027556210264	0.78292282631793	0.784466211569786	0.784614434386259	0.780785473297661	0.77019535492221	0.761667949970266	0.7561113830418	0.74670575790606	0.743527234568767	0.73955340163511	0.739730784745536	0.742979770589223	0.738618492962326	0.732687635079175	0.723934460470176	0.720279583950364	0.719744467869377	0.719408918460175	0.722255463554752	0.715415293331461	0.713819395806753	0.714591916780342	0.716217360064108	0.711182360586499	0.706933466072733	0.706219708590861	0.697481894944267	0.68976524432056	0.68789945015668	0.681650668252815	0.674410207587662	0.673525952506673	0.680869215192739	0.683972525090723
34	0.78812238210323	0.796818192122396	0.803112677160453	0.807009249428379	0.811113635922648	0.808234024398071	0.810269945349428	0.805729252879824	0.805453533873644	0.807313339642267	0.810458360528522	0.808772616162327	0.803903785800292	0.803998405852417	0.803073880104012	0.80006834126942	0.79359615143721	0.788409870247289	0.78895355229032	0.787115888218431	0.775743852019177	0.768058088464368	0.763153823331015	0.753442560039595	0.752024056821741	0.744029933004382	0.728839825472651	0.731277960882731	0.734147662266464	0.727698468254721	0.729640142843043	0.731880922125935	0.731940235104016	0.729296539287581	0.729028222379377	0.727195104565494	0.720817964840945	0.716895819902872	0.714386788248563	0.71159841446594	0.704930460733647	0.690529323991118	0.681604334583213	0.675575633395488	0.683317366522945	0.68555175684448	0.694460721829163	0.690201667582787	0.693785702760453
35	0.778263398997887	0.785789135836475	0.792304909463833	0.800396835257164	0.804070031492239	0.81147407419395	0.810859501639524	0.812318314428673	0.813075746405611	0.813036239958688	0.811268735265395	0.809042773445192	0.807713601978134	0.801940553269159	0.801834967514762	0.795233817520843	0.789094791874382	0.786926046678273	0.782596547027001	0.778341662082202	0.770793881553927	0.763690835027529	0.761445368544991	0.757849106471931	0.752842087095834	0.750184417647594	0.747717874707658	0.742502024408922	0.73869203944786	0.738956668071052	0.731944386641641	0.728567228162353	0.724855925603819	0.720948197968165	0.721516452151797	0.720381986750295	0.718457186999428	0.715285221069116	0.706921702031178	0.700229089320534	0.695199543453377	0.689770651985828	0.686685054560697	0.684989317218982	0.683088077794539	0.682113417325931	0.685316875446226	0.693069324751099	0.69606603040344
36	0.769327408218189	0.777864452179823	0.785081262387278	0.792246440541203	0.796879695148036	0.800283122148933	0.80048086667853	0.800343699861962	0.802025706796826	0.806759689934136	0.801844908942396	0.802070638701907	0.801014341473403	0.799765584505887	0.800098967916938	0.801041669401419	0.798886540694982	0.7939360160862	0.789979788174876	0.785002348396175	0.779673108531447	0.772310239994056	0.765974204680083	0.766406296731924	0.761654708972847	0.758994359151892	0.758553583211597	0.756538165031962	0.751696031805109	0.746282183964271	0.736100984200325	0.737213718297407	0.730396953201061	0.735486745581096	0.726937293344051	0.722844835026441	0.720210364879028	0.718674664254825	0.716375105936961	0.716307433415204	0.712722630266608	0.708381950580079	0.708679224766917	0.711174381774865	0.706616943072318	0.705865005199849	0.704768875283424	0.703566884497609	0.699970855753834
37	0.76178916509718	0.767991760351404	0.770079680530456	0.777743232269538	0.780437815265542	0.783687648505946	0.785220928394487	0.787418995561033	0.79582612659637	0.797437718104434	0.798338421743299	0.797920555959583	0.79476008754517	0.793037597476693	0.795196956890652	0.798265721526212	0.791978657303887	0.788228029751175	0.78377249971458	0.785907268451541	0.777627651168512	0.775227157938891	0.770099103472523	0.770243761955125	0.768926852136073	0.765838660526159	0.762977780833322	0.758768355849086	0.755409355566187	0.748572065623548	0.742406251540871	0.738244970184934	0.73306338742517	0.732266796705757	0.72749930690811	0.725664016661274	0.723813094170847	0.719189111442179	0.720891296738281	0.715564906361643	0.72073662939132	0.716654394260829	0.714428674843762	0.710612679382598	0.706627768141111	0.706356452348631	0.706801230637588	0.701105805524122	0.697919954150671
38	0.746308543705505	0.755684079033364	0.762644755925491	0.770743850751869	0.773527586177555	0.776288144811446	0.778974628069538	0.780840582463783	0.782300019558799	0.786095568903474	0.789268474495005	0.789651916897045	0.786797216695883	0.786179090116111	0.7852790910856	0.784029695080406	0.779275516444659	0.78081136847661	0.777774816702577	0.777324454128732	0.777935001023611	0.779764738229824	0.777811469835497	0.776483853254394	0.773136687216026	0.768559078058292	0.763238425960124	0.7628041885566	0.755267459008788	0.750075161887623	0.747086457572982	0.744125264593042	0.743498875495745	0.745426211647269	0.743934772939972	0.740604618846945	0.739078887680266	0.73836263905255	0.736985346568442	0.736438292515911	0.738088836224603	0.739067869502035	0.739097585037716	0.736341394596361	0.731538829182791	0.72394687334937	0.719011808327989	0.7149965575706	0.70859297894495
39	0.730977044764229	0.738881904131871	0.74746351041373	0.757099022978017	0.759861146931912	0.765549836939453	0.771660231803588	0.772933664970631	0.778452702522317	0.778354415081586	0.777513068857751	0.778826939638988	0.777657867472917	0.774778589422582	0.776745035465736	0.77586733717563	0.774950888324422	0.776496727963136	0.774053877403292	0.767094729711595	0.7705917818959	0.774795561744771	0.770833769469433	0.768675088445511	0.768303071047444	0.76706401379812	0.763857276813119	0.75925941868309	0.757227629389206	0.759807036071022	0.758374222096767	0.753535993113001	0.754340406068615	0.751244250351295	0.749476976838647	0.748399359770981	0.745180175154797	0.740626472240827	0.747902566557145	0.744373999532067	0.738429355722362	0.735509782810927	0.729594777926261	0.725927001523072	0.724991606095469	0.720807320713754	0.721966554829972	0.718263248252681	0.715552340302655
40	0.7170205726624	0.725366284286474	0.72395879131172	0.735091303782053	0.738389946971242	0.742288122569147	0.751173215179983	0.757022408509603	0.758176726245481	0.764527956777946	0.763909316471431	0.758611111444334	0.762846489845738	0.765683915207199	0.769112445226005	0.768138432611813	0.766353829970116	0.762909516252208	0.768096584779292	0.774118235147696	0.771058146080846	0.775965382059627	0.774606290048731	0.778178013283514	0.773303849783397	0.770282408703809	0.769761933395754	0.768563531303864	0.767435897391198	0.769309653416094	0.770314629400563	0.765177033789334	0.760824123292641	0.760346259069918	0.758067584919536	0.755213465338269	0.752968322733228	0.751612022714038	0.748037037040735	0.745518693391724	0.74667429321075	0.74483042044	0.740579784742047	0.736835897232688	0.733372220884664	0.729600195218171	0.728343915235673	0.727515801218723	0.726173097535841
41	0.706952256223334	0.711027568457687	0.715260135911583	0.72430514708633	0.728235412620513	0.738163672218332	0.744971540530497	0.749718247697041	0.751966275584024	0.75735808066819	0.760051270675532	0.761343074382861	0.767567759403466	0.770377249240773	0.771811866693617	0.774607617361207	0.778439266628774	0.781315379505291	0.782677386039267	0.786905728760849	0.787612509829504	0.789004964254765	0.791832544279834	0.789954703677035	0.787023182681722	0.783370054241417	0.781098502004653	0.77877099371275	0.778061171868211	0.775490813661793	0.770726213929394	0.767798814979533	0.766128875073559	0.766855350380331	0.767020173262375	0.762326827942144	0.764034743019655	0.760804725749109	0.763015668915571	0.760080129112843	0.758273930821639	0.756067847107377	0.754629308446465	0.756780758386297	0.760735609768228	0.754545885629216	0.745902083260626	0.747033339829469	0.744637131082495
42	0.705632106161838	0.708288962167685	0.716321929449292	0.721180762628762	0.720684266227685	0.729347039835022	0.736097031231087	0.745427754905594	0.748431992291872	0.749986454409943	0.753304434213207	0.760114360363737	0.763498626351941	0.766980139567964	0.771224299523767	0.775164073096519	0.777490844570918	0.782421034569777	0.78467894924473	0.784489828361196	0.782452422014702	0.783092469334301	0.789010381404285	0.789607162671365	0.789207050022389	0.78821866799321	0.784595161689936	0.782090108431082	0.778160183344312	0.781795284088049	0.781367001439994	0.776427417729334	0.774854904277963	0.773994605381338	0.774954263931418	0.769442967064628	0.774949667702266	0.774917650907186	0.767090335433435	0.759474362411226	0.761491447223975	0.758752462314723	0.758063588346047	0.757117703876152	0.756876913906169	0.753711521046415	0.747434010079774	0.745795532631231	0.745602002027455
43	0.694627035658644	0.699555655658885	0.704785947629944	0.710503060011225	0.721768761411931	0.73372667689416	0.738114721645197	0.744654279356298	0.749611266081481	0.75330967946924	0.756475523120799	0.761900227461656	0.768484049918534	0.771546145922042	0.776182523170719	0.779627715359456	0.785860847608598	0.787602164532463	0.791070705239437	0.788795063823871	0.789928653803585	0.790612240253683	0.790801479856289	0.789494424939176	0.789725161785658	0.791380874041643	0.791840896526573	0.79107899131109	0.788999236265592	0.787531289273032	0.787249566867009	0.786793746175773	0.785108975586708	0.782918580833104	0.780915512706254	0.776653923585379	0.772268131865145	0.773515788122135	0.77652519752274	0.776162469372362	0.777061376039342	0.772577716076348	0.770678162409907	0.772059613932879	0.769078877799418	0.771078058224211	0.769746371520218	0.76332032909014	0.759710992604474
44	0.708010752864894	0.713886664980487	0.720891153141378	0.727225315076164	0.731291512379406	0.735258364830778	0.742440505992388	0.747765420561253	0.758035593309178	0.764043755084512	0.768469173141562	0.773990575859132	0.777313467946154	0.776414689863162	0.780949702509576	0.785768604732434	0.786959688094893	0.789693413793608	0.790740838918366	0.796118090510895	0.800933133881942	0.805478218095053	0.800372872573485	0.794572338576656	0.795511648538183	0.794069622579995	0.79475420984185	0.794302266950989	0.79576645213313	0.792881267166035	0.792289252952126	0.790927594869654	0.788308357374491	0.786829811617087	0.788995170933349	0.790382830414037	0.788542276864905	0.787335388964975	0.789226072996114	0.785655311370668	0.78280023807079	0.784182271874977	0.786051022132332	0.785375684648804	0.786893473249563	0.783126924159838	0.787041176678767	0.787481066572562	0.787136001172664
45	0.72743803141119	0.730455592148388	0.738974311649507	0.744495724779539	0.747650860145736	0.752999071179447	0.75609559428359	0.759336105528798	0.760699123256419	0.764978646675606	0.771498214758008	0.774356870670759	0.778482103738106	0.781620480728428	0.782500645130382	0.784643299175142	0.788478029994545	0.789964216538804	0.795188261030258	0.797738257178719	0.797349756022056	0.799001651791108	0.798669027203098	0.795787093690426	0.796390336470841	0.800051813393718	0.796597852558061	0.794600399077212	0.795596633091281	0.796018378350904	0.796959641114681	0.794864922675933	0.796886889725496	0.799337574806862	0.799501571960652	0.795577281409118	0.799504270299028	0.794714159835733	0.796856478027609	0.797661782727635	0.793518123736723	0.790817755629623	0.786323151560505	0.78604129968657	0.789407342603294	0.78808086233748	0.783402931464936	0.783460215464959	0.780538025785949
46	0.745226653749781	0.74613040281454	0.748462694880215	0.75296930694863	0.75759983492409	0.762222384326081	0.766419012030203	0.770453583875852	0.774166508533875	0.775414635440837	0.77972027315567	0.782377132129052	0.787721383851182	0.787426443833619	0.790699589633013	0.791891103375272	0.79398098291695	0.79471152146693	0.796683788280947	0.799133555955123	0.801600581906993	0.803939583968354	0.805867103757017	0.804913505763363	0.803708942265096	0.804139424670161	0.807048542938443	0.804105364272731	0.804173021152057	0.800722759119536	0.800674327172903	0.800288407392087	0.802701109239211	0.805609785584388	0.805479074408135	0.802049055735105	0.803113949283741	0.804963901787773	0.807188317100378	0.803310837880184	0.800920851547729	0.797302339165159	0.796841110262554	0.797254606195564	0.793086029413235	0.789681600173958	0.791239496632498	0.791679661535496	0.788457911427023
47	0.773154602480147	0.769784810152071	0.771324663535274	0.774494600823488	0.774597529715021	0.775520148476793	0.778767138344887	0.780900393736787	0.78186890578481	0.782038855466684	0.785714904218207	0.789251281007051	0.791248862338925	0.792733271419098	0.793085498256705	0.796676813230295	0.800254059819477	0.803247861858597	0.805544983741892	0.804769297292061	0.803791986675963	0.804645674499281	0.80545121536642	0.806125052044775	0.806855354384264	0.809902774546848	0.808834306204655	0.808250969773506	0.808766768088146	0.808367078138165	0.805933668750111	0.805917692832671	0.80674602256042	0.807946329704374	0.808838418457956	0.809511625563739	0.807023930361341	0.805170721420503	0.803728393934104	0.801557941619826	0.798903447025491	0.796061342852195	0.794629960529141	0.796228455144587	0.796571318881875	0.795491289176072	0.798471767029653	0.79961492971123	0.798385119571981
48	0.786702060705165	0.785109623692958	0.787657836329822	0.790672239724064	0.792367080080994	0.794316682900789	0.799563241352817	0.799605794263463	0.800880535371909	0.80150405338909	0.80264826615706	0.806312850170761	0.809112172487245	0.810135774704023	0.8122181364978	0.812763644714799	0.814684148464508	0.816618364114466	0.818170180695351	0.819786725036062	0.822614629788081	0.822869523532173	0.825172192602231	0.827263639457169	0.826453128298881	0.827363078996278	0.829676407296532	0.831964308153539	0.832655264176082	0.832361185661388	0.831777346415175	0.831682630141918	0.829759092889986	0.830053707356986	0.830440887980594	0.830821104016384	0.829729579919008	0.828118361144171	0.829115672979398	0.830204959909906	0.831428745109467	0.830677312623089	0.828903183099941	0.826280859546632	0.823809023454736	0.822756019645639	0.821518903673838	0.82294369473602	0.821435894290343
49	0.820014630926188	0.818584305565718	0.82160297268249	0.825770550016274	0.826899947166491	0.826917071441019	0.826706485566173	0.827012238343653	0.828561019178751	0.829636408501416	0.832493840715071	0.835130562011521	0.83657299703667	0.83904553245743	0.841633425280848	0.842337915668906	0.843891195839905	0.844169258162534	0.847226251104	0.847890383095808	0.848774657365636	0.851291487551302	0.85340935374257	0.854166068067044	0.853959719757889	0.853125700755371	0.852284344950031	0.852379210548801	0.852814965760702	0.85272375432079	0.853347615310679	0.855580344557896	0.858045818441927	0.856122486310635	0.857466297473845	0.857796080555626	0.856516375390395	0.854890039527627	0.85807301723072	0.857727205742936	0.856089522985951	0.858152519537045	0.858680300726197	0.858788470535891	0.857913827990697	0.857415975360189	0.85735098890347	0.857946377108432	0.857571684433204
50	0.856360625929999	0.857379140363799	0.858840330703204	0.861297057218635	0.861141267028256	0.860860975639758	0.86135371403252	0.86128624187024	0.861850401797028	0.862434444362728	0.863027415818645	0.863529177404263	0.863853168536545	0.864712664062707	0.865634860999951	0.866988246584774	0.867369717075957	0.869123663513163	0.87029549561709	0.871846427435006	0.873737111878867	0.875432993607762	0.877336997758465	0.87916130821132	0.880353893772695	0.880620455476244	0.880646182189257	0.879384826073112	0.879204479977976	0.880100562831626	0.881157926252854	0.882048274302187	0.882911584294779	0.882662818097928	0.879973393370203	0.877153337485406	0.876635868003312	0.877901590514952	0.88016223785209	0.882386324942125	0.884535020452924	0.886640502685892	0.888629943822953	0.888787791807019	0.887930389747728	0.887941649154919	0.88948987493136	0.889878910391145	0.890162543935005
51	0.870772798868812	0.872625682070918	0.874347909596657	0.87532465166682	0.874242455826957	0.875711333297626	0.877014953386595	0.877233851707361	0.87841042170089	0.880389714821905	0.882035383963815	0.883904639299518	0.885732128501296	0.886008993105427	0.887424432203822	0.888785148236261	0.891270842970626	0.893612673421522	0.893762435964109	0.893778772140326	0.893831119514994	0.893873874537514	0.895241947878004	0.897033292829904	0.897801423564463	0.898413060107128	0.898922837168053	0.899382144428059	0.899940530816518	0.900898541874942	0.901258526142316	0.901620978780406	0.90195896432503	0.902296400541036	0.903562892862405	0.902890097392848	0.9032899965866	0.903707408421616	0.904308798731164	0.904185039681938	0.904554362175914	0.904726450199329	0.90488485186694	0.904280974368777	0.903658775727933	0.903031985827591	0.902356174143982	0.901766384623005	0.90306569761757
[truncated: 58 more columns]
