# Supplementary material for: Reconstructing spruce budworm outbreak severity: a comparison of paleoecological and tree-ring signals
Source: PLoS One. 2025 Aug 12;20(8):e0329406. doi: 10.1371/journal.pone.0329406 (PMC12342301; doi:10.1371/journal.pone.0329406)
Supplement: S7 Dataset — (ZIP) [file pone.0329406.s007.zip › Belanger wavelet data/Coherence_Lepidopteran_scales_GSI/coherence_wavelet_t.txt]

x
1	1911.05
2	1912.05
3	1913.05
4	1914.05
5	1915.05
6	1916.05
7	1917.05
8	1918.05
9	1919.05
10	1920.05
11	1921.05
12	1922.05
13	1923.05
14	1924.05
15	1925.05
16	1926.05
17	1927.05
18	1928.05
19	1929.05
20	1930.05
21	1931.05
22	1932.05
23	1933.05
24	1934.05
25	1935.05
26	1936.05
27	1937.05
28	1938.05
29	1939.05
30	1940.05
31	1941.05
32	1942.05
33	1943.05
34	1944.05
35	1945.05
36	1946.05
37	1947.05
38	1948.05
39	1949.05
40	1950.05
41	1951.05
42	1952.05
43	1953.05
44	1954.05
45	1955.05
46	1956.05
47	1957.05
48	1958.05
49	1959.05
50	1960.05
51	1961.05
52	1962.05
53	1963.05
54	1964.05
55	1965.05
56	1966.05
57	1967.05
58	1968.05
59	1969.05
60	1970.05
61	1971.05
62	1972.05
63	1973.05
64	1974.05
65	1975.05
66	1976.05
67	1977.05
68	1978.05
69	1979.05
70	1980.05
71	1981.05
72	1982.05
73	1983.05
74	1984.05
75	1985.05
76	1986.05
77	1987.05
78	1988.05
79	1989.05
80	1990.05
81	1991.05
82	1992.05
83	1993.05
84	1994.05
85	1995.05
86	1996.05
87	1997.05
88	1998.05
89	1999.05
90	2000.05
91	2001.05
92	2002.05
93	2003.05
94	2004.05
95	2005.05
96	2006.05
97	2007.05
98	2008.05
99	2009.05
100	2010.05
101	2011.05
102	2012.05
103	2013.05
104	2014.05
105	2015.05
106	2016.05
107	2017.05
