# Supplementary material for: Reconstructing spruce budworm outbreak severity: a comparison of paleoecological and tree-ring signals
Source: PLoS One. 2025 Aug 12;20(8):e0329406. doi: 10.1371/journal.pone.0329406 (PMC12342301; doi:10.1371/journal.pone.0329406)
Supplement: S7 Dataset — (ZIP) [file pone.0329406.s007.zip › Belanger wavelet data/Coherence_Lepidopteran_scales_GSI/coherence_wavelet_wave.corr.txt]

V1	V2	V3	V4	V5	V6	V7	V8	V9	V10	V11	V12	V13	V14	V15	V16	V17	V18	V19	V20	V21	V22	V23	V24	V25	V26	V27	V28	V29	V30	V31	V32	V33	V34	V35	V36	V37	V38	V39	V40	V41	V42	V43	V44	V45	V46	V47	V48	V49	V50
1	-0.0912564372386498+0.0001382605678011i	-0.0745563758095378-0.0003603311431472i	-0.0488000303260073-0.0006920873491566i	-0.0266988041294629-0.0006870860966249i	-0.0132782144107271-0.0004569061356631i	-0.00684206760025793-0.00023776074615071i	-0.00409349554794484-0.00012804103212068i	-2.82689356173324e-03-9.393145721879e-05i	-2.09933945877308e-03-9.853896294831e-05i	-0.00161448067528559-0.00010134606684325i	-1.27724749750799e-03-8.26632249723e-05i	-1.04265154417426e-03-6.35991873087e-05i	-8.72610607798118e-04-5.0503331640807e-05i	-7.33623788850382e-04-3.4069931900883e-05i	-6.21645465206421e-04-1.8315365324113e-05i	-5.40962070754691e-04-9.535707752828e-06i	-4.77960750835385e-04-9.884966333724e-06i	-4.18173822402874e-04-2.1701725020415e-05i	-3.61043674103806e-04-3.6523433198871e-05i	-3.15027717522739e-04-3.9705031538147e-05i	-2.83518665565571e-04-3.206826162312e-05i	-2.66632210077152e-04-2.7178697223605e-05i	-2.61515940056148e-04-2.9412691535807e-05i	-2.53306547801034e-04-3.3436540162656e-05i	-2.34443595870591e-04-3.595879503792e-05i	-2.13109049590977e-04-3.3216161704331e-05i	-1.95378347783697e-04-2.2997279231642e-05i	-1.82313374166822e-04-1.2560349005549e-05i	-1.72211321185308e-04-9.042586110883e-06i	-1.61472284972805e-04-9.996329121431e-06i	-1.48633214687696e-04-1.1140850777239e-05i	-1.35674549071795e-04-1.2258372508493e-05i	-1.25172932035574e-04-1.4277863171185e-05i	-1.15247537226534e-04-1.6999233298114e-05i	-1.03342154591685e-04-1.8894999413113e-05i	-9.34508655791114e-05-1.69197051991388e-05i	-9.07887662095087e-05-1.1938112922191e-05i	-9.29886758628082e-05-1.0393446166576e-05i	-9.31780898038385e-05-1.53342549752705e-05i	-8.60364034323412e-05-2.25236353984652e-05i	-7.24634432808549e-05-2.34880625136891e-05i	-6.10276370112712e-05-1.59617398399288e-05i	-5.74628080565592e-05-8.4007844624283e-06i	-6.03666331808547e-05-7.8216226764606e-06i	-6.45361564094347e-05-1.28231538886393e-05i	-6.42834190235447e-05-1.85725810247159e-05i	-6.17584360281682e-05-2.2730841151235e-05i	-6.18131263402713e-05-2.38105236581861e-05i	-6.15838875465043e-05-2.21976680617149e-05i
2	-0.121624100592256+0.000526653529878i	-0.0973882658730284-0.0001679543022722i	-0.0605084261418057-0.0006943904187814i	-0.0299351765955333-0.000759498698157i	-0.0126149320126553-0.0004858684421236i	-0.00531460196010743-0.00020872598876012i	-2.81068089811715e-03-7.840464527709e-05i	-1.91468668217488e-03-4.80308045943e-05i	-1.43793373262339e-03-6.589323557401e-05i	-1.10556507889017e-03-8.068253835267e-05i	-8.69590933073665e-04-6.510294966417e-05i	-7.10749034339887e-04-4.7503855733556e-05i	-5.99607679133332e-04-3.8420722546463e-05i	-5.02700957794481e-04-2.4000934221023e-05i	-4.21491898699472e-04-7.752737598489e-06i	-3.68426939841857e-04+2.275250081022e-06i	-3.29993507925362e-04+2.964052513549e-06i	-2.88397099360484e-04-1.0381227544137e-05i	-2.43761751563252e-04-2.8635589774872e-05i	-2.07628669524377e-04-3.2601826603706e-05i	-1.84708503921129e-04-2.2610735205965e-05i	-1.76447117384059e-04-1.6400803644048e-05i	-1.81160396780726e-04-1.9678447299682e-05i	-1.80909327924711e-04-2.5396278500794e-05i	-1.66106452492618e-04-2.978626521124e-05i	-1.47717397027956e-04-2.8231809501261e-05i	-1.33818433876841e-04-1.7177987409272e-05i	-1.25361927845211e-04-5.510013265982e-06i	-1.20141634852482e-04-2.48172376188e-06i	-1.13621010078306e-04-4.648020645365e-06i	-1.03843329837544e-04-6.177418420753e-06i	-9.35809580972086e-05-7.0921115668222e-06i	-8.64085591079129e-05-9.0532713846771e-06i	-7.96225669909263e-05-1.22298337731057e-05i	-6.91974271209023e-05-1.48549410657938e-05i	-6.00673842969089e-05-1.26678247755556e-05i	-5.94524870519823e-05-6.224856850249e-06i	-6.50050374715594e-05-3.6978863392245e-06i	-6.83806288718837e-05-9.5966796423242e-06i	-6.27228835771753e-05-1.89417490405773e-05i	-4.87798260334239e-05-2.07746043673718e-05i	-3.69794117459957e-05-1.18030792372717e-05i	-3.4395648959306e-05-2.5876623084762e-06i	-3.92639296016775e-05-1.9614239009177e-06i	-4.50421547059475e-05-7.7468453009593e-06i	-4.47318535780901e-05-1.3961796315419e-05i	-4.16665168286327e-05-1.82501239675549e-05i	-4.2487463655425e-05-1.91046903766253e-05i	-4.31517420505605e-05-1.71297274215087e-05i
3	-0.145196293346726+0.00117509564842i	-0.114177641181158+0.000315543509877i	-0.0675117972570511-0.0004564746751931i	-0.0300473526922344-0.000686169468384i	-0.0102270234838713-0.0004513557274684i	-0.00298656087983068-0.00016120204386234i	-1.18381881122934e-03-2.703869228915e-05i	-8.38336842738786e-04-1.832094816837e-06i	-6.79394290051234e-04-2.6909715360831e-05i	-5.30008967964663e-04-5.0225684200085e-05i	-4.12813575070294e-04-3.9546219577098e-05i	-3.39727803235638e-04-2.5695175830304e-05i	-2.94107538649448e-04-2.2877110741402e-05i	-2.4584530583992e-04-1.3970893854273e-05i	-2.00405232944199e-04-5.87881499306e-07i	-1.770618402012e-04+8.995347275928e-06i	-1.64800049705553e-04+1.1592488320623e-05i	-1.44685682114505e-04+1.98275813544e-07i	-1.17114238121154e-04-1.7970003796269e-05i	-9.45285190517667e-05-2.20710674537038e-05i	-8.1440726274615e-05-1.13266080265075e-05i	-8.02254610870597e-05-4.8198145831564e-06i	-9.14036255792359e-05-8.5019632049962e-06i	-9.70546984280082e-05-1.45232255759587e-05i	-8.68999268826882e-05-1.9767130624368e-05i	-7.31174162490057e-05-1.98657508481063e-05i	-6.43699177836412e-05-1.00614548125485e-05i	-6.09959397023771e-05+7.696171989352e-07i	-6.06470523092077e-05+2.5905893718753e-06i	-5.86347563403402e-05-5.552408598437e-07i	-5.27348626867787e-05-2.0624785837979e-06i	-4.61229995841057e-05-2.330127735865e-06i	-4.30470011584228e-05-3.5987953360645e-06i	-4.03818558763714e-05-6.4882990416825e-06i	-3.28665373377175e-05-9.473359204795e-06i	-2.53729824561713e-05-7.6761841440056e-06i	-2.60978392013754e-05-9.11584288456e-07i	-3.33141137371752e-05+2.3749781442675e-06i	-3.88509168813413e-05-3.2539295517546e-06i	-3.55419975206462e-05-1.32093454147295e-05i	-2.36339222943911e-05-1.58869276927887e-05i	-1.34656919319266e-05-7.2847495308873e-06i	-1.21274322419619e-05+1.7823271741775e-06i	-1.77853645525278e-05+2.2543185482324e-06i	-2.37506184565841e-05-3.0608759679994e-06i	-2.28772653614418e-05-8.1705708474631e-06i	-1.93906568652973e-05-1.15191434879964e-05i	-2.08837337111877e-05-1.19029426092807e-05i	-2.24406751734678e-05-9.9222506178701e-06i
4	-0.158084469321862+0.00205218081851i	-0.122965454856078+0.001108350356541i	-0.0704130103341358+0.0000696436465539i	-0.0290934148005909-0.0004363350917067i	-0.0082526455292989-0.0003628837846218i	-0.00141898600914256-0.00012871064953242i	-1.82625172456272e-04-9.149682799459e-06i	-1.85916811191989e-04+1.5117587839643e-05i	-2.10154798939105e-04-3.697653982517e-06i	-1.68976090750632e-04-2.528260267404e-05i	-1.25538898858348e-04-1.845867035559e-05i	-1.04672168817344e-04-8.566106435299e-06i	-9.8424958281628e-05-1.059095525446e-05i	-8.20134638810027e-05-7.7368712177694e-06i	-6.06400406443734e-05+6.744552063031e-07i	-5.47329838540367e-05+7.9625319188898e-06i	-5.72189210286616e-05+1.21225486518602e-05i	-5.14443607423022e-05+5.4116669252367e-06i	-3.77086725669066e-05-8.8346985095271e-06i	-2.65055355610441e-05-1.25534140950933e-05i	-2.050634238014e-05-3.6894169137388e-06i	-2.18534865665546e-05+1.512719490941e-06i	-3.30656950749728e-05-1.6740988384911e-06i	-3.97633987291838e-05-6.1225449980015e-06i	-3.2953628401633e-05-1.04261274195257e-05i	-2.36225176016421e-05-1.17061815994012e-05i	-1.91064612566777e-05-4.8090266739399e-06i	-1.88963561861951e-05+3.348365802629e-06i	-2.10255424677876e-05+3.9048006410908e-06i	-2.16573642457338e-05+6.439804960272e-07i	-1.86718916893713e-05-4.297847622967e-07i	-1.49263668706298e-05-3.03641455487e-08i	-1.46170073127596e-05-3.750816327384e-07i	-1.50069036394083e-05-2.2731101927935e-06i	-1.06374758773258e-05-4.8930644956921e-06i	-5.16562799091252e-06-3.91017864848313e-06i	-5.92980655883634e-06+1.61185269688992e-06i	-1.20904337935902e-05+4.8477537917002e-06i	-1.74596372814947e-05+6.665663048018e-07i	-1.62000455369481e-05-7.8133100458972e-06i	-7.9716545735996e-06-1.08853981555781e-05i	-8.6241514979032e-07-4.59963628634503e-06i	-4.8092148682746e-07+2.32493737983998e-06i	-5.29869972213602e-06+2.59720517394445e-06i	-9.89150309496064e-06-9.2339448521491e-07i	-8.34622692775323e-06-3.68843079778785e-06i	-4.94509754988229e-06-5.5036248261594e-06i	-6.74927514052069e-06-5.56314423715054e-06i	-8.78672182082221e-06-4.05870417645236e-06i
5	-0.161217420925669+0.003066834369812i	-0.12553011382344+0.00214781686309i	-0.071831531517708+0.0008737199851125i	-0.0295732503095547+0.0000101075650469i	-0.00832603555320308-0.00020149027596261i	-0.00137738026361972-0.00010010448339782i	-7.196978990974e-05-1.57595966942319e-05i	-2.99187969485192e-05+7.1470474359707e-06i	-5.34550861827072e-05+8.7356489679e-07i	-3.73874462635472e-05-1.13725402875002e-05i	-2.09311295312454e-05-6.8815026449108e-06i	-1.76197559624404e-05-4.281559082524e-07i	-2.27003867538009e-05-3.8101454645728e-06i	-1.91299932712643e-05-4.4855150929961e-06i	-9.28621635635896e-06-5.5641450289417e-07i	-8.56323704732619e-06+3.75424812325935e-06i	-1.36075471244364e-05+8.0107288665524e-06i	-1.30107458014813e-05+5.9619865412837e-06i	-7.11059821962445e-06-2.67351796294654e-06i	-2.91100064649622e-06-5.90265308754076e-06i	-1.01990696179362e-06-9.530810228754e-07i	-2.37714965581401e-06+1.85861473453886e-06i	-9.82207444235272e-06-1.156020318845e-07i	-1.42334810870041e-05-1.9174870108293e-06i	-9.50217135829754e-06-4.04545282809918e-06i	-3.6725037447964e-06-5.55622371659351e-06i	-1.65204121559029e-06-1.99600385734257e-06i	-2.41520101925425e-06+2.77299446485356e-06i	-4.66710290695983e-06+2.60400448175568e-06i	-5.95725092921962e-06+1.7209923245002e-07i	-4.60755839099919e-06-3.4351699228422e-07i	-2.54594364058459e-06+2.7009499802036e-07i	-3.0969428293343e-06+4.8941048839684e-07i	-4.57921211447385e-06-2.2372518324159e-07i	-2.67430909326978e-06-1.76746552722866e-06i	6.824439014197e-07-1.41622920353263e-06i	5.1718593471097e-07+1.93307158921946e-06i	-2.99590506645948e-06+4.16619198357485e-06i	-6.42377821362532e-06+1.69159418834761e-06i	-6.21230048865215e-06-4.0691968305602e-06i	-1.72597580900621e-06-6.95187508635411e-06i	2.14191250302997e-06-3.85468080047749e-06i	1.92319191299245e-06+2.752594084794e-08i	-1.32809107504769e-06+3.5328477061453e-07i	-4.05151694843224e-06-7.1470899174533e-07i	-2.31359386129445e-06-9.7260531551171e-07i	4.0638263009053e-07-1.46866934965864e-06i	-1.19304164960706e-06-1.62063861812914e-06i	-3.07860510484484e-06-9.0669413787877e-07i
6	-0.158511425461552+0.004118635395779i	-0.125081835063464+0.003327623450958i	-0.07378284534147+0.0019008424700499i	-0.0322562436774639+0.0006642831602705i	-0.0103460197982621+0.0000794451537563i	-2.42710942307057e-03-2.569462224861e-05i	-4.46978915753876e-04-4.16774002719e-06i	-9.45962717029363e-05+5.9400944456259e-06i	-3.04184001269201e-05+2.0292084980636e-06i	-8.5413896395659e-06-4.48656416374065e-06i	-7.0336679261385e-07-2.52943943505945e-06i	-7.35067064810787e-07+8.16349887044822e-07i	-4.89545591661137e-06-1.5527893367652e-06i	-4.70976454296836e-06-2.76215868766411e-06i	-4.4514397977045e-07-1.07367693457375e-06i	-9.690982134375e-08+1.3212919480723e-06i	-2.47572808446239e-06+4.63668685595034e-06i	-1.91064757428935e-06+5.10726738261479e-06i	9.04225913840137e-07+8.72271073318241e-07i	1.97080985256852e-06-2.18630698851451e-06i	1.49450101494692e-06-1.31552101941235e-06i	-2.36798579855537e-07-6.60368467217794e-07i	-4.4660942116632e-06-1.0431563769874e-06i	-6.31430661561369e-06-3.103983990054e-07i	-2.83520137284029e-06-2.9340871124551e-07i	8.6589524423023e-07-1.43041746600749e-06i	1.91601824052664e-06-5.6899035184061e-07i	1.24045790615839e-06+1.23093713055472e-06i	-3.38416395511467e-07+8.46324589156798e-07i	-1.4723928007551e-06-4.1011625924291e-07i	-1.05479827391089e-06-4.9276401543448e-07i	-3.41523859754819e-08-4.90580756399505e-08i	-4.54764862495216e-07+2.75461364897255e-07i	-1.66826494354642e-06+4.3766217960584e-07i	-1.12720551614442e-06+1.8264392960989e-07i	5.68906825515605e-07+4.67603741287947e-07i	9.3694727284006e-07+1.89034011586785e-06i	-1.717022692891e-07+2.71847272470977e-06i	-1.48841430160414e-06+1.27143388890526e-06i	-1.41546647880446e-06-2.08739696014448e-06i	5.9302488678995e-07-4.53326630264648e-06i	2.11422094539946e-06-4.13998459517976e-06i	1.30352908119875e-06-2.83348709822046e-06i	-1.09199804262717e-06-2.18445515475148e-06i	-2.75382686510137e-06-1.04982177366515e-06i	-1.39842844169951e-06+5.8533067729813e-07i	5.6860209632352e-07+9.53597930187315e-07i	-2.76982349794889e-07+5.34446410671705e-07i	-1.45171694698303e-06+4.957782308377e-07i
7	-0.153754145156613+0.005128097471847i	-0.123899513992799+0.004534044313592i	-0.0765790302762069+0.0030590907786286i	-0.0363037874379979+0.0014968560255109i	-0.0133059846616376+0.0004974885339891i	-0.00386932050400329+0.00011758360998565i	-9.43151209881237e-04+4.1246497239154e-05i	-2.07071504732111e-04+2.787392277725e-05i	-4.08548108588581e-05+1.37686190750585e-05i	-5.84843923090914e-06+2.01067802924597e-06i	-2.4319992340666e-07-1.37411855457569e-06i	-6.5817550464146e-07-1.1126475839043e-06i	-2.65512004300933e-06-2.15714086753173e-06i	-3.23673439368233e-06-2.34486914215949e-06i	-1.99281587120649e-06-7.5563687725493e-07i	-1.37841141435862e-06+1.47794386004221e-06i	-9.013747103468e-07+4.10385107791989e-06i	1.14077369516352e-06+5.08046312702237e-06i	3.57542402039717e-06+2.69168028573682e-06i	3.93143326368151e-06-8.483772988493e-07i	2.02381195993792e-06-2.97097604248993e-06i	-1.15163911838569e-06-3.50900216326511e-06i	-4.4770548420562e-06-2.24064905272384e-06i	-4.94746762438923e-06+5.1393385304755e-07i	-1.84616045332468e-06+2.06779784080693e-06i	1.31808637259175e-06+1.33597609322839e-06i	2.45229014087849e-06+4.0410224050119e-07i	2.0065845739241e-06+7.119395114685e-08i	7.68799822402544e-07-4.873554692022e-07i	-3.19194257660425e-07-9.17258108460223e-07i	-5.87592427524472e-07-7.15941557700048e-07i	-3.96292530321717e-07-3.50189246112697e-07i	-7.01818848339754e-07+7.6382195235858e-08i	-1.33908999756158e-06+8.0915300738618e-07i	-1.12702749874726e-06+1.54208514006756e-06i	-7.921686768725e-08+2.06595425950435e-06i	7.807293171001e-07+2.33522596025958e-06i	1.0981515978909e-06+1.98414307711214e-06i	1.10815352205493e-06+7.4817129962874e-07i	1.49115233295511e-06-1.3335550380326e-06i	2.54594318781838e-06-3.4923679726477e-06i	2.88288317965598e-06-4.81774090798173e-06i	1.23378706059394e-06-5.24450112104401e-06i	-1.71159234869487e-06-4.43514085373082e-06i	-3.75645537068652e-06-1.84362057998934e-06i	-3.1898453765791e-06+1.2178070855151e-06i	-1.53210218720525e-06+2.53637587783041e-06i	-1.13978353983679e-06+2.23738472467508e-06i	-1.14414998407967e-06+1.71603922784243e-06i
8	-0.149098352370683+0.006030862918451i	-0.122920711236671+0.00566148935035i	-0.0797586727226874+0.0042349039146879i	-0.0407731948411448+0.002433641106388i	-0.0165436376365879+0.0010220034447798i	-0.00543049365500056+0.00030518212597953i	-1.4896869118739e-03+8.535144202349e-05i	-3.507405863241e-04+4.7574832069569e-05i	-6.75254783644202e-05+3.17027782258158e-05i	-7.537180989597e-06+1.28634420464356e-05i	5.0189107272657e-07+6.98368164814426e-07i	-1.08325889445516e-06-3.79047789625457e-06i	-3.50693019527791e-06-4.68083622938352e-06i	-5.00285172574838e-06-3.39833559663371e-06i	-5.07725197372947e-06-4.8066209208656e-07i	-3.85568475642028e-06+2.90861460659121e-06i	-1.19887343024614e-06+5.69149053607226e-06i	2.56172607641079e-06+6.40788840622449e-06i	5.76656379885587e-06+3.93818871157696e-06i	6.27813385341265e-06-7.1153505544579e-07i	3.3064403173655e-06-4.82230360698374e-06i	-1.73159826143586e-06-5.91898289443888e-06i	-5.75089275060335e-06-3.27112048626974e-06i	-5.82606916994656e-06+1.16401423624749e-06i	-2.27793742792935e-06+3.87832585122391e-06i	1.58947170897305e-06+3.38022933748962e-06i	3.39769177383783e-06+1.27486476387879e-06i	3.09071067460159e-06-5.6069896743184e-07i	1.67448880349439e-06-1.57334750220647e-06i	1.9540348325364e-07-1.75775926723248e-06i	-8.0808631914109e-07-1.32799028414171e-06i	-1.40911299803511e-06-6.3711095066694e-07i	-1.89326906752569e-06+3.2741736033263e-07i	-2.0983698547748e-06+1.69867222037156e-06i	-1.49542449417964e-06+3.04083007399599e-06i	-1.125382439405e-07+3.61552886438636e-06i	1.35877944162376e-06+3.11131235196043e-06i	2.36655826925159e-06+1.88170836696576e-06i	2.98240321428925e-06+4.7188029024681e-07i	3.83246179603063e-06-1.10142948627212e-06i	5.01985736325079e-06-3.12207028809347e-06i	5.10599959451446e-06-5.4821488281895e-06i	2.53836848545929e-06-7.30791384505969e-06i	-2.07903162187748e-06-6.99569786324664e-06i	-5.9865830420885e-06-3.72675496285936e-06i	-6.8625300341397e-06+8.1285289834973e-07i	-5.2671991039883e-06+3.83564085046321e-06i	-3.22914508542179e-06+4.50308817901084e-06i	-1.40207350558955e-06+3.81030460083606e-06i
9	-0.145360402902715+0.006766097139681i	-0.122460888346372+0.006623357994905i	-0.0831057448618871+0.0053324680758115i	-0.0453847917673776+0.0034112441039131i	-0.0199966178240253+0.0016383863536941i	-0.00718087675001315+0.00053500930843675i	-2.14787764800571e-03+9.871520916909e-05i	-5.47621568105796e-04+1.7641100011997e-05i	-1.12754945173676e-04+2.3494003656625e-05i	-9.4187243413068e-06+1.87440499632151e-05i	6.88561418680575e-06+4.03465534148552e-06i	2.62283349235938e-06-6.39334531975158e-06i	-3.87500971404407e-06-9.20953861797926e-06i	-7.96363162302562e-06-6.5869331815318e-06i	-8.74402456962658e-06-1.30333411554415e-06i	-6.38029743039549e-06+4.16436152263e-06i	-1.70005724567876e-06+7.90632254772409e-06i	3.76129523020282e-06+8.56721729960079e-06i	7.8962281043916e-06+5.49819794495634e-06i	8.49382909457066e-06-3.2395141385092e-07i	4.5480397296049e-06-5.82318111342119e-06i	-2.10206151688218e-06-7.43296847984149e-06i	-7.15050755617971e-06-4.06695202872266e-06i	-7.15685713266795e-06+1.54125057983652e-06i	-2.73601151852779e-06+5.12845764270249e-06i	2.37293785418745e-06+4.74784400331855e-06i	5.0734489620973e-06+1.84634689319106e-06i	4.86229229116688e-06-1.08602923618902e-06i	2.93686007379253e-06-2.72226438083854e-06i	6.2273958333699e-07-2.98109577037392e-06i	-1.37820582678903e-06-2.23236099393083e-06i	-2.84815678654044e-06-7.8162599919336e-07i	-3.62735431947982e-06+1.23030340177019e-06i	-3.40086493318964e-06+3.48754432070024e-06i	-1.97414402623576e-06+5.1521821866883e-06i	2.2103530764287e-07+5.28509839474791e-06i	2.23434548789925e-06+3.79949738074277e-06i	3.46339295391036e-06+1.71728597198494e-06i	4.33278665615057e-06+1.4888773571739e-07i	5.83095038388023e-06-9.2095737298879e-07i	7.92265705587502e-06-2.54050654985656e-06i	8.59719164802695e-06-5.44741838094258e-06i	5.4757895058189e-06-8.68841220430714e-06i	-1.29006251504654e-06-9.6776483435421e-06i	-8.34378924573706e-06-6.51496190848426e-06i	-1.18849872257315e-05-4.066317921072e-07i	-1.08591274597713e-05+5.2022984075792e-06i	-6.95754494736668e-06+7.82791814044993e-06i	-2.37488527551705e-06+7.28146315289178e-06i
10	-0.142795232994167+0.007277353248195i	-0.122755479033927+0.007361110940901i	-0.0868125411711045+0.006304003846771i	-0.0503524272037436+0.0044276987412579i	-0.0239146589985753+0.0024147256186986i	-0.00932860614060949+0.00091284311763809i	-0.00303076799271586+0.00015282820777238i	-8.44586245082996e-04-5.9927991507563e-05i	-2.02728790358461e-04-4.776803627958e-05i	-3.08094624466256e-05-1.25851695574902e-05i	8.44417223430826e-06-5.96271402348677e-06i	7.9669238991174e-06-1.31342018381266e-05i	-2.1056069263793e-06-1.69577508879953e-05i	-9.8665495828127e-06-1.32336550370781e-05i	-1.16906291454677e-05-5.0691116151132e-06i	-8.20353521135207e-06+3.27168775222845e-06i	-1.80669858734154e-06+8.9262945146614e-06i	4.8358097948262e-06+1.05407773087064e-05i	9.33212199535172e-06+7.75611101195285e-06i	9.61530598345736e-06+1.63852317582988e-06i	4.91448982323998e-06-4.6242401553656e-06i	-2.55934012413583e-06-7.05915523740684e-06i	-8.0221015561144e-06-4.18522030918377e-06i	-7.76340492855745e-06+1.31773841270793e-06i	-2.45467730449845e-06+4.98305143230207e-06i	3.78463080243282e-06+4.55974617288401e-06i	7.25235120577928e-06+1.31412136669309e-06i	7.06783520485707e-06-2.07689800647503e-06i	4.49713729868833e-06-3.93363658889973e-06i	1.13267285567668e-06-4.00181825431106e-06i	-2.02462038047206e-06-2.60205516359414e-06i	-4.39084658273346e-06-4.508085531851e-08i	-5.42863850680999e-06+3.24017038441784e-06i	-4.72288426115141e-06+6.32662107380538e-06i	-2.4481550582581e-06+7.85078496502496e-06i	3.8494887561635e-07+6.87568433075537e-06i	2.51915134897475e-06+3.91942350237096e-06i	3.60279754738494e-06+8.5758735589512e-07i	4.69922119306475e-06-6.1850817541421e-07i	7.23182147329549e-06-5.9010173644757e-07i	1.09644525113866e-05-9.102580942573e-07i	1.3093977301702e-05-3.4063130957795e-06i	1.01070687873568e-05-7.6230498176077e-06i	1.2614131942514e-06-1.03455502407012e-05i	-9.81138879562871e-06-8.19046504694174e-06i	-1.74667385229855e-05-1.0970066458271e-06i	-1.82378819194046e-05+7.2324766196824e-06i	-1.28385227105693e-05+1.23893163403469e-05i	-4.8620981519361e-06+1.22788626416441e-05i
11	-0.141538251968299+0.007509703416968i	-0.124074144582088+0.007828539009743i	-0.0912436695273602+0.0071234913332129i	-0.0560519303871159+0.0055103493374452i	-0.0286382730915676+0.0034726479433113i	-0.0121370905150068+0.0016502881964355i	-0.00428730756565142+0.00047181122841506i	-1.29562642737158e-03-4.01760280717e-05i	-3.55055431331551e-04-1.40023379590072e-04i	-8.95839411216765e-05-9.79805750979992e-05i	-1.46121882327206e-05-5.52430694100327e-05i	1.7376984367454e-06-3.8905884630558e-05i	-2.4948074216695e-06-3.3397557032196e-05i	-9.5270609047302e-06-2.56609119062431e-05i	-1.11637965897053e-05-1.40589283499659e-05i	-6.84839615915094e-06-2.19057880606679e-06i	1.7847106094936e-07+6.76242804765598e-06i	6.5157714226218e-06+1.13167131678979e-05i	9.9040707587809e-06+1.09635663217256e-05i	8.9612645947439e-06+6.34806609861769e-06i	3.59621546521959e-06+1.6006617100631e-07i	-3.73590129194644e-06-3.73710571370863e-06i	-8.50517108686099e-06-3.30080591590568e-06i	-7.38605230818179e-06-1.9844221118991e-07i	-1.22586686507856e-06+1.96398854483099e-06i	5.78082007714575e-06+1.17368543151869e-06i	9.73947038542625e-06-1.59966983947946e-06i	9.56989520483399e-06-4.0687651052935e-06i	6.52580758924068e-06-4.78997946300276e-06i	2.35003650270074e-06-3.62480318264058e-06i	-1.73778845512801e-06-9.4019475745757e-07i	-4.88250339330401e-06+2.88975627527711e-06i	-6.29685572352992e-06+7.15973571742168e-06i	-5.5603138651413e-06+1.04381735681574e-05i	-3.1863214316967e-06+1.10117872852963e-05i	-5.6660471598259e-07+8.17872819758547e-06i	1.07829356202646e-06+3.26987600147105e-06i	1.93913450391325e-06-8.668691842537e-07i	3.69195475232755e-06-1.86629408399832e-06i	7.9096121508455e-06+2.3267959225515e-07i	1.39031537090259e-05+2.8152256833735e-06i	1.80024266345026e-05+2.7128395510473e-06i	1.55859790199382e-05-8.090028075125e-07i	4.90635064986748e-06-4.69508449896939e-06i	-1.04580058164604e-05-4.333623631505e-06i	-2.32395005419708e-05+2.1406781992049e-06i	-2.73193844189889e-05+1.17116256264984e-05i	-2.17385445661832e-05+1.8688160081967e-05i	-1.08241382476463e-05+1.89672701805095e-05i
12	-0.141712243090986+0.00738370498137i	-0.126669945926272+0.00793691881006i	-0.0967525643130565+0.0076964300745983i	-0.0628516731178635+0.0065910879226138i	-0.0345146618233841+0.0048361992908152i	-0.01590249279342+0.0029157510023141i	-0.00609931903605689+0.00133933070945702i	-0.00194240862038096+0.00036712304251355i	-5.2496037015428e-04-5.7621401061945e-05i	-1.30347449782652e-04-1.58171984024006e-04i	-3.2749174817331e-05-1.38136786466004e-04i	-8.557808127282e-06-1.01472393735132e-04i	-4.5161980100601e-06-7.40718708607942e-05i	-5.1224503000679e-06-5.2576974402943e-05i	-3.1201484362137e-06-3.26939154918468e-05i	2.4966645873839e-06-1.44927458142193e-05i	8.66308180386098e-06+5.3599025856466e-07i	1.21602648486149e-05+1.11413246701176e-05i	1.15665534832697e-05+1.6165769201742e-05i	6.9570013273412e-06+1.51206341269167e-05i	-3.9513087791672e-07+9.55010348701031e-06i	-7.62188845655434e-06+2.88517297871348e-06i	-1.09133970373301e-05-1.90304389783e-06i	-8.02913150900473e-06-4.35299530823705e-06i	-3.9411754072695e-07-5.87803609092799e-06i	7.80469874680539e-06-7.44822727041678e-06i	1.27772711205718e-05-8.4682642917265e-06i	1.33671496054374e-05-7.778685037211e-06i	1.06777284076014e-05-5.0383422294244e-06i	6.37387000233869e-06-8.2540297539111e-07i	1.69402647963973e-06+4.16360899417903e-06i	-2.41210223802694e-06+9.4377373099929e-06i	-5.0435584625894e-06+1.41726905302333e-05i	-5.7329303892982e-06+1.67766008972871e-05i	-4.9678605295031e-06+1.55645010114568e-05i	-3.8994393959445e-06+1.02916620179792e-05i	-3.16789646983456e-06+3.13517613769955e-06i	-1.96300647024535e-06-2.07757490497092e-06i	1.51247327674351e-06-2.15043091262006e-06i	8.23848028495687e-06+3.23012062379167e-06i	1.65658671195882e-05+1.09434186343292e-05i	2.19929268920877e-05+1.63336991793689e-05i	1.932056912723e-05+1.66860106925421e-05i	6.3692078878675e-06+1.36619246040795e-05i	-1.33182825646869e-05+1.20984667913938e-05i	-3.15188126518579e-05+1.56355742102111e-05i	-4.01618595850259e-05+2.31031491068487e-05i	-3.64893960052235e-05+2.9193718040882e-05i	-2.45342904984836e-05+2.87822670329463e-05i
13	-0.143414927299634+0.006750276208417i	-0.130736559344128+0.007479688027218i	-0.103625777761167+0.007745864580462i	-0.0710873450660427+0.007345287722251i	-0.0419225952181977+0.0062144058128862i	-0.0210293091279665+0.0045659683782157i	-0.00880586809884241+0.00282567964136145i	-0.00295960992112189+0.00140025131652708i	-7.14664495624734e-04+4.79613017477027e-04i	-6.08090104135702e-05+1.77987775473078e-05i	5.5282191529158e-05-1.47797391691076e-04i	4.6230467316687e-05-1.71040536846384e-04i	2.8524235476973e-05-1.44089857764368e-04i	2.1677662413321e-05-1.06038061007857e-04i	2.36219457262494e-05-6.91205087924787e-05i	2.88064135673271e-05-3.63377209079479e-05i	3.15655566499912e-05-8.5012831763545e-06i	2.83065162286788e-05+1.33217233987846e-05i	1.87063131459713e-05+2.70970961564539e-05i	5.1029404027568e-06+3.09190228938112e-05i	-8.7415246593812e-06+2.50752460437979e-05i	-1.86127734635102e-05+1.28068782213234e-05i	-2.10969102109824e-05-1.2392702179554e-06i	-1.53447346631748e-05-1.3266529176047e-05i	-3.9732941041382e-06-2.12183866243759e-05i	8.2597696513109e-06-2.42400947289952e-05i	1.72081746558217e-05-2.2164478098845e-05i	2.11898751434695e-05-1.56946425405798e-05i	2.0722053140046e-05-6.5085547111196e-06i	1.71253855561159e-05+3.4128437602057e-06i	1.1628564724145e-05+1.26759317788132e-05i	5.3700751160576e-06+2.05511432317758e-05i	-4.958492298267e-07+2.6202885969687e-05i	-5.1380815867816e-06+2.81911466044914e-05i	-8.3786859451106e-06+2.52001875610728e-05i	-1.03357184527516e-05+1.76069283479757e-05i	-1.06026124168297e-05+8.433982626178e-06i	-8.00379150101284e-06+2.53531664892334e-06i	-1.548937797881e-06+4.18817109558857e-06i	8.0202091249397e-06+1.44506237961e-05i	1.73726283575944e-05+2.99991724457309e-05i	2.1305545838236e-05+4.46061137951378e-05i	1.50587655327965e-05+5.28720405102395e-05i	-2.6509747110817e-06+5.3776869077497e-05i	-2.7666778032326e-05+5.0988631115552e-05i	-5.14431032783206e-05+4.9286415439507e-05i	-6.53302968318986e-05+5.01735566672285e-05i	-6.55259868896758e-05+5.07327365020324e-05i	-5.50822400704983e-05+4.66342416095882e-05i
14	-0.146698638165716+0.005353782119792i	-0.136400075577153+0.006082692415409i	-0.112091011037962+0.00674516850917i	-0.0810916604871734+0.0070936914103889i	-0.0513334549657513+0.0068452932777455i	-0.0281418180174243+0.0059013828545734i	-0.0130927626419437+0.0044541554297721i	-0.00492723003733377+0.00288453168236509i	-0.00127851743290757+0.0015486573251476i	-9.61563098914e-06+6.25205052335245e-04i	2.62036093289595e-04+1.05063572867388e-04i	2.27900475771086e-04-1.23393061356547e-04i	1.53897703847799e-04-1.8372664002691e-04i	1.0857411645238e-04-1.65201895179178e-04i	9.1325402243596e-05-1.17666279889981e-04i	8.60482314290371e-05-6.41570955073244e-05i	7.86473119727737e-05-1.44786031779062e-05i	6.16851369314207e-05+2.59406052058207e-05i	3.48002980546504e-05+5.23375084077005e-05i	3.0324719407778e-06+6.09815269400091e-05i	-2.59600252996762e-05+5.14165273408157e-05i	-4.48704015278374e-05+2.78096693000579e-05i	-4.93183881461638e-05-2.1100290294048e-06i	-3.94540478701318e-05-2.98108029236428e-05i	-1.98072658443058e-05-4.86188088249716e-05i	2.8167968793271e-06-5.51706360264097e-05i	2.22553393828398e-05-4.96417709388841e-05i	3.4934044330074e-05-3.50463798156125e-05i	3.99960259787357e-05-1.57943767942354e-05i	3.82885783172021e-05+4.0320995154108e-06i	3.139175415897e-05+2.17837601704104e-05i	2.11592534827003e-05+3.61033464173234e-05i	9.481377168769e-06+4.59639414716987e-05i	-1.9594933464027e-06+5.01084277535459e-05i	-1.1733308925759e-05+4.77267323288946e-05i	-1.83899739677709e-05+3.99426814770158e-05i	-2.03494669052663e-05+3.07409516261595e-05i	-1.65822836475008e-05+2.61732583747465e-05i	-7.9151621711185e-06+3.18019422931899e-05i	2.1275748235267e-06+4.95633556004492e-05i	7.9562882288768e-06+7.5925466928695e-05i	3.983997932458e-06+1.02928962802481e-04i	-1.283626228037e-05+1.22123836151587e-04i	-4.1152135785306e-05+1.29127654510301e-04i	-7.4955885160595e-05+1.25487756897996e-04i	-1.05466423670955e-04+1.16359797791323e-04i	-1.24750542620547e-04+1.06052126418091e-04i	-1.29339362221796e-04+9.5280732453169e-05i	-1.21589943027201e-04+8.2111319586903e-05i
15	-0.151548163858036+0.002841039491162i	-0.143698692804712+0.003233136986421i	-0.12228577861441+0.003970314113084i	-0.0931360335017356+0.0048684065319987i	-0.0632209351596093+0.0055427404525002i	-0.0379791694717902+0.0056345518455204i	-0.0199227079212133+0.0050284673817704i	-0.00885988811605676+0.00390337724750702i	-0.00307778798800357+0.00260339139059395i	-0.00056432235285153+0.00144803899724322i	2.7069355706662e-04+6.11458608243704e-04i	4.08955152749042e-04+1.13617256764336e-04i	3.40710619202061e-04-1.18021814451119e-04i	2.57608398812965e-04-1.79600302362622e-04i	2.05729280670366e-04-1.50313923282409e-04i	1.75939551216704e-04-8.2049501406985e-05i	1.47817932492364e-04-5.447052296638e-06i	1.07523181979512e-04+6.0747628624772e-05i	5.2719087879085e-05+1.03868520936851e-04i	-8.931974452578e-06+1.16280395189278e-04i	-6.44644810027482e-05+9.69683129679684e-05i	-1.01295177557448e-04+5.2617725106771e-05i	-1.12013632072231e-04-3.874464207329e-06i	-9.67897664933303e-05-5.73664556424856e-05i	-6.27234917557387e-05-9.51715725830951e-05i	-2.0685864817781e-05-1.10478178797092e-04i	1.869273605797e-05-1.03310276984194e-04i	4.80223651959171e-05-7.90202554066502e-05i	6.41609518487886e-05-4.529291524266e-05i	6.75026190361672e-05-9.1730590659922e-06i	6.05099229733045e-05+2.45514619995417e-05i	4.63504208595088e-05+5.32191164382988e-05i	2.80736108327879e-05+7.52072389191865e-05i	8.4318060520083e-06+8.92386816760521e-05i	-9.8480811008848e-06+9.49042327497986e-05i	-2.39060587502099e-05+9.4017233402949e-05i	-3.13845452030803e-05+9.14893298014106e-05i	-3.19456333295455e-05+9.44678014934699e-05i	-2.8697351509704e-05+1.09496583922926e-04i	-2.8066713770822e-05+1.38873169035733e-04i	-3.7501166825931e-05+1.78349656951881e-04i	-6.2001640282403e-05+2.18071029542961e-04i	-1.01452077298788e-04+2.46863588626724e-04i	-1.50216111955438e-04+2.57566887531127e-04i	-1.99104501175243e-04+2.4998203199975e-04i	-2.3868284753448e-04+2.29544255107536e-04i	-2.6248269757713e-04+2.03034544513733e-04i	-2.68850487793227e-04+1.74721312758311e-04i	-2.60743423302854e-04+1.45435418247194e-04i
16	-0.157825727472087-0.001153671103818i	-0.152496184922636-0.001579444401517i	-0.134112530992914-0.001290550324419i	-0.107197315265566-0.000306062079534i	-0.0777191310157324+0.0010302023302457i	-0.0509471649595194+0.0022218245912056i	-0.0300252846757407+0.0028719699233302i	-0.015727216782921+0.0028540326157901i	-0.00713270138416692+0.00231298207629314i	-0.00260447867683908+0.0015340105872722i	-5.51648032655191e-04+7.86378119961854e-04i	2.05815678239356e-04+2.30632826709189e-04i	3.91315298419381e-04-9.0757598961484e-05i	3.78143345374128e-04-2.12379831453e-04i	3.22307758644068e-04-1.97767497354293e-04i	2.66647246541066e-04-1.08671858756946e-04i	2.07698817883635e-04+5.960511278172e-06i	1.33361775903267e-04+1.10061879923016e-04i	4.0467076684912e-05+1.78447701315148e-04i	-6.1122929549607e-05+1.96821906759141e-04i	-1.52799619196146e-04+1.63242285768708e-04i	-2.15278324261999e-04+8.8420375653483e-05i	-2.36295096694605e-04-7.186186343976e-06i	-2.14868247075452e-04-9.9433477330428e-05i	-1.60879596593744e-04-1.67636980185195e-04i	-9.0769267986644e-05-2.00006773063082e-04i	-2.1615897011833e-05-1.95395410913845e-04i	3.3819817334709e-05-1.6115729656715e-04i	6.939675981637e-05-1.08654081009355e-04i	8.50259938200152e-05-4.87593780708297e-05i	8.42802148411478e-05+1.07409763688586e-05i	7.17444678351849e-05+6.53508151722999e-05i	5.1376973052565e-05+1.12625228530192e-04i	2.6287246084967e-05+1.51083153870742e-04i	-6.59251133129e-07+1.8032776104898e-04i	-2.6579676084241e-05+2.0216073052986e-04i	-4.9507729723709e-05+2.21384697886525e-04i	-7.0203527553334e-05+2.44880133915777e-04i	-9.3320111855896e-05+2.78604238034988e-04i	-1.26316641743602e-04+3.23794826816846e-04i	-1.75922833668381e-04+3.7475601168679e-04i	-2.43919721937043e-04+4.2016239877066e-04i	-3.24870754763413e-04+4.47777945256523e-04i	-4.07383406348477e-04+4.50083837007908e-04i	-4.78280190947834e-04+4.27414658265846e-04i	-5.27370343571433e-04+3.8675625981396e-04i	-5.50432230436818e-04+3.37306431530468e-04i	-5.49320542676929e-04+2.85916726612324e-04i	-5.29727401176136e-04+2.3510962392279e-04i
17	-0.165181025513481-0.006844784860517i	-0.162347998864439-0.008620643456336i	-0.147040378934871-0.00939564905956i	-0.122672690788911-0.008952081754921i	-0.0942301205414708-0.0074665347248112i	-0.0666037244691719-0.0054251230327121i	-0.043268100332739-0.0034020896103144i	-0.0257653334139557-0.0018303014195639i	-0.0139734889198267-0.0008799247161976i	-0.00679306085683461-0.00047892890415621i	-0.00283630115192661-0.0004246081523756i	-8.76236069955283e-04-5.04253596470342e-04i	-2.344930506774e-05-5.68750658127314e-04i	2.7909509765527e-04-5.49383850462776e-04i	3.37023890931394e-04-4.39436523742456e-04i	2.94159678708403e-04-2.66934246803159e-04i	2.04795071287655e-04-7.3412841612248e-05i	8.45269326290625e-05+9.89985766348073e-05i	-5.8354912890176e-05+2.15679708271739e-04i	-2.08353345822539e-04+2.55710182369738e-04i	-3.41666540001258e-04+2.16144179967623e-04i	-4.33346409834107e-04+1.12576367786664e-04i	-4.6660463743164e-04-2.5284184462378e-05i	-4.39030017046497e-04-1.6224294465714e-04i	-3.6298028330531e-04-2.67579938964427e-04i	-2.60475374994277e-04-3.22707926366203e-04i	-1.55296215571725e-04-3.2390965251613e-04i	-6.5826937963936e-05-2.79772834652264e-04i	-1.337243039614e-06-2.052210281197e-04i	3.7519225089147e-05-1.15208102573306e-04i	5.52041679187304e-05-2.06969078376188e-05i	5.71175555317916e-05+7.21325665949997e-05i	4.6854222585704e-05+1.60368223383783e-04i	2.5706667263891e-05+2.42454944315615e-04i	-6.322109638475e-06+3.17421752075997e-04i	-4.9544919722513e-05+3.85420649242208e-04i	-1.04741013463185e-04+4.48417610706534e-04i	-1.74124768951107e-04+5.09569900797662e-04i	-2.61633624883219e-04+5.70845720245264e-04i	-3.71158558137742e-04+6.30103720995992e-04i	-5.02910821820372e-04+6.79854307525659e-04i	-6.49990335542182e-04+7.09287623674468e-04i	-7.9778773883082e-04+7.09064337590286e-04i	-9.27416271398911e-04+6.76250126898289e-04i	-0.00102183847343636+0.00061630559157955i	-0.00107155969285351+0.00054076172113985i	-0.00107698509778551+0.00046195512968283i	-0.00104653548111696+0.00038797207064623i	-9.91943936802479e-04+3.20552142227254e-04i
18	-0.172989107533822-0.014095271176766i	-0.172434634676018-0.017642906260853i	-0.160037814295337-0.019996449178178i	-0.138311614576719-0.020675555596979i	-0.111344670651275-0.019613006222208i	-0.0835402320775007-0.0171624894850733i	-0.0584605583733099-0.0139466528643268i	-0.0381845236996239-0.0106272771242463i	-0.0232822484512557-0.0077069569386521i	-0.0132286258723032-0.0054359140290425i	-0.00695993018661196-0.00383112559425418i	-0.00333378348848836-0.00276314525111748i	-0.00139187644681251-0.00205320941694905i	-0.00044476330772235-0.00154264113129653i	-5.01388673261e-05-1.12490683171278e-03i	4.9516955903807e-05-7.49221604073895e-04i	-8.042081532777e-06-4.08957873725276e-04i	-1.51782724937317e-04-1.24312083794945e-04i	-3.39903527725115e-04+7.5859070962051e-05i	-5.38143969626142e-04+1.70093319598677e-04i	-7.12411522194264e-04+1.55477763261186e-04i	-8.3186655618571e-04+5.1488858982745e-05i	-8.76542246660121e-04-1.0420499003487e-04i	-8.43405174329415e-04-2.66117974642444e-04i	-7.46869591805044e-04-3.9344979172448e-04i	-6.13183466713942e-04-4.60042305221022e-04i	-4.7121761365985e-04-4.58425348200244e-04i	-3.43698173583639e-04-3.9724027348241e-04i	-2.42360843665578e-04-2.9408309452078e-04i	-1.68374853632686e-04-1.67393901606494e-04i	-1.16861851025042e-04-3.0781428741388e-05i	-8.2687006669691e-05+1.08599133174019e-04i	-6.4658162130198e-05+2.48237919852415e-04i	-6.6661499790546e-05+3.87130730435492e-04i	-9.612927085317e-05+5.23418336518967e-04i	-1.61414594790557e-04+6.53696497759221e-04i	-2.69519963715556e-04+7.73433030213393e-04i	-4.24533655226794e-04+8.77308775815325e-04i	-6.26131924542089e-04+9.58902587855931e-04i	-0.00086755683582269+0.00101036089034145i	-0.00113360672159297+0.00102337028223405i	-0.00140036325207279+0.00099210353244276i	-0.0016383568218171+0.00091714908596594i	-0.00181923336804227+0.00080804549131345i	-0.00192367361491981+0.00068219908142924i	-0.00194698989574435+0.00055984700679093i	-0.00189958213158399+0.00045716601722594i	-0.00180193504154139+0.00038093709003911i	-0.00167655579956916+0.00032743703493036i
19	-0.180403078960776-0.022277179814447i	-0.181675012314461-0.027739683814617i	-0.17176568271082-0.031890325194456i	-0.152496924664985-0.034011689496551i	-0.127199668626148-0.033782883090232i	-0.0997720078202174-0.0313639770103924i	-0.0737029035535869-0.0273225915026834i	-0.0513954727917524-0.0224413331801205i	-0.0339482212255462-0.0174907051761328i	-0.0213436990222459-0.0130524865985093i	-0.0128589725351198-0.0094407573218287i	-0.00749425410270537-0.00671875695759306i	-0.00428618214501568-0.00477593657406788i	-0.00246722136207438-0.00342141551536609i	-0.00150080761576719-0.00246148007980013i	-0.0010462651664438-0.0017466384155527i	-0.00089989829228654-0.00118804846247505i	-9.39674952281682e-04-7.50724891796023e-04i	-0.00108481546980481-0.00043338352317176i	-0.00127237501010925-0.00024455275016753i	-0.00144852923294444-0.00018294126201709i	-0.00156998617448054-0.00022725945799042i	-0.00160973144796486-0.00033701075539879i	-0.00156148003621776-0.00046201360518426i	-0.00143905711690677-0.00055573426958782i	-0.00126995485549014-0.00058679824814459i	-0.00108530739879244-0.00054446958728052i	-9.10231772498259e-04-4.3676648830311e-04i	-7.58233559114913e-04-2.82971819931339e-04i	-6.3142359091787e-04-1.04308905192575e-04i	-5.25663107704236e-04+8.3275181956535e-05i	-4.37736985421222e-04+2.71829767003134e-04i	-3.71145109830693e-04+4.59596211874468e-04i	-3.38165270689769e-04+6.46596113281966e-04i	-3.57730388849899e-04+8.30193394263395e-04i	-0.00045031222362705+0.00100253806459868i	-0.00063169244881379+0.00115048253431921i	-0.00090725413956831+0.00125751359418156i	-0.00126785871668867+0.00130694860361882i	-0.0016881015758368+0.00128587194122842i	-0.00212781749376264+0.00118939005803299i	-0.00253757855039915+0.00102434991137175i	-0.00286798077335375+0.00081097993162037i	-0.00308078964248368+0.00058078625271551i	-0.00315841611613562+0.00037009949437693i	-0.00310794998598401+0.00021069373970845i	-0.00295768773380438+0.00012077846596571i	-0.00274714728681353+0.00010011242955052i	-0.00251440851898185+0.00013148388928266i
20	-0.186543011768871-0.030305858606725i	-0.189004243006059-0.037463717827075i	-0.180951298690624-0.043248753677355i	-0.163708354477206-0.046777163874232i	-0.140004231582487-0.047525728227115i	-0.113272770523475-0.045465004412275i	-0.0868434621594284-0.0410512300141414i	-0.0632839877222987-0.03508468043095i	-0.044065591723788-0.0284912669374732i	-0.02957925156084-0.0221052357127054i	-0.0194065217017717-0.0165180210000132i	-0.0126918199679754-0.0120229946379078i	-0.00847849416909674-0.00864762598016721i	-0.00593072137666354-0.00623946074676925i	-0.00442847311442142-0.00456605552001513i	-0.00356638939965185-0.0033976466664326i	-0.00310216742416405-0.00255663255472769i	-0.00289354305188682-0.00193255357476434i	-0.00284745807327774-0.00147115193671177i	-0.00289005261004705-0.0011503686423153i	-0.00295594413535249-0.00095566059199221i	-0.00299019333297571-0.00086336671636934i	-0.00295515552300017-0.00083575054520095i	-0.00283571012556006-0.00082643966742561i	-0.00263907896895131-0.00079158472942975i	-0.00238866163412125-0.00070090843267279i	-0.0021141129849111-0.00054391230277096i	-0.0018414499604062-0.00032916310648857i	-1.5868564569368e-03-7.764703659434e-05i	-0.00135620584426867+0.00018653777448227i	-0.00114988320741676+0.00044418966433621i	-9.7031447818345e-04+6.84767179561359e-04i	-8.28594535161275e-04+9.05079751873291e-04i	-0.00074709283614987+0.00110428268776037i	-0.00075657155557419+0.00127791983526549i	-0.00088840533426613+0.00141386012201955i	-0.00116416168835076+0.00149200735146282i	-0.00158564581570797+0.00148820222151288i	-0.00212849633600615+0.00138135119602876i	-0.00274170530411372+0.00116181361084686i	-0.00335415973666939+0.00083852566991608i	-0.00388753676416826+0.00044228966533802i	-4.27285450242047e-03+2.328154438551e-05i	-0.00446626879661401-0.0003577098785311i	-0.00445916106543907-0.00064267769893428i	-0.00427883475022108-0.0007907143431212i	-0.00397912416551706-0.00078853440633664i	-0.00362386562503149-0.00065332207916516i	-0.00326888989613312-0.00042664083122601i
21	-0.190753192763583-0.036872351770317i	-0.193693964105569-0.045188011362569i	-0.186764070098733-0.052123482105592i	-0.170940142997242-0.056723558710979i	-0.148481937085952-0.058347990705208i	-0.122415856344211-0.056823525502039i	-0.0958750428801473-0.0524782498444991i	-0.0714933609553409-0.0460485897320248i	-0.0510122774140742-0.0384926721159293i	-0.0351696096590978-0.030772112820154i	-0.0238397572397397-0.0236673251204279i	-0.0163259673440456-0.0176709978859245i	-0.0116857311735716-0.012972057965218i	-0.00899532491172548-0.00951259128502503i	-0.00750736208300277-0.00708311178814291i	-0.00670204638566681-0.005420010971549i	-0.00626282819921929-0.00427920170376265i	-0.0060163554559754-0.0034750164831723i	-0.00586994711217616-0.00288697893920633i	-0.00576583463791378-0.00244540041471527i	-0.00565757220231504-0.00210906090810743i	-0.00550451832299296-0.00184582291021534i	-0.00527614564807036-0.00162213865915184i	-0.00495811461531877-0.00140224895581343i	-0.0045547608677744-0.00115402914802229i	-0.00408617976084583-0.00085669784301232i	-0.00358116010319139-0.00050598087890168i	-0.00306903815887008-0.00011423987157784i	-0.00257380315751992+0.00029439395454954i	-0.00211263283410393+0.00069168355961625i	-0.00169902232047156+0.00105252977579937i	-0.00134860204188947+0.00135898714207992i	-0.00108443291703323+0.00159982341471595i	-0.00093854363194737+0.00176644031312464i	-0.00094777201602511+0.00184763246778976i	-0.00114413593429126+0.00182627286285309i	-0.00154222724731482+0.00168034877292343i	-0.00212770442905105+0.00138908577543767i	-0.00285128238483234+0.00094278970004992i	-0.00363147472548071+0.00035323525863795i	-0.00436694510775097-0.00033942048312701i	-0.0049562835637914-0.0010667260882121i	-0.00532026403550619-0.00174069015286133i	-0.00542017485648875-0.00227008006348255i	-0.00526639290149743-0.00258030355714592i	-0.00491408630346591-0.00263110401436833i	-0.00444700881798881-0.00242640324236188i	-0.00395433331740216-0.00201285576400421i	-0.00350778899264841-0.00146735921031484i
22	-0.192864683374955-0.040753272807025i	-0.195658250258143-0.049498304496017i	-0.189172942369699-0.056910043107589i	-0.174131733120365-0.062052339885447i	-0.152413542954767-0.0642532159515i	-0.126679147933896-0.063252454193732i	-0.0998462815960316-0.0592572734604203i	-0.0745562816892876-0.0528894347366113i	-0.0527660033517976-0.0450409704980421i	-0.0355478732236392-0.0366827289115197i	-0.0231104098640389-0.0286802386598853i	-0.0149885898090974-0.0216626353407575i	-0.0103182621355542-0.0159679945710979i	-0.0081074989815212-0.0116623966472724i	-0.00744276476121996-0.00861009257645016i	-0.00760400771542396-0.00656374203041982i	-0.00809532996615992-0.00524686897134989i	-0.00861760933592366-0.00441130681344581i	-0.00901448827796495-0.00386489863699806i	-0.00921722392026584-0.00347453145014197i	-0.0092029848303245-0.00315451910148151i	-0.00897059614098789-0.00285054334770282i	-0.00853057079028672-0.00252642152542537i	-0.00790327563962138-0.00215690274419883i	-0.00711942519063096-0.0017261368528319i	-0.00621928116793295-0.00122932684304105i	-0.0052495349307684-0.0006745714882709i	-4.25884861910279e-03-8.271361977889e-05i	-0.00329391511777705+0.00051548330573029i	-0.00239760552342617+0.00108400208246457i	-0.00160961671237272+0.00158634661300624i	-0.00096858079466246+0.00198870911434026i	-0.00051351570737357+0.00226071720628355i	-0.00028232277090436+0.00237432554760166i	-0.00030598311100238+0.00230263495227421i	-0.00059893444792156+0.00202087011871397i	-0.00114818237233682+0.00151109563533574i	-0.00190517684111955+0.00077061888471739i	-0.00278463624256968-0.00017801324951269i	-0.00367301320357698-0.0012791352436225i	-0.00444645248019812-0.00244231875340006i	-0.00499475447469471-0.00354986200006298i	-0.00524521874732403-0.00447365757859683i	-0.0051793952973788-0.00509840308911409i	-0.00483726177794779-0.00534540109758814i	-0.00430686990594407-0.00519017234635422i	-0.00370193933485057-0.00466837311499578i	-0.003133660072824-0.00386780502964615i	-0.00268471067682153-0.00290854515757552i
23	-0.193467376206459-0.041047354547213i	-0.19579198229346-0.049437572075308i	-0.189390908524583-0.056584967338705i	-0.174780917658866-0.06163847115091i	-0.153504981404376-0.06395952859767i	-0.12787149043839-0.063252091063227i	-0.100551427668182-0.059625158537485i	-0.074130865973307-0.053570213374128i	-0.0507222659855607-0.0458598865619574i	-0.0317137605659887-0.0373959610503175i	-0.0176912625957185-0.0290468681524326i	-0.0085201157569054-0.0215136841445077i	-0.0035365808975198-0.0152509451872091i	-0.0017837430237545-0.0104500300730802i	-0.00223186701860539-0.00707535679458704i	-0.00394323396326646-0.00493256344350008i	-0.00616637566900585-0.00374525075802532i	-0.00836578107796422-0.00322145030308414i	-0.0102056868733107-0.0030993825599925i	-0.0115098427577096-0.0031706195813586i	-0.0122155827017799-0.0032848881278709i	-0.0123337526805322-0.0033434935836772i	-0.0119192328162059-0.0032881576051355i	-0.0110518587327072-0.0030901246579379i	-0.00982504995545113-0.00274195679621996i	-0.00833899605614807-0.00225240562970087i	-0.00669601061987487-0.00164354985013939i	-0.00499680478025722-0.00094903110972418i	-0.00333734481435467-0.00021246548964285i	-0.00180633944689599+0.00051440222475639i	-0.00048325377063337+0.00117383537462556i	0.00056368671641643+0.00170447482769391i	0.00128037926784346+0.0020441195329408i	0.00163138594892155+0.00213348148576854i	0.00160618954816226+0.00192169199509063i	0.00122602885690858+0.00137406891057686i	5.48957844769259e-04+4.81779458822404e-04i	-3.29878252249557e-04-7.28269378598219e-04i	-0.00128532798970697-0.00218622558355298i	-0.00217759036483753-0.00377823562985205i	-0.00287419634974311-0.00535434319368129i	-0.00327433227712502-0.00674616587886641i	-0.00332951582357385-0.0077922937663971i	-0.00305467245948787-0.00836648736424397i	-0.00252568967061899-0.00840198417027436i	-0.00186306087039897-0.00790538500368107i	-0.00120517171184137-0.00695588292740691i	-0.0006778097576739-0.00568943246952076i	-0.00036756051340161-0.00427162871263449i
24	-0.194125687335355-0.037320418940067i	-0.196233398102617-0.04464317424448i	-0.190212552683292-0.050845776911978i	-0.176395504640207-0.055201854741067i	-0.156004616834804-0.057149660649971i	-0.130980148952741-0.056399357866854i	-0.103684504340256-0.052993494986001i	-0.0765457733891836-0.0473048274062966i	-0.0517150793837858-0.0399714264091936i	-0.0308038675190568-0.0317848883639297i	-0.0147427561872603-0.0235584155785774i	-0.0037714143905084-0.0160044220234157i	0.00246094381660067-0.00964587323201338i	0.00472463073072553-0.00477433233164189i	0.00401451585232417-0.001454759992469i	0.00137128202645527+0.00043347630944112i	-0.00225475047929666+0.00113563598046437i	-0.00608696128514374+0.00095725383596419i	-0.00955617599127892+0.00020916416728296i	-0.0122964501975201-0.0008311198323408i	-0.0141174299176923-0.0019403291004464i	-0.0149665254647121-0.0029554093054878i	-0.01489054310072-0.0037693247451576i	-0.0140023076008868-0.0043217156544901i	-0.0124543600185178-0.0045884812007088i	-0.0104195331348442-0.0045729021820496i	-0.00807707388121427-0.00429946090528269i	-0.00560269280088575-0.00381034849939356i	-0.0031610982173341-0.00316386743751438i	-0.00089991078130376-0.00243351511762382i	0.00105581543992714-0.00170640261186254i	0.00260894242283753-0.0010797600933518i	0.00369561471265134-0.00065458520443208i	0.00429034522859021-0.00052601871155094i	0.00440995968486899-0.00077080158299051i	0.00411498342602116-0.00143314006287085i	0.00350675269005885-0.0025113262326019i	0.00271876294417108-0.00394824457448769i	0.00190169985956671-0.00562907670337616i	0.00120316082993085-0.00738878595431902i	0.00074489627718424-0.00903022790446795i	0.0006018857919562-0.0103512437290735i	0.0007880924987415-0.0111764582365818i	0.0012529133300322-0.0113875436638771i	0.0018901937422603-0.0109451849632114i	0.00255871245005766-0.00989729043886444i	0.00311011413835439-0.00837096013223414i	0.00341827629970423-0.00654960088777711i	0.00340366840425901-0.00464024763466034i
25	-0.197235306522241-0.029735007227649i	-0.200100535526403-0.035493992915214i	-0.195589882452237-0.040298319477781i	-0.183861879302924-0.043567028137853i	-0.165817677287266-0.044841598839896i	-0.142994897828356-0.043869512357249i	-0.117361428782811-0.040656879345921i	-0.0910477738240909-0.035477309366186i	-0.0660683164640852-0.0288339848560519i	-0.0440814385240371-0.0213826887536268i	-0.0262266145725871-0.0138322311628205i	-0.0130573225647732-0.0068429404574333i	-0.00456749359267886-0.00094270529582858i	-0.00029170961000564+0.00352575994330624i	0.00055089276494447+0.00642114392361079i	-0.00109905232266433+0.00778639235675418i	-0.00428180286161435+0.00780757597268286i	-0.00812674022698293+0.00676106717040999i	-0.0119211124657458+0.0049608372629121i	-0.0151410011478114+0.0027147005871113i	-0.0174519458711997+0.0002941773503833i	-0.0186890774846052-0.0020813873554815i	-0.0188263353080617-0.0042488240708192i	-0.0179424019537324-0.0060972361906799i	-0.0161884110643963-0.0075604182655809i	-0.0137600427140844-0.0086090533145362i	-0.0108747511362604-0.0092448141777712i	-0.00775370148181968-0.00949701671706136i	-0.00460745930608602-0.00942117965850998i	-0.0016244207566084-0.00909795465123288i	0.00103877529685237-0.00863051785615354i	0.00326518905796299-0.00813869459710339i	0.00498372604781568-0.00774878129276565i	0.00617288394885092-0.00757912101267381i	0.00686117351245783-0.00772279085255873i	0.00712320915442962-0.00823000818040453i	0.00707073587974478-0.00909374750903608i	0.0068385280708565-0.0102422756667715i	0.00656610447988-0.0115416451004754i	0.0063773578179023-0.0128096006044046i	0.0063611843270648-0.0138400698674682i	0.0065566662914335-0.0144348923327062i	0.0069460352507798-0.0144373316813496i	0.007457449990374-0.0137608538950115i	0.0079777495766917-0.0124070702991622i	0.0083732170258925-0.0104687010840581i	0.00851456708201777-0.00811652169362192i	0.00830135650004299-0.00557275574827567i	0.00768109682449601-0.00307635928822874i
26	-0.205168045940338-0.019147250068803i	-0.210278148542676-0.023203870178258i	-0.208965510015646-0.026546175271064i	-0.201219037312585-0.028745070737911i	-0.187614474318393-0.029455892598806i	-0.169254910671532-0.028479109153063i	-0.147636233357767-0.025801720931579i	-0.124460094227353-0.021609916623314i	-0.101426455150534-0.016269296795502i	-0.0800402215448575-0.0102758311470498i	-0.0614616078780435-0.0041868927789105i	-0.0464193033602013+0.0014543823323588i	-0.0351921450732288+0.0061874632212728i	-0.0276521780180029+0.0096840866644265i	-0.0233524588599239+0.0117726444674691i	-0.021638300945063+0.0124365128580578i	-0.0217609881859876+0.0117907420181834i	-0.0229772230709551+0.0100449715510175i	-0.0246239519707444+0.0074615904873525i	-0.0261648775382501+0.0043171484754521i	-0.0272104727442986+0.0008724970754787i	-0.0275168592297339-0.0026460062721881i	-0.0269703764313555-0.0060548011553415i	-0.025564419463443-0.0092135422819915i	-0.0233737900449257-0.0120211369139456i	-0.0205300377125118-0.0144107056435548i	-0.0171995871815077-0.0163457603664894i	-0.0135651693497125-0.0178184810650252i	-0.0098103182345556-0.0188495779978882i	-0.006106434301596-0.0194881958257787i	-0.00260202612723-0.0198098770113637i	0.0005859316689853-0.0199108357009684i	0.0033782080247649-0.0198976378084286i	0.0057364903335121-0.019872646498843i	0.0076628413293787-0.0199169843409862i	0.0091949461705977-0.0200739421963059i	0.0103971300000828-0.0203364007495042i	0.0113478152766381-0.0206416803344526i	0.0121248581858743-0.0208762132577074i	0.0127908646982201-0.0208906613676582i	0.0133809366237424-0.0205239116199445i	0.013895177484728-0.0196322616390858i	0.014297639154117-0.0181185906424127i	0.0145222918014654-0.0159558387720099i	0.014485264834356-0.0131999007148004i	0.0141013355471033-0.0099889761236283i	0.0133017419476439-0.0065290989202038i	0.0120500910534003-0.0030683659444777i	0.0103534989589558+0.0001353688026196i
27	-0.218818673764255-0.00701417562615i	-0.2275523681029-0.009637438862971i	-0.230930517054123-0.011882907369156i	-0.228775820532479-0.013464097171357i	-0.221347059633521-0.01414277889529i	-0.209312030246174-0.013769286228111i	-0.193668314522111-0.012311997568801i	-0.175624323439674-0.009869708063721i	-0.156459673578568-0.00666374471832i	-0.137386726184129-0.003010677423362i	-0.11943355265383+0.000719607758799i	-0.103363272078244+0.004152833479808i	-0.0896370472108829+0.006957468123354i	-0.0784198608029199+0.0088820979695925i	-0.069621282980065+0.0097775412209921i	-0.0629590352379765+0.0096016772885795i	-0.0580317633796861+0.0084085240190547i	-0.0543887980307283+0.0063259117709817i	-0.0515879864395151+0.0035276111350035i	-0.0492368373010491+0.0002057939287082i	-0.0470161933914834-0.0034515452086014i	-0.0446886797146088-0.0072756158325513i	-0.0420959059004238-0.0111239300152579i	-0.0391488484606089-0.0148809307497202i	-0.035815294611597-0.0184546946979164i	-0.0321071210468921-0.0217724578254942i	-0.0280689328620235-0.0247771396846605i	-0.0237685272895009-0.0274259695392187i	-0.0192889593759993-0.0296911052128428i	-0.0147217154804605-0.0315611325558335i	-0.0101605768809864-0.0330418005451903i	-0.0056960436467887-0.0341544075375413i	-0.0014105297159243-0.0349308770442719i	0.0026252086513324-0.0354055756502195i	0.006353885491427-0.0356050615183131i	0.0097313751278698-0.0355379009828062i	0.012724274530646-0.0351871762011368i	0.0153058019308083-0.0345081505237451i	0.0174509494955474-0.0334327306682468i	0.0191321131218672-0.0318810045566988i	0.0203164717545394-0.0297785272385114i	0.020966133167061-0.0270765487893436i	0.0210415316341022-0.0237714000349713i	0.0205078611002318-0.0199190484522334i	0.0193436147972217-0.0156415049811539i	0.0175497510733613-0.0111231881851973i	0.0151577532502648-0.0065972299927252i	0.0122349628550886-0.0023236158142128i	0.00888601341447747+0.00143743817370058i
28	-0.236377623753526+0.005010530002192i	-0.249255704983871+0.003265108359473i	-0.257777221996364+0.001491915197399i	-0.261613806015147-0.000137383936158i	-0.260745444776708-0.00146458271263i	-0.255456025789947-0.002369044255196i	-0.246294870034398-0.002787241806167i	-0.234010367843009-0.002723963341436i	-0.219466026292387-0.002252880322894i	-0.203551456042031-0.001506213495718i	-0.187100693667327-0.000655373452696i	-0.170827929927885+0.000113787687362i	-0.155286820757325+0.000626515687038i	-0.140855014237151+0.000740936369283i	-0.1277413051712+0.000362553819293i	-0.116009721804637-0.000550344916991i	-0.105613305992784-0.001990209508139i	-0.0964304149896881-0.0039107338514679i	-0.0882977415113593-0.006241246736826i	-0.0810363840688896-0.0089015231472461i	-0.0744696035988408-0.0118140021626306i	-0.068432862957982-0.0149114545422222i	-0.062778036731146-0.0181394868514034i	-0.0573741948576149-0.0214545467986628i	-0.0521071953693938-0.0248190133088846i	-0.0468796893818396-0.0281953460572813i	-0.0416123144208215-0.0315411140205086i	-0.0362460749665175-0.0348061383907683i	-0.0307453525737757-0.0379321803852561i	-0.0251007283121137-0.0408548175732662i	-0.019330824749378-0.0435065908240439i	-0.0134826054934318-0.0458202968451212i	-0.0076298975410414-0.0477314740342648i	-0.0018702163915862-0.0491796047498876i	0.003679805608633-0.0501081795325955i	0.0088899995277466-0.0504643461116275i	0.0136228977047569-0.0501992189719905i	0.0177403938471814-0.0492699338349723i	0.0211107167178064-0.0476441671775904i	0.0236156799742121-0.0453071772321096i	0.0251581421264187-0.0422706194620274i	0.025669474879316-0.0385816538489225i	0.0251166290709398-0.0343303960674818i	0.0235081711961198-0.0296537137919829i	0.0208985194744938-0.0247337783265201i	0.0173896044577418-0.0197905823316129i	0.0131293491062056-0.015068660210692i	0.0083066937149577-0.0108192757115411i	0.00314332229952608-0.00728014856476524i
29	-0.253345151171913+0.015665038601595i	-0.269609205191066+0.014216807920657i	-0.282277611713857+0.012346413041392i	-0.290908218986415+0.010153635071838i	-0.295274468390392+0.007756029010846i	-0.295375992925014+0.005275709729475i	-0.291427660320924+0.002826158781336i	-0.283829337090589+0.000501111784843i	-0.273121185342905-0.001632850020108i	-0.259930934960241-0.003539146740313i	-0.244920050253492-0.005209553202831i	-0.228735027724129-0.006658998648109i	-0.211968449567461-0.007918372242249i	-0.195132274279691-0.009027125467273i	-0.178643636896812-0.010027268301272i	-0.162821581054898-0.010959804264853i	-0.147891946665373-0.01186389317924i	-0.133997204949264-0.012778266094685i	-0.121208301928916-0.013743831642927i	-0.109536339834711-0.014806138649627i	-0.0989429212466321-0.016016442602714i	-0.0893489347075606-0.0174305192325679i	-0.0806422677657237-0.0191049602085512i	-0.0726852858524289-0.0210913193712011i	-0.0653229070875494-0.0234290020468697i	-0.0583918105411144-0.0261380934667674i	-0.0517308633536163-0.0292133559600445i	-0.0451923754885543-0.0326204064328577i	-0.0386534034600849-0.0362946891499484i	-0.0320260987197104-0.0401433892334136i	-0.0252660577883696-0.0440499980301129i	-0.0183777632867372-0.0478809281234739i	-0.0114164629625535-0.0514934281264671i	-0.0044861606997607-0.0547440634802788i	0.0022662649155552-0.057497166320597i	0.0086604837279704-0.059632846736899i	0.0144950829220245-0.0610543267397198i	0.0195620780570583-0.0616944507744629i	0.0236626095122437-0.0615212184915535i	0.0266227640817696-0.0605420906750946i	0.0283084070176513-0.058806685070291i	0.0286379125821782-0.0564073714809262i	0.0275917567810732-0.0534772595857334i	0.0252181018158553-0.0501851911928219i	0.0216337682437722-0.0467276073602298i	0.0170203520522909-0.0433175253545876i	0.0116156720285831-0.0401712627778302i	0.0057011781693087-0.0374939022171911i	-0.0004136502229307-0.0354647214544324i
30	-0.264116641410124+0.024446757274994i	-0.281918261412431+0.022919912903112i	-0.296584715610623+0.020672807012272i	-0.307617206858408+0.017777283916979i	-0.31467468011295+0.014347068095887i	-0.317592757736831+0.010530485725907i	-0.316388641674868+0.006500223777509i	-0.311252143737845+0.002441198215041i	-0.302524559162495-0.00146225822362i	-0.290668312792046-0.005038720912001i	-0.276231017961565-0.008140539621816i	-0.259807733074779-0.010652568783712i	-0.242004824176968-0.012498405593406i	-0.223408076541738-0.013644062988538i	-0.204556730446902-0.01409920369764i	-0.185924141278013-0.013916159969129i	-0.167904945584537-0.013186974336243i	-0.150808055865413-0.012038655644734i	-0.134854538634096-0.010626797239767i	-0.120179417595067-0.009127691869046i	-0.106836605210428-0.00772912533186i	-0.0948064007511972-0.0066201403052953i	-0.0840052071797518-0.0059802129910025i	-0.0742972456559051-0.0059684424192387i	-0.0655080545493529-0.006713474139695i	-0.0574394555684984-0.0083049308082509i	-0.0498854873819299-0.0107870801951502i	-0.0426485971811833-0.0141553334189862i	-0.0355551959528922-0.0183559481556184i	-0.0284695685519541-0.0232890425161453i	-0.0213051147098202-0.0288147414969905i	-0.0140319939934068-0.034762014995989i	-0.0066804519821873-0.0409395530147401i	0.0006606012402816-0.0471478777166523i	0.0078498327551742-0.0531918197920858i	0.0147042342956844-0.0588924846895775i	0.0210136783000132-0.0640978931619163i	0.0265582403688854-0.0686915885836449i	0.0311269712552395-0.0725986500140991i	0.0345366256538605-0.0757887268783211i	0.036648801118464-0.0782759121382352i	0.0373840232163616-0.0801154892374653i	0.0367315359335939-0.0813978139609009i	0.0347539083677575-0.0822398103038816i	0.0315860226135931-0.0827747486141134i	0.0274285201779292-0.0831411107136293i	0.0225362992329017-0.0834714082946833i	0.0172031102437304-0.0838817933842955i	0.0117436335634665-0.0844631823017022i
31	-0.264444604909567+0.031424324577461i	-0.281569702374445+0.029664742651249i	-0.295791956861368+0.027005877641734i	-0.306620053346578+0.02351788935858i	-0.313687985972277+0.019327143803734i	-0.316776403535349+0.014611641716976i	-0.315824123222926+0.009592014009568i	-0.310929046206011+0.004518646932538i	-0.302338720721834-0.000344116415843i	-0.290431729575399-0.00473546677764i	-0.275691819046652-0.008415923755235i	-0.25867716111821-0.011184030784879i	-0.239987322365593-0.01289066232661i	-0.220230417661878-0.013449883439408i	-0.199992608656016-0.012845609007774i	-0.179811641901011-0.011133659697608i	-0.160155591773436-0.008439168723367i	-0.141407452410883-0.004949627186949i	-0.123855764903794-0.000904142902106i	-0.107691100805045+0.003420287001494i	-0.0930079572075956+0.0077245337355049i	-0.0798114406590219+0.0117040848559577i	-0.0680280051017195+0.0150657280250128i	-0.0575194384479787+0.0175431650504694i	-0.0480992429155233+0.0189106559876778i	-0.0395505134595328+0.0189939454073903i	-0.0316443834596445+0.0176779120974889i	-0.0241580825201522+0.0149105984399022i	-0.0168916489124372+0.0107035048617507i	-0.00968237250393259+0.00512826612383314i	-0.00241612592837492-0.00168995232802391i	0.004965118418538-0.00958180018607653i	0.0124600867979245-0.0183451265967413i	0.0200095606740811-0.0277575779896227i	0.0275022303666125-0.0375895174956256i	0.0347846559672212-0.0476163690429769i	0.0416746187263745-0.0576295505092911i	0.047976852580096-0.0674452875977361i	0.0534999182649608-0.0769107872850609i	0.0580728517012736-0.0859074839875172i	0.061560206901047-0.0943513335340802i	0.0638742329505-0.102190394508066i	0.064983171201534-0.109400175078845i	0.064915012932638-0.115977407832052i	0.063756484141875-0.121933021527319i	0.061647475447983-0.127285092260233i	0.058771557668944-0.132052474812534i	0.055343565194934-0.13624965018355i	0.051595446943375-0.139883103592122i
32	-0.253437791061228+0.036758283933769i	-0.268184049896037+0.034668135349992i	-0.280189776558801+0.031565204073195i	-0.289026115356148+0.027518246539955i	-0.294369929272066+0.022656833687336i	-0.296022989591158+0.0171683261736i	-0.29392375465731+0.011290228080697i	-0.288150790039943+0.005298215072888i	-0.278917585430895-0.000509453992859i	-0.266559238430491-0.005830073876677i	-0.251512125652325-0.010375845501885i	-0.234288202317848-0.013892971379523i	-0.215445917046179-0.016179020389449i	-0.195559876955107-0.017097226020647i	-0.175191351926351-0.01658664114984i	-0.154861489794867-0.014667422861607i	-0.135028765866164-0.011440924156695i	-0.116071758727142-0.007084683713199i	-0.0982778793521069-0.0018427900530772i	-0.0818382267373574+0.0039875811869649i	-0.0668483361914101+0.0100724227255053i	-0.0533142498886854+0.016058773861358i	-0.0411630855119482+0.021593016688157i	-0.0302571095633478+0.0263384433916961i	-0.020410231186256+0.0299910824703099i	-0.0114058092547676+0.0322929632938228i	-0.0030146973107815+0.0330422254421799i	0.0049874745273496+0.0320997215445476i	0.0128046742555674+0.0293920025456016i	0.020607259750268+0.0249107987549856i	0.0285217933302129+0.0187093085205491i	0.0366243106366312+0.0108957715907003i	0.0449372835023883+0.0016249308167095i	0.0534303100385911-0.0089119304283506i	0.0620243500152787-0.0204976502691719i	0.0705991094508167-0.0328998360501819i	0.0790029787971256-0.0458808441377589i	0.0870647608802608-0.0592065446946574i	0.094606305547896-0.0726534704887044i	0.101455113797651-0.086014123094586i	0.10745599620843-0.099100396145248i	0.112480972304856-0.111745254111264i	0.116436772976795-0.123802955896523i	0.119269541060453-0.135148216805329i	0.120966590611225-0.145674746953095i	0.121555352355457-0.155293583985127i	0.121099868943533-0.163931558089563i	0.11969538024597-0.171530102950196i	0.117461635918103-0.178044481016158i
33	-0.233788769679442+0.040726506487103i	-0.245492076303305+0.038191663702056i	-0.254688208605954+0.034534403694887i	-0.261041854319849+0.029806870469565i	-0.264306654893251+0.024119450113935i	-0.264339657752097+0.017639301556324i	-0.261110059080386+0.010584889526672i	-0.254701488463424+0.00321664772233i	-0.245307586413745-0.004175764048028i	-0.233221151992784-0.011288837041504i	-0.218817638334653-0.017822206119989i	-0.202534200160923-0.023496078809508i	-0.184845809794906-0.028067866716569i	-0.166240130733606-0.031346839897174i	-0.147192860510139-0.033205782902484i	-0.128145133657923-0.033588874857379i	-0.109484331829966-0.032515318576101i	-0.0915293132794101-0.0300785738441165i	-0.0745206861291676-0.0264413750610476i	-0.0586163487731406-0.0218270038328947i	-0.0438921428363147-0.0165075193648534i	-0.030347139006548-0.0107898084631065i	-0.0179128241290469-0.0050003965261745i	-0.00646528945593851+0.00053003636961255i	0.00416056457632392+0.00548155471064998i	0.014155799689071+0.0095585198928489i	0.0237221245010703+0.0125011869229696i	0.0330573272119703+0.0140949095764111i	0.0423421570471282+0.0141766954367161i	0.0517292051898926+0.0126390220170892i	0.0613341810602248+0.0094309786259048i	0.0712298282287348+0.0045569300182699i	0.0814425808564042-0.0019269962336806i	0.0919519288899211-0.0099182181090387i	0.102692339757288-0.019274372150458i	0.113557477432178-0.029820897596691i	0.124406368686468-0.04135908310582i	0.135071094377015-0.053674158176683i	0.145365534639716-0.066543064375481i	0.155094674629441-0.079741611764378i	0.164063984356182-0.093050806678394i	0.172088422190113-0.106262220101267i	0.179000673506487-0.11918234291043i	0.184658317147465-0.131635937681461i	0.188949703607577-0.143468441309353i	0.191798419429437-0.154547496517804i	0.193166291981988-0.164763695391148i	0.193054949717009-0.174030610065051i	0.191505991318438-0.182284172975708i
34	-0.209859259155932+0.044561982161711i	-0.218757475150139+0.041677365989555i	-0.225485447185085+0.037575802262619i	-0.229801827002548+0.032281103842704i	-0.231536001456969+0.025868475217783i	-0.230597424656853+0.018464537404451i	-0.226980726924596+0.01024427448998i	-0.220766150902092+0.001424920791648i	-0.212115207389223-0.00774295702216i	-0.201261801261032-0.016986705590183i	-0.188499417518348-0.026024492167999i	-0.174165247273461-0.03457907108135i	-0.158622346613642-0.042391536030199i	-0.142241039424881-0.04923418600244i	-0.125380790179185-0.054921704171555i	-0.108373686998378-0.059319982854835i	-0.091510501738283-0.0623521089357549i	-0.0750300533416054-0.0640012345861831i	-0.05911231963963-0.0643102774320742i	-0.0438754495846131-0.0633786029661617i	-0.0293765497510371-0.0613560233480182i	-0.0156158788437521-0.0584345885070519i	-0.0025438985175447-0.0548387407300998i	0.0099294928749394-0.0508144510859232i	0.0219242735129-0.0466179582509221i	0.0335788849626122-0.0425046942485575i	0.0450387668396795-0.0387189161066245i	0.0564454254840483-0.0354844769294538i	0.0679265140229369-0.0329970732389159i	0.079587285163021-0.0314182050608223i	0.0915036659702027-0.03087098665129i	0.103717103538725-0.03143785264734i	0.116231245986771-0.033160118963427i	0.129010455542049-0.036039281152802i	0.141980097993328-0.040039866016775i	0.155028512351515-0.045093595821253i	0.168010532515863-0.051104579687112i	0.180752405687786-0.057955214952367i	0.19305792765571-0.065512464025659i	0.204715591395626-0.073634170675143i	0.215506522235793-0.082175094433604i	0.22521295048692-0.090992372575755i	0.233626951853785-0.099950164638303i	0.240559168338334-0.108923292404871i	0.245847209103296-0.117799755524829i	0.249363423424656-0.126482075753337i	0.251021738167025-0.134887497160068i	0.250783262186766-0.142947141457903i	0.248660381963607-0.150604282840282i
35	-0.18491151549138+0.051085539236632i	-0.191522607788442+0.048485729150416i	-0.196326252527438+0.044671230023162i	-0.199152597754624+0.039639122730684i	-0.199884048667909+0.033428571540223i	-0.198460703002012+0.026121749674346i	-0.194882897472224+0.017842569272366i	-0.189210648892533+0.008753186585915i	-0.181559990164705-0.000951594119063i	-0.172096422018869-0.01105174667719i	-0.161025906516876-0.02131087790518i	-0.148583999523354-0.03148600933954i	-0.135023841497311-0.041337721289412i	-0.120603788864904-0.050640075080964i	-0.105575467687639-0.059189753662063i	-0.0901729694641296-0.0668139255477799i	-0.0746037937682736-0.0733764353824644i	-0.0590419869688952-0.0787820463753429i	-0.0436237466801311-0.0829785941757001i	-0.0284455753570604-0.0859570467848065i	-0.0135648903982824-0.087749590245325i	0.0009971534058602-0.088425966506918i	0.0152509897387292-0.0880883721194756i	0.0292325512388515-0.086865281271093i	0.0429962347031182-0.0849045839814608i	0.0566073865141437-0.0823664321180734i	0.0701347377053374-0.0794161660802766i	0.083643159647495-0.0762176580905835i	0.0971870405377484-0.0729273587437924i	0.110804509149027-0.069689276024383i	0.124512663493404-0.066631053837939i	0.138303903641929-0.063861252752054i	0.152143422709978-0.061467870904489i	0.165967878126429-0.059518079275287i	0.17968524472477-0.05805908403931i	0.193175838353882-0.057119971103086i	0.206294489274274-0.056714336279912i	0.218873834264924-0.056843461521732i	0.230728681483324-0.057499766266745i	0.241661380242662-0.058670246420712i	0.251468098004943-0.060339614537234i	0.259945869584999-0.062492875287585i	0.266900240791973-0.065117110852517i	0.272153283647343-0.068202310259611i	0.275551716875286-0.071741151886704i	0.276974827937603-0.075727734488036i	0.27634186584636-0.080155342771451i	0.273618561275113-0.085013421321763i	0.268822435244283-0.090284007713871i
36	-0.159785694763237+0.063641669248428i	-0.164383507667286+0.062478528077806i	-0.167469526790412+0.060261777646541i	-0.168919638012396+0.056971634822183i	-0.168646796575922+0.052619810641659i	-0.166604249188298+0.047250602783241i	-0.162786917018941+0.040940518336957i	-0.157230844036004+0.033796396765263i	-0.150010740941859+0.025952097665404i	-0.141235780229329+0.017563910399977i	-0.131043912188625+0.008804925296009i	-0.119595065541292-0.000141327882778i	-0.107063662114267-0.009087624485046i	-0.0936309075821687-0.0178498042422871i	-0.079477317909278-0.0262531848788749i	-0.06477590508894-0.0341383028488606i	-0.0496863805248747-0.0413657089614813i	-0.0343506468353292-0.0478196182282884i	-0.0188897475758946-0.0534102950494611i	-0.0034023386719455-0.0580751399891896i	0.0120353557593596-0.0617785262174288i	0.0273682292223419-0.0645105063980355i	0.0425598167228718-0.0662845698650062i	0.0575889017330776-0.0671346724123185i	0.0724454770123735-0.0671117856365796i	0.0871263343133378-0.0662802197382041i	0.1016305440207-0.064713964461842i	0.115955058129633-0.062493269755115i	0.130090633854469-0.059701653524601i	0.14401823567562-0.05642348145797i	0.15770603519684-0.052742215999713i	0.171107094079612-0.048739380665067i	0.184157787451714-0.044494234097576i	0.196777004045829-0.04008409754641i	0.208866144146911-0.035585231610412i	0.220309925494231-0.031074115092744i	0.230977998313347-0.026628942737633i	0.240727361222166-0.02233113177782i	0.249405557694403-0.018266612000722i	0.256854616476975-0.014526672714679i	0.262915678037499-0.011208154406713i	0.267434222843545-0.008412804086616i	0.270265786997698-0.006245661233071i	0.27128201818171-0.004812404413753i	0.270376892281631-0.004215664013158i	0.267472881097806-0.004550389525222i	0.262526836906514-0.005898444723755i	0.255535342903363-0.008322684017936i	0.246539271929204-0.011860831447874i
37	-0.134179930307544+0.083310941004003i	-0.136819558106982+0.084662512796434i	-0.138164609018198+0.08523753254542i	-0.13812419411605+0.085006208048949i	-0.136634654453058+0.083959775110084i	-0.133661715455244+0.082111385320095i	-0.129201476274221+0.079496082218609i	-0.123280179024711+0.076169851744966i	-0.115952773341654+0.072207788985253i	-0.107300361807166+0.06770147757349i	-0.0974266763633371+0.0627557264586764i	-0.0864537901156076+0.0574848472391197i	-0.0745173090767268+0.0520086807965174i	-0.0617613117374056+0.046448592502936i	-0.0483333096306532+0.0409236500511573i	-0.0343794895304647+0.0355471775281344i	-0.0200404692589197+0.0304238455353228i	-0.0054477571416424+0.0256474128631836i	0.0092789462944388+0.0212991841500404i	0.0240335224994513+0.0174471942378755i	0.0387242607331195+0.0141460777782767i	0.0532737659362059+0.0114375359315791i	0.0676180272248701+0.0093512740124094i	0.0817047649054255+0.0079062570879363i	0.0954912028484561+0.0071121162775573i	0.108941431137226+0.006970537280784i	0.122023531512161+0.007476473989535i	0.134706636375188+0.008619052649045i	0.146958082577869+0.010382064041955i	0.158740805714077+0.01274398030254i	0.170011101001531+0.015677476722479i	0.180716854726253+0.019148484718088i	0.190796327007372+0.023114847461841i	0.200177543333226+0.027524692110873i	0.208778329591758+0.032314669797486i	0.216507003538076+0.037408244435736i	0.223263714959917+0.042714231966958i	0.228942407240615+0.048125801152269i	0.233433354560718+0.053520143950844i	0.236626211632498+0.058759006840445i	0.23841349670492+0.063690243644385i	0.238694413774855+0.068150505754751i	0.237378906737418+0.071969128188259i	0.234391826905782+0.074973201762778i	0.229677086259057+0.076993745938423i	0.223201662268894+0.077872817578432i	0.214959316528161+0.077471312882427i	0.20497388895089+0.075677148357579i	0.193302032300328+0.07241344737471i
38	-0.108958668156048+0.106569180972656i	-0.109878436884359+0.11063554615287i	-0.109705387298705+0.114181864944499i	-0.108381574993699+0.117167380139155i	-0.10587053470347+0.119563841764166i	-0.10215871920479+0.121356293578674i	-0.09725613727544+0.122543351638389i	-0.09119614965824+0.123136969541889i	-0.084034424175227+0.123161715657683i	-0.07584709406208+0.122653616929016i	-0.06672820456813+0.121658649483702i	-0.056786569321288+0.120230976181759i	-0.046142187621387+0.118431043764817i	-0.03492239489814+0.116323656342312i	-0.023257929840118+0.113976137145794i	-0.011279102621911+0.111456677110718i	0.000887760636662+0.10883294791687i	0.013123440770399+0.106171030273589i	0.025318386228689+0.103534677606678i	0.037374615000587+0.100984903339385i	0.0492068986158061+0.0985798492236415i	0.0607432083004653+0.096374865140639i	0.0719244423591028+0.0944227096353776i	0.0827034904703669+0.0927737669113056i	0.0930437229698336+0.0914761712503376i	0.102917019827833+0.090575734361284i	0.112301473777851+0.090115584857875i	0.121178914190936+0.090135451160057i	0.129532402520969+0.090670548276445i	0.137343846566008+0.091750063384085i	0.144591869878766+0.093395272760607i	0.151250055226973+0.09561736112102i	0.157285658152225+0.098415051359891i	0.162658859737057+0.101772185724863i	0.167322598167589+0.105655426313394i	0.17122298817645+0.110012261489315i	0.1743003075932+0.114769513678455i	0.176490502581049+0.119832541743665i	0.177727139115183+0.125085316956585i	0.17794370904185+0.130391525220964i	0.177076185521436+0.135596810013367i	0.175065715305039+0.140532221500245i	0.171861334215622+0.145018879153366i	0.167422597076554+0.148873790276854i	0.16172202343268+0.151916698157039i	0.154747274684966+0.15397776455109i	0.146502995402383+0.154905825813031i	0.137012270139397+0.154576904159933i	0.126317665617235+0.152902609382324i
39	-0.086674456520763+0.126090079367794i	-0.08648772534487+0.1318680731417i	-0.085437996826054+0.137238226279521i	-0.083498264225445+0.142146269414844i	-0.080658483709172+0.146545431032665i	-0.076926316893445+0.150397413813602i	-0.072327292192139+0.153673116533718i	-0.066904361554613+0.156353090179463i	-0.060716856871048+0.158427731921861i	-0.053838878785262+0.159897234925333i	-0.046357178303032+0.160771324532472i	-0.038368616826799+0.161068821159628i	-0.029977311593672+0.160817076446334i	-0.021291589647639+0.160051331281508i	-0.012420883425009+0.158814042064177i	-0.003472704109777+0.157154215085708i	0.005450175146554+0.15512677874091i	0.014252205102402+0.152792010211595i	0.02284711185614+0.150215018413577i	0.031159433279392+0.147465269641436i	0.03912548713889+0.144616127860881i	0.046693747551115+0.141744369346486i	0.053824637416963+0.1389296225802i	0.060489774783201+0.136253680028426i	0.066670738960098+0.133799629313109i	0.072357446111919+0.131650757730118i	0.077546242578123+0.129889195991673i	0.082237836337217+0.128594284018144i	0.086435192125501+0.127840662732827i	0.090141513521591+0.127696119937781i	0.093358425996522+0.128219244015019i	0.0960844591352+0.129456964763985i	0.098313904988493+0.131442084419469i	0.100036104193147+0.134190922067293i	0.101235183740804+0.137701209668723i	0.10189024189355+0.141950386301015i	0.101975948585154+0.146894437891905i	0.101463505492326+0.152467421904373i	0.100321890387909+0.158581799771091i	0.098519296664121+0.165129674506652i	0.096024671896225+0.171984997446927i	0.09280925938502+0.179006767572009i	0.088848053634629+0.186043200917489i	0.084121094040716+0.192936798137398i	0.078614539558718+0.199530187659819i	0.072321489269603+0.205672572623937i	0.065242537751489+0.211226564579033i	0.057386078035658+0.216075148422046i	0.048768386708855+0.220128493750604i
40	-0.069780798748711+0.135023273968629i	-0.069216779867614+0.140826395910942i	-0.06801983877787+0.146177209742943i	-0.066182416153017+0.151012152598468i	-0.063709148997786+0.155273779295082i	-0.060617090023284+0.158912024629053i	-0.056935539490958+0.161885325439979i	-0.052705485662114+0.164161578459403i	-0.04797866750744+0.165718916991345i	-0.042816290877179+0.166546296747496i	-0.037287445942114+0.166643888172631i	-0.031467288431135+0.166023278866634i	-0.025435059124002+0.164707494821314i	-0.01927202444576+0.162730852823945i	-0.013059425270022+0.160138658343282i	-0.006876520813323+0.156986763462227i	-0.0007988096883+0.153340998062876i	0.005103499053577+0.149276484762525i	0.010766705281635+0.144876844433735i	0.016134484459831+0.140233295011671i	0.021158377458656+0.135443642257112i	0.025797899561922+0.130611157783463i	0.030020285103734+0.125843337523149i	0.033799903487701+0.121250533379519i	0.037117399431149+0.116944452442747i	0.039958624096589+0.113036522044598i	0.042313433464651+0.109636125109323i	0.044174435259724+0.106848718553972i	0.045535765649128+0.104773857535354i	0.04639197180803+0.103503159587579i	0.046737066614562+0.103118254446624i	0.046563807865716+0.103688776806825i	0.045863237416172+0.105270469523834i	0.044624496692005+0.107903472984189i	0.042834915420339+0.111610881664835i	0.040480351507333+0.116397650571855i	0.037545743121995+0.122249931698325i	0.034015820408456+0.129134913500976i	0.029875914846936+0.137001224527627i	0.025112799816231+0.145779945858007i	0.019715496733134+0.155386256348555i	0.013675987229039+0.165721710463933i	0.00698978275265+0.176677121649402i	-0.000343682029507+0.188135995877531i	-0.008320847739811+0.199978431483896i	-0.016934016910009+0.21208537408966i	-0.026171505371934+0.224343090731724i	-0.036017917048512+0.236647706685363i	-0.046454485784064+0.248909633159958i
41	-0.059023020502685+0.131675000156107i	-0.058593561523181+0.136127429843892i	-0.057710801843006+0.140021019965072i	-0.056371937819988+0.143293917221413i	-0.054581836920605+0.145891039796235i	-0.052353062282732+0.147765422145602i	-0.049705687927444+0.148879439100684i	-0.04666691193622+0.149205877957144i	-0.043270484141707+0.148728831619373i	-0.039555973567564+0.147444391087156i	-0.03556790848576+0.145361121364967i	-0.031354828063012+0.142500310961538i	-0.026968288733502+0.138895991246684i	-0.022461870350458+0.134594727772995i	-0.017890226643664+0.129655191011991i	-0.013308221491955+0.124147518602658i	-0.008770187107488+0.118152485027209i	-0.004329332671038+0.111760497541184i	-0.000037322645476+0.105070439186756i	0.0040559665581356+0.0981883808683037i	0.0079025140715481+0.0912261848846233i	0.0114560598731592+0.0843000221547098i	0.014671871979774+0.0775288248368282i	0.0175064086298423+0.071032695328867i	0.0199169156039189+0.064931291951131i	0.0218610033985134+0.0593422111255108i	0.0232962507281592+0.0543793857109786i	0.0241798796101385+0.0501515194135857i	0.0244685431088258+0.0467605778746377i	0.0241182598977557+0.0443003581003952i	0.0230845205382989+0.0428551592103315i	0.0213225793392728+0.0424985788681469i	0.0187879335479324+0.0432924609911667i	0.0154369792134584+0.0452860211477243i	0.0112278211806476+0.0485151761739107i	0.006121204118228+0.0530021037045046i	0.0000815229950669+0.058755055282593i	-0.006922134403552+0.0657684433050958i	-0.0149149630394789+0.0740232171649167i	-0.0239154837526187+0.0834875375389083i	-0.0339346994598124+0.0941177499151563i	-0.044975402802493+0.105859649325659i	-0.05703166381609+0.118650018123761i	-0.070088514341386+0.132418407884476i	-0.084121832802838+0.147089125553464i	-0.099098419552374+0.162583373329487i	-0.114976240178944+0.178821481974051i	-0.131704802957849+0.19572516884748i	-0.149225627821612+0.213219745499847i
42	-0.053942900640617+0.120813308029332i	-0.053942355867664+0.123570685486269i	-0.053612465306162+0.125716273752452i	-0.052947118064493+0.127200899792073i	-0.051944494252928+0.127982855644013i	-0.050607122188651+0.128029031275179i	-0.048941854696426+0.127315913766537i	-0.046959773577344+0.125830423696382i	-0.044676034984941+0.123570563586566i	-0.042109671476876+0.120545858208319i	-0.039283368684423+0.116777572230523i	-0.036223235681796+0.112298696924542i	-0.032958588114208+0.107153704179842i	-0.029521761891455+0.101398072682764i	-0.0259479727773623+0.0950975975134161i	-0.0222752335841124+0.0883275003795004i	-0.0185443360684622+0.0811713630092171i	-0.0147988992480246+0.0737199106797554i	-0.0110854799936893+0.0660696763160422i	-0.0074537357381678+0.0583215779578197i	-0.0039566233275662+0.0505794436151311i	-0.0006506127969452+0.0429485176193288i	0.0024041094787744+0.0355339815859966i	0.005143476908506+0.0284395211407116i	0.0074994483523673+0.0217659667596533i	0.0094000135612324+0.0156100336148012i	0.0107693268295395+0.0100631813758595i	0.0115279937803981+0.0052106107025505i	0.0115935310600241+0.0011304088509607i	0.0108810121702548-0.0021071474099531i	0.00930390501641709-0.00444012737165932i	0.00677509836994421-0.0058153198963185i	0.00320810577063198-0.0061884475286153i	-0.00148157311962915-0.00552422661881474i	-0.00737496159211148-0.00379628113441285i	-0.0145480201147746-0.0009869196573028i	-0.0230700058292383+0.0029132135075652i	-0.0330018211171693+0.0079056010688783i	-0.0443943967621739+0.0139844163918606i	-0.057287154927623+0.0211371743400818i	-0.0717065948515159+0.0293454548820824i	-0.0876650399656041+0.0385856842723528i	-0.10515957932574+0.048829957782375i	-0.124171229136351+0.060046887026906i	-0.144664332180075+0.072202453916313i	-0.166586204587734+0.08526085221346i	-0.189867031086414+0.099185296660725i	-0.214420002115609+0.113938778773988i	-0.240141679432806+0.129484747801664i
43	-0.054261464976268+0.110587866136074i	-0.05500227889229+0.112324487242607i	-0.055525333514049+0.11350419507205i	-0.055822471686445+0.114095040322691i	-0.055887813931175+0.11407214059418i	-0.055717878434675+0.113418431631808i	-0.055311686325018+0.112125281189779i	-0.054670858812747+0.110192944294696i	-0.053799713688332+0.107630842483382i	-0.052705369109558+0.104457654116151i	-0.051397862501277+0.100701207992437i	-0.0498902916792263+0.0963981780556535i	-0.048198983981161+0.091593582780452i	-0.046343697258555+0.0863400986845727i	-0.0443478541030603+0.0806972030879372i	-0.0422388077417148+0.0747301665440127i	-0.0400481347551593+0.0685089200936207i	-0.0378119463044219+0.0621068264597211i	-0.0355712060673396+0.0555993873610697i	-0.0333720397731592+0.0490629211552398i	-0.0312660182760642+0.0425732459490748i	-0.0293103937129582+0.0362044031021444i	-0.0275682666197214+0.0300274547056448i	-0.0261086610794261+0.0241093861987941i	-0.0250064851566942+0.0185121418816833i	-0.0243423551028859+0.0132918168288979i	-0.0242022641172615+0.0084980237634913i	-0.0246770797884802+0.0041734480002707i	-0.0258618586358894+0.0003535978093467i	-0.0278549712888779-0.0029332483106296i	-0.0307570376089164-0.0056659017247674i	-0.0346696772603034-0.0078299408742127i	-0.0396940876331021-0.0094172203873416i	-0.0459294673613687-0.0104252312948024i	-0.053471309704935-0.010856335267062i	-0.0624095955272781-0.0107168987138283i	-0.0728269202810858-0.0100163546657098i	-0.0847965931160622-0.0087662215864669i	-0.0983807488018082-0.0069791086570263i	-0.113628514513141-0.004667736675327i	-0.130574273610456-0.001844002596922i	-0.149236067373004+0.001481886014953i	-0.169614173270683+0.005302182658358i	-0.191689894901319+0.009612258446006i	-0.215424594328071+0.014411125383965i	-0.240758992410858+0.019701811535146i	-0.26761275704377+0.02549157670208i	-0.295884393205032+0.031791960820262i	-0.325451442613916+0.038618660831022i
44	-0.059587285178969+0.107114112024911i	-0.061446595199443+0.108831622955078i	-0.063223284032715+0.110114316683325i	-0.064912664715816+0.110942479023222i	-0.066511291570028+0.111301809166403i	-0.068017066676048+0.11118380110548i	-0.069429350874744+0.110586007461555i	-0.07074908303675+0.109512173401009i	-0.071978911354246+0.107972231492851i	-0.073123340135283+0.105982151990264i	-0.074188895003975+0.103563647019224i	-0.075184308522268+0.100743731405378i	-0.0761207270597177+0.097554147235425i	-0.0770119382726761+0.0940306635879427i	-0.0778746168559724+0.0902122670330037i	-0.0787285843573243+0.0861402623421016i	-0.0795970768703616+0.0818573062281674i	-0.0805070124312911+0.0774063997197564i	-0.0814892480304558+0.0728298668508401i	-0.0825788144115936+0.0681683486268854i	-0.0838151153669094+0.0634598416436315i	-0.0852420771391475+0.0587388102505644i	-0.0869082328973966+0.0540353997605005i	-0.0888667271324091+0.0493747759351651i	-0.0911752252729143+0.0447766128800468i	-0.0938957148887221+0.0402547476448132i	-0.097094186527556+0.035817015358642i	-0.100840184513547+0.031465273765314i	-0.10520622087363+0.02719562071011i	-0.110267048886492+0.022998802630437i	-0.116098796477379+0.018860806581315i	-0.122777963701539+0.014763622952223i	-0.130380292744459+0.01068616096386i	-0.138979523082934+0.006605294422105i	-0.148646048556419+0.002497011185114i	-0.159445496952897-0.001662363518i	-0.171437256183074-0.005894902301805i	-0.184672974078271-0.010219803421234i	-0.199195061194133-0.014652145964666i	-0.215035227647896-0.019201707112669i	-0.232213085898588-0.023871875089544i	-0.250734851459987-0.028658689532956i	-0.270592172804692-0.033550038304831i	-0.291761120190164-0.038525036342419i	-0.314201360854699-0.043553608095918i	-0.337855545056776-0.048596290524253i	-0.362648923848261-0.053604268638246i	-0.388489215379659-0.058519650310413i	-0.415266732044554-0.063275981634909i
45	-0.066895471347125+0.110374402736776i	-0.069932832329104+0.112531989692151i	-0.073020948178315+0.114341987323275i	-0.076160821319472+0.115784775074558i	-0.079354073009554+0.116843827925879i	-0.082602972999594+0.117505883942675i	-0.085910471128032+0.117761034804354i	-0.089280232866567+0.117602733962776i	-0.092716680776159+0.11702771925721i	-0.09622504362816+0.116035849219046i	-0.099811414597759+0.114629854874033i	-0.103482819445019+0.11281501151778i	-0.107247294970695+0.110598737620172i	-0.111113977285014+0.107990130619732i	-0.115093198580098+0.104999451811341i	-0.119196590179805+0.101637574722712i	-0.123437188689336+0.097915413233301i	-0.127829541120788+0.093843347138146i	-0.132389803972614+0.089430663832734i	-0.13713583043525+0.084685035240903i	-0.142087239226002+0.079612048988613i	-0.147265458065446+0.074214812121953i	-0.152693734532693+0.068493644376046i	-0.15839710700927+0.062445876139531i	-0.164402328664729+0.056065763862863i	-0.17073773796586+0.049344532781554i	-0.17743307000956+0.042270553538211i	-0.184519204080297+0.034829655674978i	-0.1920278441986+0.027005577127986i	-0.199991131028211+0.018780544894011i	-0.208441185307413+0.010135978069039i	-0.217409584916473+0.001053300593318i	-0.226926779732572-0.008485152609018i	-0.237021450495113-0.018495155726861i	-0.247719819943499-0.028989560918464i	-0.259044926431035-0.039977240825009i	-0.271015871998593-0.051462031422109i	-0.283647058449963-0.063441703021495i	-0.296947426253004-0.075906987673687i	-0.310919712050713-0.08884069094525i	-0.325559741167058-0.102216915047797i	-0.340855771708208-0.11600041859579i	-0.356787906675948-0.130146135900765i	-0.373327589924408-0.144598875722427i	-0.390437200813026-0.159293215859544i	-0.408069761058689-0.174153605957058i	-0.426168765599403-0.189094686522932i	-0.444668147290565-0.20402182749083i	-0.463492383010748-0.218831884840852i
46	-0.068507143912328+0.115196815791794i	-0.071938369842112+0.11740958251352i	-0.075473693495039+0.119258039817933i	-0.07911567612523+0.120712370947606i	-0.082867013405302+0.121743931229363i	-0.086730502403135+0.122325400347898i	-0.090709006231279+0.122430902823307i	-0.094805417706914+0.122036094799036i	-0.099022623409821+0.121118216332963i	-0.103363469514854+0.1196561095526i	-0.107830730700984+0.117630204251516i	-0.11242708330032+0.115022473730581i	-0.117155083649803+0.111816364884027i	-0.122017152350451+0.107996707655302i	-0.127015564831583+0.103549609999694i	-0.132152448270704+0.098462345349891i	-0.137429784545949+0.092723240250026i	-0.142849418511459+0.086321570270838i	-0.148413070502341+0.079247472516533i	-0.154122351611155+0.071491882962709i	-0.159978779948509+0.063046506512263i	-0.16598379582202+0.053903827018999i	-0.172138773555+0.044057163612018i	-0.178445027531226+0.033500778472824i	-0.184903810004918+0.022230039794869i	-0.191516298262615+0.010241642024496i	-0.198283568869401-0.002466116317127i	-0.205206556975934-0.01589299885251i	-0.212285999001032-0.030036445218585i	-0.219522357429891-0.04489113820491i	-0.226915726969291-0.060448531732481i	-0.23446572186465-0.076696349099494i	-0.242171344792852-0.093618062611108i	-0.250030838381097-0.111192367183602i	-0.258041521045787-0.129392661719229i	-0.266199609476524-0.148186552942801i	-0.274500030688538-0.16753539693857i	-0.282936227113323-0.187393893799025i	-0.291499958674504-0.207709750578406i	-0.300181106188797-0.228423427125847i	-0.308967480728048-0.249467978359553i	-0.317844643768424-0.270769005148403i	-0.326795743030961-0.292244724215022i	-0.335801368881456-0.313806165398805i	-0.344839436007985-0.335357502261148i	-0.353885094835227-0.356796519428732i	-0.362910676773337-0.378015217310812i	-0.371885676944614-0.39890055195466i	-0.380776777495187-0.419335304884723i
47	-0.054517676815598+0.117456289949521i	-0.056698020824444+0.119101062460415i	-0.058900580226175+0.12029766015425i	-0.061123452927922+0.121005978324146i	-0.063364683446505+0.121186286423816i	-0.065622237901486+0.120799473439252i	-0.067893977277133+0.119807291890191i	-0.070177629842154+0.118172598893132i	-0.072470763694612+0.115859592988146i	-0.074770760451612+0.112834045726417i	-0.077074791126485+0.109063527322769i	-0.079379795228532+0.104517625984667i	-0.0816824640809507+0.0991681608231559i	-0.0839792292817026+0.0929893885188174i	-0.0862662571307059+0.0859582041442694i	-0.0885394497172447+0.0780543367223592i	-0.090794453206785+0.0692605402155518i	-0.0930266736905037+0.0595627806887398i	-0.095231300768349+0.0489504203585825i	-0.0974033388325507+0.0374163991339734i	-0.0995376458087365+0.0249574140636439i	-0.101628978901937+0.011574096840567i	-0.103672046690508-0.002728810825886i	-0.10566156671796-0.01794228456174i	-0.107592327555983-0.034052848451192i	-0.10945925415639-0.05104241147159i	-0.111257475179165-0.068888111298767i	-0.112982390881711-0.087562168062814i	-0.114629740083125-0.107031751142262i	-0.116195664678552-0.127258862558816i	-0.117676770173157-0.148200240955618i	-0.119070180732984-0.169807290490587i	-0.120373587310129-0.192026039234792i	-0.121585287490836-0.21479713181852i	-0.122704215835347-0.238055861101074i	-0.123729963625069-0.261732243544168i	-0.124662787103171-0.285751142735916i	-0.12550360348602-0.310032445139431i	-0.126253974231755-0.334491291627502i	-0.126916075275654-0.359038367716965i	-0.127492654176433-0.383580254641646i	-0.127986974360199-0.40801984251302i	-0.128402746896255-0.432256805828696i	-0.128744050488223-0.456188140518935i	-0.129015240611957-0.479708760592138i	-0.129220848975223-0.502712151274881i	-0.129365474709914-0.525091074365717i	-0.129453668932148-0.546738320360525i	-0.129489814515351-0.567547500786838i
48	-0.019913804709096+0.119490829853455i	-0.019143919114972+0.120603355752018i	-0.01821467219334+0.121222964040455i	-0.017118338825481+0.121308139174542i	-0.01584744588294+0.120817868389607i	-0.014394807093307+0.119711950987663i	-0.012753557664484+0.117951315454008i	-0.010917188876712+0.115498342048054i	-0.008879582889907+0.112317188421653i	-0.006635048041932+0.108374115748208i	-0.004178354929701+0.103637812796718i	-0.0015047735680184+0.0980797153557211i	0.0013898880900593+0.091674318401944i	0.0045092440136491+0.0843994784159143i	0.0078562881187316+0.0762367032708003i	0.0114333502968057+0.0671714271599464i	0.0152420503578557+0.0571932680819466i	0.0192832498820797+0.0462962654687077i	0.0235570020710074+0.0344790956211433i	0.0280624997951052+0.0217452627085335i	0.0327980221496374+0.008103263191124i	0.0377608799509817-0.0064332783585067i	0.0429473607291506-0.0218455039308548i	0.0483526738960381-0.0381092490044825i	0.0539708968899239-0.055195003315803i	0.0597949232119019-0.0730679068952494i	0.0658164133760612-0.0916877826005117i	0.07202574988936-0.11100920616819i	0.078411997456218-0.13098161457639i	0.084962869664097-0.151549453261739i	0.091664703447169-0.172652362464639i	0.098502442643143-0.194225402686387i	0.105459631951562-0.216199318931691i	0.112518422568564-0.23850084308146i	0.119659590711989-0.26105303339536i	0.126862570161058-0.283775649784309i	0.134105499816077-0.306585563123098i	0.14136528713607-0.329397196496782i	0.148617688136428-0.352122995896023i	0.155837404425842-0.37467392750151i	0.16299819753382-0.396959998331531i	0.170073020529206-0.418890796675835i	0.177034166659497-0.440376048409358i	0.183853434453753-0.461326184977423i	0.190502308432864-0.481652918575929i	0.196952154264375-0.501269819821742i	0.203174426890373-0.520092893025458i	0.209140889851575-0.538041144046029i	0.214823843734919-0.555037135628527i
49	0.029387841331958+0.128240784592841i	0.033767346333784+0.129721999388198i	0.038479512760128+0.13077420303039i	0.043533383641622+0.131363655439014i	0.048937128642336+0.131457430487946i	0.054697960668839+0.131023697384897i	0.060822054263185+0.130032006284993i	0.067314466215668+0.12845357554702i	0.074179058815882+0.126261577919182i	0.081418426143054+0.12343142284742i	0.08903382377963+0.119941032035677i	0.097025102316424+0.115771105355603i	0.105390645003925+0.110905374204508i	0.114127309893286+0.105330839445772i	0.123230376802442+0.099037991135911i	0.132693499438167+0.092021007347212i	0.142508663003808+0.084277929533778i	0.152666147624906+0.075810812061283i	0.163154497930897+0.066625843725246i	0.173960499140037+0.056733439317664i	0.185069160006271+0.046148299564968i	0.196463703000122+0.034889438049169i	0.208125562109973+0.02298017403548i	0.22003438866435+0.010448090460564i	0.232168065588691-0.002675043318067i	0.244502730520488-0.016353384052833i	0.257012808212989-0.0305471620928i	0.269671052658704-0.045212863133413i	0.282448599357982-0.060303443169141i	0.295315028143778-0.075768575227733i	0.308238436949788-0.091554926114391i	0.32118552687425-0.107606461058952i	0.33412169884465-0.123864773843758i	0.347011162128485-0.140269439698526i	0.359817054861205-0.156758387985179i	0.372501576674221-0.173268291464124i	0.385026133403075-0.189734968736998i	0.397351493738779-0.206093796302589i	0.409437957554452-0.222280126544615i	0.421245535495579-0.238229707894337i	0.432734139266853-0.253879103378773i	0.44386378188327-0.269166103777193i	0.454594786980052-0.284030131664614i	0.4648880060976-0.298412632720534i	0.474705042676781-0.312257450822794i	0.484008481319639-0.325511183628321i	0.492762120694605-0.338123515561978i	0.500931208296956-0.350047525388785i	0.508482675118692-0.361239965829645i
50	0.078082143861535+0.147524848817941i	0.085220608148249+0.150443449584335i	0.0927610472457+0.153081758727294i	0.10070792630045+0.15541688718961i	0.109064339410915+0.157426761358669i	0.117831927701075+0.159090317874092i	0.127010802688349+0.160387697384521i	0.136599475604914+0.161300435214458i	0.146594793295459+0.161811646856993i	0.156991881272696+0.161906206188713i	0.167784094465763+0.161570914310427i	0.178962976146425+0.160794656952362i	0.190518225464725+0.159568548445888i	0.20243767396995+0.157886060355491i	0.214707271435483+0.155743132984457i	0.227311081247883+0.153138268114707i	0.2402312855622+0.150072601514096i	0.253448200367755+0.146549953941746i	0.266940300551946+0.142576859601276i	0.280684254994692+0.138162571230762i	0.294654971673255+0.133319041273891i	0.308825652706774+0.128060878845804i	0.323167859222055+0.122405282486018i	0.337651585877185+0.116371948975784i	0.352245344837241+0.109982958784208i	0.366916258956743+0.103262638992403i	0.381630163886228+0.096237404823621i	0.396351718785133+0.088935581175554i	0.411044525289626+0.081387205804779i	0.42567125435166+0.073623816048628i	0.440193780533807+0.06567822118296i	0.454573323312854+0.057584262701918i	0.468770594913066+0.04937656496481i	0.482745954157096+0.041090278782941i	0.496459565788019+0.032760820613589i	0.5098715646798+0.024423610087492i	0.522942224315037+0.016113808619186i	0.535632128868154+0.007866061835771i	0.547902348189136-0.00028575149088i	0.559714614937555-0.008308761410028i	0.571031503069362-0.016171337179121i	0.581816606830097-0.023843303749576i	0.592034719358508-0.03129614221406i	0.60165200995483-0.038503172291181i	0.61063619901922-0.045439715161129i	0.618956729619115-0.05208323522432i	0.62658493460101-0.058413459630402i	0.633494198123594-0.064412474712826i	0.639660110456937-0.07006479876002i
51	0.110317201883336+0.172536291391305i	0.118370810606007+0.17725872458033i	0.126771812304116+0.181854347390646i	0.135517444933191+0.186308612270227i	0.144603494982568+0.190607509501795i	0.15402425631582+0.19473767759546i	0.163772496680285+0.198686510523006i	0.173839432348948+0.202442260537104i	0.184214711295988+0.205994135328076i	0.194886405240405+0.209332388297445i	0.205841010820922+0.212448400771667i	0.217063460090836+0.215334755041183i	0.228537140444523+0.217985297188977i	0.240243924008855+0.22039518876866i	0.252164206453864+0.222560946503929i	0.264276955098618+0.224480469307851i	0.276559766111355+0.226153052060567i	0.288988930528499+0.227579385735865i	0.301539508746116+0.228761543628911i	0.314185413070487+0.22970295360699i	0.326899497852577+0.230408356480192i	0.339653656674917+0.230883750767046i	0.352418926009357+0.231136324308613i	0.365165594720705+0.231174373360832i	0.377863318754882+0.231007209966224i	0.39048124032091+0.23064505856981i	0.402988110854131+0.230098942997505i	0.41535241703319+0.229380565055985i	0.427542509115643+0.228502176138504i	0.439526730855995+0.22747644332932i	0.451273550275326+0.226316311588273i	0.462751690562915+0.225034863665003i	0.473930260406706+0.22364517943784i	0.48477888307068+0.222160196394703i	0.495267823562268+0.220592572971523i	0.505368113261415+0.218954556437693i	0.515051671413761+0.217257856967746i	0.524291422923241+0.215513529464588i	0.533061411913295+0.213731864602832i	0.5413369105603+0.211922290442599i	0.549094522737192+0.210093285826i	0.556312282038999+0.208252306612522i	0.562969743794771+0.206405725637904i	0.569048070701828+0.204558787096382i	0.574530111748149+0.202715575851217i	0.579400474116954+0.200879001976059i	0.583645587794134+0.199050800623202i	0.587253762624169+0.197231547107072i	0.590215237583866+0.195420686885819i
[truncated: 58 more columns]
