# Supplementary material for: Reconstructing spruce budworm outbreak severity: a comparison of paleoecological and tree-ring signals
Source: PLoS One. 2025 Aug 12;20(8):e0329406. doi: 10.1371/journal.pone.0329406 (PMC12342301; doi:10.1371/journal.pone.0329406)
Supplement: S7 Dataset — (ZIP) [file pone.0329406.s007.zip › Belanger wavelet data/Coherence_Lepidopteran_scales_GSI/coherence_wavelet_wave.txt]

V1	V2	V3	V4	V5	V6	V7	V8	V9	V10	V11	V12	V13	V14	V15	V16	V17	V18	V19	V20	V21	V22	V23	V24	V25	V26	V27	V28	V29	V30	V31	V32	V33	V34	V35	V36	V37	V38	V39	V40	V41	V42	V43	V44	V45	V46	V47	V48	V49	V50
1	-5.08126518487296e-03+7.69851016396e-06i	-4.15138622736917e-03-2.006365959599e-05i	-2.7172427789156e-03-3.85362332628e-05i	-1.48662064842615e-03-3.825775767095e-05i	-7.39346512356837e-04-2.5441068160795e-05i	-3.80974328406209e-04-1.323879649811e-05i	-2.27930621023578e-04-7.129474461605e-06i	-1.57404740654208e-04-5.230213426829e-06i	-1.16893677047648e-04-5.486764736095e-06i	-8.98961727546425e-05-5.6430675649509e-06i	-7.11186348923641e-05-4.6027850728232e-06i	-5.80560577607432e-05-3.5412771530053e-06i	-4.85879794951879e-05-2.8120845887882e-06i	-4.0849030817754e-05-1.8970536661016e-06i	-3.46139467556347e-05-1.0198209680953e-06i	-3.01214009623686e-05-5.309593633472e-07i	-2.66134137650399e-05-5.504064897235e-07i	-2.32844076461604e-05-1.2083774376326e-06i	-2.01033341532349e-05-2.0336674886849e-06i	-1.75411118574803e-05-2.210822606316e-06i	-1.57866509825767e-05-1.7855983233141e-06i	-1.48463933857913e-05-1.5133416573271e-06i	-1.45615134855805e-05-1.6377330741442e-06i	-1.4104404920781e-05-1.8617856731224e-06i	-1.30540936898326e-05-2.0022277753221e-06i	-1.18661611940442e-05-1.8495147427457e-06i	-1.08788949745546e-05-1.2805154117616e-06i	-1.01514219590664e-05-6.993749267774e-07i	-9.58892783082782e-06-5.0350177342873e-07i	-8.99096573109146e-06-5.5660730002448e-07i	-8.27607127739667e-06-6.203356047772e-07i	-7.55451761577069e-06-6.8256052214392e-07i	-6.96977529352252e-06-7.9500812481201e-07i	-6.41711769899691e-06-9.4653719716614e-07i	-5.75421206597455e-06-1.0520956722753e-06i	-5.20345352209597e-06-9.4210897957657e-07i	-5.05522471484964e-06-6.6472809371216e-07i	-5.17771825798396e-06-5.7871924167895e-07i	-5.18826504781282e-06-8.538292563191e-07i	-4.79060759570487e-06-1.25414236902206e-06i	-4.0348492956843e-06-1.30784279906536e-06i	-3.39809022402972e-06-8.8876834766763e-07i	-3.19959637739581e-06-4.6776550680942e-07i	-3.36128475745447e-06-4.3551710101476e-07i	-3.59344868867937e-06-7.1400821011906e-07i	-3.57937597535965e-06-1.03414303921731e-06i	-3.43878196824045e-06-1.26567982774293e-06i	-3.44182718879966e-06-1.32579781283301e-06i	-3.42906290457997e-06-1.23599212636791e-06i
2	-7.17486652200281e-03+3.106842115841e-05i	-5.74514265713542e-03-9.9079844762e-06i	-3.56952182100299e-03-4.096357995375e-05i	-1.76594026463213e-03-4.48044569816e-05i	-7.44181892685707e-04-2.8662421366447e-05i	-3.13519767017074e-04-1.2313193698735e-05i	-1.65808093804868e-04-4.625258166998e-06i	-1.12951473508663e-04-2.833440167124e-06i	-8.48267945976077e-05-3.8871832773622e-06i	-6.52196549351465e-05-4.7596359645649e-06i	-5.12990340168211e-05-3.8405626167387e-06i	-4.19286097672962e-05-2.802354323765e-06i	-3.537214287629e-05-2.2665208178923e-06i	-2.96554075639184e-05-1.4158665807242e-06i	-2.48647110116166e-05-4.57350617011e-07i	-2.17342952885408e-05+1.342218816502e-07i	-1.94670247176545e-05+1.748558143112e-07i	-1.70131633711419e-05-6.124108758134e-07i	-1.43800284821781e-05-1.689274851062e-06i	-1.2248460483771e-05-1.9232516673588e-06i	-1.08963507615637e-05-1.3338557594849e-06i	-1.04089938528466e-05-9.675185791846e-07i	-1.06870403122844e-05-1.1608738074769e-06i	-1.06722292220402e-05-1.4981809321631e-06i	-9.79897585490404e-06-1.75715566272584e-06i	-8.71416603693066e-06-1.66545498679769e-06i	-7.89423639372778e-06-1.01336631619882e-06i	-7.39536896758442e-06-3.2504749901847e-07i	-7.08741268880258e-06-1.4640220687567e-07i	-6.70274704961629e-06-2.7419670574842e-07i	-6.12594072356189e-06-3.6441916037722e-07i	-5.52054140650607e-06-4.1837887066226e-07i	-5.0974262086123e-06-5.3407189410831e-07i	-4.69710598078204e-06-7.214641216751e-07i	-4.0821046226927e-06-8.763248305252e-07i	-3.54350381673951e-06-7.4730215019998e-07i	-3.50722970958794e-06-3.6721765506692e-07i	-3.83478656651975e-06-2.1814624542566e-07i	-4.03391994232445e-06-5.6612871258907e-07i	-3.70015741411376e-06-1.11741439729151e-06i	-2.87762654812691e-06-1.22553846365545e-06i	-2.18149480282031e-06-6.9628895641296e-07i	-2.02907309504411e-06-1.5265174892908e-07i	-2.31626341037286e-06-1.1570860227226e-07i	-2.65713330092367e-06-4.570030177434e-07i	-2.63882797193737e-06-8.2363630631362e-07i	-2.45799718334162e-06-1.07661395101448e-06i	-2.50642659720955e-06-1.12702665613961e-06i	-2.54561380431191e-06-1.01051935602508e-06i
3	-9.07476833417039e-03+7.344347802626e-05i	-7.13610257382239e-03+1.972146936728e-05i	-4.2194873285657e-03-2.852966719957e-05i	-1.87795954326465e-03-4.2885591774e-05i	-6.39188967741959e-04-2.8209732966777e-05i	-1.86660054989417e-04-1.0075127741396e-05i	-7.3988675701834e-05-1.689918268072e-06i	-5.23960526711742e-05-1.145059260523e-07i	-4.24621431282022e-05-1.6818572100519e-06i	-3.31255604977914e-05-3.1391052625053e-06i	-2.58008484418934e-05-2.4716387235686e-06i	-2.12329877022274e-05-1.605948489394e-06i	-1.83817211655905e-05-1.4298194213376e-06i	-1.5365331614995e-05-8.731808658921e-07i	-1.25253270590125e-05-3.67425937067e-08i	-1.1066365012575e-05+5.622092047455e-07i	-1.03000031065971e-05+7.24530520039e-07i	-9.04285513215657e-06+1.23922383465e-08i	-7.3196398825721e-06-1.12312523726682e-06i	-5.90803244073542e-06-1.37944171585649e-06i	-5.09004539216344e-06-7.0791300165672e-07i	-5.01409131794123e-06-3.0123841144728e-07i	-5.71272659870224e-06-5.3137270031227e-07i	-6.06591865175051e-06-9.0770159849742e-07i	-5.43124543016801e-06-1.235445664023e-06i	-4.56983851556286e-06-1.24160942800664e-06i	-4.02311986147758e-06-6.2884092578428e-07i	-3.81224623139857e-06+4.810107493345e-08i	-3.79044076932548e-06+1.6191183574221e-07i	-3.66467227127126e-06-3.470255374023e-08i	-3.29592891792367e-06-1.2890491148737e-07i	-2.88268747400661e-06-1.4563298349156e-07i	-2.69043757240143e-06-2.2492470850403e-07i	-2.52386599227321e-06-4.0551869010515e-07i	-2.05415858360735e-06-5.9208495029969e-07i	-1.58581140351071e-06-4.7976150900035e-07i	-1.63111495008596e-06-5.69740180285e-08i	-2.08213210857345e-06+1.4843613401672e-07i	-2.42818230508383e-06-2.0337059698466e-07i	-2.22137484504039e-06-8.2558408842059e-07i	-1.47712014339945e-06-9.929329807993e-07i	-8.41605745745414e-07-4.55296845680456e-07i	-7.57964515122617e-07+1.11395448386092e-07i	-1.11158528453299e-06+1.4089490926453e-07i	-1.4844136535365e-06-1.9130474799996e-07i	-1.42982908509011e-06-5.1066067796645e-07i	-1.21191605408108e-06-7.1994646799977e-07i	-1.30523335694923e-06-7.4393391308005e-07i	-1.40254219834174e-06-6.2014066361688e-07i
4	-0.0104677913148679+0.0001358881150102i	-8.14233508131991e-03+7.339101864844e-05i	-4.66249911323478e-03+4.61155458003e-06i	-1.92646245438204e-03-2.889255790232e-05i	-5.46460835570088e-04-2.4028873584264e-05i	-9.396020675617e-05-8.5227614394134e-06i	-1.20927893949014e-05-6.058594531951e-07i	-1.23107500049299e-05+1.0010328994898e-06i	-1.3915703348655e-05-2.448454956367e-07i	-1.11889957487126e-05-1.6741240289059e-06i	-8.31273939043273e-06-1.22226750079322e-06i	-6.93101874178262e-06-5.6721710190956e-07i	-6.51735067895239e-06-7.0129538913194e-07i	-5.43063988890572e-06-5.1230809506483e-07i	-4.01536781894758e-06+4.466002499229e-08i	-3.62422352734469e-06+5.2725054410761e-07i	-3.78883344555787e-06+8.0271205663881e-07i	-3.40646260121096e-06+3.5834133664082e-07i	-2.49693418261977e-06-5.8500231378969e-07i	-1.75510229519714e-06-8.3124243387257e-07i	-1.35785705950339e-06-2.443000662382e-07i	-1.44706015627133e-06+1.0016690454812e-07i	-2.18949272632948e-06-1.1085287098069e-07i	-2.63299084124147e-06-4.0541315430854e-07i	-2.18207206979753e-06-6.9038107612969e-07i	-1.56419909967454e-06-7.7514171127709e-07i	-1.26516191032849e-06-3.184366425518e-07i	-1.25124949982136e-06+2.2171687464376e-07i	-1.39223664271907e-06+2.5856201062914e-07i	-1.43407363371572e-06+4.264209806425e-08i	-1.23638625917268e-06-2.845881838571e-08i	-9.88370927018718e-07-2.010605725041e-09i	-9.67886237365548e-07-2.4836571703646e-08i	-9.93703785409955e-07-1.5051727241729e-07i	-7.04375819322749e-07-3.24001328219096e-07i	-3.42049513472573e-07-2.58918123151224e-07i	-3.92650700361049e-07+1.06731152868648e-07i	-8.00585524943952e-07+3.21001014552922e-07i	-1.15611508379021e-06+4.413764999256e-08i	-1.07270939833353e-06-5.1736960240093e-07i	-5.27854613856827e-07-7.20792350827608e-07i	-5.7106063951199e-08-3.0457155580365e-07i	-3.1844910411131e-08+1.53949084414803e-07i	-3.50861050230936e-07+1.71977689392072e-07i	-6.54980154803222e-07-6.1143898663756e-08i	-5.52657462943895e-07-2.44234769147152e-07i	-3.27446772006679e-07-3.64430461782218e-07i	-4.46912995316145e-07-3.68371625491162e-07i	-5.81825468097665e-07-2.68752955367076e-07i
5	-0.0113100272822113+0.0002151503242853i	-0.00880642429292294+0.00015067768222108i	-5.03926050003536e-03+6.129484525864e-05i	-2.07467819485179e-03+7.0908488538e-07i	-5.84103682584063e-04-1.4135324241963e-05i	-9.66285670002183e-05-7.0227177174793e-06i	-5.04895986240513e-06-1.10559682412107e-06i	-2.09891963161169e-06+5.013930940215e-07i	-3.75008159557472e-06+6.128396521138e-08i	-2.62287434462736e-06-7.9782780409927e-07i	-1.46839990794191e-06-4.8276409714081e-07i	-1.23609421051951e-06-3.003679736079e-08i	-1.5925201633179e-06-2.6729648015757e-07i	-1.34204321446299e-06-3.1467627868794e-07i	-6.51464089525168e-07-3.9034635164227e-08i	-6.00744287268779e-07+2.63375064893457e-07i	-9.54622201110074e-07+5.61983695750088e-07i	-9.12754273897708e-07+4.18256476570141e-07i	-4.9883604014404e-07-1.87557653055055e-07i	-2.04217984268504e-07-4.14094004693791e-07i	-7.15504285887409e-08-6.68623298213448e-08i	-1.66766266987682e-07+1.30389031371779e-07i	-6.89056612325649e-07-8.109930843613e-09i	-9.98533895968213e-07-1.34519149861382e-07i	-6.66614170388832e-07-2.83804204235447e-07i	-2.57640379738001e-07-3.89790640862042e-07i	-1.15897097921437e-07-1.40027411134134e-07i	-1.69435717696938e-07+1.9453631543563e-07i	-3.27415368038547e-07+1.82681012774892e-07i	-4.17924255019048e-07+1.207342856052e-08i	-3.23238089329124e-07-2.4099049174276e-08i	-1.78607819605675e-07+1.8948211544753e-08i	-2.17262549481976e-07+3.4334043704376e-08i	-3.21249488103463e-07-1.5695189214984e-08i	-1.87613153915249e-07-1.23994561000581e-07i	4.78760862152375e-08-9.9353970792049e-08i	3.628259897703e-08+1.35612468472746e-07i	-2.10174358589908e-07+2.92274524220845e-07i	-4.50652953221938e-07+1.18671892347556e-07i	-4.35816970700363e-07-2.85469938087788e-07i	-1.21083896369346e-07-4.87700996813746e-07i	1.50263468465655e-07-2.70420806680173e-07i	1.34919370871845e-07+1.931051496614e-09i	-9.31707392774642e-08+2.4784296703781e-08i	-2.84229625793587e-07-5.0139607426224e-08i	-1.62307581531535e-07-6.8232034665366e-08i	2.8509317460548e-08-1.0303285040669e-07i	-8.3696498358521e-08-1.13694083929657e-07i	-2.1597608699499e-07-6.3608109949594e-08i
6	-0.0117814321855063+0.0003061194072976i	-0.00929676301344178+0.00024732709274558i	-0.00548394279032635+0.00014128096186767i	-2.39745965528135e-03+4.937314128564e-05i	-7.68972522253273e-04+5.904796381218e-06i	-1.80395987175354e-04-1.90976422471e-06i	-3.32219066794195e-05-3.097691308635e-07i	-7.0309099601164e-06+4.415001611579e-07i	-2.26086111612081e-06+1.5082182398257e-07i	-6.34842583211394e-07-3.33465876589788e-07i	-5.2278049639564e-08-1.88001710821323e-07i	-5.46341864673222e-08+6.06755683753357e-08i	-3.63856937951026e-07-1.15411757961346e-07i	-3.50055344030345e-07-2.05298672758546e-07i	-3.30855242464777e-08-7.98015156130888e-08i	-7.2028655659767e-09+9.82056116027115e-08i	-1.84009590803421e-07+3.44623812445984e-07i	-1.42009730600474e-07+3.79599919351677e-07i	6.7206993144283e-08+6.48319354125696e-08i	1.46481318686997e-07-1.62498239145102e-07i	1.11079452522104e-07-9.77766847638e-08i	-1.76001597491715e-08-4.90821799836776e-08i	-3.31944438298897e-07-7.7533061598367e-08i	-4.69313647099785e-07-2.3070499036417e-08i	-2.10727602815447e-07-2.1807732938558e-08i	6.435804908035e-08-1.06316414250017e-07i	1.4240890775683e-07-4.2290460923547e-08i	9.21975854915584e-08+9.1489949611044e-08i	-2.51529490859882e-08+6.29034514391887e-08i	-1.09436249671047e-07-3.0482073341873e-08i	-7.83983507642134e-08-3.66249045732493e-08i	-2.53839127477264e-09-3.64626328746067e-09i	-3.38006006332841e-08+2.04737884402611e-08i	-1.23994533785938e-07+3.2529436122179e-08i	-8.37800512418287e-08+1.35750912877583e-08i	4.22842527922981e-08+3.47548560088449e-08i	6.9639022702738e-08+1.4050036972282e-07i	-1.2761847518794e-08+2.02051694135356e-07i	-1.10627054846216e-07+9.4499889183857e-08i	-1.05205175477632e-07-1.55146707302429e-07i	4.4076838421519e-08-3.3693703383183e-07i	1.57140411934801e-07-3.07706196036839e-07i	9.6885378623407e-08-2.10600188592012e-07i	-8.116324011633e-08-1.62360600777177e-07i	-2.04679406341512e-07-7.8028470170461e-08i	-1.03938815793202e-07+4.3504962879519e-08i	4.2261603659587e-08+7.08765902144139e-08i	-2.05868363191409e-08+3.97229671349036e-08i	-1.07899507645141e-07+3.6848937473479e-08i
7	-0.012107380249463+0.0004038123719183i	-0.00975647535945451+0.00035703361699068i	-0.00603022076409562+0.00024088830409584i	-0.00285874412400267+0.00011787002595019i	-1.04778063529847e-03+3.917476725339e-05i	-3.04689896986474e-04+9.259129083972e-06i	-7.42685039101993e-05+3.2479581316276e-06i	-1.63058592278371e-05+2.1949338781376e-06i	-3.21711476190931e-06+1.08421081254064e-06i	-4.60535731003338e-07+1.58330973350508e-07i	-1.9150793927054e-08-1.08205055747565e-07i	-5.1828073301435e-08-8.76155070047315e-08i	-2.09077602011577e-07-1.69864199161982e-07i	-2.54876862219943e-07-1.8464687446598e-07i	-1.56924416543603e-07-5.9502675483145e-08i	-1.08543097272862e-07+1.16380786239379e-07i	-7.0978810713052e-08+3.23158022419065e-07i	8.983029948143e-08+4.00061402309388e-07i	2.81546999099884e-07+2.11956540724179e-07i	3.09580970323078e-07-6.6805526067074e-08i	1.59365205584674e-07-2.33949703416652e-07i	-9.0685897946032e-08-2.76316605601523e-07i	-3.52545977315023e-07-1.76440056684611e-07i	-3.89588662727586e-07+4.0469754981761e-08i	-1.45376026039202e-07+1.62828876659989e-07i	1.03792797900495e-07+1.05201525125923e-07i	1.93105748058904e-07+3.1821057444821e-08i	1.58008633942582e-07+5.606172354694e-09i	6.05391924625254e-08-3.83768384018278e-08i	-2.51349727644961e-08-7.22295499397368e-08i	-4.62700042623069e-08-5.6376864940051e-08i	-3.12060813042771e-08-2.75756751640127e-08i	-5.52647712647646e-08+6.0147209759274e-09i	-1.05446729726969e-07+6.3716806661974e-08i	-8.8747854342628e-08+1.21431595543825e-07i	-6.237937444119e-09+1.62683703729344e-07i	6.1478581305279e-08+1.83887521474501e-07i	8.6474019634903e-08+1.56241476803548e-07i	8.72616218095094e-08+5.89147980830909e-08i	1.17420888305625e-07-1.05010878975665e-07i	2.00480463385552e-07-2.75006745169845e-07i	2.27012825152277e-07-3.79373323931614e-07i	9.7154643045639e-08-4.12978584912538e-07i	-1.3477945180998e-07-3.49245457554011e-07i	-2.95802324657412e-07-1.45176023546748e-07i	-2.51184583491366e-07+9.5896298859475e-08i	-1.20645487265617e-07+1.99727084932758e-07i	-8.9752329635254e-08+1.76183006958211e-07i	-9.0096165573679e-08+1.35129621600252e-07i
8	-0.0124389014334672+0.0005031397611616i	-0.0102549665163522+0.0004723238511754i	-0.00665406594162172+0.00035330740774413i	-0.00340160534098751+0.00020303257122207i	-1.38019417814155e-03+8.526318307445e-05i	-4.53052459907015e-04+2.5460579033613e-05i	-1.24280841262798e-04+7.12065665149e-06i	-2.92614070687734e-05+3.9690488688692e-06i	-5.63348123079528e-06+2.6448832414833e-06i	-6.2880809831293e-07+1.0731646940868e-06i	4.18715128954736e-08+5.82631037048677e-08i	-9.0373571543933e-08-3.16230060141949e-07i	-2.92574386903079e-07-3.90510421864007e-07i	-4.17375366752017e-07-2.83514612014461e-07i	-4.23582392762348e-07-4.0100432306618e-08i	-3.21670104874104e-07+2.4265841858119e-07i	-1.00019002174881e-07+4.74826774823802e-07i	2.13718378891235e-07+5.34594051606409e-07i	4.81089948770435e-07+3.28553202840966e-07i	5.23768954834331e-07-5.9361584353008e-08i	2.7584801944088e-07-4.02312690219363e-07i	-1.44462898173508e-07-4.93805891477983e-07i	-4.7978255253518e-07-2.72901374554057e-07i	-4.8605433257475e-07+9.7110787085278e-08i	-1.90042604006605e-07+3.23558994604475e-07i	1.32605636513311e-07+2.82004052244745e-07i	2.83460899494026e-07+1.06358768468905e-07i	2.57850236635435e-07-4.6777707995e-08i	1.39698399391613e-07-1.31260434400254e-07i	1.6302022318163e-08-1.46645445246164e-07i	-6.7416614024943e-08-1.10790897326434e-07i	-1.17558761800393e-07-5.3152568029899e-08i	-1.5795068787504e-07+2.7315608844947e-08i	-1.75061731933899e-07+1.41715961182716e-07i	-1.24759513358315e-07+2.53688823283041e-07i	-9.38878332063e-09+3.01634501380315e-07i	1.13359559481644e-07+2.59568982885518e-07i	1.97436018438293e-07+1.56986207634444e-07i	2.48814416977382e-07+3.9367788613673e-08i	3.19732671557859e-07-9.1889498427129e-08i	4.18794104419754e-07-2.60466490504205e-07i	4.25980734633372e-07-4.57361921397431e-07i	2.11769713685018e-07-6.09680915701666e-07i	-1.73448391685114e-07-5.83633519724611e-07i	-4.99445602179889e-07-3.10913815696915e-07i	-5.72523661875532e-07+6.7814277768428e-08i	-4.39429205240767e-07+3.19997892092559e-07i	-2.69399472182394e-07+3.75681348011603e-07i	-1.16971474608552e-07+3.17884152357714e-07i
9	-0.0128481658260648+0.0005980441462044i	-0.010824115572481+0.000585427669053i	-0.00734557946842493+0.00047132804210839i	-0.00401148675268152+0.00030151422976995i	-0.00176746800802051+0.00014481426261258i	-6.3470583059989e-04+4.7288588749194e-05i	-1.89847356257981e-04+8.725274226214e-06i	-4.84033655414524e-05+1.5592676807592e-06i	-9.96622329307795e-06+2.07659616285267e-06i	-8.325054814831e-07+1.65675560448611e-06i	6.0860806051558e-07+3.56616518964367e-07i	2.31827918546314e-07-5.65097228757952e-07i	-3.42505705745538e-07-8.14015901046565e-07i	-7.03892240439131e-07-5.82208139985477e-07i	-7.72869883505592e-07-1.1519954890663e-07i	-5.6394394737747e-07+3.68081033995502e-07i	-1.50265250853097e-07+6.98826785967976e-07i	3.32454670415129e-07+7.57242181055803e-07i	6.97934554801388e-07+4.85976631398071e-07i	7.50755518876314e-07-2.863353018862e-08i	4.01993716738682e-07-5.14701356672194e-07i	-1.85797744132334e-07-6.56987802055223e-07i	-6.3202154773754e-07-3.59471169783773e-07i	-6.32582776311603e-07+1.36228592063763e-07i	-2.41831537269438e-07+4.53295897022864e-07i	2.09740056003775e-07+4.19654086345304e-07i	4.48433770637856e-07+1.63195551074764e-07i	4.29769981399397e-07-9.5992329684513e-08i	2.5958420919684e-07-2.40616450484191e-07i	5.5042922786359e-08-2.63494129324742e-07i	-1.21817335749167e-07-1.97314699608104e-07i	-2.51743872205654e-07-6.9086630547667e-08i	-3.20615854633812e-07+1.08744484788572e-07i	-3.00596832019742e-07+3.08258279856971e-07i	-1.74491328498778e-07+4.55392870264479e-07i	1.9536945614491e-08+4.67141114270548e-07i	1.9749010575089e-07+3.35831295377967e-07i	3.06123580452966e-07+1.51788069503385e-07i	3.82967853249831e-07+1.315994094516e-08i	5.15388069650501e-07-8.1401900453015e-08i	7.00270566153085e-07-2.24551176131551e-07i	7.59891564185026e-07-4.81488309640593e-07i	4.83995986489335e-07-7.67954398426192e-07i	-1.14026494067998e-07-8.55391346207172e-07i	-7.37493744556508e-07-5.75846718082659e-07i	-1.05049438270378e-06-3.594151220563e-08i	-9.59820333071665e-07+4.59822560219407e-07i	-6.14965901586648e-07+6.91896749960667e-07i	-2.09912185357274e-07+6.4359649654622e-07i
10	-0.0133719442587134+0.0006814818670439i	-0.01149533768512+0.0006893252885266i	-0.00812949029989463+0.00059033334851718i	-0.00471521237608044+0.00041462827239405i	-0.00223946892616612+0.00022612503020073i	-8.73569787366904e-04+8.5482456452207e-05i	-2.83813820741094e-04+1.4311474078233e-05i	-7.90905967525348e-05-5.6119083611742e-06i	-1.89843738300457e-05-4.4731991753873e-06i	-2.88512722615909e-06-1.17852803823003e-06i	7.90747688564353e-07-5.58373538673879e-07i	7.460561536866e-07-1.22994172269949e-06i	-1.9717785993216e-07-1.5879948852122e-06i	-9.2394506651768e-07-1.23925493718743e-06i	-1.09475952386219e-06-4.7469286290012e-07i	-7.6821342891099e-07+3.06374557030916e-07i	-1.69186829949808e-07+8.35895640100168e-07i	4.52845502376109e-07+9.87082577338495e-07i	8.73899026744502e-07+7.26314751140633e-07i	9.00417562584305e-07+1.53438179373272e-07i	4.60213430087431e-07-4.33033234372601e-07i	-2.39667338757948e-07-6.6104889056111e-07i	-7.51223220809353e-07-3.91921575471128e-07i	-7.26997784069809e-07+1.23398549327034e-07i	-2.29866273548663e-07+4.66633826591167e-07i	3.5440869466566e-07+4.26993747474593e-07i	6.7914057097589e-07+1.23059833974444e-07i	6.61861719102219e-07-1.94489436315788e-07i	4.21130790019425e-07-3.68362221188095e-07i	1.06068234715406e-07-3.74747038175534e-07i	-1.89593940253128e-07-2.43667354127289e-07i	-4.11177281774334e-07-4.221560284711e-09i	-5.08360468284917e-07+3.03423138578718e-07i	-4.42270681984541e-07+5.92451320474985e-07i	-2.29255503067473e-07+7.35180417008372e-07i	3.6048226535731e-08+6.43867905696306e-07i	2.3590389336827e-07+3.6703124817995e-07i	3.3738106636255e-07+8.0308075273601e-08i	4.40054773086112e-07-5.7919698520575e-08i	6.77218080759212e-07-5.5259600487288e-08i	1.02675729949305e-06-8.524038402563e-08i	1.22617492847517e-06-3.1898143859151e-07i	9.46468293161006e-07-7.13854343069068e-07i	1.1812401973828e-07-9.68800696239121e-07i	-9.18779579154942e-07-7.66989483921494e-07i	-1.63565862118398e-06-1.0272830130147e-07i	-1.70787172169283e-06+6.7727943141345e-07i	-1.202253089618e-06+1.16018752190035e-06i	-4.5530725434468e-07+1.14984417449825e-06i
11	-0.0140423731292636+0.0007450569440041i	-0.0123097142269789+0.000776689441215i	-0.00905251856207315+0.00070673985225178i	-0.00556105582883476+0.0005466958959358i	-0.00284127655200668+0.00034453031239548i	-0.00120415189070969+0.00016372932619203i	-4.25354783739143e-04+4.6809602519779e-05i	-1.28542422110465e-04-3.985966826558e-06i	-3.52259603251705e-05-1.38920787538389e-05i	-8.88785264850041e-06-9.72090424893832e-06i	-1.44971268576113e-06-5.48080665596489e-06i	1.7240152040582e-07-3.85995263689382e-06i	-2.4751624535102e-07-3.31345732287974e-06i	-9.4520415639587e-07-2.5458849096521e-06i	-1.10758890315357e-06-1.39482235326759e-06i	-6.79446954208198e-07-2.17332943823104e-07i	1.7706571868556e-08+6.70917837294273e-07i	6.4644640066588e-07+1.12276014922147e-06i	9.8260827132852e-07+1.0877235445269e-06i	8.89070052791365e-07+6.29807925181837e-07i	3.56789763287118e-07+1.5880575514996e-08i	-3.70648352555321e-07-3.70767846328591e-07i	-8.43819845653291e-07-3.27481423953221e-07i	-7.32789200243745e-07-1.968796092486e-08i	-1.21621396949917e-07+1.94852342632388e-07i	5.73529991981254e-07+1.16444343042032e-07i	9.66277845964923e-07-1.58707349124468e-07i	9.49453857211182e-07-4.0367262552215e-07i	6.4744211450642e-07-4.75226152404791e-07i	2.33153151034427e-07-3.59626024081333e-07i	-1.72410451360525e-07-9.3279134190196e-08i	-4.84405688923068e-07+2.86700134456662e-07i	-6.24727212476461e-07+7.10335750603091e-07i	-5.5165300492492e-07+1.03559798141999e-06i	-3.1612312453651e-07+1.09250767004558e-06i	-5.6214307637557e-08+8.11432609038072e-07i	1.06980270918208e-07+3.24412787783795e-07i	1.92386509463732e-07-8.6004315937696e-08i	3.66288303603985e-07-1.8515982451381e-07i	7.84732915557038e-07+2.3084739344835e-08i	1.37936755146145e-06+2.7930576320718e-07i	1.78606693609936e-06+2.6914777232209e-07i	1.54632496826276e-06-8.026324423066e-08i	4.86771636432781e-07-4.65811379546475e-07i	-1.03756558965868e-06-4.2994991946783e-07i	-2.30565047547125e-06+2.1238217658396e-07i	-2.71042622286416e-06+1.16194042748508e-06i	-2.15673678203855e-06+1.85410031084154e-06i	-1.07389052756018e-06+1.88179153984412e-06i
12	-0.0148956646515966+0.0007761163812656i	-0.013314537931223+0.0008342658219424i	-0.0101698605621817+0.0008089875574976i	-0.00660646832718871+0.0006928027758435i	-0.00362790692512224+0.00050834283088738i	-0.00167154364794812+0.00030648057070229i	-6.41111939113622e-04+1.40779799052703e-04i	-2.04170555729533e-04+3.8589056300835e-05i	-5.51796616766246e-05-6.0567036993607e-06i	-1.3701087907462e-05-1.66257817949193e-05i	-3.4423329633014e-06-1.45198410692413e-05i	-8.995287720826e-07-1.06659715173858e-05i	-4.7470683965443e-07-7.78584633474724e-06i	-5.3843126183031e-07-5.52647366254014e-06i	-3.2796520438395e-07-3.43652454221274e-06i	2.6242953770275e-07-1.52336225029504e-06i	9.10594304239548e-07+5.6339035879742e-08i	1.27819038996701e-06+1.17108749703496e-06i	1.21578417011523e-06+1.69921717144547e-06i	7.3126468463457e-07+1.58936087921091e-06i	-4.153301734953e-08+1.00383097344112e-06i	-8.01152335072527e-07+3.03266451898381e-07i	-1.14712955586642e-06-2.0003284896946e-07i	-8.43958487940341e-07-4.57552268789097e-07i	-4.1426503398237e-08-6.17852434699163e-07i	8.20367899790477e-07-7.82898451461054e-07i	1.3430451852517e-06-8.9011663579173e-07i	1.40504852317155e-06-8.176335453973e-07i	1.1223579426256e-06-5.2959048994305e-07i	6.69970554532474e-07-8.6759800393267e-08i	1.7806259925924e-07+4.37645484715409e-07i	-2.5354101564779e-07+9.92019934009908e-07i	-5.3013877891425e-07+1.48972058267168e-06i	-6.026000766575e-07+1.76342294433388e-06i	-5.2218201384244e-07+1.63601663821835e-06i	-4.098780761936e-07+1.08177771224019e-06i	-3.32984098172348e-07+3.29544796922568e-07i	-2.06335637993645e-07-2.1837816125139e-07i	1.58979169572582e-07-2.26036205709122e-07i	8.65963567344829e-07+3.39524606672938e-07i	1.74127228455388e-06+1.15028518752852e-06i	2.31172167306169e-06+1.71686863597048e-06i	2.03082466496866e-06+1.75390082203047e-06i	6.6948051011418e-07+1.43603292812962e-06i	-1.39991200824766e-06+1.27169466936865e-06i	-3.31300707150009e-06+1.64348728797499e-06i	-4.22149546937142e-06+2.42841940812764e-06i	-3.83547528694571e-06+3.06861160606318e-06i	-2.57884961637102e-06+3.02536314635997e-06i
13	-0.0159710218616792+0.0007517265526464i	-0.0145591291417203+0.0008329555594422i	-0.011540009071715+0.0008625976032028i	-0.00791645307441718+0.00081798842701568i	-0.00466859829262609+0.00069205077158802i	-0.00234187306818529+0.00050847692190271i	-9.80642075171451e-04+3.14674296295521e-04i	-3.29589085615365e-04+1.55935262871037e-04i	-7.9586710381561e-05+5.3410827809213e-05i	-6.77183367860403e-06+1.9821135126702e-06i	6.1563541961645e-06-1.64590633502581e-05i	5.1483330089332e-06-1.90474743783098e-05i	3.176525602796e-06-1.60461836974124e-05i	2.4140752070383e-06-1.18086465782484e-05i	2.63059514593704e-06-7.69742158505341e-06i	3.20794961516902e-06-4.04665362212902e-06i	3.51521424460792e-06-9.4672278554528e-07i	3.15227987789358e-06+1.48353828742467e-06i	2.0831788003597e-06+3.01759602888878e-06i	5.6827538294532e-07+3.44321473278102e-06i	-9.7347663920436e-07+2.79243806968415e-06i	-2.07276200245972e-06+1.42620392384456e-06i	-2.34940128296076e-06-1.3800803107575e-07i	-1.70882555520326e-06-1.47739172963897e-06i	-4.4247532802141e-07-2.36292918058283e-06i	9.1982727431092e-07-2.69943366520778e-06i	1.91634259280083e-06-2.46828814081383e-06i	2.35975407535885e-06-1.74779211513418e-06i	2.30765632246287e-06-7.2480788113534e-07i	1.90712300495034e-06+3.8006226639756e-07i	1.29498417581909e-06+1.41162142162238e-06i	5.9802412965164e-07+2.28862339518845e-06i	-5.521893040544e-08+2.91801469024646e-06i	-5.7218878742052e-07+3.13943204660597e-06i	-9.3307007102493e-07+2.80635184938199e-06i	-1.15100979007698e-06+1.96074873695005e-06i	-1.18073172638655e-06+9.3922803880998e-07i	-8.91320948564361e-07+2.82338794075708e-07i	-1.72493337326413e-07+4.66404532551535e-07i	8.9314925357828e-07+1.60925527703422e-06i	1.93465654181368e-06+3.34077803464658e-06i	2.37263543457059e-06+4.9674412001638e-06i	1.67697936374304e-06+5.88795413950456e-06i	-2.9521874649065e-07+5.98871796584287e-06i	-3.08103713550906e-06+5.67821326257199e-06i	-5.72882434597712e-06+5.48865054209863e-06i	-7.2753347129083e-06+5.58744466492195e-06i	-7.29712721561161e-06+5.64971623967654e-06i	-6.13408713388817e-06+5.19329825892863e-06i
14	-0.0173081345337508+0.0006316621773208i	-0.0160930659481395+0.000717662140356i	-0.0132249782501565+0.0007958239113143i	-0.00956754191331851+0.0008369441380446i	-0.0060565411904219+0.00080763706095458i	-0.00332029239235121+0.0006962704607165i	-0.00154474029247115+0.0005255203618567i	-5.81335733114126e-04+3.40329419887615e-04i	-1.5084497040465e-04+1.82717233544145e-04i	-1.1344933863595e-06+7.37643736322564e-05i	3.09161421814391e-05+1.23958509535112e-05i	2.68886756160331e-05-1.45584426222001e-05i	1.8157511180329e-05-2.16768570095896e-05i	1.28100399426891e-05-1.94912281582449e-05i	1.07749626591317e-05-1.38827723821209e-05i	1.01523394121947e-05-7.5695293032037e-06i	9.27914719157056e-06-1.70824770289216e-06i	7.27787702797762e-06+3.0605838636489e-06i	4.1058884259314e-06+6.17500372197383e-06i	3.5778404610352e-07+7.19486210334766e-06i	-3.06287512961641e-06+6.0663424255365e-06i	-5.29400242522989e-06+3.28110406206217e-06i	-5.81879496425367e-06-2.4895027498349e-07i	-4.65495778949141e-06-3.51720639000535e-06i	-2.33694617936221e-06-5.73625559538409e-06i	3.3233777730485e-07-6.50926826995492e-06i	2.62578039543447e-06-5.85694905315516e-06i	4.12166838515506e-06-4.13492220755535e-06i	4.71890269133479e-06-1.86348831761183e-06i	4.51745069283854e-06+4.7572439484657e-07i	3.70373379758382e-06+2.57014145730862e-06i	2.49645947973019e-06+4.25962766064502e-06i	1.11865354480597e-06+5.42302295809266e-06i	-2.3118942944252e-07+5.91200722567981e-06i	-1.38434611222285e-06+5.63100458418482e-06i	-2.169728004883e-06+4.71260887822277e-06i	-2.40091738608089e-06+3.62694932341532e-06i	-1.95644894755971e-06+3.08803328238803e-06i	-9.3386478175357e-07+3.75212955299094e-06i	2.5102040302939e-07+5.84769727519654e-06i	9.3871701044107e-07+8.95801223904484e-06i	4.700491637781e-07+1.2144000502529e-05i	-1.5144772796608e-06+1.44086939887039e-05i	-4.8553054849675e-06+1.52350345186386e-05i	-8.8436168234256e-06+1.48055837865079e-05i	-1.24433810191773e-05+1.37286280205082e-05i	-1.47186040840796e-05+1.25124847414135e-05i	-1.52600127024733e-05+1.12416294820054e-05i	-1.43457029879756e-05+9.6878456673094e-06i
15	-0.0189435204822546+0.0003551299363952i	-0.0179623366005889+0.0004041421233026i	-0.0152857223268012+0.0004962892641354i	-0.011642004187717+0.0006085508164998i	-0.00790261689495116+0.00069284255656252i	-0.00474739618397378+0.00070431898069004i	-0.00249033849015166+0.0006285584227213i	-0.0011074860145071+0.00048792215593838i	-3.84723498500446e-04+3.25423923824244e-04i	-7.0540294106441e-05+1.81004874655402e-04i	3.38366946333275e-05+7.6432326030463e-05i	5.11193940936303e-05+1.42021570955421e-05i	4.25888274002576e-05-1.47527268063898e-05i	3.22010498516206e-05-2.24500377953278e-05i	2.57161600837957e-05-1.87892404103011e-05i	2.19924439020881e-05-1.02561876758732e-05i	1.84772415615455e-05-6.808815370798e-07i	1.3440397747439e-05+7.5934535780965e-06i	6.5898859848856e-06+1.29835651171064e-05i	-1.1164968065723e-06+1.45350493986597e-05i	-8.0580601253435e-06+1.2121039120996e-05i	-1.2661897194681e-05+6.5772156383463e-06i	-1.40017040090289e-05-4.843080259162e-07i	-1.20987208116663e-05-7.1708069553107e-06i	-7.8404364694673e-06-1.18964465728869e-05i	-2.5857331022227e-06-1.38097723496365e-05i	2.3365920072462e-06-1.29137846230243e-05i	6.00279564948964e-06-9.87753192583128e-06i	8.02011898109857e-06-5.6616144053325e-06i	8.4378273795209e-06-1.14663238324902e-06i	7.56374037166306e-06+3.06893274994271e-06i	5.7938026074386e-06+6.65238955478735e-06i	3.50920135409849e-06+9.40090486489832e-06i	1.053975756501e-06+1.11548352095065e-05i	-1.2310101376106e-06+1.18630290937248e-05i	-2.9882573437762e-06+1.17521541753686e-05i	-3.923068150385e-06+1.14361662251763e-05i	-3.9932041661932e-06+1.18084751866837e-05i	-3.587168938713e-06+1.36870729903657e-05i	-3.5083392213528e-06+1.73591461294667e-05i	-4.6876458532414e-06+2.22937071189851e-05i	-7.7502050353004e-06+2.72588786928701e-05i	-1.26815096623485e-05+3.08579485783406e-05i	-1.87770139944298e-05+3.21958609413909e-05i	-2.48880626469054e-05+3.12477539999688e-05i	-2.983535594181e-05+2.8693031888442e-05i	-3.28103371971412e-05+2.53793180642166e-05i	-3.36063109741533e-05+2.18401640947889e-05i	-3.25929279128568e-05+1.81794272808992e-05i
16	-0.0209013166996356-0.0001527839946904i	-0.0201955099945154-0.000209170381625i	-0.0177609096347637-0.0001709113050169i	-0.0141964499172832-0.0000405326847311i	-0.0102925688796054+0.0001364326685773i	-0.00674708012960574+0.00029424264456529i	-0.00397633512644737+0.00038034326773478i	-0.00208280071981162+0.00037796777831592i	-9.4460423495129e-04+3.06314893468389e-04i	-3.44918629769592e-04+2.03153450446415e-04i	-7.3056341459261e-05+1.04142324538904e-04i	2.72567644168907e-05+3.05433710307686e-05i	5.1823014616691e-05-1.20192908290442e-05i	5.00786148501812e-05-2.81260741763376e-05i	4.26841469136317e-05-2.61909205888342e-05i	3.5312864615348e-05-1.43917279685513e-05i	2.75061540362205e-05+7.89367715342e-07i	1.76614849709658e-05+1.457581248428e-05i	5.359171785534e-06+2.36323442270812e-05i	-8.0946860096165e-06+2.6065693296592e-05i	-2.02356946713088e-05+2.161864715135e-05i	-2.85099299463877e-05+1.17097655992813e-05i	-3.12932417907494e-05-9.51687402579e-07i	-2.84556222407645e-05-1.31682624469251e-05i	-2.13057494033104e-05-2.22006492195068e-05i	-1.20208361917323e-05-2.64874743352787e-05i	-2.8626556419385e-06-2.58767783337985e-05i	4.4788560405121e-06-2.13425260124515e-05i	9.190413236695e-06-1.43893736101171e-05i	1.1260237814191e-05-6.4573451962445e-06i	1.11614721511086e-05+1.4224585075239e-06i	9.50132698697824e-06+8.6545971076684e-06i	6.8040008561356e-06+1.491528414019e-05i	3.4812958849205e-06+2.00083782131823e-05i	-8.73065306831e-08+2.38813259649795e-05i	-3.5200232339097e-06+2.67727291406377e-05i	-6.556451565973e-06+2.93186146333319e-05i	-9.2972558170742e-06+3.2430183053191e-05i	-1.23586518091004e-05+3.68963635162703e-05i	-1.67284775163439e-05+4.28810836446134e-05i	-2.32979687158448e-05+4.96300204714293e-05i	-3.23029929223348e-05+5.56433193918735e-05i	-4.30235718885606e-05+5.93005259334153e-05i	-5.39509605350734e-05+5.96059018346879e-05i	-6.33400263840434e-05+5.66037570526067e-05i	-6.98411770091894e-05+5.12192479731657e-05i	-7.289532926171e-05+4.46704644620701e-05i	-7.27481052424533e-05+3.78647774882218e-05i	-7.01533289521221e-05+3.11362462093612e-05i
17	-0.0231761790299631-0.0009603764043466i	-0.0227786834180383-0.001209543138968i	-0.0206309056154276-0.0013182824360738i	-0.0172119299718179-0.0012560465029077i	-0.0132212167644273-0.0010476127326231i	-0.00934501912408748-0.00076118683895354i	-0.00607085006574271-0.00047733955906569i	-0.00361507611490033-0.0002568054850534i	-0.00196058887437212-0.00012346026241265i	-9.53119125456601e-04-6.7197439844218e-05i	-3.97955050076722e-04-5.9575817055546e-05i	-1.2294271673557e-04-7.0750690595184e-05i	-3.2901193747209e-06-7.98001285873611e-05i	3.91592068734048e-05-7.70828152623172e-05i	4.7287065868006e-05-6.16563525677385e-05i	4.12728844366327e-05-3.74529451788241e-05i	2.87343369001507e-05-1.03003910710369e-05i	1.18597842420157e-05+1.38902681386523e-05i	-8.1876468814527e-06+3.02615358906831e-05i	-2.92335904155098e-05+3.58781218845375e-05i	-4.79384655410736e-05+3.03267048720759e-05i	-6.08018623512381e-05+1.57953375471311e-05i	-6.54682496352714e-05-3.5475671851842e-06i	-6.15993165254138e-05-2.27639434979497e-05i	-5.09289490368493e-05-3.75435407970635e-05i	-3.65467153687785e-05-4.52784250043348e-05i	-2.17892635281666e-05-4.5447036503804e-05i	-9.2360299526168e-06-3.92542986306376e-05i	-1.876255701665e-07-2.87941019474242e-05i	5.264238280568e-06-1.61645903495337e-05i	7.74557292465909e-06-2.90393669563549e-06i	8.0140360470799e-06+1.01207585562545e-05i	6.5740108319365e-06+2.2500905562887e-05i	3.6068447990293e-06+3.4018309177405e-05i	-8.870410168048e-07+4.45367337516468e-05i	-6.951536509382e-06+5.40775064261422e-05i	-1.46959765642358e-05+6.29164687264564e-05i	-2.4431055602282e-05+7.14966093257684e-05i	-3.67092268116281e-05+8.00940820518923e-05i	-5.20764244268555e-05+8.84084391645649e-05i	-7.05622888971807e-05+9.53888323221502e-05i	-9.11986854267468e-05+9.95185548637665e-05i	-1.11935807430518e-04+9.948722609434e-05i	-1.30123695953733e-04+9.4883137825966e-05i	-1.43371863241838e-04+8.6472454588613e-05i	-1.50348135965764e-04+7.5873063644743e-05i	-1.51109362357374e-04+6.4815887636352e-05i	-1.46837044970373e-04+5.443549063805e-05i	-1.39177427888922e-04+4.4975951769295e-05i
18	-0.025714984687149-0.0020952745964128i	-0.025632561803702-0.0026226337068415i	-0.0237897634286874-0.0029724899546849i	-0.0205601445177685-0.0030734397278203i	-0.0165514843195164-0.0029154908182553i	-0.0124183297969428-0.0025512193258511i	-0.0086902139955715-0.00207318235209131i	-0.00567616340832285-0.00157975419615742i	-0.00346092693893679-0.00114564600330809i	-0.00196644700113151-0.00080805345498506i	-0.00103459981223014-0.00056950022689451i	-4.95569880548619e-04-4.10743999051861e-04i	-2.06903671719267e-04-3.05211405903299e-04i	-6.6114461254446e-05-2.2931497615421e-04i	-7.453187220297e-06-1.67218400998502e-04i	7.36073953426e-06-1.11372457784804e-04i	-1.1954625722762e-06-6.07919516463103e-05i	-2.25626370537448e-05-1.84791018162204e-05i	-5.05269616981539e-05+1.1276518365696e-05i	-7.99955796969021e-05+2.52845232351473e-05i	-1.05900606375417e-04+2.3111907786864e-05i	-1.23657703418607e-04+7.653864680706e-06i	-1.30298784541086e-04-1.5490164446032e-05i	-1.25372929267831e-04-3.9558673609364e-05i	-1.11022829069217e-04-5.8486661464386e-05i	-9.11502676772817e-05-6.83856978213866e-05i	-7.00469173598621e-05-6.81453357221663e-05i	-5.10910391798879e-05-5.90501199488636e-05i	-3.60271549606459e-05-4.37157135507661e-05i	-2.50290717409415e-05-2.48832523498135e-05i	-1.7371618088921e-05-4.5756867586511e-06i	-1.22914970812343e-05+1.61433577317089e-05i	-9.6114933060288e-06+3.69007875627459e-05i	-9.9092912309588e-06+5.75473273837609e-05i	-1.42897016073267e-05+7.78066012389055e-05i	-2.39944230737764e-05+9.71725657734532e-05i	-4.0064382310727e-05+1.14971507813485e-04i	-6.3107305419227e-05+1.30412729781739e-04i	-9.3075067449475e-05+1.42541722509099e-04i	-1.28963095228699e-04+1.50191044939317e-04i	-1.68511647366659e-04+1.52124902614384e-04i	-2.08165242869165e-04+1.47477072450033e-04i	-2.43543198677267e-04+1.36335027318617e-04i	-2.70430658140778e-04+1.20116680939478e-04i	-2.85955793725706e-04+1.01409500185496e-04i	-2.89421779607199e-04+8.3221755473594e-05i	-2.82374573301465e-04+6.7958135052818e-05i	-2.67859246521718e-04+5.6626637230368e-05i	-2.4922151069334e-04+4.8673806456822e-05i
19	-0.0284117045810662-0.0035084359725644i	-0.0286120215318624-0.004368726444433i	-0.0270513999121157-0.0050224115000609i	-0.0240167606787059-0.0053565054423991i	-0.0200326925052171-0.0053204706914402i	-0.015713106605371-0.0049395168554765i	-0.011607479953192-0.0043030385214887i	-0.00809427975495351-0.00353428850766725i	-0.00534650981606919-0.00275461345361437i	-0.00336142196009352-0.00205563782736658i	-0.00202516127212719-0.00148682610959013i	-0.00118027106215744-0.00105813791499989i	-6.75031388523601e-04-7.52162877828867e-04i	-3.88563016103477e-04-5.38839178530832e-04i	-2.36362388368452e-04-3.87658820804637e-04i	-1.64776438371789e-04-2.75078313288734e-04i	-1.41725100152033e-04-1.87105908270944e-04i	-1.47989531554831e-04-1.18231761731733e-04i	-1.70847730707335e-04-6.8253627940213e-05i	-2.00386507324606e-04-3.8514644718218e-05i	-2.28129058996848e-04-2.8811443363708e-05i	-2.47257328658995e-04-3.5791121863728e-05i	-2.53516816996085e-04-5.3075868095988e-05i	-2.45917695827671e-04-7.2762583313684e-05i	-2.26637294198983e-04-8.7522663050206e-05i	-2.00005356856029e-04-9.2414933109851e-05i	-1.70925204668155e-04-8.5748586755288e-05i	-1.4335252130671e-04-6.8786411562719e-05i	-1.19414302733198e-04-4.456526905732e-05i	-9.94429841997042e-05-1.64276231679517e-05i	-8.27867518187155e-05+1.3115019335108e-05i	-6.89392552812154e-05+4.28105056794085e-05i	-5.84516920551544e-05+7.23818677240734e-05i	-5.325769286068e-05+1.0183250673802e-04i	-5.6339005887383e-05+1.30747266614516e-04i	-7.0919731196586e-05+1.57889851363592e-04i	-9.9485326665017e-05+1.81189645315647e-04i	-1.42883573505798e-04+1.98045980979789e-04i	-1.99675235681094e-04+2.05831507103759e-04i	-2.65859338719686e-04+2.02512140777859e-04i	-3.35110256340763e-04+1.87317196331432e-04i	-3.99643578926201e-04+1.61325001974402e-04i	-4.51678668380271e-04+1.27721335861352e-04i	-4.85193965107911e-04+9.146810316073e-05i	-4.9741936863081e-04+5.8287017940118e-05i	-4.89471451170216e-04+3.3182184717469e-05i	-4.65806629354501e-04+1.9021416455526e-05i	-4.32648586727244e-04+1.5766719668352e-05i	-3.95994527637528e-04+2.070741497866e-05i
20	-0.0311256308282499-0.0050566834853873i	-0.0315362995214657-0.00625100795512i	-0.0301926256445088-0.0072162700064645i	-0.0273155545020963-0.007805002825546i	-0.0233604035085943-0.0079299045170009i	-0.0189001260608738-0.0075860624824402i	-0.014490264295564-0.0068496022356971i	-0.0105592486178164-0.0058540537137564i	-0.00735256350381218-0.00475390982549204i	-0.0049354454799913-0.00368836870189275i	-0.00323807482479258-0.00275611409285441i	-0.00211769338940057-0.00200609655114399i	-0.00141467899003232-0.00144289947528543i	-0.00098957040719358-0.00104108510916464i	-7.38912800781277e-04-7.6186911055866e-04i	-5.95069838268103e-04-5.66914272592775e-04i	-5.17612089010272e-04-4.26586878314884e-04i	-4.82802073176915e-04-3.22456191489276e-04i	-4.75112564911168e-04-2.45469029582788e-04i	-4.82219675567367e-04-1.91944738843742e-04i	-4.93214004821087e-04-1.59456730656366e-04i	-4.98928654066188e-04-1.44057037721714e-04i	-4.93082420921415e-04-1.3944914198482e-04i	-4.73152361308885e-04-1.37895575643342e-04i	-4.40343473257272e-04-1.32079855599404e-04i	-3.98560093418996e-04-1.16950063756937e-04i	-3.52750283559713e-04-9.0754477364009e-05i	-3.07255099576254e-04-5.4922504132919e-05i	-2.64774905195787e-04-1.295579487554e-05i	-2.26289701423517e-04+3.112475696089e-05i	-1.91863741612595e-04+7.4115258345797e-05i	-1.61901804569684e-04+1.14256815263264e-04i	-1.38255126060095e-04+1.51017065500349e-04i	-1.24656161557221e-04+1.84255067736567e-04i	-1.26237733113981e-04+2.13227290818348e-04i	-1.48234855854461e-04+2.35909604886675e-04i	-1.94246177288559e-04+2.48948859430906e-04i	-2.6457290367562e-04+2.48313954542473e-04i	-3.55150217344488e-04+2.30485328633079e-04i	-4.57467188540045e-04+1.93854388859448e-04i	-5.59658261719846e-04+1.39912185368576e-04i	-6.48654875920377e-04+7.379823404759e-05i	-7.12947060112589e-04+3.88464166405e-06i	-7.45219198644552e-04-5.9685675261704e-05i	-7.44033238288923e-04-1.0723397574047e-04i	-7.13944894250347e-04-1.31934627307757e-04i	-6.63936690102906e-04-1.31570893995307e-04i	-6.04660032806105e-04-1.0901004360986e-04i	-5.45430564031529e-04-7.1187148117088e-05i
21	-0.0337207190340285-0.0065181724937717i	-0.0342405788734878-0.0079881873157018i	-0.0330155351122035-0.0092142169139799i	-0.030218233572587-0.0100274032543917i	-0.0262481461492977-0.0103145649740655i	-0.0216402705364375-0.0100450750533547i	-0.0169484732417758-0.0092769315824618i	-0.0126383600853348-0.008140317515898i	-0.00901778182081531-0.00680460736979098i	-0.00621716737040799-0.00543979241164209i	-0.00421431350151525-0.00418383152130033i	-0.0028860505546012-0.0031238206088676i	-0.00206576493898888-0.00229315753828765i	-0.00159016381101434-0.00168160445107431i	-0.00132712665942851-0.00125212909432456i	-0.00118476561178295-0.00095813162802195i	-0.00110712207226857-0.0007564631356989i	-0.00106355143523722-0.00061430192999654i	-0.00103766985205654-0.00051035059626389i	-0.00101926519291728-0.00043228980399039i	-0.00100012691732737-0.00037283281751456i	-9.73070558338481e-04-3.26298474170689e-04i	-9.3269959156961e-04-2.8675631147778e-04i	-8.76479116598008e-04-2.47884936391858e-04i	-8.051755740716e-04-2.04005459063373e-04i	-7.22341354510328e-04-1.51444213555474e-04i	-6.33065648370337e-04-8.9445627655526e-05i	-5.42534423464328e-04-2.0194946968643e-05i	-4.5498841653042e-04+5.2041990400576e-05i	-3.73464250788061e-04+1.22273533859975e-04i	-3.00347551048186e-04+1.86062735467123e-04i	-2.38401412235517e-04+2.40237255927509e-04i	-1.91702467344027e-04+2.82811496311666e-04i	-1.6591264164736e-04+3.1226548099293e-04i	-1.67544004887551e-04+3.26618361778645e-04i	-2.02256569434139e-04+3.22842481405097e-04i	-2.72629836176744e-04+2.97046503023163e-04i	-3.76128557535662e-04+2.45557992865438e-04i	-5.04040277348174e-04+1.66663247534532e-04i	-6.41960101023741e-04+6.244376168427e-05i	-7.71974124690033e-04-6.0001631323181e-05i	-8.76155429360082e-04-1.88572312660845e-04i	-9.40498694302333e-04-3.07713452758224e-04i	-9.58160599060004e-04-4.01297251681224e-04i	-9.30975533260383e-04-4.56137535694413e-04i	-8.6869593712917e-04-4.65117872641749e-04i	-7.86127522799065e-04-4.28931546641778e-04i	-6.99033975951742e-04-3.55825990069452e-04i	-6.20095345918304e-04-2.59394912012541e-04i
22	-0.0361213149975344-0.0076326146315814i	-0.0366445176263856-0.0092704574899724i	-0.0354298947882631-0.0106585900416822i	-0.0326128510053806-0.0116216824983904i	-0.028545286252622-0.0120338810215273i	-0.023725532980258-0.0118464499685358i	-0.0187000487893945-0.0110981990227706i	-0.0139635255600839-0.009905576794734i	-0.00988245953006212-0.00843565060582628i	-0.00665770375236172-0.00687024904090985i	-0.00432831133110127-0.0053714755688273i	-0.00280718877292154-0.00405715997935698i	-0.0019324906473462-0.00299061990867554i	-0.00151844038747296-0.00218423142874389i	-0.00139394338915803-0.00161257032998233i	-0.00142414232158058-0.00122931264187137i	-0.00151616127224366-0.00098267761390228i	-0.00161397813172162-0.00082618652710752i	-0.0016883089476621-0.00072385062240315i	-0.00172627897861142-0.00065073938257229i	-0.00172361216245799-0.00059080478673655i	-0.0016800884602306-0.00053387365885086i	-0.00159767682311051-0.0004731694063398i	-0.00148019172766898-0.00040396283072098i	-0.00133338564330206-0.00032328538278196i	-0.00116479912337498-0.00023023863859036i	-9.83176917135204e-04-1.2633940434194e-04i	-7.97632878168524e-04-1.5491300233599e-05i	-6.16912041449555e-04+9.6544035623435e-05i	-4.49043665413507e-04+2.03020998938215e-04i	-3.01462513900879e-04+2.97104294580825e-04i	-1.81403932396201e-04+3.72462117483146e-04i	-9.6175527305644e-05+4.2340607362394e-04i	-5.2875775701179e-05+4.44683596347584e-04i	-5.7307082577451e-05+4.31256780557007e-04i	-1.12173465238263e-04+3.78485500039721e-04i	-2.15041221752164e-04+2.83010660532626e-04i	-3.56817492968872e-04+1.4432796606836e-04i	-5.2153002359618e-04-3.3339813940335e-05i	-6.8791270954761e-04-2.39567173475247e-04i	-8.3276890225959e-04-4.57417934025993e-04i	-9.3545949708707e-04-6.64847919578747e-04i	-9.82368546110231e-04-8.37864101191828e-04i	-9.70040578500558e-04-9.54871678648696e-04i	-0.00090596294432553-0.00100113153665759i	-8.06626707407901e-04-9.72058994594023e-04i	-6.93330237946845e-04-8.74332059462378e-04i	-5.86898132954763e-04-7.24394955987257e-04i	-5.02815125806011e-04-5.44736724126352e-04i
23	-0.0383887895639576-0.0081448267235946i	-0.0388500498324472-0.0098096567398872i	-0.0375799159281419-0.0112278795848808i	-0.0346809265694564-0.0122306217433333i	-0.0304592461204581-0.0126911778724165i	-0.0253729173048303-0.0125508044866194i	-0.0199519302571721-0.0118311299232718i	-0.0147094268286676-0.0106296766330315i	-0.0100645722979612-0.0090997540214492i	-0.00629280711053977-0.00742029848882949i	-0.00351039110688615-0.00576362863269415i	-0.00169060508942532-0.00426885560533789i	-0.00070174652963669-0.00302617080421063i	-0.0003539394440436-0.00207354859138835i	-0.00044285850664842-0.00140392860234723i	-7.8243671768074e-04-9.7874454988899e-04i	-0.00122356390297637-0.00074315187414676i	-0.00165998121046201-0.00063921669999738i	-0.00202506475984394-0.00061499539202299i	-0.0022838420626971-0.00062913060735494i	-0.00242387860390124-0.00065180435872251i	-0.00244732649747404-0.00066343315399727i	-0.00236507533888739-0.00065245310517867i	-0.00219296652231291-0.00061315839159043i	-0.00194953682936541-0.00054407313784636i	-0.00165466638898602-0.00044693388325578i	-0.00132865678774745-0.00032612159513418i	-9.91491645582505e-04-1.88311622740839e-04i	-6.62213083635903e-04-4.2158492720749e-05i	-3.58423142276793e-04+1.02070329089135e-04i	-9.5889692983877e-05+2.32918438564763e-04i	1.11849610827493e-04+3.38210641816828e-04i	2.54059424586622e-04+4.05604687117371e-04i	3.23707971435525e-04+4.23336344357958e-04i	3.18708372301638e-04+3.81311986820716e-04i	2.43274937150006e-04+2.72649804265813e-04i	1.08927032534115e-04+9.5597152468919e-05i	-6.5456135580297e-05-1.4450694721288e-04i	-2.55041375373127e-04-4.33802098896475e-04i	-4.32088654487364e-04-7.4969690167636e-04i	-0.00057031278864317-0.00106243625228106i	-0.00064970981265021-0.00133860885160807i	-0.00066065961511074-0.001546186915253i	-0.00060612378445117-0.00166012135540994i	-0.00050116030501072-0.00166716481381421i	-0.00036967809819401-0.00156862705888212i	-0.00023913635539741-0.00138022198454167i	-0.00013449449029573-0.00112892638590241i	-7.2933243204461e-05-8.47598489006694e-04i
24	-0.040809898647241-0.0078456516256173i	-0.0412529902543865-0.0093850712969325i	-0.0399872634219097-0.010689007884018i	-0.0370825868797051-0.0116047604417799i	-0.032795930764854-0.0120142361933817i	-0.0275351844309393-0.0118565044632121i	-0.0217969820042698-0.0111405099913735i	-0.0160917666114469-0.0099446149475376i	-0.0108717562170967-0.0084029572950171i	-0.0064757154431813-0.006681949671117i	-0.00309928270720667-0.00495254680227075i	-0.00079284221035371-0.00336451527692446i	0.00051734970838007-0.00202779505569795i	0.00099323126121616-0.00100367973572689i	8.43947997299651e-04-3.05825615680426e-04i	2.88276535087021e-04+9.1127168676611e-05i	-4.74002898833039e-04+2.38738056251407e-04i	-0.00127962598111638+0.00020123782978754i	-2.00893853365002e-03+4.397134961694e-05i	-0.00258501022286012-0.00017472142191541i	-0.00296782405259575-0.00040790394624445i	-0.00314632440301995-0.00062129827264804i	-0.00313035107864409-0.00079240291653254i	-0.0029436225667164-0.00090852880040165i	-0.0026182066734627-0.00096460934828377i	-0.00219043701542695-0.00096133426304785i	-0.00169799561811312-0.00090385031569393i	-0.00117782107300815-0.00080102709850185i	-6.64539039805288e-04-6.65121196635949e-04i	-1.89182937511626e-04-5.11583534718898e-04i	2.21957854651065e-04-3.58726959823697e-04i	5.48462582741854e-04-2.26991597958386e-04i	7.7690729100685e-04-1.37609587971264e-04i	9.01933980730598e-04-1.1058181222489e-04i	9.27079822604933e-04-1.62041072002151e-04i	8.65068702942411e-04-3.01280585356145e-04i	7.37203941562953e-04-5.27941306631889e-04i	5.71549503419525e-04-8.30016177307906e-04i	0.00039978314869953-0.0011833676052643i	0.00025293340721563-0.00155330090551597i	0.00015659515230502-0.00189837156844779i	0.00012653090121202-0.00217608093629885i	0.00016567603927001-0.00234956091659362i	0.00026339258196191-0.00239393616137485i	0.00039736428550043-0.00230094169996333i	0.00053790303172963-0.00208064901269149i	0.00065382095749303-0.00175977759185686i	0.00071860407169201-0.00137688397696858i	7.15533139963433e-04-9.75491900468852e-04i
25	-0.0439291704381703-0.0066227199557515i	-0.0445673276499169-0.0079053881974616i	-0.0435626938894795-0.0089754302914912i	-0.0409505781464621-0.0097034523802993i	-0.0369316890350585-0.0099873307314567i	-0.0318484927939727-0.0097708230811287i	-0.0261392866154312-0.0090552904232168i	-0.0202785862473535-0.0079016723593508i	-0.0147150446118859-0.0064220400367836i	-0.0098180242687117-0.00476245250025i	-0.00584131432596965-0.00308077925299441i	-0.00290818798382534-0.00152409172045951i	-0.00101729354670795-0.00020996373490945i	-6.497092940581e-05+7.8527375349052e-04i	0.00012269741453045+0.00143014722263487i	-0.0002447860763577+0.00173422174239251i	-0.00095366317018546+0.00173893985646162i	-0.00181002561271966+0.00150585651884475i	-0.00265512595363495+0.00110490088960781i	-0.00337227462848664+0.00060463081829806i	-3.8869790514266e-03+6.552055609059e-05i	-0.00416251879356505-0.00046357633173801i	-0.00419308949830809-0.00094631797957417i	-0.00399621572523472-0.0013580049766189i	-0.00360555866649989-0.00168389173535272i	-0.00306470110388353-0.00191744864058053i	-0.00242207546184739-0.0020590482751055i	-0.001726940677749-0.00211522000484684i	-0.00102619489741895-0.0020983292202841i	-0.00036179859244575-0.00202633903412058i	0.00023136089510041-0.00192222932373362i	0.00072723818655627-0.00181268814597378i	0.0011099987868904-0.00172584483021869i	0.00137485359931509-0.0016880572987054i	0.00152815267179678-0.00172005611775263i	0.00158651447618172-0.00183302593455173i	0.00157482738289338-0.00202540199972304i	0.00152310897307319-0.00228120756559169i	0.00146243351607517-0.00257060920631107i	0.00142039497627286-0.00285301418958844i	0.00141679274070911-0.00308252512597504i	0.00146033139857802-0.00321500676892545i	0.00154705347526934-0.00321555007207031i	0.00166095815925498-0.00306488177389556i	0.00177684171787981-0.00276336075635018i	0.00186492207876961-0.00233163809409543i	0.00189640422472239-0.00180774969315151i	0.00184891696617857-0.001241190238162i	0.00171076982871383-0.00068518113660553i
26	-0.0484132120865457-0.0045181493746089i	-0.0496190357319243-0.0054753842540146i	-0.0493092942850495-0.0062640632345757i	-0.0474813701354721-0.0067829334714331i	-0.0442711207491027-0.0069506650952809i	-0.0399388406195235-0.0067201748944085i	-0.0348375120718691-0.0060883954025747i	-0.0293686714737855-0.0050992612999848i	-0.0239334564107377-0.0038390428326672i	-0.0188869772743857-0.0024247732652887i	-0.01450300822305-0.0009879751359915i	-0.0109534970135683+0.0003431885310829i	-0.00830424043569708+0.00146004689880553i	-0.00652504513022358+0.00228514016108387i	-0.00551044651395956+0.00277797417629459i	-0.00510595910803025+0.0029346262565141i	-0.00513490944183087+0.00278224462960501i	-0.00542190265835792+0.00237029765465595i	-0.00581047893547335+0.00176070089819052i	-0.00617408895070412+0.00101871138750303i	-0.00642081656481719+0.00020588189435856i	-0.006493114148156-0.00062437433787824i	-0.00636416137922806-0.00142874281973057i	-0.00603239971254095-0.00217410647219461i	-0.00551548000335511-0.00283661058557574i	-0.00484444380880658-0.00340047372114211i	-0.00405856213233861-0.00385708583279497i	-0.00320095372409266-0.0042046016420706i	-0.00231492684520747-0.00444790811927417i	-0.0014409266198387-0.00459860186011577i	-0.00061399640560476-0.00467450851210244i	0.00013826146283549-0.00469833159054242i	0.00079715094436768-0.00469521730260495i	0.00135363146768724-0.00468932013881542i	0.00180818977323906-0.00469978247638509i	0.00216971837422952-0.00473681959833757i	0.0024533959831726-0.00479875156996443i	0.0026777278361689-0.00487078795956918i	0.00286108554663878-0.00492613036000376i	0.00301824215640926-0.00492953965996611i	0.00315748058969303-0.00484299824345375i	0.00327882527449695-0.00463259686524483i	0.00337379358239075-0.00427541807234206i	0.00342680454816779-0.00376507658854769i	0.00341806734738503-0.0031147618036622i	0.00332747209935402-0.00235708449327087i	0.00313879313457541-0.00154066218893455i	0.00284344285269502-0.00072403794922496i	2.44310042843376e-03+3.194278388277e-05i
27	-0.0547046684410638-0.0017535439065374i	-0.056888092025725-0.0024093597157427i	-0.0577326292635308-0.0029707268422889i	-0.0571939551331197-0.0033660242928391i	-0.0553367649083803-0.0035356947238225i	-0.0523280075615436-0.0034423215570277i	-0.0484170786305278-0.0030779993922002i	-0.0439060808599186-0.0024674270159302i	-0.039114918394642-0.00166593617958i	-0.0343466815460322-0.0007526693558406i	-0.0298583881634576+0.0001799019396997i	-0.025840818019561+0.001038208369952i	-0.0224092618027207+0.0017393670308385i	-0.01960496520073+0.0022205244923981i	-0.0174053207450163+0.002444385305248i	-0.0157397588094941+0.0024004193221449i	-0.0145079408449215+0.0021021310047637i	-0.0135971995076821+0.0015814779427454i	-0.0128969966098788+0.0008819027837509i	-0.0123092093252623+0.000051448482177i	-0.0117540483478709-0.0008628863021504i	-0.0111721699286522-0.0018189039581378i	-0.0105239764751059-0.0027809825038145i	-0.00978721211515223-0.00372023268743004i	-0.00895382365289924-0.0046136736744791i	-0.00802678026172302-0.00544311445637355i	-0.00701723321550587-0.00619428492116512i	-0.00594213182237521-0.00685649238480468i	-0.00482223984399983-0.0074227763032107i	-0.00368042887011513-0.00789028313895837i	-0.0025401442202466-0.00826045013629758i	-0.00142401091169717-0.00853860188438533i	-0.00035263242898109-0.00873271926106798i	0.00065630216283311-0.00885139391255487i	0.00158847137285675-0.00890126537957828i	0.00243284378196744-0.00888447524570156i	0.0031810686326615-0.0087967940502842i	0.00382645048270207-0.00862703763093628i	0.00436273737388686-0.0083581826670617i	0.0047830282804668-0.00797025113917471i	0.00507911793863486-0.00744463180962786i	0.00524153329176526-0.0067691371973359i	0.00526038290852555-0.00594285000874283i	0.00512696527505795-0.00497976211305834i	0.00483590369930544-0.00391037624528847i	0.00438743776834033-0.00278079704629933i	0.0037894383125662-0.00164930749818131i	0.00305874071377214-0.00058090395355321i	0.00222150335361937+0.00035935954342515i
28	-0.0626083421748021+0.0013271179051257i	-0.0660193051222299+0.0008648154514863i	-0.0682763633179026+0.0003951572728894i	-0.06929254311198-0.0000363883025294i	-0.0690625439408054-0.0003879178331671i	-0.0676615578890364-0.0006274787393211i	-0.0652350812828658-0.0007382449571724i	-0.0619813371067779-0.0007214846576597i	-0.0581290388306176-0.0005967108895286i	-0.0539138138699075-0.0003989444027349i	-0.0495565699673892-0.0001735859965387i	-0.0452464718110975+0.000030138463838i	-0.0411301639081931+0.0001659425621134i	-0.0373076723099285+0.0001962486846311i	-0.0338342996135438+0.0000960280978149i	-0.0307270047097255-0.0001457675321801i	-0.0279733499931575-0.0005271383809789i	-0.0255411164638315-0.001035819546873i	-0.0233870496116405-0.0016530926451144i	-0.0214637645553285-0.0023577088145231i	-0.0197244491661345-0.003129124821997i	-0.0181255231863323-0.0039495339426752i	-0.0166277532632454-0.0048045292174194i	-0.0151964605050555-0.0056825751348469i	-0.0138014126111106-0.0065737071597939i	-0.0124168251937716-0.0074679821450946i	-0.0110216778499339-0.0083541615649268i	-0.0096003446856014-0.00921895477054532i	-0.008143391593745-0.0100469363016896i	-0.006648323822056-0.0108210428614143i	-0.0051200738513733-0.0115234068348663i	-0.0035710807340242-0.0121362283699984i	-0.002020898714619-0.0126424337946681i	-0.0004953563113379-0.0130259940569208i	0.0009746545591908-0.0132719417350787i	0.0023546566021298-0.0133662780715608i	0.0036082393391055-0.0132960549666212i	0.0046988231401219-0.0130499191399194i	0.0055915063144974-0.0126193091965354i	0.0062549853452194-0.012000320546754i	0.0066635307763966-0.011196040323931i	0.0067989653215546-0.0102189595930697i	0.00665253538884313-0.00909294691205863i	0.00622650994954229-0.00785425384332478i	0.0055353025274938-0.00655113133025298i	0.00460591103712083-0.00524184789905574i	0.00347751520774602-0.00399117234366714i	0.00220015885678599-0.00286565583101893i	0.00083255849250612-0.00192826218145539i
29	-0.0710925793284184+0.0043958528288979i	-0.0756565251754566+0.0039894568347604i	-0.0792114765590533+0.0034645950179286i	-0.0816333588383808+0.0028492675051302i	-0.0828585961507353+0.0021764620525653i	-0.0828870855100066+0.0014804459873079i	-0.0817791221344581+0.0007930639936366i	-0.0796469147702485+0.0001406197401118i	-0.0766420412841702-0.0004582030445381i	-0.0729406524186107-0.0009931394748499i	-0.0687283653198924-0.0014618814397065i	-0.0641865969348318-0.0018686183155614i	-0.0594816350196137-0.0022220180815777i	-0.054757143069812-0.0025331514355853i	-0.050130175647158-0.0028138070290984i	-0.0456902613449629-0.0030754910860491i	-0.0415007743456187-0.0033291924597232i	-0.0376016942837706-0.0035857796836206i	-0.0340129297138079-0.0038567323543849i	-0.0307375960937955-0.0041548321790532i	-0.0277649185120519-0.004494462242618i	-0.0250726970665272-0.004891274080221i	-0.0226294712641568-0.0053611481921399i	-0.0203966187099674-0.0059185513857364i	-0.0183306210227534-0.0065745414068435i	-0.016385647816118-0.0073347544829024i	-0.0145164827101781-0.0081977208422256i	-0.0126816815897122-0.0091537920553274i	-0.0108467446054839-0.0101848527815008i	-0.0089870200920711-0.0112648577262545i	-0.0070900477444591-0.0123611127542261i	-0.005157085455544-0.0134361311641071i	-0.003203636600349-0.0144498547023264i	-0.0012588862820246-0.015362033406713i	0.0006359490897814-0.0161345967700505i	0.0024302660761619-0.0167339018237046i	0.0040675451167675-0.0171327911626039i	0.0054894225512784-0.0173124198964064i	0.0066400952853645-0.0172638082306294i	0.0074707605757201-0.0169890497770246i	0.0079437781313521-0.0165020680445708i	0.0080362425040741-0.015828783433057i	0.0077426749582344-0.0150065485831436i	0.0070765905546748-0.0140827431252731i	0.0060707709538887-0.0131124914675399i	0.0047761748068903-0.0121555695593009i	0.0032595377544233-0.0112726794751943i	0.0015998390314247-0.0105213705704549i	-0.00011607666912861-0.0099519509716159i
30	-0.0785223472888855+0.0072680644225417i	-0.0838148005802151+0.0068141308749059i	-0.088175163501303+0.0061460622965181i	-0.0914551427733207+0.0052852181298737i	-0.0935533421253812+0.0042654088647643i	-0.0944208917934937+0.0031307321374207i	-0.0940629059464499+0.0019325280913308i	-0.0925358159732239+0.0007257725716147i	-0.0899410895547753-0.0004347319708752i	-0.0864162064195343-0.0014980206897661i	-0.0821239729860844-0.0024201969095563i	-0.0772413011763138-0.0031670276476614i	-0.0719484646940583-0.0037157982144672i	-0.0664196185431267-0.0040564041958787i	-0.0608150798172873-0.0041917183382765i	-0.055275577914646-0.004137299112201i	-0.049918438983319-0.0039205109265045i	-0.0448355032587191-0.0035791137369465i	-0.0400924942085192-0.0031593657218055i	-0.0357295546202343-0.0027136790285554i	-0.0317627127647446-0.002297882709349i	-0.0281861115802808-0.0019681794883434i	-0.0249748975188596-0.001777927959533i	-0.0220887032897769-0.0017744285476107i	-0.0194756611400192-0.001995927803328i	-0.0170768523109852-0.0024690707016943i	-0.0148310441324924-0.0032070181295444i	-0.012679503803187-0.0042084058042736i	-0.0105706230006238-0.0054572560373206i	-0.00846405337076039-0.00692387376545021i	-0.00633404849971683-0.00856667390129632i	-0.0041717367736587-0.0103348088912654i	-0.0019861102571628-0.01217140193254i	0.0001963979237806-0.0140171479094803i	0.0023337692410086-0.0158140226391728i	0.0043715950112737-0.0175088404532586i	0.0062474039366885-0.0190564176512088i	0.0078958121021578-0.0204221314711276i	0.009254103921304-0.0215837077840898i	0.0102678002389391-0.0225321233101743i	0.0108957537615993-0.0232715679120293i	0.011114336599081-0.0238184774557794i	0.010920350969302-0.0241997148769928i	0.0103323987762725-0.0244500418874625i	0.0093905807066804-0.0246090799986163i	0.0081545478373973-0.0247180001024692i	0.0067000818483993-0.0248161981608336i	0.0051145152755051-0.0249382063779481i	0.0034914031474148-0.025111054337239i
31	-0.083294831064174+0.0098980420034681i	-0.0886888987585494+0.0093438084265058i	-0.0931686282098085+0.0085063184279265i	-0.0965792648828105+0.0074076709629935i	-0.0988055241563998+0.0060876688281673i	-0.0997783147310448+0.0046023787431851i	-0.0994783652282891+0.0030212950903854i	-0.0979365125846724+0.0014232845968367i	-0.0952307296089314-0.0001083898789839i	-0.0914802624123552-0.0014915785685567i	-0.0868374815251714-0.0026508498733828i	-0.0814782001049701-0.0035227489521354i	-0.0755912697890793-0.0040603042030957i	-0.0693682347598351-0.0042364478159856i	-0.0629937243672756-0.0040461132969034i	-0.0566371181618107-0.0035068830538456i	-0.0504458503334307-0.0026581715795463i	-0.0445405564761199-0.0015590348704924i	-0.0390121213382803-0.0002847871686192i	-0.0339205711976566+0.0010773228974659i	-0.0292956707733928+0.0024330756634964i	-0.0251390285271843+0.0036865557199442i	-0.0214274789025031+0.0047454069676762i	-0.0181174878196852+0.0055257507322166i	-0.0151503121583187+0.0059564833865489i	-0.012457631110454+0.0059827179098313i	-0.00996735620793783+0.00556819339245437i	-0.00760931917305928+0.00469654421024062i	-0.00532053600805338+0.00337139277074294i	-0.003049756232657+0.00161530260972004i	-7.61031979089088e-04-5.32301627849041e-04i	0.00156391430268419-0.00301807793758111i	0.00392468141005557-0.00577835279055518i	0.00630261667310586-0.00874308920080606i	0.0086626597394883-0.0118399560870326i	0.0109564800666133-0.0149982164192023i	0.0131266823449256-0.0181521709456589i	0.0151117616183415-0.0212439343901503i	0.0168514182974198-0.0242253799661088i	0.0182918020714645-0.0270591618548449i	0.0193902501276282-0.0297188078013099i	0.0201191226600559-0.0321879572844434i	0.0204684163214336-0.0344588958610053i	0.0204469478120073-0.0365305943599612i	0.0200820341094092-0.0384064951248886i	0.0194177379974477-0.0400922917691196i	0.0185118806605533-0.0415939231767561i	0.0174321306913316-0.042915950576767i	0.016251547420673-0.0440604166850849i
32	-0.0845747160153365+0.0122666055914233i	-0.0894956895134889+0.0115691021837327i	-0.0935021201204211+0.0105336231004778i	-0.0964508944183332+0.0091831130496021i	-0.0982341783653921+0.0075608111437894i	-0.0987858210642098+0.0057292415014779i	-0.0980852854509682+0.0037676616011959i	-0.0961587896389743+0.001768067158814i	-0.0930775772655084-0.0001700098733836i	-0.088953473738558-0.0019455537408361i	-0.0839321022819363-0.0034625230241569i	-0.078184307453929-0.0046362229725577i	-0.0718964491228627-0.0053991003043164i	-0.0652602794090661-0.005705514672028i	-0.0584630996643055-0.0055351274134059i	-0.0516788221135838-0.0048946651484095i	-0.0450604445343874-0.0038179503832233i	-0.0387343023731493-0.0023642295436419i	-0.0327963075356267-0.0006149574014289i	-0.0273102316609071+0.0013306955725248i	-0.0223079558333128+0.0033612678205131i	-0.0177914963866494+0.0053589728398112i	-0.0137365317654894+0.0072058048117776i	-0.0100970989292865+0.0087894009840093i	-0.0068110975050597+0.0100083230377675i	-0.0038062321905813+0.0107764836034612i	-0.0010060345296726+0.0110265198476732i	0.001664369942691+0.0107119969063557i	0.00427304737899908+0.00980840409793403i	0.00687684789997294+0.00831298174434103i	0.0095180066123923+0.00624348266429799i	0.0122218973673197+0.0036360275403001i	0.0149960192392814+0.0005422556036032i	0.0178302268150432-0.0029739999783382i	0.0206981435823465-0.0068402701240325i	0.0235596262409656-0.0109790030888607i	0.0263640811741384-0.015310894824511i	0.0290543781791891-0.019757813871532i	0.0315710667752798-0.0242451869880223i	0.0338565823266152-0.0287037698820352i	0.035859136577139-0.0330707895846788i	0.0375360211670795-0.0372905046755183i	0.0388561112650937-0.0413142798986834i	0.0398014341990156-0.0451003065029414i	0.0403677565427336-0.0486131144947815i	0.0405642322029364-0.0518230162500624i	0.0404122328501491-0.0547055942735345i	0.0399435409780894-0.0572413044019527i	0.0391981182398735-0.0594152172688469i
33	-0.0826568122027967+0.0143989944555343i	-0.0867945559408162+0.0135027921942598i	-0.0900458796967622+0.0122097555184441i	-0.092292232681538+0.0105383201174892i	-0.0934465139938753+0.008527513367027i	-0.0934581822665195+0.0062364348729355i	-0.0923163467058806+0.0037423235812102i	-0.0900505748353972+0.0011372567085738i	-0.086729328914832-0.0014763555374979i	-0.082456129045118-0.0039912066118788i	-0.0773637179548294-0.0063011014015744i	-0.071606653177991-0.0083071183287483i	-0.0653528627899484-0.009923489444363i	-0.0587747618735354-0.0110827815300303i	-0.0520405349044823-0.0117400171324772i	-0.0453061464927871-0.0118754605920396i	-0.0387085567353234-0.0114959011288011i	-0.0323604990486094-0.0106343817667976i	-0.0263470412503044-0.0093484378047818i	-0.0207240088529417-0.0077170112116123i	-0.0155182159201833-0.005836289441728i	-0.0107293338905705-0.0038147733659833i	-0.00633313970592553-0.00176790714613982i	-0.002285825008314+0.00018739615561427i	0.00147098171274159+0.00193802225367283i	0.00500483097663027+0.00337944711716998i	0.00838703754942918+0.00441983702305619i	0.0116875301197434+0.0049833030708458i	0.014970213189045+0.0050122187390592i	0.0182890358875817+0.0044685690879249i	0.0216849076731042+0.0033343544698014i	0.0251835472816457+0.0016111180586556i	0.0287943006004486-0.0006812960520782i	0.0325099162306232-0.0035066196410942i	0.0363072249091456-0.0068145196253509i	0.0401486311733657-0.0105432794558448i	0.0439842934604977-0.0146226440638917i	0.0477548433881376-0.018976680610606i	0.0513944776472755-0.0235265260304176i	0.0548342480781994-0.0281929172106684i	0.0580053779433702-0.0328984281985854i	0.0608424451471612-0.0375693682087717i	0.0632862950366979-0.0421373214348329i	0.0652865741287345-0.0465403320912053i	0.0668038083620532-0.0507237538680538i	0.0678109814997084-0.0546407914015716i	0.0682945974785623-0.0582527631522178i	0.0682552320432625-0.0615291122555148i	0.06770759254956-0.0644471874070523i
34	-0.0786084032853576+0.0166918833081358i	-0.0819414682842819+0.0156113731019325i	-0.0844616103125291+0.0140750226123502i	-0.0860784259192772+0.0120917515842288i	-0.0867280073836766+0.0096897298717034i	-0.0863764383182249+0.0069163867660859i	-0.085021707366434+0.003837267241451i	-0.0826938715578575+0.0005337422265287i	-0.0794534290861093-0.0029003318255636i	-0.075387995283588-0.0063628252996481i	-0.0706075028137185-0.0097481701968586i	-0.065238255633951-0.0129525167282522i	-0.0594162461205016-0.0158788846084299i	-0.0532801889981485-0.0184419823279299i	-0.0469647313074658-0.020572394508592i	-0.0405942655442222-0.0222198875279007i	-0.0342777080907513-0.0233556515191568i	-0.0281045149750406-0.0239733756773307i	-0.0221421017116635-0.0240891359480949i	-0.016434724153443-0.0237401523366894i	-0.0110037730965497-0.0229825409978366i	-0.0058493454458107-0.0218882393736232i	-0.0009528852879233-0.0205413183307285i	0.0037193573610796-0.0190339129174107i	0.0082123235399395-0.0174620041892246i	0.0125778702432775-0.0159212710482733i	0.0168704757724227-0.0145032065028875i	0.0211431451150163-0.013291660725667i	0.0254436941670324-0.0123599370875215i	0.0298115481472892-0.0117685297463482i	0.0342751475708287-0.0115635544424484i	0.0388500175563058-0.0117758892758288i	0.0435375246040434-0.0124210102282437i	0.0483243196324343-0.0134994774991978i	0.0531824463997621-0.0149980036525321i	0.0580700792934849-0.0168910134352i	0.0629328424645843-0.0191425883515021i	0.0677056521511235-0.0217086771762602i	0.0723150148134241-0.0245394471183186i	0.0766817048337654-0.0275816497556281i	0.0807237368447428-0.0307808813832196i	0.0843595393797075-0.0340836289430135i	0.0875112288279134-0.0374390097531399i	0.0901078760822237-0.0408001349617315i	0.0920886533074626-0.0441250518392985i	0.0934057455078397-0.0473772472998192i	0.0940269116863849-0.0505257228942782i	0.0939375841241628-0.053544678416417i	0.0931424025087327-0.0564128656968829i
35	-0.0733821835530127+0.0202733096811481i	-0.0760057972697663+0.0192415743647039i	-0.0779121249477574+0.0177277893828702i	-0.0790337607944726+0.015730796280446i	-0.0793240372817753+0.0132661374071859i	-0.0787591821799358+0.0103664232280766i	-0.0773393291145046+0.0070808283081925i	-0.0750882957738981+0.0034737043986389i	-0.0720521298456972-0.0003776403764119i	-0.068296510338179-0.0043858885753642i	-0.0639031733497554-0.0084572275012622i	-0.0589655992872535-0.0124952310869665i	-0.0535842470084048-0.0164048855651952i	-0.0478616453288749-0.0200965271138177i	-0.0418976521173481-0.0234894693072244i	-0.0357851666466139-0.0265151239251677i	-0.029606535177144-0.0291194576789502i	-0.0234308280561792-0.0312646758231067i	-0.0173120953427086-0.0329300769213372i	-0.0112886340614096-0.0341120766225704i	-0.0053832303220167-0.0348234479663018i	0.000395720591359-0.0350918680635966i	0.0060523592887037-0.0349578936421554i	0.0116009456470668-0.0344725097173116i	0.0170630670496004-0.0336944064822733i	0.0224646562254306-0.0326871402477743i	0.0278329891032416-0.0315163263947781i	0.0331938099035944-0.0302469976578862i	0.0385687025968245-0.0289412414967896i	0.0439727985964965-0.027656207518002i	0.0494128832531979-0.0264425512390234i	0.0548859405331265-0.0253433549496543i	0.0603781573149656-0.0243935407340077i	0.0658643960827057-0.0236197654131794i	0.0713081366248157-0.0230407627700776i	0.0766618822544478-0.022668075554358i	0.0818680223223062-0.0225070992681027i	0.0868601386901133-0.0225583426542778i	0.0915647379264662-0.0228187973649391i	0.0959033823043223-0.023283302721868i	0.0997951808273722-0.0239457918979404i	0.103159586708504-0.024800313993007i	0.105919430750936-0.025841742567104i	0.108004102189598-0.027066104763192i	0.109352771309868-0.028470494993591i	0.109917533309215-0.030052571347369i	0.109666342136842-0.031809668859068i	0.108585598001535-0.033737598609396i	0.106682254124857-0.035829232205226i
36	-0.0671816089676153+0.026758025765883i	-0.0691147511621262+0.0262689851454777i	-0.0704122623711466+0.0253369563998962i	-0.0710219590352894+0.0239536217465588i	-0.0709072433423577+0.02212390506995i	-0.0700484579542381+0.0198664312495022i	-0.0684434674857159+0.0172133675540883i	-0.0661074265585958+0.0142096344442011i	-0.0630717471537815+0.0109115129475761i	-0.0593823306502021+0.007384714646589i	-0.0550971780001189+0.0037020150589953i	-0.0502835309478526-0.0000594210550016i	-0.045014724837911-0.0038208754263234i	-0.0393669472713988-0.0075049182001599i	-0.0334160958619459-0.0110381045268195i	-0.0272349131920522-0.0143533882442263i	-0.0208905496351496-0.017392138190069i	-0.0144426678927373-0.0201056727734845i	-0.0079421605108087-0.0224562628223675i	-0.001430507196359-0.0244175885161336i	0.0050602437571743-0.0259746706179468i	0.0115069229224546-0.0271233267881549i	0.017894198658059-0.027869228593059i	0.0242131505128717-0.0282266526853755i	0.0304595709605252-0.0282170299815378i	0.0366321110991412-0.0278673995900422i	0.0427303800736457-0.0272088703664098i	0.0487530963558724-0.0262751832572796i	0.0546963738331534-0.0251014532167783i	0.0605522090553968-0.0237231516470708i	0.0663072198304496-0.0221753701833481i	0.071941671018013-0.0204923852414706i	0.077428811654601-0.0187075209760558i	0.0827345386532516-0.0168532869677282i	0.0878173959405016-0.0149617468485841i	0.092628913296456-0.0130650559943349i	0.097114285392086-0.0111960912450359i	0.101213387552603-0.009389084330264i	0.104862119704789-0.007680164275119i	0.107994063118428-0.006107713505669i	0.110542425587867-0.004712448431108i	0.11244223965265-0.003537148399334i	0.113632765726044-0.002625977070889i	0.114060038305896-0.002023366810138i	0.113679479743532-0.001772468378289i	0.112458493446364-0.001913203119884i	0.110378938031292-0.002479990511889i	0.107439376909033-0.003499257577986i	0.103656994992264-0.004986865323223i
37	-0.0597703639555754+0.0371108052737658i	-0.060946184467019+0.0377128620624415i	-0.0615453365333371+0.0379690042410799i	-0.061527333741078+0.0378659608923899i	-0.0608638192528886+0.0373998280104624i	-0.0595395254817576+0.0365764639632i	-0.0575527147972715+0.0354114788728689i	-0.0549150767326132+0.0339298116402651i	-0.0516510885674483+0.0321649133233548i	-0.0477968773949995+0.0301575797932148i	-0.0433986505423853+0.0279544981290003i	-0.0385107853961844+0.0256065883589125i	-0.0331936875678617+0.0231672335268937i	-0.0275115367287603+0.0206904957601443i	-0.0215300417967146+0.0182294136861i	-0.0153143215765051+0.015834467446661i	-0.0089270141868512+0.0135522824941594i	-0.0024266999271145+0.0114246236217131i	0.00413330067970429+0.00948770792835299i	0.0107057171935791+0.0077718414908344i	0.0172496971240342+0.0063013612796901i	0.0237307648915372+0.0050948430500639i	0.0301204068889077+0.0041655190153173i	0.0363953351601007+0.0035218371524652i	0.0425364951056843+0.0031680876374704i	0.0485278906762646+0.0031050213640997i	0.0543553039035706+0.0033303905467432i	0.0600049848358259+0.003839351478309i	0.0654623836944926+0.0046246837733141i	0.070710990163618+0.0056767978577694i	0.0757313359759459+0.006983521957866i	0.0805002071109863+0.0085296802448371i	0.0849901015783766+0.010296493986882i	0.0891689583780267+0.0122608564593919i	0.0930001731043892+0.0143945489498544i	0.0964429059602389+0.0166634785078388i	0.0994526787325201+0.0190270272528558i	0.101982248569314+0.021437607278017i	0.103982738174672+0.023840513820247i	0.105404994310899+0.026174161936676i	0.106201139300885+0.028370778210414i	0.106326273629639+0.030357599108762i	0.105740281862961+0.032058602024299i	0.104409689066467+0.033396764672668i	0.102309510867201+0.034296814780682i	0.0994250374010753+0.0346883966793008i	0.0957534897736313+0.0345095466698017i	0.0913054874592942+0.0337103372321416i	0.0861062663951422+0.0322565237211263i
38	-0.0514216440082515+0.0502939562218082i	-0.0518557170463817+0.0522130250416019i	-0.0517740485170219+0.0538866646476016i	-0.0511492923022687+0.05529564019878i	-0.0499642390882407+0.0564266194833675i	-0.0482124954369318+0.0572725440955843i	-0.0458987848624663+0.0578327609006977i	-0.0430388515389441+0.0581129112460286i	-0.039658967179997+0.0581245898575471i	-0.0357950618883746+0.0578847991883993i	-0.0314915191116137+0.057415237081606i	-0.0267996920438412+0.0567414650033032i	-0.0217762128133833+0.055892010016846i	-0.0164811757408403+0.0548974555893606i	-0.0109762812711202+0.0537895740553003i	-0.0053230276174615+0.052600547250832i	0.0004189672303774+0.0513623119560789i	0.0061934393185897+0.0501060541130954i	0.0119486871999065+0.0488618613323622i	0.0176384695227111+0.0476585281153445i	0.0232225638050959+0.0465234937151148i	0.0286669769923413+0.0454828797972058i	0.0339438167983561+0.0445615850793176i	0.0390308501120473+0.0437833877391501i	0.0439107900337488+0.0431710041328326i	0.0485703656766219+0.0427460545079482i	0.052999238187605+0.0425288928598178i	0.0571888321717418+0.0425382685059766i	0.0611311536997442+0.0427908007174508i	0.0648176643892755+0.0433002640075773i	0.0682382759005907+0.0440766994423185i	0.0713805209602135+0.0451253855042701i	0.0742289462415595+0.0464457194799254i	0.0767647597179515+0.0480300759255844i	0.0789657511707739+0.049862721446323i	0.0808064901401764+0.0519188738498931i	0.08225879151487+0.0541639979200322i	0.0832924259092672+0.0565534289876011i	0.0838760406386134+0.0590324087844842i	0.0839782480339537+0.0615366056237275i	0.0835688314506706+0.0639931729265985i	0.0826200158538363+0.0663223769890875i	0.0811077493546647+0.0684397974433766i	0.0790129443715081+0.0702590732369419i	0.0763226318565068+0.0716951345289238i	0.073030988766319+0.0726678283419617i	0.0691402070456166+0.0731058149348322i	0.064661181153391+0.0729505845852104i	0.0596139999070118+0.0721604226689892i
39	-0.0433372282603815+0.063045039683897i	-0.0432438626724348+0.0659340365708499i	-0.0427189984130272+0.0686191131397607i	-0.0417491321127225+0.0710731347074219i	-0.0403292418545861+0.0732727155163325i	-0.0384631584467228+0.0751987069068011i	-0.0361636460960694+0.0768365582668589i	-0.0334521807773063+0.0781765450897314i	-0.0303584284355242+0.0792138659609304i	-0.0269194393926311+0.0799486174626665i	-0.0231785891515161+0.0803856622662362i	-0.0191843084133997+0.0805344105798142i	-0.0149886557968359+0.0804085382231669i	-0.0106457948238197+0.0800256656407538i	-0.0062104417125043+0.0794070210320885i	-0.0017363520548886+0.0785771075428542i	0.0027250875732771+0.0775633893704549i	0.0071261025512012+0.0763960051057974i	0.0114235559280698+0.0751075092067884i	0.0155797166396958+0.073732634820718i	0.0195627435694452+0.0723080639304404i	0.0233468737755573+0.0708721846732431i	0.0269123187084817+0.0694648112901002i	0.0302448873916006+0.0681268400142129i	0.033335369480049+0.0668998146565545i	0.0361787230559594+0.0658253788650589i	0.0387731212890614+0.0649445979958364i	0.0411189181686085+0.0642971420090719i	0.0432175960627505+0.0639203313664136i	0.0450707567607955+0.0638480599688907i	0.0466792129982612+0.0641096220075093i	0.0480422295675998+0.0647284823819924i	0.0491569524942463+0.0657210422097344i	0.0500180520965736+0.0670954610336463i	0.050617591870402+0.0688506048343617i	0.0509451209467748+0.0709751931505075i	0.0509879742925771+0.0734472189459524i	0.0507317527461628+0.0762337109521864i	0.0501609451939547+0.0792908998855457i	0.0492596483320606+0.0825648372533261i	0.0480123359481127+0.0859924987234635i	0.0464046296925099+0.0895033837860045i	0.0444240268173144+0.0930216004587444i	0.042060547020358+0.0964683990686991i	0.0393072697793591+0.0997650938299097i	0.036160744634802+0.102836286311969i	0.032621268875744+0.105613282289516i	0.028693039017829+0.108037574211023i	0.024384193354428+0.110064246875302i
40	-0.0369650904845861+0.0715260878246634i	-0.0366663118900645+0.0746001845896371i	-0.0360322544347114+0.0774346794795329i	-0.0350589137048252+0.0799959012389157i	-0.0337487460680958+0.0822534193424152i	-0.032110784883562+0.0841807126721985i	-0.0301605514240529+0.0857557639110007i	-0.0279197584646463+0.0869615669447529i	-0.0254158137703339+0.0877865382947609i	-0.0226811400108618+0.0882248274530918i	-0.0197523364292933+0.0882765247097202i	-0.0166692153861733+0.0879477683818601i	-0.0134737532223635+0.0872507560637784i	-0.0102089993269366+0.0862036664402919i	-0.0069179895535655+0.0848304992474598i	-0.0036427100096544+0.0831608410955711i	-0.000423154692085+0.0812295641499185i	0.0027034844496811+0.0790764632307917i	0.005703463446868+0.0767458349523877i	0.0085469454158522+0.0742860003326326i	0.011208260026985+0.0717487701685066i	0.0136659612489222+0.0691888506915592i	0.0159026920747753+0.0666631858883884i	0.0179048751690628+0.0642302326434903i	0.0196622574279473+0.0619491657265731i	0.0211673437658563+0.0598790117104913i	0.0224147605757124+0.0580777141809431i	0.0234005919359209+0.0566011369937581i	0.0241217315893223+0.0555020176561831i	0.0245752910025824+0.0548288888663102i	0.0247580986083701+0.0546249924704746i	0.0246663179832814+0.0549272161630446i	0.0242952037151365+0.0557650886931884i	0.0236390036747691+0.0571598736899718i	0.0226910060189257+0.0591238050263975i	0.0214437192343557+0.0616595075255049i	0.019889164594024+0.0647596454611599i	0.0180192531735564+0.0684068375237821i	0.0158262145952746+0.0725738706345263i	0.0133030423006646+0.0772242362671275i	0.0104439205878583+0.0823130019859736i	0.007244601874048+0.0877880180853167i	0.0037027084320107+0.0935914450025846i	-0.0001820592132288+0.0996615721763881i	-0.004407815547056+0.105934883912523i	-0.008970482977705+0.11234831335069i	-0.013863872032695+0.11884161255238i	-0.019079826924296+0.125359755798953i	-0.024608406627827+0.131855285081743i
41	-0.0331255502454249+0.0739000951931804i	-0.0328845245425256+0.0763989368668329i	-0.0323890924231383+0.0785841404381812i	-0.0316376803962962+0.0804209919173102i	-0.030633020235195+0.0818785776798334i	-0.0293821627625716+0.0829305392054257i	-0.0278963741418328+0.0835557600820519i	-0.0261909187801013+0.0837389676957873i	-0.0242847381305191+0.0834712344910704i	-0.0222000395567596+0.0827503666157089i	-0.0199618137065033+0.0815811710159341i	-0.0175973022659984+0.0799755954633052i	-0.0151354403056025+0.0779527394183566i	-0.0126062985012171+0.0755387369138593i	-0.0100405502215829+0.0727665156386315i	-0.0074689867776074+0.0696754390116329i	-0.004922101092364+0.0663108401782415i	-0.0024297558088728+0.0627234584950763i	-0.0000209466265449+0.0589687901931657i	0.0022763342653596+0.0551063655548085i	0.0044351360657718+0.0511989651725219i	0.0064294962153906+0.0473117877701506i	0.008234309737475+0.0435115817646824i	0.0098251396445968+0.0398657523478879i	0.0111779909423899+0.0364414554814202i	0.0122690733263968+0.033304689925574i	0.0130745786551291+0.0305193983354753i	0.013570498597535+0.0281465886034003i	0.0137325055085394+0.0262434870106479i	0.0135359157032464+0.0248627353471042i	0.0129557491038294+0.0240516448939265i	0.0119668930401996+0.0238515209432888i	0.0105443711868563+0.0242970722202493i	0.0086637116538239+0.0254159200286281i	0.0063014015802405+0.0272282220111289i	0.003435409656333+0.029746424944432i	0.0000457532340136+0.0329751598505149i	-0.0038849165806419+0.0369112907931784i	-0.008370739981876+0.041544125980691i	-0.013422111439637+0.0468557961971144i	-0.019045206132212+0.0528218011760178i	-0.0252415913766125+0.0594117194076958i	-0.03200793909275+0.0665900711875704i	-0.0393358486852967+0.0743173186739375i	-0.0472117823777063+0.0825509805763877i	-0.0556171074974896+0.0912468331242319i	-0.064528233029084+0.100360163469155i	-0.073916821450125+0.10984703696512i	-0.083750051932449+0.11966553613688i
42	-0.0320746406228534+0.0718360227477484i	-0.0320743166989171+0.0734755691930175i	-0.031878162597462+0.0747513436090229i	-0.0314825447605922+0.0756341075337406i	-0.0308863810753999+0.0760990612651132i	-0.0300911748882776+0.0761265174596746i	-0.0291010009132095+0.0757024952521193i	-0.0279224484285469+0.0748192175717722i	-0.0265645293371011+0.0734754967110201i	-0.0250385604653642+0.071676996132721i	-0.0233580307703954+0.0694363598846414i	-0.0215384648006061+0.0667732046940997i	-0.0195972937429304+0.0637139737047828i	-0.0175537446443673+0.0602916547409528i	-0.0154287569233681+0.0565453697913098i	-0.013244933133287+0.0525198459508537i	-0.0110265281978084+0.0482647812125148i	-0.0087994781399797+0.0438341211488651i	-0.0065914658408578+0.0392852645804821i	-0.0044320177865896+0.0346782177328125i	-0.0023526223062637+0.0300747171099965i	-0.0003868566836195+0.0255373413658627i	0.001429492048702+0.0211286318632214i	0.0030583296677237+0.0169102404439023i	0.0044591986696153+0.0129421212677462i	0.00558928150406979+0.00928178152007663i	0.00640348004473904+0.0059836034458675i	0.00685458611267828+0.00309824766049118i	0.00689355481229282+0.00067214512421227i	0.00646988854564908-0.00125291734613786i	0.00553213502141636-0.0026401155309478i	0.00402849759319049-0.00345780989835942i	0.00190755110405842-0.00367967291592516i	-0.00088094864762988-0.00328472479999096i	-0.00438517839910538-0.00225728226779718i	-0.00865030451484631-0.00058682593920026i	-0.0137175075376422+0.0017322071153593i	-0.0196230002402924+0.0047006985197416i	-0.0263970662479155+0.0083151837361807i	-0.0340631461190963+0.0125682390581391i	-0.0426369963950201+0.0174489118693819i	-0.0521259446320472+0.0229431851369653i	-0.0625282599724317+0.0290344666100415i	-0.0738326545837906+0.0357040926430804i	-0.086017926557831+0.0429318359589675i	-0.0990527498785163+0.0506964060417209i	-0.112895612136203+0.058975930246295i	-0.12749489605739+0.067748403196374i	-0.142789096895098+0.076992091685036i
43	-0.0341825809608666+0.0696659902038979i	-0.0346492644842926+0.0707599929478046i	-0.0349787682483917+0.0715031623113251i	-0.0351659535674563+0.0718753714955817i	-0.035207116602248+0.0718609455705878i	-0.0351000639476651+0.0714491347294887i	-0.0348441789530366+0.070634500998192i	-0.0344404829170054+0.0694172050333904i	-0.0338916958771231+0.0678031820313662i	-0.0332023019918057+0.065804198621788i	-0.0323786244424806+0.0634377858497568i	-0.0314289143360262+0.060727046851916i	-0.0303634572507053+0.0577003414901901i	-0.0291946998530044+0.0543908538913469i	-0.0279373974510562+0.0508360524190668i	-0.0266087814981245+0.0470770549454756i	-0.0252287439935258+0.0431579152657593i	-0.0238200335432179+0.0391248489993853i	-0.0224084556471947+0.0350254192487354i	-0.0210230676940661+0.0309077035664096i	-0.0196963572862056+0.0268194643667955i	-0.0184643910098312+0.0228073447836355i	-0.0173669197116506+0.0189161111292034i	-0.01644742583927+0.0151879615859528i	-0.0157530985164014+0.0116619186176866i	-0.0153347227990709+0.0083733199070377i	-0.0152464710082266+0.0053534195110648i	-0.0155455861377208+0.0026291074930914i	-0.0162919500423813+0.0002227526615963i	-0.0175475323355373-0.0018478306455654i	-0.0193757195579411-0.0035692944248351i	-0.0218405280866589-0.0049325536634264i	-0.0250057082826586-0.0059324770987554i	-0.028933751369524-0.0065674841791722i	-0.0336848143313478-0.0068390626638437i	-0.0393155815601213-0.0067512231395718i	-0.045878084930578-0.0063099080432703i	-0.0534185063131488-0.0055223735524162i	-0.061975988159909-0.0043965629532455i	-0.0715814786516955-0.0029404898463052i	-0.0822566379482731-0.0011616488439616i	-0.0940128313433886+0.0009335296918923i	-0.106850233632125+0.003340165770826i	-0.120757066819154+0.006055343376577i	-0.1357089905295+0.009078440111966i	-0.15166866124496+0.012411363537096i	-0.168585472909924+0.01605868704098i	-0.186395487667196+0.020027680327441i	-0.205021561633963+0.024328231849877i
44	-0.0397697415293413+0.0714900928374427i	-0.0410106820876346+0.0726363938572225i	-0.0421964796191898+0.0734924892118014i	-0.043324005951524+0.07404522126031i	-0.0443909613699985+0.0742850453582713i	-0.0453959456814646+0.0742062844268548i	-0.046338532298382+0.0738073050366142i	-0.0472193478417196+0.0730906067862233i	-0.04804015976771+0.072062818870165i	-0.0488039743413035+0.0707346001536555i	-0.0495151468940711+0.0691204417422289i	-0.0501795057118696+0.0672383738688499i	-0.0508044901038553+0.0651095818347084i	-0.0513993022266253+0.0627579386356205i	-0.0519750711037867+0.0602094646853415i	-0.052545026031272+0.0574917276114497i	-0.0531246752409972+0.0546331973541794i	-0.0537319843667249+0.0516625736568735i	-0.0543875479786997+0.0486081044231992i	-0.055114746293353+0.0454969142700619i	-0.055939878186805+0.0423543628826193i	-0.0568922609087853+0.0392034524544923i	-0.0580042864634681+0.036064302568163i	-0.0593114245429966+0.0329537093544869i	-0.0608521622036085+0.0298848037035149i	-0.0626678711846265+0.026866820737927i	-0.0648025948926005+0.0239049897790678i	-0.0673027485952715+0.0210005507221557i	-0.0702167282643686+0.0181508991913737i	-0.0735944257277025+0.0153498591746486i	-0.0774866502795909+0.0125880781532662i	-0.0819444595813279+0.0098535361542832i	-0.0870184054768299+0.007132156771318i	-0.0927577031623221+0.0044085051215762i	-0.0992093348890009+0.0016665550230993i	-0.106417101950337-0.001109494537973i	-0.114420641021362-0.003934375264444i	-0.123254422893893-0.006820900454223i	-0.132946753217884-0.009779134191376i	-0.143518795957469-0.012815601961045i	-0.154983640858623-0.015932565131646i	-0.167345436279097-0.019127380478437i	-0.180598608243084-0.02239196411911i	-0.194727185563562-0.025712376946605i	-0.209704249351656-0.029068545939667i	-0.225491523247062-0.032434132678299i	-0.242039118312267-0.035776557065984i	-0.259285443802007-0.039057180743216i	-0.27715729202201-0.042231651049004i
45	-0.0473022414202227+0.0780464886445891i	-0.0494499799674913+0.0795721330117344i	-0.0516336076255578+0.0808519946106342i	-0.0538538332157357+0.0818721996133791i	-0.0561118031398281+0.0826210630661835i	-0.0584091223541819+0.0830892073651851i	-0.0607478767095626+0.0832696262697036i	-0.0631306580858637+0.0831576906711563i	-0.0655605937059305+0.0827510938735685i	-0.0680413808694433+0.0820497358435271i	-0.0705773281018972+0.0810555477078586i	-0.0731734033658761+0.0797722596638607i	-0.0758352895376926+0.0782051173618955i	-0.0785694468228412+0.0763605536624334i	-0.0813831811844375+0.0742458243966694i	-0.0842847172104543+0.071868618309784i	-0.087283273172833+0.0692366526799499i	-0.0903891353624738+0.0663572671306262i	-0.0936137281489928+0.063237028842141i	-0.0969696756444136+0.0598813626838644i	-0.100470850376781+0.056294219704004i	-0.10413240403262+0.052477796915919i	-0.107970775132766+0.048432320406482i	-0.112003668486586+0.044155902475398i	-0.116250001441689+0.039644481819834i	-0.120729812320112+0.034891853744319i	-0.125464127010507+0.029889795051378i	-0.130474780464322+0.024628285714169i	-0.135784190809464+0.019095826717055i	-0.141415084927215+0.013279850648933i	-0.147390175609433+0.007167218826576i	-0.153731791789391+0.000744795992163i	-0.160461464781728-0.005999908949239i	-0.167599474931766-0.013078050033564i	-0.175164364516359-0.020498715109066i	-0.183172424111355-0.028268178080491i	-0.191637160899391-0.036389151392208i	-0.200568758493586-0.044860058416523i	-0.209973538759392-0.053674345723508i	-0.219853436795628-0.062819855012685i	-0.230205500660564-0.072278273782267i	-0.241021427581448-0.082024682609561i	-0.252287148255916-0.092027215240657i	-0.26398247043958-0.102246845575279i	-0.276080792322385-0.112637313131296i	-0.288548895241773-0.123145195740326i	-0.301346824085238-0.13371013512671i	-0.314427862326817-0.144265217728838i	-0.327738607055213-0.1547375097108i
46	-0.0513223692702253+0.086300102167252i	-0.0538928843167039+0.0879578041865719i	-0.0565413845408192+0.0893425825168254i	-0.0592697887151578+0.0904320998286806i	-0.0620801163123993+0.0912048968638713i	-0.0649744627658439+0.0916405065115143i	-0.0679549729863879+0.0917195440642812i	-0.0710238141382598+0.0914237722358943i	-0.074183148712915+0.09073614033518i	-0.0774351089323164+0.089640797867096i	-0.0807817734570342+0.0881230837422476i	-0.0842251472707368+0.0861694931951956i	-0.0877671454622901+0.0837676254081816i	-0.0914095814335108+0.0809061156796604i	-0.0951541598303247+0.0775745567351808i	-0.0990024742352874+0.073763414421809i	-0.102956009379416+0.069463943528775i	-0.107016147341719+0.064668109811952i	-0.111184176917328+0.059368524448056i	-0.115461305061935+0.053558397091133i	-0.119848669073475+0.047231513439838i	-0.124347347963493+0.040382242746651i	-0.128958371311164+0.0330055800135i	-0.133682723791745+0.025097226733355i	-0.138521343535915+0.016653712971951i	-0.143475112512051+0.00767256236207i	-0.148544837232695-0.001847499765176i	-0.15373121826927-0.011906296326755i	-0.159034807312542-0.022501909217612i	-0.164455950834929-0.033630355030733i	-0.169994719786353-0.045285231440791i	-0.175650825177402-0.057457341313189i	-0.181423519859937-0.070134302866854i	-0.187311487291904-0.083300155322931i	-0.193312718555463-0.096934970374916i	-0.199424379370243-0.11101448048608i	-0.205642669291751-0.125509735430201i	-0.21196267569434-0.140386798621278i	-0.218378225495635-0.155606494613958i	-0.224881737873672-0.17112421869354i	-0.231464081449797-0.186889818715119i	-0.238114439552789-0.202847558306355i	-0.244820187238231-0.218936169235621i	-0.251566783709981-0.235088999192282i	-0.258337683678463-0.251234259460783i	-0.265114270996398-0.267295375032519i	-0.271875817641799-0.283191437631933i	-0.278599470777596-0.298837759981841i	-0.285260270215668-0.31414652744651i
47	-0.0432707087639714+0.0932251191130754i	-0.0450012489506184+0.0945305759200962i	-0.0467494215062834+0.0954803161390847i	-0.0485137167388559+0.0960425086430955i	-0.0502925825803067+0.0961856192766425i	-0.0520844047386628+0.0958786056073369i	-0.053887485476013+0.0950911105899751i	-0.0557000217180353+0.0937936538983867i	-0.0575200832628833+0.0919578198949955i	-0.0593455918986752+0.0895564414419714i	-0.061174302257206+0.0865637790017632i	-0.0630037852253959+0.0829556947186394i	-0.0648314147047279+0.0787098214062147i	-0.0666543584526266+0.0738057265783252i	-0.0684695736593209+0.0682250718419552i	-0.0702738078109199+0.0619517681118766i	-0.072063605266664+0.0549721271990264i	-0.073835319838704+0.0472750103617284i	-0.0755851335099886+0.0388519743857498i	-0.077309081264003+0.0296974156730657i	-0.0790030818336132+0.0198087126695171i	-0.0806629740096941+0.009186366750149i	-0.0822845579881047-0.002165858587817i	-0.0838636410803492-0.0142408006940093i	-0.0853960869730375-0.0270277637269677i	-0.086877867597754-0.0405123888324979i	-0.0883051165693659-0.0546765301718823i	-0.089674183069755-0.0694981388477633i	-0.090981684997397-0.084951157178613i	-0.092224560172438-0.10100542614907i	-0.093400114382544-0.117626609197445i	-0.094506065076792-0.134776135778314i	-0.095540579562643-0.152411168343298i	-0.096502306633405-0.170484596504236i	-0.097390400648981-0.18894506216952i	-0.098204537209211-0.207737019368005i	-0.098944919694431-0.226800832290054i	-0.099612276099754-0.246072914779303i	-0.100207845755327-0.265485914101849i	-0.100733355702124-0.284968941305428i	-0.101190986678944-0.304447849866189i	-0.101583328868804-0.323845563614534i	-0.101913327749361-0.343082454146443i	-0.102184220589826-0.362076767077587i	-0.102399464333675-0.380745095601161i	-0.102562655799746-0.399002898885471i	-0.102677445321441-0.416765061913625i	-0.102747445122017-0.433946492445812i	-0.102776133890418-0.450462749895475i
48	-0.016745446993941+0.100479410479462i	-0.016098052957687+0.10141492951944i	-0.015316652552401+0.101935955908049i	-0.014394749753446+0.102007579372971i	-0.013326060433892+0.101595312427416i	-0.012104541683031+0.100665350448554i	-0.0107244209217959+0.0991848383397357i	-0.0091802249910751+0.0971221417959562i	-0.0074668094210709+0.0944471211151437i	-0.0055793881134971+0.0911314054389595i	-0.0035135636820431+0.0871486652654955i	-0.0012653586991152+0.0824748810517306i	0.0011687519125347+0.0770886057150223i	0.0037918071265818+0.0709712188492256i	0.0066063245162418+0.0641071704911771i	0.0096142632789239+0.0564842123062749i	0.0128169855070374+0.0480936141067536i	0.0162152157002825+0.0389303636722706i	0.0198089985956344+0.0289933479090094i	0.0235976554807621+0.0182855134603561i	0.027579739253042+0.0068140049692736i	0.0317529885876064-0.0054097207099976i	0.0361142816817509-0.0183698059448667i	0.0406595901471103-0.0320459308758805i	0.0453839337227649-0.0464132804281756i	0.0502813365792594-0.0614425409783074i	0.0553447860727865-0.0770999277113322i	0.0605661948879238-0.0933472435269916i	0.065936367573817-0.11014197016143i	0.071444972530208-0.127437391981457i	0.077080520534019-0.1451827526816i	0.082830350912353-0.163323444870192i	0.088680626462045-0.181801232269953i	0.094616338187908-0.200554503982188i	0.100621320880438-0.219518559973266i	0.106678280478306-0.238625926639919i	0.112768834061147-0.257806700998755i	0.118873563194034-0.276988921728768i	0.124972081197217-0.296098964977364i	0.131043114744134-0.31506196252505i	0.137064599999006-0.333802239596105i	0.143013793294381-0.352243769307482i	0.148867396121399-0.370310640471026i	0.154601693964245-0.387927535210187i	0.160192708258753-0.405020212626988i	0.16561636049741-0.421515994562979i	0.170848647243342-0.437344249344041i	0.175865824559161-0.452436869287313i	0.180644600107717-0.466728737682718i
49	0.026181590171553+0.114249550607073i	0.030083285563769+0.115569162969547i	0.034281348592663+0.116506569845599i	0.038783835682633+0.117031712240847i	0.043598025176926+0.117115256311734i	0.04873034304476+0.116728844046213i	0.054186290177734+0.115845347716517i	0.059970371663839+0.114439125795383i	0.066086028411926+0.112486277918575i	0.072535571483851+0.109964896393004i	0.079320119476405+0.106855311693014i	0.086439539281138+0.103140329358997i	0.0938923905379807+0.0988054557136712i	0.101675874088734+0.093839109842884i	0.109785784729246+0.088232819350177i	0.118216468555019+0.081981397487614i	0.126960785193986+0.075083099389165i	0.136010075222452+0.067539755286575i	0.145354133065466+0.05935687876984i	0.154981185690912+0.050543748363799i	0.164877877416896+0.041113460926787i	0.175029261163913+0.031082955634641i	0.185418796496013+0.020473007590851i	0.196028354807862+0.009308190398331i	0.206838232026087-0.002383192663035i	0.217827169202515-0.014569208889926i	0.228972381382601-0.0272144275513i	0.240249595133196-0.040280081809013i	0.251633095108561-0.053724260218837i	0.26309578002087-0.067502126545707i	0.274609228360148-0.081566166314744i	0.286143774177498-0.095866458221038i	0.297668593203571-0.110350968240147i	0.309151799520657-0.12496586402168i	0.32056055294088-0.139655846913742i	0.331861177164319-0.154364498759755i	0.34301928869933-0.169034640434189i	0.353999936423027-0.183608698942653i	0.36476775154326-0.19802907980667i	0.375287107595352-0.212238541386012i	0.385522289968403-0.226180567762767i	0.395437674308729-0.239799736821931i	0.404997912993809-0.253042080213237i	0.41416812871117-0.265855431967607i	0.422914114015499-0.278189762667797i	0.431202535576719-0.289997496234816i	0.439001141674939-0.301233806587271i	0.446278971348249-0.311856891657067i	0.453006563459813-0.321828222498691i
50	0.073699729870019+0.139244915281505i	0.080437542942244+0.141999707573877i	0.087554769712669+0.14448993980283i	0.095055624718436+0.146694007575221i	0.10294302839956+0.148591076175119i	0.111218529770811+0.150161264437721i	0.119882234090615+0.151385827631414i	0.128932736149268+0.152247337423305i	0.138367059764466+0.152729856961037i	0.148180604032872+0.152819109085272i	0.158367096842792+0.152502635694107i	0.168918556105677+0.151769946313799i	0.179825259113853+0.150612653989978i	0.191075720379267+0.149024596700059i	0.202656678253928+0.147001942600598i	0.214553090577778+0.144543277562034i	0.226748139544661+0.141649673606471i	0.239223245922527+0.1383247370503i	0.251958092710513+0.134574635360469i	0.264930658263688+0.130408101958771i	0.278117258866338+0.125836418449776i	0.291492600687082+0.120873374001997i	0.305029841004032+0.115535201875099i	0.318700658545712+0.109840493354947i	0.332475332753577+0.103810089629143i	0.346322831734534+0.097466952404652i	0.360210908636716+0.090836014332165i	0.374106206148525+0.083944010555023i	0.387974368789319+0.076819292940069i	0.401780162629527+0.069491628769902i	0.415487602048104+0.061991985877222i	0.429060083105353+0.054352306379055i	0.442460523078959+0.046605271318743i	0.455651505679897+0.038784058644148i	0.468595431432419+0.03092209703954i	0.481254672668086+0.023052818184537i	0.493591732547592+0.015209410035119i	0.505569407485662+0.00742457370875i	0.517150952313707-0.000269713492052i	0.528300247472084-0.007842426465126i	0.538981967479189-0.015263709765087i	0.549161749878553-0.022505081938692i	0.558806363818211-0.029539624721884i	0.567883877369675-0.036342155282403i	0.576363822647828-0.042889379916163i	0.584217357748951-0.049160027849594i	0.591417424483233-0.055134964060005i	0.597938900841748-0.060797280297696i	0.603758747107438-0.066132363772795i
51	0.110317201883336+0.172536291391305i	0.118370810606007+0.17725872458033i	0.126771812304116+0.181854347390646i	0.135517444933191+0.186308612270227i	0.144603494982568+0.190607509501795i	0.15402425631582+0.19473767759546i	0.163772496680285+0.198686510523006i	0.173839432348948+0.202442260537104i	0.184214711295988+0.205994135328076i	0.194886405240405+0.209332388297445i	0.205841010820922+0.212448400771667i	0.217063460090836+0.215334755041183i	0.228537140444523+0.217985297188977i	0.240243924008855+0.22039518876866i	0.252164206453864+0.222560946503929i	0.264276955098618+0.224480469307851i	0.276559766111355+0.226153052060567i	0.288988930528499+0.227579385735865i	0.301539508746116+0.228761543628911i	0.314185413070487+0.22970295360699i	0.326899497852577+0.230408356480192i	0.339653656674917+0.230883750767046i	0.352418926009357+0.231136324308613i	0.365165594720705+0.231174373360832i	0.377863318754882+0.231007209966224i	0.39048124032091+0.23064505856981i	0.402988110854131+0.230098942997505i	0.41535241703319+0.229380565055985i	0.427542509115643+0.228502176138504i	0.439526730855995+0.22747644332932i	0.451273550275326+0.226316311588273i	0.462751690562915+0.225034863665003i	0.473930260406706+0.22364517943784i	0.48477888307068+0.222160196394703i	0.495267823562268+0.220592572971523i	0.505368113261415+0.218954556437693i	0.515051671413761+0.217257856967746i	0.524291422923241+0.215513529464588i	0.533061411913295+0.213731864602832i	0.5413369105603+0.211922290442599i	0.549094522737192+0.210093285826i	0.556312282038999+0.208252306612522i	0.562969743794771+0.206405725637904i	0.569048070701828+0.204558787096382i	0.574530111748149+0.202715575851217i	0.579400474116954+0.200879001976059i	0.583645587794134+0.199050800623202i	0.587253762624169+0.197231547107072i	0.590215237583866+0.195420686885819i
[truncated: 58 more columns]
