# Supplementary material for: Reconstructing spruce budworm outbreak severity: a comparison of paleoecological and tree-ring signals
Source: PLoS One. 2025 Aug 12;20(8):e0329406. doi: 10.1371/journal.pone.0329406 (PMC12342301; doi:10.1371/journal.pone.0329406)
Supplement: S7 Dataset — (ZIP) [file pone.0329406.s007.zip › Belanger wavelet data/Coherence_Lepidopteran_scales_Percent_defoliation/coherence_wavelet_phase.txt]

V1	V2	V3	V4	V5	V6	V7	V8	V9	V10	V11	V12	V13	V14	V15	V16	V17	V18	V19	V20	V21	V22	V23	V24	V25	V26	V27	V28	V29	V30	V31	V32	V33	V34	V35	V36	V37	V38	V39	V40	V41	V42	V43	V44	V45	V46	V47	V48	V49	V50
1	-1.50671726975667	-1.23845961568599	-0.96538167620579	-0.668984103278951	-0.353449564952509	-0.228084672047848	-1.22421326405347	-1.18104584912425	-0.695863387551753	0.000670181887256778	0.945377559149519	1.90683091008928	2.6593867080944	-3.07005041442548	-2.62866997511939	-2.2386146136342	-1.92989065103797	-1.78482833366564	-1.85369387008073	-2.00026504455975	-2.02720767097289	-1.89569816553387	-1.68649998319021	-1.49976177022935	-1.35409081125678	-1.27528449789717	-1.51728672977466	-2.22924959682906	-2.53962843516211	-2.51527152807152	-2.34763249121301	-2.1329928341384	-1.89447541016766	-1.63808097751723	-1.38880165377154	-1.15926656103312	-0.974645054726534	-1.09912755475278	-2.25572468945738	-2.54456810122841	-2.41787773798545	-2.16879826605793	-1.90731031458662	-1.70227156907639	-1.61311961102912	-1.64388489156023	-1.70418891742566	-1.69691813720746	-1.62035110603162
2	-1.49483403704108	-1.22959567198949	-0.949578638935692	-0.620136541669654	-0.187505895548613	0.410192695928513	-2.30309999635899	-1.48680233329862	-0.806672949360528	-0.061184748349708	0.808173708468144	1.7083116393183	2.48920500809212	3.09572729524695	-2.68859583786283	-2.22645717449621	-1.83203336390023	-1.61077187901398	-1.7612632781271	-2.12856022249452	-2.18470817400886	-1.97705678465281	-1.67751894195086	-1.4212044414525	-1.19468751311477	-0.963222008768851	-0.957294929435512	-2.83668039591526	-2.97773398720926	-2.79560018432176	-2.53024363657445	-2.24769513402592	-1.94742976665156	-1.62869154785678	-1.30837442997723	-0.979695521329791	-0.613499803135383	-0.14304866011516	2.80690700589674	-3.01489135006282	-2.66960371076072	-2.29733743470585	-1.9343025067502	-1.63782924568387	-1.52109939812807	-1.62007214308681	-1.77002869219948	-1.76028173673316	-1.64292123830526
3	-1.48170002366813	-1.22833585126515	-0.956315484873939	-0.623137478430817	-0.1349667740573	0.739936202772762	2.59792830192063	-1.97705748065392	-1.03098931810932	-0.216214026245816	0.64328939163044	1.53996768480845	2.35618375239787	3.00239505044628	-2.73046381733897	-2.18169782863608	-1.66637027510669	-1.24614199813885	-1.29834210514045	-2.55535698346537	-2.4920422728018	-2.10548404439535	-1.65745769499311	-1.31716446622597	-0.992689325705527	-0.536865623699678	0.218773280480791	1.93644080710157	2.69606514508983	3.13393578486914	-2.75941293813278	-2.39521336137469	-2.01587507828832	-1.62388282641524	-1.22066287573422	-0.770854097461314	-0.219292098567485	0.614612726014341	1.90220337675939	2.76430032356777	-2.95467091813952	-2.45053273826814	-1.95284997658447	-1.47707256915853	-1.27913559251076	-1.53897195163716	-1.95133595763126	-1.87451210718474	-1.67767962848225
4	-1.46888465637376	-1.23836669590795	-0.994350425171373	-0.703045298529797	-0.285726476633481	0.45980288431478	2.08650141355516	-2.33729424099971	-1.28606244280094	-0.429030191347433	0.453019595898775	1.39875087198574	2.27899779894016	2.94357760322959	-2.75604591582735	-2.1026838589997	-1.46068566577283	-0.766894973485798	0.386701458873595	2.49437234408452	-2.98539827429392	-2.2707908831315	-1.59130896603145	-1.19595024580933	-0.80973937090649	-0.184630194562936	0.597983114434098	1.45294832000213	2.17107003958421	2.7744909775372	-3.02237511933779	-2.58297780028141	-2.09911548217265	-1.63855608971277	-1.1619102810199	-0.568695294284878	0.0813172288122367	0.840381665896837	1.6810649036495	2.42389859764916	3.0714467691045	-2.63821670265302	-2.01559316910636	-1.1227789064846	-0.661098083133941	-0.636429096993957	-2.52696660861739	-2.04279484062859	-1.73556196600847
5	-1.45736327186656	-1.25921079737091	-1.05956633489554	-0.84431953045636	-0.585952871144742	-0.260097765296908	-0.0499647322730856	-1.71999579889398	-1.37753813180721	-0.65788825217743	0.231983516890106	1.29810535324829	2.31250292966452	2.92256239874737	-2.80631880179789	-1.97411919442721	-1.28807756479503	-0.605076477315609	0.765856155619091	2.1436730683508	2.78766784337342	-2.38032330240679	-1.34237898538134	-1.07072296793862	-0.758692943732293	0.0567893048249089	0.721771696995843	1.19102505593242	1.77572277927488	2.49721738127732	2.97475039622107	-2.85255756155647	-2.16296384524683	-1.69641074958164	-1.25253480337148	-0.32359083629178	0.335992604250965	0.912391975771434	1.5584737781274	2.25451353947724	2.90165523288162	-2.89884427241132	-2.51658351051685	-0.0834773443907906	0.245288429728436	0.976163902229963	-2.79394772384414	-2.12531280706123	-1.84386026659209
6	-1.44660044913111	-1.28473400707653	-1.13358992229879	-0.994698575211656	-0.869208990069889	-0.775741824353573	-0.808077188689912	-1.1159211356453	-1.46257230395759	-1.08960803032236	-0.153670708576664	1.30489664584157	2.65492901550075	2.93569232262858	3.0951268799279	-1.52030376031515	-1.11701443884112	-0.980216984242475	-1.95076323355818	2.59412857131366	2.16163052872515	0.401773360953828	-0.696732850401297	-0.962946954295733	-1.22619380119849	0.588897390295926	0.900607641642349	0.819721687725885	1.17815451417396	2.49206011527292	2.66119962230665	2.69735276418686	-1.87175486165369	-1.77817926310915	-2.11878918934871	0.995041144194784	0.692152305121011	0.852036259693029	1.24328656107462	2.41159915792748	2.9289453394322	3.13550644524925	2.92059695328566	1.82971162317402	0.80112271972194	-0.100485336312662	-1.74339133756787	-2.01231780821109	-2.03924271154357
7	-1.43445908472871	-1.30587680718462	-1.195530705992	-1.11190467336003	-1.06274265979598	-1.05362502720724	-1.10117691081402	-1.29574875061541	-2.04290825625741	-2.7488492073081	-1.27201025912074	-2.12516571226356	-2.85384763559223	3.06562329683185	1.95428491424389	-0.105390560113579	-0.812125303303194	-1.16152857041056	-1.84239585967019	3.12353469186572	1.68338800639142	0.634309612899539	-0.125788830540376	-0.789613521323528	-2.3483646439938	2.04863726720484	1.28968562672587	0.503088027351214	-1.62618456865657	3.07772882750894	2.46573016820987	1.17389534555587	-0.801293961627066	-1.67666275837772	-2.64826402646458	1.68626740292651	0.90757234235399	0.612954940422479	-0.531625128731285	-2.78283333023018	-3.10163063507856	3.11775089745313	2.86906009366012	2.25807098473632	0.980538055646119	-0.527492520344392	-1.445775475391	-1.91134704516952	-2.21690789581567
8	-1.41804854886611	-1.31512815342742	-1.23264601683876	-1.18095214242598	-1.16979537222188	-1.19707406645442	-1.2318194190956	-1.23009735878723	-0.881632214168887	1.61046267652871	0.82393410789056	-1.91459653855668	-2.34544188516072	-2.76702563982436	2.40833995560749	-0.0312596848204412	-0.611050662050081	-0.978752231959242	-1.38171059409965	-2.20215975135218	1.24437575086068	0.643324989738334	0.198560966223884	-0.187979485142292	2.7741988727548	2.11181265522729	1.73449601151577	1.94080004931469	-2.76824676258393	-3.10265675135085	2.66409390073246	0.620499080666584	-0.841619893441382	-1.37365414067493	-1.59836803258615	0.86829567652188	0.769119499104966	0.700788850760773	2.52494167163207	-2.94025830455937	-2.97960740918701	-3.04283763617556	3.07301898937823	2.74143412920826	1.64865777155106	-0.97133041700311	-1.51268936936141	-1.91137358980842	-2.26946630123624
9	-1.39484836018185	-1.30881300982535	-1.24152946751954	-1.20295027758198	-1.20534096082675	-1.25203962265415	-1.28836902608149	-1.14770580545624	-0.597774485763481	0.0691321351146374	-0.107547779025612	-1.37145960234205	-1.9459306316502	-2.16681177944752	-1.94453958255325	-0.803649974295404	-0.673349843578908	-0.77458113520053	-0.857380208757309	-0.614485303726524	0.338436879720896	0.498297731201126	0.411642435195597	0.448202055890288	1.11544380119563	1.78072770050909	1.97832536321507	2.36400582152446	2.88652645393203	3.07176599858661	-3.10653447234615	-1.90524800706746	-1.17506533689526	-1.07939444926864	-0.654623954241782	0.163449758612799	0.613908649381014	1.11717160317605	2.18018400920692	2.98088335668605	-2.98844704574423	-2.90255762795632	-2.92776811555698	-2.94540842759959	-2.49635073890992	-1.71248352382379	-1.75032307041588	-1.98244508147452	-2.26189071700601
10	-1.36357728311946	-1.28701150827736	-1.2253761365541	-1.18721974939752	-1.18817310073852	-1.25616373981868	-1.39159249061257	-1.40511186937124	-1.12508647966348	-0.786848444915653	-0.73768337824158	-1.11500060644819	-1.54679294246076	-1.70601419349488	-1.56220044488095	-1.15136881685445	-0.822742738232451	-0.666944573059258	-0.544124788989454	-0.313494684103598	0.0587891562050047	0.343122347633227	0.499061063960587	0.691884119594133	1.07021319168897	1.55385747654936	1.95811963415325	2.33514819182196	2.7073976483076	3.04918343436698	-2.80450347315615	-2.06785821311587	-1.40017340682155	-0.975075050611304	-0.522841899489525	0.0062960878077625	0.554383829249862	1.22602678866413	2.08531164099234	2.87599237693203	-2.94699002644321	-2.74431188179419	-2.65414068137496	-2.55196160810717	-2.31956135782225	-2.05050927276224	-1.98279622338849	-2.08255850862797	-2.26139459318766
11	-1.32447789472827	-1.25229692510597	-1.19029961299205	-1.14418965973116	-1.12762916188839	-1.1857627463331	-1.46394191350864	-1.89405901652429	-1.77548997914281	-1.38805922143651	-1.17733975611988	-1.19823489325106	-1.33106227347341	-1.40431864285582	-1.32827543617797	-1.11408052785359	-0.847305194972706	-0.604366022747735	-0.38981548619455	-0.170775557091165	0.0693948457146717	0.306145551872743	0.525921500604586	0.766716331388565	1.07786403433275	1.45828614778972	1.85647830448848	2.24511423912429	2.63542544460834	3.0578276913492	-2.71818212458121	-2.1054763370531	-1.50614713376445	-1.00298194586137	-0.541940379988241	-0.0682858962708619	0.452293630421034	1.08964125112862	2.01284426288517	2.99150365992682	-2.78286610255168	-2.54818179743478	-2.42088202880757	-2.3212884772407	-2.21510431014742	-2.12580088369028	-2.10440694199951	-2.16361247700899	-2.28384144476122
12	-1.27892961327077	-1.20819756430216	-1.14254425172726	-1.08281768636405	-1.03039590903681	-0.994479221002003	-1.06873673337022	-2.77365551673505	-2.87591784238339	-2.01577830564187	-1.48619209584665	-1.31973055927324	-1.2761437627079	-1.24363143475326	-1.15612610982327	-0.990970721708516	-0.765295054976412	-0.517015775336986	-0.278413887669564	-0.0601609932800605	0.1442757638866	0.345773691630519	0.556292893674538	0.79258637654164	1.07171924221795	1.39834731923688	1.76153325523853	2.15126837983218	2.5730112352828	3.04273559501939	-2.71186539800428	-2.14166890373678	-1.58513241606371	-1.08509134792106	-0.635416273490057	-0.210496832727632	0.214297797401587	0.710395667847565	1.95539787052779	-2.84434149258451	-2.47649792563514	-2.30458165524297	-2.20531596272686	-2.14452237349493	-2.11022206295237	-2.10412238702443	-2.13363652637619	-2.20228643836344	-2.30816643474408
13	-1.22899343634631	-1.15873028540621	-1.08922154151285	-1.01690643181579	-0.931451475478743	-0.802709087602886	-0.519307723289164	0.410823674619013	1.45919548943491	2.28850278077526	-1.44965614625077	-1.31472081824502	-1.237253824796	-1.1560641396128	-1.03979763473844	-0.869707415309027	-0.646575365709264	-0.395048213960878	-0.151463967732993	0.0615741080987191	0.246268134556241	0.419998762973105	0.602764730197577	0.811036092720029	1.05607750699533	1.34368335809918	1.67611771865484	2.05705614777579	2.49392308188038	2.99016332375781	-2.75138232046802	-2.19839183271323	-1.67418460099408	-1.20556930181014	-0.799369862644125	-0.455545178803325	-0.188887492153524	-0.0924222123503688	-1.15945891510292	-2.05092265155273	-2.06663990943542	-2.01832667680479	-1.98067452629057	-1.9688224814473	-1.9863671324916	-2.03248480933596	-2.10392558707246	-2.19725039759122	-2.31084862029706
14	-1.17731033340631	-1.10868885594194	-1.03912335852419	-0.964330960848214	-0.873939137169036	-0.745151325539815	-0.53433370679776	-0.200049957544469	0.136563995476348	0.113392350996227	-0.542379267796558	-0.99684087500253	-1.09274648273997	-1.05773917911034	-0.947810466655986	-0.76921580022421	-0.526682239115967	-0.250313442208321	0.00822656684994678	0.216199350453795	0.378220755134346	0.518868403170514	0.664026105659903	0.832881264600523	1.03745083034194	1.28554572559561	1.58472250628688	1.94560849119642	2.38079432782521	2.89237453914538	-2.83162979626283	-2.28011776922179	-1.78199088651565	-1.35766851705528	-1.01465590758236	-0.764847281922624	-0.646429217399244	-0.759629221600784	-1.17578226513789	-1.54016668182057	-1.67852089895612	-1.71858835400798	-1.73923774222625	-1.77342635920183	-1.83375613708154	-1.92122650868054	-2.02968400966922	-2.15136098663546	-2.28173555608102
15	-1.12663416692902	-1.06250477917627	-0.999018296604329	-0.934284921085817	-0.863868445654861	-0.780004732720501	-0.674093585003086	-0.548895040916733	-0.441419440055204	-0.426522408030427	-0.557158815949781	-0.764552939042456	-0.908543644750826	-0.940018732678643	-0.868511215217039	-0.696691420229801	-0.422222077451649	-0.0859110041091135	0.214584455195751	0.421684812691296	0.551945838390744	0.646415128271326	0.740932673657472	0.859072565349577	1.01407997351893	1.21422038108184	1.46845414646333	1.79137844434504	2.20537641002843	2.72839789187689	-2.9542241460312	-2.3744896787725	-1.88924162085751	-1.5086786630341	-1.22510652432717	-1.03957963262055	-0.965461562699733	-1.0136934121906	-1.14984179775112	-1.28836310599348	-1.37992356727172	-1.43628352957976	-1.48600788771207	-1.55153388749621	-1.64515100981526	-1.76827175938226	-1.91259443502357	-2.06599039820712	-2.22033822762556
16	-1.07837776417266	-1.02156824521211	-0.968988183397801	-0.921649292728518	-0.879940705597876	-0.843145798197675	-0.809746644195603	-0.779802741933599	-0.759038300584733	-0.759729188648266	-0.792151626512008	-0.849758384552653	-0.904710893311792	-0.922382478314274	-0.87252707600161	-0.716820875848018	-0.390692249432534	0.101077265197835	0.510834885492116	0.714589091060506	0.788996890611644	0.812249181746705	0.835191501922607	0.8863478911972	0.97832247100895	1.11637887831116	1.30626386652819	1.56161371147987	1.91517978522508	2.43301048531193	-3.13295400277158	-2.4304897583231	-1.93103827498737	-1.59066860718662	-1.35333673225326	-1.19499307102882	-1.10567166819868	-1.07474218829759	-1.08321636850119	-1.10860530829744	-1.13769865601696	-1.17153297292995	-1.22028894768525	-1.29663205848448	-1.4105116757101	-1.56377120901899	-1.7460557563624	-1.93882293060492	-2.12771620103639
17	-1.03101433303223	-0.982493440484539	-0.941997381392473	-0.912792409475203	-0.898249114100479	-0.90056891958666	-0.918830177192429	-0.947813910339254	-0.979899207325182	-1.00945455161545	-1.03508842835401	-1.05721861723122	-1.07398312081917	-1.07900482031648	-1.05932957072034	-0.981993117527506	-0.707890437228867	0.333198748830234	1.06995523628202	1.1798808315999	1.12717225754234	1.02923763322012	0.945481457654664	0.906352110930815	0.918730119967913	0.978795598205785	1.08207934211638	1.22945480962293	1.43705750875088	1.783531080324	2.73659839983661	-2.21378700659489	-1.75211714547839	-1.50669386163642	-1.33261892122733	-1.19908901517872	-1.09591978628261	-1.01755921369364	-0.959742923733274	-0.919776689367772	-0.897749631693435	-0.897219955712578	-0.92519644835836	-0.991745602333796	-1.10845064970454	-1.28292556074488	-1.50785486479877	-1.75589257989438	-1.99786842841587
18	-0.979561475915263	-0.93747260125489	-0.906219748034391	-0.890925403661217	-0.897731511512228	-0.932133808847147	-0.995017633007033	-1.07780309721815	-1.16291789569163	-1.23336402816503	-1.2823257383172	-1.31354682633894	-1.33635738423831	-1.3624812636721	-1.40780580648749	-1.50454488797016	-1.76593566733454	-2.8192793671673	2.32097231790179	1.91905117196824	1.6054120209195	1.30232190334504	1.05566866086264	0.8977097767049	0.818101178712092	0.793009236759312	0.800848959135884	0.821777673007744	0.828397205790361	0.751168917994062	0.276550774205596	-0.835194593135623	-1.16319921413343	-1.18869372940556	-1.13522267312339	-1.05208962539166	-0.956176041980972	-0.856864576337832	-0.762191330060176	-0.67989316942891	-0.61687712338418	-0.579187033160145	-0.573315816331713	-0.608624516454621	-0.700137521625352	-0.869105857194466	-1.13147218576812	-1.46431401474114	-1.80092797598801
19	-0.916348848757862	-0.875665060144716	-0.846645982550849	-0.836037432352136	-0.853602208765733	-0.9116343360189	-1.01977297730099	-1.17134534336071	-1.33293579446093	-1.46442675089242	-1.55032320588893	-1.60041074528273	-1.63465116619701	-1.6754291974466	-1.74837753712618	-1.88843790041598	-2.14573748736367	-2.55850257208958	-3.05931364449567	2.73745513517461	2.21155428780014	1.59442775811493	1.08681304772027	0.794984598377738	0.639531397737686	0.550938028305948	0.489394618360645	0.426853510685469	0.334515474030639	0.17530217233908	-0.0846490374351835	-0.409194012852889	-0.672032531147393	-0.808824066141435	-0.841329956489344	-0.80296177211739	-0.717940832378236	-0.605454161464287	-0.483338731708627	-0.367267964202159	-0.268354403513614	-0.192820008003852	-0.144295662633674	-0.127410135299129	-0.152376763502196	-0.242595886269188	-0.44858401830961	-0.847813657207952	-1.3991596426788
20	-0.83304044913355	-0.785497302946191	-0.746757072274193	-0.723646960618376	-0.728457535347614	-0.783516189799113	-0.925519991511927	-1.18612281054661	-1.50723670904387	-1.75067198864511	-1.87659465776154	-1.92599545968246	-1.94165419153656	-1.95375999293096	-1.98419681948415	-2.04976466923063	-2.16162384530117	-2.32084537802575	-2.51582055488272	-2.73756029032399	-3.05295286286293	1.84951828902835	0.634594580772899	0.410074996969583	0.303225892876285	0.227889547243288	0.159081053590603	0.0831249500616641	-0.00991496774452384	-0.126014579374225	-0.262798467461464	-0.404495091654962	-0.524449141689559	-0.597345755806627	-0.60893183066428	-0.556434934235089	-0.446881645218206	-0.297645688663442	-0.133799461118714	0.0215222301753128	0.155619702475692	0.266076836247685	0.355717935762797	0.428289161303545	0.486018735430212	0.527727255619593	0.544877647557563	0.506833324041983	0.280899047496385
21	-0.725134986874452	-0.660855249080781	-0.597130534524058	-0.536444714823947	-0.484442018336284	-0.455486961468168	-0.494186936986098	-0.789523404302901	-1.79237612546955	-2.31863184746721	-2.39293626099935	-2.35455949217991	-2.28489343948841	-2.21330439153998	-2.1541594289553	-2.11393788284549	-2.09227436657413	-2.080898638643	-2.06027984041322	-1.98968356396174	-1.77546364386292	-1.24946890372762	-0.626070509485333	-0.320665965791448	-0.211130724327249	-0.184697492978153	-0.199615299265604	-0.239752017468484	-0.297298092157678	-0.366204747885181	-0.439060708743349	-0.505583065116163	-0.552366917500812	-0.563437924697661	-0.521039203642145	-0.407995418153501	-0.217400570597387	0.028352946313558	0.277464543568145	0.488733617341274	0.654932667529233	0.787517525098527	0.900373106315192	1.00466214251805	1.10873042361294	1.21889378309887	1.33949133330948	1.47007948358467	1.5902311007413
22	-0.599809413290422	-0.513431942929743	-0.416819310899238	-0.305598602034765	-0.171941011721878	0.00012955838966489	0.249939258052631	0.698618764568648	1.62488752281228	2.53608384182255	3.01156174195379	-2.95958046201762	-2.70965473458708	-2.49720940241463	-2.3165815231332	-2.16408634276655	-2.03293735976611	-1.91220882994502	-1.78683274887921	-1.63849505980087	-1.45070018979876	-1.22341551475722	-0.988471928364074	-0.79236020683246	-0.658614237361812	-0.583532929692784	-0.553625450325851	-0.555944769103499	-0.580102474872822	-0.617424834260025	-0.659699504082078	-0.698002600486673	-0.721311562617361	-0.713954115888008	-0.649690330969879	-0.478718151896502	-0.121121853285484	0.402679746811498	0.835768289896756	1.09426268970888	1.25459930722497	1.3725852638238	1.47589920330933	1.57891499650573	1.69017315365043	1.81559499914178	1.95996697383804	2.12805892630169	2.32760165789474
23	-0.480894651354508	-0.37904725091341	-0.26169030443007	-0.122970709020571	0.0458515541947938	0.25767294306991	0.530081497538943	0.881060809901813	1.31246312076417	1.79094647340255	2.26803204661256	2.71902788276366	3.13603559891586	-2.77600195441514	-2.46213023034065	-2.20540754873393	-1.99537454844212	-1.81812438824488	-1.66087791252903	-1.51403605926149	-1.37243327322455	-1.23625298174705	-1.11068164186093	-1.0034277816524	-0.92112547565283	-0.866957543485035	-0.840502060762318	-0.838870010235502	-0.857915158572858	-0.893028348763674	-0.939578376666269	-0.993201301412183	-1.05010213611454	-1.10754301940195	-1.16509775658741	-1.23041101050734	-1.39122392959643	2.13735196955726	1.99745025988709	1.9793262831117	1.99164262229318	2.0251868974949	2.07857979993359	2.15260592382029	2.24926766890928	2.37184925537128	2.52569940312509	2.72044961737667	2.97607149618554
24	-0.399030087455871	-0.297839962243804	-0.183841810929866	-0.0538948724833546	0.095808138577013	0.269615330396562	0.472034376609384	0.707207190238881	0.979083532125436	1.29442100859629	1.67125397184468	2.14909828822057	2.75635816928056	-2.90302377359405	-2.42665778299712	-2.09928116422725	-1.8651723167942	-1.68606573036143	-1.54104689694435	-1.41898242167839	-1.3142873419301	-1.22481971071386	-1.15064555346189	-1.09309070131559	-1.05391800921506	-1.03467228113588	-1.03626402628321	-1.05880339801501	-1.10165671887987	-1.1637293958765	-1.24405227782685	-1.34281911261121	-1.46310672813689	-1.61367739332756	-1.81322185693992	-2.09298381378286	-2.47558687404123	-2.90106134571598	3.04047830976929	2.82514404153298	2.70776021199451	2.65762433336897	2.65644163518464	2.69504388369197	2.76984064085769	2.88090880133078	3.03119166975294	-3.05684124097785	-2.80840609810814
25	-0.371846213561145	-0.285999218729384	-0.193560985946541	-0.0939910180840531	0.013021917902083	0.127355706268496	0.248169599993431	0.373521804585218	0.49980924659746	0.620611251590879	0.722907434991265	0.768223989844505	0.504482420027983	-1.22169063494862	-1.49927980641837	-1.48478465008558	-1.42590758438056	-1.35793299997654	-1.29091907912455	-1.22904123832944	-1.17474109215639	-1.12999760386985	-1.09678794046832	-1.07724509133113	-1.07366628995348	-1.08841498326783	-1.12370894608507	-1.18127204701395	-1.26187315159597	-1.3649118990792	-1.488377479118	-1.62947476239137	-1.7857646066356	-1.95601606051515	-2.13971899433167	-2.33474566955168	-2.53414078343918	-2.72504975898033	-2.8923538394241	-3.0245368664563	-3.11642524853965	3.11549397190482	3.10321500056203	3.12844577656288	-3.09228626087116	-2.99142226548347	-2.84971928268279	-2.66432266731908	-2.43357318814603
26	-0.394108266881357	-0.329702981108138	-0.264154190859034	-0.19827295978815	-0.133337891641752	-0.0713039838184716	-0.0151070935269238	0.0308849398928593	0.0602081462375482	0.0634132650521681	0.0273511634504359	-0.063321399526707	-0.216799322104981	-0.414399819834262	-0.607054305324449	-0.753377457449719	-0.845680582001827	-0.895918068665217	-0.918682048220757	-0.925514830096612	-0.924741008525334	-0.922491494319805	-0.923662539033583	-0.932638377725734	-0.95383052049026	-0.992070225273922	-1.05278604815796	-1.14170385452403	-1.26354792194876	-1.41926336188935	-1.60261321432535	-1.79965529060406	-1.9940198725557	-2.17408184928423	-2.33531963756321	-2.47770073782478	-2.60226798326249	-2.7092809681782	-2.79788016886368	-2.86649439818531	-2.91332621525255	-2.93657160140817	-2.93431400068036	-2.90417974331348	-2.8428653435844	-2.74564413819694	-2.60607158773188	-2.41654237681774	-2.17124710991454
27	-0.44338595743097	-0.397586437957412	-0.353245762822593	-0.311248807575634	-0.27272523828204	-0.239086283957808	-0.212045322458572	-0.193598114401349	-0.185920408930091	-0.191119468675291	-0.210770519408285	-0.245226734152008	-0.292873110210703	-0.349765077421168	-0.410163272978165	-0.467993226450853	-0.518489772589349	-0.559117750697612	-0.589514730815319	-0.61086663005472	-0.625232172415786	-0.635091630277329	-0.64317760084383	-0.652568104586479	-0.667048041243641	-0.691836156044733	-0.734944183610501	-0.809724759868796	-0.939328677776542	-1.16085749275667	-1.50654874869704	-1.92068162596271	-2.26448417636833	-2.49179555930533	-2.63626504411285	-2.73225595153655	-2.7997838528601	-2.84911758535099	-2.88512918998272	-2.90974228312844	-2.92320662361348	-2.92471659707518	-2.91261236956925	-2.88422610721801	-2.83527422986762	-2.75842264497521	-2.64002273640278	-2.45266109872505	-2.14152936720358
28	-0.494722716380622	-0.460357999578167	-0.427638881998049	-0.3970345339765	-0.369064371521495	-0.344282383309476	-0.323249475621656	-0.306490770449449	-0.294436248795892	-0.287346649816869	-0.285232585883903	-0.28778263937403	-0.29432271821494	-0.303828917502695	-0.315004878307543	-0.326413052026954	-0.336626715317242	-0.344359233394974	-0.348535697110853	-0.34829400400379	-0.342924624498243	-0.331770379382153	-0.31410698854001	-0.289013732380132	-0.255219537785102	-0.210856362781834	-0.15290809766103	-0.0756874070258085	0.0340882407273336	0.217051375604373	0.650734174306267	1.84893422825395	2.58418843351582	2.83005095484093	2.95201663132067	3.0266875971924	3.07655083366962	3.11086786572774	3.13452289737989	-3.13264494787953	-3.12226855860057	-3.11629654019168	-3.11424125812515	-3.11657287155288	-3.12530132123872	3.13770544215456	3.09364045679748	2.99052625271038	2.69981757170681
29	-0.533190617186832	-0.503877835751428	-0.475462139069334	-0.448103534981181	-0.421959478089429	-0.397176394213909	-0.373879084730692	-0.35215824646997	-0.332056694322106	-0.313555258968971	-0.296559646354194	-0.280889633319997	-0.266271663045815	-0.25233507304506	-0.238610849079855	-0.224530146230894	-0.209418203171079	-0.1924780767521	-0.17275808929137	-0.1490970375693	-0.120041943619071	-0.0837344435702044	-0.0377643975293634	0.021005239213305	0.0966258404176549	0.194219343257351	0.320003987513298	0.48097914769835	0.68384366457604	0.932377186046872	1.22250661816616	1.53672336499621	1.84528218464381	2.11920144797835	2.34330798491379	2.51674132390897	2.64598627680516	2.73911720564915	2.80317932598022	2.84343707023517	2.86332915861854	2.86457366676073	2.84721105381603	2.80952362761238	2.7478725635904	2.65669830685002	2.52944242948206	2.3619848132079	2.15971806509377
30	-0.556105069960384	-0.528197238576021	-0.500415904672043	-0.472783719717416	-0.445320116525813	-0.418040199461488	-0.390953553638711	-0.36406296400454	-0.337362994635141	-0.310838309070781	-0.284461506304092	-0.258190097454193	-0.231962049933053	-0.205689073905041	-0.179246511288126	-0.152458291161161	-0.125074897542938	-0.0967415839785782	-0.066953046543231	-0.0349892560625573	0.000175096098234626	0.0399983805651907	0.086552508835474	0.142777235113542	0.212832881600962	0.302562236484189	0.419983223749479	0.57538349665537	0.779565554216034	1.0371873268979	1.33460148863072	1.63611005313788	1.90456937191041	2.12305896060751	2.29266181290242	2.42098096237461	2.5157095536555	2.58291856850367	2.62705282314997	2.65125439531031	2.65766056916247	2.6476464324868	2.62204866336774	2.58141196434302	2.52629130672817	2.45761965208102	2.37709861890286	2.28749102084413	2.19263855701183
31	-0.568443649909623	-0.540586111159426	-0.512317476654915	-0.483615276492817	-0.454462259330737	-0.424849256513202	-0.394778656432969	-0.364268477544393	-0.333356972122742	-0.302107623407037	-0.270614322231821	-0.23900643617283	-0.207453428755367	-0.176168663025318	-0.145412041686171	-0.115491189025734	-0.0867609354547246	-0.0596208521857985	-0.0345103784598601	-0.0119004976564277	0.00772032935145006	0.0238706095898444	0.0361194815495706	0.0441661488425426	0.047987382058676	0.0481243177297344	0.0463015382343544	0.0470576599109161	0.0636881314659535	0.155578977337956	1.25561150180501	2.68834004267018	2.79579586470058	2.80996923186165	2.80238734027198	2.78725940772035	2.76874766997666	2.74798637468051	2.72496379377823	2.69923104627802	2.67022985414946	2.63746359269669	2.60059475926921	2.55950496929991	2.51433252299831	2.46549103493748	2.41366660725063	2.35978985937494	2.30498238238681
32	-0.577842542283997	-0.549937708704701	-0.521271290429062	-0.491802163472666	-0.461500177638069	-0.430351474004858	-0.398365098026405	-0.365581045418011	-0.332079831283756	-0.297993604378512	-0.263518745783375	-0.228929814944705	-0.194594673552445	-0.160990686095639	-0.128722138738337	-0.0985395161046125	-0.0713621015058769	-0.0483065708060082	-0.0307258578517793	-0.020264590253603	-0.0189398419157883	-0.0292588128373273	-0.0543880738691506	-0.0983908853103922	-0.166544763239344	-0.265723765436452	-0.40472429614824	-0.594073233078234	-0.843964415273512	-1.15765913730704	-1.51986621722446	-1.89243682170892	-2.2334183751777	-2.52045432180446	-2.75183738824203	-2.93555710730082	-3.08157118393168	3.0843455285382	2.98854680020309	2.90854723434151	2.84001039260629	2.77965815005984	2.72503979046902	2.6743519917464	2.62630230827665	2.58000630076105	2.5349095038541	2.49072730726193	2.44739761209123
33	-0.591526232381673	-0.563868930148451	-0.535132882906828	-0.505233874366013	-0.474093852921879	-0.44164653154121	-0.407844843999937	-0.372670612960479	-0.336146738774502	-0.29835209266711	-0.259439067221643	-0.219653386733762	-0.179355328167303	-0.139041024057882	-0.0993621585806494	-0.0611423389650529	-0.0253889518743109	0.006699459166975	0.0337283780118511	0.0541008732568845	0.0660030409320413	0.0673726555045719	0.0558396781376716	0.0286220626521401	-0.0176520522072865	-0.087252854442673	-0.185901380270508	-0.321759666648896	-0.507010229153277	-0.759137839916942	-1.09591887547036	-1.50933378286256	-1.93446127570257	-2.29519689343185	-2.57070564034573	-2.77723600245017	-2.93510272997246	-3.0592195539579	3.12365790550499	3.04048532974044	2.96981228955802	2.90830149246211	2.85347944844584	2.80347575457196	2.75686211216793	2.71255079510336	2.66973035466032	2.62782566710927	2.58647412142359
34	-0.616202278666412	-0.589247840159507	-0.560822978141937	-0.530745836704237	-0.498818357716644	-0.464828144223004	-0.428552384454091	-0.389764749609462	-0.348246388996428	-0.303802273130596	-0.256284041035498	-0.205619980746509	-0.151851549494187	-0.0951737070128068	-0.0359733342270568	0.0251432663947859	0.0873450061112183	0.149603331268252	0.210757935619285	0.269618194823281	0.325089058487771	0.376306091502899	0.422768451876711	0.464471503576471	0.502061886906368	0.53707093577296	0.572346097817012	0.612954183924831	0.668259112329711	0.75717653149648	0.92245998250363	1.26244441697239	1.86516712166362	2.41281745460876	2.69198696284486	2.82091887688319	2.88150636562492	2.90819228987877	2.91624895600733	2.91314711362123	2.90281968999917	2.88742041982752	2.86813117368791	2.8455713923578	2.82002652145091	2.79158898515038	2.76025576103661	2.72600481545168	2.68886175513197
35	-0.661490927451627	-0.636766176773794	-0.610276926601159	-0.581719683151403	-0.550734688148234	-0.51689585015731	-0.479699993851809	-0.438556465260641	-0.392779179987419	-0.341584932129073	-0.284104431721794	-0.219416147281091	-0.146616920674136	-0.0649451024041215	0.0260337297337066	0.126189730605172	0.234594067029294	0.349391849081999	0.46790675181937	0.587034205127461	0.703832324012544	0.816095976859543	0.922713194616009	1.02374041131974	1.1202694056054	1.21420389575821	1.30802624158358	1.40456717090355	1.50672988687793	1.61707973035659	1.7372172943066	1.86696620673256	2.00367336563614	2.1421935962452	2.2759768628764	2.39889157950593	2.50673673324838	2.59769634538537	2.67186990775752	2.73046853465222	2.77512206196723	2.8074392903911	2.82878694665418	2.8402090833007	2.84242370870379	2.83585948514109	2.8207159636527	2.79704405065976	2.76485057128626
36	-0.742861029642515	-0.724684125836947	-0.705208094164555	-0.684155370116284	-0.661176624323419	-0.635827184106729	-0.607533928385798	-0.575548110687286	-0.538877157102333	-0.496184844615414	-0.445644115207599	-0.384720839744615	-0.309865099844158	-0.216109133664436	-0.0966848503163035	0.0568417437229391	0.252494600695184	0.491567598070454	0.759331471646587	1.02517784062488	1.26059187546133	1.45449519476539	1.61031318498828	1.73665358538218	1.84190971781527	1.93270191075549	2.01388768357617	2.08893646849456	2.16027983886487	2.22956196971849	2.29780444336078	2.36551639083589	2.43277824806593	2.49931971941762	2.56460310629314	2.62791327265882	2.68844719017535	2.74539156251795	2.79797760169924	2.84550658816654	2.88734575566919	2.9228986484771	2.95155605147596	2.97263310812009	2.98529656640924	2.9884849536233	2.98082608411545	2.96056412278148	2.92552853706799
37	-0.871224383416375	-0.865958071479156	-0.861183666459416	-0.857005659224745	-0.853561974365705	-0.851037164595688	-0.84968217394758	-0.849844778953436	-0.852018010281829	-0.856920108143161	-0.865632461467616	-0.879850254994152	-0.9023670392373	-0.938083828987483	-0.996303819227795	-1.09647741134674	-1.28347889958866	-1.6574787165837	-2.27842674373337	-2.81110529615455	-3.08923567037774	3.05509346540037	2.98139990708392	2.94139606306337	2.92094106174615	2.91300274039872	2.91375963744336	2.92097807564732	2.93326758993781	2.94970845807625	2.96965100049419	2.99260048876733	3.01814785530394	3.04592663767593	3.07558594525782	3.10677371809017	3.13912671873541	-3.11092058079527	-3.077398456894	-3.04391729610889	-3.01093176381545	-2.97893580121911	-2.94847985419277	-2.92020061345275	-2.89487175051623	-2.87349138730088	-2.85743760583983	-2.84875871607168	-2.8507518034152
38	-1.02285988189903	-1.03112674734375	-1.04141785014748	-1.05406379222159	-1.06945896212771	-1.08807353606513	-1.11046654670137	-1.1372988697899	-1.16934365098663	-1.2074893953552	-1.25272724000361	-1.30610860489435	-1.3686532522276	-1.44118427304398	-1.5240742311546	-1.61691938962813	-1.71822549978588	-1.82526610588221	-1.9342861308785	-2.04108889075426	-2.14180948519577	-2.23354307900481	-2.31460187976343	-2.38440978092606	-2.44319889736124	-2.49167692885125	-2.53076019446411	-2.56139671522944	-2.58446657052058	-2.60073642520639	-2.61084757109228	-2.61532266686972	-2.61458158131863	-2.60896036313258	-2.59872957980819	-2.58410955743013	-2.56528081048684	-2.54238841926958	-2.51553939181985	-2.48479213055962	-2.45013693087892	-2.41146583825459	-2.36852899850031	-2.32087259929625	-2.26775028221435	-2.20799515547092	-2.13983337724447	-2.06061521923335	-1.9664471978135
39	-1.13948206693182	-1.15242418535795	-1.16701513741349	-1.18338542977135	-1.20166672427255	-1.22198773413182	-1.24446869764072	-1.26921424386888	-1.29630456888042	-1.32578502826096	-1.35765453833996	-1.39185356149979	-1.42825289203045	-1.46664486955588	-1.50673888660811	-1.54816295841001	-1.59047255308384	-1.63316682280655	-1.67571099682337	-1.7175623391495	-1.75819615357084	-1.79712815436112	-1.83393018651218	-1.86823757158219	-1.89974789816779	-1.92821248819427	-1.95342279916994	-1.97519458170102	-1.99335272961781	-2.00771949824988	-2.01810816249124	-2.02432325632593	-2.02616732650738	-2.02345278896974	-2.01601626352557	-2.0037320152981	-1.98652112676595	-1.96435384230735	-1.93724398646264	-1.90523607448051	-1.86838728238627	-1.82674752679178	-1.78034145351371	-1.72915629338734	-1.67313955837111	-1.61221060124301	-1.5462900826931	-1.47535089824397	-1.39949211058673
40	-1.18818065401936	-1.19774677672718	-1.20798634791244	-1.21889786740979	-1.23047319117125	-1.24269650360719	-1.25554332614377	-1.26897962124272	-1.28296106191138	-1.29743254449832	-1.31232802520827	-1.32757075602342	-1.34307398147883	-1.35874213240331	-1.37447251552813	-1.39015744904183	-1.40568673498662	-1.42095029179874	-1.43584069641956	-1.45025530711513	-1.46409755718154	-1.47727692918997	-1.48970704764865	-1.50130128565795	-1.51196531246172	-1.52158619430335	-1.53001812529102	-1.5370657616219	-1.54246757581647	-1.54588355869272	-1.54689347127909	-1.54501257421611	-1.5397297913409	-1.53056748775512	-1.51715324490033	-1.49928581225364	-1.47697503660656	-1.45044223414361	-1.42008103347204	-1.38639226682837	-1.34991314233391	-1.31115859684331	-1.27058461301143	-1.22857454347977	-1.18544367112165	-1.14145511971968	-1.0968407389925	-1.05182222385359	-1.00662942426241
41	-1.18236229118217	-1.18641075132322	-1.19051164048779	-1.19463727433183	-1.19875755014768	-1.20284003151568	-1.20685009600719	-1.21075115355837	-1.21450494197215	-1.21807190417386	-1.22141164918911	-1.22448349510745	-1.22724708720045	-1.22966307731863	-1.23169384076154	-1.23330419241476	-1.2344620424098	-1.23513889841524	-1.23531006947728	-1.2349543428473	-1.23405277056203	-1.23258598504362	-1.23052911434686	-1.22784281973438	-1.22445815124715	-1.22025176802697	-1.21500675831695	-1.20835363657767	-1.1996886341221	-1.18807832808259	-1.1721923448546	-1.15036954473007	-1.12099290298254	-1.08329522659561	-1.03833400559804	-0.989296965426952	-0.940441275353416	-0.895278592285442	-0.855465829300342	-0.820957940083977	-0.790792355489269	-0.763783524224632	-0.738890242355161	-0.715330516084879	-0.692571939056081	-0.670281213644157	-0.648270976064894	-0.626456440789478	-0.604823429899748
42	-1.15206391296613	-1.15189848865384	-1.15155117341303	-1.15100453045333	-1.1502422232527	-1.14924950004192	-1.14801377203605	-1.14652530287991	-1.14477803135776	-1.14277055573636	-1.14050731693922	-1.13800003023686	-1.13526943301588	-1.13234744210334	-1.12927985217585	-1.12612976345724	-1.12298201264674	-1.11994901302473	-1.11717861699304	-1.11486494730436	-1.11326369201598	-1.11271428944925	-1.11367306349014	-1.11676434926043	-1.12286232979181	-1.13322771090427	-1.14974771179761	-1.17538377809497	-1.2150718078812	-1.27771259995635	-1.3811467585355	-1.56667502060796	-1.94778786441972	-2.79710891026006	2.32673578512543	1.28752927872623	0.560721430032929	0.199897647438614	0.0160085061184959	-0.0873138863461121	-0.149210947230281	-0.187366521972014	-0.210776926062564	-0.224478375111527	-0.231509762619128	-0.233817564611898	-0.23271059996829	-0.229105197242826	-0.223665213081771
43	-1.11975481129249	-1.11724650032441	-1.11451317536566	-1.11155181815029	-1.10836266303612	-1.1049498892721	-1.10132241790978	-1.09749482525358	-1.09348838460144	-1.08933224686647	-1.08506476777585	-1.0807349835587	-1.07640422649068	-1.07214785334552	-1.06805702887442	-1.06424045515656	-1.06082585377206	-1.0579608720227	-1.05581286730343	-1.05456668105563	-1.05441898265696	-1.05556696193809	-1.05818798675649	-1.06240526424187	-1.06823264242784	-1.07548993944808	-1.08367987764336	-1.09182151628584	-1.09824755076982	-1.10039987129973	-1.0947041411094	-1.07666855692139	-1.0414175815372	-0.984878916854218	-0.905629305912294	-0.806741550963001	-0.696112441861282	-0.584107258212654	-0.479727308053021	-0.388120090409601	-0.310612317192784	-0.246137725227646	-0.192652001178986	-0.147996305986366	-0.110276586390747	-0.0779660355025032	-0.0498852410623466	-0.0251424013986159	-0.00306963168480149
44	-1.08982142937382	-1.08520802093631	-1.08020549321005	-1.07479277026424	-1.06894870666871	-1.06265213886799	-1.05588191315058	-1.04861687570601	-1.04083580557835	-1.03251726574779	-1.02363934118038	-1.01417922573291	-1.00411261280955	-0.993412838557285	-0.982049722627669	-0.969988052297217	-0.957185664067926	-0.943591096731336	-0.929140826093601	-0.913756149406721	-0.897339871936161	-0.879773062060218	-0.860912283773835	-0.840587878274209	-0.818604030659422	-0.794741491052641	-0.768763873405392	-0.740428367376621	-0.709501399500466	-0.675779208405941	-0.639112429733228	-0.599432668403725	-0.556777835550557	-0.511312055755899	-0.463335633998961	-0.413281327446717	-0.361695178271694	-0.309203150973976	-0.256467979395238	-0.204142890396028	-0.152829387019086	-0.10304488163345	-0.0552032765545583	-0.00960862496447598	0.0335403071057889	0.0741379573784575	0.112155875167807	0.147625549348527	0.18062219766597
45	-1.05882668126509	-1.05097318027842	-1.04234856026759	-1.03289082526365	-1.02253437433473	-1.01121009768294	-0.998845578532096	-0.985365427452412	-0.970691778861507	-0.954744981701907	-0.937444517073609	-0.91871017405771	-0.89846351009725	-0.876629612994294	-0.853139166763168	-0.827930802436764	-0.800953687237338	-0.772170272078069	-0.741559080368439	-0.709117384512439	-0.674863586046931	-0.638839098111717	-0.601109532115764	-0.561765019760869	-0.520919559056777	-0.478709355168938	-0.435290224135881	-0.390834224553949	-0.345525761641539	-0.299557453877983	-0.253126055170342	-0.20642868506512	-0.159659545433031	-0.113007211043105	-0.0666524928351541	-0.0207668033463556	0.0244890859056502	0.0689660129053642	0.112527218016044	0.155049023636837	0.196421421803574	0.236548555020595	0.275349052102101	0.312756172459257	0.348717718030306	0.383195688141391	0.416165673990257	0.447616011262187	0.477546727785896
46	-1.04392148954732	-1.03319773770784	-1.0212899823829	-1.00808591359516	-0.993463662629565	-0.977291411424715	-0.959427184610363	-0.939718918940134	-0.918004935835011	-0.894114979921107	-0.86787202867947	-0.839095122316204	-0.80760350185956	-0.773222365210623	-0.735790536394709	-0.695170265783187	-0.65125920563149	-0.604004303341344	-0.553416906297687	-0.499587795913879	-0.442700247629816	-0.383038713196559	-0.320990575864699	-0.257038874985663	-0.19174505426682	-0.125722534115456	-0.0596038285764324	0.00599457693782758	0.0705048316309995	0.133433673607699	0.194379143387062	0.253037393592733	0.30920064528566	0.362748447367489	0.413634791261138	0.461873451998329	0.507523409207128	0.550675578106678	0.591441510699324	0.629944288524788	0.666311536065389	0.700670318411837	0.733143615185557	0.763848052319138	0.792892597842092	0.820377968771012	0.846396541832516	0.871032604419784	0.89436282068704
47	-1.10169497876506	-1.09334668157239	-1.08376446368048	-1.07278432879336	-1.06021487297724	-1.04583148653384	-1.02936915842367	-1.01051354956945	-0.988889953655398	-0.964049748667221	-0.935454011913959	-0.902454231401641	-0.86427070133711	-0.819970615425354	-0.768450717869144	-0.708434639001587	-0.638503924050439	-0.557194639849054	-0.463204745574568	-0.355757086983893	-0.235117929857552	-0.10314652745144	0.03642569672208	0.17834268930087	0.316866557445654	0.447069160610208	0.565712143559495	0.671401469742075	0.764198662504987	0.845057239583719	0.915340322450815	0.976502315542925	1.02991607272671	1.07679783207724	1.11818780209803	1.1549582628145	1.18783295334017	1.21740933021104	1.24417978477224	1.26855029181629	1.29085613133882	1.31137484668714	1.33033679675686	1.34793369922171	1.36432553417158	1.37964612620102	1.39400766794835	1.40750439772867	1.42021560103413
48	-1.31834920489806	-1.32695148532825	-1.33613161745007	-1.34599721999276	-1.35668333983877	-1.36836126171638	-1.38125090531797	-1.39563862012284	-1.41190329765317	-1.43055564354923	-1.45229889092813	-1.47812560150146	-1.50947741214416	-1.5485188649576	-1.59862622365467	-1.66529519993192	-1.7578723073832	-1.89277485699404	-2.09813093374101	-2.41090420647103	-2.82847464813925	3.04325308216619	2.74101261024124	2.54370516938132	2.41424501996251	2.32562501348733	2.26218875691802	2.21500683715878	2.17880778900817	2.15033847443459	2.12750347836375	2.10890024842984	2.0935577967864	2.08078376909603	2.07007150258714	2.06104158467745	2.05340396890508	2.04693274116501	2.04144890032242	2.03680835105057	2.03289336758959	2.02960641879153	2.02686563099093	2.02460140709075	2.02275387509549	2.0212709404828	2.02010678413192	2.0192206931087	2.01857614295832
49	-1.6542638850328	-1.6845488396129	-1.71699174818003	-1.75178477524734	-1.7891290650641	-1.82923062343152	-1.87229403631655	-1.91851345666044	-1.96806032680013	-2.02106748603136	-2.07760972050142	-2.13768151746175	-2.20117380538558	-2.26785268901169	-2.33734432451074	-2.40913062283226	-2.48255984214806	-2.55687397719209	-2.63125139663676	-2.70485937892721	-2.77690845826111	-2.84669997087558	-2.91366011820522	-2.97735740203629	-3.03750403850561	-3.09394471580183	3.13654801028486	3.08755536628248	3.04214715272303	3.00016126129914	2.96140638005322	2.92567573567791	2.8927573950821	2.86244160606463	2.83452574400901	2.80881741328106	2.78513618194691	2.76331434075055	2.74319699118818	2.72464169206132	2.70751783208915	2.69170584778699	2.67709636918406	2.66358934891616	2.65109321069994	2.63952403936052	2.62880482497133	2.61886476712278	2.60963864099344
50	-1.86126807526959	-1.89107075396322	-1.92171030309505	-1.95316492725068	-1.98540462846503	-2.018390666945	-2.05207517046074	-2.08640093279926	-2.12130143868158	-2.15670114607859	-2.19251604678256	-2.22865451268057	-2.26501841919594	-2.3015045200452	-2.33800603039661	-2.37441436048339	-2.41062093041004	-2.4465189906354	-2.48200537218726	-2.5169820961106	-2.55135778230944	-2.58504881253592	-2.61798021915523	-2.65008628869442	-2.68131088543336	-2.71160751412482	-2.74093915150697	-2.7692778832477	-2.79660438642173	-2.82290729798337	-2.84818250757866	-2.87243240914387	-2.89566514075262	-2.91789383670497	-2.93913591038556	-2.95941238130338	-2.97874725518892	-2.99716696218187	-3.01469985502671	-3.03137576677762	-3.04722562573186	-3.06228112407627	-3.07657443595132	-3.09013798021928	-3.10300422308436	-3.11520551577916	-3.12677396274302	-3.13774131602417	3.13504641517993
51	-1.887759713727	-1.90926734851133	-1.9309292075767	-1.95272180758792	-1.97462044099779	-1.99659927706624	-2.01863148097559	-2.04068934985996	-2.0627444641373	-2.08476785212733	-2.10673016557594	-2.12860186340429	-2.15035340077169	-2.17195542039948	-2.1933789430524	-2.21459555412019	-2.23557758338054	-2.25629827524905	-2.27673194712242	-2.2968541337808	-2.31664171622004	-2.33607303371449	-2.35512797834851	-2.37378807168331	-2.39203652362879	-2.40985827395592	-2.42724001720345	-2.44417021199697	-2.46063907600541	-2.47663856790886	-2.49216235784499	-2.50720578784236	-2.52176582374486	-2.53584100008718	-2.54943135930588	-2.56253838656999	-2.57516494139767	-2.58731518709693	-2.59899451893552	-2.61020949181177	-2.62096774807065	-2.63127794598793	-2.64114968933594	-2.65059345834528	-2.6596205422922	-2.66824297386827	-2.67647346543054	-2.68432534718303	-2.69181250730572
[truncated: 58 more columns]
