# Supplementary material for: Reconstructing spruce budworm outbreak severity: a comparison of paleoecological and tree-ring signals
Source: PLoS One. 2025 Aug 12;20(8):e0329406. doi: 10.1371/journal.pone.0329406 (PMC12342301; doi:10.1371/journal.pone.0329406)
Supplement: S7 Dataset — (ZIP) [file pone.0329406.s007.zip › Belanger wavelet data/Coherence_Lepidopteran_scales_Percent_defoliation/coherence_wavelet_power.corr.txt]

V1	V2	V3	V4	V5	V6	V7	V8	V9	V10	V11	V12	V13	V14	V15	V16	V17	V18	V19	V20	V21	V22	V23	V24	V25	V26	V27	V28	V29	V30	V31	V32	V33	V34	V35	V36	V37	V38	V39	V40	V41	V42	V43	V44	V45	V46	V47	V48	V49	V50
1	0.0307106348597848	0.0181516608480063	0.00647721176738601	0.00142978267460737	0.00019136090667814	1.26016701181017e-05	2.72972326335712e-06	4.82832624774151e-06	4.23576415613474e-06	2.98244126959454e-06	2.61918656695445e-06	3.40552198266755e-06	4.39690144664332e-06	4.59498598686744e-06	4.06743903176491e-06	3.03803384147003e-06	1.76712500615937e-06	8.39129011842231e-07	4.57467166929209e-07	4.09313213962598e-07	5.01847941847547e-07	6.11452645711319e-07	6.33834205185217e-07	5.20466251021655e-07	3.4271190141404e-07	1.71320377486627e-07	6.15182476137279e-08	5.32463535091199e-08	1.20146739826892e-07	2.40954639876973e-07	3.63882125044235e-07	4.32072573667342e-07	4.4883323186407e-07	3.99361790203957e-07	2.92979168524168e-07	1.83803471308983e-07	8.51774077586692e-08	1.94841835872705e-08	1.42032647115562e-08	5.73537972400028e-08	1.31502664856138e-07	1.87395979842547e-07	1.82869216826622e-07	1.51336952751353e-07	1.25483849995918e-07	1.11455473201503e-07	1.27309016371324e-07	1.80828106732019e-07	2.20091987093067e-07
2	0.0754810038087718	0.0434033189399212	0.0145611400068449	0.00288119861031849	0.00032595149589257	1.51766962032628e-05	4.63798960563932e-07	3.83064344972604e-06	4.53504646351763e-06	4.22612555204813e-06	4.33752965927984e-06	4.90259732221951e-06	5.19703610134031e-06	4.67352267273387e-06	3.70727742952617e-06	2.55607067579841e-06	1.30785998713417e-06	4.57279410996542e-07	1.60193038160564e-07	1.55579720342105e-07	2.62457312502586e-07	3.80506265612029e-07	4.3000677350334e-07	3.58807673110579e-07	2.26140208267717e-07	9.8402304459416e-08	1.45425074161563e-08	9.59754682787054e-09	6.26157784051388e-08	1.58777510831723e-07	2.5409992891104e-07	3.02508818098645e-07	3.1730686460807e-07	2.8278975712089e-07	2.01906432167375e-07	1.25227454040905e-07	5.699431703884e-08	8.23139241707907e-09	3.82186849610772e-09	3.70922189301303e-08	9.56081235292804e-08	1.3330982289005e-07	1.15208193019982e-07	8.20133162224666e-08	5.89207312846792e-08	4.50548112658065e-08	5.68370869651009e-08	1.0448429161936e-07	1.39198322672956e-07
3	0.153720398685489	0.08682225988649	0.027872473216456	0.00509172297904369	0.000518046764477232	2.87274873831806e-05	2.19487928280367e-06	2.57604946821838e-06	3.20097374308876e-06	3.52645609233672e-06	3.98813782410426e-06	4.21589225060332e-06	3.93452073046554e-06	3.07493923403505e-06	2.15147044334e-06	1.39295426946953e-06	6.50290126144925e-07	1.59272900591514e-07	1.48526528868354e-08	2.15455383231324e-08	8.05138622061289e-08	1.43665539181857e-07	1.83674238012467e-07	1.60925856418329e-07	1.01401213908957e-07	4.81802874552547e-08	1.10362218863926e-08	7.17035372343697e-09	2.94696229809435e-08	7.30681543412142e-08	1.13666370387173e-07	1.28800874675202e-07	1.3585696428879e-07	1.22797946401767e-07	8.51436727096038e-08	5.60128286808929e-08	3.28224660766267e-08	1.25538783256579e-08	9.34421124574143e-09	2.39322319246283e-08	5.18516716585091e-08	6.4076719445618e-08	4.35602620978377e-08	2.42739872929514e-08	1.37232667447632e-08	6.41666141892976e-09	1.14524072327915e-08	3.75015621105906e-08	5.64413840136843e-08
4	0.26554761265938	0.149573856737462	0.0474317498290449	0.00845759771221631	0.000827373409610491	4.21498458193924e-05	2.05384785763727e-06	1.26202455425404e-06	1.4308164726641e-06	1.65421197592633e-06	1.98299064754614e-06	2.00353963130819e-06	1.78358108790182e-06	1.24787902536919e-06	7.4423509701524e-07	4.78864433381776e-07	2.37283941930986e-07	5.35087387566705e-08	5.1063648898222e-09	5.02152561201809e-09	1.91946126027464e-08	3.2529067062029e-08	5.0039362807532e-08	4.83477968135111e-08	3.06752468014135e-08	2.0001447963152e-08	1.20433312541777e-08	8.61002153277982e-09	1.22663740852694e-08	2.33990877280986e-08	3.19756563436063e-08	3.11066691995872e-08	3.30728091275529e-08	3.14648606816645e-08	1.99652625841854e-08	1.46709651373551e-08	1.37311994613705e-08	9.89083749846733e-09	7.94974683923066e-09	1.18536273007723e-08	2.12532929663816e-08	2.21609903962432e-08	9.43189789900465e-09	3.64499809329512e-09	1.91585279590963e-09	6.30537093814319e-11	1.27662656734401e-09	1.05004941556881e-08	1.66815410714965e-08
5	0.402966671823788	0.23039609009351	0.0750820797411587	0.0140835474674507	0.00152475957142595	8.89920800883797e-05	1.59731433903696e-06	3.16840634979696e-07	4.30856191929843e-07	4.31337045002121e-07	5.15659500161994e-07	4.64298850347292e-07	4.72221918040208e-07	3.17923388901217e-07	1.36166310768175e-07	9.58966262889484e-08	7.06207032459841e-08	1.74297189314532e-08	2.21556694670266e-09	2.91584248388638e-09	4.37270899761587e-09	3.17834899510892e-09	9.6926341535011e-09	1.07760772152652e-08	5.37482452129542e-09	4.60289350899006e-09	4.9970289032296e-09	3.02249963447374e-09	2.47527742516999e-09	4.56085745568268e-09	5.61567054205021e-09	3.6679474565694e-09	4.11861376766407e-09	4.89259601229536e-09	2.09657638817562e-09	1.5633530103857e-09	3.38471111875348e-09	3.27029174305269e-09	2.1784670285692e-09	3.08375312034198e-09	6.7705758303142e-09	7.11472626809535e-09	1.40595744707295e-09	1.91602894758199e-10	5.05517848014817e-10	1.33076749677269e-10	3.34795004460332e-10	3.92622216515469e-09	4.98118509110175e-09
6	0.558325153742512	0.328568318091511	0.113475009569163	0.0235646750460343	0.0030882057113015	0.000274588095706639	1.86719295274254e-05	1.44215530376349e-06	2.08274102243539e-07	6.85076492170375e-08	6.68985233865173e-08	2.71767033064162e-08	8.98544167977337e-08	6.80839207939867e-08	1.05360797042885e-08	8.69975310950476e-09	2.28863993722581e-08	7.85710022006226e-09	1.92346081020902e-10	1.0667659107721e-09	1.27329979506372e-09	1.48565140292886e-10	2.875618232481e-09	2.53544314300004e-09	4.72432053006064e-10	3.70216229154558e-10	1.23776977966411e-09	4.85769451552067e-10	9.37198997035525e-11	5.15824873000814e-10	7.81764018276083e-10	1.60368231551231e-10	2.2850276085717e-10	7.07358772198385e-10	1.50292417293024e-10	6.90997195814641e-11	7.23706702479147e-10	6.571744484267e-10	1.51005187706445e-10	3.20448128919381e-10	2.23896988182133e-09	3.829516644978e-09	1.61435683598711e-09	4.94265067686455e-10	3.89285166919e-10	1.80050420150708e-10	6.04655175196269e-10	3.1996827880285e-09	2.61285250448286e-09
7	0.730134853439807	0.444619047158924	0.164378424993833	0.0378548042403165	0.00575644503776711	0.000635424080104447	5.50522549382612e-05	3.45551017641465e-06	1.56563724884728e-07	1.95271109801994e-08	6.04185454041083e-09	1.0968340502874e-08	4.75055442502862e-08	2.89683550293395e-08	4.15591560424538e-09	4.83420180925522e-09	1.6135082234512e-08	1.16800123926656e-08	3.24052455038763e-09	1.038867657302e-09	1.43876041050385e-09	2.36695504147236e-09	3.07660067756918e-09	1.12424570705242e-09	2.04822830737603e-10	2.61039876722983e-10	4.85159305769751e-10	8.05128962199924e-11	3.88967428349389e-11	1.59619658297144e-10	2.0778232073787e-10	5.91675946797316e-11	1.08430307718744e-10	2.72687670219066e-10	9.96687547102503e-11	1.14792754488301e-10	3.71588884142081e-10	2.14897593238128e-10	2.02265579816767e-11	1.30369804623696e-10	1.64273271219564e-09	4.31828201186241e-09	3.80048519996715e-09	1.53077624674269e-09	5.02847042978248e-10	8.88673538646786e-10	2.78685774044376e-09	5.43095865713959e-09	3.50676786300414e-09
8	0.922861548115419	0.580653142066547	0.228867699970923	0.0573385539461789	0.00953605145567406	0.00114925847893427	0.000108606170735116	6.58452452758005e-06	2.50957850523606e-08	7.0533659532595e-08	1.30266000115565e-09	4.78688679449745e-08	9.15780272414822e-08	4.06944968080005e-08	2.11355928432172e-09	9.47764420779619e-09	2.68965952937403e-08	2.51088728953174e-08	9.10854185619977e-09	5.11786304669688e-10	1.85381764493733e-09	6.01441754462055e-09	5.69788563111769e-09	1.33152408106025e-09	3.68179055388624e-11	6.70861713720055e-10	6.18882981582863e-10	6.67153658903226e-11	1.42419638969215e-10	3.12605964452533e-10	1.64554978430899e-10	1.80119412970487e-11	2.04203102178451e-10	3.25484959740538e-10	5.59329897191549e-11	1.21004325103358e-10	4.38776483296901e-10	2.13702571631534e-10	3.04766967913737e-12	4.94674013537988e-10	3.18954564028265e-09	8.09087093021811e-09	8.74524840271304e-09	3.61847385160916e-09	1.18802048227792e-10	2.1920031291461e-09	8.7253840835296e-09	1.3218657104871e-08	8.55630604243737e-09
9	1.14663467421685	0.743837875443375	0.311348263548562	0.0840737215942278	0.014966917229676	0.00191150332491449	0.000209507712746896	2.24600410273863e-05	2.65787595677583e-06	7.69295304676794e-07	2.09729362992253e-07	1.50588611514117e-07	2.53503272260596e-07	1.48255149525241e-07	2.8765737702293e-08	2.83948153750205e-08	6.92305835146989e-08	7.10556993729565e-08	3.60311251548156e-08	8.80282528182998e-09	7.73646209151049e-09	1.72886944237765e-08	1.65214371636259e-08	6.56051889463501e-09	1.8002666596268e-09	2.41411056941627e-09	2.26144809586068e-09	1.26256952158202e-09	1.11317038051302e-09	1.04524711047762e-09	4.30562998711829e-10	9.7573420831023e-11	5.62530284529217e-10	8.95185050185049e-10	6.07229710770183e-10	7.62807893680488e-10	1.08894105552821e-09	7.10106619590475e-10	6.42090578040194e-10	2.52072698718921e-09	9.41617683337749e-09	2.11818221935222e-08	2.55008426811305e-08	1.50715477157547e-08	4.86318605159314e-09	1.08934677189039e-08	2.97828681715877e-08	3.98428577908594e-08	2.76220532386993e-08
10	1.42016156462618	0.951336893128919	0.424070903199813	0.124108329621113	0.0237110371774029	0.00311562354862067	0.000368073076009183	6.20944526227438e-05	1.69197749126217e-05	6.60386920666644e-06	2.85138861990859e-06	1.46250185667049e-06	1.17491739960473e-06	8.40495375059671e-07	4.47456944320331e-07	2.96701951676704e-07	3.01299857025706e-07	2.77911663411691e-07	1.92832320269604e-07	1.12132463355671e-07	8.20362676876062e-08	8.31604484593622e-08	7.26436969843921e-08	4.48568023661114e-08	2.40127841270468e-08	1.69343281793079e-08	1.37729586344416e-08	1.04873647100333e-08	7.88933067033304e-09	5.42652780489178e-09	2.98249124514798e-09	2.02777435871472e-09	3.09047959240756e-09	4.40604679820319e-09	4.79587069180073e-09	5.00821165463659e-09	4.81764774459973e-09	4.1248764032138e-09	4.84739715391365e-09	1.11657522501649e-08	3.23728705300469e-08	6.9756395248758e-08	9.70891727567356e-08	9.16858991290844e-08	7.75906715241907e-08	9.38094976463621e-08	1.34296299423073e-07	1.48598640580131e-07	1.10065185338484e-07
11	1.77490091094878	1.23433884706125	0.590840348650404	0.190099947169961	0.0395722494640317	0.00508101249218668	0.000457012359884889	8.11079921530185e-05	3.50897129851268e-05	2.28136705415663e-05	1.65454977318583e-05	1.11724833267989e-05	7.63965031340087e-06	5.28822995290152e-06	3.48039000028852e-06	2.3318758566111e-06	1.73537378387324e-06	1.3658742522028e-06	1.04826926609418e-06	7.82198691448285e-07	6.05727066236055e-07	4.98300324864534e-07	3.98480713653611e-07	2.84802539715355e-07	1.87643721854028e-07	1.27467246295327e-07	9.29551763324244e-08	6.8701077209571e-08	4.89958098361361e-08	3.32061904379163e-08	2.24662686906305e-08	1.8473045426117e-08	2.0858088229557e-08	2.57327908525886e-08	2.88431146166545e-08	2.85012319964949e-08	2.45710277982658e-08	1.83160964189677e-08	1.53438524999563e-08	3.54526992842256e-08	1.14698506630716e-07	2.62298889705352e-07	4.18094926331379e-07	5.13094602297218e-07	5.60561154655481e-07	6.17698199384988e-07	6.75128284567058e-07	6.50942946453455e-07	5.08265631719774e-07
12	2.25993906090314	1.64407914292632	0.855037866883357	0.309552619899001	0.0738806552927078	0.0101681579766723	0.00051562475099948	2.19689322839105e-05	3.176802662318e-05	2.6539062396324e-05	4.21388230048959e-05	4.78923940101741e-05	4.07479888508662e-05	2.99565118379073e-05	2.04666271526772e-05	1.36634930502868e-05	9.39175062568128e-06	6.8587030612352e-06	5.29816695937094e-06	4.23619387551761e-06	3.44624706036991e-06	2.80621363863569e-06	2.22539765033535e-06	1.67475050869608e-06	1.19705331509825e-06	8.36022836506133e-07	5.84066294054836e-07	4.06991674757361e-07	2.80988520072683e-07	1.96271854371996e-07	1.47210062097523e-07	1.28543017505802e-07	1.33287787051023e-07	1.48911483459267e-07	1.58883919985087e-07	1.49475397691282e-07	1.13526718009185e-07	5.53166369696541e-08	1.33434697876861e-08	9.12676048990647e-08	4.25267927084739e-07	1.04846541345344e-06	1.80000122239365e-06	2.45027474501092e-06	2.89613228533926e-06	3.15319851799765e-06	3.20371233640779e-06	2.96687893209742e-06	2.44383294233456e-06
13	2.94951402427494	2.26364920948913	1.29660941572464	0.544180061759487	0.16139783750968	0.0312671298541443	0.00333166934778768	0.000236637326633707	8.05087855699386e-05	2.21669373744791e-06	4.29180009663161e-05	0.000120325882312532	0.00014743623246791	0.000127780665950085	9.27595695197701e-05	6.21627679944707e-05	4.16550432230096e-05	2.97379972718558e-05	2.31068221388251e-05	1.91007483422278e-05	1.61940284204695e-05	1.36615796722707e-05	1.12056594691693e-05	8.79263897659206e-06	6.5613683958301e-06	4.67776976902235e-06	3.21605237896532e-06	2.1584036252551e-06	1.45003048803437e-06	1.02397361617117e-06	8.06545414873434e-07	7.31923022594394e-07	7.4810666859842e-07	8.01261525431191e-07	8.23174097810344e-07	7.42893231483644e-07	5.20387494658814e-07	2.08850918737025e-07	4.32430435253235e-08	4.59813505306232e-07	1.89277548974528e-06	4.39152917726727e-06	7.43615991537291e-06	1.02446358695107e-05	1.22696985299228e-05	1.3343399366402e-05	1.34569030643902e-05	1.26167310748361e-05	1.09759100254416e-05
14	3.95084029532482	3.22037086680716	2.05143885010287	1.01688196794783	0.390125544139384	0.115512509575531	0.0270847693169968	0.00582209447935604	0.00147474216336542	0.000405199225354354	0.000208720578755207	0.000335518213580686	0.000444148991606027	0.000421807751367258	0.000319830318590376	0.000213958243761122	0.000140378753348575	9.99059767242648e-05	8.01135103084397e-05	6.97397205695972e-05	6.24900614568303e-05	5.56049420189062e-05	4.79911534984413e-05	3.94727270037574e-05	3.05839758654395e-05	2.22212090980024e-05	1.51843087957723e-05	9.90431086678216e-06	6.41201111165308e-06	4.43470682231027e-06	3.55365205500196e-06	3.36674086489284e-06	3.56208444881205e-06	3.87488878946138e-06	4.02485646170271e-06	3.75332991819741e-06	2.99832021618679e-06	2.14920539489374e-06	2.20842241743961e-06	4.57978931950817e-06	1.03173386088959e-05	1.91793930956817e-05	2.93612863601472e-05	3.84375952749755e-05	4.47704136760875e-05	4.80202514179661e-05	4.85011932792197e-05	4.64785768365008e-05	4.2253859446364e-05
15	5.39965862482602	4.67884610331907	3.30769027372447	1.9208170577253	0.928374858895824	0.3825433420697	0.140252012970202	0.04900084773468	0.0177154714185226	0.00709084660295962	0.00343729416759143	0.00224041849187762	0.00176989574670117	0.00136600801370544	0.000931087351510031	0.000566378372368078	0.000340220697314017	0.00023701167676258	0.000203388764100243	0.000195211547314207	0.000190838014356184	0.000182887894281104	0.000168637932504657	0.0001469805303368	0.000119161828015571	8.8895771366598e-05	6.07861325774496e-05	3.83980534197382e-05	2.32338608881525e-05	1.48447602717589e-05	1.16470609775066e-05	1.18228072940661e-05	1.38224926094239e-05	1.6396193434763e-05	1.84947337474648e-05	1.94447163822149e-05	1.94709995425809e-05	2.02144569265749e-05	2.46739364271226e-05	3.61161054219959e-05	5.6030407089709e-05	8.22184182395929e-05	0.000108919551973785	0.000129836754939876	0.000141913165581655	0.000146228687575114	0.00014530933089014	0.000140215257237116	0.000130531296378793
16	7.42317767409545	6.7847238122995	5.2363209368217	3.45300159041135	1.98303607273922	1.02019210119761	0.487937316200715	0.226225124286894	0.1057248779321	0.0513428150006988	0.026479303297934	0.0146524360454484	0.0085324590073406	0.00492956516538346	0.00262634649585643	0.00123613705440717	0.00055640958837429	0.000341632452197339	0.00034387942204604	0.000400234111462451	0.000446574388865825	0.000471809028882445	0.000473564699965209	0.0004453204964029	0.000384395940741683	0.000299341635970265	0.000207496996177195	0.00012666265545436	6.81635064013795e-05	3.48763425909111e-05	2.33899430407673e-05	2.75275371134133e-05	4.09747188051436e-05	5.84250927826619e-05	7.60172857277613e-05	9.19707166507505e-05	0.000107432443236912	0.000126677095013726	0.000155737634518264	0.000199166100375225	0.000255738960511127	0.000315742384715211	0.000363630127752068	0.000386820299340776	0.00038442962002442	0.000367084148915409	0.000346954459352848	0.000327901187776802	0.000305302346764587
17	10.0592245342564	9.54537027551016	7.83154384251505	5.62400366786996	3.60403120286722	2.11927486363106	1.18391392823147	0.650239239457236	0.359396691746466	0.201251786858832	0.113388821268707	0.0632799597169134	0.0341194064457757	0.0170740265250724	0.00743115698953485	0.00251877895032524	0.000548434636277295	0.000149376744510833	0.00034516972222445	0.000614321422762005	0.000807052009230124	0.000944193330432192	0.00104781015078765	0.00109016790256633	0.00103073043479748	0.000863389493668448	0.000627105891540369	0.000383055687913975	0.000184634521851467	6.0363137592198e-05	1.32861291385496e-05	2.9784647902417e-05	8.9577161895329e-05	0.000172875295330718	0.000264685296074104	0.000357320666998452	0.000451094224997483	0.000552250236606575	0.000667617610645868	0.000796725307198672	0.000924268190105464	0.0010190820072589	0.00104623078865762	0.000989871563568913	0.000869948151644018	0.000733803263286857	0.000624848268689609	0.000554874345799419	0.000504549089800749
18	13.1658522831565	12.7081058909899	10.7483861759894	8.04474331367752	5.4206583293848	3.38131124384484	2.03058970720423	1.22359588589953	0.757854399761846	0.479543015735271	0.301607651525061	0.182513530507497	0.10292972487675	0.0521612815111263	0.0225160555235989	0.00751718069431735	0.0015809290506621	0.000250945398853544	0.000538024703753728	0.000976938901858686	0.00123496585127056	0.00146984858244894	0.00180818995864564	0.00216464651390573	0.00234312986778075	0.00221154570196701	0.00178862325680258	0.00121354929951254	0.000658950808360979	0.000256218103856412	6.4383616645653e-05	7.70053373966448e-05	0.000247115573050854	0.000513964307325435	0.000823925836651501	0.00114310910446377	0.00146035908103022	0.00177973169951967	0.00210350593940328	0.00241099581081199	0.00264473288345543	0.00272011442803398	0.00256682892067229	0.00218427973419236	0.00166713709536925	0.00116659521249734	0.000805187742125943	0.00061066012009828	0.0005220963120121
19	16.4295866590324	15.8052131575871	13.3818462883962	10.0167071480758	6.70383580764783	4.11541878359229	2.43626961586746	1.4951108735826	1.00318364825193	0.724889791375401	0.530107844852263	0.370844593881218	0.239632156538785	0.139876540251671	0.0725159326799232	0.0331596403473324	0.0138717198916662	0.00618329186833505	0.00355412039147332	0.00241004465925025	0.00169151997912056	0.00157258450737381	0.00226783523907469	0.00350967488928807	0.00468699544956703	0.00525237187544669	0.00500998618386379	0.00413721679067616	0.0030165097084487	0.00203030023122908	0.00142587644266562	0.00127725875664129	0.00151899332581785	0.00201324727562917	0.00261918785332659	0.00324400752109469	0.00386168376054287	0.00449218508726519	0.00514640271609456	0.00576206744525424	0.00617450832948312	0.00616325118383744	0.00557356404220061	0.00444498238155247	0.00304353682382813	0.001745899362976	0.000840570001425573	0.00038948695343847	0.000248522984493199
20	19.5921881732134	18.5146309571751	15.3689508837659	11.1527933906591	7.04919264471114	3.90147361755947	1.97269715578787	1.05142195383495	0.732380486523235	0.657997018545043	0.619674966983331	0.543217500130341	0.430311240246293	0.307756973627827	0.199847763190537	0.118948739349114	0.0658917626285458	0.0345152964091294	0.0168997201414786	0.00701483339239405	0.00180194774725796	0.000225928612249556	0.00171738773746888	0.00522551976154356	0.00923404897867383	0.0123360910486465	0.0137639717228049	0.0135307755704771	0.0122025976230224	0.0105188265866441	0.00907256184740749	0.00815536872660331	0.00776637349168348	0.00773002554926913	0.00785206866033394	0.00804693883739524	0.00838177961885378	0.0090088169016859	0.0100075851339621	0.0112213938850721	0.0122090878119296	0.0123939615270183	0.0113671808073862	0.00916556298531223	0.00631609971192051	0.00358307992852713	0.00157510034487502	0.000478867612222118	8.08241413789745e-05
21	22.8524834312513	21.1970430777466	17.2520936077753	12.1467357404826	7.22276687450489	3.47044216984748	1.23349279614566	0.285167068416962	0.129753101499603	0.297902091065638	0.494319080133319	0.598840515996472	0.599384928373247	0.527032067419165	0.41925373911476	0.305861256982599	0.205629212424882	0.127027887692855	0.0710638405058786	0.034933745758904	0.0148771771342107	0.00734752803140635	0.00892499589838949	0.016022394883667	0.025064283991677	0.0330839379191818	0.0382761511800653	0.0401393437555259	0.0391730019294001	0.0363486085080318	0.032619640051919	0.0286381598304759	0.024714392106023	0.0209599693131743	0.0175057979250072	0.0146691901676187	0.0129608149747377	0.012884707045924	0.0145976841804252	0.0176162428655806	0.0208002890644542	0.0227268196145557	0.0223192359504923	0.0193808905057178	0.0146880065365455	0.00956878324407108	0.00524131078772412	0.00232540304653475	0.00077527227575295
22	27.1595142453298	25.1600946324153	20.6722979604802	14.880084423073	9.20426711634779	4.73902734295278	1.92549582831715	0.587587406391427	0.220494873081917	0.308630757484797	0.507271318293231	0.661452513331144	0.735812097851365	0.740268071900175	0.691267920782077	0.603774565443001	0.49384553666121	0.379028196191587	0.275154740614101	0.192940410282897	0.136701516174393	0.105147793856999	0.0932006837272201	0.0939995110530904	0.100679125963241	0.10768334944904	0.111446206695428	0.110413894298074	0.104576645051648	0.0948036875949909	0.0822592751608513	0.0680616727795809	0.0532101892337163	0.0387007869112045	0.0256896596780953	0.0155440279136713	0.00965231482932524	0.0089728656466338	0.0134713186318166	0.0217522979058779	0.0312018851995904	0.0387413282304263	0.0419270103799669	0.0398565139568332	0.0333916802076195	0.0245986550950064	0.0157657844781793	0.00855638744383418	0.00366900948997049
23	34.1384686477293	32.3730015796587	27.8301961843653	21.6260935952495	15.1724886553937	9.65288845533186	5.67454152762007	3.2356090624747	1.9496177077494	1.34435232468471	1.06680909118503	0.935113681086374	0.884223092343539	0.889208860582633	0.921558580400899	0.945695997866542	0.934071133212915	0.878519703742643	0.789438467988788	0.686500461672639	0.588417295207009	0.506742831791251	0.444670428998174	0.399203831686814	0.364477266521211	0.334587346268157	0.305213510500842	0.27404389245642	0.240422290835313	0.204714489627356	0.167770589581326	0.130661694502355	0.094687163994203	0.0615230619206779	0.0333182955395989	0.0125443535292927	0.00148370862048091	0.00141205216518105	0.0117518671975238	0.0296345506740466	0.0502582701680101	0.0681062605496941	0.0786223546847288	0.0796160236053047	0.071744105100348	0.0578898758914618	0.0418348739752599	0.0269182349301183	0.0152418319559088
24	45.8407612200511	45.0748772164557	40.9782383781872	34.4586244260572	26.8491800554419	19.4570721773043	13.1950786839627	8.44078909395628	5.1293383396401	2.96919808942839	1.64257577278244	0.907935637656516	0.604815587000749	0.612663382044802	0.816416339582958	1.10123579217094	1.3685690386417	1.55400496014626	1.63322549888723	1.61435536554344	1.5232116466709	1.38926048228402	1.23684546580143	1.08222164629238	0.934469606810582	0.797877803062814	0.674117073202859	0.563558194579152	0.465823919221815	0.379968375809592	0.304647688929163	0.23846521542885	0.180477531357241	0.130697583461607	0.0903525530413388	0.0616654656833705	0.047055958216457	0.047896322167005	0.0632430306842063	0.0891401338016149	0.118994906775906	0.145108802848777	0.160869988274677	0.162704373565843	0.150928166179123	0.129169027558347	0.102727451430671	0.0767105772982127	0.0547361343943822
25	64.9580591695839	66.2486566556266	63.3013788080104	56.6630955468113	47.5003769743403	37.2526151951426	27.2586014425165	18.4928650698357	11.4752380010591	6.32972536106498	2.91625851407053	0.95952873703562	0.135545668108658	0.116222967814281	0.592093433672912	1.29070256534461	1.99535835512946	2.5590355510049	2.90697704720366	3.02648329352702	2.94801478352178	2.72424175066114	2.41259460065889	2.06394187094465	1.71726069384888	1.39864325889172	1.12272180694765	0.895058259132871	0.714673610408297	0.576370214152097	0.472754934086238	0.39595685598938	0.339022756502525	0.296917341676258	0.266993787578072	0.248786455751389	0.243072307493731	0.250374774467667	0.269378632846729	0.295924140709365	0.323168788176515	0.343075794517593	0.348758882186775	0.336715585351351	0.307940838873312	0.267411560578551	0.222218537108704	0.179247436139995	0.143426130459732
26	95.7198970135287	101.09051916143	101.147472852593	95.9044760801352	86.1859504458469	73.4128402865977	59.2676130871871	45.3491915659143	32.9122411180481	22.7373929192042	15.127232435286	9.98952132904761	6.96093597998174	5.53437132376048	5.16829382148533	5.36892529933995	5.74288996755338	6.02137615622831	6.05941085126632	5.81639744531237	5.32593500726152	4.66316058353238	3.91623473289539	3.16581253915631	2.47346180243114	1.87783603595377	1.39630641916434	1.02958510571154	0.767296426112573	0.593126396631056	0.488852439693037	0.437080660111295	0.422837397596189	0.434275771795619	0.46271853967697	0.50216064526114	0.548308611180823	0.597312404485105	0.644528616180213	0.683814370083363	0.707816327399629	0.709392208413777	0.683770245454915	0.630581958226334	0.554799315374498	0.466002524909466	0.376140722974332	0.296640964723336	0.235991254347672
27	144.064330058033	157.195843259192	164.187886715459	164.336805512076	157.845226153149	145.755953170555	129.713333768561	111.625442119682	93.3194876116475	76.2704833947424	61.4493285776264	49.2968725309593	39.7990575814474	32.6218691340563	27.2633843934489	23.1890858872261	19.9300746313189	17.1372689174902	14.5953224759344	12.2066563096534	9.9586097080986	7.88594715727032	6.03792288359945	4.45508601981368	3.15716908759345	2.14054474902086	1.38219714054285	0.846846360837214	0.494427093015991	0.286106442618476	0.188044239655484	0.17290195931487	0.219591989430592	0.31193927981801	0.436883637674483	0.582694006188966	0.737503611885735	0.888378614674504	1.02110973758427	1.1209018138959	1.17403045642825	1.17027741155544	1.10559614895289	0.984165852396931	0.818971932725649	0.630412866704807	0.443085900574016	0.28157387383046	0.166423566669891
28	214.543826499672	240.015259426665	259.00019676262	269.919784890381	272.06582581517	265.680973747093	251.86134929904	232.315410318895	209.045874290961	184.031954226856	158.976895714448	135.158242893967	113.386485661723	94.0517801862551	77.2241151663297	62.7704279603844	50.4597264654999	40.039465411939	31.2786986427776	23.9827634355917	17.9891439618149	13.1549505005282	9.34434372331123	6.42076811154233	4.24540674727417	2.68073671744409	1.59680151646181	0.877705250119518	0.426472234450396	0.167335045980998	0.0453437859183093	0.0237395709133068	0.0797891445635317	0.199823902675753	0.374178864866475	0.592663919768298	0.841143180438162	1.09972302100892	1.34290683433439	1.54182222966005	1.66825633358433	1.69979715559574	1.62498814879867	1.4472122430855	1.18616106783729	0.87624731271174	0.562071747250889	0.291826530037107	0.11003559789923
29	304.00280995423	344.454384355544	378.234026144129	402.856989078245	416.607692704143	418.74601953103	409.556797806201	390.243047997086	362.697359274335	329.207406996054	292.156631513507	253.770741083954	215.940657074524	180.130173945022	147.358300126139	118.235526399596	93.0305432475915	71.7472598111491	54.1983973149055	40.0686621142605	28.9657083820982	20.4600737641767	14.1162295434566	9.51655625848848	6.27925882629301	4.07059475651771	2.61159461680022	1.67967867229357	1.10599247341127	0.769629110389719	0.589997039989315	0.518402922534275	0.529561773038606	0.613402639137922	0.767362655295094	0.989414052272827	1.2722843437263	1.59955424950128	1.94437171927499	2.2712791452963	2.54110417857394	2.71813432641283	2.77810330278013	2.71510974046086	2.54564620271341	2.3084760214642	2.06002654403051	1.86600919767001	1.79083012980342
30	397.602433625858	450.833061481767	496.835331535131	532.45045303452	555.225488411399	563.698991774936	557.550183933374	537.59182091298	505.617589355011	464.140653335505	416.075148926822	364.414832220606	311.954290663359	261.082280440537	213.658893679274	170.97270540835	133.763405965499	102.290372237034	76.4273457773922	55.7662507599761	39.717487803266	27.5984461475677	18.7057165623746	12.3693084372146	7.98916195889052	5.0556151551726	3.15642199477287	1.97350528876311	1.27285776353138	0.890838073064598	0.719552996738204	0.693173016674327	0.776087411230199	0.952998988160601	1.22058226878649	1.58026698698202	2.03199956375522	2.56928826202692	3.17620155892222	3.82704657918853	4.48910888124845	5.12815529586386	5.71560372513885	6.23563432666837	6.690305634624	7.10106482390597	7.50584179305795	7.95197132166519	8.48619627392911
31	473.431084628781	532.430484563316	583.205561963588	622.420760300874	647.455200618825	656.697386417883	649.714251437627	627.270134052443	591.198578236376	544.15517010632	489.297346896299	429.944076894322	369.264333660257	310.030872509248	254.459047215408	204.133598573075	160.012894145542	122.491812432862	91.5015221733408	66.6257593920586	47.217204473113	32.5025661357979	21.6697539677773	13.9343892909624	8.58568268055519	5.01352357219488	2.71972272538817	1.31692983064166	0.518934755112235	0.125897259887952	0.00756413741120738	0.0867886183886012	0.324789086605841	0.708741827683763	1.24166295098214	1.93420705222177	2.79800557433058	3.84039236058277	5.0606517171707	6.44809896711905	7.98224562357982	9.63499614612454	11.3743680796691	13.1687946907072	14.9908388048099	16.8192335995848	18.6385744119716	20.4366050111267	22.199690274279
32	513.669356829282	569.822594181493	616.81588912774	651.691219266781	672.235058625494	677.217438769226	666.513940452651	641.093399257228	602.877399472133	554.498915714308	499.002163883368	439.531134093587	379.050155229838	320.128242553276	264.803460548862	214.528010273219	170.182433967185	132.14002950458	100.360521240956	74.4942092822767	53.982497360395	38.1461039353519	26.2570317054823	17.5937829789172	11.4812452191158	7.31742977965268	4.58929273747973	2.87962748029787	1.86676971652133	1.31870085875807	1.08305537500562	1.07446084793702	1.26050705892707	1.64743765766275	2.26641416193015	3.16096768297719	4.37607136795547	5.94914935371209	7.9032655211439	10.2426655892712	12.9507381146697	15.9902954469186	19.3058700537096	22.8275194838636	26.4754903173275	30.1650512662152	33.8108814764045	37.3305707541365	40.6470086358465
33	512.895791663262	559.511187399805	596.60629206344	621.962302870422	634.096951178735	632.417987489102	617.273246007456	589.890668705603	552.219993237238	506.703510377717	456.013114955794	402.793046992487	349.442371253798	297.960232862743	249.863229280211	206.171078082693	167.446767415134	133.872022752861	105.338348231472	81.5371239183187	62.0376370120704	46.3477708940829	33.9569980428479	24.3645475543782	17.0969977960581	11.7194120839007	7.84307307630114	5.13148758051119	3.30510034599376	2.14433941663268	1.49028377387742	1.24232054901938	1.35249766448888	1.81672378945111	2.66339731479988	3.94038159079961	5.70144884857392	7.99338337843022	10.8448749545333	14.2581620596398	18.2041197891221	22.621151110468	27.4178592879103	32.4790871200353	37.6745443213849	42.8689498814846	47.9324319222462	52.7498870888073	57.2281264009888
34	477.803916571699	511.524139430207	536.00171696923	549.829374224059	552.279104077526	543.377995945723	523.898984290404	495.267561893706	459.398794910295	418.489597018515	374.797076945654	330.433861159631	287.205905924208	246.50891789547	209.288319642768	176.057113848839	146.95799896453	121.851833587419	100.414227381448	82.2249784604228	66.840045365102	53.8413271850714	42.8645000805574	33.6087113377959	25.8337510667262	19.3505369310786	14.0097846600133	9.6921419206567	6.30134742776211	3.76052051658285	2.01069838913776	1.01027118692635	0.733956610396006	1.17028042554545	2.31704278742028	4.17482058366402	6.73907762810176	9.9918528200909	13.8942247007393	18.3807863534329	23.35720508484	28.7016038161438	34.270021745073	39.9056454094186	45.4509190217555	50.761127291985	55.7176798568246	60.239189470972	64.288578636986
35	422.248874051317	442.719712341094	454.580344260348	457.08844888327	450.095798648524	434.073813404343	410.073110407596	379.621216085253	344.571676958106	306.924739569952	268.643300079175	231.487383369066	196.886235489994	165.860166408338	138.996009737564	116.472059710266	98.1219815047366	83.5233702081618	72.0956497967265	63.1935663829644	56.1859166820688	50.5134302741823	45.7239793868116	41.4868092985807	37.5898520062891	33.925302834681	30.4686555706486	27.2556154110028	24.3601037511522	21.8752671983673	19.8982540434028	18.5186704135375	17.8101250171105	17.824092136259	18.5853984007522	20.0888807725837	22.2970802097051	25.1391462257284	28.5113657184071	32.2798463824918	36.2858512768302	40.3540878377247	44.3039151923808	47.9629845660928	51.1823277616606	53.8514355085881	55.911509233233	57.3649141165218	58.2789803429942
36	364.626908617814	374.311797389127	376.188556866312	369.943298875885	355.758701395813	334.315466798361	306.745008843155	274.537662815729	239.416640951144	203.192432656086	167.614636000424	134.237961052395	104.316484881833	78.735704986968	57.9863755654388	42.1784826286514	31.0889097852909	24.2330225020836	20.948878964764	20.4830342003457	22.0686189919288	24.9890342265657	28.623628419971	32.4745970110963	36.1766678755264	39.4927050342921	42.2991311754646	44.5651367450861	46.329192269231	47.6756260604345	48.7131727605536	49.5565971654222	50.3118538005632	51.0648011414851	51.8732492965696	52.7620481035788	53.7209673460415	54.7052241675808	55.6386190511275	56.419303333841	56.9281823425525	57.0398374349859	56.635622665117	55.6182711870196	53.9269666494822	51.5514495447898	48.5434089542227	45.0232383859829	41.1802922007131
37	327.316244045743	331.861185687311	329.686877504195	320.680975314638	305.119234427597	283.658885183636	257.298041521658	227.304501127335	195.120991303061	162.256715569506	130.176541530726	100.199134175157	73.4138232882915	50.6232780375669	32.3156037662592	18.6658231458624	9.5633929206954	4.659873459727	3.4293799073373	5.23407622335687	9.38762016589748	15.2108826440618	22.0761261075192	29.4377999134976	36.8499077233355	43.9713186138357	50.5613253026736	56.468190344673	61.6134299223224	65.9742770084347	69.5662704056767	72.4273549353322	74.6043476344822	76.1421890380801	77.0760876608561	77.4264809729469	77.196657527929	76.3728794415934	74.9268734052294	72.8205832122958	70.01306321153	66.4693139440514	62.1707034018148	57.1263792511345	51.3847761003897	45.0439946445033	38.2595337465388	31.2476664162379	24.2827487329158
38	329.587637838124	336.53223498555	338.169558826739	334.402549412287	325.407941870995	311.630030160322	293.752715266939	272.652112979463	249.33414432548	224.863161322948	200.28854694387	176.576256517837	154.551452232302	134.856861249717	117.929498030291	103.99622586712	93.0865911212066	85.0597045491998	79.6408471171595	76.4630230313213	75.1088493466718	75.1488525141756	76.1732727006647	77.8156675746979	79.7677780297372	81.7861233179431	83.6915373378435	85.363301904375	86.7296876079578	87.7566273073314	88.4359927307955	88.7745990116829	88.7846966204419	88.4763808411097	87.8520913095615	86.9032031468438	85.6086235503819	83.9352858274697	81.8404498774722	79.27574266595	76.1928730711615	72.5509060349229	68.3248635807679	63.5152304043459	58.157691406875	52.3321484755805	46.1698032338879	39.8569153647718	33.633823299775
39	371.590585594976	385.935961372995	396.192352184958	402.131095265408	403.699112289038	401.019421557319	394.379136257261	384.206102390184	371.036462487636	355.476298637953	338.161001266058	319.716071594369	300.722699720758	281.690730155478	263.040644129477	245.095094320829	228.079471038528	212.13009172351	197.307985631665	183.615944016512	171.016524358015	159.448991452464	148.843671260655	139.132790218461	130.257476879162	122.171131299551	114.839761465305	108.240115485361	102.356502692802	97.1771202777851	92.6905258605688	88.8826698705054	85.7346735495338	83.2213498167862	81.3103431428442	79.961723460134	79.12790466677	78.753853183048	78.7776784532907	79.1318213878901	79.7451438298688	80.5462421399115	81.4682406510758	82.4551599479095	83.4697116809985	84.5020748815206	85.5789035102597	86.7715574582292	88.2023989402578
40	427.810564616564	448.300610814369	465.098772755702	477.795608318431	486.102864781271	489.864322943078	489.05943922334	483.799812494059	474.319077835619	460.957318404411	444.141438410216	424.363123626895	402.156023017177	378.073631472646	352.669074774819	326.477642526126	300.002537063548	273.703957067344	247.991353904226	223.218511212507	199.68101060467	177.615648642632	157.201439346943	138.561941676133	121.768760341357	106.846152839626	93.7767160844538	82.5081139537923	72.9607454715204	65.0361553114837	58.6258742114014	53.6202705456403	49.916919081456	47.4279680403618	46.086023158202	45.8481706953389	46.6979238360224	48.6450829776462	51.7237267920041	55.9887693913381	61.5116995960011	68.376233594305	76.67464085985	86.50543349	97.9729419934195	111.189050366547	126.277057252269	143.377305306903	162.65392023343
41	467.722686598973	489.022448194805	506.328720162703	519.138489492634	527.059371153899	529.827657459391	527.320975101793	519.564817638266	506.732590310834	489.139190235259	467.228517917079	441.555648577676	412.764662288987	381.563326011261	348.695931690312	314.915623402222	280.957500167206	247.513671039566	215.211279565433	184.594320612028	156.109858133707	130.099030151532	106.793007348127	86.31386217047	68.680112081174	53.8165278648689	41.5676487946393	31.7143233952031	23.9924995186403	18.1134222959531	13.7843649317022	10.7290167592944	8.70668657814505	7.52954747690517	7.07725145399319	7.30837596900513	8.26832584911044	10.0934960456551	13.0116942609699	17.3390156100563	23.4735404718255	31.886376847697	43.1106757882225	57.7293010218362	76.3618242374575	99.6514436865201	128.252290798426	162.817409258694	203.987481671251
42	485.205618254112	503.901336732832	518.335353107014	528.036624528332	532.646323709154	531.936069121483	525.821195151653	514.368185584153	497.795703695259	476.469006765246	450.887907215306	421.668810305326	389.521693368972	355.223170654168	319.586992456491	283.43344509652	247.559144250831	212.708650392484	179.54919067927	148.6495613379	120.46402734855	95.3217531431985	73.4220103285758	54.8351355333211	39.5089692680723	27.2803063973282	17.8907363732239	11.0061474101052	6.23910925574445	3.17332656638671	1.38935946285719	0.490829498221246	0.130358911679585	0.0345218690233684	0.0271146649904705	0.0500771875549134	0.181422953067554	0.649564602159149	1.84346192058654	4.31807610551225	8.79469169400267	16.1557685998213	27.434110573984	43.7962798036014	66.5203446134963	96.968211128016	136.552952621606	186.701705125225	248.814839254198
43	503.337051917024	521.263305487361	535.22555968015	544.832688019706	549.791725876957	549.921560644997	545.162457121052	535.580800923959	521.368694453433	502.838322440626	480.411297887798	454.603483088754	426.00603385247	395.26361972962	363.050914685974	330.048522341898	296.919494834542	264.28752816987	232.71777917299	202.701064277691	174.641986232122	148.851310608853	125.542698495984	104.83371110223	86.7508482791172	71.2382729077116	58.1698076715349	47.3637652586587	38.6001780102063	31.6400155478206	26.2460044340185	22.2046782723576	19.3492779644105	17.5830821989188	16.902674909609	17.4205524088211	19.3863468567638	23.2058082475019	29.4565613540783	38.8995560761427	52.4850782131562	71.3521995169335	96.8206336499591	130.374135657761	173.634837659351	228.328246849328	296.239031267148	379.158166059441	478.822485531017
44	549.946278135298	572.286182151734	591.534190275654	607.363722846596	619.519148894306	627.824860611462	632.191455279952	632.618693204538	629.195071965308	622.094042824421	611.567081559684	597.934000092902	581.571034535018	562.897359071586	542.360745729848	520.423113393403	497.546685379376	474.181407421057	450.754174601669	427.660287122001	405.257412994977	383.862193578937	363.749497170215	345.154216436958	328.275423889712	313.282648591239	300.324015526008	289.535991184604	281.054496435824	275.027169960002	271.62658090004	271.06418715922	273.604807344271	279.581314629885	289.409169188473	303.600286647837	322.775602628217	347.675551473939	379.167547840592	418.249461630353	466.048028694908	523.811158650573	592.893200219055	674.732411494169	770.82015862318	882.661725471575	1011.72904539838	1159.40614389641	1326.92858133751
45	621.835490066451	651.158644320153	678.315798135536	703.025684558893	725.058294219775	744.242263639059	760.470473717958	773.703633115271	783.971720196487	791.373264739471	796.072559915627	798.294999321281	798.320826423472	796.477658970858	793.132204279203	788.681610066224	783.544898773268	778.154912043302	772.951148926641	768.373820571345	764.859370700742	762.837630592918	762.730694928755	764.953525475606	769.916216732181	778.027793591934	789.701356494501	805.360343707197	825.445641433536	850.423237778343	880.792083421125	917.091787782114	959.909743110275	1009.88723033706	1067.72402155275	1134.18095827936	1210.07995778063	1296.300888271	1393.77476562179	1503.47276655125	1626.39063295177	1763.52816376101	1915.86365677634	2084.32337185694	2269.74633409441	2472.84507187865	2694.16317773856	2934.03087360868	3192.52003865128
46	664.040261686717	693.36247874627	720.406008036081	744.880258549736	766.543757499685	785.213430659691	800.772867421335	813.179314969084	822.469192220998	828.76196985896	832.262325088314	833.260545534266	832.13122251664	829.330336470779	825.390893339273	820.917317581711	816.578842820638	813.102163499076	811.263619420796	811.881179555276	815.806472577929	823.917080457886	837.109269682923	856.29128449662	882.377270156889	916.281834203725	958.915192604248	1011.17878797021	1073.96121130209	1148.13420930108	1234.54851849757	1334.02923744709	1447.37043108175	1575.32865884229	1718.6151320851	1877.88623776264	2053.7322153724	2246.66384292456	2457.09707471447	2685.33567763043	2931.55203118934	3195.76638597882	3477.82501108213	3777.37779769893	4093.85601696789	4426.45104769998	4774.09498676026	5135.44412368326	5508.86629479602
47	618.215810740975	633.970451067228	645.928294576031	653.750349593145	657.161542549742	655.96411370607	650.050508067856	639.415425942753	624.166704892694	604.534722062834	580.880032444722	553.698993607212	523.627169509277	491.440353624455	458.053102991918	424.514728092065	392.002736740922	361.813781703363	335.352209803605	314.11635356934	299.682743795976	293.688452122124	297.811796404607	313.75165838848	343.205673267222	387.847554932778	449.303820015487	529.130169413462	628.787779247413	749.619745437544	892.827918730882	1059.45036122817	1250.33965227273	1466.14227168317	1707.27929209701	1973.92861960142	2266.00903239027	2583.16627999906	2924.7615194134	3289.86237733423	3677.23693812868	4085.35096230778	4512.36863847279	4956.15716032376	5414.29539747622	5884.08689276761	6362.57736821121	6846.57685613366	7332.68649139108
48	547.25407959446	549.862831154067	547.895742087691	541.100273038945	529.308773024728	512.453399500171	490.580493351976	463.864019784176	432.617677864441	397.305283487693	358.549043165705	317.135359524487	274.017843509853	230.317252556184	187.318127532925	146.461963020906	109.33681399812	77.6633157290354	53.2771707864425	38.1082358176971	34.1564189788458	43.4646749934538	68.0894567095687	110.069048109553	171.390262419474	253.954038914296	359.540512097711	489.774156272974	646.089626490871	829.698923095377	1041.560501467	1282.35093120194	1552.43968019088	1851.8675593954	2180.32931425301	2537.16078940944	2921.33102583679	3331.43957440985	3765.71922882805	4222.04429460396	4697.9444209738	5190.62393035305	5696.98648674438	6213.66485173119	6737.05538582109	7263.35686543667	7788.6131033024	8308.75878387508	8819.66785732737
49	657.224855804756	675.116709379401	690.959773427502	704.767265995126	716.634852986526	726.750676385608	735.404474794971	742.99548136426	750.03878605509	757.169859831969	765.146958106838	774.851149660654	787.283755095817	803.561025122915	824.90594285021	852.637094644249	888.154619733405	932.923317982579	988.453066450372	1056.27676659688	1137.92611341605	1234.90554338445	1348.66477805851	1480.57043263276	1631.87720217422	1803.69917117071	1996.98181333315	2212.47525743136	2450.70939080202	2711.97135487233	2996.28595676663	3303.39947832286	3632.7673094853	3983.5457682069	4354.58839510228	4744.44692978405	5151.37708890887	5573.34917540635	6008.06345618581	6452.97015385723	6905.29380867659	7362.06168196374	7820.13579344768	8276.24811400977	8727.03837355802	9169.09389248935	9598.99080534713	10013.336017566	10408.8092210587
50	1073.94112337479	1140.95363980241	1210.68107741599	1283.32708892614	1359.13771753604	1438.40380752631	1521.46256470342	1608.69812510163	1700.54100257473	1797.46630286676	1899.9906132648	2008.66750271005	2124.08159681717	2246.84122501916	2377.56967226988	2516.89510453645	2665.43927473778	2823.80515280709	2992.56365911027	3172.23971347166	3363.2978415089	3566.12760489181	3781.02914164979	4008.19911602395	4247.71738401715	4499.5346803434	4763.46162471882	5039.15933037589	5326.13187553869	5623.72086978538	5931.10231235741	6247.28589933352	6571.11689210266	6901.28061179421	7236.30957439176	7574.59323035989	7914.39022195212	8253.8430221306	8590.99477233951	8923.8080932811	9250.185604276	9567.99185354237	9875.07633444861	10169.2972419587	10448.5456094133	10710.7694586171	10953.997595913	11176.3626933559	11376.1233069338
51	1625.51378484403	1743.71543044152	1867.81248937184	1997.93258446273	2134.19673263207	2276.71774404643	2425.59831052031	2580.92877191061	2742.78455771006	2911.2233105037	3086.28170820775	3267.97201280026	3456.27838428232	3651.15300955322	3852.5121064006	4060.23187254844	4274.14445832849	4494.0340487161	4719.6331459043	4950.6191470229	5186.61131283862	5427.16822215343	5671.78580307648	5919.89602637351	6170.86633776964	6423.9998955376	6678.53666716021	6933.65542458908	7188.47666196674	7442.06644301391	7693.44116801914	7941.57323293601	8185.39753592607	8423.81877021115	8655.71942671628	8879.96841606027	9095.43020729924	9300.97437071141	9495.48540402104	9677.87271592483	9847.08063765927	10002.0983326228	10141.9694756634	10265.8015774275	10372.7748349509	10462.1503972402	10533.2779436775	10585.6024834264	10618.6702953312
[truncated: 58 more columns]
