# Supplementary material for: Reconstructing spruce budworm outbreak severity: a comparison of paleoecological and tree-ring signals
Source: PLoS One. 2025 Aug 12;20(8):e0329406. doi: 10.1371/journal.pone.0329406 (PMC12342301; doi:10.1371/journal.pone.0329406)
Supplement: S7 Dataset — (ZIP) [file pone.0329406.s007.zip › Belanger wavelet data/Coherence_Lepidopteran_scales_Percent_defoliation/coherence_wavelet_power.txt]

V1	V2	V3	V4	V5	V6	V7	V8	V9	V10	V11	V12	V13	V14	V15	V16	V17	V18	V19	V20	V21	V22	V23	V24	V25	V26	V27	V28	V29	V30	V31	V32	V33	V34	V35	V36	V37	V38	V39	V40	V41	V42	V43	V44	V45	V46	V47	V48	V49	V50
1	0.00174411359319667	0.00103086629659878	0.000367852802167391	8.1199995033814e-05	1.08677388164591e-05	7.1567208722026e-07	1.55026018544499e-07	2.74209552473357e-07	2.40556858430949e-07	1.693783402056e-07	1.48748435693374e-07	1.93405874187199e-07	2.49708142343836e-07	2.60957728709744e-07	2.30997364176587e-07	1.72535544891582e-07	1.00358288201858e-07	4.76556841850316e-08	2.5980404114902e-08	2.3245652315772e-08	2.85008701738123e-08	3.4725523449783e-08	3.59966134905325e-08	2.95582382894882e-08	1.94632409435867e-08	9.72960020299969e-09	3.49373473985856e-09	3.02395861783438e-09	6.82335494095397e-09	1.36842583903582e-08	2.06655369877101e-08	2.45381983284068e-08	2.54900670190185e-08	2.2680492607145e-08	1.66388273208769e-08	1.04385381236947e-08	4.83738207899072e-09	1.10654272052832e-09	8.06629597997486e-10	3.2572279226544e-09	7.46827886705512e-09	1.0642563308966e-08	1.03854800885994e-08	8.59470465692764e-09	7.12645927066536e-09	6.32976188002751e-09	7.23011383527226e-09	1.02695616819151e-08	1.24994298618474e-08
2	0.00454160618425472	0.00261152835505638	0.000876127239542627	0.000173358444726564	1.96121309311567e-05	9.1316455605064e-07	2.79062561606167e-08	2.30485461282761e-07	2.72868589781534e-07	2.54281169752914e-07	2.60984228228882e-07	2.949837070783e-07	3.12699753668343e-07	2.81200545855435e-07	2.23062668103088e-07	1.53795866546878e-07	7.86924485100394e-08	2.75139822752716e-08	9.63863298145514e-09	9.3610548932341e-09	1.57917581035945e-08	2.28946294014499e-08	2.58730186837716e-08	2.15890497599301e-08	1.36065992309705e-08	5.92075478500544e-09	8.75006137744426e-10	5.77473481110033e-10	3.76752019828933e-09	9.55346231140246e-09	1.52889038344632e-08	1.82016116604524e-08	1.90919932949145e-08	1.70151381801691e-08	1.21484804745746e-08	7.53479353761001e-09	3.4292832589607e-09	4.95273523403902e-10	2.29957482299857e-10	2.23179664260418e-09	5.75263209516443e-09	8.02110048235728e-09	6.93194599295399e-09	4.93464799555179e-09	3.54519341397805e-09	2.71089677071089e-09	3.41982290417987e-09	6.28670103776247e-09	8.3754048196152e-09
3	0.00979916658262884	0.00553463167532316	0.00177677790620834	0.00032458048567993	3.30237664364287e-05	1.83128222913417e-06	1.39916288956284e-07	1.64214626555918e-07	2.04051480502104e-07	2.24799902879747e-07	2.54230585056177e-07	2.68749175850114e-07	2.50812672815934e-07	1.96017197739776e-07	1.37149119129114e-07	8.87962238274141e-08	4.14538430008274e-08	1.01531201996685e-08	9.4680745741393e-10	1.37345674969758e-09	5.13249220477829e-09	9.1582025721034e-09	1.17086246888032e-08	1.02584906621393e-08	6.46399173611076e-09	3.07133384254976e-09	7.03522613995306e-10	4.57086315109621e-10	1.87859091693075e-09	4.6578529746058e-09	7.245854862409e-09	8.21062941368598e-09	8.66043177002108e-09	7.82796260669103e-09	5.42762729912825e-09	3.57063241900201e-09	2.09232356595437e-09	8.00268188367563e-10	5.95662536418714e-10	1.52560056654133e-09	3.3053724327705e-09	4.08467876277541e-09	2.77682251887095e-09	1.5473863400193e-09	8.7481282926493e-10	4.09040925512224e-10	7.3005305220316e-10	2.39060044973179e-09	3.5979514028962e-09
4	0.0179343595689477	0.010101809246106	0.00320341067238141	0.000571203020585839	5.58785374763436e-05	2.84668531993291e-06	1.38711267670206e-07	8.52336871499769e-08	9.66334317260335e-08	1.11720953099196e-07	1.33925765473066e-07	1.35313587641281e-07	1.20458189137767e-07	8.42783368127129e-08	5.02636032010678e-08	3.23411942854301e-08	1.60255085402941e-08	3.61383388588003e-09	3.44869920340013e-10	3.39140107526142e-10	1.29635164389850e-09	2.19692423249594e-09	3.37952172193857e-09	3.26527798060888e-09	2.07172228171537e-09	1.35084309769671e-09	8.13373658144761e-10	5.81497308594992e-10	8.28437361003974e-10	1.58031039593399e-09	2.15954838597974e-09	2.10085937068205e-09	2.23364708463613e-09	2.12505064383934e-09	1.34839923615705e-09	9.90836864853765e-10	9.27367661064376e-10	6.68000116284524e-10	5.36904161438454e-10	8.00561571913026e-10	1.4353892858084e-09	1.49669268795131e-09	6.37004590793771e-10	2.46173203285901e-10	1.29391458574663e-10	4.2584750993527e-12	8.62198671821124e-11	7.09174659692021e-10	1.1266256651463e-09
5	0.0288335710177713	0.0164855867505415	0.00537236607826798	0.00100772345327473	0.000109101487695642	6.36767167278178e-06	1.14293016402275e-07	2.26709740253599e-08	3.08291565459491e-08	3.08635631412784e-08	3.68971080204147e-08	3.32220871129818e-08	3.3789008277872e-08	2.27484485766662e-08	9.74314072673223e-09	6.86171432479206e-09	5.05314013477139e-09	1.24715286342492e-09	1.58530993675608e-10	2.0863797731773e-10	3.12881496755489e-10	2.27421168740748e-10	6.93539378701917e-10	7.71063240225498e-10	3.8458610942048e-10	3.29351944363128e-10	3.57553608855602e-10	2.16269642021153e-10	1.77114119895589e-10	3.26344128548338e-10	4.01819422568565e-10	2.62453525001926e-10	2.94700159760711e-10	3.50081097137163e-10	1.50016833672734e-10	1.11862973299475e-10	2.42187047319622e-10	2.33999970259015e-10	1.5587637432604e-10	2.20652527401908e-10	4.8445663794235e-10	5.09081716844405e-10	1.00600810768463e-10	1.37098079308081e-11	3.6171439949406e-11	9.52207262021809e-12	2.39556673354945e-11	2.80933917234821e-10	3.56419932762458e-10
6	0.0423255228349277	0.0249081126956168	0.00860231547247869	0.00178639129022396	0.000234110751551285	2.08159790708454e-05	1.41548195399714e-06	1.09326934012907e-07	1.57888467165469e-08	5.19342904733284e-09	5.07144440876261e-09	2.06021199056393e-09	6.81168517036852e-09	5.16130703576768e-09	7.98719311005895e-10	6.59511032999945e-10	1.73497255630815e-09	5.95631188298439e-10	1.45813750104004e-11	8.08694084679014e-11	9.65263327120892e-11	1.12624287044763e-11	2.1799491630918e-10	1.92206917288917e-10	3.58141371805033e-11	2.80653582520994e-11	9.38328726950346e-11	3.68252189183283e-11	7.10471976481867e-12	3.91036608232205e-11	5.92639801113617e-11	1.21571976491121e-11	1.73223412158222e-11	5.36234659400221e-11	1.13933701489402e-11	5.23831272767833e-12	5.48627701192518e-11	4.9819091862451e-11	1.14474038606709e-11	2.42925372555257e-11	1.69731867218449e-10	2.90308063531207e-10	1.22381190722433e-10	3.7469254732016e-11	2.95109366133404e-11	1.36492653401778e-11	4.58377098962473e-11	2.42561607696582e-10	1.98075167492434e-10
7	0.0586413622596813	0.0357099328831729	0.0132021841202707	0.00304033875148891	0.000462333467848176	5.10345910681848e-05	4.42156570096274e-06	2.77532051911356e-07	1.25745402570997e-08	1.56833547046837e-09	4.85256359363402e-10	8.80931003069275e-10	3.81544562158615e-09	2.32661650562146e-09	3.3378567167566e-10	3.8826276844256e-10	1.29590198022477e-09	9.38089497698988e-10	2.6026531013471e-10	8.34374832877844e-11	1.15555188250166e-10	1.90103879283997e-10	2.47099633734427e-10	9.02946893516398e-11	1.64505087789613e-11	2.09656256005549e-11	3.89659560412218e-11	6.46645738327562e-12	3.12402287955339e-12	1.28199799829732e-11	1.66882025753771e-11	4.75209248990354e-12	8.7086665222287e-12	2.19011274119145e-11	8.0049754143355e-12	9.21967150180711e-12	2.98444571766261e-11	1.72596713530943e-11	1.62451211345677e-12	1.04707546895544e-11	1.31937386111421e-10	3.4682625901787e-10	3.05238995678494e-10	1.22945513422411e-10	4.03865607422725e-11	7.1374523027992e-11	2.238286989775e-10	4.36191769959015e-10	2.81648853833256e-10
8	0.0785277862117451	0.0494087178044146	0.0194747238638257	0.004879030570914	0.000811438087917515	9.77922683202952e-05	9.24147525073483e-06	5.6028787358592e-07	2.13544106093931e-09	6.00182351059978e-09	1.10845452696821e-10	4.07323962717654e-09	7.79252289750085e-09	3.46276074873751e-09	1.79846188156826e-10	8.06468120446299e-10	2.28867492568507e-09	2.13655472672783e-09	7.75060602584485e-10	4.35487268932934e-11	1.57744350704048e-10	5.11776545568093e-10	4.84842331564371e-10	1.13301544079733e-10	3.13289530897046e-12	5.70847115043792e-11	5.26617568659912e-11	5.6769187104742e-12	1.21187181155907e-11	2.66001486302848e-11	1.40022500587313e-11	1.53266530426105e-12	1.737597322631e-11	2.7696043231879e-11	4.75942883070496e-12	1.02964543184376e-11	3.73362027548374e-11	1.81842984922831e-11	2.59331156982375e-13	4.20926142810305e-11	2.71403612669963e-10	6.88465332608624e-10	7.44147373286124e-10	3.07901809986796e-10	1.01090590065225e-11	1.86521102165949e-10	7.42457086142549e-10	1.12479697659681e-09	7.28069961344572e-10
9	0.103370759442851	0.0670580506729012	0.0280684922390035	0.00757936651123688	0.00134928904152197	0.000172324764649999	1.88874206081141e-05	2.02480489237277e-06	2.39611327247246e-07	6.93530744084415e-08	1.89074026954418e-08	1.35757791785695e-08	2.28536833605906e-08	1.33654142355365e-08	2.59327248606957e-09	2.55983330659363e-09	6.24123633752313e-09	6.40577314822802e-09	3.24825757896917e-09	7.93587316942947e-10	6.97453146832912e-10	1.55860058355708e-09	1.48943124178398e-09	5.9144018206216e-10	1.6229661983e-10	2.17635528168566e-10	2.03872787354327e-10	1.13822452111412e-10	1.00353905398432e-10	9.4230525244943e-11	3.88158714938845e-11	8.79638374762102e-12	5.07129114694743e-11	8.07022154137436e-11	5.47426288163217e-11	6.8768225008205e-11	9.81695970212422e-11	6.40171296080843e-11	5.78853859695525e-11	2.27247151052543e-10	8.48881838480263e-10	1.90957163232773e-09	2.29893752007941e-09	1.35872162981712e-09	4.38423193340475e-10	9.82061729328386e-10	2.68496825581007e-09	3.5918907397665e-09	2.49016769234317e-09
10	0.135642636907063	0.0908642002327013	0.0405039095398443	0.0118538492459272	0.00226469134685456	0.000297579799560264	3.51554385416151e-05	5.93077259717751e-06	1.61604351377168e-06	6.30749525472039e-07	2.72342162247575e-07	1.39686647816356e-07	1.12218847629724e-07	8.02774922382118e-08	4.27375598254293e-08	2.8338631394727e-08	2.87777870663931e-08	2.65439311915984e-08	1.84178230518169e-08	1.07100089111702e-08	7.83545756224551e-09	7.94283044716184e-09	6.93835325435971e-09	4.28436813649434e-09	2.29351183668322e-09	1.61743352707588e-09	1.31548443058964e-09	1.00167040068392e-09	7.53526670634427e-10	5.18299156264498e-10	2.84864051471911e-10	1.93677020924724e-10	2.95178247083437e-10	4.20830855397442e-10	4.58063760564022e-10	4.78344895358725e-10	4.60143732969484e-10	3.93975675855527e-10	4.62985162019727e-10	1.06646463049576e-09	3.09200138373155e-09	6.66258095441661e-09	9.27319238590684e-09	8.75711428532965e-09	7.41084926326769e-09	8.95994367445715e-09	1.28269238052511e-08	1.41929706810503e-08	1.05125588122126e-08
11	0.179604996583615	0.124904676673444	0.0597880581086026	0.0192365106983662	0.00400437775762597	0.000514155593515736	4.62457948099863e-05	8.20744446277829e-06	3.55078288705413e-06	2.30855097002988e-06	1.67426476896454e-06	1.13056104561214e-06	7.73068152691916e-07	5.35124252157e-07	3.52186102477866e-07	2.35966161646832e-07	1.75605184830987e-07	1.38214949852832e-07	1.06076005028873e-07	7.91519078268877e-08	6.12944683226144e-08	5.04237885015606e-08	4.03228860681216e-08	2.88196140173468e-08	1.8987961420626e-08	1.28986098289605e-08	9.40627954193222e-09	6.9519693529932e-09	4.95796255664021e-09	3.36018629736841e-09	2.27339683389441e-09	1.86931633207238e-09	2.11066254014584e-09	2.60394131562842e-09	2.91867983740898e-09	2.88408420085993e-09	2.48638069682684e-09	1.85343441679533e-09	1.55266841029508e-09	3.58751403785099e-09	1.16065211102649e-08	2.65424345093342e-08	4.23076788975409e-08	5.19208445520496e-08	5.67240591549339e-08	6.25058459916735e-08	6.83172860497039e-08	6.58699338947348e-08	5.14321934737195e-08
12	0.242285187561911	0.17625963035983	0.091667520392157	0.0331867420099984	0.00792065093013489	0.00109011526246759	5.52794726498279e-05	2.35526124178545e-06	3.40580966187338e-06	2.84521906880135e-06	4.5176495295848e-06	5.13448254702357e-06	4.368539971851e-06	3.21159946961024e-06	2.19420102259944e-06	1.46484568266042e-06	1.00687761950915e-06	7.35312817222044e-07	5.68009729860821e-07	4.54156948492335e-07	3.69467756830898e-07	3.00850589087978e-07	2.38582046940622e-07	1.79547868408752e-07	1.28334560868329e-07	8.96289432105228e-08	6.26170032864136e-08	4.36330589442164e-08	3.01244212582207e-08	2.10420554573004e-08	1.57822032121722e-08	1.37809331432685e-08	1.42896138413855e-08	1.59646104287577e-08	1.7033742643828e-08	1.60250669551464e-08	1.21710548049696e-08	5.93042617623981e-09	1.43053639638594e-09	9.78468364649593e-09	4.55924326723283e-08	1.12404641233656e-07	1.92975837855128e-07	2.62690833767853e-07	3.10490652644905e-07	3.38050395946382e-07	3.43465918063637e-07	3.18075310512772e-07	2.62000216309764e-07
13	0.335016682432607	0.257113626893388	0.147273680101838	0.0618099786731649	0.0183321617152106	0.00355143594053599	0.000378423293692464	2.68781404177369e-05	9.14448482914039e-06	2.51780251179342e-07	4.87478485677286e-06	1.36670575462106e-05	1.67463511158941e-05	1.45137993694233e-05	1.05359740583127e-05	7.06067648193497e-06	4.73133345775158e-06	3.3777514214926e-06	2.62455809017977e-06	2.1695334515883e-06	1.83937748116954e-06	1.55173261117753e-06	1.2727801356203e-06	9.98700367423961e-07	7.45264424612974e-07	5.31318344752285e-07	3.65291091909731e-07	2.45159445228009e-07	1.64699811402601e-07	1.16306700346175e-07	9.16104032387341e-08	8.31345166720805e-08	8.49727148800939e-08	9.1010239585769e-08	9.34991503831444e-08	8.43805534623523e-08	5.91075311407846e-08	2.37220577160945e-08	4.91170438957448e-09	5.22273139973525e-08	2.14988421802842e-07	4.98806082515828e-07	8.44626472152129e-07	1.16362353034659e-06	1.39363761694723e-06	1.51559251839945e-06	1.52848468708584e-06	1.43305485346015e-06	1.24668434634962e-06
14	0.47543513765949	0.387532107584014	0.246865486628965	0.122369263821376	0.0469468209084221	0.0139005127482432	0.00325931955385284	0.000700617611279988	0.000177467118648553	4.87607534310691e-05	2.51169598554202e-05	4.03754989159552e-05	5.3447879737233e-05	5.07593856867466e-05	3.84876533041922e-05	2.57472485527509e-05	1.68928599826534e-05	1.20224580712903e-05	9.64067766721675e-06	8.39231939812308e-06	7.5199119048763e-06	6.69137228720432e-06	5.77514628899807e-06	4.75005821395369e-06	3.68040611334412e-06	2.67404977593519e-06	1.82724519417424e-06	1.19186224913802e-06	7.7160683744933e-07	5.33662535293955e-07	4.27638407951613e-07	4.05145940335348e-07	4.28653143049016e-07	4.66295306143557e-07	4.84342074822337e-07	4.51667187978034e-07	3.60811037190456e-07	2.58630490326062e-07	2.65756532170679e-07	5.51121433115993e-07	1.24156506847531e-06	2.30800455474275e-06	3.53327043844698e-06	4.62549281541012e-06	5.38756978214251e-06	5.77864786647039e-06	5.83652331648084e-06	5.59312625281965e-06	5.08473336831633e-06
15	0.688420727586803	0.596521903052228	0.421708612170377	0.244891458574939	0.118361648437535	0.0487717435821409	0.0178812031506105	0.00624728368841381	0.00225860532504969	0.000904035998715225	0.000438232250628512	0.000285638525588645	0.00022564999055585	0.0001741569784358	0.000118707473288472	7.22094929117161e-05	4.33758865621902e-05	3.02174197111805e-05	2.59307209387485e-05	2.48881799337309e-05	2.43305834354552e-05	2.3316995757648e-05	2.15002199694301e-05	1.8739044570399e-05	1.5192344191147e-05	1.13336223372001e-05	7.74982948436004e-06	4.89549760638522e-06	2.96216344932137e-06	1.89260865865668e-06	1.48492316820146e-06	1.50732966007861e-06	1.76227629937428e-06	2.0904061160676e-06	2.35795611308004e-06	2.47907260989017e-06	2.4824235388358e-06	2.57720943342286e-06	3.14576354688303e-06	4.60456434373444e-06	7.14350596875465e-06	1.04823040192398e-05	1.38865218022256e-05	1.65533267033337e-05	1.80929891113287e-05	1.86431895956694e-05	1.85259777047043e-05	1.78765170379741e-05	1.66418761387591e-05
16	1.00268224005598	0.916443384349758	0.707293592730041	0.466412569063613	0.267857666732767	0.137801969214064	0.0659079039590214	0.0305572524780725	0.0142807382618012	0.00693510663705803	0.00357667946417966	0.00197917092131537	0.00115251789547239	0.000665858700887273	0.000354752520179895	0.000166970632409147	7.51567639835242e-05	4.61458431259745e-05	4.64493515236108e-05	5.406143474491e-05	6.0320825964088e-05	6.37293831197611e-05	6.39665295671929e-05	6.01514570282073e-05	5.19221012688831e-05	4.04334309744594e-05	2.80275593642165e-05	1.71088987328991e-05	9.20715363275116e-06	4.71090560529736e-06	3.15938557751902e-06	3.71826915478817e-06	5.53464090999432e-06	7.89174198419497e-06	1.0267999188875e-05	1.24229013826165e-05	1.45113868438559e-05	1.71108491496028e-05	2.10361878828153e-05	2.69022675241003e-05	3.45438200529305e-05	4.26487544130408e-05	4.91171688263159e-05	5.22495703687162e-05	5.19266504821905e-05	4.95837191137144e-05	4.68647107444745e-05	4.42910990295168e-05	4.12385711871789e-05
17	1.43954021646248	1.36600434216653	1.12074467369694	0.804831369442113	0.515760219910083	0.303281966273403	0.169425755108194	0.0930534488352446	0.0514319955450571	0.028800434847798	0.0162266751038026	0.00905577230117531	0.00488270816236968	0.00244340383854506	0.00106344672045561	0.000360453589938715	7.84845504077911e-05	2.13767801280598e-05	4.93960240130983e-05	8.79133765121512e-05	0.000115494372365105	0.000135120184129905	0.000149948422578673	0.000156010091344161	0.000147504204540804	0.000123556631465408	8.97429168400253e-05	5.48177512112397e-05	2.64223965423348e-05	8.63835615358896e-06	1.90133117626744e-06	4.26237612478877e-06	1.28190723435749e-05	2.47395750252822e-05	3.78781810772172e-05	5.11349029505972e-05	6.45545067700242e-05	7.90305875406974e-05	9.55404063673538e-05	0.000114016554385491	0.000132268767430605	0.000145837239076097	0.00014972240562331	0.000141657035295055	0.000124495217923012	0.000105012002155385	8.94198363802736e-05	7.94061145708998e-05	7.22042443206488e-05
18	1.99615431157529	1.92675261887209	1.62962768731092	1.21971207831779	0.821858719288606	0.512661001583155	0.307869958731174	0.185516755826653	0.114902878681563	0.0727064103301849	0.045728556043886	0.027671977704737	0.0156057966991503	0.00790848664760836	0.00341379504694891	0.00113972512611653	0.000239694193197889	3.80473462042661e-05	8.15731719477059e-05	0.000148119602069795	0.00018724062488653	0.000222852613117337	0.000274150590821629	0.000328195120136452	0.000355256058442577	0.00033530578904299	0.000271183965083521	0.000183993532240235	9.99075083736571e-05	3.88467728269242e-05	9.76158863079833e-06	1.167524387732e-05	3.74666832039374e-05	7.79252300571539e-05	0.000124920367924397	0.000173313669210427	0.000221413852544586	0.000269835862429383	0.00031892522869453	0.000365545623590156	0.000400983911617212	0.0004124129624669	0.000389172421722456	0.000331171831137184	0.000252764715062607	0.000176874539772016	0.000122079372341775	9.25858657248293e-05	7.91581723587931e-05
19	2.63911067526809	2.53881656518389	2.14954728487265	1.60899962452724	1.07684782413447	0.661066274543565	0.39134186906232	0.240162041143742	0.161142987361799	0.116440201845245	0.0851520675125347	0.0595693578230908	0.038492495008165	0.0224685914660431	0.011648349774971	0.00532648584805292	0.00222823646207183	0.000993232022002823	0.000570904019741032	0.0003871293125079	0.00027171154862086	0.000252606754345204	0.000364285986823704	0.000563764667929021	0.000752879544847524	0.000843696860708824	0.000804762060980493	0.000664567723142882	0.000484546759381811	0.000326130360150612	0.000229040804223966	0.000205168108588934	0.00024399831748798	0.000323391116729423	0.000420724316910709	0.00052109009540202	0.000620308413623736	0.000721586846043018	0.00082667486584679	0.000925570071966786	0.000991821108165986	0.000990012854929729	0.000895290470072498	0.00071400460023652	0.000488888167975943	0.000280446595668954	0.000135022098249366	6.25639097336637e-05	3.99206428644331e-05
20	3.33426214891764	3.15087996582684	2.61553792497644	1.89801856374649	1.19965447493116	0.663965438317637	0.335720002261604	0.178934399374845	0.124638887358123	0.111980067445195	0.10545829637698	0.0924465166065821	0.0732317629823832	0.052375080269781	0.0340107407330383	0.0202430823840015	0.0112136739457312	0.00587392512557506	0.00287604920373685	0.00119380710589545	0.000306661313932459	3.84492642435472e-05	0.000292270617117016	0.000889295906883795	0.00157148041447143	0.00209939599831628	0.00234239736411198	0.00230271128631885	0.00207667765403269	0.0017901280361745	0.00154399801053787	0.00138790710946505	0.00132170663831626	0.00131552082754761	0.00133629052014968	0.00136945415912579	0.00142643844968388	0.00153314968885857	0.00170312330706691	0.0019096932184556	0.00207778217543791	0.00210924458408264	0.00193450370989134	0.00155982524592273	0.00107489434115577	0.000609780167310174	0.000268055687003057	8.14952439032692e-05	1.3754914608626e-05
21	4.12036827519988	3.82188763371572	3.11060193506346	2.19009127576383	1.30228557339971	0.625730672142203	0.222402287270705	0.0514164399406226	0.0233948561711518	0.0537126010324101	0.0891271472413357	0.10797266176515	0.108070820877381	0.0950253926291998	0.0755926510615042	0.0551476614642426	0.0370755364894463	0.022903492309266	0.0128130141660606	0.00629865450693404	0.00268239768656838	0.00132478036764912	0.0016092023462852	0.00288888372985778	0.00451916225694214	0.00596512885048025	0.00690129978623772	0.00723723874891595	0.00706300454739706	0.00655375831667125	0.00588141461398303	0.00516354231611559	0.00445607574690327	0.00377914255433015	0.00315634555076932	0.0026448970402435	0.00233687209546839	0.00232314961772024	0.00263200430576213	0.00317625909017365	0.00375035174772125	0.0040977107288019	0.00402422222572743	0.00349443011850855	0.00264828968550299	0.00172527905029427	0.00094502336059757	0.00041927683565857	0.000139783813836445
22	5.18812538110225	4.8061877828251	3.94890986509149	2.84245671593939	1.75823806749342	0.905269064005394	0.367816364013818	0.112243433707199	0.0421198640412326	0.0589559537711919	0.0969011145696341	0.126353459115981	0.140557941725382	0.141409140750937	0.132048924459979	0.115335573351702	0.094336464929105	0.0724035705150034	0.0525612233199676	0.036856293915533	0.0261133022959527	0.0200857766876374	0.0178035891368867	0.0179561845142204	0.019232152830086	0.0205701292501847	0.021288926170082	0.0210917294860191	0.0199766734250879	0.0181098017214442	0.0157135149560516	0.0130014288487777	0.0101644355934741	0.00739278814153223	0.00490734753957257	0.0029692860120776	0.00184382603827397	0.00171403477919441	0.00257334831099423	0.00415521602644968	0.00596031619269736	0.00740053251594695	0.00800907500558291	0.00761356001413978	0.00637862010483453	0.00469893922573847	0.00301164688975594	0.00163447734988611	0.000700869724195974
23	6.90904997233638	6.5517492297729	5.63236207698189	4.37675640632289	3.07065567019201	1.95358173219386	1.14843144808233	0.654832673786881	0.394569724517754	0.272074224755569	0.215904157799135	0.189251229137102	0.178951832747239	0.179960868104678	0.186507905498822	0.191392911478268	0.189040235040366	0.177797563138316	0.15976902425534	0.138936108841653	0.119085731088956	0.102556197938945	0.0899937910768881	0.0807921190236463	0.0737640482401402	0.0677148327692161	0.0617700640893508	0.0554618593801783	0.0486574145719701	0.0414307581717149	0.0339539362256315	0.0264437220691494	0.0191630841595548	0.0124512295395354	0.0067430607755592	0.00253876547008802	0.000300277587406391	0.000285775530046529	0.00237837960963586	0.00599753297745947	0.0101714257806072	0.0137835578514767	0.0159118378467652	0.0161129396682634	0.0145197962004025	0.0117159339967367	0.00846667253484701	0.00544779650834305	0.0030846895840576
24	9.82905921874049	9.66484032215874	8.78644946067538	7.38853044900803	5.75693277589229	4.17193583972118	2.82925515041141	1.80985249043172	1.09981965725356	0.636647888831247	0.35219691192399	0.194677246010202	0.129683017097181	0.131365721314378	0.175053911308048	0.23612417261322	0.293445086157515	0.333205783956592	0.350192050019838	0.346145964109281	0.326603160142435	0.297881692781593	0.265201253300204	0.232047207901902	0.200366592067777	0.171078925543511	0.144542465188747	0.120836712137801	0.0998807778421946	0.0814718509833018	0.0653217812191871	0.0511311038839086	0.0386975324176443	0.0280238428289559	0.0193731642052065	0.0132221520284864	0.0100896186623931	0.0102698073594259	0.0135604094963367	0.0191132003610639	0.0255145847123779	0.0311138597702278	0.0344933329898166	0.0348866572099426	0.032361632827808	0.027696093766933	0.022026558386659	0.016448086526061	0.0117363824694079
25	14.7563519285891	15.0495335744951	14.3800081960164	12.872006798558	10.7905360525645	8.46257888716645	6.19226499543052	4.20097565455256	2.60679971927541	1.43790710857516	0.662478797835128	0.217973626526116	0.0307915539130461	0.0264020667670387	0.134504312375997	0.293205516495418	0.45328032407914	0.581329394245217	0.66037035135055	0.687518271885063	0.669692786275551	0.618858853315844	0.548062787642621	0.468860261485009	0.39010560776472	0.317726120740056	0.255045768192816	0.203328037155078	0.162350529619861	0.130932509836548	0.107394498427687	0.0899484804535667	0.0770149104007422	0.0674499337493685	0.060652278448827	0.0565161666322206	0.0552180985596816	0.0568769808291316	0.0611940374935002	0.0672243108907017	0.0734134059981469	0.0779356284162568	0.0792266405363778	0.0764907963816128	0.0699541126950306	0.0607471828456045	0.0504808022368946	0.0407191699350768	0.0325817378763456
26	23.0374295145422	24.3300064294968	24.3437137848815	23.0818531648957	20.7428426114938	17.6686685457445	14.2642595906497	10.9144371947408	7.92116851959719	5.47233232654422	3.64075350946882	2.40423256482843	1.67532641590081	1.33198732192969	1.24388145346713	1.29216852515946	1.38217264085212	1.44919743029026	1.45835144772429	1.39986408631435	1.28182181716596	1.12230828291567	0.94254156592676	0.761933364980106	0.595301538220065	0.451949037429886	0.336056679079531	0.247795861070554	0.184669414456539	0.142750963821776	0.117654782065307	0.10519458559447	0.101766581945422	0.104519517830247	0.111364993856747	0.120857740460643	0.131964423034318	0.143758433155673	0.155122216264592	0.164577332856929	0.170354014791788	0.170733290667749	0.164566713142017	0.151765598052492	0.133526576202331	0.112155368488154	0.0905278386566314	0.0713941983762661	0.0567973018954929
27	36.7344966816497	40.0828586802006	41.8657371834272	41.9037095048057	40.2484427200082	37.1658381774141	33.0751826421397	28.4630097643279	23.7952337446917	19.4479634066487	15.6687651677214	12.5700497803638	10.1482327240166	8.318144699465	6.95180203960449	5.9129098662497	5.08190514691803	4.36977666802386	3.72161398205817	3.11253573678073	2.53931361863571	2.01081211125417	1.53959039022563	1.13598794750501	0.805036314852469	0.545810569126686	0.352441969863074	0.215934609347855	0.126072362259258	0.072953354676576	0.047948791313194	0.0440877103176357	0.055993049798	0.0795403861228864	0.111399543051049	0.148579256420679	0.18805365611743	0.226524784168734	0.260369463084855	0.28581512124776	0.299362221643944	0.298405244893552	0.281912379341883	0.250949261517439	0.208826999250652	0.160746934030848	0.112981037969394	0.0717976096490897	0.0424358059702965
28	57.9588133248031	64.839897018596	69.9686600176999	72.9185764995971	73.4983274408222	71.7734656484428	68.0401070770425	62.7597900104036	56.4735466968498	49.7160596734736	42.9474591369073	36.5128724373329	30.6312526593877	25.4080001257408	20.8620222176621	16.9573721874467	13.6316477353358	10.8166239937882	8.44991107531259	6.47892102818673	4.85975035388602	3.55379752844253	2.52436568480342	1.73456447780519	1.14689264737944	0.724198507662605	0.4313744306668	0.237111249369623	0.115211073783845	0.0452054055851607	0.0122495811991269	0.00641322279658968	0.0215549625013821	0.0539822397221731	0.101084069081409	0.160107601559206	0.227234040568029	0.297089141755109	0.362785020634972	0.416521827949382	0.450677882433883	0.459198605891163	0.43898902293226	0.390963028891862	0.320440298961647	0.236717388947557	0.151843154872182	0.0788366631359193	0.0297260134760126
29	87.0095441962539	98.5873090570758	108.255480333453	115.302891447782	119.238521039651	119.850537891002	117.220463537689	111.692618029075	103.808684914446	94.2234265303993	83.6190143957237	72.6324750596378	61.8050147244453	51.5555903358526	42.1758553134446	33.8405400311329	26.6265471872498	20.53499562862	15.5122837425332	11.4681704015842	8.29036114510726	5.85593828132962	4.04024784682344	2.72376173922129	1.79720525757087	1.16505697570885	0.747472226547478	0.480745805258959	0.316549379956358	0.22027782606766	0.168864799421881	0.148373635120361	0.151567442757475	0.175563785243319	0.219629137245494	0.283183124927657	0.364144268443843	0.457813157014046	0.556504385823522	0.650069527990356	0.727296949545312	0.777965272232121	0.795129170488259	0.777099596532929	0.728596935720321	0.6607157560347	0.589606295597284	0.534076016533302	0.512558792961727
30	120.565808442262	136.707041841694	150.656405351833	161.456052318742	168.362173409285	170.931611362787	169.067095641357	163.015079936136	153.319467557832	140.742330448039	126.16732811626	110.502263415149	94.5945448770872	79.1685199816536	64.7882283124077	51.8444071409171	40.5613542984414	31.0177211747727	23.1752221602809	16.9101155779072	12.0436159875281	8.36873391640967	5.67217312848922	3.75077098498796	2.42257010744604	1.53302464172014	0.957128370956681	0.598430091171682	0.385971292712407	0.270130671713261	0.218191543692685	0.210192287767393	0.235334591148101	0.288979854586002	0.370119686302048	0.479187627456499	0.616167431180783	0.779090594611351	0.963126169110366	1.16048325096582	1.36124177238401	1.55502113864095	1.73315434106577	1.89084429612053	2.02871521738042	2.15327057605679	2.27601193374813	2.41129271358639	2.57328685097725
31	152.09597847803	171.050313657977	187.362476779982	199.960876327397	208.003520377257	210.9726944303	208.729270240063	201.518801587689	189.93033865148	174.817023487368	157.193224439941	138.125203834789	118.631036213291	99.6015057812809	81.7483241497785	65.5806101949518	51.4062521332977	39.3521098897251	29.3960705138232	21.4044037148991	15.1691495309532	10.4418779416381	6.96169419397459	4.47660629501023	2.75826376974136	1.61066055460545	0.873746787098277	0.423081072793109	0.166714632620585	0.0404461547880308	0.00243007888212907	0.0278819880298333	0.104342776657843	0.227692657431637	0.398900595252691	0.621389519485077	0.898896184538622	1.23377668426734	1.62580109259858	2.07153681616859	2.56440165842153	3.09536955653413	3.65416572509817	4.2306489347439	4.81600463140646	5.40340056797338	5.98788779331467	6.56552883166423	7.13194322004268
32	174.835835425097	193.948515661463	209.943458462841	221.813852130517	228.806286600991	230.502121836738	226.859009696079	218.206709344168	205.199263678584	188.732849024984	169.843614460489	149.601668861342	129.015970441949	108.960925906607	90.1302241081591	73.018145621382	57.924397517094	44.9760378819101	34.1593582361433	25.355332454701	18.3738330870972	12.9836554606203	8.93701368979455	5.98833413850917	3.90783112310836	2.49060788166745	1.56204145546153	0.980128694728175	0.635385853944858	0.448841581167914	0.368635755244559	0.365710466242705	0.42903436184532	0.560732571174105	0.771411430625836	1.07588747169266	1.48946804656409	2.02489107729783	2.69000673605452	3.48626012330981	4.4079972603903	5.44256071729287	6.57107120479931	7.76972265637875	9.01136968047217	10.2671725861241	11.5080910137896	12.7060752951715	13.8348796125311
33	184.953163170251	201.762942142988	215.139649570089	224.283172446193	228.658996200377	228.053552267529	222.592271656623	212.717957283116	199.133695723784	182.720191035136	164.440943811773	145.249482166067	126.010922607717	107.446168330213	90.102113073389	74.3464728418946	60.3822643886994	48.2750189621315	37.9856123314252	29.4027543793901	22.3711276003673	16.7132719201149	12.2450881872591	8.7859955426439	6.16527543117732	4.226087190897	2.82825711970299	1.85044384300099	1.19183813461268	0.773261088243147	0.537404873426786	0.44798791284174	0.487718412382349	0.655121014691874	0.960436342349256	1.42092419388516	2.05597514414674	2.88245987645733	3.91072408787407	5.14157498811339	6.5645099695784	8.15731678917765	9.88703725996875	11.7121450348663	13.5856566899124	15.4587891170943	17.2847097725507	19.0219117265713	20.6367904986029
34	182.544253506445	195.427012931992	204.778633888905	210.06146913529	210.997384668595	207.596729958691	200.154803431222	189.21621241729	175.512605004099	159.883308693001	143.190648411471	126.24174986139	109.726575863489	94.1783540050945	79.9582815288088	67.2623503227665	56.1450781112538	46.5533061348802	38.3631015632794	31.4139269103062	25.5361368174941	20.5699964732714	16.3763165134251	12.8401566200869	9.86974497317501	7.39284295611791	5.35241674220225	3.70286795570732	2.40742012024295	1.43670109575646	0.76818423571186	0.38597255748712	0.280406997314252	0.447103841691389	0.88522264322766	1.59498380096248	2.574654271925	3.81737204516208	5.3082672369988	7.022351235259	8.92358437913569	10.9654037175928	13.0928092469188	15.2458906243857	17.3644539030546	19.3932108282971	21.2868541337059	23.0142899470389	24.5613528672655
35	170.912093432601	179.197997887141	183.998781394989	185.013977498507	182.183588683504	175.698429794255	165.983755238298	153.657856159671	139.470985633309	124.232775952367	108.737741234555	93.6982801522734	79.6929032700496	67.1345976270941	56.2608936646641	47.1439588707326	39.7164665232272	33.8074413694901	29.1818858293621	25.5786229063382	22.7421628136657	20.4461317606095	18.5075236840521	16.7924602356614	15.2151034449786	13.7318176178384	12.3326834662526	11.0321532488497	9.86014785166437	8.8543698776473	8.05414167616792	7.49573278336657	7.20893752010519	7.21459093855004	7.52274202053986	8.13130094254068	9.02510554856373	10.1754779529036	11.5404385920594	13.0657923796949	14.6872879593596	16.3339728173447	17.9327296249225	19.4137974148161	20.7168788884345	21.7972436227383	22.631091939553	23.2193811842932	23.5893643432855
36	156.364745356067	160.517963702646	161.322783672892	158.644599062059	152.561748563292	143.36614111306	131.542966422367	117.731332280324	102.670212240341	87.1360073533432	71.8790063396755	57.5659231422116	44.7345497808138	33.7646184901346	24.8665817994106	18.0876055492854	13.3320096435067	10.3919658785189	8.98361049994199	8.78384000510976	9.46379410700577	10.7161700938165	12.2748109458556	13.9262406919709	15.5138178957518	16.9358503724199	18.1393438572768	19.1110861382084	19.8675747195709	20.4449725251755	20.8899087647256	21.2515985884258	21.5754789950584	21.8983690957261	22.2450598827077	22.6262078337945	23.0374258750879	23.4595095546726	23.8597818599604	24.1945665293988	24.4127916102516	24.4606732110974	24.2873318090618	23.8510559856089	23.1257655666048	22.1070609170432	20.8171081191335	19.3075361114085	17.6595466529382
37	148.711145339901	150.776070284249	149.788206509948	145.696512150774	138.626272427287	128.876089924833	116.899442494677	103.27233468693	88.6502476561471	73.7188650131878	59.1437270211251	45.5239490135773	33.3544513710636	22.9999145926126	14.6821018994683	8.4805321740931	4.3449817735699	2.1171424637213	1.55808647784221	2.37802273529377	4.26512210219382	6.91083262984383	10.0299513325054	13.3746155928982	16.7421937740464	19.9776982417511	22.9717673120223	25.655461389977	27.9931225496642	29.974406939379	31.6063743772144	32.9062645142278	33.8953479574619	34.5940427538258	35.0183453552115	35.1775412145932	35.0731244361525	34.6988534216416	34.0418826242923	33.0849217868535	31.8093678769161	30.1993194239266	28.2463112590864	25.9544994851234	23.3458896279385	20.4650522426632	17.3826358670523	14.1969008458636	11.0324966810027
38	158.64730766451	161.990095784478	162.778223096787	160.964969706976	156.635407229194	150.003396961833	141.398135263581	131.241341261945	120.017215953651	108.238086145504	96.4090732804974	84.9951408304678	74.3934813609037	64.9134721729517	56.7654705724179	50.0586774106867	44.8073148553578	40.9435657416767	38.3351938141069	36.8055453152841	36.1537125870029	36.1729681478733	36.6660737314738	37.4566419900301	38.3962921237157	39.3678244542714	40.2849972166548	41.089702603267	41.7474135979104	42.2417319513174	42.5687451125509	42.7317335522067	42.7365940453186	42.5881859659914	42.2876836351609	41.8309354595397	41.2077883995248	40.4023257726654	39.3939745928521	38.1594504561927	36.6755083875457	34.9224442596189	32.8882349008416	30.5731136199032	27.9942573762906	25.1901270157101	22.223876558301	19.1851622709796	16.1896712752129
39	189.501358566305	196.817120333321	202.047608048024	205.076209755249	205.875856914655	204.509285602346	201.122915940655	195.934938060468	189.218770455291	181.283498940519	172.453155807095	163.046730114559	153.360613422336	143.654812929468	134.143762928976	124.992007742517	116.314490459119	108.180729363838	100.621847761062	93.6392691161711	87.2138987354625	81.314763273372	75.9063308149431	70.9540386371823	66.4278638612366	62.3040417500836	58.5652372765604	55.1995925919577	52.1991058716527	49.5577579951759	47.2697136518641	45.3278079327339	43.7224131711021	42.4406846227052	41.4661218243462	40.7783614989503	40.3531359946831	40.162379643239	40.174529900146	40.3551334187357	40.6679116227584	41.0764505470027	41.5466453722618	42.0499480790455	42.567342596585	43.0938204908502	43.6429745760174	44.2511965068228	44.9808877725563
40	231.145244843743	242.215978334152	251.291993692338	258.152070108445	262.640465178361	264.67277396101	264.237896798413	261.396130351584	256.273707215802	249.054373681957	239.968785293075	229.282598949629	217.284144184251	204.27247324767	190.546438961142	176.395257291847	162.09080751769	147.881734121586	133.989262908222	120.604542513144	107.887275126621	95.9654014864682	84.9356425318888	74.8647569361922	65.7914325903773	57.7287757745358	50.667383633714	44.57897905943	39.4205537937377	35.1389126087667	31.6754497657587	28.9709315032186	26.970017660199	25.6252420857261	24.90019178541	24.7716805462955	25.2308005727868	26.2828470011955	27.9462324739087	30.250626982669	33.2346558028921	36.9435506339449	41.4271644991767	46.7387232998359	52.9345966138722	60.0752351544983	68.2272569469709	77.4664888650043	87.8816077177707
41	267.73658952265	279.929125165471	289.835683831096	297.168327834118	301.70244581206	303.287084649325	301.8521946928	297.412369115415	290.066869572495	279.995951335466	267.453714559922	252.757898690537	236.277191855514	218.416738208736	199.602589752576	180.265865678228	160.827355719166	141.683241038046	123.192514856689	105.666573937839	89.3613292771915	74.4720571205497	61.1310855587601	49.4082920246796	39.3142763938945	30.8059755135306	23.794399633846	18.1541007698229	13.7339286275678	10.3685924353293	7.89052778770575	6.14156729696495	4.9839330810008	4.31010814714647	4.05120217978863	4.18350384309758	4.73300403707136	5.77777876731712	7.44823106759083	9.92530197513552	13.4368630173738	18.2525886257815	24.6776682813588	33.0457482905146	43.7114875477367	57.0430694043139	73.4149356460001	93.2009054057548	116.767722013027
42	294.25980667202	305.59808944982	314.351802737499	320.23527594043	323.030893177192	322.60014924144	318.891697474825	311.94585790835	301.895241977214	288.961365122779	273.44734565386	255.727011254603	236.230937716146	215.430113728349	193.81804966217	171.892219753331	150.13574284086	129.000168149698	108.890145022454	90.1506279720419	73.0571124177555	57.8092247828539	44.5278161503948	33.2555431631841	23.9607729615056	16.5445274836597	10.8500899996747	6.67483369371281	3.78379601210525	1.92450875835303	0.842596687996685	0.297670488184386	0.0790580049069424	0.0209362755141327	0.0164440719107539	0.0303700183472935	0.110026514712709	0.393937636048217	1.11799354325474	2.61875829998663	5.33366511074052	9.79789426579048	16.6378042009634	26.5608730466348	40.3422034067876	58.8077425041641	82.8144686030473	113.227888525216	150.897276827749
43	323.407329603608	334.925420264527	343.89653678881	350.069370101242	353.255682701733	353.339104964134	350.281255445359	344.124788656197	334.993135454492	323.086882762784	308.676928053588	292.094726454729	273.720111163134	253.967299366003	233.269786878503	212.064879475248	190.778605640026	169.811706504465	149.527310232718	130.240779327059	112.212081723147	95.6408924967084	80.6644945314109	67.3584240041156	55.7397077682692	45.7724690024491	37.3756354533341	30.4324682316456	24.8016323156807	20.3295443837585	16.8637499950424	14.2670913603918	12.4324213613814	11.2975940048429	10.8604143781089	11.1931643285527	12.4562391022802	14.9103437707089	18.9266174833435	24.9939906180899	33.7230468615523	45.8456698532883	62.2098104242571	83.7688203200386	111.564962205135	146.706919956268	190.341389853139	243.619120658138	307.65607421501
44	374.36656751422	389.574076897842	402.676830783677	413.452515626988	421.727114996192	427.381086865693	430.353571856975	430.644406801584	428.313834920736	423.479930208614	416.313880520274	407.033392377567	395.894582108628	383.182795404982	369.202845452085	354.269175667046	338.696436704913	322.790921464533	306.843231507091	291.122460715374	275.872085500863	261.307654078298	247.616278361529	234.957857535996	223.467906824587	213.261830251012	204.440461377027	197.096697443129	191.323064267073	187.220064367352	184.90517125048	184.522331284627	186.251815228513	190.320220829557	197.010365528059	206.670727173686	219.72399712019	236.674213443609	258.111853905381	284.716201455416	317.254262345162	356.575529803691	403.601953669232	459.312603656753	524.722701884588	600.85694472084	688.717325744041	789.245996749182	903.284044427382
45	448.474886043995	469.623081141342	489.209131884975	507.030185322582	522.920356058672	536.756054787069	548.460025985391	558.003932287809	565.409394435275	570.747473233431	574.136658801447	575.73950758559	575.75813438785	574.428820885364	572.016040599303	568.806221017792	565.101565930474	561.214245693667	557.461232062208	554.160010363993	551.625348817002	550.167246667879	550.090123440649	551.693254320309	555.272404161895	561.122566408869	569.541673835331	580.83511497525	595.320862014257	613.334990917053	635.237350635182	661.417113670234	692.297914047809	728.342250929261	770.054807970409	817.984312801524	872.723541578172	934.90706534608	1005.20634342763	1084.32179960856	1172.97157435984	1271.87673414005	1381.74283853882	1503.23791678806	1636.96708340495	1783.44422203487	1943.06137784306	2116.05671067536	2302.48206060787
46	507.391127044629	529.796143155403	550.460020931078	569.160720675027	585.713733770987	599.979173764262	611.868091666041	621.347820181121	628.446186893076	633.254478983464	635.929089677048	636.691826857809	635.828914604183	633.688766168118	630.678649755378	627.260404241495	623.945388984612	621.288868979546	619.884043088975	620.355918893396	623.355223251366	629.552513853558	639.63262517403	654.289543853307	674.221765478867	700.128138866505	732.704157244656	772.638610147831	820.610467233787	877.285827482866	943.314736068341	1019.32764826556	1105.93130665337	1203.70379597976	1313.18855066052	1434.8871139526	1569.2504860455	1716.66895085002	1877.46033776731	2051.85675414493	2239.98991464298	2441.87529267334	2657.3954229141	2886.28278830485	3128.1028248672	3382.23766763102	3647.87133508664	3923.97710218914	4209.30783768263
47	500.465791148714	513.219684527292	522.899947484159	529.232155241603	531.993626805616	531.024269239568	526.237013279998	517.627568653708	505.283233371864	489.390505220851	470.241265184566	448.237330846889	423.893211888786	397.836938340802	370.808873849754	343.658469352691	317.338955696339	292.900015435791	271.478512967295	254.287397168649	242.602920956854	237.750347029095	241.088328236722	253.992164566949	277.836146882975	313.975200976952	363.726044923823	428.348069161748	509.024143249467	606.841546985742	722.773217611102	857.65950013369	1012.19058524121	1186.8898193578	1382.0980744686	1597.95937133323	1834.40795825988	2091.15705798419	2367.68950632327	2663.25051678889	2976.8428136383	3307.22438014154	3652.90906730647	4012.1702991159	4383.04809183551	4763.3595757559	5150.71316683113	5542.52648255393	5936.04803112534
48	469.363301382391	471.600748831684	469.913635929773	464.085367295348	453.97215374192	439.515808767056	420.756077550156	397.842164794365	371.043120718827	340.756746213095	307.516689016669	271.997422918822	235.016831236374	197.536153782903	160.657102479298	125.616003705957	93.7748842709759	66.6094810912984	45.6942208401059	32.6842832976371	29.2949293081406	37.2783394571641	58.398271264089	94.4028993607526	146.996253465322	217.808711800809	308.367041985238	420.064506582411	554.131565914308	711.607716083261	893.314995331461	1099.8336769746	1331.48064246755	1588.29089413987	1870.00262436958	2176.04620716148	2505.53742008403	2857.27514020489	3229.74368803551	3621.11991959295	4029.28508961192	4451.84142983521	4886.13330636244	5329.2727404673	5778.16899935819	6229.56188833923	6680.05830502936	7126.17155102708	7564.36283796914
49	597.200186856094	613.457968654222	627.854077879753	640.400525368113	651.184239809522	660.376180088071	668.239622837446	675.137339047607	681.537375260932	688.01716456656	695.265710537159	704.083613509089	715.380742982221	730.171401941379	749.566877846745	774.765329924241	807.039021998679	847.718973043704	898.177162304411	959.806490597498	1033.99876246065	1122.12101344796	1225.49056133392	1345.34920767598	1482.83705562433	1638.96643978317	1814.59648328496	2010.40880527046	2226.88489820558	2464.2856787499	2722.63368838092	3001.69838114096	3300.98488647823	3619.7265762415	3956.88169774428	4311.13426093182	4680.89928871543	5064.33245725526	5459.34406921357	5863.61721962198	6274.62993283835	6689.68097186659	7105.9189497154	7520.374307971	7929.99367165967	8331.67604288299	8722.31025949849	9098.81311993435	9458.16756147208
50	1033.88506274796	1098.39813357064	1165.52486393164	1235.46131066397	1308.44434000454	1384.75394826858	1464.71476409615	1548.69659594251	1637.11390027372	1730.42406224925	1829.12440138515	1933.74783950275	2044.85719673918	2163.03811294033	2288.89062565912	2423.01947140874	2566.02321284927	2718.48233022649	2880.94644960971	3053.92091226366	3237.85291784099	3433.11749806612	3640.00359636307	3858.70054175262	4089.2852117532	4331.71017858485	4585.79312550561	4851.20780561118	5127.4767941105	5413.96625735314	5709.88292831782	6014.27343962762	6326.02612233219	6643.87533270391	6966.4083212248	7292.07460894284	7619.19778760456	7945.98961256946	8270.56621256494	8590.96619885448	8905.17041926286	9211.12307049567	9506.75385592735	9790.00085597416	10058.8337646171	10311.2771387344	10545.4333066256	10759.5045882991	10951.8144924534
51	1657.93797010753	1778.49738842342	1905.06981610602	2037.78542168047	2176.76763599371	2322.13151944098	2473.98181223431	2632.41065624316	2797.49498555523	2969.29359255438	3147.84388677264	3333.15837477819	3525.22090061104	3723.98269744078	3929.35831184805	4141.22147206813	4359.40098032905	4583.67671673568	4813.77584769209	5049.36933535642	5290.06884587538	5535.42415300556	5784.92113011491	6037.98041746846	6293.95684320715	6552.13966567529	6811.7536919582	7071.96131294035	7331.86547922754	7590.51362527799	7846.90253147941	8099.98409612843	8348.67197175971	8591.84900346913	8828.37539118575	9057.09748364547	9276.8570994255	9486.50126007943	9684.89221236522	9870.91761091338	10043.5007294954	10201.6105683137	10344.271726362	10470.5739117677	10579.6809689258	10670.8393089539	10743.385639264	10796.7538985965	10830.4813154025
[truncated: 58 more columns]
