# Supplementary material for: Reconstructing spruce budworm outbreak severity: a comparison of paleoecological and tree-ring signals
Source: PLoS One. 2025 Aug 12;20(8):e0329406. doi: 10.1371/journal.pone.0329406 (PMC12342301; doi:10.1371/journal.pone.0329406)
Supplement: S7 Dataset — (ZIP) [file pone.0329406.s007.zip › Belanger wavelet data/Coherence_Lepidopteran_scales_Percent_defoliation/coherence_wavelet_rsq.txt]

V1	V2	V3	V4	V5	V6	V7	V8	V9	V10	V11	V12	V13	V14	V15	V16	V17	V18	V19	V20	V21	V22	V23	V24	V25	V26	V27	V28	V29	V30	V31	V32	V33	V34	V35	V36	V37	V38	V39	V40	V41	V42	V43	V44	V45	V46	V47	V48	V49	V50
1	0.904119089194604	0.887559623368364	0.865964517840371	0.837393206089314	0.798858125172594	0.745432912072024	0.668382298671556	0.551876333081279	0.377205401316838	0.171652114160106	0.0405109104418729	0.0244136620253237	0.0749699185879247	0.151250622943524	0.234364564931164	0.315784648864123	0.392385354206561	0.464713793738012	0.535385526797253	0.603217294461456	0.656074903646217	0.682003516027427	0.679029125732593	0.642679972859275	0.559553044686488	0.420056572049741	0.266060941456385	0.213371449238301	0.291611492426477	0.406862474069981	0.498318488435427	0.555260135849539	0.580057602916974	0.572761530681767	0.52813594485818	0.437362090866392	0.300214618719104	0.162728131537353	0.126704054059522	0.220073089055358	0.358994525503913	0.481845581427482	0.580742849141099	0.667224488726124	0.749065822552826	0.821697773582202	0.874769534953508	0.906175811252851	0.922782975827465
2	0.893141448913593	0.878212561817187	0.859145921951375	0.834326307360564	0.801341864857018	0.756246131216902	0.691840665790244	0.593959662094872	0.440168756779819	0.231976425638261	0.0587701916631651	0.00749704645479714	0.0458257326105481	0.115477903547241	0.189822402354173	0.260678171865203	0.325970624598729	0.386230349458187	0.444756046454775	0.505336480521735	0.562460289686952	0.60097474376676	0.610066042028651	0.581689722185596	0.503761064958998	0.370937622390108	0.227200478795185	0.179322845713178	0.254736130570686	0.368256761752227	0.460243959257584	0.517842218107739	0.542084893178393	0.532523624829966	0.484322844011392	0.390868337870416	0.256883378962926	0.13058657339401	0.100071988938787	0.183486048080882	0.308672506254962	0.420809604022373	0.511343919986369	0.591907881062279	0.672507986691815	0.750634839858944	0.814590946608155	0.857464061009955	0.882340367915312
3	0.883358006716445	0.870244434437556	0.854095548110658	0.833705686195136	0.807367118818179	0.772286130792373	0.723025195559152	0.647496895983331	0.521522803900919	0.324473811207822	0.111522733678644	0.00528879190932402	0.0215170020280626	0.0878476158999182	0.159103490133334	0.2237828536108	0.281333577209716	0.333203437534154	0.383065568309146	0.437034270100825	0.494259212585604	0.540074206890653	0.558669717420776	0.538618118896573	0.467887702556051	0.343063750323701	0.208163457698682	0.164220283516353	0.238037610328217	0.349953690002119	0.441546861483435	0.498992322374743	0.52257550091534	0.511505297704186	0.461106692523206	0.365991811952876	0.233851883514614	0.114458764019905	0.0879295295717941	0.165261532694383	0.279806586677072	0.381403310329629	0.461995354397837	0.533968481568283	0.609503178037552	0.688334451562207	0.758623581338101	0.809881317216933	0.841318398045383
4	0.87528093684385	0.863976525929704	0.850789256004553	0.834892014716964	0.815201399396952	0.789902348950794	0.755058625934059	0.700775512011303	0.604242614057764	0.433425178136356	0.204051229812162	0.0352202808814175	0.00763741974780356	0.0642280741692892	0.135273641653554	0.197780059620886	0.250973253023918	0.297633626076586	0.34186498672368	0.39063172088218	0.44582806754585	0.494553141248064	0.518974769092726	0.505271618871702	0.440889932294961	0.323085728138764	0.195415424462879	0.155523241409427	0.229776053470394	0.341351316706444	0.432723531000372	0.489879573559974	0.512876589909342	0.500717376287605	0.448611303682929	0.351656606292039	0.219678743590811	0.104655938414616	0.082157579819915	0.15709550509555	0.264962775200224	0.358631796237168	0.430843009049317	0.494923322958992	0.564896054501067	0.642317986399635	0.71546420755065	0.771361080487752	0.8061365230551
5	0.876237228994032	0.867287567717579	0.857641299533887	0.846843270313443	0.834339009872028	0.819065918113503	0.798260764449282	0.764227250720012	0.697931060070243	0.566133585411747	0.352880052302655	0.131380618322431	0.0229418788294183	0.0371187305910146	0.097631683529186	0.156196167804932	0.203424801567776	0.241674260181482	0.275128108201659	0.31140859701302	0.356564721571516	0.402506288980953	0.430383167499525	0.422422107939494	0.364417418802993	0.255141689315688	0.138840409715934	0.107238673287109	0.184328733273946	0.297609099390778	0.390509720045757	0.448187015016121	0.470192272592655	0.455310967740968	0.399150078591153	0.299279231591739	0.171369251578621	0.0702045586226005	0.0597685640607704	0.135097861450462	0.23655338773484	0.321542252339954	0.383522893256261	0.437139261256559	0.499403949569839	0.57472194782478	0.651198982858969	0.711756120427761	0.747872211263156
6	0.892503726810923	0.886885520376063	0.881509808849875	0.87625836696404	0.870950787056417	0.864976260754828	0.856364586388214	0.839544606703101	0.801032047628624	0.715636312603681	0.557473928688651	0.34245012593556	0.153103792806815	0.0640938950300769	0.0653639145876821	0.101291303129032	0.136083879051466	0.16009206388278	0.173329494917478	0.181234093974011	0.193693500612245	0.214717568460538	0.233868023881714	0.231791947491032	0.191448081368907	0.112429701344853	0.0317470685333565	0.0156882864416454	0.0834358395581464	0.184206445895369	0.269720415406779	0.322629596541717	0.339999098855486	0.320197514259321	0.261665869106508	0.170278537712245	0.0721620043232783	0.0160551036689935	0.0376716071630492	0.120638981899407	0.217299620613852	0.29271772758663	0.34118663941897	0.378769716771157	0.425967187697177	0.490816238674938	0.562055267062939	0.618019017304431	0.643231104006353
7	0.911620299526541	0.908887524113956	0.906853405997712	0.905476917756619	0.904576535488571	0.903475339395491	0.900274554320444	0.890420244887976	0.864388295817757	0.806029759282234	0.697906776056286	0.540930500763693	0.37193507890599	0.242413819097471	0.177223594396239	0.16487597963899	0.176695971020968	0.188781705952096	0.190456839792266	0.182073555576137	0.17030460551539	0.161439961775565	0.155601545403544	0.145976707605607	0.123837068283421	0.0873462468365271	0.0491016808422571	0.0320375209890005	0.0480888267225671	0.0851255408220766	0.122522130333037	0.147674497074428	0.155628959266907	0.14325470166875	0.108952029059214	0.0593091676020514	0.016955378142491	0.0153810209009662	0.0724814467718925	0.170702249192482	0.272818955424913	0.352716014726395	0.408389736213937	0.453743918914977	0.503194223374588	0.560310271592513	0.615251045266512	0.651794819435707	0.658212187654852
8	0.928667289753501	0.927806688626713	0.927584663974229	0.927843886894701	0.928176850956004	0.927588930336671	0.923919371581348	0.912915532041482	0.887101826317771	0.8356733368074	0.74881132457014	0.629060328967524	0.500397549883318	0.396867847806562	0.339204003596988	0.325546183447346	0.33544958637255	0.34263635057215	0.335480044086122	0.319836925229587	0.305106229577288	0.295372367635927	0.288366713984858	0.278342184056883	0.259974944571652	0.230951627884872	0.192480798795471	0.148569812499983	0.104884050375349	0.0673451444589528	0.0410753288654794	0.0294586176842501	0.0315720554420121	0.0395973942438268	0.04201505796966	0.0352575491289805	0.0351044627719943	0.0682427655226215	0.143946417229681	0.243473446438817	0.340944072966374	0.423372552065503	0.49186653016287	0.553226377287596	0.612215104831539	0.667838069159199	0.714014441157461	0.743626135708326	0.753136847282574
9	0.938935541378758	0.938578352383197	0.938419157326914	0.938108323268916	0.936969633753825	0.933697414814784	0.925897928790656	0.90948871051989	0.878238498373065	0.824478212986978	0.742969273406768	0.638430107840799	0.530100929667863	0.443600881748624	0.39562369738759	0.386194448191985	0.398537597870344	0.407346203801125	0.399819078726362	0.382750811593535	0.367363264566499	0.358567309995379	0.354331307060644	0.348434813287879	0.333703374997653	0.304745387628988	0.259637453138676	0.200737151210292	0.13497958637222	0.0732297129628018	0.027727706722828	0.00744284791220622	0.0131989183259492	0.0363672904508679	0.0640396146698301	0.0893244218633304	0.118911375214473	0.166261122261641	0.234864877267352	0.314881923476134	0.394566355716127	0.468103958767734	0.53501791614869	0.596602255700556	0.653135144398133	0.702888867547565	0.742890095763665	0.770746929926643	0.786362147142799
10	0.940491744148575	0.939384793542847	0.937897462305969	0.935514168359728	0.931377535592996	0.924048761562739	0.911196698068988	0.889305717124725	0.85372270187557	0.799766023494286	0.725744547872123	0.637220433974267	0.548452374680855	0.47700157024458	0.434841399604298	0.422736566054188	0.42879247437538	0.433313568261192	0.424013097933384	0.405138387141317	0.387467933213192	0.376930653410057	0.372409502811379	0.367912286411187	0.355382622405697	0.327531312232818	0.280538615374501	0.216153526467965	0.142497026847419	0.0728785389783169	0.0223281707624463	0.00258193064624576	0.0175521511291417	0.0616072691456928	0.12178165461693	0.18366816901694	0.238925995523106	0.288439430739333	0.33719399193346	0.387900898180197	0.440209881922794	0.492806961539478	0.544593034146934	0.59458706058348	0.64148410025739	0.683546223589724	0.719032383680194	0.746959075042317	0.767712582787256
11	0.935840196104739	0.933402451098497	0.930155834296617	0.92553515719633	0.918696420384255	0.908373781831734	0.892742746108404	0.869396204310432	0.835657806885307	0.789543053038123	0.731455804096248	0.665864635736055	0.601260062264851	0.547343617445854	0.510770665513851	0.491741628248688	0.482704273818315	0.471318048468248	0.449610365932341	0.421301399380857	0.396657110214295	0.382273507516724	0.377218562224451	0.37470985034315	0.365207790456643	0.339678884232483	0.292904803924864	0.226157963458048	0.148133346359239	0.0734774771673636	0.0192383184335178	0.000275892783518797	0.0246591636474925	0.0897013320736578	0.180028412381268	0.271586832138795	0.343920043366173	0.391608323958301	0.422426947652812	0.44692925677288	0.471904365279031	0.499942394598498	0.531134684828755	0.564429234557856	0.598308758371374	0.631146380947782	0.661528025720352	0.688593639756812	0.712253017524363
12	0.930828557745226	0.927400709241345	0.923072169048848	0.917359185708336	0.909598732453399	0.898885817001118	0.884045043605838	0.863705189892636	0.836574219948365	0.801982010747072	0.76059055580185	0.714878607808827	0.668848966442799	0.626724432795994	0.591055896926222	0.561074933440937	0.532257328169576	0.49841063757048	0.456886027199855	0.413169203440042	0.378190139648551	0.359677888907411	0.35667986708637	0.360541653514384	0.358943105190341	0.340330638880112	0.29796453433761	0.232743881603482	0.153800693614203	0.0767267464290386	0.0202568087186857	0.00202944940932718	0.0330365090205008	0.110809892873035	0.215588140751269	0.317390741146011	0.39304013782091	0.437251591582982	0.458401171213008	0.468140665728305	0.475170991121008	0.484160177774109	0.496839497001438	0.513272932358379	0.532722069480454	0.554155434001269	0.576562498902387	0.599161076117115	0.621485188125017
13	0.930592506528235	0.926978872770407	0.922606816574214	0.917101048732082	0.909969730967362	0.900575462393643	0.88813527931511	0.871785337822611	0.850745725399324	0.824586139183405	0.793510233584405	0.758478542820574	0.720971196868015	0.682330193167766	0.6428678911888	0.601157428013898	0.554113677927006	0.498629382262699	0.435084662134137	0.370862750465194	0.319288514735362	0.291955158100799	0.290419341584277	0.304659898980903	0.318152308578719	0.314975671381872	0.28567052137635	0.23029274672022	0.158257498038053	0.0858906829735316	0.0329707809929315	0.018201155927154	0.0523383763302087	0.130252546586281	0.229456974035941	0.321517352537524	0.387936234849153	0.425709397664984	0.441679062207822	0.444979064681827	0.44296303581768	0.440302133257338	0.439474878329431	0.441524966002411	0.446680626471158	0.454775257277331	0.465511023784917	0.478604256857001	0.493815221306318
14	0.935859482026773	0.932573943311223	0.928637986626431	0.923719688065617	0.917385533570585	0.909082733450916	0.8981453044786	0.883844749741721	0.865499108959917	0.84262693527718	0.815086301422123	0.78309793617901	0.747059296694384	0.707138438685614	0.662768835707385	0.612302261882015	0.553206047609736	0.483295966282877	0.403322709619176	0.32013894077844	0.247543441965637	0.201307107069011	0.189592087814359	0.206351476932007	0.233724215756514	0.251221924527516	0.245025058357456	0.212633313193982	0.162312398835596	0.109611158989806	0.0730236247081972	0.0687150941041238	0.103603593242575	0.169805077585798	0.247259425304839	0.315188238762066	0.362199438869826	0.38739271459376	0.395653190156169	0.393086599693994	0.384757284583933	0.374155744695006	0.363422227169086	0.353756099423699	0.345791085656751	0.339884794616328	0.336325482253406	0.33545973366339	0.337721775106661
15	0.942619358620303	0.939557659508026	0.935749248248192	0.930837159108864	0.924360070857455	0.915745273034351	0.904325732128006	0.889395151626494	0.870305178323544	0.846585749174882	0.818037935756923	0.784727753483685	0.746824977515038	0.704293143181099	0.65652616996723	0.602113470408406	0.538990602386952	0.465291164699843	0.381147756245048	0.291173493787653	0.20611224688809	0.14096663729802	0.108256739716347	0.109912744437884	0.134700413671065	0.164187345590102	0.182640336653753	0.183757895321527	0.171370258443399	0.156031502216681	0.1502542628271	0.163460372694683	0.197348003852151	0.244285785713676	0.291360766168142	0.327607556620185	0.348350063212806	0.354508247328325	0.3496496050833	0.337623232514097	0.321494673588238	0.303353026783693	0.284482266911117	0.265616225938814	0.247174016254203	0.229457075247215	0.212816234884041	0.197794531504388	0.185227866390196
16	0.943376635376549	0.93987278683777	0.935288788238576	0.929208350482495	0.92111155981827	0.910382279528569	0.896342338024704	0.878322522546876	0.855769204733009	0.828364111603759	0.796109237103154	0.759315400287996	0.718450618624462	0.673858430732337	0.625427921044042	0.572358332649159	0.513200060679797	0.446371785350329	0.371309859075414	0.290157083849787	0.209277556542099	0.139107969922946	0.0909730822037872	0.0716254877740625	0.0792098398940751	0.104310745683735	0.135497285286301	0.164949396037009	0.190615448994466	0.214820688408472	0.241155829143449	0.271321729912118	0.303232492477544	0.331542033767439	0.350529351389107	0.357146234164845	0.351886441128469	0.337510690553211	0.317292631250061	0.293937435152581	0.269266396817298	0.244322550436737	0.219603128847204	0.195280099743391	0.171372805449021	0.147880911168648	0.124898051531799	0.102723936963886	0.0819786058622824
17	0.927327799563923	0.922198036167175	0.915431032541829	0.906547190126068	0.894976948141022	0.880086436088063	0.861233060268115	0.83785846361728	0.809614068790975	0.776493645192023	0.738923858041863	0.697752024073307	0.654087073352598	0.608999595256175	0.563152457436278	0.516486018184506	0.46810590191156	0.416521698365626	0.360355086460864	0.299511658943178	0.236491578708244	0.177041314581693	0.129160950386093	0.100256321162444	0.0938648233985942	0.108271173957708	0.137984208348768	0.176664122264062	0.219288212231501	0.262538048858435	0.30385499631241	0.340241641306427	0.367852206215431	0.382911496441532	0.383449412644601	0.370411809564407	0.347165777158484	0.317924602047258	0.286328729350793	0.254828059072699	0.224730151705231	0.196528867318044	0.170246597229366	0.145690202872137	0.122615329902076	0.100825596406627	0.0802354398376062	0.0609182389642432	0.043151075304067
18	0.880979579215465	0.872522535317492	0.861691874477151	0.847971243706458	0.830789316872718	0.809567229972229	0.783797502275202	0.753158573254573	0.717655909302448	0.677760417011034	0.634493293611759	0.589396250661155	0.544341962891668	0.501186309923311	0.461327218000648	0.425288559746583	0.392474401724499	0.361239997489012	0.329398236057116	0.295181692830583	0.258445735637872	0.221558679076905	0.189254574091698	0.167124102788126	0.1593726181901	0.167176046142949	0.18856462977761	0.219575674466446	0.255642600635439	0.292401981738365	0.325804466915938	0.351952986784672	0.367237111990291	0.369075575901332	0.35696630073081	0.332991944694352	0.301160858367263	0.265939988660689	0.230948519428603	0.198415309982542	0.169311610896827	0.143771026003064	0.121500385676839	0.102067879498072	0.085067689128969	0.0701975906509272	0.0572854335319438	0.0462891363501438	0.0372837987937846
19	0.79566232638792	0.78216096806048	0.765595026963524	0.745492389351338	0.721389515495484	0.692898196148578	0.659798756585427	0.62215793625625	0.580456897257555	0.535698336076886	0.489446996282752	0.443754658763206	0.400938287999746	0.363219921685022	0.332288253957408	0.308886769158239	0.292558264151206	0.281674599125265	0.273841480561749	0.266662718728996	0.258662398927677	0.24996781697305	0.2423302865734	0.238351251776407	0.240267773736272	0.248946409833533	0.263556711584401	0.281909328514971	0.301082207848337	0.317958365873639	0.329544122364386	0.333185298599662	0.326894407690889	0.309885762962226	0.283116509598971	0.249370856460408	0.212570985697584	0.176580480303916	0.144191783216404	0.116773047227185	0.0945093604022996	0.0768841131263392	0.063111503246966	0.0524120717265554	0.0441433987162463	0.0378361679618998	0.0331810949267421	0.0299972300809041	0.028200635605741
20	0.684862641897486	0.666141281700207	0.64421214823219	0.618776500238202	0.589614401689933	0.556650823094217	0.520033000329687	0.480212274488023	0.438015502514791	0.394683631094802	0.351851652788779	0.311448795374213	0.275512297301246	0.245930260470757	0.224152962382464	0.210931382663644	0.20615246202261	0.208838340284039	0.217351230568178	0.229783712476102	0.244421977812655	0.260095591159925	0.276245677511601	0.292680245200867	0.309161778941297	0.325055977654475	0.339201820394704	0.35001147947727	0.355697191210789	0.354516174058845	0.34499686180742	0.326186030864008	0.297969126649275	0.261429993157337	0.21905942558738	0.174530854638034	0.131922985934217	0.0946661956922797	0.0647576542362711	0.0426077444445465	0.0274341553199978	0.0178533333731176	0.0123729058758596	0.00967688344100484	0.0087318378983062	0.00878644458815759	0.00932825724944365	0.0100404368848522	0.0107852390520714
21	0.588478460444348	0.566913605693959	0.542768756622811	0.515966336925759	0.486527065928614	0.454612650179867	0.420565659805976	0.384942068456723	0.348529564870662	0.312343999515054	0.277597785970456	0.245637720005086	0.217854598219631	0.195571712229133	0.179922640549221	0.171730964371388	0.171406897549541	0.178878694709915	0.193576915196559	0.214480990853888	0.240217311183998	0.269175144670008	0.299599992733334	0.329644776603783	0.357395062473586	0.380906709728779	0.398285548427019	0.407809311729342	0.408068653829835	0.398104914006672	0.37754298772251	0.346735280292238	0.306920594811325	0.260347913264764	0.210242771079153	0.160473819233543	0.114888290150075	0.0765081421993176	0.0469371387451567	0.0262425794649141	0.0132956603357722	0.00632786832447265	0.0034423776876144	0.00294619670188432	0.00350026302770264	0.00414982897660281	0.0043045100417014	0.00371889376257824	0.00250246030186055
22	0.542033432205799	0.520965100683883	0.498210508488576	0.473844664265966	0.448002855719915	0.420905748185188	0.392876987858034	0.364353657433502	0.335889245156318	0.308148852691026	0.281896808137774	0.257977133040842	0.237286856607712	0.220740664051368	0.209223210119119	0.203524090508463	0.204252290714028	0.211733888096749	0.225908084095019	0.246246870969488	0.27172450418096	0.300850048770631	0.331755597744479	0.362318153533663	0.390294143051288	0.413458150777899	0.429748716155311	0.437424553838058	0.43522572812773	0.42252473891006	0.399448935862038	0.366957022576746	0.326851053143901	0.281695956310692	0.234608799692792	0.188892420919135	0.147543679058258	0.112752209723042	0.0855601876983736	0.0658132052313955	0.0524048934117111	0.043692105023351	0.0379177993746629	0.0335291430763551	0.0293599705975689	0.0247050761096331	0.0193328582076705	0.0134741734470614	0.00780555599184425
23	0.5523687125435	0.534458432655989	0.515465632506299	0.495583753479465	0.475005728167828	0.453950566647464	0.432679831809347	0.411507139794651	0.390802621362145	0.370993461892418	0.352560901087271	0.336033156460975	0.321972528211221	0.310953639154189	0.303528991302279	0.300178818053168	0.301245602390867	0.306859701721983	0.316869386727276	0.330792419416173	0.347803364372913	0.366761034237841	0.386268858964239	0.404754753865391	0.420559939728649	0.432035232650483	0.437651399203643	0.436130955228819	0.426600406082609	0.408747322836324	0.382951731650932	0.350352326493835	0.312809330559933	0.272738976246741	0.232819222927281	0.195600985920242	0.163098417522617	0.136461225959686	0.115829375969999	0.100421461916803	0.0888269082027912	0.0794014379416412	0.0706446093573302	0.0614720445002976	0.0513531699036539	0.0403324110626661	0.0289714976962618	0.0182473041460197	0.00942658566324738
24	0.605565546825886	0.592926961297988	0.579279098021414	0.564978037753482	0.550305687249472	0.535508497708257	0.520822144389274	0.506486188966835	0.49275146166155	0.479881773954192	0.468150667993592	0.457833221723838	0.449192508134525	0.442460287165461	0.43781206435154	0.435337864932623	0.435011750688593	0.436664650824713	0.439965614930537	0.444415459223173	0.449354128926393	0.453980167275955	0.457379205758846	0.458559516446748	0.45649608916057	0.450188671470114	0.438741312270188	0.421468950328821	0.398029117013105	0.368563980228727	0.333822120415846	0.295215914336981	0.254767012141836	0.214906870743491	0.178134820904175	0.146586694279312	0.121615765770315	0.103510910208281	0.0914543054085434	0.0837505786343609	0.0782658292667729	0.0729422256979764	0.0662383190983013	0.0573904647221009	0.0464663699185778	0.0342475744669779	0.022009988466083	0.0112711112065877	0.00355395343924366
25	0.678575256261388	0.673119138321591	0.666098178373449	0.658086854536081	0.649505799247709	0.640670819352908	0.631827291979808	0.623172446688138	0.614868246157127	0.607047120616508	0.59981227741093	0.593233913320487	0.587342460077007	0.582119973012008	0.577490857154668	0.573313200163009	0.569371916921404	0.565374618008345	0.560950621462293	0.555653023020519	0.548963535885344	0.540300212244536	0.529029300493652	0.514484229369172	0.495996602021465	0.472945431788961	0.44483072822665	0.411374800796651	0.372648067135806	0.329204950698782	0.282200365469343	0.233442045851365	0.185326287860146	0.140614959022845	0.10204806104355	0.071846402925506	0.0512238481589309	0.0400648160811264	0.0368991261014295	0.0392171640428016	0.0440463378771726	0.0486131389541456	0.0508927856096011	0.0499077592332909	0.0457402466572366	0.0393176662711206	0.0320788505258628	0.025627053840325	0.0214436249110447
26	0.74636911594979	0.749660199967325	0.750272822926675	0.749007573848582	0.746455481701436	0.743042964717584	0.739070204459277	0.734740429171837	0.730180604035243	0.725455105059368	0.720574148489265	0.715498594036179	0.710142471685673	0.70437427920094	0.698017779883582	0.69085270924653	0.682615509669932	0.67300002201279	0.66165806372112	0.648200100541242	0.632196821058295	0.613183333387521	0.590668831224447	0.564155754984909	0.533173439506308	0.497331578621283	0.456397903710247	0.410401345562043	0.359755541553661	0.305387079588376	0.248838835659789	0.192304373717464	0.138541742321258	0.0906244927155572	0.0515235806983084	0.0235755840398305	0.00796194885339451	0.0043650958125614	0.0109442844620228	0.0246786795936005	0.0419927658773039	0.0594752417373141	0.0744800541607618	0.0854630564812683	0.092017885506163	0.0946729404117818	0.0945611568897769	0.0930724629177947	0.0915651108620836
27	0.789384313118175	0.80238366887639	0.811318952635881	0.817147486906254	0.820620555667669	0.822301391295793	0.822593151777397	0.821767183992757	0.819987452111612	0.817330045935237	0.813798107656088	0.809333035043546	0.803822875776942	0.797108672107343	0.788989288588945	0.779225047700204	0.767540377566797	0.753625701588238	0.73713901757582	0.717708047777881	0.694934482629484	0.668402642166995	0.637695742601565	0.602423715670689	0.56226691276321	0.517039602209211	0.466775301583647	0.411831871926571	0.353007178277339	0.291645811462428	0.229705180076937	0.169739088405185	0.114755612480297	0.0679221212208677	0.0321290346533912	0.00948060343685804	0.000835731874673605	0.00554380867652885	0.0214846812578235	0.0454304665209251	0.0736366568521976	0.102494135114246	0.129067950083333	0.15140890346851	0.168613076830708	0.180679639331938	0.188254316435261	0.192344781733603	0.194069931443428
28	0.797261766439233	0.820142494810315	0.837681368951941	0.850841470573478	0.860458620950754	0.86721209596448	0.871624062857456	0.874073009739456	0.874812093544808	0.87398754036106	0.871654901369306	0.867792469565946	0.862311911378871	0.855066485966975	0.845857333196933	0.834438351651937	0.820520253262948	0.80377453221033	0.783838359874066	0.76032182816193	0.732819492964907	0.700928755734038	0.664278136775218	0.622568718143313	0.575631624835067	0.52350289722602	0.466513930066169	0.405390343889575	0.341344677868704	0.276139586235148	0.212090771754678	0.151976943783278	0.0988328226569534	0.0556243417030597	0.0248413218272531	0.00808248195999854	0.00573383827415208	0.01683694464493	0.0392009920002295	0.0697438175231158	0.104978550589375	0.141524116260186	0.176523710600138	0.207898258345203	0.234418985963685	0.255630823925413	0.271683111420021	0.283125776728136	0.29071587758866
29	0.767476366536533	0.799482107381085	0.82533289329622	0.84578612402832	0.861613237690288	0.873519050522341	0.882100363556194	0.887831003863071	0.891062370841937	0.892031701013653	0.890873162295349	0.88762905754351	0.882259864804087	0.874652746021416	0.864628712613741	0.85194900473118	0.836321534617076	0.817408535217984	0.794836877914916	0.768212874855941	0.737143712941067	0.701267870032454	0.660296758173254	0.614069164113437	0.562618498989177	0.506250129715132	0.445622016461537	0.381816793104034	0.316388222834185	0.251361357352333	0.189166061875402	0.132490111386186	0.0840518592012284	0.0463120968922849	0.0211656652272799	0.00966881304423864	0.0118613014490563	0.026728779343958	0.0523223703196729	0.0860160901390078	0.124850030825197	0.165889213581715	0.206530399648568	0.244709760531072	0.27899424610399	0.308567733239974	0.333141490553163	0.3528245852464	0.367985904643004
30	0.702014384868984	0.741270840657202	0.774312596597862	0.801473026170356	0.823259375772999	0.840242796436456	0.852980394686021	0.86196665321012	0.867607501580051	0.870209811862222	0.869980309924872	0.867029608213275	0.861378668253291	0.852966282404275	0.841657121013496	0.827250595900871	0.809491323911896	0.788082389732655	0.762702919800554	0.733031655497026	0.69877816827681	0.659722957264003	0.615766746046895	0.566987700441967	0.513702970671449	0.456528076688998	0.396424679047536	0.334725039148528	0.27312103525475	0.21360793389339	0.158378625026163	0.109672150812563	0.069589506704611	0.0398977018306697	0.0218479465559697	0.0160344336724042	0.0223163244516798	0.0398177371362076	0.0670095897834384	0.101864310485432	0.142061756315646	0.185215151446759	0.229082529880191	0.271733664514619	0.311653728271398	0.34777939375701	0.37947623883471	0.406474773342566	0.428784996691184
31	0.605360529368001	0.648579707260949	0.686440134324227	0.718720042311261	0.74547892317835	0.766964298747738	0.78352521206533	0.795542375575621	0.803377720520543	0.807341684805315	0.80767467569337	0.804538918083505	0.798017545240234	0.788118748048801	0.774783759647404	0.75789827340783	0.737307520987727	0.712835649132875	0.684310197150248	0.65159233771221	0.614613031574574	0.573414301238485	0.528193446143077	0.479346319018804	0.427504052269211	0.373556345824622	0.318654195493411	0.264186264418566	0.211726144601934	0.162952119802911	0.119545747539709	0.0830793630554444	0.0549044377478999	0.0360522692706005	0.0271562563469183	0.0284020679957695	0.0395093395409089	0.0597465068169348	0.0879786765310105	0.122746270442998	0.162369040869356	0.205066172758222	0.249079678641734	0.292786677720061	0.33478752963399	0.373961166339211	0.409485135513179	0.440823997685908	0.467694164756134
32	0.486328720675742	0.528732384646952	0.567430261173897	0.601716574858006	0.631154588533612	0.655543654912287	0.674866921362993	0.68923298749118	0.698821416540359	0.703837825410146	0.704480743666095	0.700920105675265	0.693286083091377	0.681666659247773	0.666112527623431	0.646648261239561	0.623289033585898	0.596062332370095	0.565034006191763	0.530337577732421	0.492205056566228	0.450996578999366	0.40722528042373	0.361573157886077	0.314893653456072	0.268197580218564	0.222620923830867	0.179375758880143	0.139688443166947	0.104731603446105	0.0755574840919264	0.0530396593859233	0.037828126919095	0.0303200966947724	0.0306462470247259	0.0386705450555813	0.0540012192733967	0.0760109444313338	0.10386523444433	0.136558803480396	0.172959749432218	0.211860651609994	0.252034256975677	0.29228987676127	0.331525569519009	0.368771149039141	0.403218173854049	0.434235081145643	0.461367958062552
33	0.36180346801528	0.398125848876027	0.432634287506146	0.464437293377925	0.492787848937102	0.517109375743661	0.536999066955512	0.552212902419061	0.562639013929764	0.568266356824811	0.569154489254727	0.565408465632362	0.557161059350787	0.544563091605804	0.527781642706226	0.507005278694128	0.482454994050556	0.454399214169955	0.423170835131557	0.389183893708648	0.352947128649892	0.315071554683248	0.276269396041072	0.237342460476464	0.199159315301945	0.162622319641176	0.128627351449943	0.0980205040478261	0.0715566970474695	0.0498648188141211	0.0334227536519206	0.0225437933369669	0.0173739947888697	0.0178985058382922	0.0239540455909226	0.0352446609132021	0.0513584419088428	0.0717838001048926	0.0959249005773742	0.123116646865978	0.152640083773336	0.183739144108502	0.215639351726393	0.247568516640375	0.278778786928433	0.30856884375655	0.336304698872189	0.36143756458992	0.383517603430661
34	0.254508094967902	0.281410147724949	0.307887756151937	0.333192908285248	0.35659072371827	0.377399241890096	0.395022376226774	0.408972764108314	0.418883488348246	0.42450976131169	0.42572314633577	0.422501528902534	0.414917903904481	0.403130345657878	0.387374548185707	0.367959296549438	0.345264314030899	0.319739219751989	0.291901885049117	0.262334337274602	0.231674557784534	0.200603061295557	0.169823979299009	0.140041381516107	0.111932567316448	0.0861208193820545	0.0631504377558073	0.0434666620448372	0.0274023793127753	0.0151724745492618	0.00687555832943105	0.00250185060674037	0.00194538623942431	0.00501850276350078	0.0114667350904856	0.0209826666753866	0.0332178394797239	0.0477923859448867	0.0643025287441981	0.0823264492096843	0.101429234900164	0.121167683703919	0.141095681652723	0.160770707403789	0.179761777016462	0.197658862177916	0.214083530901665	0.228700309269334	0.241228077621037
35	0.180479344734078	0.198299478439416	0.216331762556826	0.234095506757099	0.251066406226612	0.266699234157931	0.280454503826677	0.291826603340118	0.30037072613019	0.305726209333017	0.307634552564378	0.305951227637754	0.300651186993676	0.291828564495188	0.279691360063751	0.264551933009447	0.246813995087457	0.226956620421592	0.205515688704163	0.183063217509448	0.160185224492194	0.137459036944228	0.115431240557939	0.0945976269653648	0.075386479568053	0.0581462980057083	0.0431386323837334	0.030536159360913	0.0204255895945045	0.0128145504807715	0.00764130846804553	0.00478610573327094	0.00408296873246737	0.00533105421664316	0.00830487352735492	0.0127630240611679	0.018455316869088	0.0251283971598653	0.0325301005936394	0.040412873887477	0.0485366205045024	0.0566713202179482	0.0645997239725007	0.0721203503506994	0.0790509138042838	0.0852322043481313	0.0905323214382303	0.0948510508666328	0.0981240740947828
36	0.13837230725882	0.149781953905382	0.161586895328418	0.173521272845071	0.185274655095218	0.196498824716607	0.20681928641192	0.215851373622731	0.223220221781933	0.228583239355164	0.23165315733977	0.232219391489861	0.230165401961837	0.225480023495535	0.21826134112095	0.208712514297202	0.197129874878546	0.183884494411364	0.16939910156781	0.154122637304617	0.138504822692793	0.122972896889013	0.107912222734698	0.0936518492103716	0.0804554693141279	0.0685176160189441	0.0579644701045881	0.0488583506163662	0.0412048263257133	0.0349614024075204	0.0300468614373359	0.0263505270131209	0.0237409305747039	0.0220735651682494	0.0211975829795564	0.0209614259491558	0.0212174684924897	0.0218258016577923	0.0226573054134006	0.0235961478098948	0.0245418241789437	0.0254108134370911	0.0261378883884717	0.0266770784275125	0.0270022513427004	0.0271072603398353	0.0270055961253155	0.026729493451361	0.0263284662780555
37	0.115486666337728	0.122996289418745	0.13092116211422	0.139125062963387	0.147441399640746	0.15567300978689	0.163594479951639	0.17095758766868	0.177500278163344	0.18295922806982	0.187085525841086	0.189662364393313	0.190523008041218	0.189566824607269	0.186771037971412	0.182196180426707	0.175984020634509	0.168347879902289	0.159556472614291	0.149913416638539	0.139735115163125	0.129329711060641	0.118979320004486	0.108926943463144	0.0993685764943568	0.0904502549001074	0.0822692499186684	0.0748783474528135	0.0682921077444043	0.0624941208847148	0.0574444785012649	0.053086910147133	0.04935524238409	0.0461790071259044	0.0434881465748429	0.0412168378830821	0.0393064993911462	0.0377080515903046	0.0363834993326421	0.0353068857528629	0.0344646500613002	0.0338554067177623	0.033489157116086	0.033385950001637	0.0335740248925055	0.0340875031318422	0.0349637307225547	0.0362404200744658	0.0379527763862144
38	0.101301048987784	0.106521861910084	0.112137473000041	0.11808057736786	0.124265655032576	0.130586925066364	0.136917225861379	0.143108302229615	0.148993018041424	0.154389969379506	0.159110806239142	0.162970251068302	0.165798333485796	0.167453800632679	0.167837134177	0.166901276921247	0.164658208247965	0.161179993935364	0.156593817705482	0.15107157490874	0.144815580723543	0.138042547459736	0.130968078143327	0.123793539761989	0.116696491347704	0.109825074895653	0.103296122862276	0.0971963023245942	0.0915854213132594	0.0865010231324181	0.0819635185762407	0.0779812847861842	0.074555341613268	0.071683371705385	0.0693629671786203	0.0675940639093948	0.0663805710557102	0.0657312277178697	0.0656597299963058	0.0661841781135698	0.0673259009249872	0.0691077282119183	0.0715518016814475	0.0746770434301894	0.078496433352084	0.0830142800047185	0.0882236964654048	0.0941045064592373	0.100621799653986
39	0.0920144188617102	0.0960581560450022	0.100494451495929	0.105289833876507	0.110399482646972	0.115764984214242	0.121312323830236	0.126950401893772	0.132570445957681	0.138046750450733	0.143239183846752	0.147997820765958	0.15216985166208	0.15560858417515	0.158183908060897	0.159793134191239	0.160370768890758	0.159895690514255	0.158394450934054	0.155940021773526	0.15264611103344	0.14865797098437	0.144141180832008	0.139270080669381	0.134217350352422	0.129145776995976	0.124202701442085	0.119517128125274	0.115199118529465	0.111340894163394	0.108019028951983	0.105297166875319	0.103228809726361	0.101859843448163	0.101230585567733	0.10137722970884	0.102332634193974	0.104126453712956	0.106784651402046	0.11032845891042	0.114772878419554	0.1201248456605	0.126381197338711	0.133526608750747	0.141531684908978	0.150351397265431	0.159924053920651	0.170170970430297	0.180996969052587
40	0.0864053376460285	0.089984729782096	0.0939755879636573	0.0983583174485013	0.103104986957804	0.108177250303668	0.113524315240841	0.11908115933642	0.124767265543749	0.130486216480745	0.13612652567567	0.141564069225323	0.146666383924542	0.151298898068608	0.155332861274157	0.158654377489879	0.16117359765221	0.162832897996372	0.163612853687234	0.163535064317624	0.162661367636019	0.161089579365506	0.158946463346591	0.156379023020519	0.153545332415529	0.150605997987148	0.147717037628228	0.145024586574888	0.142661488859154	0.14074556955785	0.139379229138633	0.138649947136482	0.138631301914232	0.139384176442622	0.14095790155493	0.143391170550208	0.146712632622784	0.150941133542178	0.15608562008862	0.162144761475993	0.169106368255785	0.176946708487106	0.18562983305711	0.195107027009533	0.205316501160317	0.216183427578639	0.227620403375682	0.239528399995572	0.251798221085292
41	0.0816413432600206	0.0848862758261904	0.0885421396243457	0.0925923457751114	0.097013763429303	0.101775106347981	0.106835388689765	0.112142603783325	0.117632826498997	0.123229978818673	0.128846515962384	0.134385270658931	0.139742620078779	0.144813004214405	0.149494630407268	0.153695970336627	0.157342437893732	0.16038248693517	0.162792341514861	0.164578697971837	0.165779007394193	0.166459304077316	0.166709907614728	0.166639609004976	0.166369097096829	0.166024375928232	0.165730792309776	0.165608088266101	0.165766671638679	0.166305105598214	0.167308679640607	0.168848847116414	0.170983289901047	0.173756384990818	0.177199885017612	0.181333671717443	0.186166488869232	0.191696603488452	0.197912378422997	0.20479276524665	0.212307743898443	0.220418745807498	0.229079101349251	0.238234551443392	0.247823857889933	0.257779538554635	0.268028742657535	0.278494269118547	0.289095718145778
42	0.0734171789050445	0.0759977127764729	0.0789452730360221	0.0822439369984439	0.0858734863385506	0.0898084527943225	0.0940172621770551	0.0984615752970321	0.103095944560002	0.107867917321643	0.112718714791749	0.117584591178436	0.122398926269951	0.127095024467226	0.131609490141483	0.135885937498037	0.13987869504753	0.143556105941357	0.146903027593903	0.149922206993427	0.152634344156636	0.155076830045345	0.157301320641256	0.159370449265041	0.161354058763158	0.163325345198541	0.165357253853724	0.167519377373192	0.169875499530404	0.172481828164831	0.175385881743472	0.178625941905494	0.182230958548376	0.186220789542039	0.190606667340811	0.195391803119451	0.20057206035716	0.206136650405318	0.212068820374221	0.218346517713632	0.224943025999786	0.231827573017184	0.238965915812623	0.246320908653478	0.253853059375924	0.261521078030631	0.269282419509345	0.277093819365649	0.284911819644782
43	0.058818735991845	0.0603628812466662	0.0621975801075979	0.0643096605041979	0.0666841890510019	0.0693040860844224	0.0721498102627142	0.0751991556693953	0.0784272086173394	0.0818065113293684	0.0853074731652033	0.0888990551740879	0.0925497295847289	0.0962286833020239	0.0999071968776518	0.103560093581847	0.107167124726008	0.110714145001125	0.114193940918402	0.1176066078174	0.120959422285927	0.124266218252942	0.127546334797949	0.130823250660593	0.134123046793565	0.137472841559195	0.140899326020209	0.144427495618725	0.148079637229134	0.151874594296365	0.155827302659079	0.159948568304475	0.164245046049441	0.168719373768762	0.173370418283039	0.178193594217547	0.183181224157086	0.188322915822962	0.193605938852116	0.199015589558072	0.204535536612586	0.210148143931911	0.215834769329047	0.221576038903665	0.227352097893795	0.233142839000467	0.2389281091816	0.244687895724752	0.250402492147654
44	0.0389748922302941	0.0394187846759283	0.0400700054112094	0.0409194744554048	0.0419583470410815	0.0431779731649283	0.044569876838979	0.0461257609309398	0.0478375420045737	0.0496974172847592	0.0516979627254695	0.0538322572641064	0.0560940240317154	0.0584777751206042	0.0609789432434898	0.0635939820698868	0.0663204178817057	0.0691568387801616	0.0721028137948733	0.0751587420992677	0.0783256408589783	0.0816048875741257	0.0849979378320645	0.0885060413650786	0.0921299780763251	0.0958698317731468	0.0997248136981232	0.103693141709866	0.1077719751629	0.11195740089542	0.116244462611174	0.12062722435525	0.125098858509542	0.129651749422947	0.134277605069908	0.138967570669672	0.143712339748073	0.148502259521483	0.153327428643559	0.158177786252861	0.163043191905615	0.167913496407112	0.17277860381058	0.177628524977723	0.182453423129644	0.1872436517933	0.191989785492322	0.196682643460603	0.201313306585562
45	0.0193917381701667	0.0190841963924114	0.0189173199179602	0.0188851646878106	0.0189829886189393	0.0192073446836929	0.0195561602862788	0.0200287943329361	0.0206260615933214	0.0213502129678544	0.0222048605324982	0.0231948381056376	0.0243259917965434	0.0256049005103511	0.0270385333025627	0.0286338580143857	0.0303974226817379	0.0323349365620151	0.0344508801544308	0.0367481725960648	0.0392279202067406	0.0418892623266382	0.0447293211127734	0.0477432521214707	0.0509243837718403	0.0542644273010652	0.057753735203541	0.0613815854411121	0.0651364704926489	0.0690063738515636	0.0729790210550762	0.0770420969849459	0.0811834254388025	0.0853911104745636	0.0896536416234014	0.0939599667560753	0.0982995372852628	0.102662330657921	0.107038854914007	0.111420139623733	0.115797716898838	0.120163595504615	0.124510230447499	0.128830489820192	0.133117620174027	0.137365211263885	0.141567160671891	0.145717638554636	0.149811052564214
46	0.0070516432335507	0.00656927048902709	0.00618323431634164	0.00588822673337595	0.00568017509291288	0.00555635364000938	0.00551547600686834	0.0055577599990622	0.00568495504160688	0.00590032251937836	0.0062085602383503	0.00661566454316827	0.00712872729199573	0.00775566973969962	0.00850492100221757	0.00938505453134534	0.0104044011350089	0.0115706607290424	0.0128905365381057	0.0143694145014579	0.0160111071995998	0.0178176761226491	0.0197893393040948	0.0219244641790392	0.0242196389266165	0.0266698102825509	0.0292684723332113	0.0320078892726173	0.0348793353676783	0.03787333706923	0.0409799048517928	0.0441887454767126	0.0474894485281404	0.0508716439521433	0.0543251297382346	0.0578399707311105	0.0614065708458853	0.0650157217385426	0.068658631342822	0.0723269357246726	0.0760126975214526	0.0797083939085789	0.0834068966383203	0.0871014462739531	0.0907856223322705	0.0944533106703653	0.0980986691206813	0.10171609209638	0.105300174657058
47	0.00634334549648741	0.00614602725109865	0.00601147787943963	0.00593287162514319	0.00590428685009852	0.00592082405453547	0.00597871473200519	0.0060754151972703	0.00620967865846351	0.00638159841995991	0.00659261535875405	0.00684548383121712	0.00714419198053915	0.00749383496768864	0.00790044276404371	0.0083707675351857	0.0089120389443928	0.00953169851178063	0.0102371261143965	0.0110353725348481	0.0119329115397667	0.0129354233442276	0.0140476187059499	0.0152731096280145	0.0166143291277706	0.0180724991450874	0.0196476427448423	0.0213386345435916	0.0231432818671176	0.0250584285201584	0.0270800731291137	0.0292034946525182	0.0314233786675236	0.0337339392615779	0.0361290326378148	0.0386022597649864	0.0411470564896242	0.0437567704353931	0.0464247247266627	0.0491442690955505	0.051908819283275	0.0547118858542553	0.0575470936342585	0.0604081929904632	0.0632890641171066	0.066183715396963	0.0690862767935681	0.07199098910509	0.0748921897877236
48	0.0153226762190077	0.0152772367135111	0.0152954029179325	0.0153700388230649	0.0154947833454088	0.0156641505034599	0.0158736206826814	0.0161197188400698	0.0164000749888993	0.0167134621366933	0.0170598071122068	0.0174401704655285	0.017856692866497	0.0183125071076063	0.0188116168215698	0.0193587451762708	0.0199591588968981	0.0206184747604862	0.0213424570065078	0.0221368147560277	0.0230070084560088	0.0239580735785538	0.0249944684067882	0.026119950897271	0.0273374875308178	0.0286491949648762	0.0300563133745707	0.0315592087652093	0.0331574003485564	0.0348496083321308	0.0366338171572297	0.0385073492805934	0.0404669449462497	0.0425088439486476	0.0446288660591274	0.0468224874997376	0.0490849115419333	0.0514111319406194	0.0537959884605373	0.0562342142002375	0.0587204747677009	0.0612493996175094	0.0638156060334093	0.0664137163455614	0.0690383690226667	0.0716842242887495	0.0743459648945596	0.0770182926344541	0.0796959211495518
49	0.030628565645766	0.0306751620795159	0.0308124621886349	0.031033883298521	0.0313334752417351	0.031705978942349	0.0321468745732278	0.0326524173405114	0.0332196588221295	0.03384645186265	0.0345314373335552	0.0352740116139094	0.0360742744130347	0.0369329574975132	0.0378513359259165	0.0388311244417543	0.0398743626235904	0.0409832931396265	0.0421602379182161	0.0434074771714585	0.0447271359799307	0.0461210825867089	0.0475908417183172	0.0491375252361174	0.0507617813246636	0.0524637623443001	0.0542431105017152	0.0560989596905397	0.0580299512642402	0.0600342611386977	0.0621096354717802	0.0642534322040655	0.0664626659298244	0.068734053857095	0.0710640609678147	0.073448942866012	0.0758847851737156	0.0783675386782761	0.0808930497368871	0.0834570856967804	0.0860553552909476	0.0886835241215104	0.0913372254508856	0.0940120665911064	0.0967036312210671	0.0994074779770354	0.102119135659963	0.104834095389698	0.107547800016006
50	0.0604580072580838	0.0609174733505022	0.0615069221712599	0.0622191164520363	0.0630470559812192	0.0639840032607997	0.0650235051132576	0.0661594106813611	0.0673858860780752	0.0686974257738181	0.0700888606666414	0.0715553626785175	0.0730924456663341	0.0746959624341038	0.0763620976833825	0.0780873568368485	0.0798685508053749	0.0817027769275288	0.083587396475487	0.0855200092754249	0.08749842611753	0.0895206397182741	0.091584795037556	0.0936891597433229	0.0958320955591287	0.0980120311331329	0.100227436940776	0.1024768025899	0.104758616748531	0.107071349772797	0.109413438984145	0.111783276437213	0.114179198935556	0.116599479992781	0.11904232340019	0.121505858046111	0.123988133633206	0.126487116954234	0.129000688410362	0.131526638485637	0.134062663923848	0.136606363387517	0.139155232411483	0.141706657494581	0.144257909201641	0.146806134174468	0.149348345974795	0.151881414704928	0.154402055373667
51	0.112708636240941	0.1140170364903	0.115500114850446	0.11714774191588	0.11894944390873	0.120894430401655	0.122971630628844	0.125169740060601	0.127477278291539	0.129882658561935	0.13237426843217	0.134940560308599	0.137570149731126	0.140251918637379	0.142975120272781	0.14572948206841	0.148505302693203	0.151293539618288	0.154085883901695	0.156874819482431	0.159653665016209	0.162416597130065	0.165158654852069	0.167875725818779	0.170564515618196	0.17322250224371	0.175847878085611	0.178439482158605	0.180996725360531	0.183519511496169	0.186008156607633	0.188463308861638	0.190885870887872	0.193276926074117	0.195637669930825	0.197969347263425	0.200273195551324	0.202550394639208	0.204802022604256	0.207029017473312	0.209232144324769	0.211411967216151	0.21356882532455	0.215702812666378	0.217813760769197	0.219901223695454	0.221964464860667	0.224002445142356	0.226013811837499
[truncated: 58 more columns]
