# Supplementary material for: Reconstructing spruce budworm outbreak severity: a comparison of paleoecological and tree-ring signals
Source: PLoS One. 2025 Aug 12;20(8):e0329406. doi: 10.1371/journal.pone.0329406 (PMC12342301; doi:10.1371/journal.pone.0329406)
Supplement: S7 Dataset — (ZIP) [file pone.0329406.s007.zip › Belanger wavelet data/Coherence_Lepidopteran_scales_Percent_defoliation/coherence_wavelet_significance.txt]

V1	V2	V3	V4	V5	V6	V7	V8	V9	V10	V11	V12	V13	V14	V15	V16	V17	V18	V19	V20	V21	V22	V23	V24	V25	V26	V27	V28	V29	V30	V31	V32	V33	V34	V35	V36	V37	V38	V39	V40	V41	V42	V43	V44	V45	V46	V47	V48	V49	V50
1	0.97252370169256	0.960694898162215	0.939069351175193	0.906708824866033	0.876277821147425	0.845274853595215	0.825506150070495	0.825220780239321	0.835150743742616	0.846605304330061	0.852875603731935	0.858309019046609	0.859274322354444	0.860721899019049	0.851609877340551	0.85397819785613	0.852987539378186	0.856727957406165	0.855533861566252	0.860571651747	0.859958516072164	0.860076980232394	0.866549595736564	0.865864918402039	0.857948156163062	0.85899173890596	0.857366566838307	0.862744282472779	0.8604478096033	0.863703191106034	0.864371342839503	0.847747825774906	0.8551435882851	0.860987420361612	0.870299161490533	0.871828499715446	0.875451888123856	0.86966829990642	0.856352483705088	0.860919249229312	0.855264190676972	0.864537731076606	0.864289294306691	0.852966215495412	0.84739507910929	0.855387411643469	0.855948725521624	0.859165537974412	0.876412350891712
2	0.963561329915894	0.949400019870631	0.921716391500446	0.888265601829866	0.860563262516733	0.822419250881566	0.801675993598693	0.79779244879699	0.796604172664869	0.809002991315699	0.818524353477459	0.831961745542019	0.830543911640233	0.827833462136941	0.824978260225569	0.828435533606076	0.831212288494278	0.826234636660802	0.832955642922984	0.832140783759089	0.834761483025094	0.830648516238209	0.833421910407918	0.839846153403172	0.827742184340095	0.833219035656763	0.828069391160777	0.829524970854715	0.828129528764258	0.825537738328882	0.821877994717898	0.816800768821609	0.81984090156987	0.823851113667384	0.84106369821327	0.836993233646442	0.845654690155709	0.839171894464569	0.820295100377525	0.827130905543904	0.825046180313673	0.825808503037333	0.823052117438676	0.827177280529702	0.820310636690852	0.8250214529068	0.823530381222501	0.840186901244606	0.849473696637722
3	0.949028177104733	0.932772474620701	0.907360014267368	0.867409844920299	0.832441270278057	0.793431591437216	0.766889882382215	0.752934411041415	0.771612506872054	0.77482071647943	0.775091744762337	0.788674693750165	0.795532226576607	0.791964478366781	0.793110899639067	0.799995503664515	0.798772921152336	0.806500793959269	0.801286173247488	0.797060055361505	0.80912179633562	0.802477569629957	0.803942869883706	0.803495383265823	0.801716088649526	0.80030297323263	0.793483572418367	0.792035646236199	0.795707075558848	0.79446216547958	0.796018945654284	0.788917277838471	0.787555963181983	0.794473076561394	0.813362885864442	0.8061334507819	0.805972647570959	0.803830785499179	0.792352916611498	0.791126318920077	0.786476493616995	0.799580810210561	0.789389267135433	0.789387181758563	0.787652109929563	0.789999604718014	0.798574108469823	0.800434891315455	0.815329255617809
4	0.937945118388576	0.919506929459293	0.893161301400334	0.853330271598551	0.802603618544723	0.765906270425834	0.746566857007385	0.719340683569973	0.72791529670528	0.73317011326904	0.749189282437687	0.737327531934024	0.755719506145719	0.755742929870423	0.76338512276235	0.766190807805469	0.770901653952573	0.773864113799624	0.760462930114225	0.765345301884157	0.778215307986053	0.771286212419201	0.776896164980947	0.780577453357648	0.775411516609668	0.767633533334753	0.766626923174523	0.765576053147576	0.759200493032259	0.766355998099475	0.764639606554166	0.754067486682498	0.752506245900799	0.765751874976295	0.772761463928045	0.780823600619675	0.778343266012713	0.769425998719669	0.75583674969408	0.744891859222652	0.751189349448166	0.753603341593366	0.74559285396948	0.756732389927711	0.763347976464282	0.769356700780188	0.772441999659614	0.770095732774508	0.779943000506746
5	0.927992670153543	0.90448592840713	0.874409141353488	0.834551530535963	0.786744182430159	0.749507387243988	0.717875935693708	0.675628196056076	0.677910782068948	0.689106025907245	0.702850152740378	0.710846108625628	0.706797258024244	0.706565351077955	0.726922205848671	0.735921246570037	0.745378787764019	0.737899622796257	0.742835182681849	0.739717246355857	0.758231311234434	0.749171861480843	0.73834359653999	0.745418510623926	0.745939027388418	0.735276188456194	0.733072062020949	0.739382538427107	0.74181079566949	0.734184459153912	0.732893669344522	0.728683581298934	0.732314902439301	0.737875800214223	0.750037569146441	0.752257671119825	0.751296018048515	0.74281618185942	0.711342443013923	0.716732273161058	0.722224687160295	0.723559837714386	0.732672574580637	0.723362456911088	0.741685236682835	0.746754108097486	0.750834229498873	0.752727424030326	0.750796778206252
6	0.916654082373986	0.895852920804081	0.865478613507847	0.828389951335743	0.773183610203353	0.731976845689883	0.698440625422518	0.668016031690874	0.671442967922373	0.670686911557049	0.673059953586865	0.689627457778206	0.689722296912891	0.685662256269057	0.699765275031774	0.714728949117383	0.71724262891673	0.716129275842807	0.721493835645278	0.730477807042825	0.735169117296343	0.729611016672379	0.723526288357457	0.717118955436724	0.718363116733303	0.718197841379084	0.725486348929341	0.724579817158489	0.712142309537644	0.703272455050181	0.713140262606428	0.722274568226461	0.716996199298905	0.721534580115429	0.734196978527785	0.734781486556907	0.727206196377305	0.716185003745124	0.706816340180679	0.714000156137289	0.708521296440727	0.706077133725057	0.716514135529398	0.710008374542769	0.728619068235155	0.732073732193049	0.740143426706317	0.734751306799777	0.741023677195298
7	0.906397351909771	0.882728238348482	0.852331371738892	0.815046730185718	0.77639826656194	0.734488587554969	0.691345771231906	0.666118067201887	0.659330929199234	0.653641741168086	0.661276955469147	0.687156570885323	0.683046452651819	0.682492128785013	0.679229176613351	0.693678578445862	0.703125407615967	0.706269623465736	0.704615341071682	0.701720181119373	0.706467551005744	0.708707032187671	0.712459266516496	0.71181304203851	0.703996538765503	0.705021013621023	0.692424990586577	0.703799122206197	0.700273131048963	0.701051197428155	0.696563720404527	0.704902399576412	0.708804813831148	0.707553220110499	0.712369066108122	0.710485997612618	0.700514458263182	0.700790009169122	0.702268734680524	0.698574898777116	0.693808662098584	0.694640660953567	0.694061907658109	0.693311138963202	0.701897847033089	0.717285564572843	0.715196474610385	0.732844956273485	0.729318052171453
8	0.90013678685975	0.869545704602368	0.845577229176774	0.815164083754509	0.773303528034085	0.745265832421177	0.695944788000108	0.662939768795506	0.647212526317215	0.650703632838187	0.662010819851327	0.682776511574008	0.686487493749305	0.691260555396907	0.693987352063116	0.698862924173927	0.681110959502589	0.699127638624496	0.705565402364521	0.686859331756968	0.684815054312345	0.695114985441392	0.706136485473185	0.71581985451919	0.704523989929413	0.692889990671412	0.678042661277277	0.690879109373456	0.708600294580096	0.698833185004898	0.698024753237597	0.689241909429623	0.694174658635085	0.703852132675093	0.700896316413141	0.690685782318635	0.703406643959478	0.701420920084818	0.711241889986961	0.707311984938177	0.690555148855235	0.686141955003594	0.690399128139716	0.688770495048867	0.690808998240312	0.692775471890786	0.709928565548589	0.716196844574628	0.719839168736719
9	0.89069495318965	0.868124153623971	0.839265785176926	0.812011622182899	0.782522791533069	0.73492125111902	0.70424096025285	0.663495871342055	0.657628928986717	0.652688120685222	0.660695633076983	0.673017674794745	0.678634814555392	0.686442454471571	0.698092398771058	0.706924697915709	0.69013300210665	0.685629561942109	0.687199963367452	0.685314594393139	0.685338085349879	0.689050823869295	0.696958561886224	0.69908350113387	0.701982969023969	0.691320838422925	0.681078378373048	0.694917649155147	0.714451149956995	0.708328123068986	0.708950009226918	0.703553821829247	0.692550475409622	0.686997868609496	0.696041751043029	0.692864691402809	0.699044516208139	0.710928304283238	0.716894545312309	0.705322497479726	0.694743574759826	0.689364618029879	0.688181597646976	0.682725824756963	0.686418424479381	0.697139025447722	0.70775859815368	0.69823957917476	0.713253807812604
10	0.888765489640023	0.869383389501415	0.839449321182854	0.810147507385675	0.785771346493613	0.746097002247621	0.705677089448459	0.685907389212677	0.661778877551845	0.646937655632309	0.660273513425277	0.672439127636583	0.67666749227163	0.679713882186142	0.678894209656519	0.687602304161445	0.682741849534387	0.683556788775323	0.690262357843092	0.690480960251425	0.69074641233607	0.69157542285374	0.695172953425745	0.691069845261472	0.696156240978998	0.7038929284	0.708283209696188	0.711073831999378	0.716556132689182	0.710919130840969	0.707420155059961	0.700164717392133	0.687526851922888	0.679437479418528	0.681996614915663	0.678193523879496	0.686306925040379	0.695043878701753	0.695826143358727	0.69201493471909	0.691904557009974	0.681125492111987	0.687006397224227	0.686793121820606	0.698545086330323	0.704699542783753	0.708664794290558	0.700417419324378	0.694804900821473
11	0.891525592665587	0.865921824605254	0.839557021689381	0.817599093092212	0.79205233686098	0.757932750830081	0.722550172859197	0.69174086055526	0.668968575989598	0.662403023278487	0.677145975255323	0.678045696330556	0.679491522972937	0.672534517051107	0.672852845869325	0.674626815524713	0.674290369167974	0.685483640034445	0.690424624918377	0.694536502640704	0.688333603263015	0.69524309325999	0.698800226420481	0.699123940077705	0.707752434121519	0.708571282233119	0.705330110196609	0.705524722469784	0.714895343410438	0.714605710239212	0.711537635984764	0.710824895336258	0.696040243095982	0.690749582021888	0.695118273137468	0.689977845897254	0.691286334827445	0.693965950641462	0.69781421936224	0.708378419469666	0.704080629178549	0.697778426423605	0.688226662413686	0.694950225885844	0.703351640395584	0.708763475592317	0.703003142487144	0.695612603996751	0.693235817614442
12	0.887904394168691	0.871040391851665	0.8516201966539	0.825512559775128	0.802930844949164	0.77009459091728	0.7280594347817	0.705627311535015	0.681010791811732	0.681512846308555	0.672626510337656	0.680135996038175	0.679340822529041	0.677500523592834	0.683252778862221	0.685502738775402	0.68803076578328	0.68440331405819	0.684752971699568	0.685524279736608	0.682774639617427	0.686189588864706	0.698630154192254	0.702745926914685	0.710781719410277	0.714384057239874	0.719155477907657	0.719664938400723	0.71163321116391	0.708832225197408	0.712189928597951	0.709686621565435	0.702348450286654	0.699286029280077	0.690211797075758	0.693244815533955	0.693577949189329	0.698266609927553	0.702694494778942	0.703966997218243	0.718552896040195	0.728111339178324	0.709653128937223	0.712411773962116	0.708061463414333	0.702331504267025	0.695107796730878	0.693810375536328	0.686616141649838
13	0.897307815234517	0.87641096951917	0.860587175936068	0.83467296286574	0.804626799092165	0.77409557592632	0.745125090439589	0.711862446489919	0.704964457493346	0.687495203569384	0.675984939689524	0.673666894992918	0.674582895336373	0.693467596312576	0.691519321587544	0.684954584072036	0.682340988576899	0.680350691504194	0.680260220161341	0.681129982043224	0.681870859645878	0.6895252606509	0.7051184218057	0.694303111950014	0.711948237128049	0.707255248804224	0.708813103751865	0.708526428204697	0.716041686101504	0.71163485797376	0.725422745683585	0.722132408918617	0.708448639565547	0.694978187356744	0.70074283369798	0.690735616568896	0.694580007498738	0.694417555019861	0.696547843228362	0.703191000777734	0.708166981451944	0.721921693138634	0.717161604478667	0.712440821113259	0.712799950152705	0.706062146753908	0.703503087631651	0.694558146264309	0.700931998107371
14	0.888518156351717	0.868500927470127	0.850847808766214	0.827043638599354	0.800679210140088	0.775340504374114	0.744422896671718	0.718763707603745	0.710203600773881	0.695544871050163	0.687041071545007	0.682772248308673	0.687166844811361	0.677309393324404	0.68380135331613	0.685166559353027	0.675924277182848	0.680417594293645	0.682865576743152	0.676172280423793	0.685893639926853	0.699273794718806	0.698454496092102	0.705492837406304	0.713805202506335	0.700466265845212	0.706045981038037	0.702619861265519	0.708829604082865	0.704690056384017	0.713663338876494	0.709650178624933	0.718078179801665	0.720097919375135	0.707897655317947	0.704890028583636	0.703953314260245	0.700795876522859	0.710807612466883	0.699497249047819	0.696643452018575	0.714122135647912	0.714371754925089	0.711111576300338	0.711696923594612	0.706401501916962	0.698948983774054	0.684387767990848	0.701024815054553
15	0.889240358086027	0.871285213047673	0.850168805258609	0.831296528759248	0.806133447606676	0.785276247820001	0.746919953340258	0.727995696481852	0.705388474424885	0.70672140279342	0.689172416997401	0.680775430185603	0.681145702535095	0.674377412545282	0.669175152458787	0.669032792155613	0.668089392451853	0.682399437525945	0.675016884258501	0.684463356709388	0.692369963069365	0.700297704693847	0.690331975982363	0.694000910994789	0.698077766709129	0.701728633319008	0.702095882134233	0.707268667725885	0.694635260140777	0.692666802651037	0.715868947104259	0.712096355357464	0.721203461722335	0.723333364905981	0.710155950576895	0.707178102387921	0.701125082199722	0.695363449320748	0.704421685490208	0.696701387749062	0.699799961768012	0.705179752186189	0.715090135832556	0.711486543541297	0.707746122148258	0.697185401425143	0.69223755711156	0.688675908985413	0.689933049221874
16	0.878551159594523	0.861758199565307	0.84697653735553	0.833561877683733	0.814415148340087	0.785808610507185	0.766873898653568	0.742350649589445	0.726947599408216	0.714129553816387	0.702190430517101	0.696076346857214	0.69167175638668	0.69359400362102	0.688293899512837	0.694357509577239	0.694584086340197	0.695195019140215	0.696190868564237	0.695147214224628	0.699276532931073	0.691732335780335	0.688426220250656	0.681088217654472	0.684776265058024	0.700942601039448	0.704625243732252	0.695212300639816	0.69627524673124	0.70092545067327	0.712957104641662	0.711618881230125	0.709987336858604	0.708142451327734	0.708662670670588	0.706048198996616	0.700633114952252	0.703800895182642	0.702880732019747	0.695461177895448	0.6963821594217	0.7074238460791	0.713980048886809	0.720215814596977	0.717514084260177	0.712674191090892	0.712863433925255	0.705035941809656	0.70072153258189
17	0.877764565966163	0.86070470355049	0.843013591362622	0.824425698945653	0.799495700815719	0.781281846096887	0.762687042703728	0.745060256401548	0.734737282942597	0.7306718164514	0.715662820532094	0.703578432668049	0.695967607768028	0.701230870269989	0.700914316481927	0.692511458679357	0.699710674547755	0.713542697546472	0.703916500713282	0.709767280096259	0.704765718424619	0.694306844623549	0.692674290472919	0.684486548505445	0.694562565004113	0.695419987667373	0.700513215390814	0.70839984924579	0.707771207221019	0.706342507743643	0.70104217074041	0.697048154246102	0.699477875698892	0.698448932368812	0.703029522231724	0.706346725510337	0.701726178849396	0.701678699431327	0.701795489894814	0.700445142370645	0.707751206713479	0.714040964413602	0.725129192516681	0.725751507863753	0.721851638835337	0.719155136967607	0.709118107931382	0.698585747212254	0.707080457016205
18	0.874943186629639	0.865061249079031	0.848264549350148	0.828774071744743	0.80730593395892	0.788410518769019	0.776174293413289	0.761739275198463	0.748783693553548	0.732864007294058	0.726710423167504	0.716621758752765	0.716037710613207	0.710023001075961	0.709441994846901	0.70643128364284	0.707871601588273	0.701743708152987	0.708530407284086	0.705336595606029	0.704384646033517	0.693426764664139	0.69234631470232	0.692877613326349	0.706419652779196	0.705924933745571	0.700227675556854	0.701002469306863	0.690631556181708	0.6968988302532	0.697138303792442	0.697247033805786	0.692897284410013	0.690331276117367	0.695805811167054	0.698794373821238	0.703208308606479	0.692607288909456	0.694790882789398	0.702841795423451	0.711356444683523	0.712369677516627	0.714505777733257	0.718166992010219	0.71722371822441	0.71589028819267	0.711935842287332	0.71268526282389	0.71864103010767
19	0.873618089540537	0.860167523978128	0.845618845245825	0.832479527116043	0.81767712748239	0.797986961822172	0.787629990629278	0.7719677810387	0.756024457179728	0.738614088608899	0.727366193308728	0.720693325814879	0.721387430327327	0.715717342418726	0.712819145178932	0.714594398036158	0.703487428138913	0.702086262054672	0.703822591340495	0.706206089804894	0.700951329912591	0.701236446470198	0.694284270885591	0.685123783969287	0.682951770500584	0.700647615237026	0.690119496931133	0.687826984303553	0.687529907779	0.68275096628969	0.694196730943935	0.693407898968846	0.698483471250155	0.689211909689804	0.687602864993535	0.69192342499204	0.690049413566812	0.695306318437752	0.697177167443395	0.692590863331216	0.70226492986213	0.702973400369918	0.706554956539455	0.70536293631173	0.703163388515067	0.706645362301275	0.705524200567922	0.718329306852985	0.714080473991222
20	0.86851990319138	0.859286848899679	0.847401719762794	0.840006868094763	0.820585995071917	0.801494175224533	0.784174421094418	0.772842215852506	0.752286208665356	0.750393057928075	0.738092220170314	0.729289287362839	0.73083394124138	0.728728352839205	0.726384169419828	0.713181379085608	0.705187935677629	0.699437469571858	0.699169863190273	0.700959181900172	0.700371886376147	0.70613033690594	0.690986492684476	0.694115583698639	0.683579802015156	0.682075909327898	0.685010846961505	0.686758160125596	0.690559038313858	0.680568679093833	0.684714577634514	0.692577463310415	0.694623683585549	0.689642683240011	0.687583744439075	0.684226339315871	0.682960113244623	0.683497187157933	0.681619886431614	0.687009376476707	0.699544660698171	0.702108093072561	0.701937472328355	0.69145780226768	0.693459115523259	0.695764868826205	0.703697829085501	0.701655231182563	0.706000230924973
21	0.861109177954735	0.852421156778639	0.843172628088934	0.831687788314115	0.815732101429098	0.803253463561737	0.787432305842763	0.772199535008713	0.753413704796651	0.745061878777601	0.740561507235609	0.731823710706096	0.7238886490175	0.715403035174206	0.700520275874921	0.705736491806047	0.700022700585774	0.700908546895203	0.702803808650031	0.706914148962573	0.700906979133817	0.700773268886359	0.693525960849779	0.683799457573003	0.684416787243752	0.687505724699975	0.674210559729938	0.682081088133623	0.672860701524195	0.672485722850835	0.678850681115031	0.687240535845675	0.685571995085801	0.684270226851979	0.693460965513666	0.692587705176266	0.695067240076608	0.71114136096326	0.712089759497444	0.70094518997478	0.699077354445017	0.695267461537424	0.68984169679565	0.685163609820046	0.699921478808832	0.696991203447514	0.697078759192174	0.699940579150457	0.70630773256331
22	0.85887083123475	0.851433690307739	0.843854750458625	0.829180999633115	0.820163705320214	0.79646939563901	0.783628855746536	0.765240924260408	0.758902707331873	0.747661312740071	0.74102874761858	0.740169152194349	0.729496837742452	0.709326430052345	0.709674291338688	0.706867757344609	0.705486660691763	0.702767598245223	0.696706248488868	0.686036127042207	0.684321978149955	0.687571202647989	0.682590376587474	0.686272005690681	0.688255947105889	0.6817510908079	0.669610964375671	0.671726994472398	0.683506326939072	0.691970709005732	0.697671518023407	0.694704035778954	0.696061173058602	0.695665481926839	0.698310019338116	0.691961314957045	0.698551425416754	0.709466852327095	0.710637120171494	0.703798599848712	0.703871689609347	0.69896155407871	0.696643664174651	0.699900558185777	0.697318709911165	0.702430844008864	0.709200917317991	0.716013016844953	0.726062617331757
23	0.855021004227401	0.846533807447941	0.838151036448802	0.823826826610162	0.817198843597469	0.810325114556505	0.797815466519151	0.785496373912324	0.771614311075752	0.759058978030189	0.750366285949708	0.732939965681292	0.729069639649943	0.723704677672641	0.717482278569464	0.707628322182282	0.697351918235896	0.693244128231698	0.683149459410801	0.676118505181039	0.678037954706512	0.680049052752814	0.678749147189738	0.683875121449544	0.685560744727693	0.685358538848287	0.685458693531868	0.684541210496061	0.682071670704594	0.684005691775116	0.69281880588947	0.703311463611389	0.708577590248812	0.706419837627932	0.708603208991491	0.699434575644758	0.700184638962305	0.705794945909163	0.701490877752871	0.700442660828821	0.703387052632353	0.707720280669836	0.708679839602295	0.706407601086021	0.699761065729691	0.697176069314499	0.705329565595109	0.707831638099185	0.723096066268988
24	0.86729721151698	0.86071559227297	0.857301890433528	0.850136879006588	0.838027468571883	0.830691007524508	0.818891595574118	0.801595368035877	0.78864915988829	0.768842388601016	0.758895937067416	0.742521100482611	0.737613352833273	0.725387718099936	0.731584688841871	0.727805479357799	0.713647340897198	0.70076965032335	0.697679509405183	0.688990529805169	0.680250533161452	0.6776060267015	0.671493233158624	0.679756377856198	0.681100068709964	0.681120364082766	0.685270021965001	0.690083062335602	0.694277261862556	0.698680262061669	0.700691973043574	0.70426974589343	0.706032536032172	0.717377634162383	0.712907633012491	0.710287153421674	0.711518201931664	0.709798251327943	0.70604053243324	0.712759995272882	0.715556659986595	0.718657786236237	0.718803828289584	0.712827948274736	0.705243347594098	0.702403308990587	0.70801880183257	0.710771075290573	0.710455071534491
25	0.858207048352831	0.855089638928515	0.854355937162265	0.848821630048497	0.843276064695017	0.829483000976247	0.820081333751178	0.813859920420039	0.804062653079847	0.795324926303206	0.788128709216442	0.771506543661419	0.757652785454753	0.754109296919682	0.739833125789439	0.728851302831694	0.719000028805075	0.708709856595293	0.703234907790081	0.689688402878031	0.687689093057231	0.686861052934328	0.681979386948866	0.682124716772198	0.678738184276959	0.681797047700369	0.683649699573888	0.682281081909535	0.685757882147311	0.697053105633643	0.695002171713504	0.694649690252425	0.699862913681434	0.706987849223227	0.70858702601276	0.704705307102005	0.715506841625652	0.716652776442223	0.718443159274531	0.7230222171117	0.718334729177738	0.723103936040357	0.725150678977524	0.718600377133215	0.711732018048386	0.707349930380202	0.712736203235952	0.713011613751489	0.722382289981133
26	0.857527276527903	0.856531684499749	0.852645321972053	0.850928016692747	0.84586070694902	0.839434329735171	0.829718005812315	0.823278073375127	0.812720113037905	0.797295721293576	0.784844116710876	0.776851992540076	0.765423512772539	0.758150187918137	0.753578637271934	0.746267109370613	0.737370225956745	0.724799570748183	0.719787498219408	0.706430507162025	0.697444941488542	0.68792099976285	0.686877194748719	0.680531120520129	0.681849889513102	0.686060742947094	0.683530139078651	0.687981733245375	0.686500304226093	0.685015954900823	0.68688234469992	0.6962715910206	0.697119576322522	0.702464015633196	0.697825765833056	0.696403742935684	0.705098069193242	0.707022085467114	0.708358210699126	0.716014403715452	0.722290236023482	0.724024831470583	0.72352459158425	0.726035146917057	0.72824799544887	0.717801112323786	0.716487182387967	0.719992319091551	0.715901500818298
27	0.848789742256817	0.846062852280522	0.850047545251449	0.846903171934453	0.843302752765363	0.833680688268895	0.823843935340494	0.817659101711074	0.812252050375283	0.806221583717909	0.802078806670509	0.796167645191467	0.78326010833115	0.772831383610817	0.758038174450813	0.751997209964639	0.740287083204839	0.734855348924225	0.71964421511529	0.719959812402202	0.707081608690966	0.709763673480451	0.700151922088464	0.697163264352478	0.698778028927211	0.691763548881986	0.690484298413613	0.688554584491767	0.688864959703345	0.6866453566433	0.691378524528711	0.684372839911357	0.684099020143158	0.695565737112257	0.692715256951914	0.696475950015488	0.70211691955308	0.707425510143829	0.70457914460828	0.712507946798352	0.716907636038411	0.716885434850789	0.719215813754652	0.719082334251058	0.727645733140061	0.728628564243336	0.729214619725534	0.733783779066743	0.739966163244914
28	0.835211645232947	0.840107528983113	0.841089868087949	0.839141137724274	0.835098368256065	0.831644412960136	0.825722581765456	0.824437775051106	0.815987172219373	0.810015186198872	0.800434274286704	0.789063610918501	0.780705642656412	0.769529933024376	0.766980481152246	0.762244470978745	0.757428555806382	0.74197150001415	0.729110604448892	0.71994723834962	0.714514092902979	0.710864556873231	0.709044598649014	0.7014369366853	0.698067653821044	0.699530485317418	0.691914912420498	0.68888919462077	0.68718215309922	0.682482653462377	0.684953154576637	0.701800479803425	0.696122138965705	0.695235554989128	0.695154962923996	0.702415555590677	0.701941200144608	0.698956099766602	0.707539853367518	0.701041512457112	0.705133811904185	0.704588914395412	0.707376771337583	0.711195785897838	0.715826256461162	0.716925931215648	0.716646199326082	0.718334526906812	0.719850733307239
29	0.818351157915094	0.821089644274263	0.822893063956812	0.824264132951032	0.822481352047038	0.819879954586743	0.814683984550492	0.812039185319534	0.806211148454419	0.800909341307909	0.796733670284717	0.790347354745488	0.780879866583762	0.772511502970775	0.764303010525556	0.75733813507802	0.74534089367839	0.726774891283438	0.725417186682083	0.717092172714354	0.710222873319259	0.703624656556116	0.697079364094269	0.694994046686912	0.690675556495798	0.694572661157878	0.692390553975362	0.688119865388912	0.690104358071353	0.689965956528544	0.684839148251668	0.684913206027283	0.694553229556676	0.702385015466443	0.700062918925946	0.697663945342716	0.697363713760524	0.694234891592845	0.692424982571575	0.690125310603452	0.688788070570396	0.691592316338514	0.704276630059836	0.704786407013383	0.70631807132045	0.701531043603325	0.705150552676933	0.704691111378366	0.701798087506829
30	0.806227975882994	0.805643001659726	0.806139812852121	0.81030771668109	0.810707868739357	0.811160341380201	0.806296641535336	0.80835091914432	0.800362256953764	0.789969975500679	0.780900210268307	0.7714559598039	0.765351338895813	0.761766491083434	0.756286363612165	0.750708683619853	0.740066267320651	0.736453203211744	0.732902895954394	0.728940776215814	0.729464886814792	0.713078861533111	0.704190191944672	0.699812551700842	0.696074557672266	0.692430277364693	0.695034481726996	0.694369043843424	0.697008959647519	0.698397954302717	0.695360951271992	0.692894952451152	0.68926330694896	0.68986647930057	0.685789442381053	0.693224376353837	0.690972707649539	0.693723284060304	0.694737395131054	0.691600916755641	0.688378628427655	0.684936994166736	0.680487276554289	0.684279826954091	0.688628369300448	0.697827971025291	0.695224766152729	0.696808918811318	0.699113325424217
31	0.789891149519597	0.794049887366057	0.800324245386869	0.805172490860662	0.804200695748461	0.804950220025535	0.802737234459014	0.80156187943282	0.793405107027422	0.789905472594915	0.78390074400573	0.777506338268134	0.76926378462646	0.765716103356845	0.761073547316894	0.76057768383041	0.762820346992815	0.752913982516725	0.746926061443631	0.743742671815547	0.73796947419984	0.737503837120389	0.730678849047219	0.726474444110789	0.717088683143029	0.709549471464944	0.709228838351744	0.708607500311445	0.704757507368686	0.700465956524866	0.694374150758386	0.691147622947877	0.696574446536388	0.696348027112662	0.690118240446056	0.69037374870409	0.688758459983236	0.689623766398132	0.68710745438845	0.68973549906899	0.685725038837842	0.681313090486878	0.684129554776814	0.681002748907816	0.686290376361333	0.680813420163944	0.67210893382558	0.671677900398656	0.671976010146767
32	0.782209125359594	0.795026501125137	0.798174111620976	0.796658247178391	0.800723955098327	0.799526439894545	0.801028878429404	0.797806250340467	0.798069471673647	0.795385149120422	0.793763912459065	0.785180205752418	0.785645095878038	0.77631507686116	0.778223754007636	0.774738159327513	0.774449314280712	0.765997441515723	0.760480951294034	0.755331207620347	0.752016828360718	0.743440554824188	0.733964246563967	0.727030017762524	0.719093512905906	0.718503926261448	0.714672315256581	0.711664437343651	0.704949900511916	0.703424479570604	0.702680134555372	0.698742118967169	0.699436894215009	0.696919148176087	0.697629756635581	0.689100592770247	0.69102899011183	0.689036627575324	0.690049581543412	0.68816232057096	0.677184479799139	0.675217463617214	0.675633276582143	0.668961184147557	0.66826083776534	0.67060964534724	0.669643900518156	0.666441160256571	0.671427457356753
33	0.78011564667644	0.792413414397803	0.791349308430607	0.797226136334606	0.80336530845425	0.808970171258321	0.811269862738427	0.810745303615093	0.80691504771723	0.80761800165479	0.804263130617607	0.802708426451704	0.802096885273979	0.798106822525792	0.79426292890524	0.784321543943717	0.77581967688831	0.772256305907673	0.76693297236701	0.761487029450566	0.75873326425675	0.748846505193204	0.743935384408578	0.738343800537138	0.732888410228641	0.73113806815332	0.733235181389005	0.733302935880634	0.726385861821258	0.71796349570479	0.709418135855079	0.709419966593732	0.711278807119853	0.706028705510753	0.708451116338336	0.706895610738628	0.708172702569866	0.70464237217951	0.702413671338485	0.701512329186406	0.698306391602064	0.694583908109326	0.696042584318353	0.689259207680476	0.681953961705031	0.675889198030262	0.670325691047025	0.672035528084494	0.675891113570119
34	0.766188997588188	0.785489128390037	0.784393103280228	0.781081495831375	0.788282403688716	0.791010076685125	0.796879473153915	0.80165232026137	0.805980968190235	0.807262663427063	0.80494111067235	0.799854437458493	0.797752397412483	0.797173545269419	0.793319412266697	0.789238522146294	0.784670268929139	0.777431422598008	0.773402264861627	0.766812997742995	0.758608964417074	0.756090225307254	0.752551369169285	0.74979043303579	0.736947910045299	0.73344132253907	0.738568254525564	0.729568341639625	0.726191693081295	0.72781035181626	0.727227966523344	0.723317821592036	0.72668349084937	0.71979085600046	0.718481087159847	0.713324921384153	0.709354434898766	0.706688668983157	0.707860073531432	0.702387714731255	0.69677680213471	0.703714302228233	0.698312543095133	0.700457789836823	0.694482029051451	0.697581555428644	0.694364213217793	0.688781183352566	0.684915620323687
35	0.750909754953427	0.760999826819809	0.772206672888227	0.77935395272314	0.787322423437072	0.791019618962727	0.796921342038947	0.79927871229914	0.801624950641277	0.798194963115937	0.796870478253246	0.791784261557381	0.790910404220376	0.784801344930254	0.779417285062518	0.774484550115771	0.77090506101798	0.766512552383056	0.759963536986856	0.753000918497106	0.747037463654128	0.743981435982107	0.743386747142787	0.740994108327805	0.740371780635564	0.737347560968202	0.733534117216653	0.732924133523937	0.731709542912465	0.733180669246086	0.730176457601185	0.728378180301531	0.725735222487448	0.726055158535925	0.718463549535006	0.716135146427133	0.713948311186002	0.706787360205716	0.704671464626555	0.698477433644148	0.706859836278283	0.710299219413284	0.709773669669904	0.711994478611618	0.703672354110863	0.694472764538817	0.695916638483325	0.696086608963032	0.700782257588111
36	0.73711390908422	0.743663402931587	0.751668643162395	0.755058754862448	0.759488082742217	0.769573390305989	0.775244124268307	0.78165966315066	0.782818105255918	0.781687889110605	0.776665436498237	0.777053596052663	0.77373729104363	0.770807826454398	0.773598913276187	0.770671029764898	0.764941585818736	0.763693437528518	0.759961530467103	0.757819921659413	0.757090056667934	0.757099364290049	0.755834328739938	0.746047394878335	0.742564768495761	0.740814346695698	0.73243536539188	0.73203534653732	0.729218755437106	0.732668696411939	0.731452094569011	0.728662259166077	0.725957824335797	0.726141223837066	0.722196443014527	0.720184638047842	0.715510626053775	0.711323736925061	0.707080039632003	0.703190477402063	0.704630019022611	0.7040062674705	0.702424880048997	0.696922622250742	0.695120693314176	0.697012650183906	0.697743652056306	0.694657586278227	0.693587424997327
37	0.726988097527465	0.732911142454711	0.737109257848334	0.740077054638024	0.746612623959295	0.753566872397239	0.756494747296228	0.757305321259321	0.764665707308799	0.768386500473545	0.769873670993463	0.77058286924038	0.774265733509178	0.773730280696131	0.772270569215656	0.769071485139847	0.768813094615744	0.767346974150997	0.764098509632954	0.763237112941947	0.759866752287939	0.761806797503839	0.762401174072363	0.760997885404546	0.761022296850027	0.757841276689063	0.754503825363843	0.753448168762109	0.748968754177927	0.746174076242504	0.740431233697247	0.734598421563181	0.735568341750527	0.735129926084797	0.724178971568479	0.728712196144843	0.726407082645475	0.720049683738598	0.712389918165721	0.709875844577958	0.703476927603794	0.704477759886114	0.703981806976091	0.703869510780886	0.705500907457285	0.708305784772563	0.704012097070924	0.706676505877954	0.711041388315921
38	0.726556021317822	0.731359679175629	0.733303031307199	0.735434298041535	0.739347183436152	0.74214888038002	0.736105722533701	0.739515852788378	0.739360469545592	0.73646638581651	0.738774971390948	0.744529369431954	0.743463122654883	0.746393118780081	0.748521463008522	0.748584256209139	0.748131262186367	0.752449627964052	0.74792305506196	0.754863541206531	0.752365708982884	0.754722139831253	0.754231221276217	0.76103340815895	0.755878246223676	0.753873279853837	0.751827612012374	0.746572838176713	0.742929382874818	0.738220977662602	0.737545859007708	0.734521213405426	0.728678825945584	0.730863976497936	0.728120590816405	0.721239207170997	0.721651530942083	0.716030629441639	0.709244722539248	0.708312848195292	0.70534277037481	0.703667978911919	0.705291625157427	0.708916340603737	0.707061332566212	0.705330412999718	0.708145003023556	0.706972516351567	0.709976535399122
39	0.713934557948819	0.715820467835654	0.721781101491085	0.723624068983551	0.723035749955387	0.723086109458748	0.725949728009006	0.727420122159668	0.727449421427737	0.725194197569298	0.72776242597139	0.733788802205883	0.738537578247085	0.741645171607426	0.74444658931003	0.746538006146486	0.741544132247515	0.74006630176248	0.740079763042868	0.742565654012992	0.744008412652239	0.741864341280732	0.737523796911725	0.732793187188783	0.733923133421548	0.732244543547931	0.731088146236885	0.725400984652777	0.727225741014867	0.731673947556913	0.728069685729084	0.72804520602587	0.722143520186006	0.71793050588302	0.713862023567118	0.713935775843247	0.708143748100183	0.706313549018101	0.711660958067857	0.714469589979272	0.711425395463899	0.709749368538023	0.712875143012147	0.708788118432108	0.715784300326637	0.713025676592971	0.716578574627755	0.719699181983692	0.717987962717787
40	0.714352781995631	0.720543662468331	0.724477141585312	0.725816492892333	0.725030058118241	0.726151207522781	0.72608199584075	0.725600274376507	0.73272812160239	0.738065768579723	0.742603071433774	0.747763402245751	0.742367684935686	0.74565442399445	0.750061625832556	0.754894041656709	0.755025992962671	0.751505379017891	0.753281527882137	0.751548893526797	0.745047563457901	0.744368025838876	0.749274635480738	0.746413903933523	0.741706224017766	0.733444180186798	0.731552774079894	0.728250547783627	0.727702676610101	0.719962710547966	0.723001979771881	0.722691869872756	0.72370337033026	0.726803991378462	0.722794333209357	0.722334111129974	0.720985802163909	0.718419734323691	0.71899786729536	0.721470567829365	0.720084619947183	0.717552853482452	0.714782783181329	0.712097392251058	0.714288802464904	0.719590786050323	0.72019137482093	0.7247812570152	0.722470814122804
41	0.713526710977845	0.719155240989994	0.723684250867867	0.729913202996385	0.732552076706728	0.733619285215291	0.740542032806393	0.74166721053405	0.747372794073506	0.74666839269338	0.749281618535509	0.756908489872412	0.758786040407056	0.75904078583239	0.759743413261361	0.760115235090065	0.758771686344886	0.763692832327478	0.766479608975248	0.767362526669915	0.765311378182216	0.762752040428124	0.762224520933542	0.757599713377134	0.750305818812035	0.748237960798353	0.749370264701909	0.747964821055696	0.750558435417391	0.745860352825142	0.742050142245768	0.739562841222451	0.737583017912961	0.734744256833088	0.736042430555092	0.73808757197867	0.736721942434948	0.73225133098911	0.727940199536339	0.725528127838205	0.72668601423556	0.72696183406941	0.732085147928665	0.733576157745526	0.733063682086892	0.735929506992627	0.73942263265619	0.736278607246623	0.736992903054767
42	0.703555052846844	0.708128492156791	0.713862441435879	0.717354311023424	0.721847909112843	0.729489102577005	0.7314359703682	0.733067483117382	0.738667845660817	0.739685263906762	0.744781154701096	0.749820494895192	0.751685712991084	0.754002911848365	0.755772927623993	0.760934575927348	0.760163224139035	0.762529980762679	0.76268574571122	0.761796889825092	0.76436772343475	0.766296882255933	0.767500851524672	0.769236468358945	0.76817190155758	0.767836823096599	0.765265035624292	0.762165458414509	0.761051233235388	0.756003680382082	0.752471238289721	0.749616665816268	0.748580339987768	0.74592964808311	0.746888381913399	0.740394565360571	0.740844716522356	0.740664771119199	0.741420826899566	0.739560022665816	0.735831511495816	0.735722581728196	0.732990001278294	0.734863962038673	0.737221764159625	0.740224551268925	0.741140475090293	0.743668362291856	0.74634230385566
43	0.703403272230075	0.707019280595165	0.709814190083373	0.711166522816918	0.712566289250382	0.717234156800759	0.724085731566781	0.730948255145502	0.734414189681984	0.736343026631169	0.739475005665706	0.742124142863915	0.744768764383392	0.748018382580867	0.752780347682512	0.756774391958902	0.759808503438176	0.761688393522142	0.765314326150952	0.767561601429175	0.767607675678132	0.768257899882017	0.766731360179139	0.765768866593923	0.764520582770919	0.762879974715543	0.761587262394144	0.762394799976896	0.761845836791025	0.761793471490601	0.759392367792504	0.757381018146184	0.755245852494574	0.752120230522861	0.748741408049918	0.746547621243811	0.745484926531466	0.749150222865932	0.749363852754646	0.746034216288308	0.749049504021424	0.747300299190807	0.749800451955867	0.754404211896748	0.753930763641671	0.754712922617663	0.754794825199086	0.759237884393388	0.760177175700043
44	0.710431795131648	0.713425789748256	0.709431612697177	0.717507751135834	0.724791878685198	0.722775715388378	0.733978591268291	0.737947032160161	0.742767564575468	0.744843966913574	0.745206542324568	0.750304138588195	0.755624184187517	0.761306186694213	0.764200378883196	0.767068213852382	0.769805709545211	0.770273759336408	0.771661792112439	0.774184098553121	0.775699364191093	0.775631166578518	0.77336310385974	0.773442979014971	0.774437524167729	0.77454171964972	0.776591464486177	0.776429296399352	0.77346405625384	0.771191962367319	0.76941015653326	0.767879801602342	0.764417503289961	0.763575931204422	0.762324851402269	0.764390912454739	0.759132213713728	0.752196874068213	0.757287895535524	0.762304536370387	0.759719913505	0.760369633341626	0.762803890522542	0.765117079856571	0.766056861080304	0.769354448197297	0.76962796921991	0.768241721385024	0.766745143203491
45	0.712621986644108	0.712586798506964	0.721818724214568	0.724287585864757	0.728193791571111	0.731226640196675	0.735324395685066	0.739225754778888	0.742407995691593	0.747238425907964	0.752305625365587	0.751890832884481	0.753928625204227	0.754401737973461	0.755361824536161	0.757988961352534	0.757227270548933	0.756647020555833	0.757868387758374	0.760940485077349	0.764008462220663	0.767574788460756	0.768149190983256	0.767701443602774	0.767544181586015	0.768299809469993	0.765276237451809	0.763473726034274	0.761500996668681	0.763297121592154	0.763590472917454	0.761263918403113	0.762269408076915	0.763569702273308	0.761706459652161	0.759838397507912	0.761823516945085	0.759664257926473	0.760998345315356	0.757759002512092	0.759781496679586	0.758956099890853	0.759477169869413	0.756885095834138	0.753475566729618	0.751216670863634	0.752597235230492	0.753455584871972	0.751382717543122
46	0.726787277742882	0.729355319709623	0.732761908648899	0.735438720547991	0.737335783253525	0.738838330902032	0.743933037515748	0.747764988863725	0.751811463379343	0.756745387276749	0.758056716446865	0.760174334938617	0.762950781177101	0.765770573567959	0.768291965509493	0.768624214590844	0.770985931865268	0.772919476760376	0.776701559549509	0.778588369666058	0.778362880564457	0.78009550481559	0.781436626559022	0.781530739507729	0.781919032214642	0.782808229454416	0.781302934201927	0.779974605648858	0.779413165613618	0.778435139009313	0.77992190169824	0.778998491127857	0.775219245217824	0.774233664546699	0.773955421313227	0.773496928645313	0.77324990867284	0.773021764131439	0.772909248138963	0.771665266381267	0.770027390839512	0.771829601625495	0.767199622231794	0.766486991497692	0.767162592752002	0.765159288022542	0.764445623382743	0.761024576599445	0.760330710084355
47	0.745776031653943	0.745036964126521	0.746437873154912	0.752854307536083	0.755919293959862	0.758682126580211	0.764479332362558	0.766488212619999	0.76789842606093	0.770551325775397	0.772763389938351	0.773734526536032	0.777729133287561	0.781706722569018	0.783801508962934	0.783866339328817	0.785870783243249	0.787763320603612	0.789515588640813	0.791107403603883	0.792508485901625	0.79315969128574	0.794563135477119	0.794847855705914	0.794908399923683	0.795780396176622	0.794967195971589	0.795453796529008	0.794319473647851	0.795200280218228	0.798023566511933	0.798932370763097	0.798820908484609	0.798711040845768	0.797200617806916	0.796337375868912	0.797222621633784	0.796717097171174	0.795998394983119	0.796594651784095	0.79572724240921	0.795006295306973	0.79406031837342	0.792947747334146	0.793646586369141	0.791960455287111	0.793196133717895	0.791276250480671	0.789707624356312
48	0.775050883482172	0.779082721550856	0.777750661501468	0.778509564374569	0.781309561835484	0.782291199361865	0.784967506864694	0.788523999620739	0.790530780636491	0.79334008403786	0.795745852878224	0.79886922784826	0.798468628637602	0.802119308164063	0.804807872958404	0.807187483369067	0.809262215114621	0.809451311389805	0.810554717029781	0.811664828302549	0.812765101796702	0.81383616907105	0.814889246137226	0.815983271428581	0.816982009149472	0.817920270168131	0.818222372603386	0.81701747061398	0.818666680505371	0.819460090008381	0.81943702666703	0.819137280703305	0.819685730873119	0.821838668256025	0.819391738761479	0.818542994959208	0.821055506750513	0.815540623352866	0.815294970080631	0.815507132755704	0.815247095410545	0.814246837420185	0.815632492679131	0.815963888131222	0.818924674243231	0.81824136537	0.819486314526306	0.820629138867835	0.82147394192776
49	0.815131323708378	0.815765517455702	0.81876862887679	0.821861096733742	0.822390181548087	0.824403096443212	0.824424886422606	0.825363107093116	0.828844586888582	0.831511918582608	0.833679835159735	0.835280152229014	0.835756526279737	0.837281781477416	0.838439048948336	0.838496170097286	0.838532039720375	0.839091443070122	0.840769475758749	0.841828855436337	0.843058194972169	0.844308098249969	0.845490437341733	0.846536628289776	0.847569775422051	0.848675926152012	0.849322317725607	0.849207115763414	0.848699625630637	0.848644940791895	0.847451643314191	0.846595153004334	0.847515196277123	0.848252228813289	0.847729157156783	0.846722612660399	0.847071109275882	0.848871456263703	0.850562122758763	0.849511849390845	0.850057654151049	0.849657145228634	0.847706106305193	0.84572676866596	0.846225759131768	0.847162669767866	0.848064979275836	0.847834182237007	0.849840217807668
50	0.841063153337709	0.841416968039886	0.846553535449258	0.846069816229587	0.844895262910028	0.84454574759317	0.845328107321723	0.847571175526899	0.849665421330947	0.851604730445258	0.853281047970007	0.855024143799301	0.856556491370674	0.857357139737506	0.858943739072573	0.861485945604471	0.865019103546279	0.867674774498966	0.867949294715832	0.868228519501077	0.868513671599035	0.868806152352586	0.869273389821726	0.869598846074504	0.871378145482344	0.872735693244375	0.872392943614875	0.872609366283159	0.874587956521221	0.876569499674382	0.875421612949951	0.875284022038708	0.875261942064046	0.875977673284573	0.876233226611457	0.874764107196998	0.874152767575999	0.875645661364113	0.875324741750228	0.876137154814441	0.876358295383729	0.876238011831258	0.878045388499915	0.876512961294555	0.875646999326671	0.87594866550754	0.875103940932726	0.875924309531954	0.877250215395697
51	0.868195421101214	0.86526375922781	0.866238437627339	0.869525428501321	0.872849374225017	0.87386794433558	0.873478264434158	0.873224536169611	0.872643981666046	0.873328884979175	0.873847693013542	0.876080092464191	0.877254024370019	0.879266490343606	0.881562730740971	0.883678507125371	0.885636359108257	0.887511030570582	0.889295572238862	0.89093829557239	0.89198813360326	0.892322465733718	0.892638484871466	0.893362322249779	0.893292698003241	0.894981305372697	0.896944685629285	0.898606767972587	0.899048982287063	0.898690734985507	0.898628786255478	0.898308734236865	0.899171174021831	0.900095448225378	0.898817028813544	0.897746065092806	0.897525157061045	0.898274099116704	0.897793483684457	0.896872316171079	0.896834055293013	0.896101659924083	0.895731792793201	0.895689800666072	0.89474016676786	0.894895381950041	0.895378515488804	0.895817563872004	0.896158337331444
[truncated: 58 more columns]
