# Supplementary material for: Reconstructing spruce budworm outbreak severity: a comparison of paleoecological and tree-ring signals
Source: PLoS One. 2025 Aug 12;20(8):e0329406. doi: 10.1371/journal.pone.0329406 (PMC12342301; doi:10.1371/journal.pone.0329406)
Supplement: S7 Dataset — (ZIP) [file pone.0329406.s007.zip › Belanger wavelet data/Coherence_Lepidopteran_scales_Percent_defoliation/coherence_wavelet_wave.corr.txt]

V1	V2	V3	V4	V5	V6	V7	V8	V9	V10	V11	V12	V13	V14	V15	V16	V17	V18	V19	V20	V21	V22	V23	V24	V25	V26	V27	V28	V29	V30	V31	V32	V33	V34	V35	V36	V37	V38	V39	V40	V41	V42	V43	V44	V45	V46	V47	V48	V49	V50
1	0.048028374933509-0.748491352753772i	0.188125222197281-0.545072745907817i	0.196028680986876-0.283231215336876i	0.126950989534207-0.100367701492401i	0.0555455658851509-0.0204931279408524i	0.0147996959602435-0.0034353636382732i	0.0024019924456537-0.00665075120318735i	0.00357328860769467-0.0086991436164969i	0.00676050589394073-0.0056466555025279i	7.39129417188674e-03+4.953512219e-06i	0.00405506565611904+0.00561549032172898i	-0.00260439048681636+0.00745642273479676i	-0.00795113321021227+0.00416176550996816i	-0.00915091156036684-0.00065579593707952i	-0.00752090064561854-0.00423578735625278i	-0.00461970337781813-0.00585729621123571i	-0.00199941405673049-0.00532652649556955i	-0.00083273502610423-0.00383111037261735i	-0.00080804473467802-0.00277970821530229i	-0.00114014619245862-0.00248952092733599i	-0.0013362661237146-0.00272159098549421i	-0.00106831758268827-0.00317160220409921i	-0.00039336898396435-0.00338461237872783i	0.00021914688345981-0.00307988353316581i	0.00053872196778109-0.00244692628908478i	0.00051591072583596-0.00169470331246786i	5.677550716614e-05-1.0600212294144e-03i	-6.04304623869424e-04-7.81129243739405e-04i	-0.00122274637236541-0.00084005640896687i	-0.00170211481560634-0.00123147186944562i	-0.00180987903255271-0.00184113981609885i	-0.00149960750742181-0.00238027784710117i	-0.00091197249565522-0.00271843098115336i	-0.00018184700451145-0.00269857239327173i	0.00041928717159719-0.00227835074499988i	0.00073398018714436-0.00168170061735014i	0.00070132135526338-0.0010336326961856i	2.71449293161293e-04-5.32183555354574e-04i	-3.22678440536039e-04-3.95030080081833e-04i	-8.47671431225206e-04-5.76228037189587e-04i	-0.00116302003528992-0.00102771663691541i	-0.001043079011791-0.00153122052521484i	-0.00060433839777724-0.001727572185194i	-0.00021827259005574-0.00165060331425902i	-6.414728057382e-05-1.51474479509104e-03i	-0.00010433932849588-0.00142503100467921i	-0.00020309873387782-0.00151352247870037i	-0.00022893164104356-0.00180552833248504i	-9.945910205263e-05-2.00541052017864e-03i
2	0.0866943615936-1.13908556140323i	0.28987014826578-0.8163324767537i	0.292032797196657-0.408010118484725i	0.1816333232735-0.129707109543994i	0.0737544933975876-0.0139937880425509i	0.0148549266020849+0.0064598181477398i	-0.00189327154441798-0.00210579996734596i	0.00068275523134867-0.00810949493718151i	0.00612672872566234-0.00639312615163696i	0.00853197357301044-0.00052267904795913i	0.0059824334455194+0.0062613402931684i	-0.00126207813167332+0.00911980322716406i	-0.00753248243592136+0.00575465650501295i	-0.00897959888586319+0.00041214155914618i	-0.00719857216519411-0.00350395203928667i	-0.00405305382506626-0.00526934917023544i	-0.00122816321563745-0.00459389949527263i	-0.00011237283496701-0.00280954141753327i	-0.00031506787265228-0.0016341346834807i	-0.00086808482340494-0.00139152093944784i	-0.00122714496206147-0.00174122985955705i	-0.00101359442974781-0.00235614188897284i	-0.00029044312244742-0.0027111366746888i	0.00037120143872931-0.00246289039131238i	0.0007262837796255-0.00183912262498801i	0.00074462452087072-0.00107091778118482i	2.88690926444774e-04-4.09988794349753e-04i	-3.88563971667512e-04-1.22291491664192e-04i	-0.00102654265848635-0.00016972969877245i	-0.00155867481613801-0.00056189227562759i	-0.00171637159451493-0.00120305420245227i	-0.00143250996077451-0.00178273764162148i	-0.00086145717574463-0.00217806823510845i	-0.0001279450916597-0.00220747250223847i	0.00048469745594405-0.00180442170658628i	0.00081999529062667-0.00122177444278003i	8.11649647570519e-04-5.71515852130704e-04i	3.73396005383455e-04-5.3781139383008e-05i	-2.42793921404148e-04+8.4436127696773e-05i	-7.94397458898544e-04-1.01193266562584e-04i	-0.00114512757515148-0.00058455393680402i	-0.00100850792304302-0.0011348027466052i	-0.00050180887655836-0.00131912262648347i	-7.976212997351e-05-1.18811216111776e-03i	5.013910165999e-05-1.00806666750173e-03i	-4.3473075635856e-05-8.81525410665317e-04i	-1.96196199376929e-04-9.71696524307664e-04i	-0.00025315762196326-0.00131999869294425i	-0.00011179372157231-0.00154731287089065i
3	0.14092871841011-1.5775695678734i	0.39971681207263-1.12120122147152i	0.388831811111363-0.551058042911262i	0.234080233300746-0.16822321097854i	0.0911099180978071-0.0123720261855779i	0.015990238067298+0.0145986484720155i	-0.00512195809735455+0.00309582222063104i	-0.00256223048705342-0.00595599860053115i	0.0037147364718696-0.00619983160683421i	0.00740946140332784-0.00162746946202081i	0.00645494897462433+0.00483907672075755i	0.00025566963575867+0.00829062253723929i	-0.00566598029185216+0.00566610197342246i	-0.0070152955762977+0.00098286855609506i	-0.00543162329312627-0.002368046219697i	-0.00273483433572569-0.00390544676777879i	-0.00031087123583909-0.00324276778122327i	0.00051426245872703-0.00152798327695664i	1.3248233088696e-04-4.74163622709212e-04i	-4.93955307627299e-04-3.28044329305356e-04i	-9.1283291403109e-04-6.93292200651897e-04i	-0.00078024496580757-0.00131746637596199i	-0.00014984930208506-0.00172480523741037i	0.00040662979864987-0.00156870195268497i	0.00070293066626238-0.00107734412462884i	7.61967370089976e-04-4.53505447167842e-04i	4.142685730477e-04+9.2105040946849e-05i	-1.22308710193442e-04+3.19459975707254e-04i	-6.25787988283295e-04+2.9884555953639e-04i	-1.0919434301563e-03+8.36103089155e-06i	-0.00126370123265085-0.00050793507397446i	-0.00106437396473412-0.00098439280427062i	-0.00064105032675679-0.00134392150503309i	-7.511461374782e-05-1.41361813164462e-03i	0.00040434161471862-0.00110724001335915i	6.85808677650698e-04-6.66144396451336e-04i	7.14343707753107e-04-1.59210238608772e-04i	3.69792525865876e-04+2.61002191630322e-04i	-1.27058216057092e-04+3.69250347400757e-04i	-5.80987978158834e-04+2.30231870664097e-04i	-9.03854486640236e-04-1.70945633958765e-04i	-7.87973376588554e-04-6.51748203724518e-04i	-3.14341130935512e-04-7.82340218979662e-04i	5.8902408128978e-05-6.2662700976063e-04i	1.36075733461762e-04-4.53249907947774e-04i	1.029650746172e-05-3.2343230955676e-04i	-1.6056995767743e-04-4.01386185680919e-04i	-2.33960961202546e-04-7.46495802911522e-04i	-1.02383571554202e-04-9.54250052877772e-04i
4	0.20575432967962-2.01195323782209i	0.4953416467274-1.43476723322302i	0.465880893163311-0.716628980422216i	0.275349194257881-0.233360526147881i	0.108313414394696-0.031818647345951i	0.0228338812549017+0.0113074131555896i	-0.00277375189439186+0.00489307563925428i	-0.00305815423703836-0.00317599524784001i	0.00131872055385958-0.0045055709757044i	0.0045903087829433-0.00209982643974194i	0.00496922319172063+0.00241894188108374i	0.00095105021183488+0.00547325160662062i	-0.00340940641025153+0.00398106214226501i	-0.00429854584869584+0.00086247893795842i	-0.00313725598062848-0.00127328257084318i	-0.00137739353238131-0.00234069339323854i	0.00021008327752821-0.0019002115410194i	6.53720629611874e-04-6.29965627954835e-04i	2.5974484319367e-04+1.05769201297219e-04i	-2.21869492601593e-04+1.67695071309076e-04i	-5.37126038387402e-04-8.4585054502418e-05i	-4.56007018285338e-04-5.41396589216748e-04i	-1.8007476476915e-05-8.77749105787966e-04i	3.15957535113278e-04-8.03046088112631e-04i	4.7408047733519e-04-4.97740445052568e-04i	5.45622134946443e-04-1.01898813526198e-04i	3.55965364124711e-04+2.42476489979122e-04i	4.2817817021868e-05+3.61647297091782e-04i	-2.45533771618323e-04+3.58685008659757e-04i	-5.60350659279063e-04+2.15473070665197e-04i	-6.96822244146908e-04-8.3469249444941e-05i	-5.86980139103618e-04-3.66875270225915e-04i	-3.59784912558298e-04-6.1642750406058e-04i	-4.7136603254667e-05-6.94577996805278e-04i	2.20483485681401e-04-5.08838425442119e-04i	4.00552004123408e-04-2.56004544775148e-04i	4.58376826703751e-04+3.7356309047951e-05i	2.60414107924587e-04+2.90749594852004e-04i	-3.8508254908511e-05+3.47805815041199e-04i	-3.21894426891318e-04+2.81012656579736e-04i	-5.7075491667195e-04+4.0101903110944e-05i	-5.11781131975469e-04-2.81834848489755e-04i	-1.64002715317561e-04-3.44070911522194e-04i	1.02641361939955e-04-2.1356378667409e-04i	1.35593614237633e-04-1.05473650885375e-04i	2.5063273018955e-05-1.85219617598209e-05i	-1.14565567683945e-04-8.086347756468e-05i	-1.82853960327414e-04-3.581981920368e-04i	-8.3142641650747e-05-5.00036896169137e-04i
5	0.27397151613169-2.40490250362599i	0.56108367467917-1.74208138214729i	0.511166350893544-0.911211120395207i	0.300568933514041-0.338252803008877i	0.124052457831611-0.082334854086068i	0.0347600000326382-0.0092505477060612i	0.00481299971330475-0.00024068055973831i	-0.00031903492496859-0.00212242114172147i	0.00048068469272302-0.00245622400735768i	0.00198154710422895-0.00153119437246214i	0.00266472294784996+0.00062950508038791i	0.00069974007639877+0.00250213332129653i	-0.00177007528680714+0.00193192443215241i	-0.00209856466185357+0.0004671434402608i	-0.00132866991894421-0.00046294604642028i	-0.00046342405013757-0.00108602559571658i	2.82671879213425e-04-9.73052251582021e-04i	4.14020843471676e-04-2.86343163693205e-04i	1.29364067550638e-04+1.24404292897885e-04i	-1.11605537819392e-04+1.7302253739442e-04i	-2.36510378752404e-04+8.7386487113561e-05i	-1.55624832776925e-04-1.48290298209334e-04i	8.5002137528388e-05-3.65640608316695e-04i	1.89789767642441e-04-3.47347273960409e-04i	2.02872738226553e-04-1.9231661031165e-04i	2.58272252669797e-04+1.4682889308421e-05i	2.02324499067181e-04+1.78087511790587e-04i	7.7710215062986e-05+1.94690458428937e-04i	-3.8603703941812e-05+1.85733949488993e-04i	-2.05869122199503e-04+1.54683218817846e-04i	-2.81767528111371e-04+4.7451844907145e-05i	-2.21347899457689e-04-6.5820510639265e-05i	-1.36583371848311e-04-2.03037736684151e-04i	-3.3414074166645e-05-2.64604506172721e-04i	5.4631848249341e-05-1.65821837354872e-04i	1.42937283848842e-04-4.7938213117259e-05i	2.09427729060081e-04+7.3139366505543e-05i	1.33415135459118e-04+1.72470959572866e-04i	2.192946393959e-06+1.77953072523707e-04i	-1.3375168484841e-04+1.64147146570439e-04i	-3.04756368695755e-04+7.4558760433083e-05i	-3.12189721260239e-04-7.7308053300397e-05i	-1.15943737598771e-04-8.3653214615426e-05i	5.25955568948526e-05-4.4007643621419e-06i	8.3163563773833e-05+2.08182644396151e-05i	2.46411235827897e-05+3.64359655373906e-05i	-6.55937377113916e-05-2.37686720023769e-05i	-1.25798487068519e-04-2.03118080208387e-04i	-7.2574335206511e-05-2.59138924178049e-04i
6	0.34288918303812-2.74666434915141i	0.59917562447994-2.03711526227609i	0.52836200681119-1.13049503515466i	0.309779413523463-0.476873232757475i	0.132868778299334-0.157240136560975i	0.0438227234760696-0.042984457846949i	0.0110591932979972-0.0115725471270194i	0.00195450549628894-0.00399627292175256i	0.00018260524822691-0.00168069684116399i	4.48759620785249e-04-8.59491640668844e-04i	9.46847734010213e-04-1.46659019335551e-04i	1.60474677666091e-04+5.89224986185769e-04i	-9.81503785731663e-04+5.19323641927575e-04i	-9.46173092070655e-04+1.97617945198325e-04i	-3.79831144045504e-04+1.7661860852517e-05i	1.7438792403425e-05-3.45079900584084e-04i	2.45667349220065e-04-5.03697462391987e-04i	1.82845147810027e-04-2.72742395163143e-04i	-1.90548940849759e-05-4.77118626079842e-05i	-1.03308204069768e-04+6.2978898006696e-05i	-7.3634727727659e-05+1.09777317898385e-04i	4.15566449420185e-05+1.76568011488971e-05i	1.52352180264161e-04-1.27475912104518e-04i	1.06527496351829e-04-1.53117801251636e-04i	2.72005964034464e-05-7.57837640035297e-05i	5.92704246689727e-05+3.9590267421437e-05i	8.0951556331336e-05+1.02139168961952e-04i	5.57172751797085e-05+5.96796608787356e-05i	1.37219417134585e-05+3.31330646000425e-05i	-6.70014554270312e-05+5.08853975852891e-05i	-9.18523175788376e-05+4.78652074361907e-05i	-4.23581477395005e-05+2.0161229276614e-05i	-1.65995540590321e-05-5.34802160580289e-05i	-2.0285955513557e-05-9.64124691443608e-05i	-2.36594969673426e-05-3.8764010399217e-05i	1.67660538701031e-05+2.58289629924314e-05i	7.67222127428772e-05+6.35997192529425e-05i	6.25294333149372e-05+7.14722946152385e-05i	1.46436169954828e-05+4.3101808858633e-05i	-4.94150658388091e-05+4.4221829807258e-05i	-1.71336588938037e-04+3.699355606379e-05i	-2.29236616426794e-04+1.395199033853e-06i	-1.45220216087587e-04+3.2625920997739e-05i	-2.10860155013671e-05+7.96118054164823e-05i	5.08629290615987e-05+5.24882138892187e-05i	4.94562087313138e-05-4.9864182004524e-06i	-1.56438567098276e-05-8.97372918895879e-05i	-8.9541052750238e-05-1.89448518159332e-04i	-8.5494035518506e-05-1.68956222688341e-04i
7	0.41797173405221-3.04670082676905i	0.62833784931689-2.31605886188924i	0.53480670088074-1.35760695027715i	0.310167971828717-0.627782556785065i	0.13283644033076-0.238568542879174i	0.0448546988950213-0.0788568265825071i	0.0120844898388603-0.0238124030486616i	0.00181698506218907-0.00643864348946321i	-0.00064760888790252-0.00126826555087311i	-4.64625988246983e-04-1.92478535765987e-04i	8.2345803023393e-05-2.67350725731888e-04i	-1.98412691512115e-04-3.20468490921857e-04i	-7.52170642281141e-04-2.22611404292712e-04i	-6.10779728482815e-04+4.6490014132297e-05i	-8.6809140051561e-05+2.15159831805065e-04i	2.48841697176805e-04-2.6323096457789e-05i	3.14502691738443e-04-3.31780096412421e-04i	1.54779641115491e-04-3.56831692700076e-04i	-5.4961836847676e-05-1.97363004558187e-04i	-1.15980889558552e-04+2.094606146015e-06i	-1.5337681025644e-05+1.35647810692532e-04i	1.4103517940966e-04+1.03764689097436e-04i	1.9804674932448e-04-2.5044299098022e-05i	8.49677878522945e-05-8.56871638163628e-05i	-3.61346702545178e-05-3.67050053669151e-05i	-2.67398555193717e-05+5.16343330851908e-05i	2.19918447480692e-05+7.61603202462763e-05i	2.82919251457158e-05+1.55695815873504e-05i	-1.2425939993854e-06-2.24113096448961e-05i	-4.53768210545316e-05+2.9018836773214e-06i	-4.04733726774199e-05+3.24532089468359e-05i	1.07013447570849e-05+2.5531366480309e-05i	2.60749274137367e-05-2.69173529652492e-05i	-6.2799562405317e-06-5.90978396752597e-05i	-3.16457171869052e-05-1.70149970133167e-05i	-4.4426494102585e-06+3.83029805053417e-05i	4.27119935918507e-05+5.46689862747419e-05i	4.3153949195953e-05+3.03513104338689e-05i	1.39520338489028e-05-8.205220804214e-06i	-3.84765432695587e-05-1.44282057428368e-05i	-1.45751730638431e-04-5.827635860938e-06i	-2.36433598365212e-04+5.638060514887e-06i	-2.13680340090981e-04+5.9720790804611e-05i	-8.9334394361559e-05+1.08842895721241e-04i	4.49178808733482e-05+6.70486417714013e-05i	9.27039369271632e-05-5.40050170708124e-05i	2.3691090160179e-05-1.8850878730659e-04i	-8.858699230561e-05-2.49993890860988e-04i	-1.28318538833972e-04-1.70164136948109e-04i
8	0.51107808951795-3.31983283250083i	0.6737946554694-2.57775198921841i	0.55491679785986-1.57800540796743i	0.318193867460887-0.77443403444353i	0.133278982112208-0.314356796621086i	0.043274795681856-0.110352209375566i	0.0121166445314173-0.0343650577758109i	0.00299800706343557-0.00845644095047048i	3.52223370321022e-04-4.27490930260342e-04i	-3.6824831714289e-05+9.27877566285288e-04i	8.57307541463428e-05+9.26065546822713e-05i	-2.5785613891872e-04-7.20231555962658e-04i	-7.40106963032275e-04-7.56196745919033e-04i	-6.56441406869597e-04-2.5806456996208e-04i	-1.1943484017091e-04+1.0758599169018e-04i	3.40229679580374e-04-1.0638938118934e-05i	4.69668025827422e-04-3.28994894907526e-04i	3.09191441007005e-04-4.5975042898694e-04i	6.2722938982032e-05-3.27754138345634e-04i	-4.66886723599578e-05-6.38516828405735e-05i	4.8273112163856e-05+1.42596103235957e-04i	2.16959339069099e-04+1.62659808008699e-04i	2.58745545004868e-04+5.2062787711306e-05i	1.253400703543e-04-2.3842865156185e-05i	-1.98001962659864e-05+7.620459749325e-06i	-4.66406104379312e-05+7.76292953715193e-05i	-1.41757133611554e-05+8.58209447399748e-05i	-1.03275731415316e-05+2.66265532110041e-05i	-3.88526976396522e-05-1.52192783817836e-05i	-6.17736936565691e-05-2.4064306733009e-06i	-3.98359032656665e-05+2.06125223853605e-05i	1.20731115613884e-05+8.6282027523609e-06i	3.32894277794153e-05-3.72600244496377e-05i	1.23555604887715e-05-6.1859300628698e-05i	-7.209030210889e-07-2.6139852960536e-05i	2.48515460509103e-05+2.93554968799363e-05i	5.26255648519239e-05+5.09395147543921e-05i	3.90680859756962e-05+3.29593132450208e-05i	-4.97980573074862e-06+3.53001072747425e-06i	-7.61958772801654e-05-1.55515474217985e-05i	-1.94883810458645e-04-3.1847339930022e-05i	-3.12975732628762e-04-3.1008794502735e-05i	-3.26210842062472e-04+2.2404601833756e-05i	-1.93711861848905e-04+8.1936261249043e-05i	-2.9643517883617e-06+3.79951721746244e-05i	9.2361102726728e-05-1.35158694049022e-04i	1.8967505164584e-05-3.26056530627104e-04i	-1.34281131414617e-04-3.78911524351319e-04i	-2.08028728386338e-04-2.47648144313162e-04i
9	0.63671485369574-3.5813477077447i	0.75879538733584-2.82978091842623i	0.61289563949254-1.79363484067507i	0.354200247594632-0.919076219930764i	0.148518719041627-0.38813810352637i	0.046543454439219-0.14103643757577i	0.0137027886882401-0.0472210061307893i	0.0066098988320335-0.0146793822640463i	0.0045777166134185-0.00311685105433028i	0.00297234498739929+0.00020581253645686i	0.00154669409006698-0.00016698783419289i	0.00026103259527895-0.00129211521121718i	-0.00062666521212831-0.00159140258327796i	-0.00073422550696801-0.00108244442216044i	-2.10350844694168e-04-5.36368716792241e-04i	3.97303782673183e-04-4.12078108515321e-04i	6.9871650706852e-04-5.57380923563882e-04i	6.47177017925933e-04-6.33325248542708e-04i	4.21975452471658e-04-4.87558906819877e-04i	2.6041246404507e-04-1.83751258876429e-04i	2.81838769036671e-04+9.9201366233066e-05i	3.92340773776234e-04+2.134703537449e-04i	4.00157580980859e-04+1.74702917353707e-04i	2.4796759234241e-04+1.19232614883112e-04i	6.338611829559e-05+1.29445615397577e-04i	-3.4781839880945e-05+1.63240838089225e-04i	-6.4025745993723e-05+1.48311903201669e-04i	-8.6014171688661e-05+8.4680789669052e-05i	-1.09670265966395e-04+2.8596025140907e-05i	-1.09557262257051e-04+7.662474671575e-06i	-7.04437894515123e-05-2.4706434239333e-06i	-1.10144673284834e-05-3.16957194139092e-05i	3.10576969107338e-05-7.43415908539339e-05i	4.79582180211845e-05-8.96096696634448e-05i	6.64037554086161e-05-5.09666337530925e-05i	9.2570286613034e-05+1.52667887072224e-05i	9.16282762908593e-05+6.45752847665804e-05i	3.96690464166401e-05+8.13668196885514e-05i	-4.92677666078668e-05+7.05834015727174e-05i	-1.68353261202595e-04+2.7291294897391e-05i	-3.25773454545432e-04-5.0284506948055e-05i	-4.80336591919191e-04-1.17055232268384e-04i	-5.30107324444937e-04-1.15109630961075e-04i	-4.09033090470392e-04-8.1291447993199e-05i	-1.8926647184852e-04-1.42465333964422e-04i	-5.0066924864809e-05-3.50994593104531e-04i	-1.04681112652645e-04-5.76816956579375e-04i	-2.71304984452668e-04-6.21414209767728e-04i	-3.59847334050313e-04-4.35030298711259e-04i
10	0.80915996438094-3.84880151791305i	0.90128004009805-3.0902098030518i	0.72768666582468-2.02221089299238i	0.43510944607431-1.07816227651952i	0.189734352113469-0.471439322414668i	0.0570079444788-0.175170252608163i	0.0112858878626416-0.0623023308721057i	0.0042891155095264-0.025649938680435i	0.0058522406455221-0.0122489534071817i	0.00598827665984868-0.00600567127306156i	0.0041240614103712-0.00374815497791307i	0.00175680632230814-0.00358368573502963i	8.585840737565e-05-3.57624225332398e-03i	-0.00040787387798459-0.00299801361083759i	1.897619371695e-05-2.20753687941604e-03i	0.00073207657869411-0.00164184674437187i	0.00123223338199303-0.00132788436024105i	0.00136699532229025-0.00107622578290089i	0.00123993601137403-0.00075022383394302i	0.00105126950599084-0.00034080592231299i	9.43627097773973e-04+5.5539039623994e-05i	8.96238158883607e-04+3.20184506066559e-04i	7.81012276339729e-04+4.25717261579579e-04i	5.38243552499184e-04+4.45939404561994e-04i	2.45444929050489e-04+4.48661889942771e-04i	7.274372435508e-06+4.29407934098981e-04i	-1.46292497256813e-04+3.58622112457443e-04i	-2.33900503471284e-04+2.43959165845101e-04i	-2.65935188738648e-04+1.2331632635014e-04i	-2.42076391311808e-04+2.2433984764143e-05i	-1.70091172293542e-04-5.9611034635243e-05i	-7.0865599529925e-05-1.30629372048074e-04i	3.115225133131e-05-1.80804312024168e-04i	1.22918655064369e-04-1.81329716123653e-04i	1.9801694866136e-04-1.14125393463997e-04i	2.33550669082194e-04+1.470474950384e-06i	1.94759997807698e-04+1.20586277711799e-04i	7.1638186525325e-05+1.99486843124873e-04i	-1.130752357621e-04+2.00026299869795e-04i	-3.36504199543791e-04+9.1538276898136e-05i	-5.82590169421039e-04-1.14826753670705e-04i	-8.03759643827073e-04-3.37250787137502e-04i	-9.08562221810907e-04-4.81646671260366e-04i	-8.30571308408572e-04-5.55669995364855e-04i	-6.25793408618112e-04-6.73408547376043e-04i	-4.66516050995867e-04-8.96721959661249e-04i	-0.00048430702062625-0.00110822625247384i	-0.00062301528156041-0.0011092104761474i	-6.97447892557658e-04-8.44018044208354e-04i
11	1.04157100083901-4.14268754834443i	1.11548489233559-3.38307812862637i	0.91529491079803-2.28830140318492i	0.57845575441192-1.27267301715323i	0.273500719786771-0.576208970801274i	0.085841030262404-0.211816594828901i	0.0073102989822265-0.0681530587863893i	-0.0091728117572214-0.0273803562214667i	-0.0038606703460234-0.0185965663457919i	0.0027829797274618-0.015059521343349i	0.0050000967835019-0.0120454858810005i	0.00390107679989977-0.00998195584847473i	0.00210428203514902-0.00860876447821809i	0.00122182424603971-0.00727133968148122i	0.00143649107126121-0.00580657998602889i	0.00215923360040489-0.00439435751679533i	0.00279616923704423-0.00316572461314014i	0.00308345849983233-0.00212933025025129i	0.00303650402133113-0.00124751500776965i	0.00279447380549361-0.0004819219256169i	0.00248941565135727+0.00017303045531651i	0.0021581061962199+0.00068214019100155i	0.00175047451122914+0.00101606538094979i	0.00123232737850425+0.00118712236569357i	0.0006572452105316+0.00122355439968912i	0.00012852273085362+0.00113749680596684i	-2.75487257843776e-04+9.37936674474245e-04i	-5.24717510312565e-04+6.56465990040364e-04i	-6.20724616202887e-04+3.4409090286387e-04i	-5.82223302589746e-04+4.8884299827251e-05i	-4.3814669748222e-04-1.97459345506852e-04i	-2.22062352777821e-04-3.74965349127532e-04i	2.9915981953502e-05-4.62098454839128e-04i	2.76606379285165e-04-4.33627557582587e-04i	4.66509083450767e-04-2.80871257857855e-04i	5.40037538443818e-04-3.6934373065961e-05i	4.52056533092622e-04+2.19648410527837e-04i	2.00825327578441e-04+3.84663992795543e-04i	-1.69904457111442e-04+3.58989907095895e-04i	-5.96925366833063e-04+9.0270782204843e-05i	-0.00101676384181902-0.00038123527441392i	-0.0013613764348638-0.00091825784187233i	-0.00155767795794185-0.00136814898113934i	-0.00156634631516907-0.00167969885088379i	-0.00144189971402544-0.00191930466832602i	-0.00132788576927267-0.00214170901556892i	-0.00134002734403189-0.00226824389094146i	-0.00144528908768517-0.00214548540053367i	-0.00149527674716751-0.00172896865298185i
12	1.34744764787858-4.48481178220502i	1.41674434081481-3.73443919444521i	1.19618311738811-2.62029440826952i	0.81256060798322-1.5308384171463i	0.435608059561219-0.72604483636438i	0.171171747132654-0.26337464468391i	0.0340395582515639-0.0620051222911496i	-0.013623285914415-0.0052516658235498i	-0.01694130940197-0.0046098522195848i	-0.0069074793073252-0.0144847009945061i	0.0017087463821906-0.0201487256378098i	0.0053556371890497-0.02088151002539i	0.005774618916118-0.0190275820543519i	0.0054789766483379-0.016145018321584i	0.0056776700761085-0.0128980800342445i	0.00630851772808269-0.00963251267693932i	0.00688459335362951-0.00661320900965527i	0.00709173162410195-0.00403240145926122i	0.00689400035849338-0.00197056619349678i	0.00639976551870542-0.00038548142605695i	0.0057226865861281+0.00083142181918567i	0.00490937791622938+0.00176858570873824i	0.00394626082584779+0.00245377410366103i	0.00282994675917513+0.00287092655750017i	0.00163119532779068+0.00299244386725461i	0.00048873971283454+0.00280596140129292i	-0.00045132760297501+0.00233746605812629i	-0.00108985217527754+0.00166175687588585i	-0.00139143245082247+0.00088908216792781i	-0.00137330177717496+0.00013620455981736i	-0.00108650849254095-0.00049793701263359i	-6.03497102152905e-04-9.39733436198026e-04i	-1.630322613443e-05-1.13713781457374e-03i	0.00056116062830176-0.00106303825837573i	9.99318262973067e-04-7.36940567916072e-04i	0.00117775226685865-0.00025164079074593i	0.00102556254030647+0.00022320305873551i	5.55417005646735e-04+4.77779085038497e-04i	-1.35004419578232e-04+3.33543371964628e-04i	-8.99797406080119e-04-2.75632175664228e-04i	-0.00159841819591823-0.00125364078390582i	-0.00213604577695719-0.00236875815514115i	-0.00247742404621081-0.00336579100806609i	-0.00264656147459498-0.00409533545756971i	-0.00272291087049836-0.00454842415313191i	-0.00281218571749191-0.00476323845634087i	-0.00297507102824731-0.00471549982370363i	-0.00316752955478969-0.00433077906045301i	-0.00327408171701442-0.00360471101508968i
13	1.74213193524974-4.89683865539813i	1.82360293863393-4.17214765431721i	1.59613541895102-3.0541377084769i	1.1742924770199-1.89870522850241i	0.725441781810652-0.975677771114991i	0.371791054642177-0.384891232965191i	0.151653288297677-0.086691536219504i	0.0426807621363114+0.018592202040134i	0.0030241745119949+0.026985540940074i	-0.00296328220477123+0.00339429607327368i	0.0023958789303375-0.0196808989544585i	0.0084083414112729-0.0321145178733478i	0.0120306826220417-0.0347218060238492i	0.01378471543087-0.0313097599195063i	0.0147600629193846-0.0251338070024725i	0.0153914058560153-0.0182329893611832i	0.0155897394706689-0.0117673636281126i	0.0152323478838378-0.0063514081470015i	0.0143809950071518-0.0021950138066984i	0.0132014313573516+0.0008138952143812i	0.0118111512209954+0.0029689750583962i	0.0102137075615057+0.0045611462384382i	0.00834535942131337+0.0057433035052559i	0.00618072438877124+0.00650605851642764i	0.00381626011539301+0.00674763041780978i	0.00147380846182691+0.00637735958604849i	-0.00057055114018018+0.00539719365066262i	-0.00207779491449399+0.00393079981850962i	-0.00290626042184848+0.00219868391443328i	-0.00302737000695125+0.0004619691349533i	-0.00251359627565937-0.00103384418095815i	-0.00152033224215125-0.00209574264528513i	-0.0002701461015866-0.00260361123461681i	0.00096754515677197-0.00253030872279503i	0.00191424303991292-0.00196849501851175i	0.00234244541731404-0.00114759354280175i	0.0021443173789241-0.00040992149334468i	0.00137714713480932-0.00012764262743886i	2.51628110824629e-04-5.76834740567113e-04i	-0.00094787311769354-0.00182013275861319i	-0.00198093269056693-0.00366216953658351i	-0.00274444787232196-0.00571744768226646i	-0.00328866569817579-0.00756908771951207i	-0.00375449186607849-0.00892930639802981i	-0.00427965220440033-0.0096984778526565i	-0.00492449865709039-0.0098974257089393i	-0.00564226120863446-0.00956107580152099i	-0.00630224186606885-0.00870838962698559i	-0.00676098778303648-0.0074037403136666i
14	2.24070798723027-5.39753028867053i	2.35236297508741-4.72289675542029i	2.13497836882448-3.62988764433165i	1.68990192549648-2.43617367431442i	1.17865283491258-1.40830503772986i	0.734462933573104-0.677601115680591i	0.416432620172868-0.246425390365434i	0.219870784235845-0.04458145015595i	0.111859373354684+0.015371640936139i	0.0588048272638546+0.0066967441016042i	0.0363812902117052-0.0219258548694301i	0.0292415871541568-0.0452261799674444i	0.0285065525376011-0.0550176546460355i	0.0296398951282795-0.0526109075632833i	0.0306795954702006-0.0427038868509799i	0.0308988008404203-0.0299146102256158i	0.0301149494876555-0.0175109065243249i	0.0284722768439593-0.0072796729126683i	0.02631569870222+0.0002164927384154i	0.0239820784709192+0.0052672339612393i	0.0215997607102612+0.008582688584009i	0.019038979892499+0.0108724043815873i	0.0160404834018426+0.0125529030242671i	0.0124273038704562+0.0136672880684659i	0.0082669207914983+0.0140017661900614i	0.0039001514281572+0.0132998518683179i	-0.0001595483013247+0.0114559766444501i	-0.0033875514514783+0.00861074817990122i	-0.00539242138130823+0.00513343478448835i	-0.00600040087799665+0.00152715736633349i	-0.00527847455480839-0.00169062441335988i	-0.00351378619581204-0.00409365446288709i	-0.00116326391490311-0.00542588404794937i	0.00122420348405346-0.00565675242824818i	0.00311396421628425-0.00500970908262154i	0.00410973927143023-0.0039442004065551i	0.00406395653722699-0.00306660166934107i	0.00312542034293847-0.00296835542266285i	0.00168142208327732-0.00403288030454521i	0.00019269636575477-0.00628920449995941i	-0.00101539506320759-0.00938935523544104i	-0.0018961076595574-0.0127360204547927i	-0.0026708993691616-0.0157063001011792i	-0.0036684501054963-0.0178557173696583i	-0.0051138145615443-0.0189968109920279i	-0.0069946359072873-0.0191363292051149i	-0.0090700306396243-0.0183580010587459i	-0.0109945314956241-0.0167605752289137i	-0.0124715629662674-0.0144822309057582i
15	2.85222519191391-5.99364146576745i	3.00712572002659-5.39764733002232i	2.8112296536812-4.36879148199678i	2.35315724927241-3.18366209089357i	1.78762022942301-2.09273969125638i	1.25599780147335-1.24252207704778i	0.835778504660086-0.667735945405981i	0.539431535017729-0.329908737512211i	0.343754823875491-0.162429559703615i	0.218987763430402-0.099512126826455i	0.142143666191812-0.088555305892846i	0.0975776162098553-0.0935920640464536i	0.0738938909064677-0.0947696801845267i	0.0622651786406952-0.0852589828037696i	0.0563037300074345-0.0665369692555361i	0.0521392999641721-0.0436222528716241i	0.0480612438354303-0.0215910532622076i	0.0438141107047608-0.0037734022667239i	0.0398034506544051+0.0086747597132278i	0.0364143145558833+0.0163352750568812i	0.0336011298908593+0.0206910949426736i	0.0308364396208657+0.023268040742576i	0.0273699024738711+0.0250380214197191i	0.0226188236995573+0.0262237996284649i	0.0164765477413928+0.0264732582573248i	0.0094012134136128+0.0252382451040581i	0.0022752668168805+0.0221542828345005i	-0.0038728538407515+0.0172717355797508i	-0.0081626571342178+0.0110882590728108i	-0.0100795531275257+0.0044192265051042i	-0.00957797219512155-0.00181591062400432i	-0.00707100245117231-0.00681689244308184i	-0.0033250389529303-0.0100861191308377i	0.0007180275421426-0.0115442811762817i	0.0041625541130636-0.0115577824210763i	0.0063809449581042-0.0108602112536827i	0.007172469826969-0.0103648822022592i	0.006790446074354-0.0109009745367262i	0.0057980936382503-0.012950327299439i	0.0047842158971825-0.0164864609982904i	0.0040564802847651-0.0209935549562148i	0.0034735336523867-0.0256671389367238i	0.0025246598860823-0.0297046038149315i	0.0006269271185194-0.0325425855057864i	-0.0025278612110418-0.0339346610536004i	-0.0067769897153834-0.0338708804804426i	-0.01154146369725-0.0324415965825688i	-0.0160734862630382-0.0297613865567829i	-0.0197386962199794-0.0259896891942931i
16	3.57458105507114-6.6627939268955i	3.77356294786033-6.16551293940097i	3.59520084959455-5.23475462445443i	3.11738700791375-4.10799041828273i	2.49017466643603-3.01191126273042i	1.86436067529355-2.09315205542754i	1.3369702419839-1.40371495318803i	0.938561685782333-0.928116724333838i	0.654660035155076-0.621025352710405i	0.45591327851838-0.433088501013824i	0.317158443170109-0.321471472319786i	0.221767585711886-0.252322316653666i	0.158400032078619-0.20155182867675i	0.117672970529428-0.155301907406498i	0.091433549060018-0.108935826509693i	0.0735591838347716-0.0641038025853948i	0.06052900328344-0.0249297393053589i	0.0510326533554998+0.0051758797085412i	0.0448929445077155+0.0251604902217864i	0.0419375834919881+0.0363825221420516i	0.0413194232259566+0.041617893292464i	0.0414647344448928+0.0437534803654267i	0.0405252946643477+0.0447762575576262i	0.0370265428851653+0.0453731407713643i	0.0303834662017487+0.04513661842936i	0.0210755335355323+0.0431420417111083i	0.0104519846513995+0.0385852029448933i	0.0002867975714367+0.0312317897013397i	-0.0077355355225139+0.0215668852133272i	-0.0124440385918566+0.0106653667769522i	-0.0134211356092759-0.0001159433882683i	-0.011031610015522-0.009503160462832i	-0.0062619387424035-0.0166240672123152i	-0.0004215117781769-0.0212082500020187i	0.005220322825556-0.0236263424543877i	0.0097679903533666-0.0247570064258055i	0.012901915600967-0.0257088279358246i	0.0148665253277134-0.0274700668618695i	0.0162250963992952-0.0305970172937263i	0.0174640959564219-0.03505575379551i	0.0186256843592638-0.0402825863427109i	0.0191697421184693-0.0454339862643642i	0.0181714133218195-0.049702502891048i	0.0147775341457334-0.052542985274188i	0.0086842048808054-0.0537151125113791i	0.0003735284973018-0.0531695502294329i	-0.0090132817865582-0.0509005917258865i	-0.0180797831339383-0.046888057927972i	-0.0256307774888497-0.0411628985697955i
17	4.3949125930494-7.33545010386369i	4.62272686281352-6.92958091833606i	4.43789858448023-6.10207644350064i	3.91016193917855-5.05900373687357i	3.18872242992685-4.00387754128883i	2.43808052116388-3.07595951957979i	1.77999239402773-2.33193459978181i	1.26851488975374-1.76569831418729i	0.90047786322126-1.34228243693568i	0.64386186568695-1.02392030759199i	0.463432204009989-0.780701164619064i	0.33321517823077-0.590738693729538i	0.2373705465274-0.437814273396908i	0.166359381945169-0.310550695373376i	0.113760260410602-0.202677895488729i	0.07514886300832-0.112527994027702i	0.0479703291109904-0.0410562318919038i	0.031140223259624+0.0107777195990606i	0.0240521252689947+0.0439392408383511i	0.0254630649120053+0.0617847350785442i	0.0328756367781519+0.0691804952892924i	0.042705493392185+0.0709923823511253i	0.0510865784978922+0.0707606287220099i	0.054892556540965+0.0700829929166343i	0.0525275995238799+0.0688011470173907i	0.0442082149909237+0.0657413065265894i	0.0316991745610688+0.0596139107197348i	0.0176645052323998+0.0497245758649645i	0.0048850216745754+0.0363085478279877i	-0.0044227421321877+0.020475363066076i	-0.00903258743914495+0.0038722044952844i	-0.0088226638134395-0.0117760695588548i	-0.0046016326326537-0.0250996665847259i	0.0022708670075472-0.0353770439760895i	0.0103490265848422-0.0426261576075297i	0.0185110418800381-0.0474850764774545i	0.0261827369274014-0.0509276823504003i	0.0332922028446556-0.0539085599820926i	0.0399686838966982-0.057058342404087i	0.0461183042779194-0.0605374426159166i	0.051096797916256-0.0640933055840113i	0.0536892870629358-0.0672720627741617i	0.0524717597893764-0.0696572936502333i	0.0464202014279801-0.0709992518161978i	0.0354712886584301-0.0711740862785207i	0.0207357809759871-0.0700307403460774i	0.0042392135324187-0.0672627209039778i	-0.0116885386346917-0.0624256137996819i	-0.0250852140252578-0.0551224003996955i
18	5.2976850366711-7.89114473652898i	5.52637510165009-7.52688834473842i	5.29625465680581-6.76004564146606i	4.67088887222456-5.77760026052705i	3.80178587914157-4.7685956044396i	2.87132839216956-3.8672809294333i	2.03237824269001-3.1308213863707i	1.37128669889139-2.55246993671697i	0.90452235236417-2.09326300651955i	0.60052692038438-1.71163195454712i	0.40924902475122-1.37911328337459i	0.28471244016182-1.08223360869283i	0.195217904149762-0.817390793252403i	0.123724085558771-0.585311541872584i	0.063780650726587-0.387843727213326i	0.015035231270781-0.226609825921204i	-0.020195113315547-0.102173765327178i	-0.0393581238202032-0.0131439882004527i	-0.0414230879027898+0.0444489386106504i	-0.0279396856306678+0.0769577934329758i	-0.0031858024228666+0.0919967067859402i	0.0266387880428688+0.0968273359325423i	0.0548734163350749+0.096930633224172i	0.0759743457581671+0.0952906840497585i	0.0866783342127228+0.0925414519498043i	0.0864385120285191+0.0877644088415882i	0.0771142316230769+0.0795347760630386i	0.0621341135715067+0.0668277538792184i	0.0454585187475424+0.0495461479802121i	0.0306452328333688+0.0286159738633692i	0.0202194405480922+0.0057387539540903i	0.0154244475476816-0.0170425245013478i	0.016322761082649-0.0378036506095824i	0.0221427524559228-0.0551016502838852i	0.0317241576072776-0.0681676487583283i	0.0439054141940973-0.0769129113594701i	0.0577226057559753-0.0817810976084742i	0.0723598904659164-0.0835190003062378i	0.0868980781944893-0.082955604318167i	0.100018839652498-0.080863701548237i	0.109880483167568-0.077927785636069i	0.114334239755714-0.074775408883509i	0.111490569828335-0.071984624609708i	0.100439253035938-0.069993447492085i	0.0817922648955095-0.0689119048020871i	0.057752119577442-0.0683309638436598i	0.0316138571612756-0.0672699469677353i	0.006879569924781-0.0643632620475182i	-0.0136526360359959-0.0582743123407538i
19	6.27904684005123-8.18387718316714i	6.47995709139592-7.76973782872826i	6.1674485999234-6.97329862187734i	5.39962990299551-5.97618580614348i	4.33081219670401-4.96586844711137i	3.16186314213789-4.08107137157959i	2.07965244954304-3.38422238664776i	1.21018247179925-2.86673771693137i	0.60058125087737-2.47713146589698i	0.23003624970735-2.15445076232974i	0.0379313208031-1.85247873092722i	-0.04588786386342-1.54905787985829i	-0.07949381284792-1.24322197731509i	-0.099405401727801-0.946570340383178i	-0.121057270746446-0.674519956484755i	-0.144735996000471-0.440229422010252i	-0.162987705613609-0.251539007999662i	-0.167046106627539-0.110182594283367i	-0.15120163689251-0.01246887096525i	-0.114867976143226+0.049126610836493i	-0.0625689632774342+0.0839038021892315i	-0.002384617567992+0.100889938783305i	0.056390898554949+0.107271418446642i	0.105578887042593+0.107622793704642i	0.1397935302911+0.103980623481438i	0.157143608437306+0.096548496790448i	0.158983842054175+0.08467650861277i	0.149000561115293+0.067768166703236i	0.132022641582635+0.045888160643622i	0.112910593265904+0.019998752780491i	0.0957514288736924-0.0081246812551783i	0.0834411162489596-0.0361861841043471i	0.0776169435339614-0.0617495408840508i	0.0788278750675113-0.0826104044443916i	0.0868015140966281-0.0970980879783071i	0.100675714405333-0.104275772314643i	0.119107427192035-0.10403215308615i	0.140246333175801-0.097074840426144i	0.161650552622891-0.08484421555707i	0.18029266932843-0.069362816586315i	0.192812104467895-0.053020879959974i	0.196084427541305-0.038284649858111i	0.188014603893436-0.027319564624313i	0.168291645117138-0.021558845091508i	0.138768186891128-0.021310234889056i	0.103220193596191-0.025543880874181i	0.0664819586279205-0.0319984227443581i	0.033229203182258-0.0376595118749767i	0.0068520592822977-0.039529087369169i
20	7.36099091743774-8.09805283967591i	7.52174651865132-7.52323807163933i	7.11337282057617-6.58383421190762i	6.18760258093017-5.46700064512649i	4.89830022826644-4.36998703522066i	3.45966744947585-3.44666988959748i	2.08846280366652-2.77434278386882i	0.95134053748718-2.3499058491061i	0.13439293199451-2.11159087077159i	-0.35880551279418-1.97318185476349i	-0.58593091738636-1.85596845114659i	-0.63373405856234-1.70849282921392i	-0.58778278535958-1.51159101179761i	-0.51252218607007-1.27223043704571i	-0.44401583841524-1.01216324665719i	-0.392981215529651-0.756751411746137i	-0.353531206395584-0.52706473581795i	-0.313113771069795-0.336071455593384i	-0.260506136661968-0.188257130887348i	-0.190402092320806-0.081407276454193i	-0.104539868807354-0.009290737328391i	-0.0102244110512476+0.0357283122385698i	0.0825120986866224+0.0607433880181456i	0.163906571145871+0.071253525536699i	0.226744008808947+0.070942388360058i	0.267504918638552+0.062039287097972i	0.286399644121168+0.045949019925213i	0.286601461724509+0.023878756349207i	0.273101458590504-0.002707880887663i	0.251562253738746-0.031869382249071i	0.227411003349923-0.061178174042603i	0.205257417491568-0.087871100978634i	0.188601680970077-0.109103177000193i	0.179732514414376-0.12226256069678i	0.179705975668377-0.125314384367287i	0.188328318535588-0.117139125377212i	0.204125441724765-0.097819940754892i	0.22434915332184-0.068821016322399i	0.245123404258352-0.032994507263432i	0.261843642204221+0.005636329425609i	0.2698862164673+0.042341971276898i	0.265562071823432+0.072376031173044i	0.247097883631787+0.091802286453153i	0.215320958260318+0.098305205514447i	0.173737672261566+0.091783008022227i	0.127860966649426+0.07452607776632i	0.0839143647926141+0.0508587663758546i	0.0473021076593896+0.0262625360495108i	0.0213562868731237+0.0061618859955573i
21	8.59374634005809-7.61572771632062i	8.73068348014458-6.78789880953108i	8.25045195169418-5.60975084248992i	7.1956117226489-4.27856199690039i	5.71267411659911-3.00640861932131i	4.01853484988546-1.96844079636815i	2.34856333295097-1.26535507419095i	0.903258406887361-0.910741636517858i	-0.190154104764505-0.844083416445358i	-0.891571386727777-0.961199092490952i	-1.23722678929796-1.14949492541994i	-1.31221700778251-1.31651498319279i	-1.2179449802712-1.40530291862943i	-1.04488970242407-1.39607237416351i	-0.85671322366765-1.29807830517312i	-0.68656959318456-1.13725430778263i	-0.542612181470676-0.944451792407592i	-0.41800627761563-0.747116126027565i	-0.301061804944042-0.565135596930306i	-0.182608167159618-0.410135589175695i	-0.05954548237357-0.286864186504846i	0.065027229474248-0.195357188738156i	0.183884707505791-0.132969505626802i	0.288547955778237-0.095835048764268i	0.371836125909846-0.079693711737538i	0.429471966865331-0.08023685494953i	0.460606273625438-0.093185051679413i	0.46747473947309-0.114276016380854i	0.454555947532885-0.139266062194588i	0.427586835718117-0.163980986867527i	0.392678468522096-0.184414988562747i	0.355634120057537-0.196869821878825i	0.321459482375307-0.19813688473352i	0.293999209440512-0.185733751878646i	0.275637171388217-0.158199896882777i	0.267044275356693-0.115429893385599i	0.267022311644354-0.058982981775202i	0.2725454861042+0.007729538878408i	0.279114149226604+0.079494839366448i	0.281486978845387+0.149684239738368i	0.274746953308726+0.211010349449151i	0.255510210158464+0.256595549116578i	0.222961391080168+0.281182021670792i	0.179361981644917+0.282225164244229i	0.129776529872664+0.260582659112814i	0.080989043687691+0.220566779937437i	0.039865914957343+0.169267410814179i	0.01164643592486+0.115244172396362i	-0.0012997373089105+0.0668684733315638i
22	10.0387950738735-6.8651008379472i	10.1962288966568-5.7493795667465i	9.70186198512414-4.29562493720985i	8.5848527967243-2.70836036851978i	6.97551752141393-1.2113383527905i	5.08016703711853+0.00065817826424i	3.13758816672077+0.80095478449423i	1.36976483578381+1.15050653772649i	-0.05924441555405+1.09420069067251i	-1.06595069717591+0.73790933570328i	-1.64805467410461+0.2155140630413i	-1.86658985537556-0.34354420981565i	-1.81793099401426-0.83800917921293i	-1.605204204242-1.20611714770605i	-1.31655094916883-1.42521737265066i	-1.01380383554142-1.50342137992044i	-0.73119445339332-1.46791355776225i	-0.48103698464741-1.35378704401414i	-0.26240093633683-1.19565923070006i	-0.0693415811687-1.02270178706849i	0.103372403140821-0.856604919206576i	0.257613878929943-0.711516448092724i	0.391813461874115-0.595012976989082i	0.50238476684506-0.509429173258822i	0.585588234445484-0.453179025759035i	0.639065090269454-0.421929694842585i	0.662679657297498-0.409605342909981i	0.658655988648709-0.409232600138138i	0.631201661687356-0.413635866664061i	0.585870738035602-0.415984916523122i	0.528871180136917-0.410204931027161i	0.466429171843132-0.391277943545932i	0.404237107955668-0.355482496135483i	0.346966732095368-0.300621526407931i	0.297833506624559-0.226268845780628i	0.2582412866202-0.134022748618311i	0.227591296016873-0.027701879078252i	0.203373084727228+0.086627898582178i	0.181638180606346+0.200924209882742i	0.157876091956094+0.305835236358726i	0.12818006034723+0.391779389343679i	0.090448436861647+0.450332186384342i	0.045277386643738+0.475687657239023i	-0.003782362477079+0.465874276131131i	-0.05078559628581+0.423399771382479i	-0.088705758517501+0.355094655347538i	-0.111176445343165+0.27110535464143i	-0.114162476685275+0.183204393353594i	-0.097053918453547+0.102768978571544i
23	11.744407827949-6.1276272632899i	11.9841131782746-4.7733729420064i	11.553274053641-3.0943397387061i	10.4637545991185-1.293260711193i	8.82190141162998+0.40478159666591i	6.81144295339624+1.79502870207552i	4.65960193573176+2.73065018288923i	2.59509380936417+3.14598177431447i	0.80873107111504+3.06062091527221i	-0.57405330955497+2.56529089329763i	-1.50361678810045+1.79520482117695i	-1.99957005205298+0.89911134484502i	-2.13188951072649+0.01184714852018i	-1.99663494026786-0.76431018361736i	-1.69309626739676-1.36763685075922i	-1.30713870868819-1.77551833011284i	-0.90263196728856-1.9966417352913i	-0.52023891883916-2.06037086164976i	-0.18121665817161-2.00625043242334i	0.10656684326852-1.87547346374762i	0.34272211636393-1.70503096389338i	0.52991382534909-1.52445282039496i	0.67133968422795-1.35462276903854i	0.76983457370154-1.20803420679871i	0.82799317350324-1.08991621192334i	0.848690831754289-0.999786687470623i	0.835556946510617-0.933116511796415i	0.793184998043524-0.882893527933018i	0.72705326841771-0.840960666217329i	0.643237006253173-0.799075603104224i	0.548018154417489-0.749701492433693i	0.447471886325238-0.686583998238301i	0.347067375100121-0.605191074291773i	0.251293807049527-0.503083432889864i	0.163326165489746-0.380246804015691i	0.084774730809512-0.239361376714931i	0.0155979594639006-0.0859260088137728i	-0.0457268137769715+0.071883965765449i	-0.101709787567022+0.223745828613903i	-0.155047667863041+0.358173230731112i	-0.207644980334249+0.463919900293603i	-0.259695378335855+0.531637901398851i	-0.3091118085777+0.555504617429112i	-0.351550252622981+0.534467564924141i	-0.381126408390594+0.472781658943544i	-0.391715017790117+0.379638670392051i	-0.37851842453981+0.267887813272053i	-0.339472672022914+0.15206482657624i	-0.276078415094642+0.046118765925428i
24	13.7416761180969-5.7941832129735i	14.1370981830787-4.3396805355083i	13.8625580892148-2.5776227616608i	12.9111664502044-0.6965201842128i	11.3610056191396+1.0918195232144i	9.36496823669108+2.58795321826194i	7.12620369449416+3.63812547702657i	4.86468983973252+4.15777341482378i	2.78255554882838+4.14046647431476i	1.03567488086046+3.65144831575311i	-0.28311478174246+2.80876350230136i	-1.14722060980379+1.75753466478774i	-1.58746096172958+0.64370754259781i	-1.67525341742314-0.40742231508788i	-1.50289465546951-1.30473196590486i	-1.16550057722428-1.99611836360215i	-0.74764015390743-2.4659559060852i	-0.31580981845653-2.72760891226869i	0.08373079524847-2.81370408875911i	0.42324239550839-2.76645168884425i	0.68969525610319-2.62954489429373i	0.88041441894628-2.44236846719361i	0.99921047387121-2.23660407218487i	1.05346633133256-2.03490481968066i	1.05221708654356-1.85111253951925i	1.00501647504938-1.69145383404837i	0.92131278582085-1.55621508295714i	0.8100992002392-1.44151377377305i	0.67969053982364-1.34091937878127i	0.53755899374631-1.24680707169877i	0.390210390799-1.15143346903291i	0.24309890504648-1.04779183596404i	0.100575717122063-0.930327752962289i	-0.034136092694839-0.795576460657223i	-0.158940229184493-0.642730634549283i	-0.272819391085144-0.474080929174589i	-0.375699659270237-0.295214794427197i	-0.468179587791445-0.114835043370822i	-0.551099429715892+0.055914746745874i	-0.624980132169597+0.204651384380381i	-0.689432994732013+0.319392068767905i	-0.742700961027299+0.390412041215969i	-0.781509445264929+0.411992738008937i	-0.801357331948026+0.383694366505076i	-0.797269660422038+0.310839587730583i	-0.764891884014562+0.204037909830283i	-0.701679431449976+0.077782370271774i	-0.607874023350979-0.051641885896618i	-0.486988500039748-0.16854145191017i
25	16.0685889479549-6.2665671506369i	16.7102883740122-4.9138425618908i	16.7079936800168-3.2750187128727i	16.0373870216887-1.5118249352556i	14.7474300382546+0.1920506787143i	12.9554184716064+1.6589251480855i	10.8303664809946+2.7443400145881i	8.56798749519787+3.3579685523244i	6.36236707746+3.47420128928293i	4.37992815199583+3.13091365667458i	2.74039122461164+2.41764175511922i	1.50747677152726+1.456566767924i	0.689709629216192+0.380814204449857i	0.249545556377502-0.685535797884103i	0.11766190247067-1.64243499357918i	0.20885242480298-2.42219600765502i	0.43644463929811-2.99116613142694i	0.72320092280926-3.34601952728354i	1.00787889248767-3.50662405175781i	1.24767534779848-3.50753561827408i	1.41746183471247-3.38983223204255i	1.50699357523594-3.19443001230275i	1.51721142335257-2.95741829673932i	1.45649284383566-2.7074451429941i	1.33737922704068-2.46484341765495i	1.17401386314631-2.24201888731778i	0.98031844563186-2.04459684477839i	0.76882272985477-1.87289828735746i	0.5500208902413-1.7234438244319i	0.3321286818575-1.59032215064299i	0.12113158976585-1.46637804312255i	-0.07896921970552-1.34425131772716i	-0.2657929077745-1.21732388397311i	-0.43816348001425-1.08061011761843i	-0.595692494626864-0.93157059276977i	-0.738388944953873-0.770763448769284i	-0.866305613463286-0.602197392430589i	-0.979220241913307-0.433238738162556i	-1.07635370912667-0.27396566994265i	-1.15614592593489-0.13595509419699i	-1.21613500366245-0.03061342600287i	-1.25300196867616+0.03270912637942i	-1.26283722459119+0.04848853652777i	-1.24164863569944+0.01632474245988i	-1.18606955524618-0.05852824871061i	-1.09415611725937-0.16555621790722i	-0.966111420998785-0.290272161733101i	-0.804761971709881-0.416179286193848i	-0.615648894179547-0.52705134225855i
26	18.7812362313581-7.8104680239237i	19.7775127668829-6.7677271215317i	20.1840215968317-5.4592663970167i	19.9612671832898-4.0104712133662i	19.1296844689652-2.5659364382483i	17.7681726994447-1.26909302685i	16.0037176662434-0.24178805381i	13.9939182375467+0.4323387987489i	11.9056417838818+0.7176840377634i	9.89368931965091+0.62823346197432i	8.08311946648354+0.221137867859i	6.55787004229113-0.41580940067685i	5.35683451136528-1.17990217556671i	4.47699819096008-1.96930715767377i	3.88198666186908-2.69620754818219i	3.51366812613249-3.29555736888052i	3.30434924082842-3.72884129881193i	3.1875147186308-3.98327199355563i	3.10578437044763-4.06758034892539i	3.01556748421551-4.00587839343736i	2.88859075390499-3.83102922670586i	2.71094645518467-3.57865122390256i	2.48052114096518-3.28245168380812i	2.20365833905727-2.97115305785422i	1.89175548443806-2.66692994477432i	1.55827633637974-2.38505872800628i	1.21644089168457-2.134395804578i	0.87767536025476-1.91831935779189i	0.55078017721012-1.7358547588344i	0.24170138183013-1.58281428791057i	-0.04624183212284-1.45288338681692i	-0.31182625009218-1.33865427576811i	-0.555232568746-1.23263247195673i	-0.77731385505365-1.12822437657338i	-0.97892045663826-1.02066762729383i	-1.16034944146283-0.90781099590214i	-1.32096020731823-0.79061054635695i	-1.45897607321644-0.67320352290266i	-1.57147620986394-0.56246184896219i	-1.6545724058363-0.46701083086713i	-1.70375751632921-0.39580928191033i	-1.71440242751435-0.35649760595724i	-1.68236269563394-0.35379937678037i	-1.60463505256095-0.38828383038579i	-1.47998269940825-0.45574931387459i	-1.3094350816199-0.54737745779012i	-1.09657108891907-0.65065878789696i	-0.847518932774012-0.750938152539122i	-0.57064923862247-0.83330936610875i
27	21.8993437056553-10.4005140338337i	23.349060273232-9.8054639482377i	24.2834371677808-8.9535732673206i	24.6491085207735-7.9297415599765i	24.4387530911598-6.8353808137849i	23.691864598313-5.7748560755943i	22.4891696735187-4.841504897232i	20.9416221567032-4.1056811463049i	19.1758814246892-3.6068423172252i	17.3187535572405-3.3508491058161i	15.4831207477351-3.3125842773577i	13.7574224248754-3.442981950193i	12.1999189949651-3.678817758541i	10.837981266111-3.9532868940753i	9.67173564793885-4.20551568657885i	8.68074186669062-4.38762789031611i	7.8320849527904-4.46866060950735i	7.08832780386722-4.43531685827571i	6.41411450770344-4.2901000914896i	5.78071103840824-4.04770943607824i	5.16828554737476-3.73066246114125i	4.56615839564874-3.36499499047373i	3.97153058965576-2.97664089521035i	3.38731440951715-2.58880440573591i	2.81966556804702-2.22037544618238i	2.27569739896167-1.88525076697665i	1.76169428838395-1.59232683582377i	1.28197611665647-1.34591641118164i	0.83842613652533-1.14638536702948i	0.430594976442689-0.990879226287208i	0.056235008689511-0.874081394841919i	-0.287903524510419-0.788996150596851i	-0.605179378743469-0.727768312247564i	-0.898213545214299-0.682538354350685i	-1.1682012172022-0.64629606601316i	-1.41446017719252-0.61365341184365i	-1.63425903206726-0.58142575965075i	-1.82293712786616-0.54890506879315i	-1.97429983094263-0.5177369862175i	-2.0812479825065-0.4913743738503i	-2.1365783356258-0.47416090310946i	-2.13387297529167-0.47018086266532i	-2.06838176252493-0.48207359803705i	-1.93779577824852-0.51003500476069i	-1.74281518011833-0.55120525755796i	-1.48743445484057-0.59957458839306i	-1.17890168548498-0.64644212693093i	-0.82735228938223-0.681358894885374i	-0.44516420041641-0.693398680552798i
28	25.296830831738-13.6468776577819i	27.2365255443667-13.5064493662309i	28.7370557872047-13.097383593655i	29.7319846736393-12.4666815424244i	30.1883025546907-11.6764480946157i	30.1087299782034-10.7958601224096i	29.529791049194-9.8924692278541i	28.5160415030686-9.0242584477439i	27.1514576837515-8.2336936683631i	25.5294094309217-7.5445898134853i	23.742772466014-6.9620497201881i	21.8755719164333-6.4751597146031i	19.9971427357945-6.0616649588017i	18.1592491158623-5.6935882735378i	16.3960482941009-5.3427316947417i	14.7263281281223-4.9851858721688i	13.1571695799416-4.604298919649i	11.6881123138316-4.1919319829895i	10.3150129238986-3.7481658856218i	9.033024277504-3.27985844589795i	7.83841835738915-2.79855738313342i	6.72925456229184-2.31825616310849i	5.70510962667498-1.85337276093122i	4.76620835908319-1.41717966212475i	3.91232518954371-1.02076179473004i	3.14178250301427-0.6724604510643i	2.45078015055738-0.37769232285959i	1.83317996514255-0.13901419107694i	1.28076335986642+0.04367588828269i	0.783895019990164+0.172868747481899i	0.332468872037991+0.253129666642842i	-0.083015355358612+0.290731770318907i	-0.470399375314978+0.293218422163392i	-0.834975354166585+0.268885642360544i	-1.17886547451599+0.22620095954437i	-1.50074453514875+0.17320609723413i	-1.79593898283126+0.11697613989834i	-2.05689691091522+0.06321761523557i	-2.27398700391142+0.01607680159033i	-2.43655183992877-0.02180213065123i	-2.53411423549633-0.04897556051387i	-2.55761678184741-0.06471156756538i	-2.50056714599701-0.06841106115862i	-2.35996769244145-0.05905820106447i	-2.13692897323941-0.03481650035506i	-1.83690187756496+0.00714046194903i	-1.46950904974587+0.07052024715766i	-1.04800603059965+0.15953392714655i	-0.58844803744146+0.278306996050274i
29	28.6266552790112-16.8957670273922i	30.9857869425597-17.0839630183873i	32.9651255077466-16.9723129584535i	34.4876436622865-16.578838441116i	35.5000257917266-15.9368440619385i	35.9760213369773-15.0908199968856i	35.9171015626482-14.0914482007293i	35.3504712702427-12.9904586456072i	34.3248597589389-11.8360520285351i	32.9047989872504-10.669448662601i	31.1642433475949-9.5228791813406i	29.1803771924601-8.4190572773643i	27.0283085600732-7.3719264446569i	24.7771029190617-6.3882984909924i	22.4873270610689-5.4699267258603i	20.2100094053058-4.6155812845395i	17.9867257361685-3.8227960205095i	15.8504148276385-3.0891000462993i	13.8265192400992-2.4126935059756i	11.9341154671684-1.7926444414036i	10.1868145414208-1.2287528320269i	8.59334543175215-0.72124544707908i	7.1578496365042-0.27044045421276i	5.87999648059625+0.12352890099303i	4.75506651303106+0.46089758994477i	3.77414727603675+0.74237031832456i	2.92455111319219+0.96917819632621i	2.19051162641819+1.14313165930513i	1.55415694242717+1.266697575685i	0.99670481612943+1.34310592735829i	0.49978400278499+1.37646839139218i	0.04676194248104+1.37187500761937i	-0.37604864461109+1.33543025332846i	-0.77842346851754+1.27419700310557i	-1.16559860692971+1.19603347594222i	-1.53804729761081+1.10932954237706i	-1.89169026840626+1.02266900157609i	-2.21852714854035+0.94445856848317i	-2.50763573804286+0.88256908236106i	-2.74644920505411+0.84402913737179i	-2.92219235816361+0.83479779845309i	-3.02334050129552+0.85962511917353i	-3.04096082678757+0.92199148771165i	-2.96980833533766+1.0241036019478i	-2.80907546371985+1.16691875334706i	-2.56273419734898+1.35017055337082i	-2.23945637523197+1.57237666430742i	-1.85214535034833+1.83081955555173i	-1.41715272460104+2.12150161260835i
30	31.3678464834515-19.4962719167233i	33.967956059627-19.820231640591i	36.2230948556517-19.8083329115295i	38.0511725123558-19.4621422707271i	39.3875426416983-18.7995222507532i	40.1888759974844-17.8528616831908i	40.435294806353-16.6662164506409i	40.1306402241739-15.2917235959213i	39.300968107921-13.7857052394513i	37.9915632546398-12.2048687672419i	36.2629002049382-10.6029449272274i	34.1860431495886-9.0280036847294i	31.8379665530385-7.5205712616195i	29.2972036282399-6.1125622233173i	26.6401134390329-4.8269540341408i	23.9379251882985-3.6780765862665i	21.2545947601783-2.6723660747005i	18.6454123179475-1.8094350410829i	16.1562404887106-1.0833287550773i	13.8232411363831-0.4838623957161i	11.6729583387897+0.0020438894809i	9.72265492552553+0.38909797606808i	7.98083759399545+0.69249160989165i	6.44794054436413+0.9269262683455i	5.11716239157349+1.10584857564887i	3.9754623502287+1.24092426041894i	3.00471941571118+1.34176474016883i	2.18304515029221+1.41590164924084i	1.48622084941733+1.46898409844413i	0.88920786043904+1.50515416397531i	0.36765988413842+1.52754107371221i	-0.10064831867854+1.53880609190443i	-0.53456775220051+1.54166931677473i	-0.94858630018512+1.53935631611597i	-1.35217973448407+1.53591542938003i	-1.74955572973152+1.53637361404268i	-2.13981388251867+1.54671757316195i	-2.517509743468+1.573705364189i	-2.87357461229108+1.62452998515102i	-3.19650946760747+1.70636937468922i	-3.47374511434352+1.82586623003126i	-3.69304510364962+1.98858586305764i	-3.84382571573563+2.19850104971948i	-3.91827908147782+2.45754963793796i	-3.91221009632954+2.76530373721834i	-3.82553185039459+3.11877887618922i	-3.66240291710016+3.51239810264343i	-3.43102719515202+3.9381106197477i	-3.14316744161498+4.38564884027422i
31	32.9965881245797-21.0773947927032i	35.6012887562114-21.3688409851191i	37.8774369985494-21.3024692011332i	39.7456211692925-20.8749834919596i	41.1404215480281-20.0999956481311i	42.0142145610481-19.007295550509i	42.339769153213-17.6409511787161i	42.1114436692927-16.0564178024653i	41.3449334998357-14.3169245070112i	40.0756600803533-12.4894616095967i	38.3560125261129-10.6407106002617i	36.2517403982014-8.8332402186953i	33.837842124262-7.1222438838652i	31.1942975244015-5.5530236664012i	28.4019599592075-4.1593443708178i	25.5388635547192-2.9626978128046i	22.6771257569238-1.9724402845777i	19.8805470797637-1.1867015935047i	17.2029383631335-0.5939157101054i	14.6871480535159-0.1747926225529i	12.3647213273883+0.0954616176089i	10.2560994176931+0.2448658555593i	8.37125892402733+0.30249709130641i	6.71069335535952+0.29657834670752i	5.26664833553521+0.25292684135993i	4.02453375670905+0.19382759600051i	2.96444748741631+0.13735664926093i	2.06275393562042+0.09714008686236i	1.2936659139879+0.08250274358576i	0.63078001976841+0.098935641196358i	0.048515175529086+0.148794952990272i	-0.476597255294383+0.232137643004085i	-0.964823307105945+0.347599297741968i	-1.43238450107821+0.49322694280413i	-1.89090461679242+0.66719246427757i	-2.34717238828193+0.86832923822326i	-2.8032291361773+1.09645437964825i	-3.25676842632235+1.35246040250103i	-3.70181152217941+1.63818180014187i	-4.12960058791526+1.95606280749725i	-4.52963436020225+2.30867095999408i	-4.89076097764035+2.6981154814869i	-5.20224151232297+3.12543849440491i	-5.45470579901511+3.59004927918603i	-5.64093819128326+4.08926658633593i	-5.75645229922855+4.61802142259376i	-5.79983705483095+5.16875392517921i	-5.77287782613203+5.73151510808414i	-5.6804725015045+6.29426050273942i
32	33.18983074494-21.6427321453488i	35.5793100060919-21.8108111893582i	37.6525729345134-21.6220319751402i	39.3404422904915-21.0748818937379i	40.5858694763409-20.1841072094631i	41.3471682638087-18.9802725769802i	41.6003270320626-17.508221509697i	41.3402201653795-15.8245441033974i	40.5806371905669-13.994247810064i	39.3531524722009-12.0868967439326i	37.7049568734364-10.1725276214422i	35.6958549744119-8.3176621072613i	33.3946890878264-6.5817159086773i	30.8754798606594-5.0140578381731i	28.2135720517077-3.6519035884477i	25.4820461210981-2.5191474481773i	22.7486074287173-1.6261497861811i	20.0731027576067-0.970417708368i	17.505746759799-0.5380484171408i	15.0860763982748-0.3057550110253i	12.842595700179-0.2432658209569i	10.7930302957611-0.3158813982349i	8.94508323349832-0.48698612086266i	7.29757029110936-0.72034038543843i	5.84181260428455-0.98201960853784i	4.56317391710754-1.24191239520538i	3.44264558110175-1.47473706675212i	2.45840108740589-1.66057887249373i	1.58726041789683-1.78498639279517i	0.80602070599801-1.83869294500624i	0.09262247847495-1.81704656951224i	-0.57287002704998-1.71924078718586i	-1.20748962265734-1.54743889052552i	-1.82479847812359-1.30587853852829i	-2.43453806615486-1.00003241973412i	-3.04249760020448-0.6358861490568i	-3.65059506251172-0.21937758560647i	-4.2571566248684+0.24397655861966i	-4.85737107571862+0.7492596346489i	-5.44388693004779+1.29215034901198i	-6.00751257863838+1.86876153861857i	-6.53797537175256+2.47536277030305i	-7.02469471957477+3.10803610818546i	-7.45752724028784+3.76231815796617i	-7.82744806430739+4.43287948826681i	-8.12714035362085+5.11328487799003i	-8.35147332758229+5.79586547035326i	-8.49785607340815+6.47171851751684i	-8.56645910916128+7.13083422854783i
33	31.9301793665934-21.4496841696837i	33.9564219454593-21.47242291419i	35.6865940554637-21.1561858869045i	37.0665201879377-20.5021574651729i	38.0527489768848-19.5258870452844i	38.6149466595701-18.2568976723536i	38.737553833314-16.7373861837527i	38.4205744202654-15.0200905284147i	37.6794363494012-13.1654715897948i	36.5439399626711-11.2384153814396i	35.0563845092477-9.304700727802i	33.269027598714-7.4274935183106i	31.2410807281163-5.6641200376628i	29.0354716301145-4.0633402341573i	26.7156093866186-2.6632911385587i	24.3423718200976-1.4902070014843i	21.971499796099-0.5579532414261i	19.651534755085+0.1316566243699i	17.4223801244929+0.5878515536044i	15.3145105713797+0.8293376840703i	13.3488011230402+0.8823431194608i	11.5369055965873+0.7784501373581i	9.88208351172277+0.55238660864476i	8.38035790307648+0.23992865084179i	7.02188268886843-0.12396351555318i	5.79240557717165-0.50669039533705i	4.67472802678533-0.87918987324221i	3.65008420894787-1.21673169252605i	2.69938298002361-1.49934539184948i	1.8042777974011-1.71192007282776i	0.94804728889902-1.84402964331529i	0.11628272591279-1.88954535018036i	-0.70261225774631-1.84609948657255i	-1.51709919981636-1.71446147097319i	-2.332346873305-1.49788143769073i	-3.15022468513345-1.20144828613516i	-3.96943437551277-0.8314997845288i	-4.78576693027025-0.39511251662065i	-5.59247088006275+0.10031031174694i	-6.38071664701086+0.64734455699077i	-7.14013951733856+1.2387442954732i	-7.8594415345008+1.86754198860022i	-8.52703049847477+2.52706330704852i	-9.13167259363399+3.21087463498716i	-9.66313405663057+3.91268369829276i	-10.1127866984903+4.6262142327817i	-10.4741519117439+5.3450743596435i	-10.7433579824598+6.062635818956i	-10.9194862196726+6.7719380303724i
34	29.4357799700796-20.8461600582763i	31.0270164906102-20.7405315790183i	32.3512743442838-20.3197250910076i	33.3699923336347-19.5854936195036i	34.0538046190641-18.5514632097937i	34.3841014674695-17.2428202785204i	34.354012449696-15.6953206739522i	33.9687330534566-13.953674193361i	33.2451655882117-12.0694077542095i	32.2108984550218-10.0983512938163i	30.9025991375517-8.0979187140582i	29.3639406141623-6.1243690798645i	27.6432140360042-4.2302297835163i	25.7907994643776-2.462044245319i	23.8566698062995-0.8585743432924i	21.8880911394525+0.5504541073463i	19.9276573051442+1.7450212842186i	18.0117612235065+2.7149039970992i	16.1695639779973+3.4592347151295i	14.4224797978272+3.9856108955135i	12.7841549068323+4.3088601478595i	11.2608843917408+4.449578703356i	9.85238631520154+4.43256122500259i	8.55283756201209+4.28523070864194i	7.35207139885192+4.03616046583544i	6.23684136111837+3.71375878866539i	5.19206791011401+3.34516375285447i	4.20200087505335+2.95537327041976i	3.25124941518711+2.56661591077495i	2.32564972217788+2.1979523848837i	1.41295702291148+1.86508639438918i	0.50336137482634+1.58035659898452i	-0.41016429241397+1.35287809094069i	-1.33167035379085+1.18880107013007i	-2.26217554032185+1.09165542628254i	-3.19973604319021+1.06275182604695i	-4.13962562941987+1.10161207888728i	-5.07461574752626+1.20640370877905i	-5.99534603755985+1.37435574209303i	-6.89077597326313+1.60213488723244i	-7.74870732758426+1.88616378614243i	-8.55636482917104+2.22286613121044i	-9.30101906160958+2.60882736398232i	-9.9706318017305+3.04086448032537i	-10.5545001337536+3.5160040833454i	-11.0438723669174+4.031374019324i	-11.4325065513006+4.5840203361396i	-11.7171416929165+5.1706674472387i	-11.8978529888904+5.7874447329254i
35	25.9943667388686-20.2365275055084i	27.1211599748138-20.0568951497266i	28.0107096459201-19.5887616178525i	28.6372902031882-18.8327146173404i	28.9827138072631-17.7987634872883i	29.0372588562998-16.5061530118464i	28.8001706093665-14.9827008103014i	28.2796930520381-13.263692205667i	27.4926243418811-11.3903978881175i	26.4634225850935-9.4083060125419i	25.2229212094569-7.3651792211083i	23.8067408419656-5.3090568285532i	22.25350487914-3.2863223419498i	20.6029771127407-1.3399468939948i	18.894241038213+0.4919987212798i	17.1640320316802+2.1774948993839i	15.4453165996139+3.6913463797662i	13.7661893522587+5.0155660393305i	12.1491307506684+6.1393849088442i	10.6106398018683+7.0589273004249i	9.16122843353072+7.77660763356674i	7.80574061477828+8.30031672387799i	6.54394115790579+8.64246980807162i	5.37130755551995+8.81898697793043i	4.2799534161009+8.8482700915751i	3.2596135666269+8.75023007264553i	2.29862760871236+8.54540636530212i	1.38486916087725+8.25420766022061i	0.50658053434871+7.89629105665406i	-0.34691444260136+7.49008642157659i	-1.1846346996254+7.05246428606646i	-2.01350845448847+6.59853924183663i	-2.83807958268079+6.14159623341704i	-3.66034648977516+5.6931239716248i	-4.47972362076541+5.26293745639428i	-5.29311505424225+4.85936988742269i	-6.09509007178132+4.48951280035252i	-6.87815141675372+4.15948202485382i	-7.63308749866936+3.87468613986936i	-8.34939957119613+3.64007377312783i	-9.01579365676755+3.46033671303522i	-9.62072469813146+3.34004772646363i	-10.1529773057406+3.2837154739975i	-10.6022639390779+3.295744092316i	-10.9598179240316+3.3802917678908i	-11.2189559209957+3.5410306225341i	-11.3755828385597+3.7808189180664i	-11.4286121547246+4.1013052420993i	-11.3802764303759+4.5024921391826i
36	21.9053965361193-20.1168132872389i	22.5612045607427-19.9754542841835i	23.0033961048899-19.5811961330629i	23.2153687105568-18.93346323302i	23.1865466840702-18.0389475451779i	22.9129196597661-16.9115190699665i	22.3972801782825-15.5718087970765i	21.6491406093877-14.0464834810464i	20.6843304264185-12.3672511585557i	19.5242957895506-10.5696531354012i	18.1951428858694-8.691710868677i	16.7264828862612-6.7725037621682i	15.1501483695427-4.8507558594066i	13.4988577010827-2.9635057540568i	11.8049047058146-1.1449252416569i	10.098946149891+0.5746607488056i	8.4089496601819+2.16951630984216i	6.75935081968157+3.6189795297776i	5.17045164404074+4.90768835899526i	3.65807499298014+6.02556138509099i	2.23347221967052+6.96756096166345i	0.90346587386292+7.73327626224837i	-0.32920336978528+8.32637025372406i	-1.46536547749267+8.7539372773171i	-2.50879066920241+9.02581719666187i	-3.46548650078159+9.15390848003689i	-4.34296717718652+9.15151684038884i	-5.1495353550779+9.03276892542601i	-5.8936103803023+8.81211275260961i	-6.58312964728175+8.50391872943729i	-7.22504235736253+8.12218764259747i	-7.82490803307353+7.68036522942655i	-8.38660615293373+7.19125700233303i	-8.91215842298466+6.6670319123081i	-9.40166150441532+6.11929918243117i	-9.85332531106259+5.55923917895887i	-10.263610005513+4.9977665125123i	-10.6274532430359+4.4457017311604i	-10.9385777433391+3.9139271019534i	-11.1898676886712+3.4135022479101i	-11.3738006393632+2.9557169990451i	-11.4829196348701+2.5520618838022i	-11.5103280386206+2.2141013066858i	-11.450187712017+1.9532405808419i	-11.2981995475279+1.7803854084027i	-11.0520445463498+1.7055007586814i	-10.7117637532016+1.7370848630563i	-10.2800566474811+1.8815825848546i	-9.76248012222048+2.14277002756534i
37	17.6272781664598-20.9460324145915i	17.8600627276652-20.9971888225562i	17.9011751225525-20.8430608803804i	17.7407136792481-20.4824678291225i	17.373607189122-19.919598591249i	16.7999272395505-19.1639567637682i	16.0249912276285-18.230083089073i	15.0592460476759-17.1370668975459i	13.9179349685447-15.9078703355558i	12.6205627917011-14.5685000613868i	11.1901860914779-13.1470697043372i	9.6525653306549-11.6728021093321i	8.0352232016098-10.1750228334242i	6.36645815034567-8.68219538964451i	4.67436342581391-7.22104448973827i	2.98590015014397-5.81580641830286i	1.32606807155051-4.48763628888699i	-0.2827896909221-3.25419105360814i	-1.8215208329973-2.12939560883286i	-3.27452026708731-1.12338801210236i	-4.62990274210628-0.24262948365799i	-5.87949600511807+0.50984383527019i	-7.01866810966333+1.13405697360132i	-8.04601020963826+1.63265384738327i	-8.96290202971438+2.01041205604757i	-9.77299101647463+2.27374949473904i	-10.4816179587078+2.4302546628924i	-11.0952217714398+2.4882679201719i	-11.6207544212029+2.4565349768585i	-12.0651339473959+2.343947071832i	-12.4347595462683+2.1593750441577i	-12.7351080574029+1.9115972655893i	-12.9704262168784+1.6093145413443i	-13.1435279532617+1.2612389178353i	-13.2557009829148+0.8762381146859i	-13.3067221405227+0.4635132297625i	-13.2949763527423+0.032784612029i	-13.2176699996749-0.4055405186499i	-13.0711256770456-0.8402449169524i	-12.8511421446285-1.2592470576035i	-12.5534006095586-1.6496368763574i	-12.17389654523-1.9978177706824i	-11.7093750913968-2.289764948155i	-11.1577478158297-2.5114029229729i	-10.51846931672-2.6490968869159i	-9.79285384353533-2.69024423242094i	-8.98431479506004-2.6239441666111i	-8.09851353774067-2.44171565808274i	-7.1434083310647-2.13822744834079i
38	13.90301382147-22.781758807421i	13.8579370249927-23.1358708565648i	13.6522039911191-23.3338131700412i	13.2814446506054-23.3733075623948i	12.745105727069-23.2557837999679i	12.0466017538946-22.9863408791316i	11.1933177642348-22.5735641751409i	10.1964588678005-22.0292061931487i	9.0707497316342-21.3677462431804i	7.8339948200594-20.6058511272686i	6.5065176257087-19.7617643915335i	5.1105035682992-18.8546554667552i	3.669276340625-17.9039618244966i	2.2065409230189-16.9287569805802i	0.745628062743-15.9471748055854i	-0.6912253556764-14.9759163270866i	-2.0835278894029-14.0298593428884i	-3.4130888967869-13.1217841337448i	-4.6644549491078-12.2622208719066i	-5.8252111003836-11.4594165109274i	-6.8861380411029-10.7194115517811i	-7.8412236381139-10.0462106059872i	-8.68753467340857-9.44202553452882i	-9.4249613501992-8.90756644156704i	-10.055853000675-8.4423541294771i	-10.5845681402795-8.0450278297518i	-11.016965379945-7.7136240370444i	-11.359863622322-7.4458058983692i	-11.6205004004098-7.2390275561702i	-11.8060162087374-7.0906237497045i	-11.922990333343-6.9978214354885i	-11.9770501659055-6.9576767679065i	-11.9725714917903-6.9669470669345i	-11.9124820076758-7.0219130035532i	-11.7981746125383-7.1181708168308i	-11.6295311023351-7.2504176661948i	-11.4050510663244-7.4122550190514i	-11.1220753110863-7.5960351597079i	-10.7770882929283-7.7927744466646i	-10.3660800618784-7.9921538921869i	-9.8849453159068-8.18262312290018i	-9.32989548926435-8.35161801221125i	-8.69785945170882-8.48589553356824i	-7.98684940560912-8.57198200651915i	-7.19627089114747-8.59672328059867i	-6.32715932582048-8.5479179414985i	-5.38233002004618-8.41500775800774i	-4.36643386820443-8.18979373573738i	-3.2859166050276-7.86714169116888i
39	11.5101247722825-25.0104470570142i	11.3993467382233-25.6383184954677i	11.1695828458918-26.1425104234627i	10.8203403424713-26.5183912388004i	10.3538962327371-26.7637863625521i	9.7753228464417-26.8789919018035i	9.0924116464971-26.8667027045237i	8.3154947142366-26.7318592675365i	7.457168283903-26.481422224018i	6.5319275944791-26.1240869249541i	5.5557268998964-25.6699536782236i	4.5454824567753-25.1301713025077i	3.5185394498813-24.5165726362592i	2.492125922773-23.8413204353893i	1.4828177168047-23.1165807016227i	0.5060381157596-22.3542379963055i	-0.4243856515372-21.5656638816255i	-1.2965896075025-20.7615455312235i	-2.100948209277-19.9517770553448i	-2.8302463609579-19.1454115129701i	-3.4797422249789-18.3506672627877i	-4.0471202302784-17.5749785472176i	-4.5323391086409-16.8250772795865i	-4.9373849408378-16.107091124555i	-5.2659437887797-15.4266422613075i	-5.5230122889735-14.7889317483104i	-5.7144673909155-14.1987961301092i	-5.8466181006481-13.6607257183872i	-5.9257625544394-13.1788376435486i	-5.9577729847445-12.7568010505358i	-5.9477291993613-12.3977164017621i	-5.8996181861684-12.1039554273951i	-5.8161135475905-11.8769725050596i	-5.6984438765754-11.7171018548249i	-5.5463541622681-11.623357638999i	-5.3581591360818-11.5932556543977i	-5.1308824249841-11.6226756609535i	-4.8604707508634-11.7057824451404i	-4.542068464346-11.8350214898739i	-4.170334654067-12.0012017126632i	-3.7397831041975-12.1936733113772i	-3.2451245989244-12.4006035548866i	-2.6815915379234-12.6093476561155i	-2.0452265029043-12.8069059834138i	-1.3331191988665-12.9804531349238i	-0.5435799117024-13.1179191506502i	0.3237579576841-13.2085986799852i	1.2679088848474-13.2437605341918i	2.2865773957093-13.2172279583752i
40	10.7152127905493-26.6250300318206i	10.7075907489758-27.3588581413125i	10.6204465841199-27.9769364761689i	10.454391151114-28.4720055324359i	10.2117584076991-28.8385888222625i	9.896570227484-29.073087863633i	9.5144409282768-29.1738277911822i	9.0724236461122-29.141054185011i	8.5788035048946-28.9768838806199i	8.0428452158941-28.6852144819447i	7.4745051362636-28.2715989256559i	6.8841197774255-27.7430926335638i	6.2820841586929-27.1080814652564i	5.6785341531607-26.3760988044519i	5.0830470110507-25.5576396787771i	4.5043735493118-24.6639788630632i	3.9502140862581-23.7069985285379i	3.427048138839-22.699029285748i	2.9400252888724-21.6527065647416i	2.4929215975506-20.5808423349462i	2.0881626648875-19.4963103468532i	1.7269110693045-18.4119415282361i	1.4092126656003-17.340425020381i	1.1341932463629-16.2942096964925i	0.9002945471853-15.2854009291822i	0.7055366404504-14.3256478875603i	0.5477925241372-13.4260177220836i	0.4250602404308-12.5968545673993i	0.3357181801858-11.8476232501032i	0.2787503249388-11.1867397867443i	0.2539299855251-10.6213930316971i	0.2619530119441-10.1573640073461i	0.30451433426734-9.7988513442648i	0.38432488292898-9.54831271425474i	0.50506924442488-9.40633301720801i	0.67130764345605-9.37153028204806i	0.8883288166848-9.44050970367853i	1.16196288308826-9.6078749506902i	1.4983652731996-9.8663038803545i	1.9037840405963-10.2066931733043i	2.3843233718991-10.6183732778964i	2.9457158111477-11.0893915961739i	3.5931146446064-11.6068582374705i	4.3309161250157-12.1573451139399i	5.1626188667714-12.7273258585908i	6.0907249701224-13.3036412046783i	7.1166844165432-13.8739722480796i	8.2408812196964-14.4273025627632i	9.4626569223382-14.9543495554177i
41	11.0421306298632-26.9829953650499i	11.1789655391311-27.63603272909i	11.2596392978143-28.1672054294692i	11.283415167512-28.5680796447465i	11.2504699077949-28.8317964508056i	11.1618691153617-28.953223521621i	11.0195151587602-28.9290730659379i	10.826070195738-28.7579835753705i	10.5848580276404-28.4405641353279i	10.2997496570881-27.979401215802i	9.9750383021638-27.3790289557685i	9.6153102233238-26.6458649298255i	9.2253179932674-25.7881141950738i	8.8098627577237-24.8156450286929i	8.3736915892773-23.7398401651169i	7.9214152409589-22.5734275244912i	7.4574504965367-21.3302944048937i	6.9859899451783-20.025288917416i	6.511000451267-18.6740121152321i	6.0362499306097-17.2926038533477i	5.565360375231-15.897524967541i	5.1018834863415-14.5053379320369i	4.6493938717991-13.132487794502i	4.2115936246204-11.7950849345358i	3.7924212929951-10.5086910767474i	3.39615783143444-9.28811002616552i	3.0275221167999-8.14718478075249i	2.69174902757264-7.09860299577804i	2.39464390060197-6.15371319541499i	2.14260835352194-5.32235460317711i	1.94263392821403-4.61270394048096i	1.80226168829793-4.03114296233274i	1.72950769565799-3.5821508011388i	1.73275609396607-3.26822531851423i	1.82062323623874-3.08983757429614i	2.00179780890437-3.04542317833793i	2.28486313803184-3.13141367680748i	2.67810874230216-3.34231024157875i	3.18933867117085-3.67080079881297i	3.82568420911532-4.10792038931988i	4.59342813780408-4.64325305369988i	5.49784695388698-5.26517194809936i	6.54307629239969-5.96111279978324i	7.73200337813383-6.7178742887468i	9.06618871110573-7.5219375753434i	10.5458174910115-8.3597960624696i	12.1696796086446-9.2182856525613i	13.9351754880284-10.0849052890357i	15.8383437519762-10.948117496312i
42	11.7302761145502-26.3570302042951i	11.958576033131-26.8580413420321i	12.1381007975382-27.2357793096582i	12.266188917504-27.4827718800451i	12.3406517654891-27.5930725798395i	12.3597891636834-27.5624132541211i	12.3223967295264-27.38832718211i	12.2277664477769-27.0702392612038i	12.0756823299837-26.6095206177316i	11.8664133047642-26.0095059237478i	11.6007056312395-25.2754726660957i	11.2797771268947-24.4145825917703i	10.9053153419346-23.4357865076797i	10.4794814961377-22.3496945108546i	10.0049215322318-21.1684145382636i	9.484785052464-19.9053628299438i	8.9227522216108-18.5750504773674i	8.3230679768563-17.1928506695095i	7.6905821248842-15.7747515473134i	7.0307931744445-14.3370997348561i	6.3498930942798-12.896339639961i	5.6548096450616-11.4687535205222i	4.9532425483092-10.070207111232i	4.25368955600341-8.71590531683687i	3.56545849303214-7.42016212145479i	2.89866157068482-6.19618845739273i	2.26418871101189-5.05590133823275i	1.67365726440998-4.00975710408434i	1.13933631988997-3.06661116304701i	0.67404476214294-2.23360614983148i	0.29102327610871-1.51608996445266i	0.003781586494179-0.917564702144074i	-0.174076708439068-0.439667038889809i	-0.229048347616183-0.082180192319248i	-0.147939421358253+0.15692286844765i	0.081915763932509+0.281405741398213i	0.472431430522124+0.296665673965716i	1.03454841927649+0.20960310930346i	1.77801939176836+0.02846586602416i	2.71120669805797-0.23732941082386i	3.84089801863529-0.57739543120322i	5.17214423829373-0.98058854013391i	6.70812319013654-1.43523515988619i	8.45003196520567-1.9293661054979i	10.3970094692119-2.4509541988588i	12.5460898774345-2.9881504030426i	14.8921866467526-3.5295135920668i	17.428105841265-4.0642290742678i	20.1445867599055-4.5823111093184i
43	12.4437586168287-25.6921831692414i	12.7289526770983-26.1138457148027i	12.9705802722916-26.4259156657319i	13.1653697209368-26.6231586544314i	13.3103727558467-26.7017324973907i	13.4030043352224-26.6592990714434i	13.4410809805837-26.4951089130015i	13.4228581072079-26.2100555182719i	13.3470668842355-25.8066970270614i	13.2129511756457-25.2892437669753i	13.020305063667-24.663510994833i	12.7695113401787-23.9368370713477i	12.4615811705952-23.1179682151495i	12.0981948941215-22.2169118739804i	11.6817436337718-21.2447615957502i	11.2153710626814-20.2134970530816i	10.7030143268113-19.135763547635i	10.1494427774856-18.0246358740929i	9.5602928411686-16.8933718417558i	8.9420970697961-15.7551610227282i	8.3023051933249-14.6228744133266i	7.6492948555085-13.508820658672i	6.9923696696478-12.4245143036458i	6.3417422944707-11.3804612055743i	5.7085004076676-10.385965788511i	5.10455374673857-9.44896425278186i	4.54256078868125-8.57588719625212i	4.03583414092854-7.77155437718414i	3.59822429970726-7.03910357514039i	3.2439820778309-6.37995470880874i	2.98760068730968-5.79380956979289i	2.84363915593757-5.27868674977787i	2.82652943283724-4.83099059345377i	2.95037016761688-4.44561231707981i	3.22871070470093-4.11606080573042i	3.67432929484727-3.83462005131918i	4.2990098702448-3.59252972576578i	5.11332194335267-3.38018500372363i	6.12640826397941-3.18735145915701i	7.34578480131031-3.00339065957982i	8.77715741113954-2.81749196893265i	10.4242592127982-2.6189060414168i	12.2887122498425-2.3971755395786i	14.36991646258-2.1423587352796i	16.6649683814576-1.8452418462002i	19.1686112828773-1.4975362173365i	21.8732178586979-1.0920567706732i	24.7688057626643-0.6228785110604i	27.8430857347925-0.0854682866199i
44	13.412075764477-25.7009873753724i	13.8025839965764-26.154405129221i	14.1656233623798-26.5200685393448i	14.4991517898676-26.79447914241i	14.8014187046256-26.9752361802972i	15.0709971902159-27.0611002000364i	15.3068144180658-27.0520338588167i	15.5081803728483-26.94921793719i	15.6748149339771-26.755041127128i	15.8068733843981-26.4730627916255i	15.9049704017966-26.1079485723179i	15.9702025436249-25.6653794320768i	16.0041691666833-25.1519354400541i	16.008991626783-24.5749563154844i	15.9873304884485-23.9423814218368i	15.9424003444837-23.2625725232704i	15.8779817076846-22.5441231607752i	15.7984293003053-21.7956589578923i	15.708675940006-21.0256335102301i	15.6142311131262-20.2421247371112i	15.5211732461722-19.4526366692966i	15.4361346425918-18.6639116094955i	15.3662780512347-17.8817574321149i	15.3192638807013-17.1108944893571i	15.3032071734222-16.3548261702407i	15.3266236058291-15.6157366289508i	15.3983639850044-14.8944185738974i	15.5275369638422-14.1902333064178i	15.7234199897411-13.5011044377228i	15.995358827677-12.8235459153323i	16.3526563467964-12.1527241774508i	16.8044516185659-11.4825534470519i	17.3595907311886-10.8058223977216i	18.0264910661909-10.1143496901489i	18.813001095693-9.3991652092652i	19.7262580305287-8.6507132429024i	20.7725458689577-7.8590733463018i	21.9571565538699-7.0141942428689i	23.2842570359126-6.1061358272384i	24.7567650561312-5.1253141660332i	26.3762364024152-4.0627443357376i	28.1427662598838-2.9102759942054i	30.0549070696153-1.6608167482455i	32.109605038562-0.3085386479776i	34.3021571140705+1.150936499217i	36.6261898589476+2.7203768564027i	39.0736612486913+4.4008086693399i	41.6348859734939+6.1914155276703i	44.298584376502+8.0894709137371i
45	14.6719328752739-26.1090819024999i	15.2232429531998-26.598854040551i	15.771008977219-27.0128402729226i	16.3150650409698-27.3473769007941i	16.8554792519406-27.5995204904858i	17.3925596171463-27.7670844623297i	17.9268563663213-27.8486601615242i	18.4591607633861-27.8436213249477i	18.990500532894-27.7521112418623i	19.5221320948325-27.5750123288961i	20.055529856039-27.3138982899992i	20.592372847639-26.9709694982401i	21.1345290240462-26.5489727053129i	21.6840375496377-26.0511066428402i	22.2430893944713-25.4809155131476i	22.814006541354-24.8421727625954i	23.3992200749548-24.1387578749359i	24.0012473818854-23.3745292038337i	24.6226686416938-22.5531960725251i	25.2661027358718-21.6781934964231i	25.9341826488429-20.7525629253463i	26.6295303850828-19.7788423525167i	27.3547313835035-18.7589689966605i	28.1123083771507-17.6941975333328i	28.9046946257571-16.5850365364541i	29.7342064427612-15.431205398056i	30.6030149482708-14.2316135327859i	31.5131170055049-12.9843631552672i	32.466305339993-11.686776356158i	33.4641378968763-10.3354466111994i	34.5079065598454-8.9263142521055i	35.5986054326504-7.4547648246568i	36.736898967201-5.9157486736068i	37.9230903071-4.3039195413092i	39.1570902978098-2.6137894616799i	40.4383876903055-0.8398967862763i	41.7660211299055+1.0230161937285i	43.138553572274+2.9798198576765i	44.5540498011251+5.03481212898i	46.0100577344177+7.1915357534163i	47.5035941960861+9.4526021376787i	49.031135797789+11.819525822082i	50.5886155198817+14.2925734862281i	52.1714255038704+16.8706311224632i	53.7744264719217+19.5510926657766i	55.3919640752967+22.3297729489303i	57.017892346276+25.2008473681857i	58.6456042911639+28.1568201094323i	60.2680695196048+31.1885222092329i
46	15.1190894218002-25.9900239402601i	15.733196443272-26.3904516691758i	16.3562623931782-26.7073198691952i	16.9889016119325-26.9352247985886i	17.6318600331011-27.0691843430987i	18.2860017988458-27.1046765678465i	18.9522921037632-27.0376704078983i	19.6317764788925-26.8646478726246i	20.3255568191006-26.5826173399078i	21.0347645431798-26.1891177357883i	21.7605313543247-25.6822136277292i	22.5039581369169-25.0604814991253i	23.26608258175-24.3229877123278i	24.0478461743451-23.4692589003841i	24.8500612086105-22.4992457469002i	25.6733785000216-21.413281312132i	26.5182564684357-20.2120352351315i	27.3849322407864-18.8964652807083i	28.2733953888657-17.4677678010701i	29.183364868269-15.9273287412321i	30.1142696627997-14.2766768317293i	31.0652335660015-12.5174405801704i	32.0350644500319-10.651310594423i	33.0222482840345-8.6800086457708i	34.0249480718256-6.6052647126703i	35.0410077844024-4.4288030384917i	36.0679612687866-2.1523379948395i	37.1030460231685+0.2224197282342i	38.1432216411545+2.6937463755922i	39.1851926468587+5.2598779000005i	40.2254353690347+7.918972641951i	41.2602284375455+10.6690646118178i	42.2856864300559+13.5080083667617i	43.2977961514111+16.4334167521213i	44.2924549930074+19.4425930269721i	45.2655107945573+22.5324591090441i	46.212802615795+25.699481849089i	47.1302018204883+28.9395993739936i	48.0136528791047+32.2481496175716i	48.8592133090542+35.6198031854608i	49.6630921919524+39.0485026747387i	50.4216867351968+42.5274104899436i	51.1316163796878+46.0488670667671i	51.7897539961776+49.6043612356619i	52.3932537589356+53.18451423415i	52.9395753366697+56.7790786139575i	53.4265040964479+60.3769529934343i	53.852167076242+63.9662132840238i	54.2150445451663+67.5341606793532i
47	12.742379203133-25.1410360881792i	13.1158116983722-25.3507583831777i	13.4835131465514-25.4606912698231i	13.845334802648-25.4639035532359i	14.201205830864-25.3537570348272i	14.5511220739626-25.1239592819319i	14.8951323398562-24.7686136278041i	15.2333224276691-24.2822658502725i	15.5657971817792-23.6599470475338i	15.8926609244224-22.8972123096277i	16.2139966735755-21.9901748720222i	16.5298446013631-20.9355355310667i	16.8401802276631-19.7306071973029i	17.1448928726254-18.3733345590885i	17.443764909404-16.8623089229705i	17.7364523637769-15.1967783860829i	18.0224673999896-13.3766535770038i	18.3011632119702-11.4025092726603i	18.5717218061803-9.2755822579984i	18.8331451172819-6.9977658405502i	19.0842498413108-4.571601462496i	19.3236663042479-2.0002678675274i	19.5498416081157+0.7124317215122i	19.7610472135827+3.5620839754012i	19.9553910292858+6.5436809751948i	20.1308339855811+9.6516365124114i	20.285210976201+12.8798028708255i	20.4162559573488+16.2214878565416i	20.5216309021291+19.6694719194033i	20.5989582208505+23.216025290278i	20.6458561765206+26.8529251425004i	20.6599767514932+30.5714728688446i	20.6390453572967+34.3625116448676i	20.5809017264918+38.2164445225272i	20.4835412841354+42.123253361959i	20.345156267917+46.072518961859i	20.1641758509345+50.0534427880157i	19.9393045197579+54.0548707235823i	19.6695579730001+58.065319272509i	19.3542958319507+62.0730046385292i	18.9932504945371+66.065875076057i	18.5865515163565+70.0316468666944i	18.1347449669295+73.9578442166271i	17.6388072846374+77.8318432973777i	17.100153238794+81.6409205669354i	16.5206377005898+85.3723054123734i	15.9025510247025+89.0132370511315i	15.2486079485364+92.5510255188971i	14.5619300245805+95.973116460295i
48	6.43516593453-24.9473162061624i	6.2351351466777-25.061270213733i	5.9940593956525-25.0724847001115i	5.7106693799593-24.9740680659114i	5.3838345390402-24.7594002838878i	5.0125671120485-24.422190495182i	4.5960247419749-23.9565337203338i	4.1335116875937-23.356966118582i	3.6244787398545-22.6185182408164i	3.0685219714957-21.7367657409085i	2.4653804778968-20.7078770365928i	1.8149332926635-19.5286574440106i	1.1171956823768-18.1965893487683i	0.3723150406566-16.7098680201042i	-0.4194333883649-15.0674327226145i	-1.2576507233139-13.2689928310412i	-2.1418183644559-11.3150487069062i	-3.07130139633094-9.20690715033251i	-4.04535126806889-6.94669129529177i	-5.06310756736327-4.53734487087676i	-6.12359873200328-1.98263080419459i	-7.2257415761004+0.71287580859753i	-8.36833954598949+3.54380028836924i	-9.55007966240191+6.5039863964415i	-10.7695281499548+9.5865196341541i	-12.0251248012426+12.78375561978i	-13.3151761697557+16.0873533103729i	-14.6378477323569+19.4883128065193i	-15.9911552069655+22.9770174522673i	-17.3729552533169+26.5432799205475i	-18.7809358230859+30.1763919559337i	-20.2126064592774+33.8651774313162i	-21.665288872671+37.5980483626287i	-23.136108144457+41.3630635158264i	-24.621984918326+45.1479892325058i	-26.1196289516647+48.9403620945499i	-27.6255343937758+52.7275530436834i	-29.1359771489971+56.4968325685818i	-30.6470146641923+60.2354365700249i	-32.1544884534888+63.9306325133905i	-33.6540296386455+67.5697854775197i	-35.1410677415329+71.140423709677i	-36.6108429165422+74.6303032980634i	-38.0584217560853+78.0274715762982i	-39.4787167426319+81.3203288786461i	-40.8665093569807+84.4976882707906i	-42.216476785811+87.5488328889005i	-43.5232221032256+90.4635705298719i	-44.7813077322322+93.2322851482152i
49	-2.2868882804084-27.3348720211761i	-3.1556444502324-27.6215588994706i	-4.0971952135082-27.8255199478005i	-5.1129877336736-27.9412143385058i	-6.2042109828379-27.9633420244477i	-7.3717807192567-27.8868911707512i	-8.6163259194873-27.7071848955443i	-9.9381767581643-27.4199268372396i	-11.3373542089524-27.0212450660975i	-12.8135613204975-26.5077338641432i	-14.3661762015712-25.8764929100002i	-15.9942467304789-25.1251634237613i	-17.6964869856192-24.2519608514558i	-19.4712753771985-23.2557036987165i	-21.3166544448759-22.1358381585348i	-23.2303322728385-20.8924582180704i	-25.2096854627195-19.5263209738409i	-27.2517635960657-18.0388569326655i	-29.3532951118374-16.4321751268526i	-31.5106945207451-14.7090629256183i	-33.7200708770538-12.8729804799002i	-35.977237429732-10.9280497938628i	-38.2777223783187-8.8790384727428i	-40.616780664404-6.7313382525363i	-42.9894067368807-4.4909384716624i	-45.3903482377874-2.1643946974765i	-47.8141205652521+0.2412072293092i	-50.2550222803476+2.7182914222036i	-52.7071513351566+5.2588360950989i	-55.1644221095696+7.8544212344834i	-57.6205832538717+10.496279370695i	-60.0692363425794+13.1753489917419i	-62.5038553518752+15.8823301190543i	-64.9178069779844+18.6077415459192i	-67.3043718166283+21.3419792264172i	-69.6567664240154+24.0753752955407i	-71.9681662774789+26.7982571998191i	-74.2317296487241+29.5010064221624i	-76.4406223946397+32.1741162946398i	-78.5880436597764+34.8082484083421i	-80.6672524710007+37.394287150089i	-82.6715951886708+39.9233919212338i	-84.5945337601867+42.3870466238204i	-86.429674701283+44.7771060334592i	-88.1707987083207+47.0858387160506i	-89.8118907815572+49.3059661864031i	-91.3471707154089+51.4306980503483i	-92.7711237876124+53.453762917576i	-94.0785314554956+55.369434919537i
50	-9.7566654050833-32.6389985358281i	-11.0544657594209-33.3273012054784i	-12.4336082618558-33.9656121940253i	-13.8946574745615-34.549919349247i	-15.437850429926-35.0763722195374i	-17.0630825837583-35.5413135086182i	-18.7698956216475-35.9413098349073i	-20.5574672472259-36.2731814660724i	-22.4246030628193-36.5340307014156i	-24.3697306334407-36.7212685811597i	-26.3908958045949-36.8326396124747i	-28.4857613232207-36.8662442171505i	-30.6516077896235-36.8205586250821i	-32.8853369467683-36.6944519610221i	-35.1834772921295-36.4872002991139i	-37.5421919767369-36.1984974902657i	-39.9572889364069-35.8284626010757i	-42.42423318168-35.3776438393699i	-44.9381611559298-34.8470188799877i	-47.4938970556877-34.237991544745i	-50.0859709935977-33.5523848319722i	-52.7086388727249-32.7924303330925i	-55.3559038312661-31.9607541158026i	-58.0215391091115-31.0603591949284i	-60.6991121821715-30.0946047523785i	-63.382010006892-29.0671823062221i	-66.0634652158398-27.9820890652144i	-68.7365831055361-26.8435987385536i	-71.3943692597053-25.6562301007942i	-74.0297576545931-24.4247136382116i	-76.6356390977988-23.1539566251272i	-79.2048898579303-21.8490069964335i	-81.7304003490884-20.5150163955409i	-84.2051037414764-19.1572027850138i	-86.6220043770615-17.7808130101462i	-88.974205876958-16.3910857036206i	-91.2549388348114-14.9932149122092i	-93.4575879977506-13.5923148143506i	-95.5757188432423-12.1933858805268i	-97.6031034662678-10.8012828069542i	-99.5337456965388-9.4206845274943i	-101.36190536986-8.056066579285i	-103.082121681202-6.711676064827i	-104.689235549539-5.39150941763i	-106.178410926061-4.099293140551i	-107.54515497804-2.838467646257i	-108.78533708055-1.612174288304i	-109.895206547479-0.423245629899i	-110.871409032031+0.725801044032i
51	-12.6910271232505-38.6894791986716i	-14.0030903113453-39.7795280283179i	-15.3811785511061-40.8471438718182i	-16.8247194625-41.889309336496i	-18.3328407709904-42.9030836334548i	-19.9043643208474-43.8856217960274i	-21.5378019944491-44.834193396137i	-23.2313536129139-45.7462005586794i	-24.9829068748931-46.6191950770887i	-26.7900393709124-47.4508944389813i	-28.650022690553-48.2391965791662i	-30.5598286192571-48.9821931883396i	-32.516137400935-49.6781814193571i	-34.515348022099-50.3256738489826i	-36.553590453258-50.9234065712765i	-38.6267397640488-51.4703453191115i	-40.7304320103142-51.9656895324427i	-42.8600817743398-52.4088743156403i	-45.0109012239396-52.7995702511i	-47.177920542266-53.137681062162i	-49.3560095682795-53.4233391447154i	-51.5399004779098-53.656899013386i	-53.7242113281805-53.8389287345124i	-55.9034702810388-53.9701994438178i	-58.0721403203795-54.0516730713981i	-60.2246442747696-54.0844884199967i	-62.3553899596502-54.0699457641503i	-64.4587952562348-54.009490157334i	-66.5293129498402-53.904693651386i	-68.5614551578333-53.7572366469707i	-70.5498171865947-53.5688886053974i	-72.489100667686-53.3414883605483i	-74.3741358355476-53.0769242748223i	-76.1999028223168-52.7771144847708i	-77.9615518594852-52.443987480421i	-79.654422290864-52.0794632571629i	-81.2740603164286-51.6854352705578i	-82.8162354018161-51.2637534126249i	-84.2769553033033-50.8162082132289i	-85.652479672761-50.344516452347i	-86.9393322211358-49.8503083484789i	-88.134311432266-49.3351164655969i	-89.2344998311089-48.8003664561431i	-90.2372718215916-48.2473697310423i	-91.1403001191975-47.6773181199237i	-91.9415608119492-47.091280556134i	-92.6393370906233-46.4902017921401i	-93.2322216947837-45.874903121982i	-93.7191181255775-45.2460850590028i
[truncated: 58 more columns]
