# Supplementary material for: Reconstructing spruce budworm outbreak severity: a comparison of paleoecological and tree-ring signals
Source: PLoS One. 2025 Aug 12;20(8):e0329406. doi: 10.1371/journal.pone.0329406 (PMC12342301; doi:10.1371/journal.pone.0329406)
Supplement: S7 Dataset — (ZIP) [file pone.0329406.s007.zip › Belanger wavelet data/Coherence_Lepidopteran_scales_Percent_defoliation/coherence_wavelet_wave.txt]

V1	V2	V3	V4	V5	V6	V7	V8	V9	V10	V11	V12	V13	V14	V15	V16	V17	V18	V19	V20	V21	V22	V23	V24	V25	V26	V27	V28	V29	V30	V31	V32	V33	V34	V35	V36	V37	V38	V39	V40	V41	V42	V43	V44	V45	V46	V47	V48	V49	V50
1	0.0026742761039142-0.0416768741692165i	0.010475032456589-0.0303502881639068i	0.0109151062881219-0.0157706454175596i	0.00706877961516706-0.00558859103764202i	0.0030928420903413-0.00114108133832446i	8.2406438499048e-04-1.91285066355223e-04i	1.33745749425979e-04-3.70321607599371e-04i	1.98964890008791e-04-4.84378493553488e-04i	3.7643287718075e-04-3.14412384311387e-04i	4.11555906445754e-04+2.75817355387e-07i	2.2579079968821e-04+3.12677070584865e-04i	-1.45015509140099e-04+4.15182341021432e-04i	-4.42728399046325e-04+2.31731972376957e-04i	-5.09533461184152e-04-3.6515484981612e-05i	-4.18772546527651e-04-2.35853595375041e-04i	-2.57230488592923e-04-3.26141105397385e-04i	-1.11329713760811e-04-2.96587226690217e-04i	-4.6367660456676e-05-2.13320707501185e-04i	-4.4992876145294e-05-1.54777405363561e-04i	-6.3484673834623e-05-1.38619437684199e-04i	-7.4404861044481e-05-1.51541370017443e-04i	-5.9485172811485e-05-1.76598521130192e-04i	-2.1903245223126e-05-1.88459176850659e-04i	1.2202354847425e-05-1.71491518232435e-04i	2.9996669408139e-05-1.36247718395596e-04i	2.87265127701316e-05-9.43630630441125e-05i	3.1613266597552e-06-5.9023222155427e-05i	-3.36483884232218e-05-4.34941901218355e-05i	-6.80839484844436e-05-4.67753236196352e-05i	-9.47757442094604e-05-6.85697943696871e-05i	-1.00776181880643e-04-1.02516818879975e-04i	-8.3499900379732e-05-1.32536655175018e-04i	-5.0779695459905e-05-1.51365417278907e-04i	-1.0125453951057e-05-1.50259667873418e-04i	2.3346400231789e-05-1.26861234887155e-04i	4.08688754917072e-05-9.36390577683162e-05i	3.90503935255371e-05-5.7553877753731e-05i	1.51146142073436e-05-2.96326029550474e-05i	-1.79671130653176e-05-2.19957369982363e-05i	-4.71993369676702e-05-3.20850512305454e-05i	-6.47583161632074e-05-5.72244646524647e-05i	-5.80798596577306e-05-8.52601501940049e-05i	-3.36502689939206e-05-9.61932403302652e-05i	-1.21536731678645e-05-9.19075235519725e-05i	-3.571795627213e-06-8.43427622660224e-05i	-5.8097358755379e-06-7.93473934611843e-05i	-1.13087751042298e-05-8.42747022594219e-05i	-1.2747181596717e-05-1.00533929811062e-04i	-5.53799915788e-06-1.11663603860769e-04i
2	0.0051142863101583-0.0671971000846945i	0.0171000616850815-0.0481572034634777i	0.0172276409834067-0.0240693918844967i	0.0107149392603042-0.0076517005544229i	0.00435093573517716-0.00082552356690475i	8.76323977279994e-04+3.81078525890415e-04i	-1.11688148606708e-04-1.24225656051488e-04i	4.0277195294941e-05-4.78396497501742e-04i	3.61428866557608e-04-3.77144222016481e-04i	5.03319418252725e-04-3.0833957946597e-05i	3.529165785346e-04+3.69369891605033e-04i	-7.4452695567734e-05+5.37996750176986e-04i	-4.44357292624513e-04+3.39479528336771e-04i	-5.29725795409464e-04+2.4313114429166e-05i	-4.2465920966951e-04-2.06705645171958e-04i	-2.3909833708727e-04-3.10850207895989e-04i	-7.2451981938796e-05-2.71003983039327e-04i	-6.629114523036e-06-1.6574087340156e-04i	-1.85865294842349e-05-9.64011094499789e-05i	-5.1210185377547e-05-8.20888043939694e-05i	-7.2391912976661e-05-1.02718883556891e-04i	-5.9794109107263e-05-1.38993862877174e-04i	-1.7133862660824e-05-1.59935766588001e-04i	2.1897968927943e-05-1.45291185956895e-04i	4.2845037706617e-05-1.08493787724869e-04i	4.3926997365174e-05-6.31757365409019e-05i	1.70304968609689e-05-2.41861182171293e-05i	-2.29222219806589e-05-7.2142373525849e-06i	-6.05579528885775e-05-1.00127189231576e-05i	-9.19495700485331e-05-3.31472303411968e-05i	-1.01252441192448e-04-7.0970747403653e-05i	-8.4506834664733e-05-1.05167516636079e-04i	-5.0819206228792e-05-1.28488916149176e-04i	-7.547755340706e-06-1.3022353692588e-04i	2.8593342380485e-05-1.06446706130754e-04i	4.83732807089048e-05-7.20750945269412e-05i	4.78809533274352e-05-3.37149457572851e-05i	2.20274311212124e-05-3.1726647481484e-06i	-1.43229341055396e-05+4.981068249706e-06i	-4.68632097196217e-05-5.9696078077984e-06i	-6.75535314330597e-05-3.44840903328918e-05i	-5.94940451685169e-05-6.694444765508e-05i	-2.96027817786932e-05-7.78178726509345e-05i	-4.7053391004235e-06-7.0089284341487e-05i	2.9578131323623e-06-5.94680145578451e-05i	-2.5645699616221e-06-5.20030744439484e-05i	-1.15740345523537e-05-5.73224618135054e-05i	-1.49343110269187e-05-7.78695536902179e-05i	-6.5949513819497e-06-9.12793045322154e-05i
3	0.0088080449006321-0.0985980979920875i	0.0249823007545395-0.0700750763419698i	0.0243019881944602-0.0344411276819539i	0.0146300145812966-0.0105139506861587i	0.00569436988111295-0.00077325163659862i	9.99389879206125e-04+9.12415529500969e-04i	-3.2012238108466e-04+1.9348888878944e-04i	-1.60139405440839e-04-3.72249912533197e-04i	2.3217102949185e-04-3.87489475427139e-04i	4.6309133770799e-04-1.01716841376301e-04i	4.03434310914021e-04+3.02442295047347e-04i	1.5979352234917e-05+5.18163908577456e-04i	-3.5412376824076e-04+3.54131373338904e-04i	-4.38455973518607e-04+6.1429284755941e-05i	-3.39476455820392e-04-1.48002888731062e-04i	-1.70927145982855e-04-2.44090422986175e-04i	-1.9429452239943e-05-2.02672986326454e-04i	3.21414036704397e-05-9.549895480979e-05i	8.280145680435e-06-2.96352264193258e-05i	-3.08722067267062e-05-2.05027705815848e-05i	-5.70520571269431e-05-4.33307625407436e-05i	-4.87653103629729e-05-8.23416484976244e-05i	-9.365581380316e-06-1.07800327338148e-04i	2.54143624156168e-05-9.80438720428105e-05i	4.39331666413991e-05-6.73340077893023e-05i	4.76229606306235e-05-2.83440904479901e-05i	2.58917858154813e-05+5.7565650591781e-06i	-7.6442943870901e-06+1.99662484817034e-05i	-3.9111749267706e-05+1.86778474710244e-05i	-6.8246464384769e-05+5.225644307221e-07i	-7.89813270406779e-05-3.17459421234035e-05i	-6.65233727958825e-05-6.15245502669139e-05i	-4.00656454222996e-05-8.39950940645681e-05i	-4.6946633592386e-06-8.83511332277886e-05i	2.52713509199141e-05-6.92025008349468e-05i	4.28630423531687e-05-4.16340247782085e-05i	4.46464817345692e-05-9.9506399130483e-06i	2.31120328666173e-05+1.63126369768951e-05i	-7.9411385035683e-06+2.30781467125473e-05i	-3.63117486349272e-05+1.43894919165061e-05i	-5.64909054150148e-05-1.06841021224228e-05i	-4.92483360367846e-05-4.07342627327824e-05i	-1.96463206834695e-05-4.88962636862289e-05i	3.6814005080612e-06-3.91641881100394e-05i	8.5047333413601e-06-2.83281192467359e-05i	6.435317163575e-07-2.02145193472975e-05i	-1.00356223548394e-05-2.50866366050575e-05i	-1.46225600751591e-05-4.66559876819702e-05i	-6.3989732221376e-06-5.96406283048608e-05i
4	0.013624319925012-0.133224387690575i	0.0327997621129273-0.0950051832872364i	0.0308489757921046-0.0474526223191043i	0.0182326443361121-0.0154523040708717i	0.00717212907345161-0.00210691766096678i	0.00151197840565943+0.00074873668318875i	-1.83667985313585e-04+3.24002066106152e-04i	-2.02500096937541e-04-2.10303109559187e-04i	8.7320984911705e-05-2.98342885485951e-04i	3.0395392170261e-04-1.39043038591654e-04i	3.29044286203894e-04+1.60173728150517e-04i	6.2975162520103e-05+3.62419255209829e-04i	-2.25758766583344e-04+2.63611776005046e-04i	-2.84634417881537e-04+5.7110287776822e-05i	-2.07737933064616e-04-8.4312243281205e-05i	-9.1206100872949e-05-1.54992391584179e-04i	1.3910967455199e-05-1.25825249949104e-04i	4.3287055068444e-05-4.17140833458141e-05i	1.71993797071148e-05+7.0036603308914e-06i	-1.46914086984756e-05+1.11041711973697e-05i	-3.55665759181792e-05-5.6009214737301e-06i	-3.01951629151338e-05-3.58493566054465e-05i	-1.1923910468647e-06-5.81214239805764e-05i	2.09215842398281e-05-5.31748558390585e-05i	3.13919230933045e-05-3.29586020064479e-05i	3.61291572150803e-05-6.7473770181254e-06i	2.35707603850187e-05+1.60559307739163e-05i	2.8352435572311e-06+2.39469977777209e-05i	-1.62583730905286e-05+2.37508455734348e-05i	-3.71044277128792e-05+1.4267860387378e-05i	-4.6141090687642e-05-5.5270368312991e-06i	-3.88677371563856e-05-2.42931755648407e-05i	-2.38236772976752e-05-4.08176369312625e-05i	-3.121218221361e-06-4.5992484610575e-05i	1.45996322496963e-05-3.36934707967387e-05i	2.65231291087752e-05-1.69517104485951e-05i	3.03520832001344e-05+2.4736019236115e-06i	1.72436960372874e-05+1.9252404090351e-05i	-2.5498796814842e-06+2.30304640649816e-05i	-2.13147040982055e-05+1.86076586683808e-05i	-3.77933606336279e-05+2.6554053974761e-06i	-3.38883263573396e-05-1.86621012924524e-05i	-1.08596765158544e-05-2.27831520375204e-05i	6.7965459331348e-06-1.41414343920512e-05i	8.97852688222268e-06-6.98409003377448e-06i	1.65960079921462e-06-1.22645843247902e-06i	-7.58612442784136e-06-5.35449188508311e-06i	-1.21079389140209e-05-2.37186103080758e-05i	-5.5054100247816e-06-3.31106648318232e-05i
5	0.019220164323475-0.168713236887773i	0.039362195672083-0.122213764782917i	0.0358603018281747-0.0639249937900677i	0.0210860762981459-0.0237297458819832i	0.00870276099471762-0.00577610931029385i	0.00243854880224181-0.00064896179538306i	3.3765059479428e-04-1.6884674629507e-05i	-2.2381537210154e-05-1.48896073881988e-04i	3.3721895299053e-05-1.72313639400335e-04i	1.39013213839646e-04-1.07419223229603e-04i	1.86940648638791e-04+4.4162222622085e-05i	4.908947996492e-05+1.75534355810353e-04i	-1.24177645755709e-04+1.35531990955795e-04i	-1.47222449303364e-04+3.2771923925589e-05i	-9.32113474215731e-05-3.24774604701019e-05i	-3.25109942845776e-05-7.61889071677775e-05i	1.98305285338351e-05-6.82633889639252e-05i	2.90451677503745e-05-2.00880833774038e-05i	9.0753910150326e-06+8.72744358903992e-06i	-7.829561286464e-06+1.21382019829641e-05i	-1.65921202613031e-05+6.130500957503e-06i	-1.09176855354119e-05-1.04031394920286e-05i	5.9632295875494e-06-2.56511066347652e-05i	1.33144882085059e-05-2.43677582877674e-05i	1.42323093309943e-05-1.34917560208956e-05i	1.8118800109576e-05+1.0300616255144e-06i	1.41938482278823e-05+1.24935295789239e-05i	5.4516729483851e-06+1.36582906721522e-05i	-2.7081995374284e-06+1.30299568365003e-05i	-1.44425172867317e-05+1.08516276645854e-05i	-1.97670847969349e-05+3.3289309394083e-06i	-1.55284135383909e-05-4.6175640745574e-06i	-9.581853208116e-06-1.4243884612662e-05i	-2.3441268832159e-06-1.85630322494076e-05i	3.8326360180552e-06-1.16330449507358e-05i	1.00276047755469e-05-3.3630515554931e-06i	1.46921673583474e-05+5.1310101962414e-06i	9.3595891389321e-06+1.20995066597527e-05i	1.538436938247e-07+1.24840981429942e-05i	-9.383199383736e-06+1.15155588977246e-05i	-2.13798411150977e-05+5.2305861846954e-06i	-2.19013196241813e-05-5.4234597411483e-06i	-8.13390282461007e-06-5.8685974140559e-06i	3.68978228276053e-06-3.0873068625355e-07i	5.83424650864274e-06+1.46048198407103e-06i	1.7286703780864e-06+2.55612428182682e-06i	-4.60165507423728e-06-1.66746451633635e-06i	-8.8252517168219e-06-1.42495210224609e-05i	-5.0913710594119e-06-1.81796004768488e-05i
6	0.025485391007901-0.204147049158449i	0.044533994735484-0.15140949774871i	0.0392707411123116-0.0840245462050733i	0.0230244926652171-0.0354438150843462i	0.0098755310322055-0.0116869430726444i	0.00325714340978367-0.00319483894413289i	8.21979459760544e-04-8.60134711384739e-04i	1.45269490156171e-04-2.97024762002553e-04i	1.3572216276767e-05-1.24918540104676e-04i	3.33542583727338e-05-6.3882098398047e-05i	7.03748788818218e-05-1.09004968295724e-05i	1.19273517786427e-05+4.37944091193436e-05i	-7.29507053371375e-05+3.85989606230874e-05i	-7.03247358196593e-05+1.46880416551291e-05i	-2.82311186874086e-05+1.3127256618751e-06i	1.2961460002005e-06-2.5648217063689e-05i	1.82593349760224e-05-3.74375378803354e-05i	1.3590046919963e-05-2.02716998056809e-05i	-1.41626347634229e-06-3.54620540521545e-06i	-7.67842820737009e-06+4.68093460028708e-06i	-5.47293388281375e-06+8.15924796941718e-06i	3.08871611504314e-06+1.31234959715354e-06i	1.13236435472698e-05-9.4747038541347e-06i	7.9177035378138e-06-1.13805486676262e-05i	2.02169642345599e-06-5.63266195966779e-06i	4.40530067034845e-06+2.94256423140208e-06i	6.01676042248549e-06+7.59153915312612e-06i	4.14121125451712e-06+4.43571733362137e-06i	1.0198894198311e-06+2.46262976026346e-06i	-4.9799129693352e-06+3.78207980363551e-06i	-6.82696434964021e-06+3.55760282776245e-06i	-3.14828816688441e-06+1.49849233143441e-06i	-1.23376923705458e-06-3.97494084050568e-06i	-1.50776266445942e-06-7.16589964259089e-06i	-1.75850263318432e-06-2.88115231079927e-06i	1.24614440955284e-06+1.91974916023384e-06i	5.70241257953638e-06+4.72707741548592e-06i	4.64752793720072e-06+5.31221008012577e-06i	1.08839334502519e-06+3.20356111026086e-06i	-3.67279674273998e-06+3.28680716532691e-06i	-1.27346681640881e-05+2.7495625050195e-06i	-1.70381134546183e-05+1.03698788619e-07i	-1.07935571383495e-05+2.4249360865017e-06i	-1.56722747883021e-06+5.91718283996831e-06i	3.78040982062074e-06+3.90120983817772e-06i	3.67585470652113e-06-3.7061775014731e-07i	-1.16273660658813e-06-6.66976412476087e-06i	-6.6551785634636e-06-1.40808453576125e-05i	-6.3543822080564e-06-1.255774638406e-05i
7	0.03291321162459-0.239912656523653i	0.049478505175001-0.182378207055614i	0.042113388754029-0.10690484838361i	0.0244241972943875-0.0494347786281454i	0.0104602142103643-0.0187860955635137i	0.00353208620778335-0.00620958598370064i	0.0009515939453263-0.00187510924059935i	1.43078607949784e-04-5.07011404071455e-04i	-5.09960043729624e-05-9.98696540250967e-05i	-3.65870039325364e-05-1.51567349290319e-05i	6.4843256624794e-06-2.10525504408923e-05i	-1.56240204126507e-05-2.52353123462807e-05i	-5.92297265826848e-05-1.75295496384403e-05i	-4.80958897977859e-05+3.6608592134494e-06i	-6.8357914296396e-06+1.69427750739401e-05i	1.95950557727889e-05-2.0728139578488e-06i	2.47655350981164e-05-2.6126045462885e-05i	1.21881329960363e-05-2.80987350564028e-05i	-4.3279734490797e-06-1.55413627445849e-05i	-9.13292275877202e-06+1.6493989841272e-07i	-1.2077666987989e-06+1.06815957539798e-05i	1.11058244571206e-05+8.1709572518535e-06i	1.55952042710729e-05-1.9721149758413e-06i	6.69079402988174e-06-6.74744133737661e-06i	-2.84542698029232e-06-2.89033805614254e-06i	-2.10563167750025e-06+4.0659489469572e-06i	1.73174925775703e-06+5.99724941531364e-06i	2.22784950207109e-06+1.2260277237474e-06i	-9.784814601867e-08-1.76478004858229e-06i	-3.57320075149483e-06+2.2850902058772e-07i	-3.18707838728259e-06+2.5555300680472e-06i	8.4267809510208e-07+2.0104691288201e-06i	2.05327187019049e-06-2.11960872552298e-06i	-4.9451556624153e-07-4.65366326313576e-06i	-2.49194407642512e-06-1.33984705631101e-06i	-3.4983671933048e-07+3.01617071327456e-06i	3.36335873808423e-06+4.30491291149758e-06i	3.39816056112969e-06+2.39001593172033e-06i	1.0986538209424e-06-6.4612065064153e-07i	-3.02983792453175e-06-1.13615000797589e-06i	-1.14772295931229e-05-4.588975682699e-07i	-1.86179792176701e-05+4.439694452054e-07i	-1.68262724018326e-05+4.7027175906936e-06i	-7.03464274598361e-06+8.57084096566905e-06i	3.53706147681261e-06+5.27974969591558e-06i	7.29997759641623e-06-4.25262861296554e-06i	1.8655564492354e-06-1.4844136826108e-05i	-6.9757885220446e-06-1.9685785340055e-05i	-1.01044517605421e-05-1.33995861298823e-05i
8	0.042637962655102-0.276965323375269i	0.056212997477958-0.215055380585926i	0.046295316095735-0.131649031790673i	0.0265461159774556-0.064609088350057i	0.0111191310654119-0.0262259987849406i	0.00361030762232544-0.00920640794188885i	0.00101086125120921-0.00286699054437551i	2.50116206959817e-04-7.05499650320221e-04i	2.93851120171619e-05-3.5664495687983e-05i	-3.0722033122086e-06+7.74104972042438e-05i	7.15230171016196e-06+7.72593249670452e-06i	-2.15122906794445e-05-6.00871115706158e-05i	-6.17452669127643e-05-6.3087597127901e-05i	-5.47652594885616e-05-2.15296795584147e-05i	-9.96414903978496e-06+8.97562934115365e-06i	2.83845084922115e-05-8.875799129501e-07i	3.91832249439878e-05-2.74472185963155e-05i	2.57950661265258e-05-3.83558247239711e-05i	5.2328174202432e-06-2.73437053895569e-05i	-3.89511878777242e-06-5.3269856882139e-06i	4.0273046250709e-06+1.18964351030437e-05i	1.8100373282739e-05+1.35702996501036e-05i	2.15864915975903e-05+4.3434677472654e-06i	1.04568075770873e-05-1.9891504155048e-06i	-1.65188069351421e-06+6.357558362811e-07i	-3.89110910221059e-06+6.47641733206509e-06i	-1.18264419723505e-06+7.15982608509016e-06i	-8.6160351413577e-07+2.22138652532671e-06i	-3.24138307821411e-06-1.26970620848207e-06i	-5.15362426450495e-06-2.0076247306371e-07i	-3.32340945661712e-06+1.71965102343445e-06i	1.00722940474889e-06+7.1982930648193e-07i	2.77725343265491e-06-3.1085103501704e-06i	1.0307934100638e-06-5.16076623939198e-06i	-6.014313022131e-08-2.18078234461675e-06i	2.07330213165606e-06+2.44905544839394e-06i	4.39041883203486e-06+4.24975590289031e-06i	3.25935238665629e-06+2.7497128053455e-06i	-4.15452697214225e-07+2.94499937792524e-07i	-6.35683085731337e-06-1.29742658078949e-06i	-1.62586673207949e-05-2.6569436617434e-06i	-2.61107800813085e-05-2.5869859207512e-06i	-2.72149520529596e-05+1.8691597152818e-06i	-1.61608945888374e-05+6.8357366885569e-06i	-2.4730843180534e-07+3.16984188029632e-06i	7.7054550559206e-06-1.1275950715888e-05i	1.5824113642414e-06-2.72020782370919e-05i	-1.12027378672047e-05-3.16116377442787e-05i	-1.73553148413998e-05-2.06606633025288e-05i
9	0.056278173841307-0.316549406241647i	0.06706867048978-0.250119659586436i	0.054172832855605-0.158536419851724i	0.0313071746215148-0.0812356284425428i	0.0131273241709342-0.0343068856300478i	0.0041138990317274-0.0124659776755275i	0.00121116685032761-0.00417378670619158i	0.00058423803588599-0.00129748634281708i	4.04616807462318e-04-2.75493314558172e-04i	2.62720662076985e-04+1.8191430022731e-05i	1.3670973493844e-04-1.4759778741681e-05i	2.3072239779058e-05-1.14207928490745e-04i	-5.5389902628704e-05-1.40661444779205e-04i	-6.48969793621513e-05-9.56754738959e-05i	-1.85925635889456e-05-4.7408744607515e-05i	3.51170248649093e-05-3.64229031137137e-05i	6.17583975343911e-05-4.92659788445052e-05i	5.72029072504394e-05-5.59785722426506e-05i	3.72977129921214e-05-4.30945261550294e-05i	2.30174274039709e-05-1.62414701503859e-05i	2.49112630983874e-05+8.7682448457964e-06i	3.4678352709144e-05+1.88682918394137e-05i	3.53692673818463e-05+1.54417021942349e-05i	2.19174457574775e-05+1.05387738153066e-05i	5.602594259988e-06+1.14414840553116e-05i	-3.0743093552451e-06+1.44285879474333e-05i	-5.6591298953361e-06+1.31090440605728e-05i	-7.60265050989952e-06+7.4847950764023e-06i	-9.69357359492128e-06+2.52755541151457e-06i	-9.68358538377419e-06+6.7727347511763e-07i	-6.22641015170521e-06-2.1837608986964e-07i	-9.7355056739104e-07-2.80153226652016e-06i	2.74513851170205e-06-6.57093037712656e-06i	4.23894764705031e-06-7.92045063486354e-06i	5.86931821821066e-06-4.50485654263286e-06i	8.18213467505733e-06+1.3494062277274e-06i	8.09887193921264e-06+5.70770271943767e-06i	3.50628146555127e-06+7.19187874566973e-06i	-4.35469648279235e-06+6.23875023641021e-06i	-1.48804665789031e-05+2.4122324611634e-06i	-2.87945773549553e-05-4.444564481449e-06i	-4.24561576747619e-05-1.03463185637926e-05i	-4.68553104839591e-05-1.01743500790571e-05i	-3.61537590001631e-05-7.1852167660581e-06i	-1.67289507119177e-05-1.25922754662811e-05i	-4.4253327606329e-06-3.10238321180033e-05i	-9.2525905773548e-06-5.09838976875828e-05i	-2.3980199284524e-05-5.4925775206555e-05i	-3.18063112623597e-05-3.84516092800426e-05i
10	0.075773131309828-0.360417909486427i	0.084399641395413-0.289380201059138i	0.06814363007212-0.189368305744225i	0.040745472641815-0.100963635558167i	0.0177675201561389-0.0441475545682403i	0.0053384629156737-0.0164036768213179i	0.00105685785333953-0.00583425145322428i	0.00040165075759156-0.00240196779039679i	0.0005480283484232-0.00114704334839457i	5.60767331109171e-04-5.62396235613945e-04i	3.86194399789575e-04-3.50992945539857e-04i	1.64514709088499e-04-3.35591356131057e-04i	8.040141211269e-06-3.34894317298796e-04i	-3.8195019866091e-05-2.80746563105661e-04i	1.777010333643e-06-2.06723008055957e-04i	6.8554719917066e-05-1.53749412264957e-04i	1.1539149978774e-04-1.24348658388939e-04i	1.280111728403e-04-1.00782294177347e-04i	1.16112806294748e-04-7.0254104977399e-05i	9.84452837831709e-05-3.19144953276902e-05i	8.83651974079593e-05+5.2009085069728e-06i	8.39274985013898e-05+2.99834194591119e-05i	7.31372637979614e-05+3.98659491108278e-05i	5.04033827370483e-05+4.17596353570881e-05i	2.29844921362402e-05+4.20145803016326e-05i	6.812027312474e-07+4.02115591579687e-05i	-1.36994427458654e-05+3.35828780637158e-05i	-2.19034237272527e-05+2.28453590409154e-05i	-2.49032859548532e-05+1.15478577790531e-05i	-2.26690481404532e-05+2.1008123834162e-06i	-1.5928050447604e-05-5.5822271908703e-06i	-6.6361518301748e-06-1.22326820367241e-05i	2.9172274143965e-06-1.69312737647269e-05i	1.15106181726943e-05-1.69804748072568e-05i	1.85431372200527e-05-1.06871802924027e-05i	2.18706637684459e-05+1.377014390331e-07i	1.8238142687985e-05+1.12922045793628e-05i	6.7085001153441e-06+1.86807842998616e-05i	-1.05888391226158e-05+1.87313012910232e-05i	-3.15116639734491e-05+8.5720280050984e-06i	-5.45561858601455e-05-1.07528586024746e-05i	-7.5267422653374e-05-3.15815775656469e-05i	-8.50815754201302e-05-4.5103413506469e-05i	-7.77781793274555e-05-5.20352679039497e-05i	-5.86019182997061e-05-6.30607995101732e-05i	-4.36865187927294e-05-8.39728036344485e-05i	-4.5352539774086e-05-1.0377895230388e-04i	-5.8341762835267e-05-1.03871119134838e-04i	-6.53119445732416e-05-7.90373880405621e-05i
11	0.103336931401964-0.411006660763594i	0.110670118221759-0.335643861267007i	0.09080875651637-0.227028253414753i	0.057390079566908-0.126265155390037i	0.0271347081439737-0.057167170400216i	0.0085165088587859-0.0210148678409824i	0.00072527351841178-0.00676163982577281i	-0.00091005818955747-0.00271647539182627i	-0.00038302701053624-0.00184501306126916i	0.00027610655918619-0.00149409375141061i	0.0004960724308796-0.00119506355993551i	3.87035838498102e-04-9.90335450910557e-04i	2.08771219764583e-04-8.54097611804367e-04i	1.2122031834273e-04-7.21408266225088e-04i	1.42517964853936e-04-5.76085698634985e-04i	2.14223105545488e-04-4.3597548405533e-04i	2.77415124272821e-04-3.14079661321268e-04i	3.05917829145883e-04-2.11256317452288e-04i	3.0125935486042e-04-1.23769164729978e-04i	2.77246916158634e-04-4.7812710730675e-05i	2.46981313984414e-04+1.7166795424498e-05i	2.1411125288366e-04+6.7676878549103e-05i	1.73669067535541e-04+1.0080645341176e-04i	1.22262361062928e-04+1.17777455757309e-04i	6.5206983662433e-05+1.21391971325426e-04i	1.2751069884929e-05+1.12853976650139e-04i	-2.73317976815653e-05+9.30551039837482e-05i	-5.20585704910188e-05+6.51296751982138e-05i	-6.15836817964388e-05+3.41381413236747e-05i	-5.77638676882102e-05+4.8499368106567e-06i	-4.34696580312293e-05-1.9590448298658e-05i	-2.20313757751279e-05-3.72012743535418e-05i	2.9680413264782e-06-4.5845973332782e-05i	2.74428285911491e-05-4.30213025668125e-05i	4.62835631139043e-05-2.78659581369494e-05i	5.35785097892522e-05-3.6643539161682e-06i	4.48496885112703e-05+2.17918823709395e-05i	1.99243960162422e-05+3.81635016761209e-05i	-1.68566571220493e-05+3.56163097606243e-05i	-5.92224972035818e-05+8.9559959146225e-06i	-1.00875749506672e-04-3.7823329728253e-05i	-1.3506564905172e-04-9.1102716510386e-05i	-1.54541226816536e-04-1.35737570744363e-04i	-1.55401236777868e-04-1.66647232680169e-04i	-1.43054570179789e-04-1.90419140596763e-04i	-1.31742954189815e-04-2.12484446520243e-04i	-1.32947550973898e-04-2.25038296162557e-04i	-1.4339083863685e-04-2.12859111361848e-04i	-1.4835024258983e-04-1.71535416160214e-04i
12	0.141632987105393-0.471407768842978i	0.14891690469027-0.392534566448994i	0.125733261924835-0.275424521852899i	0.085409912803684-0.160909567163875i	0.045787656967582-0.0763160625265346i	0.0179922135695705-0.0276838493229275i	0.00357796781382002-0.00651748563274948i	-0.001431971536176-0.00055201337064169i	-0.00178073579322758-0.00048455102578728i	-0.00072605932349612-0.00152251664278776i	0.00017960983842023-0.00211787389509561i	0.00056294201420892-0.00219489836567937i	0.00060698204325249-0.0020000281925563i	0.00057590647785577-0.00169703600385319i	0.00059679155174912-0.00135574365805647i	0.00066310124288866-0.00101249317249053i	7.23653733943326e-04-6.95127968692836e-04i	7.45426462581091e-04-4.23853991494576e-04i	7.24642523526863e-04-2.0713025601645e-04i	6.72692485392965e-04-4.0518743664772e-05i	6.01523329486955e-04+8.7392453414619e-05i	5.16034786360379e-04+1.85899672818367e-04i	4.14799572763946e-04+2.5792123095137e-04i	2.97461510643655e-04+3.01768981332322e-04i	1.71458287964724e-04+3.14541915102796e-04i	5.1372434064337e-05+2.94940360460938e-04i	-4.7439970430842e-05+2.45695853631954e-04i	-1.14556598418418e-04+1.74670674994453e-04i	-1.46256319995538e-04+9.3453250984562e-05i	-1.44350567685998e-04+1.4316740761453e-05i	-1.1420513706505e-04-5.2339181118216e-05i	-6.34348187270478e-05-9.8777309724122e-05i	-1.71366555169e-06-1.19526888990563e-04i	5.8984745090059e-05-1.11738132593213e-04i	1.05040393128953e-04-7.7461335226958e-05i	1.23795957407297e-04-2.6450479858732e-05i	1.07798982970276e-04+2.3461331495545e-05i	5.83810211274115e-05+5.02203399865089e-05i	-1.41905915583429e-05+3.50594282270865e-05i	-9.45795516534203e-05-2.89722635555789e-05i	-1.68013016377994e-04-1.31772755150282e-04i	-2.24524154582642e-04-2.4898503015765e-04i	-2.60407124940253e-04-3.53785199146995e-04i	-2.78185507091938e-04-4.30469113191475e-04i	-2.8621074875718e-04-4.78094195677755e-04i	-2.9559461110833e-04-5.00673767866959e-04i	-3.12715820347293e-04-4.95655862235238e-04i	-3.32945530979106e-04-4.55217073398849e-04i	-3.44145447385644e-04-3.78898571326811e-04i
13	0.194007888493168-0.545323410129283i	0.203080690053241-0.464620124640429i	0.177749374840232-0.340115921188268i	0.130771957812359-0.211444256774895i	0.080786894187569-0.108653759450546i	0.0414035217495951-0.0428623882590179i	0.016888465018271-0.0096541723114466i	0.00475302953456157+0.00207047112062019i	0.00033677914952112+0.00300517297897945i	-3.29998039714847e-04+3.77996752583539e-04i	0.00026681068348214-0.00219171095629708i	0.00093637257312367-0.00357634785088257i	0.00133976496579128-0.0038667015597706i	0.00153509816341143-0.00348672812219624i	0.00164371514181881-0.00279895955506117i	0.00171402296843772-0.00203046835621808i	0.0017361098638201-0.0013104411465221i	0.00169630990049735-0.00070730767206872i	0.00160150125218176-0.000244441873336i	1.47014228423528e-03+9.06372753991e-05i	0.00131531743531831+0.00033063200921447i	0.00113742237175072+0.0005079399171344i	9.29358751358561e-04+6.39587716340425e-04i	6.88299929391879e-04+7.24529899053928e-04i	4.24987655611717e-04+7.51431911213937e-04i	1.64126758678248e-04+7.10197685041325e-04i	-6.3537909927504e-05+6.01044113116313e-04i	-2.31388103235152e-04+4.37743064947062e-04i	-3.23647960550852e-04+2.44850585120549e-04i	-3.37135007316173e-04+5.1445963768787e-05i	-2.79919962488408e-04-1.15131306946558e-04i	-1.69307755709997e-04-2.33386804529571e-04i	-3.0084101951764e-05-2.89944238931988e-04i	1.07748092488881e-04-2.81781099704676e-04i	2.13174583808436e-04-2.1921621108222e-04i	2.60860202449849e-04-1.27798702028527e-04i	2.38796200521191e-04-4.5649816619869e-05i	1.53362327136534e-04-1.4214581645668e-05i	2.80218951727172e-05-6.4237666368757e-05i	-1.05557368189107e-04-2.02694242686717e-04i	-2.20601299343547e-04-4.07827768219356e-04i	-3.05628136431827e-04-6.36708351395705e-04i	-3.66233506862114e-04-8.42911318350636e-04i	-4.18108998844707e-04-9.94388452985886e-04i	-0.00047659208287334-0.00108004518585552i	-0.00054840369263571-0.00110220048462291i	-0.00062833540977317-0.00106474377195221i	-7.0183239998639e-04-9.69786644468511e-04i	-7.52919418658712e-04-8.24497844361191e-04i
14	0.264368338920919-0.63682377392469i	0.277541873286062-0.557227616111116i	0.251893905058061-0.428269713175664i	0.199381877303433-0.287430219052095i	0.13906251680543-0.16615786869168i	0.0866550870770618-0.0799462859169208i	0.0491325066429878-0.0290743244948115i	0.0259412981686742-0.0052599107030376i	0.0131976486427697+0.0018136121279235i	0.00693804573950456+0.00079011059201335i	0.00429242066163082-0.00258690639935524i	0.00345004787210645-0.00533597869149878i	0.00336332533541911-0.00649121887054819i	0.00349704195527028-0.00620726052698177i	0.0036197102609735-0.00503838773128819i	0.00364557305074254-0.00352945402073049i	0.0035530909061381-0.00206601185751006i	0.00335928134207187-0.00085888703337404i	3.10483900316206e-03+2.554274183406e-05i	0.00282950847917716+0.0006214508543623i	0.00254843241181086+0.00101262241102406i	0.00224630050752413+0.00128277290160852i	0.00189252503074954+0.00148104533927376i	0.00146622661240168+0.00161252526648074i	0.00097536677250868+0.00165198842987175i	0.0004601565935758+0.00156917356762211i	-1.882419290654e-05+1.35162526017223e-03i	-0.00039967784974224+0.00101593300249743i	-6.36221003121546e-04+6.05664653613155e-04i	-7.07953031816715e-04+1.80180576188101e-04i	-6.22777067803448e-04-1.99467119520368e-04i	-4.14571566310314e-04-4.82986911564238e-04i	-1.37246866018323e-04-6.40169072056097e-04i	1.44436777761687e-04-6.67407913777907e-04i	3.67398854295085e-04-5.9106696463683e-04i	4.84884666265272e-04-4.65353680977007e-04i	4.79483022917925e-04-3.6181081786473e-04i	3.68750497254053e-04-3.5021930429511e-04i	1.9838138914765e-04-4.75816515697519e-04i	2.2735143722881e-05-7.42027321839225e-04i	-0.00011980066467318-0.00110779640242202i	-0.00022371091424191-0.00150265031913343i	-0.00031512416328867-0.00185309665159662i	-0.00043281947774155-0.0021066941199656i	-0.00060334977555741-0.00224132523978055i	-0.00082525714493118-0.00225778619696605i	-0.00107012111699716-0.0021659557039417i	-0.00129718198233617-0.00197748455304259i	-0.00147144849035651-0.00170867571778377i
15	0.356528148989239-0.749205183220931i	0.375890715003323-0.674705916252791i	0.35140370671015-0.546098935249597i	0.294144656159051-0.397957761361696i	0.223452528677876-0.261592461407048i	0.156999725184169-0.155315259630972i	0.104472313082511-0.083466993175748i	0.0674289418772161-0.0412385921890264i	0.0429693529844364-0.0203036949629518i	0.0273734704288003-0.0124390158533069i	0.0177679582739765-0.0110694132366058i	0.0121972020262319-0.0116990080058067i	0.0092367363633085-0.0118462100230658i	0.0077831473300869-0.0106573728504712i	0.00703796625092931-0.00831712115694201i	0.00651741249552151-0.00545278160895301i	0.00600765547942878-0.00269888165777595i	0.0054767638380951-0.00047167528334049i	0.00497543133180064+0.00108434496415348i	0.00455178931948542+0.00204190938211015i	0.00420014123635741+0.0025863868678342i	0.00385455495260821+0.002908505092822i	0.00342123780923389+0.00312975267746488i	0.00282735296244466+0.00327797495355812i	0.0020595684676741+0.0033091572821656i	0.00117515167670159+0.00315478063800727i	0.00028440835211007+0.00276928535431257i	-0.00048410673009394+0.00215896694746885i	-0.00102033214177722+0.00138603238410135i	-0.00125994414094071+0.00055240331313802i	-0.00119724652439019-0.00022698882800054i	-8.83875306396539e-04-8.5211155538523e-04i	-0.00041562986911629-0.00126076489135471i	8.975344276782e-05-1.44303514703521e-03i	0.00052031926413295-0.00144472280263454i	0.00079761811976303-0.00135752640671033i	0.00089655872837112-0.00129561027528241i	0.00084880575929425-0.00136262181709078i	0.00072476170478129-0.00161879091242988i	0.00059802698714781-0.0020608076247863i	0.00050706003559564-0.00262419436952684i	0.00043419170654833-0.00320839236709048i	0.00031558248576029-0.00371307547686644i	7.836588981492e-05-4.0678231882233e-03i	-0.00031598265138022-0.00424183263170005i	-0.00084712371442292-0.00423386006005533i	-0.00144268296215625-0.0040551995728211i	-0.00200918578287978-0.00372017331959787i	-0.00246733702749743-0.00324871114928664i
16	0.473392088205473-0.882373033858379i	0.499743834687461-0.816516677136254i	0.476122827119326-0.693253666579515i	0.412844560714971-0.54403303001902i	0.329781019699681-0.398876103293498i	0.246902666256036-0.277202169200973i	0.17705882870482-0.185898023487875i	0.124296433483253-0.122913177086168i	0.0866985183248452-0.0822441802322673i	0.0603779116023218-0.0573551604269419i	0.0420022082003976-0.0425733951015198i	0.0293693215733632-0.0334157727972248i	0.0209773735165782-0.0266920905104555i	0.0155837711849447-0.0205670799225986i	0.0121088088519224-0.0144266859800683i	0.00974165506551643-0.00848945163091497i	0.00801603063964467-0.00330151734325327i	0.00675840160467289+0.00068545669150532i	0.00594530223788055+0.00333207635324633i	0.00555391524704662+0.0048182424361517i	0.00547205049851416+0.0055115777510436i	0.00549129448272157+0.00579439971211796i	0.00536688176061401+0.00592984904822893i	0.00490353196231805+0.00600889601530369i	0.00402377013993322+0.00597757267876058i	0.00279109374685352+0.00571342512602857i	0.00138418650012095+0.00510994981355976i	3.798143031113e-05+4.13611606992001e-03i	-0.0010244393001511+0.00285616486797542i	-0.00164799995410686+0.00141244531099833i	-1.7773997328024e-03-1.535471761316e-05i	-0.00146094796035124-0.00125853097376811i	-0.00082928662458939-0.00220157321119954i	-5.582202160202e-05-2.80866977163554e-03i	0.00069134242178975-0.00312890473563975i	0.0012936031606812-0.00327864182936961i	0.00170863792822036-0.00340469429965492i	0.00196881686575876-0.00363794025496663i	0.00214873635468439-0.00405205132752202i	0.00231282064277229-0.00464253467391107i	0.00246665314822815-0.0053347391969305i	0.00253870428786291-0.00601695395959013i	0.00240649272335208-0.00658224593879394i	0.00195703150662985-0.00695841922068326i	0.00115007432188352-0.00711364741439542i	4.946745719785e-05-7.04139702647087e-03i	-0.00119365492648991-0.00674091230182836i	-0.0023943578730534-0.00620952086760839i	-0.00339435785364641-0.00545132148644417i
17	0.61664032391686-1.02922054360675i	0.648604432901054-0.972273948940131i	0.622671591915619-0.856168652964012i	0.548626047433963-0.709817462111985i	0.447402488773217-0.56177507327187i	0.342081606966099-0.431580977858031i	0.249746738571934-0.327188510924324i	0.17798247768299-0.247741168304883i	0.126344028351073-0.188332636696565i	0.090338813573409-0.143663960720658i	0.065023132620697-0.109538428544479i	0.0467526739355853-0.0828852205224077i	0.0333049287329327-0.0614287382620216i	0.023341511576707-0.0435726712040875i	0.0159614468645865-0.0284372807146639i	0.0105439683375549-0.0157885503335599i	0.00673060923399963-0.00576050776815638i	0.00436921484810109+0.0015121976521582i	0.00337469972445368+0.00616501628407181i	0.00357266549967051+0.00866887753631434i	0.00461270682468492+0.00970656005568451i	0.00599191194838179+0.00996078186352579i	0.0071678431927327+0.00992826503187079i	0.0077018514314887+0.00983318747260708i	0.00737002961929359+0.00965333455089684i	0.00620275544385167+0.00922401519779623i	0.00444764005094171+0.00836429404177571i	0.00247846709069139+0.00697674365958786i	0.00068540642935995+0.00509437087076774i	-0.00062054502410495+0.00287285224587822i	-0.00126734207480952+0.00054330032365621i	-0.00123788816194729-0.00165227389475823i	-0.00064564474880196-0.00352167789582172i	0.0003186202540912-0.00496367365556652i	0.00145204869730377-0.00598078052246324i	0.00259724274812602-0.00666252452587636i	0.00367364106523456-0.00714554883083493i	0.00467115427471791-0.00756378908236355i	0.00560791634936472-0.00800572798600363i	0.00647075578554355-0.00849387272975911i	0.00716927705639135-0.0089927878835935i	0.00753302339111661-0.00943879217193528i	0.00736219487144761-0.00977345856379105i	0.00651311429722303-0.0099617457027553i	0.00497689691546431-0.00998627633384205i	0.00290939089845012-0.00982585603168499i	0.00059479453810244-0.00943748143509258i	-0.00163999262720491-0.0087587977915701i	-0.00351965008963373-0.00773410030754645i
18	0.78750559233159-1.17302568327457i	0.82150057388202-1.11887864667425i	0.78729296509247-1.00488679682182i	0.694331785029561-0.858845417182542i	0.565138852149004-0.708855977671284i	0.426825519184671-0.574874749624552i	0.302114833322961-0.46539938355934i	0.203842987378779-0.379426926196795i	0.134458052138808-0.311165407615629i	0.089268860808972-0.254435612326681i	0.06083523150526-0.205006416122978i	0.042322757446277-0.160874988444073i	0.029019315073852-0.121505868384185i	0.0183916953554621-0.0870070812610114i	0.0094810504554452-0.0576533149889077i	0.0022350005003655-0.0336857521643779i	-0.0030020215553918-0.0151882210867123i	-0.00585062011001796-0.00195386553593627i	-0.0061575788574226+0.00660737425626308i	-0.0041532591178662+0.0114398444381756i	-0.0004735723635332+0.0136753922833324i	0.0039598795344536+0.0143934696022172i	0.0081569821412722+0.0144088248364881i	0.0112936540666611+0.0141650449331811i	0.0128848114702942+0.0137563691364237i	0.0128491616893204+0.0130462574298031i	0.0114630991142664+0.0118229151980392i	0.00923629124295286+0.00993400504910216i	0.00675744924150775+0.00736507896238074i	0.00455544111579465+0.00425378996513131i	0.00300563782014573+0.00085307087918178i	0.00229285784608615-0.00253338642432637i	0.00242639295199697-0.00561954628474905i	0.00329153984579092-0.00819090932074849i	0.0047158242430053-0.0101331816145513i	0.0065265788683453-0.0114331726780319i	0.0085805166826879-0.0121568328935912i	0.0107563620728607-0.0124151736752616i	0.0129174766086187-0.0123314243605643i	0.0148678894686334-0.0120204611533275i	0.016333831547851-0.0115840346418525i	0.0169958864257402-0.0111154310339383i	0.0165731723619454-0.010700578469583i	0.014930384291987-0.0104045882201446i	0.0121584929207409-0.010243815937379i	0.0085849039384977-0.0101574585472342i	0.00469942798360859-0.00999973744498583i	0.00102265418783854-0.00956765614646166i	-0.00202947648906861-0.00866252835718942i
19	0.98888791088205-1.28887989160333i	1.02052929273316-1.2236570303224i	0.97131228939852-1.09822571511327i	0.850388422053233-0.941190286905391i	0.682060181221105-0.782075273440549i	0.497962241208285-0.642728465897059i	0.327524737205589-0.532981627807872i	0.190591796304211-0.451482899261175i	0.094585620019074-0.390123759655069i	0.036228439155645-0.339304733302662i	0.005973808691268-0.291747118447218i	-0.007226885702029-0.243961328792374i	-0.012519491017937-0.195795192363901i	-0.015655369763764-0.149075487131865i	-0.019065325457034-0.106230236468665i	-0.0227944910048117-0.0693317894467212i	-0.0256689551470818-0.0396149113810561i	-0.0263081132553774-0.0173526712337051i	-0.0238127656374293-0.0019637241246926i	-0.0180905726377091+0.0077369563878615i	-0.0098539942379173+0.0132140208180535i	-0.0003755537337328+0.0158891696994614i	0.0088810100139833+0.0168941897691257i	0.0166276327761795+0.0169495279046215i	0.0220161014316092+0.0163759220381822i	0.0247485675158249+0.0152054354302492i	0.0250383861496521+0.0133357144541041i	0.0234661179244131+0.0106728174677739i	0.020792263149086+0.0072269324419821i	0.0177823041514789+0.003149606199973i	0.0150799050994346-0.0012795571171357i	0.0131411523485987-0.0056989668835548i	0.0122239026233675-0.009724943297645i	0.0124146123895051-0.0130103234374773i	0.013670381846636-0.0152919906185517i	0.0158554314740605-0.0164224050666579i	0.0187582443397582-0.0163840374423909i	0.0220874134173452-0.0152883293585106i	0.0254583667470899-0.0133621266427713i	0.0283943161535781-0.0109239590871369i	0.0303660036367037-0.0083502653431901i	0.0308813622269846-0.006029454530511i	0.0296104446416233-0.0043025618180169i	0.026504273275565-0.0033953053427767i	0.0218546199649848-0.0033561516893657i	0.0162561618357581-0.0040229091511734i	0.0104702523891946-0.0050394357973815i	0.00523327157007008-0.00593100146750614i	0.0010791317156118-0.00622544115744369i
20	1.22821800534744-1.35120045894678i	1.25504087825756-1.25528975130419i	1.18690169230937-1.09854553741281i	1.03243231584887-0.91219629298602i	0.817305795297528-0.72915410710236i	0.577262749216894-0.57509404160032i	0.34847042303572-0.462912914629642i	0.158735908040679-0.392093497616762i	0.022424130218129-0.352329456250941i	-0.059868487296699-0.329235222407931i	-0.097765492539715-0.309677582084088i	-0.105741684789243-0.285070539874808i	-0.098074485936631-0.252216490719082i	-0.085516880014086-0.212277986382096i	-0.074086254624923-0.168884480070519i	-0.065570873553645-0.126267743012273i	-0.0589884429987047-0.0879433768871751i	-0.0522445925641793-0.056075196596873i	-0.0434667466840326-0.0314116401425171i	-0.0317695376433967-0.0135832096288118i	-0.0174429979042203-0.0015502058075701i	-0.00170599391957773+0.00596144688728425i	0.0137675547222643+0.0101353369004919i	0.0273486279407331+0.0118890057045636i	0.037833367456558+0.0118370909166267i	0.0446345283231565+0.0103515641178337i	0.0477872073991313+0.0076668228820285i	0.0478208816716578+0.0039842894553671i	0.0455683388948216-0.0004518234161498i	0.0419744152619142-0.0053175651942299i	0.0379446588185341-0.0102078831146772i	0.0342482226539703-0.01466173095201i	0.0314691300402901-0.0182044086095531i	0.0299892654163124-0.0204001173363681i	0.0299848372943325-0.0209093293192796i	0.0314235181562664-0.0195452466295154i	0.034059346858035-0.0163217444315227i	0.0374337738879119-0.0114831294239531i	0.0409000611492352-0.0055052979079915i	0.0436899161469041+0.0009404496435667i	0.0450318597289641+0.0070649688455658i	0.0443103546532353+0.012076301362054i	0.0412295128690973+0.0153176688327004i	0.0359273745654944+0.0164027132741324i	0.0289889961381837+0.0153144521304597i	0.0213342392595449+0.0124350473471824i	0.014001529807818+0.0084860385365517i	0.00789259231124936+0.00438203497380803i	0.00356340285691674+0.00102814137546525i
21	1.51917407821304-1.34628317797016i	1.5433813733009-1.19994231955688i	1.45848763072419-0.99167321537289i	1.27201646096761-0.75635005043383i	1.00986765163903-0.53146298043495i	0.71038331069712-0.347974458869042i	0.415171264693928-0.223685288392307i	0.159675036168453-0.160997896772678i	-0.03361481423736-0.149214276913905i	-0.157609043366776-0.169917599092677i	-0.218712863144562-0.203203914175992i	-0.231969386147833-0.232729168037329i	-0.21530428866547-0.248424805846029i	-0.184712148544013-0.246793060699555i	-0.151446932496895-0.229469993024764i	-0.121369503774323-0.201040058241678i	-0.095921188268085-0.1669570667288i	-0.07389376837014-0.132072719761979i	-0.0532207109580484-0.0999028032198317i	-0.032280868324653-0.0725024140780185i	-0.0105262535938438-0.0507109028892848i	0.0114952987307536-0.0345345982275726i	0.0325065309084623-0.0235059097799336i	0.0510085540570769-0.0169414032141394i	0.0657319615302467-0.0140879909968847i	0.075920635025-0.0141840060589736i	0.0814244548844035-0.016472945486933i	0.0826386395787091-0.0202013365274717i	0.0803548982322949-0.0246189942417352i	0.0755873877705946-0.0289880169499227i	0.0694164019794806-0.0326002722412896i	0.0628678244784988-0.0348019965153762i	0.0568265449660742-0.0350259836995624i	0.0519722086647175-0.0328333988621526i	0.0487262282589217-0.027966054967206i	0.0472072044954413-0.0204053150911493i	0.0472033218229576-0.010426816596962i	0.048179690351516+0.0013664023390918i	0.0493408769108114+0.0140528349963376i	0.0497603378893219+0.0264606852389382i	0.048568858448736+0.0373017122490094i	0.0451682505663625+0.0453601132006545i	0.0394143778938932+0.04970642856779i	0.0317070183770444+0.0498908318646454i	0.0229414660779548+0.0460649413295734i	0.014316975498345+0.0389910664495607i	0.0070473647011359+0.0299225335051488i	0.0020588184547808+0.0203724839484247i	-0.0002297632662229+0.0118207877350851i
22	1.88014971281244-1.28575364612104i	1.90963523916442-1.0767920115633i	1.81704605889904-0.80452065537868i	1.60784321240957-0.50724443836069i	1.30643340840147-0.22686960330977i	0.951456277928793+0.000123269143895i	0.587633819315284+0.150009527733242i	0.256541043388963+0.215476510933562i	-0.011095790886256+0.204931079794747i	-0.199640184147538+0.138201847472199i	-0.308661497661329+0.040363280727653i	-0.349590598741928-0.064341840098349i	-0.340477359200628-0.156949385462794i	-0.300636102380999-0.225891732243787i	-0.246574700526046-0.266926659441259i	-0.189873682669554-0.281573361632813i	-0.136944228011523-0.274923158979801i	-0.090092639792078-0.253548588578793i	-0.049144647486568-0.223933085861354i	-0.01298687272336-0.191540165637394i	0.019360450397455-0.160432151566824i	0.048248087237798-0.133258766186436i	0.073382110342692-0.111439019282026i	0.0940908314348743-0.0954101669326413i	0.109673874475674-0.084875167673355i	0.119689468416945-0.079022530965883i	0.124112202528882-0.076714323001066i	0.123358616127446-0.076644512609452i	0.118216739580311-0.077469193284098i	0.109726784116713-0.077909143037569i	0.0990514289944081-0.0768266188909634i	0.0873567661292869-0.0732818139800781i	0.0757089149482675-0.0665777424581978i	0.0649828387674082-0.0563029200598092i	0.0557807563383219-0.0423775266137292i	0.0483655934105981-0.02510090408966i	0.042625206182202-0.005188240183216i	0.0380894165116308+0.0162243991875791i	0.0340187214291867+0.037630770697896i	0.0295683582309311+0.0572793873743165i	0.0240066364415919+0.0733757289535074i	0.0169399416302799+0.0843419877256261i	0.0084799286038494+0.0890907729030146i	-0.00070839255834+0.0872528406077594i	-0.009511552289804+0.0792978592262922i	-0.0166135582183108+0.0665051043835378i	-0.0208220568549573+0.0507748839298021i	-0.0213813058414147+0.0343120548845737i	-0.0181770716071952+0.0192474359846415i
23	2.33038566760372-1.21587524547692i	2.37794923326238-0.94715715369719i	2.29245992330332-0.61399476954614i	2.07627188227222-0.25661542667712i	1.75048694764765+0.0803188415456i	1.35156146370532+0.35617880624847i	0.924582126816707+0.541829621609439i	0.514931830367607+0.624241847252447i	0.160472569130922+0.607304107572372i	-0.113906603434174+0.509018182828137i	-0.298355358898463+0.356213752704334i	-0.396764950514125+0.178406286830441i	-0.423020456500899+0.002350772002969i	-0.396182550572208-0.151658348688025i	-0.335952849493632-0.271373521950708i	-0.259369170154999-0.352307458126244i	-0.179104866801749-0.396183898875628i	-0.10322847588001-0.408829359153433i	-0.035957939226971-0.398090505867559i	0.021145539888673-0.372141068661427i	0.068004681006109-0.338320993215338i	0.105148220476454-0.302489751346356i	0.13321066512143-0.268791201073983i	0.152754526516914-0.23970434633573i	0.164294654330192-0.216266767670539i	0.168401589890316-0.198382804929334i	0.165795496983786-0.185153766554316i	0.15738783753746-0.175188264377099i	0.144265640390399-0.166867730777158i	0.127634387548895-0.158556681621221i	0.108740574352499-0.148759617218922i	0.08878966788486-0.136235520133501i	0.068866889542222-0.120085118496566i	0.0498630067079392-0.099824396324643i	0.0324080158640444-0.0754505220877566i	0.0168214371084176-0.0474953126497297i	0.0030950271576941-0.0170498795978015i	-0.0090733490365898+0.014263585359465i	-0.0201817779724192+0.0443967954644008i	-0.0307653538838759+0.0710705704061769i	-0.041201982527313+0.0920533672193811i	-0.051530089595202+0.105490320493338i	-0.061335551264004+0.110226076760021i	-0.069756405104176+0.106051796850433i	-0.0756250577015113+0.0938117628447816i	-0.0777261039139718+0.0753298530935188i	-0.0751075681629801+0.0531556745746897i	-0.0673599095854537+0.0301734832093106i	-0.0547808958183686+0.0091511221931874i
24	2.88883154682131-1.21807697327817i	2.97195879606016-0.91230545141382i	2.91424385086677-0.54187843503923i	2.71423839618023-0.14642533151411i	2.38835722470294+0.22952678079375i	1.96874205479961+0.5440501460202i	1.49809978526698+0.76482166796871i	1.02267506188806+0.87406418999063i	0.58496024656353+0.870425853932367i	0.217723823670971+0.767622449800251i	-0.059517551268142+0.59046979009517i	-0.241173424572296+0.369476149826038i	-0.333722558018404+0.13532284126057i	-0.352178648338164-0.085649991062943i	-0.31594468207207-0.274286108249082i	-0.245016314341009-0.41963219409379i	-0.157171981330123-0.518403370400192i	-0.066390836060507-0.573409139135207i	0.017602231392695-0.591508420455564i	0.0889757532916-0.581574827030429i	0.144990567118667-0.552793718840077i	0.185084332207402-0.513444722197953i	0.210058126390566-0.470188086660529i	0.221464015402008-0.427786042062993i	0.221201394035797-0.389148474678235i	0.211278687784986-0.355584366404606i	0.193682154731041-0.327153921155606i	0.17030237837026-0.303040941226154i	0.14288733460489-0.281893574690351i	0.113007857707167-0.262108899276119i	0.082031629704408-0.242059069128232i	0.051105249451423-0.220271099698568i	0.021143439997379-0.195577318119258i	-0.007176229494465-0.167249348456724i	-0.033413067240211-0.135117471641559i	-0.0573532119937997-0.0996632384707655i	-0.0789811241730961-0.0620612655909231i	-0.0984226342671969-0.0241410940790073i	-0.115854383724115+0.011754627524606i	-0.131385888186552+0.043022653875543i	-0.144935433456946+0.06714391142185i	-0.156133643933336+0.082074021482598i	-0.16429212275255+0.08661080412557i	-0.168464626943094+0.080661804336791i	-0.16760529985986+0.065345973760397i	-0.160798710831126+0.042893686738036i	-0.147509929640887+0.016351729082868i	-0.127789771790423-0.010856369181852i	-0.102376720988302-0.03543147568323i
25	3.57887132401426-1.39571916041069i	3.72179362304071-1.09443400988299i	3.72128253805597-0.72942749329598i	3.57192188498575-0.33672072421794i	3.28461662923634+0.04277442587113i	2.88549142733146+0.36948357198004i	2.41218990372705+0.61123225028445i	1.90830226912856+0.74790246970534i	1.41705616841185+0.77379036879592i	0.975518094039967+0.697331740834867i	0.610352757302386+0.538468485139569i	0.335752280844994+0.324413366607327i	0.153615356139439+0.084816721648503i	0.055579954073584-0.152685740893566i	0.026206209521268-0.365810807602132i	0.046516589384369-0.539482829576126i	0.097206992422477-0.666206518058264i	0.161074693772171-0.745241126932363i	0.224479503339492-0.781011718177778i	0.277888092002243-0.78121474653799i	0.315703732889548-0.754999297559379i	0.335644661105857-0.711478400787387i	0.337920428053171-0.658690042392461i	0.324396901888442-0.603014851832183i	0.297867359759515-0.548981460301361i	0.261481861439008-0.49935293818946i	0.218341111645688-0.455382177031712i	0.171235796126192-0.417140670853499i	0.122503226516595-0.383853473493317i	0.073973254231123-0.354203991359507i	0.026978994512174-0.326598579731754i	-0.017588394152047-0.299397943955397i	-0.059198640206773-0.271128071948316i	-0.097589820670151-0.240678542148934i	-0.132675419967223-0.207483761738956i	-0.164457441137101-0.171668042124496i	-0.192947640138055-0.134124221245967i	-0.21809651457441-0.09649295911944i	-0.239730534931638-0.061018916041592i	-0.257502230849642-0.030280554786188i	-0.270863278962118-0.00681836549596i	-0.279074461930228+0.007285129690728i	-0.281265016152049+0.010799593759273i	-0.276545794481333+0.00363592303287i	-0.264166961598525-0.013035685437819i	-0.243695570577945-0.036873455578427i	-0.21517685663714-0.064650774199961i	-0.179240352251106-0.092693398146665i	-0.137120202662269-0.117387341303072i
26	4.43178160979641-1.84302503445084i	4.66687156734875-1.59697094631324i	4.76279487796549-1.28821532955759i	4.71023183572082-0.94634519001144i	4.51400444499056-0.60548037300913i	4.1927304485745-0.29946607711179i	3.77637450314434-0.05705438327615i	3.30212498954704+0.10201837162869i	2.80935736394897+0.16935088196665i	2.33459980161793+0.14824335678116i	1.90736220768779+0.05218158825833i	1.54745126970585-0.09811795306761i	1.26404462314112-0.27841983874867i	1.05643089759241-0.46469460997712i	0.916026873077795-0.636220261596915i	0.829115271886221-0.777647986613798i	0.7797225921368-0.879889379503806i	0.752153316052606-0.93992702878539i	0.732867521998451-0.95982115152988i	0.711579171627294-0.945261428823033i	0.681616653115191-0.90400251955512i	0.639698180526076-0.844449241072133i	0.585325046755231-0.774555456741315i	0.519994125040742-0.701098762588567i	0.44639485190895-0.629311667148522i	0.367704251492144-0.5627989169006i	0.287041827639169-0.503650343259187i	0.207103806854531-0.452663091334953i	0.129966815300726-0.409607179352518i	0.057033931412283-0.373494437026088i	-0.010911619378022-0.342834827034617i	-0.073581196870466-0.315880346114759i	-0.131017439800905-0.290862531814324i	-0.18342164516918-0.266225501997234i	-0.230994468294872-0.240845488797105i	-0.273806007882828-0.214214869950504i	-0.31170510194059-0.186559246510392i	-0.34427250958155-0.158854878118661i	-0.370819006870239-0.132723322774715i	-0.390427098085208-0.110199881749904i	-0.402033238675375-0.093398553479037i	-0.404545103232483-0.08412223319889i	-0.396984733255702-0.083485535896445i	-0.378643451835231-0.091622783382701i	-0.349229413296191-0.107542517597132i	-0.308985534416321-0.129163880437276i	-0.258756320715025-0.153535029054137i	-0.199987837539198-0.177197808148581i	-0.134655289471779-0.196634826296779i
27	5.47483592641382-2.60012850845843i	5.837265068308-2.45136598705943i	6.07085929194519-2.23839331683016i	6.16227713019339-1.98243538999414i	6.10968827278995-1.70884520344622i	5.92296614957826-1.44371401889857i	5.62229241837967-1.21037622430801i	5.2354055391758-1.02642028657624i	4.79397035617231-0.90171057930629i	4.32968838931012-0.83771227645403i	3.87078018693377-0.82814606933942i	3.43935560621886-0.86074548754825i	3.04997974874127-0.91970443963526i	2.70949531652775-0.98832172351882i	2.41793391198471-1.05137892164471i	2.17018546667266-1.09690697257903i	1.9580212381976-1.11716515237684i	1.77208195096681-1.10882921456893i	1.60352862692586-1.0725250228724i	1.44517775960206-1.01192735901956i	1.29207138684369-0.93266561528531i	1.14153959891218-0.84124874761843i	0.99288264741394-0.744160223802587i	0.846828602379289-0.647201101433978i	0.704916392011755-0.555093861545594i	0.568924349740417-0.471312691744164i	0.440423572095989-0.398081708955942i	0.320494029164118-0.33647910279541i	0.209606534131334-0.286596341757371i	0.107648744110672-0.247719806571802i	0.014058752172378-0.21852034871048i	-0.071975881127605-0.197249037649213i	-0.151294844685867-0.181942078061891i	-0.224553386303575-0.170634588587671i	-0.292050304300549-0.16157401650329i	-0.35361504429813-0.153413352960914i	-0.408564758016815-0.145356439912688i	-0.45573428196654-0.137226267198287i	-0.493574957735658-0.129434246554374i	-0.520311995626626-0.122843593462575i	-0.534144583906451-0.118540225777364i	-0.533468243822917-0.11754521566633i	-0.517095440631233-0.120518399509262i	-0.48444894456213-0.127508751190173i	-0.435703795029584-0.137801314389489i	-0.371858613710143-0.149893647098265i	-0.294725421371244-0.161610531732733i	-0.206838072345557-0.170339723721344i	-0.111291050104102-0.1733496701382i
28	6.70026466761919-3.61459080791408i	7.21402340820769-3.57739615983853i	7.61146251177189-3.46904863753611i	7.87498512094426-3.30199725083223i	7.9958481095118-3.09269145736181i	7.97477205748396-2.85945384288955i	7.82143095019062-2.6201765147491i	7.55292339242978-2.3902171948362i	7.19149184349821-2.18082364297263i	6.76186677821242-1.99830361736669i	6.28864779637798-1.84400868490845i	5.79409027836594-1.71504818692602i	5.29655868030233-1.60552757855533i	4.80976356488319-1.50803666257253i	4.34275201523315-1.41510676341064i	3.9005002917927-1.32040511252106i	3.48488389904373-1.21952119519162i	3.09578090980774-1.11029930751044i	2.73209387767742-0.9927608568382i	2.39253896311676-0.86872224453788i	2.07612874195055-0.74124206621915i	1.78234921532428-0.61402671202111i	1.51108827468402-0.49089501007435i	1.26240546411886-0.37536238752444i	1.03624103786345-0.27036486241211i	0.832150653111847-0.178111757579707i	0.649127780475965-0.100037769273144i	0.485546629596848-0.036820101259558i	0.33923037809652+0.011568247937216i	0.207626960882905+0.045787014531297i	0.0880596249868787+0.0670453849738906i	-0.021987926316893+0.0770048952526562i	-0.124592694438972+0.077663524217094i	-0.22115639310977+0.071218603671022i	-0.312241115866011+0.059912892136479i	-0.397495862262876+0.045876366934393i	-0.475682768007724+0.030982975785726i	-0.544801591504078+0.016744182563874i	-0.602301326924204+0.004258194490073i	-0.645359187974442-0.005774638200845i	-0.67120012734972-0.0129719497225i	-0.67742514747033-0.017139879403415i	-0.662314651537796-0.018119748635879i	-0.625074668505496-0.015642496111763i	-0.565999345603565-0.009221699300234i	-0.486532436809842+0.001891263977918i	-0.389222651258187+0.018678399817158i	-0.277580928021577+0.042255077027494i	-0.155859744654346+0.073713997804316i
29	8.03308353018132-4.74121431633116i	8.69509247000585-4.79402503071514i	9.2505255750502-4.76269429197334i	9.67776778663347-4.6522792388013i	9.96185791630424-4.47212565733764i	10.0954296499813-4.2347181810931i	10.0788958473365-3.954278952759i	9.91989059767458-3.64532420495662i	9.63208809823763-3.32137980096146i	9.23359701760932-2.9940128000387i	8.7451701054883-2.67226761792257i	8.18846648847221-2.36251806909606i	7.58456264716937-2.06867691426391i	6.95283942342553-1.79265565235275i	6.31029279849256-1.53494628920283i	5.6712421383578-1.29520370569565i	5.04735425304965-1.07273586286251i	4.4478722734961-0.86684939135043i	3.87993577680768-0.67703922366501i	3.34889792300959-0.50304383789706i	2.85857817897772-0.34480710517571i	2.41142602878863-0.20239266046555i	2.00860364112025-0.07588978654534i	1.65001822341549+0.03466412580851i	1.33434542451604+0.12933501321756i	1.05908427052036+0.20832062702767i	0.820674408224792+0.271966435856276i	0.614691541758715+0.320780475947732i	0.436120546247759+0.355454988847975i	0.279690832368114+0.376896357579763i	0.140247143869573+0.386258382508793i	0.013122126435049+0.384969407769219i	-0.105525082973531+0.374742444381343i	-0.218437700231072+0.357559444513887i	-0.327085049960218+0.335625546313172i	-0.431599930018233+0.311295077596664i	-0.530837633360549+0.2869767855629i	-0.622553131845138+0.265029724830738i	-0.703681486734343+0.24766257499038i	-0.77069625007067+0.236847668591782i	-0.820012504974581+0.234257211693951i	-0.848396242955215+0.241224143011427i	-0.853340779616137+0.258725113455157i	-0.833374286792339+0.287379356680833i	-0.788270149715646+0.32745550352314i	-0.719142969107202+0.378878801225903i	-0.628426197510589+0.441233282833091i	-0.519740715929667+0.513756367102364i	-0.397675037505722+0.595326261395002i
30	9.32571655510839-5.79627631984877i	10.0987337570521-5.8925901219982i	10.7691905324399-5.8890526086834i	11.3126812714724-5.786129515386i	11.7099864879952-5.5891314048119i	11.9482243200426-5.3076875342025i	12.0214850702369-4.9548957958194i	11.9309107210505-4.5462566252311i	11.6842477251087-4.0985146890215i	11.2949593331234-3.6285291939196i	10.7810247335865-3.1522743868602i	10.1635714368202-2.6840415540377i	9.46548408802301-2.23587921330073i	8.7101107510966-1.81727562171646i	7.9201531115444-1.43506202029782i	7.11678773808187-1.09349871147827i	6.31902882882589-0.79449918748145i	5.54331424766563-0.53794825624776i	4.80327903521743-0.32207556585623i	4.10967417794629-0.14385315091696i	3.47039127740478+0.00060765197823i	2.8905626035378+0.11567952039333i	2.37271721261515+0.20587898739071i	1.91698419311809+0.27557682834985i	1.52134148117088+0.32877074856932i	1.18191202807935+0.36892898991742i	0.893308426937638+0.398909043917136i	0.649023206274921+0.420950078855324i	0.44185610214812+0.436731585423904i	0.264363078587613+0.447485010243852i	0.10930593752962+0.454140678329365i	-0.029922924171395+0.45748978827557i	-0.158927943591965+0.458341030122474i	-0.282016394343562+0.457653370912373i	-0.402005440252738+0.456630389165297i	-0.520146030472625+0.456766608280499i	-0.6361704734682+0.459841885725984i	-0.748460124755205+0.467865404002876i	-0.854318843606933+0.482975654219214i	-0.950327950513092+0.507306650300792i	-1.03275060142081+0.54283327794909i	-1.09794887832152+0.59121011428549i	-1.14277622249581+0.65361827266684i	-1.16491134056494+0.73063387872705i	-1.16310702048514+0.82212971986092i	-1.13733742378969+0.9272185074211i	-1.08883890175556+1.04424220359641i	-1.02005048806065+1.17080729216794i	-0.93446927130336+1.30386120118938i
31	10.3932739882173-6.6389633440678i	11.2137032768341-6.730763142252i	11.9306450476348-6.7098573403112i	12.5190861880847-6.575207779432i	12.9584207774773-6.3311019049689i	13.233648330066-5.9869229414149i	13.3361916009557-5.556551432558i	13.264273580101-5.0574546938082i	13.0228380057367-4.5095486390348i	12.6230419309172-3.9339338959462i	12.0813868929203-3.3516138177773i	11.4185827057546-2.7822963225781i	10.6582523938443-2.2433662479417i	9.82558802191925-1.74909285196582i	8.94605680271923-1.31011138163877i	8.04423794574593-0.93319133470751i	7.14284702306537-0.62127975855i	6.26197993730508-0.37378757940008i	5.41858604093898-0.18707172625628i	4.6261617488868-0.05505622613019i	3.89464316911515+0.03006852537062i	3.23046888654151+0.07712791145491i	2.63678133312558+0.09528061321723i	2.11373595445178+0.09341632548995i	1.65889027508365+0.0796669628782i	1.26764869902256+0.06105186706289i	0.933742447675944+0.043264633436718i	0.649726776060415+0.030597210056625i	0.407479229141211+0.025986735829446i	0.198683256189831+0.031162774232035i	0.0152813227221101+0.0468674733476405i	-0.150118728566878+0.073118775723457i	-0.303900298512992+0.109486918038445i	-0.451172846112901+0.155356751903553i	-0.595597632510043+0.210152457518637i	-0.739312974932105+0.273506571369166i	-0.882961849087101+0.345361488292063i	-1.02581777373913+0.42599833256509i	-1.1659975648843+0.51599493338836i	-1.30074267709317+0.61612117652056i	-1.42674541968648+0.72718578494439i	-1.54049317643338+0.84985312254315i	-1.63860339700316+0.98445143731312i	-1.71812466429069+1.1307946642516i	-1.77678419208842+1.2880382626891i	-1.81316885612845+1.45458559979784i	-1.82683419783545+1.62805546801501i	-1.81834257290377+1.80531413311643i	-1.78923671949863+1.98256782523082i
32	11.075777207876-7.2223953551846i	11.8731702450005-7.2784850068333i	12.5650387412581-7.215487502139i	13.1282975625061-7.032898068422i	13.5439090232907-6.735637681008i	13.7979620139016-6.3339060696909i	13.882443617226-5.8426679616952i	13.7956433642281-5.2808080358216i	13.5421629573959-4.6700199265013i	13.1325390767809-4.0335178717598i	12.5825197836063-3.3946738216866i	11.9120624621297-2.7756867185731i	11.144140478012-2.1963841759319i	10.3034552586581-1.6732410583768i	9.4151501007793-1.21867661336165i	8.50361268206016-0.84066460308944i	7.59143695568009-0.54266238586116i	6.69859438942595-0.32383805808049i	5.84184211299691-0.17955211766817i	5.03437400486778-0.10203349358219i	4.2857021428979-0.08118022824265i	3.60174174651164-0.10541276988873i	2.98506339973543-0.16251212063879i	2.435271915795-0.24038476376285i	1.94947107119796-0.32770972776319i	1.52277660151608-0.41443854012698i	1.14884513135924-0.49213445278064i	0.820392937251084-0.554151714999344i	0.529684616188819-0.595667744063552i	0.268977140413102-0.613590155643899i	0.030909043915094-0.60636654446697i	-0.191172435841446-0.573727780412587i	-0.402951317954939-0.516395775741531i	-0.608953433607048-0.435784679483219i	-0.812429609299387-0.3337207823308i	-1.01531176324241-0.21220154361893i	-1.21823994521925-0.07320848609478i	-1.42065558207958+0.08141740848219i	-1.6209531245905+0.25003540536256i	-1.81667930895579+0.43120344586023i	-2.00476680359858+0.62362434492205i	-2.18178752294937+0.82605321983231i	-2.34421061876655+1.03718261635137i	-2.48865114347372+1.25552305533021i	-2.6120974081709+1.47929605241785i	-2.71210771111166+1.70635411021651i	-2.78696985967372+1.93413805480887i	-2.83581924044652+2.15967695053792i	-2.8587127570066+2.37963043043637i
33	11.2890231773105-7.5836085653465i	12.005408111233-7.5916479255646i	12.6171163270349-7.4798412523367i	13.1049938899394-7.2486072862891i	13.4536784221724-6.9034435692016i	13.6524453190694-6.4547880737751i	13.6957935010576-5.9175596349348i	13.583724354826-5.3104039333389i	13.3216924769743-4.6546971193314i	12.9202338794394-3.9733798630036i	12.394303605186-3.2897084907701i	11.7623775092665-2.6260155170083i	11.0453900172237-2.002568844043i	10.2655894423018-1.4366077169204i	9.44539428040452-0.94161561217445i	8.60632809207768-0.52686773806059i	7.76809824933022-0.19726626029871i	6.94786674302185+0.04654764594004i	6.15974156521934+0.20783690994237i	5.41449713778784+0.29321515014983i	4.71951389740615+0.31195540155202i	4.07891209062794+0.27522368547074i	3.49384413169547+0.19529815840467i	2.96290395101783+0.08482758800558i	2.48261043299765-0.04382772123369i	2.04792463150043-0.17914210725246i	1.65276594397136-0.31084056066005i	1.29049964802449-0.43017961533488i	0.954376005097123-0.530098646958786i	0.637908532843323-0.605255146172939i	0.335185333433011-0.651962932748625i	0.041112152013896-0.66805516523602i	-0.248410945998603-0.652694732850226i	-0.536375565961418-0.606153666104102i	-0.824609145096602-0.529581061002286i	-1.11377261855956-0.42477611518556i	-1.40340698220003-0.29397956809773i	-1.69202412478621-0.13969336991707i	-1.97723704144033+0.0354650508296i	-2.25592400496564+0.22887086300619i	-2.52442053566407+0.43796224574263i	-2.77873220269236+0.66027580214491i	-3.01476054442801+0.89345180045085i	-3.22853380726697+1.13521561396965i	-3.41643380947907+1.38334258785044i	-3.57541002559782+1.63561372761082i	-3.70317192198606+1.88976916282513i	-3.79835064105596+2.14346544972413i	-3.86062137650177+2.39424165152569i
34	11.0259593606388-7.8084872852548i	11.6219995955627-7.7689213107569i	12.1180358240049-7.6112969760113i	12.4996239172014-7.3362709235563i	12.7557641138299-6.9489471534128i	12.8794856401889-6.458759912155i	12.8682149931223-5.8791025099079i	12.7238982816322-5.2267221980861i	12.4528667181887-4.5209197629606i	12.0654542769288-3.7826078020779i	11.5753957454193-3.0332922293114i	10.9990500067965-2.2940463834414i	10.3545058044405-1.5845458053642i	9.66063433894606-0.92222457908625i	8.93615430037219-0.32160200364494i	8.19877046339086+0.20618732113321i	7.46443749146771+0.65364443486129i	6.74678732704818+1.01693996797364i	6.05674303456092+1.29574896356401i	5.40232588679886+1.49291725260616i	4.78864744219863+1.61399891320244i	4.21806569400885+1.66670881508951i	3.69047503504736+1.66033446302764i	3.20369426163486+1.60514787420188i	2.75391515165062+1.51185194734278i	2.33617588718021+1.39108776871758i	1.94482802333703+1.2530206310533i	1.57397191203361+1.10701417147053i	1.2178425018665+0.9613946956846i	0.871134359268853+0.823301903227306i	0.52926087668772+0.69861803592493i	0.18854747753217+0.591964869061818i	-0.153638015501492+0.506756704451964i	-0.498812778787925+0.445297264093613i	-0.847358405300392+0.408908762677492i	-1.19854678941232+0.39808214548244i	-1.55060759404497+0.41263829344241i	-1.90083317173711+0.45189080360848i	-2.24571734910013+0.51480173363102i	-2.58112460147799+0.60012250991285i	-2.90248575639142+0.70651313723143i	-3.20501549397143+0.83263401383553i	-3.48394567054364+0.97720612545106i	-3.73476704736613+1.13903719267361i	-3.95347056082474+1.31701345010093i	-4.13677803086879+1.51005905567248i	-4.28235136806317+1.71706752754613i	-4.38896907981592+1.93681190709339i	-4.45665933322323+2.16784235009371i
35	10.3158712766318-8.0308712626069i	10.7630394686543-7.959584114973i	11.1160574895773-7.7738051997333i	11.3647161485149-7.4737677487457i	11.5017975966357-7.0634439708637i	11.5234438136908-6.5504711637383i	11.429355280543-5.9458887568993i	11.2228036250358-5.2636997400646i	10.9104552004171-4.5202823974835i	10.5020162125641-3.7336887153869i	10.0097229154007-2.9228733108804i	9.44771136411762-2.10690059865107i	8.83130926378158-1.30417788567943i	8.17629688561033-0.53175827727722i	7.49818452505003+0.19524982193163i	6.81155062577624+0.86413942348435i	6.12947795455226+1.46491178160499i	5.46311586484224+1.9904287017623i	4.82138573352757+2.43641651568424i	4.21083519588536+2.80133715561538i	3.63563591317691+3.08614878456694i	3.09771021582248+3.29398287478829i	2.59696476951941+3.42976641623407i	2.13160481601928+3.49981730151515i	1.69850063877336+3.51143831286627i	1.29357850116834+3.47253110557032i	0.91221097103829+3.39124676344408i	0.54958569070371+3.27568448074954i	0.20103661828294+3.13364518249494i	-0.13767308778209+2.97244276623585i	-0.47012259209585+2.79877230666751i	-0.79906135970047+2.61863203348623i	-1.12629262877924+2.43729408042254i	-1.4526094671093+2.25931774538565i	-1.77777949703245+2.08859811368078i	-2.10057410132322+1.92844221779934i	-2.41883809794665+1.78166433552607i	-2.72959619863786+1.65069153547394i	-3.02919278128826+1.53767021361881i	-3.31346141565489+1.44456423417624i	-3.57792008377026+1.37323553460907i	-3.81798712662758+1.32549881865309i	-4.02921171393545+1.30314334944697i	-4.20751123253417+1.3079169097901i	-4.34940662549693+1.34146967707732i	-4.45224560774335+1.40525893381554i	-4.51440304117025+1.50041898195997i	-4.53544773923661+1.62760406393776i	-4.51626569431689+1.78681518955426i
36	9.21008471096692-8.45807808978376i	9.48581801946713-8.39864395031716i	9.67173666163161-8.23287881733623i	9.76086016375023-7.96054068049228i	9.74874199437375-7.58444316284494i	9.63369600244684-7.11041788121484i	9.41689630667543-6.54713909823895i	9.10234236587887-5.90581880306621i	8.69668965374932-5.19978858288592i	8.20895516989314-4.44399171601702i	7.65011521387836-3.65441425594612i	7.03261974942982-2.84748706794978i	6.36985272725518-2.039491606723i	5.67557052543021-1.24600068258507i	4.96335102476558-0.48138176572141i	4.24608380764184+0.24161508182884i	3.53552781264795+0.91216924389037i	2.84195693685625+1.52159345673328i	2.17390712635827+2.06342877413075i	1.53803107416313+2.53343648430711i	0.93905939154485+2.92949851786226i	0.3798606073177+3.25144214354565i	-0.13841296677094+3.50080744921586i	-0.61611028853007+3.68057723792591i	-1.05481654017714+3.79488866270415i	-1.45705758780869+3.8487444132118i	-1.82599276543034+3.84773885260849i	-2.16511291015363+3.79781150460294i	-2.47795792084914+3.70503701224048i	-2.76786506077484+3.57545738759637i	-3.0377561091812+3.41495923633912i	-3.28996855735076+3.22919579463203i	-3.52613352507336+3.02355111721501i	-3.7471010350305+2.803141617721i	-3.95291172824584+2.57284837318568i	-4.14281296620061+2.33737214856226i	-4.31531643059904+2.10130197232332i	-4.46829366767268+1.86918732450999i	-4.59910540617394+1.64560363479848i	-4.70475981328351+1.43520090186405i	-4.78209409272548+1.24272591450076i	-4.82797297880437+1.07300984479744i	-4.83949679303518+0.93091492590032i	-4.81421090050861+0.82123650127903i	-4.75030774916867+0.74855985384794i	-4.64681232012495+0.71707473709384i	-4.50374187055594+0.73035421716779i	-4.322231391736+0.79110802530402i	-4.10461726938042+0.9009238174464i
37	7.85205976140111-9.33039671414278i	7.95575349499151-9.35318430328301i	7.97406698494389-9.28452811022596i	7.90258953786844-9.12390216665798i	7.73906218713129-8.87317242540693i	7.48351682128327-8.53657225766898i	7.13832207145221-8.1205788278235i	6.7081315000172-7.63369546585445i	6.19973521131852-7.08615064514468i	5.62182160666808-6.48952901495846i	4.98466122232474-5.85635377344787i	4.29972903992316-5.1996422181549i	3.57928502514283-4.53245739967314i	2.83593470261854-3.86747837163913i	2.08219219208985-3.21660963977109i	1.33006730812915-2.59064724150919i	0.59069617255559-1.99901470862475i	-0.1259684865729-1.44957731912162i	-0.811395287591611-0.94853790916143i	-1.45863295423632-0.50041246997811i	-2.06238720902847-0.10807914798698i	-2.61901772713547+0.22710960964699i	-3.12646121097577+0.50516495203976i	-3.5840900909554+0.72726460990033i	-3.99251896454499+0.89553676183333i	-4.35337258448715+1.01284025511763i	-4.66903000172475+1.08255538196271i	-4.94235942682926+1.10839735023542i	-5.17645760883666+1.09426193097507i	-5.37440618396324+1.04410972084197i	-5.53905567007689+0.96189222941216i	-5.67284572185949+0.85151977675703i	-5.77766804517542+0.71686813098413i	-5.85477610270127+0.56181806758408i	-5.90474350686522+0.39031970657969i	-5.92747084882067+0.20647167111827i	-5.92223869518212+0.01460388441568i	-5.88780262975618-0.1806477641096i	-5.82252455516561-0.37428655971841i	-5.72453303164439-0.56093079472047i	-5.59190425567898-0.73482968927194i	-5.42285441345925-0.88992664548947i	-5.2159336295749-1.01997432857696i	-4.97021161322795-1.11870282240523i	-4.68544541553219-1.18003851039146i	-4.36222046807066-1.19836756907413i	-4.00205726714414-1.16883424725283i	-3.60747766480767-1.08766067492455i	-3.18202666264928-0.95247204640965i
38	6.561348807472-10.7515584680173i	6.5400753923256-10.9186771015163i	6.4429823293539-11.0120934340579i	6.2680072205051-11.0307323052766i	6.0148889540964-10.9752684750344i	5.6852389753037-10.8481083491787i	5.2825425556724-10.6533036852936i	4.8120878028162-10.3964009272408i	4.280823834227-10.0842333994194i	3.69715323816777-9.72466678498598i	3.07066742595858-9.32631089121815i	2.41183652149289-8.89821248476687i	1.73166784202331-8.44954483068799i	1.04134864855923-7.98930942980027i	0.35188958761886-7.52606432941835i	-0.32621492874859-7.06769136500372i	-0.98329422728166-6.6212119221448i	-1.61076346828812-6.19265749019798i	-2.20132960456191-5.78699764871096i	-2.74913356180018-5.40812444149244i	-3.24982440528863-5.0588886053948i	-3.7005647860041-4.74118006539087i	-4.09997040938095-4.45604268086319i	-4.4479894582354-4.20381157635031i	-4.74573066972014-3.98426060068782i	-4.99525098921943-3.79674755665604i	-5.19931531291679-3.64034579312513i	-5.36114173433847-3.51395246234228i	-5.48414591422709-3.41636607953199i	-5.5716977172655-3.34632880911841i	-5.62690215299732-3.30253194884547i	-5.65241499664909-3.28358618858455i	-5.65030134392302-3.28796118714626i	-5.62194288366402-3.3139016549697i	-5.56799697665412-3.35932929364353i	-5.48840783801344-3.42174149566741i	-5.38246736816327-3.49811855576428i	-5.24892059492281-3.58485123273763i	-5.0861084025988-3.67769981236452i	-4.89213834680446-3.77179438091713i	-4.66507298297383-3.86168388803037i	-4.40312434616071-3.94143885552797i	-4.10484305589182-4.00480940711769i	-3.76929099660575-4.04543681236156i	-3.39618762062655-4.05711313889489i	-2.98602157994319-4.03408008594571i	-2.54012152414857-3.97135483190034i	-2.06068238311076-3.86506796666198i	-1.5507461385499-3.71279647826076i
39	5.7550623861413-12.5052235285071i	5.6996733691117-12.8191592477338i	5.5847914229459-13.0712552117314i	5.4101701712356-13.2591956194002i	5.1769481163686-13.3818931812761i	4.8876614232209-13.4394959509017i	4.5462058232486-13.4333513522619i	4.1577473571183-13.3659296337682i	3.7285841419515-13.240711112009i	3.2659637972395-13.0620434624771i	2.7778634499482-12.8349768391118i	2.2727412283877-12.5650856512539i	1.7592697249407-12.2582863181296i	1.2460629613865-11.9206602176947i	0.7414088584023-11.5582903508113i	0.2530190578798-11.1771189981527i	-0.2121928257686-10.7828319408127i	-0.6482948037513-10.3807727656118i	-1.05047410463851-9.97588852767241i	-1.41512318047894-9.57270575648507i	-1.73987111248944-9.17533363139386i	-2.02356011513922-8.7874892736088i	-2.26616955432045-8.41253863979323i	-2.46869247041888-8.05354556227749i	-2.63297189438987-7.71332113065375i	-2.76150614448676-7.39446587415518i	-2.85723369545775-7.09939806505462i	-2.92330905032405-6.83036285919359i	-2.96288127721969-6.58941882177432i	-2.97888649237225-6.37840052526792i	-2.97386459968063-6.19885820088107i	-2.94980909308421-6.05197771369753i	-2.90805677379527-5.93848625252981i	-2.84922193828769-5.85855092741246i	-2.77317708113405-5.8116788194995i	-2.67907956804092-5.79662782719885i	-2.56544121249207-5.81133783047676i	-2.4302353754317-5.8528912225702i	-2.27103423217302-5.91751074493695i	-2.08516732703348-6.00060085633162i	-1.86989155209876-6.0968366556886i	-1.62256229946221-6.2003017774433i	-1.34079576896169-6.30467382805774i	-1.02261325145215-6.40345299170689i	-0.66655959943324-6.49022656746191i	-0.27178995585119-6.55895957532508i	0.16187897884203-6.60429933999258i	0.63395444242368-6.6218802670959i	1.14328869785467-6.60861397918762i
40	5.6761862498968-14.1041183524609i	5.6721486140215-14.492850252266i	5.6259856007447-14.8202658448677i	5.5380207993009-15.0825195420048i	5.4094905807352-15.2767102752948i	5.2425254583772-15.4009318152921i	5.0400995134854-15.4542969329755i	4.8059490147242-15.4369357198718i	4.544462853598-15.3499695305258i	4.260548839942-15.1954630487006i	3.9594811702351-14.9763578401302i	3.6467354206656-14.696391384326i	3.3278181608972-14.3600059356622i	3.0080986826663-13.9722516282456i	2.6926503575508-13.5386880092985i	2.386108769352-13.0652876827366i	2.0925530196043-12.558345009508i	1.8154155128463-12.0243919030154i	1.5574241450217-11.4701217491675i	1.320579214868-10.9023214523515i	1.1061656392337-10.3278106443331i	0.91479927258432-9.7533862723337i	0.74650440565359-9.18577017479909i	0.60081794319655-8.63155691259261i	0.47691442339789-8.0971590834769i	0.3737450161377-7.58874761982819i	0.29018298134463-7.11218514038069i	0.22516781880797-6.67295125958547i	0.17784051100618-6.27605979467873i	0.14766284090668-5.92596897512821i	0.13451472410751-5.62648696388403i	0.13876477430551-5.3806761508783i	0.16131084942982-5.19076068318076i	0.2035890148536-5.05804246707727i	0.26755111228205-4.98283134249261i	0.3556128366015-4.96439523575024i	0.4705757984667-5.00093581149411i	0.61552839582367-5.0895944627377i	0.79373135441228-5.22649241948475i	1.00849446532099-5.40680736628243i	1.2630513087727-5.62488730503107i	1.5604385941908-5.87440056752216i	1.9033861798812-6.14851897203009i	2.29422289960985-6.44012923680431i	2.73480207979364-6.74206601853087i	3.22644916186866-7.04735843847717i	3.76993224676473-7.34948078450269i	4.3654547586335-7.64259730820147i	5.01266789190042-7.92179072705668i
41	6.197186282248-15.1436941234881i	6.2739822785165-15.5101989521196i	6.3192588947247-15.8083095507565i	6.3326026504253-16.0332925971537i	6.3141127485732-16.1812986503051i	6.264387235095-16.2494472896189i	6.1844937782391-16.2358933046421i	6.0759264635245-16.1398725746289i	5.9405507113846-15.9617269372071i	5.7805390485845-15.7029079995794i	5.5983009623056-15.3659604612068i	5.396410404201-14.9544860640534i	5.1775346655141-14.4730897407193i	4.9443682981795-13.9273098745125i	4.6995755066056-13.3235348091371i	4.4457439884379-12.6689078482518i	4.1853525797541-11.9712229743795i	3.9207542916668-11.2388134081149i	3.6541754515362-10.4804349445087i	3.38773073060974-9.70514577091564i	3.1234529031808-8.92218421905774i	2.86333529415733-8.14084566330689i	2.60938408436836-7.37035957460728i	2.36367700326906-6.61976759780105i	2.12842448629366-5.89780345552817i	1.90602913792691-5.21277550244629i	1.69913933826257-4.5724528584792i	1.51069306351198-3.98395622938804i	1.34394844882062-3.45365475901696i	1.2024982806095-2.9870705248555i	1.0902664290892-2.58879255663849i	1.0114851731182-2.26240249326396i	0.97065337531755-2.01041416279966i	0.97247647722685-1.83422944267802i	1.02179024347409-1.73411270629385i	1.12347103444201-1.70918596936302i	1.2823360790109-1.75744650488665i	1.50303771223986-1.87580819992394i	1.78995580879736-2.06016729178565i	2.14709266677421-2.30549236724392i	2.57797437816074-2.60593766673736i	3.08556227657571-2.95497784478233i	3.67217740870573-3.34556144172396i	4.33944017467755-3.7702794672158i	5.08822637551353-4.2215447290376i	5.91863995102879-4.69177690586411i	6.830001750394-5.17358789773741i	7.82085281092146-5.65996172386851i	8.88896988483559-6.14442319502105i
42	6.9748639081848-15.6719839246447i	7.1106118519502-15.9698869294909i	7.2173579155263-16.1944912688447i	7.2935195673316-16.3413539298732i	7.3377954416453-16.4069391183658i	7.3491746066929-16.3887089742231i	7.3269409323196-16.2851967764938i	7.2706734301439-16.0960605671248i	7.1802436726646-15.822115622709i	7.0558115657943-15.4653447511132i	6.8978208378611-15.0288859647889i	6.7069956074741-14.5169976639774i	6.4843392979885-13.9350020303087i	6.2311369783732-13.2892078652228i	5.948961935587-12.586814591115i	5.6396869343308-11.8357995520399i	5.3055002136729-11.04479109461i	4.9489258283644-10.22293017168i	4.57284749071249-9.37972338873265i	4.18053463358101-8.52489050659723i	3.77566902361207-7.66820942866663i	3.36236993194666-6.81936164340878i	2.94521564039175-5.98778097311404i	2.52925894250601-5.18250830823622i	2.12003430408035-4.41205479465386i	1.72355448192167-3.68427569971458i	1.34629466242209-3.00625692208908i	0.99516256345617-2.3842158388049i	0.67745342899708-1.82341790702114i	0.40078941348535-1.32811016274671i	0.173043475289939-0.901472486355665i	0.002248544782438-0.545587236132543i	-0.103506630115997-0.26142758543997i	-0.136192962332391-0.048864634709171i	-0.0879653062343103+0.0933068958322905i	0.048707404649711+0.167324854936685i	0.280909409263912+0.176398465128554i	0.615146170509212+0.124630754455186i	1.05721665565187+0.01692590520532i	1.61209314778679-0.14111691197557i	2.28381162588047-0.34332137747846i	3.07537536399961-0.58306143440869i	3.98867391301256-0.85339593191936i	5.02441906751151-1.1472079500516i	6.18209881776875-1.45734608591434i	7.45994967385434-1.77676485999826i	8.85494715913335-2.09866133809233i	10.3628137337264-2.4166050660601i	11.9780429518346-2.7246584871787i
43	7.8390767105766-16.185061196341i	8.0187377104959-16.4506919548935i	8.1709535572057-16.6472837050012i	8.2936632205284-16.7715390017045i	8.3850094085192-16.8210374210622i	8.4433636468895-16.7943060377772i	8.4673504303895-16.6908727193739i	8.4558707395117-16.511300333192i	8.4081252609016-16.2572004063271i	8.3236376587146-15.9312252789675i	8.2022782128835-15.5370383333519i	8.0442880671812-15.0792624470475i	7.8503042159032-14.5634073925337i	7.6213852064172-13.9957774668437i	7.3590373518323-13.383361167242i	7.065241042127-12.7337052145827i	6.742476523838-12.0547756497382i	6.3937483000288-11.3548090772299i	6.0226070968738-10.6421573935647i	5.63316816421967-9.92512950850923i	5.23012453786077-9.21183364165969i	4.81875380265385-8.51002375355777i	4.40491686771785-7.82695355294163i	3.99504730490609-7.1692413152075i	3.59612991347693-6.54274846021652i	3.21566735791783-5.95247448089203i	2.86163397904328-5.40247040004099i	2.54241619402013-4.89577247510847i	2.26673926872221-4.43435738335482i	2.04358065267043-4.01911961750202i	1.88207049731093-3.64987131803221i	1.79138041543552-3.32536427592314i	1.78060196528953-3.04333337026827i	1.85861673958119-2.80056026898039i	2.03396029043681-2.59295582589351i	2.31468241141173-2.415659260503i	2.70820651461362-2.26315191193268i	3.22119097565969-2.12938311936519i	3.85939536601878-2.00790559840253i	4.62755444958435-1.89201755653113i	5.52926269026775-1.774908719784i	6.56687180588251-1.64980742463893i	7.74140361983875-1.51012596130409i	9.05248011821769-1.34960143350248i	10.4982722298155-1.1624295220873i	12.0754684262748-0.9433887016011i	13.779263804555-0.6879526565257i	15.6033698805691-0.3923888738061i	17.5400449056463-0.0538416467054i
44	8.9514866287859-17.153351120084i	9.2121196045798-17.4559711642967i	9.4544193116333-17.7000222108191i	9.677022830388-17.8831693155083i	9.878761792596-18.0038101645551i	10.0586838457924-18.0611175223486i	10.2160729628093-18.0550664655529i	10.3504686136677-17.9864450706376i	10.4616838403061-17.8568475982244i	10.5498222816571-17.6686496381038i	10.6152941858565-17.4249651324758i	10.6588314171991-17.129585669166i	10.681501418284-16.786902917448i	10.6847200242522-16.4018155521981i	10.6702629488844-15.979622462804i	10.6402756754755-15.5259044572911i	10.5972813936001-15.0463970361602i	10.5441865316676-14.5468571124464i	10.4842833504809-14.0329267843141i	10.4212489910113-13.5099974160886i	10.3591403162341-12.9830773474333i	10.3023838576332-12.4566665255307i	10.2557601765232-11.9346412414941i	10.2243819822538-11.4201519524461i	10.2136654158523-10.9155368900302i	10.229294009462-10.4222538022732i	10.2771749681002-9.9408317585643i	10.3633875882175-9.4708444786887i	10.4941238230801-9.0109061393922i	10.6756212224669-8.5586900797824i	10.9140887066252-8.1109702843986i	11.215625873967-7.6636849843812i	11.5861367800357-7.212021196781i	12.0312393529958-6.7505185327115i	12.5561718195378-6.2731901586278i	13.1656976963957-5.7736584018113i	13.8640110492299-5.2453021597446i	14.6546438261782-4.6814130101357i	15.5403771331376-4.0753567285867i	16.523158328624-3.4207368069817i	17.6040257764771-2.711556528323i	18.7830430051423-1.9423761918498i	20.0592438849496-1.1084621930156i	21.4305902535657-0.2059248419361i	22.8939431999317+0.7681579543869i	24.4450489650608+1.815633723144i	26.0785401415462+2.9371874012059i	27.7879525606223+4.1322741000307i	29.5657579545345+5.3990740874028i
45	10.37462322922-18.4619088638126i	10.7644583238579-18.8082300638648i	11.1517873939455-19.1009625360926i	11.5364931259693-19.3375156542159i	11.9186236791963-19.5158080963196i	12.2983968474755-19.6342937170929i	12.676201701983-19.6919764471735i	13.052597750803-19.6884134516609i	13.4283117049361-19.6237060513643i	13.8042319874756-19.4984782090651i	14.1814011614944-19.3138427014981i	14.5610064812873-19.0713554273811i	14.944368790087-18.7729586334633i	15.3329299948525-18.4209141645662i	15.7282393453692-18.0177281501881i	16.1319387314257-17.566068819839i	16.5457471894769-17.0686793827874i	16.971444780667-16.5282881070738i	17.4108559674511-15.9475178803123i	17.8658325786909-15.3287976251949i	18.3382364155273-14.6742779715129i	18.8299215151053-13.9857535514843i	19.3427160588118-13.2645941856068i	19.8784038882906-12.5116870634739i	20.4387055779992-11.7273918011533i	21.0252590088772-10.9115099788479i	21.6395993946756-10.0632704362592i	22.2831387309176-9.1813312364782i	22.9571446659821-8.2637988116499i	23.662718833443-7.3082643853706i	24.4007747330184-6.3118573386659i	25.1720153022114-5.2713147596658i	25.9769103794729-4.1830660029027i	26.8156743197002-3.043330693341i	27.6882440811153-1.8482282529478i	28.5942581560656-0.5938967130728i	29.5330367641368+0.7233816878491i	30.5035637615341+2.1070508280774i	31.5044707436987+3.560149798402i	32.5340238267913+5.0851836983861i	33.5901135867864+6.6839990714111i	34.6702486118951+8.3576668592037i	35.7715530849474+10.106375632719i	36.8907687579556+11.9293376695905i	38.0242616127132+13.8247102035772i	39.1680334208839+15.7895338745446i	40.3177383270163+17.8196900656912i	41.4687044810649+19.9098784360294i	42.6159606463349+22.0536155493358i
46	11.3265193383073-19.4705183989431i	11.7865797864227-19.7705002489491i	12.2533518474754-20.0078831822122i	12.7272957567601-20.1786189664948i	13.2089703330473-20.2789752332721i	13.6990229514952-20.305564359029i	14.1981766910512-20.2553664572066i	14.7072148149929-20.1257460126767i	15.2269628117588-19.9144618411443i	15.7582682877405-19.6196702203441i	16.3019790623908-19.2399212141427i	16.8589198671396-18.7741483900383i	17.4298680917166-18.2216523100827i	18.0155290533315-17.5820783497482i	18.6165112848399-16.8553895634841i	19.233302346958-16.0418354645593i	19.8662456665441-15.1419177154392i	20.5155188880794-14.1563538290199i	21.181114199235-13.086040056791i	21.8628210546009-11.9320146843647i	22.5602116753728-10.6954229656307i	23.2726296483836-9.3774849028263i	23.9991818868417-7.9794670208177i	24.7387341491739-6.5026591906546i	25.489910243189-4.9483574318189i	26.2510949721305-3.3178534673326i	27.0204408087685-1.6124316247493i	27.7958782150973+0.1666265264251i	28.5751294599088+2.0180296289304i	29.3557257257823+3.940456140539i	30.1350272419351+5.932526375514i	30.9102461307615+7.9927675057706i	31.6784716143705+10.1195722652143i	32.4366971934116+12.3111523084836i	33.1818493841325+14.5654873625727i	33.9108175809615+16.8802714712576i	34.6204846007754+19.2528577632769i	35.3077574611319+21.6802032720153i	35.9695979477316+24.1588153940928i	36.6030525357917+26.6847015948653i	37.2052812453907+29.2533239494995i	37.7735850317022+31.8595600491611i	38.3054313369149+34.4976717041454i	38.7984774610876+37.1612827416698i	39.2505914438045+39.8433670286378i	39.6598701868892+42.536247652915i	40.0246545902445+45.2316079751567i	40.3435415177394+47.920515022228i	40.6153924576036+50.5934554384009i
47	10.1136330758156-19.954453566973i	10.4100266437064-20.120910262824i	10.7018714765314-20.2081640527774i	10.9890495152877-20.2107136438117i	11.2715045375652-20.1232902942154i	11.549233243763-19.9408996968725i	11.8222743727467-19.658861664285i	12.0906960233263-19.272847177447i	12.3545814105399-18.7789124163836i	12.614013335001-18.1735294537211i	12.8690576881214-17.4536133624064i	13.1197463545373-16.6165455627665i	13.3660599043633-15.660193310485i	13.6079104909438-14.5829253036304i	13.8451253837369-13.383623461468i	14.0774315702216-12.0616909982978i	14.3044418549031-10.617056979975i	14.5256428674616-9.0501776072491i	14.7403853659957-7.3620345169821i	14.9478771855215-5.5541304283583i	15.1471791370604-3.6284824853728i	15.3372041096228-1.5876136585656i	15.5167195672672+0.565457432092i	15.6843535674172+2.8272279248755i	15.8386043561625+5.1937230318842i	15.9778535228543+7.6605089765083i	16.1003826215091+10.2227063131457i	16.2043930919737+12.8750034439817i	16.2880292410714+15.6116702082599i	16.3494039746136+18.4265714841538i	16.3866269066964+21.3131808098142i	16.3978344144794+24.2645940961106i	16.3812211558961+27.2735435666662i	16.3350725255436+30.332412118772i	16.2577974912353+33.4332483495484i	16.1479612310745+36.5677825334399i	16.0043169789226+39.7274438681631i	15.825836485089+42.9033793253098i	15.6117385090449+46.0864744480251i	15.3615147818711+49.2673764310141i	15.0749529076618+52.4365197974663i	14.7521557147627+55.5841549536281i	14.3935566188394+58.7003798553871i	13.9999306195489+61.7751749634407i	13.5724006200395+64.7984415958028i	13.1124388325509+67.760043710276i	12.6218631127954+70.6498530670304i	12.1028281492787+73.4577976347165i	11.5578115198532+76.1739130148694i
48	5.4113079659091-20.9781087679629i	5.2431027934637-21.0739322844328i	5.0403830586221-21.0833625058274i	4.8020814103069-21.0006043109272i	4.527247164198-20.8200909425531i	4.2150497157403-20.5365324400419i	3.8647807299441-20.1449633273334i	3.4758551605069-19.6407890803181i	3.047811179507-19.0198309070533i	2.580309125958-18.2783683907397i	2.0731296060999-17.4131795675856i	1.5261708997254-16.4215780393863i	0.9394458444476-15.3014467532232i	0.3130783830332-14.0512681174683i	-0.3527000327138-12.670150163523i	-1.0575539848759-11.1578485056498i	-1.80104738479557-9.51478389605865i	-2.58264633433841-7.74205521828841i	-3.4017213797612-5.84144780808504i	-4.25754900343973-3.8154370366901i	-5.14931222219376-1.66718713601882i	-6.07610018889255+0.59945471197076i	-7.03690672584846+2.97996895886478i	-8.03062775350118+5.46917884562658i	-9.05605761527099+8.06126999511951i	-10.1118843383434+10.7498142741525i	-11.1966839096192+13.5277977296126i	-12.3089136851686+16.3876523783451i	-13.446905089303+19.3212916088336i	-14.6088557948773+22.3201489342643i	-15.792821608743+25.3752198210357i	-16.9967083145405+28.4771063039248i	-18.2182637484652+31.6160640886702i	-19.4550704015962+34.7820518343701i	-20.7045388542514+37.9647823015274i	-21.963902353212+41.1537750465258i	-23.2302128411943+44.3384103395334i	-24.5003387395058+47.5079839801097i	-25.7709647693473+50.6517626829765i	-27.0385940748557+53.7590397054126i	-28.2995528819792+56.8191903875088i	-29.549997892043+59.8217272770978i	-30.7859265679372+62.756354512639i	-32.0031904249061+65.6130211398203i	-33.197511387696+68.3819730413066i	-34.3645012222175+71.0538031641336i	-35.4996839938301+73.6194997359229i	-36.5985214468937+76.0704921696208i	-37.6564411424075+78.3986943670463i
49	-2.037385837546-24.352602444196i	-2.8113595956188-24.6080114165762i	-3.6501859636852-24.7897200530839i	-4.5551542177971-24.8927920374593i	-5.5273236116825-24.9125055645003i	-6.5675099931975-24.8443955969414i	-7.6762737167506-24.6842955067178i	-8.8539089345007-24.4283776707987i	-10.1004343318587-24.0731925919423i	-11.4155853552439-23.6157061203704i	-12.7988079625581-23.0533343634868i	-14.249253909804-22.3839758872955i	-15.7657775710754-21.6060408349516i	-17.3469342741037-20.7184766146381i	-18.9909801199805-19.7207898404006i	-20.6958732438459-18.6130642452795i	-22.4592764634579-17.3959743255917i	-24.2785612547985-16.0707945180287i	-26.150812988331-14.6394037567705i	-28.0728373562436-13.1042853054789i	-30.0411679199686-11.4685218081887i	-32.0520747083789-9.7357855531262i	-34.1015738001759-7.9103239936853i	-36.1854378289049-5.9969406205536i	-38.2992073555007-4.0009713276512i	-40.4382030609884-1.9282564615315i	-42.5975387205907+0.2148912113978i	-44.7721349296759+2.4217223435731i	-46.9567335613199+4.6850903360338i	-49.1459129443682+6.9974938095355i	-51.334103759373+9.3511218365951i	-53.5156056572731+11.7379015277944i	-55.6846046118148+14.1495475441472i	-57.8351910211683+16.5776130907462i	-59.961378576675+19.0135419353928i	-62.0571239169564+21.4487209895448i	-64.1163470835167+23.874532987714i	-66.1329527893885+26.2824088053544i	-68.1008525052343+28.6638789641928i	-70.0139873576518+31.0106238877025i	-71.8663518223177+33.3145224877861i	-73.6520181802039+35.5676986864416i	-75.3651616886301+37.7625655029164i	-77.0000864006596+39.8918663672429i	-78.5512515466528+41.9487133546923i	-80.0132983710495+43.9266220721375i	-81.3810772961045+45.8195429661181i	-82.6496752628227+47.621888863046i	-83.8144430782267+49.3285585939705i
50	-9.2090658532883-30.8071123096235i	-10.4340262707367-31.4567835188567i	-11.7357634523126-32.0592688644486i	-13.1148102737493-32.6107813789784i	-14.5713904638292-33.1076867200831i	-16.1054053459759-33.5465328597516i	-17.7164223289897-33.9240791173029i	-19.4036652684518-34.2373242250675i	-21.1660068030784-34.4835331177906i	-23.0019627518769-34.660262142842i	-24.9096886386162-34.7653823984771i	-26.8869783901697-34.7971009216183i	-28.9312652350198-34.7539794648054i	-31.0396248079368-34.6349506239412i	-33.2087804468607-34.4393311040055i	-35.4351106486068-34.1668319387346i	-37.7146586314749-33.8175655120321i	-40.0431439354061-33.392049263183i	-42.4159759742324-32.8912059943543i	-44.8282694400123-32.3163607368978i	-47.2748614465773-31.6692341721094i	-49.7503302883808-30.95193264181i	-52.2490156816103-30.1669348238418i	-54.7650403473466-29.3170751867596i	-57.2923327913361-28.4055243760785i	-59.8246511316394-27.4357667208788i	-62.3556078239718-26.4115750838272i	-64.878695134826-25.3369833092554i	-67.3873112143473-24.2162565523905i	-69.8747866242214-23.0538597977141i	-72.3344111803572-21.8544248954037i	-74.7594609756832-20.6227164615362i	-77.1432254546955-19.3635969999949i	-79.4790344182767-18.0819916116087i	-81.7602848445096-16.7828526588735i	-83.9804674185133-15.4711247526116i	-86.1331926715176-14.1517104201504i	-88.2122166362658-12.8294368031484i	-90.2114659322241-11.5090237172449i	-92.1250621998238-10.1950533854944i	-93.947345807955-8.8919421333797i	-95.6728987630833-7.6039143054407i	-97.2965667516149-6.3349786326312i	-98.8134802494931-5.088907245882i	-100.21907463447-3.869217495518i	-101.509109237143-2.67915669868i	-102.679685266751-1.521689898296i	-103.727262547015-0.399490678017i	-104.648674996159+0.685064961579i
51	-12.6910271232505-38.6894791986716i	-14.0030903113453-39.7795280283179i	-15.3811785511061-40.8471438718182i	-16.8247194625-41.889309336496i	-18.3328407709904-42.9030836334548i	-19.9043643208474-43.8856217960274i	-21.5378019944491-44.834193396137i	-23.2313536129139-45.7462005586794i	-24.9829068748931-46.6191950770887i	-26.7900393709124-47.4508944389813i	-28.650022690553-48.2391965791662i	-30.5598286192571-48.9821931883396i	-32.516137400935-49.6781814193571i	-34.515348022099-50.3256738489826i	-36.553590453258-50.9234065712765i	-38.6267397640488-51.4703453191115i	-40.7304320103142-51.9656895324427i	-42.8600817743398-52.4088743156403i	-45.0109012239396-52.7995702511i	-47.177920542266-53.137681062162i	-49.3560095682795-53.4233391447154i	-51.5399004779098-53.656899013386i	-53.7242113281805-53.8389287345124i	-55.9034702810388-53.9701994438178i	-58.0721403203795-54.0516730713981i	-60.2246442747696-54.0844884199967i	-62.3553899596502-54.0699457641503i	-64.4587952562348-54.009490157334i	-66.5293129498402-53.904693651386i	-68.5614551578333-53.7572366469707i	-70.5498171865947-53.5688886053974i	-72.489100667686-53.3414883605483i	-74.3741358355476-53.0769242748223i	-76.1999028223168-52.7771144847708i	-77.9615518594852-52.443987480421i	-79.654422290864-52.0794632571629i	-81.2740603164286-51.6854352705578i	-82.8162354018161-51.2637534126249i	-84.2769553033033-50.8162082132289i	-85.652479672761-50.344516452347i	-86.9393322211358-49.8503083484789i	-88.134311432266-49.3351164655969i	-89.2344998311089-48.8003664561431i	-90.2372718215916-48.2473697310423i	-91.1403001191975-47.6773181199237i	-91.9415608119492-47.091280556134i	-92.6393370906233-46.4902017921401i	-93.2322216947837-45.874903121982i	-93.7191181255775-45.2460850590028i
[truncated: 58 more columns]
