# Supplementary material for: Reconstructing spruce budworm outbreak severity: a comparison of paleoecological and tree-ring signals
Source: PLoS One. 2025 Aug 12;20(8):e0329406. doi: 10.1371/journal.pone.0329406 (PMC12342301; doi:10.1371/journal.pone.0329406)
Supplement: S7 Dataset — (ZIP) [file pone.0329406.s007.zip › Belanger wavelet data/Cross-wavelet_Lepidopteran_scales_GSI/cross_wavelet_power.corr.txt]

V1	V2	V3	V4	V5	V6	V7	V8	V9	V10	V11	V12	V13	V14	V15	V16	V17	V18	V19	V20	V21	V22	V23	V24	V25	V26	V27	V28	V29	V30	V31	V32	V33	V34	V35	V36	V37	V38	V39	V40	V41	V42	V43	V44	V45	V46	V47	V48	V49	V50
1	0.0912565419763221	0.0745572465450929	0.0488049377083722	0.0267076436483565	0.0132860732029463	0.00684619742769002	0.00409549756524781	0.00282845369911266	0.00210165080124663	0.00161765845472251	0.00127991967664117	0.00104458944049578	0.000874070854878838	0.000734414476863658	0.000621915216905538	0.000541046108679797	0.000478062958090819	0.000418736564694191	0.000362886340033636	0.000317520003050252	0.000285326492158739	0.000268013837391652	0.00026316476459973	0.000255503834368345	0.000237185232645948	0.000215682128179267	0.000196727155305884	0.000182745530088243	0.000172448564818505	0.000161781412437408	0.00014905016291316	0.000136227203459485	0.000125984603389134	0.000116494501026894	0.000105055327891893	9.49702095475782e-05	9.15702932723698e-05	9.35677164514338e-05	9.44314343592153e-05	8.89358019423874e-05	7.61750595192721e-05	6.30805010910428e-05	5.80736385060308e-05	6.08712426592787e-05	6.57977868910099e-05	6.69126200897579e-05	6.58087802659191e-05	6.62404983739961e-05	6.54622919910277e-05
2	0.121625240837648	0.0973884106986212	0.060512410398298	0.0299448098353999	0.012624285240241	0.00531869913914686	0.0028117742440391	0.0019152890249484	0.0014394427178289	0.00110850521679262	0.000872024532303365	0.000712334757066252	0.000600837349701775	0.000503273581475295	0.000421563192901796	0.000368433965269445	0.000330006819444976	0.000288583881748209	0.000245437952499077	0.000210172651661345	0.000186087282658799	0.000177207707488457	0.000182226042732307	0.000182683211850078	0.000168755963316609	0.000150391038471147	0.000134916479707572	0.000125482959796377	0.00012016726416898	0.000113716041204107	0.000104026908298257	9.38493141417015e-05	8.68815331924472e-05	8.05563281706804e-05	7.07739584467393e-05	6.1388634459619e-05	5.97774795342879e-05	6.51101317772946e-05	6.90507542686659e-05	6.55206072999335e-05	5.30193890428014e-05	3.88173875030404e-05	3.44928494554236e-05	3.93128903985014e-05	4.57034934405621e-05	4.68601160997808e-05	4.54880824992861e-05	4.65851238300145e-05	4.64273669674827e-05
3	0.145201048382618	0.114178077201361	0.0675133404447319	0.0300551864467826	0.0102369786232254	0.00299090822123989	0.00118412755592511	0.000838338844659279	0.000679927006475711	0.000532383438394109	0.000414703449762788	0.00034069813963722	0.000294995943169243	0.000246241954749006	0.000200406095206897	0.000177290190163048	0.000165207270325542	0.000144685817972038	0.000118484875858213	9.70709685367678e-05	8.22245945293919e-05	8.03701139681122e-05	9.17981816125366e-05	9.81353074488575e-05	8.91197887415437e-05	7.57680976116557e-05	6.51515094868698e-05	6.10007948375177e-05	6.07023566848063e-05	5.86373852034988e-05	5.27751793981037e-05	4.61818209461349e-05	4.31971716273662e-05	4.08997837216082e-05	3.42045875752749e-05	2.65087163350823e-05	2.61137549367341e-05	3.3398663076225e-05	3.89869439690862e-05	3.79172835794345e-05	2.84773024448106e-05	1.53098803043432e-05	1.22577038200141e-05	1.79276642199483e-05	2.39470423802545e-05	2.42925399740587e-05	2.25541180356216e-05	2.40376865875156e-05	2.45364007051751e-05
4	0.158097789000626	0.122970449818137	0.0704130447754719	0.0290966866339021	0.00826062000538691	0.00142481147014101	0.000182854232409354	0.000186530432224576	0.000210187326359393	0.000170857043294502	0.000126888682071581	0.000105022098171706	9.89931348424839e-05	8.23775906057035e-05	6.06437912665144e-05	5.53091442360626e-05	5.84889828044644e-05	5.17282165852818e-05	3.87297803313215e-05	2.93280006277391e-05	2.08355915436761e-05	2.19057799535386e-05	3.3108047325569e-05	4.02319951748432e-05	3.45636479238101e-05	2.6363953145878e-05	1.97023754736223e-05	1.9190722515418e-05	2.13850626398756e-05	2.16669364920759e-05	1.86768373715015e-05	1.49263977549162e-05	1.46218189365238e-05	1.51780824477622e-05	1.17088843704126e-05	6.47867344473792e-06	6.14497151675171e-06	1.30261009570067e-05	1.74723565851907e-05	1.79858079960982e-05	1.34921892088072e-05	4.67978780045098e-06	2.37415654426356e-06	5.9009908880567e-06	9.93451009627255e-06	9.12491236558593e-06	7.39891046066716e-06	8.74650151350766e-06	9.6788201733716e-06
5	0.161246588438256	0.125548487023154	0.0718368450503769	0.0295732520368398	0.00832847323130172	0.001381013141938	7.36750673404304e-05	3.07606030158502e-05	5.34622236203243e-05	3.90788409590208e-05	2.20333216312405e-05	1.76249572384652e-05	2.30179227393209e-05	1.96488291816106e-05	9.30287113294276e-06	9.35004853996471e-06	1.57904121452599e-05	1.43117011507791e-05	7.5965982741701e-06	6.58143132120635e-06	1.39591319460786e-06	3.01749717772554e-06	9.82275471448281e-06	1.4362059054704e-05	1.03274851298284e-05	6.66024817438358e-06	2.59099818149984e-06	3.67732161573002e-06	5.34440725292867e-06	5.95973630117121e-06	4.62034611803651e-06	2.56023052262657e-06	3.13537517919594e-06	4.5846740938654e-06	3.20559877656065e-06	1.57207978026677e-06	2.00106148334086e-06	5.13153026018954e-06	6.64277181874395e-06	7.42637463417709e-06	7.16292954799541e-06	4.40980195067827e-06	1.9233888872558e-06	1.37427654886835e-06	4.11407322811777e-06	2.50971664830534e-06	1.52385580048312e-06	2.0124159381869e-06	3.20934629655954e-06
6	0.158564924114309	0.125126090567375	0.0738073266605642	0.0322630830562881	0.010346324816015	0.00242724542746926	0.000446998345841956	9.47825898681752e-05	3.04860091420642e-05	9.64803580892222e-06	2.62541210109685e-06	1.09852206525297e-06	5.13581963817432e-06	5.45998192909467e-06	1.16229743291533e-06	1.32484109443871e-06	5.25624338747155e-06	5.45295830450396e-06	1.25637626872199e-06	2.94347239209213e-06	1.99101201307101e-06	7.01541217546893e-07	4.58630273033748e-06	6.32193128735895e-06	2.85034304889608e-06	1.67208513570327e-06	1.99871856911335e-06	1.74755315693948e-06	9.11477354059e-07	1.52844231353717e-06	1.16422324901734e-06	5.97752478314678e-08	5.31686038665068e-07	1.72471913809851e-06	1.14190677406247e-06	7.36415803052004e-07	2.10979997766179e-06	2.7238897966456e-06	1.95752937834314e-06	2.52205698227449e-06	4.57189040628298e-06	4.64859146992844e-06	3.11894809211578e-06	2.4421924674812e-06	2.94714915798564e-06	1.51598618342662e-06	1.1102510330556e-06	6.01956965220743e-07	1.53403981315033e-06
7	0.153839639028833	0.123982446844259	0.0766401064354435	0.0363346330696272	0.0133152815462981	0.0038711066980952	0.000944052688272716	0.000208939138609818	4.31125323026511e-05	6.18442136136676e-06	1.39547411469156e-06	1.29274113451925e-06	3.42095296155404e-06	3.99685636833473e-06	2.13126774169743e-06	2.0209740425524e-06	4.20167467067561e-06	5.20696362658804e-06	4.47535469949113e-06	4.02192883427645e-06	3.59478977052023e-06	3.69315161356739e-06	5.00644866509696e-06	4.97408925328928e-06	2.77202026144576e-06	1.8767482002895e-06	2.48536225847016e-06	2.00784716325473e-06	9.1025739232784e-07	9.71209252251756e-07	9.26194998327065e-07	5.28848066727835e-07	7.05963126256596e-07	1.56457361953076e-06	1.91003077518392e-06	2.06747244588419e-06	2.46227913771974e-06	2.26776557042441e-06	1.33707311768314e-06	2.00047602323537e-06	4.32185848588014e-06	5.61441385043746e-06	5.38767320088375e-06	4.75394812345938e-06	4.18448250025255e-06	3.41440589620125e-06	2.96319754752853e-06	2.51097529336556e-06	2.06249116787529e-06
8	0.149220273378632	0.12305102077022	0.0798710228158586	0.0408457589792216	0.0165751753321607	0.00543906218635334	0.00149213000910239	0.000353952431184504	7.4597294693434e-05	1.49089650395978e-05	8.60007408403496e-07	3.94222938378916e-06	5.84882784845488e-06	6.04790957415629e-06	5.09995329895371e-06	4.82973538307922e-06	5.81638736880121e-06	6.90097633072228e-06	6.98302143590202e-06	6.31832626701836e-06	5.84697867708002e-06	6.16707313428889e-06	6.61611643372725e-06	5.94121293299513e-06	4.4978228437582e-06	3.73528722960514e-06	3.62899291211556e-06	3.14115835420237e-06	2.29768037719075e-06	1.76858705265229e-06	1.55452941238105e-06	1.54645071201485e-06	1.92137187704431e-06	2.6997487586236e-06	3.38864898694315e-06	3.6172798931739e-06	3.39507674765106e-06	3.02347886053004e-06	3.01950326062521e-06	3.98759455452331e-06	5.91153878708236e-06	7.49167455470413e-06	7.73620833062218e-06	7.2980929754697e-06	7.05179970454482e-06	6.91050275333314e-06	6.51579059936684e-06	5.54122559824547e-06	4.06007774140208e-06
9	0.145517788612056	0.122639871353941	0.0832766476560423	0.0455128103955876	0.0200636246536886	0.00720077953134197	0.0021501448982159	0.000547905639927428	0.000115176585593324	2.0977411118654e-05	7.98060940368079e-06	6.91043558006523e-06	9.99156153161192e-06	1.03347528932828e-05	8.84062472289004e-06	7.61906176582607e-06	8.08703473884187e-06	9.35652467892462e-06	9.62188125672448e-06	8.5000045415465e-06	7.38878228544933e-06	7.72448594037649e-06	8.22616904244707e-06	7.32093282084097e-06	5.8126445635795e-06	5.30781091785339e-06	5.39897038526814e-06	4.982102550791e-06	4.00448129627533e-06	3.04544521881383e-06	2.62352566372412e-06	2.95346174570306e-06	3.83031928427072e-06	4.8712265070152e-06	5.51744740991254e-06	5.28971848489045e-06	4.40777496085801e-06	3.86576795252537e-06	4.33534401928653e-06	5.90323173034359e-06	8.32001612707994e-06	1.01777242667472e-05	1.02699940284301e-05	9.76325451650172e-06	1.05860071625839e-05	1.18919414214061e-05	1.20409533637939e-05	1.04730002438753e-05	7.65896766664989e-06
10	0.142980552650203	0.122975987847763	0.0870411268831281	0.0505467253286663	0.0240362604169562	0.00937316249107185	0.00303461877123994	0.000846709684336682	0.000208280454508367	3.32807672543889e-05	1.03372144820812e-05	1.53616123613043e-05	1.70879751786957e-05	1.65069205580715e-05	1.27423193486639e-05	8.83187017069289e-06	9.10729891614282e-06	1.15971135479255e-05	1.21344863494861e-05	9.75391548831763e-06	6.74802246863665e-06	7.50878782073512e-06	9.04821432178844e-06	7.87444541596906e-06	5.55483953379281e-06	5.92576707877163e-06	7.37044862802581e-06	7.36666816222347e-06	5.97475863083894e-06	4.15902598435307e-06	3.29693475207044e-06	4.39107799937764e-06	6.32208985681781e-06	7.89504717881724e-06	8.22364200074011e-06	6.88645196404021e-06	4.65918491905817e-06	3.70345868620592e-06	4.73975022384124e-06	7.25585707418332e-06	1.10021719979563e-05	1.35297897427848e-05	1.26595311127265e-05	1.04221673863696e-05	1.27807303306252e-05	1.75011536251567e-05	1.96196089400477e-05	1.78416037611811e-05	1.32064554749343e-05
11	0.141737335997445	0.124320872651394	0.0915213164109459	0.0563221346358852	0.0288480496638055	0.0122487720731819	0.0043131904662037	0.00129624918612713	0.000381668581559786	0.000132760971687566	5.71429152458128e-05	3.89446717118447e-05	3.34906088297899e-05	2.73723818719236e-05	1.79522650561368e-05	7.19021317196245e-06	6.7647827030379e-06	1.30584560402954e-05	1.47746541105305e-05	1.09819035840527e-05	3.59977594460894e-06	5.28421399818372e-06	9.12322612408867e-06	7.38871761609412e-06	2.3151675047661e-06	5.89876412958601e-06	9.86996590591554e-06	1.03989299311784e-05	8.09506441900121e-06	4.31993861957635e-06	1.97582258736125e-06	5.67358182422079e-06	9.53478932888793e-06	1.18267729207026e-05	1.14635118302684e-05	8.19833128350845e-06	3.44308089810623e-06	2.12407740133818e-06	4.13685671750922e-06	7.91303381576591e-06	1.41853156011816e-05	1.82056821668504e-05	1.56069608685521e-05	6.79088323798294e-06	1.13203436094784e-05	2.33378852639396e-05	2.97239119203336e-05	2.86672574046622e-05	2.18384822481922e-05
12	0.141904471180899	0.126918359117829	0.0970581976808003	0.0631963231028388	0.0348518393253935	0.0161675873571869	0.00624463765585326	0.00197679806173385	0.000528113260667501	0.00020496056741464	0.000141965771319605	0.000101832621346409	7.42094205427064e-05	5.28259191538055e-05	3.28424639217588e-05	1.47062236926231e-05	8.67964699153505e-06	1.64924575668222e-05	1.98775565240129e-05	1.66443216704288e-05	9.55827416552223e-06	8.14968752537511e-06	1.10780779457212e-05	9.13320978311713e-06	5.89123390489298e-06	1.0788392465987e-05	1.53287363276667e-05	1.5465724343925e-05	1.18067258953234e-05	6.42709179010986e-06	4.49503788305828e-06	9.7411048007465e-06	1.5043358628688e-05	1.772909553574e-05	1.63380944414039e-05	1.10056319534572e-05	4.4570054361635e-06	2.85827078633044e-06	2.62905468235546e-06	8.84908111895621e-06	1.9854127148531e-05	2.73948637916459e-05	2.55285593841819e-05	1.50736522782777e-05	1.79930416876998e-05	3.51838987587495e-05	4.63328227499752e-05	4.67306023273459e-05	3.78199723138425e-05
13	0.143573700938749	0.1309503481558	0.103914870132747	0.071465823162273	0.0423806893459284	0.0215192915689723	0.00924812296684116	0.0032741402893949	0.000860682280426392	6.3360336407379e-05	0.000157797939438232	0.000177178219183449	0.000146886075310431	0.00010823119434808	7.30454725196914e-05	4.63706741744801e-05	3.2690307160814e-05	3.12846156332179e-05	3.29268700551274e-05	3.13372937163072e-05	2.65552672275685e-05	2.25931729905243e-05	2.11332773398583e-05	2.0284518191521e-05	2.15871952087221e-05	2.56087092053344e-05	2.80603878159131e-05	2.63691602648322e-05	2.17201466561929e-05	1.74621399884779e-05	1.7201824438261e-05	2.12411674557936e-05	2.62075771409556e-05	2.86555514563645e-05	2.65565779286421e-05	2.04164394982402e-05	1.35479685931207e-05	8.39574349905911e-06	4.46542108066283e-06	1.65270772523207e-05	3.46663895362611e-05	4.94331029915173e-05	5.49747131605809e-05	5.38421704122062e-05	5.80111291885258e-05	7.12428496186083e-05	8.23737426173145e-05	8.28701726247184e-05	7.21720559613307e-05
14	0.146796299076857	0.136535635511296	0.112293775667797	0.0814013381855165	0.0517878522317654	0.0287539256610655	0.0138296758527033	0.00570947623406667	0.00200821969340555	0.000625278991990644	0.000282314130943059	0.000259161097481138	0.000239666396278666	0.000197686633170296	0.00014894859018501	0.000107333270871622	7.99689291570549e-05	6.69176442852883e-05	6.28512174187471e-05	6.10568793340002e-05	5.75984565535283e-05	5.27894936502325e-05	4.93635050603236e-05	4.94500340170856e-05	5.24987271444378e-05	5.5242496542227e-05	5.44022568740858e-05	4.94836962184086e-05	4.3001679413832e-05	3.85002994281173e-05	3.82096118318306e-05	4.18469309564563e-05	4.6931656998557e-05	5.01467261753639e-05	4.91478536371758e-05	4.3972820538483e-05	3.68660671920726e-05	3.09840537198961e-05	3.27721425270684e-05	4.96089991131274e-05	7.63412015278861e-05	0.00010300603682853	0.00012279658377052	0.00013552656359188	0.000146169633821457	0.000157043844400151	0.000163736835812591	0.000160645848364511	0.000146718720856135
15	0.151574791684279	0.143735060053405	0.122350214734135	0.0932631873709945	0.0634634431320843	0.0383948627848417	0.0205475004592652	0.00968163061500486	0.00403118166692073	0.0015541160366797	0.000668697713045818	0.000424444575880816	0.000360572981133343	0.000314035596306732	0.000254791704059799	0.000194131003097059	0.000147918259674184	0.000123497000151957	0.000116481637473087	0.000116622941452341	0.000116441071065185	0.000114146125610143	0.000112080619390272	0.000112512973166718	0.000113981861039253	0.000112398100489207	0.000104987769344262	9.24680935433529e-05	7.85370989617095e-05	6.81230400772756e-05	6.53010341767279e-05	7.0573620201367e-05	8.02761260340734e-05	8.96361403708261e-05	9.54138254929418e-05	9.70089677386224e-05	9.67227333418337e-05	9.97230615646922e-05	0.000113194698968025	0.000141680970846196	0.000182249657470624	0.000226713866632889	0.000266897274954062	0.000298170390621673	0.000319583508196162	0.000331149613860625	0.000331843627019212	0.000320637056371598	0.000298560870973454
16	0.157829943955858	0.152504364070594	0.134118740261998	0.107197752187915	0.0777259586153932	0.0509955892399193	0.0301623263542416	0.0159840811405907	0.00749835416081089	0.00302266400050893	0.000960575920730415	0.000309114208934169	0.00040170213410723	0.000433702181754648	0.000378145837332561	0.000287941533950248	0.000207784327236095	0.000172913217205226	0.000182978595469751	0.00020609433640212	0.000223597333368445	0.000232729284207548	0.00023640434428344	0.000236760174048124	0.000232345436206045	0.000219640090334024	0.000196587419764888	0.000164667708678373	0.000128924860259759	9.80147773294179e-05	8.49618925579369e-05	9.70463688585924e-05	0.000123790288235879	0.000153352987223145	0.000180328966106376	0.000203900564366825	0.00022685281519237	0.000254744607926332	0.000293817910835696	0.000347561482121844	0.000413993854666107	0.000485832555610016	0.000553214330579661	0.000607072236314468	0.000641432171904096	0.000653987678617827	0.000645562753770281	0.00061927492534704	0.000579558154819634
17	0.165322782064276	0.162576714903732	0.14734025674798	0.122998897690746	0.0945254714775701	0.0668243075017275	0.043401644209875	0.0258302615011687	0.0140011663835087	0.00680992281159595	0.00286790800192127	0.0010109704940521	0.000569233854429278	0.000616211561628399	0.000553795595375578	0.000397220101070176	0.000217555663077983	0.000130174961169174	0.000223434626722454	0.000329846652375026	0.000404294856621139	0.000447730442900802	0.000467289179905377	0.000468049280481091	0.000450947568797759	0.000414714150612182	0.000359213554259885	0.000287412638502678	0.000205225384885627	0.000121163522356489	5.89564428170346e-05	9.2008273071009e-05	0.000167072694493689	0.000243813930621087	0.000317484704767453	0.000388592043063925	0.000460487821221204	0.000538498764122273	0.000627946645816241	0.000731292947109353	0.000845648375014838	0.000962068796602412	0.00106735069732078	0.00114778707719917	0.00119330903290262	0.00120027639083606	0.00117187859554322	0.00111613567313219	0.00104245213302371
18	0.17356240374832	0.173334864863308	0.161282237038566	0.139848422679924	0.113058859429561	0.0852849425214553	0.0601011315320868	0.0396358028711753	0.024524687117275	0.0143019475527115	0.00794469329310212	0.00433002125016618	0.00248052191142099	0.00160547689483965	0.00112602366140807	0.00075085613863978	0.000409036939110979	0.000196192481422807	0.00034826571293655	0.000564385213676865	0.000729180027033002	0.00083345849920654	0.000882714557559883	0.000884393048657342	0.000844166408814678	0.000766572166494714	0.000657419074332194	0.000525288748595578	0.000381082202451398	0.000237425376973215	0.000120847790961855	0.000136495101736809	0.000256520452952019	0.000392828153270412	0.000532172520635033	0.000673330366606223	0.000819048022442095	0.000974627884139791	0.00114522284291206	0.0013317221902913	0.00152720363206763	0.00171618374798309	0.00187759833869834	0.00199061487069458	0.00204105751105684	0.00202588211037646	0.00195382011504115	0.00184176083151484	0.00170823135462178
19	0.181773330384337	0.183780576116178	0.174701009150268	0.156243742449699	0.131609417932344	0.104585623287266	0.0786043382940906	0.0560812629885324	0.0381890886502548	0.0250184111077519	0.0159524629279816	0.0100650653058548	0.00641723675266625	0.00421820641721858	0.00288293386722582	0.00203602960518705	0.0014903946073606	0.00120273724441697	0.00116818058607589	0.00129566361914079	0.00146003576806975	0.00158634909440077	0.00164463113913774	0.00162839690336293	0.00154263604395668	0.00139897016373065	0.00121422373611581	0.0010095973677511	0.000809315254423962	0.000639981326969851	0.000532218431408731	0.00051527186089931	0.00059074306641771	0.000729686428551354	0.000903986782527973	0.00109902851178538	0.00131249587110281	0.00155062907018902	0.00182087352058967	0.00212206351921455	0.00243767430082652	0.00273653021915951	0.00298043657302378	0.0031350562184079	0.00318002610027077	0.00311508346073269	0.00296015272723181	0.00274897084633458	0.00251784396130288
20	0.188988730631464	0.192681431455447	0.186047916388407	0.170260178508515	0.147850869813201	0.122056491708848	0.0960572246398469	0.0723588135818847	0.0524740761297417	0.0369265970380933	0.0254844678641367	0.0174824109939864	0.0121105862148894	0.008608386983523	0.00636083619793923	0.00492576250136663	0.004019926957973	0.00347956243117679	0.00320504375944625	0.00311058709925669	0.00310658862716191	0.00311233967547033	0.00307106221671299	0.0029536848918086	0.00275523940669908	0.00248937281926887	0.00218295998728225	0.00187063794127918	0.00158875500855667	0.00136897429973586	0.00123269454797292	0.00118760947991199	0.00122708527044788	0.00133326214988415	0.00148508572953514	0.00166980971448535	0.00189244772013464	0.00217463065944268	0.00253744512830557	0.00297771033530031	0.00345738526030905	0.00391261577986194	0.00427291792913974	0.00448057064678224	0.00450523606842473	0.00435128210900156	0.00405650288235797	0.00368228622019114	0.00329661395251407
21	0.194284201299474	0.198895218901393	0.193901199755588	0.180105787249481	0.159534866597028	0.134961309029541	0.109297715227775	0.0850398334723147	0.063905698130878	0.0467314066874686	0.0335928013658545	0.024058291211206	0.0174593986412465	0.0130921832871161	0.0103213835336469	0.00861939352201424	0.00758515552078014	0.00694782502161389	0.00654147739391998	0.006262973116664	0.00603790204777411	0.00580575440266302	0.00551987741975913	0.00515259184029915	0.00469868384093823	0.00417502050679611	0.00361672840209268	0.00307116361805404	0.00259058497141761	0.00222298080027188	0.00199862346989243	0.00191456875554966	0.00193272597897855	0.00200029386063669	0.0020765397974494	0.00215506835291369	0.00228079742218057	0.00254100087149271	0.00300310899845067	0.00364861396008816	0.00438011596176133	0.00506977823104533	0.00559778631387167	0.00587635592604241	0.0058645426624727	0.00557413244660874	0.00506589776069499	0.00443715452872692	0.00380233174105589
22	0.197123350564578	0.201822280836529	0.197547855294147	0.184857657035789	0.165403639126032	0.141592653350334	0.116106435680875	0.0914107840798374	0.0693753568144151	0.0510810521731881	0.036832691100052	0.0263425054687669	0.0190116644226807	0.0142036275399518	0.0113810562544036	0.0100450805262141	0.00964696850121949	0.00968105461553399	0.00980808036201972	0.00985035966827336	0.00972861349570403	0.00941260816680688	0.00889682211422853	0.00819231318271984	0.00732569201370731	0.00633961376842681	0.0052926990923484	0.00425965175845757	0.00333400657491956	0.00263126827988923	0.00225994724215985	0.00221203813196088	0.00231830555977978	0.00239105164163492	0.00232287610251894	0.00210775674820842	0.00189782316860021	0.00205512828344639	0.00279032036161346	0.00388937179569246	0.00507305239001823	0.00612773143030714	0.0068939054125957	0.00726772658440022	0.00720918958014638	0.00674440637651579	0.00595802504020664	0.00497792539110093	0.00395819483500946
23	0.19777388849779	0.201937054210226	0.197663286324216	0.185331244811815	0.166296724605128	0.142660243553718	0.116900595108536	0.0914612106354492	0.0683803879938215	0.0490328513561442	0.0340103119905636	0.023139381538423	0.0156556294523075	0.0106011729399662	0.0074190231270328	0.0063150040548848	0.00721464428310894	0.0089645989926859	0.0106659372213253	0.0119385639352853	0.0126495434999312	0.0127789046685788	0.0123644689074432	0.0114757331726261	0.0102004869344285	0.00863783458658252	0.00689476717020743	0.00508612996877053	0.00334410107415867	0.00187815650206441	0.00126941864392867	0.00179526520394802	0.0024120107243695	0.00268573330106617	0.0025045448665618	0.00184152440358156	0.000730387679439432	0.000799497310258801	0.00253606986167687	0.00436084444479699	0.0060770054872937	0.00749880029912813	0.0084738136491936	0.00890669044318975	0.00877339422970451	0.00812195221995532	0.00705951458351164	0.00572966560043735	0.00428741327487979
24	0.197680540654072	0.201247508152333	0.196891107539363	0.184831325332389	0.166143083473796	0.142606756458015	0.1164422043381	0.0899833435680613	0.065361795912114	0.0442623698240286	0.0277911461543053	0.0164427823317262	0.00995485383501623	0.00671687313820033	0.00426997238448335	0.00143816414463926	0.00252459279964389	0.00616177187124831	0.00955846479436792	0.0123245059793812	0.0142501475255168	0.0152555343613011	0.0153602110294376	0.0146540726198596	0.0132727255377376	0.0113788446300453	0.00915010855447343	0.00677561231977802	0.00447242653397422	0.00259457804700695	0.0020066280464899	0.00282355492683894	0.00375313867239494	0.00432247126831267	0.00447681577714679	0.00435740508057655	0.00431324400837577	0.00479377796383701	0.00594162998581772	0.00748610405093476	0.00906089876725232	0.0103687276579743	0.0112042094098883	0.0114562621526081	0.011107200649227	0.010222688855351	0.00893004946733473	0.00738795537684754	0.00575472472991732
25	0.199464124076864	0.203224132058716	0.199698163913476	0.188953106885194	0.171773895244482	0.149572975230837	0.124204214115671	0.0977155903537756	0.072086206191459	0.0489938016557497	0.0296507323835473	0.0147417606365221	0.00466376360828309	0.00353780690179558	0.00644473212214378	0.00786357564605782	0.00890460994737802	0.0105714680153543	0.0129121194530588	0.0153824417774191	0.0174544250837649	0.0188046215210287	0.0192998291991495	0.0189500943806155	0.0178668569463238	0.0162312838206334	0.0142732897909737	0.0122602289209181	0.0104874833690052	0.00924183540377073	0.00869280694498249	0.00876925363580967	0.00921309594234161	0.00977484381311205	0.0103304017598745	0.0108845368898854	0.0115191818129245	0.012315424353632	0.0132786783855182	0.0143093172577144	0.0152319466904036	0.0158542104664358	0.0160213592364186	0.0156516663738652	0.0147505891989696	0.0134053894292577	0.0117633233823276	0.00999840619152601	0.00827425131945808
26	0.206059564835447	0.211554530430773	0.210644923503087	0.203261850992091	0.18991271832755	0.171634158734735	0.149873901007147	0.126322221131313	0.102723005323167	0.0806971484670466	0.0616040527408422	0.0464420816976918	0.0357319433556277	0.0292988819524474	0.0261521030236934	0.0249576224800712	0.0247499940236366	0.0250769661943621	0.0257296393923132	0.0265186460353979	0.0272244573520747	0.0276437857584928	0.027641668218104	0.0271740483528846	0.0262838694595772	0.0250828803294665	0.0237278250409299	0.0223944655428755	0.0212496808108198	0.0204224953525176	0.0199800342134878	0.0199194551690471	0.0201823754750027	0.0206840373286855	0.0213402296725767	0.0220796329312971	0.0228400855445652	0.0235552940669912	0.0241418405679609	0.024495427167256	0.0245006206678913	0.024052061333649	0.0230804205388174	0.0215751187733761	0.0195974558604432	0.0172808364441776	0.01481774178313	0.0124346115325116	0.0103543838737909
27	0.218931063688235	0.227756362056201	0.231236042161313	0.229171677946793	0.2217984197493	0.209764437522205	0.194059272733795	0.17590143297002	0.156601516435771	0.137419710049688	0.119435720514601	0.103446662781513	0.0899066549003661	0.0789212660357826	0.0703045045222459	0.0636869870919545	0.058637776536418	0.0547554427519457	0.0517084556451205	0.0492372673749374	0.0471427152946496	0.0452770657218172	0.0435408671544526	0.0418816718358961	0.0402903348770991	0.0387931326613707	0.0374402409576375	0.0362922401441121	0.0354065768264747	0.0348257662499265	0.0345687417448563	0.0346261240606941	0.0349593444612674	0.035502767604603	0.0361675582056769	0.036846194757981	0.0374171689380837	0.0377502321226583	0.0377131690292884	0.0371811269873867	0.0360488517022078	0.0342449738548687	0.031746267703961	0.0285891737926933	0.0248763363761378	0.0207778506621898	0.0165312106989424	0.0124536543439047	0.00900152558767042
28	0.23643072224706	0.249277089600319	0.257781539275253	0.261613842088061	0.260749557956146	0.255467010557288	0.246310640700208	0.234026221253743	0.219477589212019	0.203557028706762	0.187101841479867	0.170827967824605	0.155288084613159	0.140856962988882	0.127741819668085	0.116011027203094	0.105632056387309	0.0965096822828699	0.0885180451480757	0.0815238165035319	0.0754008786902854	0.0700386194123692	0.0653461772336328	0.061254353428108	0.0577160569589673	0.0547054185234663	0.052215194963842	0.0502518180781126	0.048827523116224	0.0479495847817623	0.0476078169067008	0.0477627496472569	0.0483374487325353	0.0492151524706216	0.0502431152038581	0.0512414121592825	0.0520148529486735	0.0523664773873101	0.0521116975964672	0.0510924715529225	0.0491908262276272	0.0463407591036003	0.0425372912870266	0.0378414700380801	0.0323806718048164	0.0263451227406718	0.0199861033845499	0.0136403037868099	0.00792975650343384
29	0.253828995697318	0.269983779422415	0.282547489795729	0.291085362357883	0.295376315349159	0.295423103885914	0.29144136352547	0.283829779456462	0.273126066281308	0.259955027858579	0.244975448689754	0.228831936518821	0.212116298833919	0.195340967182428	0.17892483090199	0.163190025941357	0.148367044352315	0.134605107698786	0.121985021067016	0.110532490635547	0.100230873978347	0.0910332638879484	0.0828744523660277	0.0756835155913578	0.0693974086496091	0.0639750222223242	0.0594096152971788	0.0557354619442892	0.0530225429373157	0.0513533124379527	0.0507816502549709	0.0512866986789813	0.0527438031126974	0.0549275716207887	0.0575418116812971	0.060258446614138	0.0627514003234735	0.0647215586514499	0.0659149407464984	0.066137102375784	0.0652655507663376	0.0632607429173235	0.0601757620231419	0.0561649897556737	0.0514926132375999	0.0465413835938433	0.0418169127248903	0.037924874897493	0.0354671337204941
30	0.265245629956512	0.282848419697361	0.297304319651769	0.308130455779421	0.315001575658178	0.317767290476079	0.316455408375376	0.311261716936294	0.302528093068354	0.290711982501244	0.276350942950113	0.260026028287838	0.24232735105081	0.223824326468135	0.205042053042867	0.186444216371152	0.168421990974727	0.151287801701386	0.135272596669799	0.120525545725152	0.107115823253544	0.0950372552268762	0.0842177996668803	0.0745365884446403	0.065851165106362	0.0580367377764751	0.0510384458077369	0.0449363583941278	0.0400139074815283	0.0367817323525312	0.0358356978491696	0.0374872583955185	0.0414810250564403	0.0471525054178785	0.0537679232170812	0.0607004057575771	0.067454537160171	0.0736469583461274	0.0789902039710885	0.0832869115371175	0.0864306256166959	0.0884084657009716	0.0893017908535677	0.0892816921079171	0.0885964775410178	0.0875486608112713	0.086460168782004	0.0856276956563914	0.0852756828984884
31	0.266305158119264	0.2831280527461	0.297022219995538	0.30752064684203	0.314282820133321	0.317113213080842	0.315969750992543	0.310961878603601	0.302338916555283	0.290470332718782	0.275820243749269	0.258918821696634	0.24033327707878	0.220640740181996	0.200404723466836	0.180156001680209	0.160377782579262	0.141494050781742	0.12385906496616	0.107745401552803	0.093328176481494	0.0806650584973694	0.0696762918003192	0.0601352512205513	0.0516831701710606	0.0438749709635415	0.0362474217106206	0.028389062980072	0.0199973203031447	0.0109566167561782	0.00294849171149572	0.0107918161453947	0.0221765063267927	0.0342179142295336	0.0465762224819936	0.0589685585002288	0.0711191882538856	0.082768624506111	0.0936883688360801	0.10369451243814	0.112658036612392	0.12051055706754	0.127244688874191	0.132908683055272	0.137595606793658	0.141428094595118	0.14454048600634	0.147060794855821	0.149095180391088
32	0.256089604193045	0.270415539914565	0.28196218362797	0.290333169394231	0.295240558481346	0.296520423900429	0.294140515403718	0.28819949493988	0.278918050699432	0.266622987294889	0.251726056497992	0.23469975798684	0.216052548868629	0.196305834381705	0.175974789258053	0.155554538072301	0.135512591137866	0.116287772002597	0.0982951547388121	0.0819353169227883	0.06760291229763	0.0556802789066598	0.0464828783377168	0.0401149134291227	0.0362773009582762	0.0342480359006517	0.0331794674768519	0.0324848737937899	0.0320600919591919	0.0323296620617415	0.0341105690378872	0.0382107048896663	0.0449666526298447	0.0541684459328466	0.0653236072287431	0.0778885965169308	0.0913593044939178	0.105288591603352	0.11928486837598	0.133009659376396	0.146176877916075	0.158552738692956	0.169954976361289	0.180250558752064	0.189351651547992	0.197210042627664	0.203810534555534	0.209163955475919	0.213300429284308
33	0.237309580840874	0.248445089917347	0.257018887713474	0.262738081050187	0.265404890110674	0.264927536545167	0.261324516337933	0.254721799318498	0.245343124944478	0.233494204593156	0.219542228004861	0.203892540212356	0.186964645162538	0.169169753318569	0.150891889123717	0.132474102353599	0.11421061622441	0.096344879437863	0.0790726183724866	0.0625483368269345	0.0468936925219636	0.0322082103283196	0.018597667426243	0.00648697975194788	0.00688169598570079	0.0170807484431769	0.0268145271322711	0.0359367967182174	0.0446524014685557	0.0532508736747715	0.0620550169137896	0.0713754442416051	0.0814653747983556	0.0924852868138255	0.104485492134653	0.117407779189592	0.131101175910468	0.145344816874149	0.159872192946646	0.174393471050934	0.18861453704931	0.202252526492829	0.215048068992482	0.226774588922594	0.237244987608014	0.246315980755514	0.253890314263892	0.259917038398507	0.264389985491689
34	0.214538292404077	0.222692244521202	0.228594898910578	0.23205807324679	0.232976603934332	0.231335495330771	0.227211785686932	0.220770749383581	0.21225648303225	0.201977376984757	0.19028742627236	0.17756476428243	0.164189193226041	0.150520823702215	0.136882198021016	0.123546413948445	0.110733723034713	0.0986187960431468	0.0873503183541316	0.0770837362236308	0.0680260485134754	0.0604851783997636	0.0548977131083861	0.051775508379128	0.051516092636701	0.0541681691447635	0.0593939810326841	0.0666725892779948	0.0755170056983367	0.0855642423496165	0.0965708998757418	0.10837700930335	0.120868920874251	0.133949719765208	0.147517928052276	0.161453621904293	0.175610982291143	0.189816329914201	0.203870660894182	0.217555658284212	0.230642162822278	0.24290015424859	0.254109401722397	0.264070060968577	0.272612605404793	0.279606567213535	0.284967629604666	0.288662657515692	0.290712290019054
35	0.191838476016717	0.19756461025531	0.201344272884156	0.203059147154895	0.202660065891371	0.200172416786385	0.195697984162864	0.189413008871464	0.181562483900103	0.172450919325799	0.162429972870376	0.151883421407623	0.141209932278477	0.130804017877036	0.121035558064725	0.112228628562783	0.104641422553672	0.0984508357319626	0.0937468845657699	0.0905415078809692	0.0887918737258081	0.0884315886298409	0.0893988478151146	0.0916521638710084	0.095170712825483	0.0999431105570707	0.10595191771689	0.113160547721498	0.121506051297175	0.130897801511559	0.141220043569516	0.152335909639381	0.164091194850419	0.176317152683477	0.188832318238388	0.20144377782037	0.213948433611009	0.226134770532092	0.237785507505743	0.248681363426888	0.258606019645185	0.267352229420312	0.274728914860799	0.280569002073963	0.284737671457341	0.287140636416644	0.28773200342377	0.286521201447806	0.283578390819091
36	0.171993401953961	0.175856487124501	0.177981808757315	0.178268368704465	0.176665181819408	0.17317504240212	0.167856207493886	0.160822059278537	0.152239067821503	0.142323703456331	0.131339383397245	0.119595149046256	0.107448651290275	0.0953171672163446	0.0837010978323274	0.0732211827375923	0.0646518235438771	0.0588785429974687	0.0566522919284957	0.0581747178179884	0.0629399403388014	0.0700758546612	0.0787717093992083	0.0884508103000271	0.0987539311160855	0.109471757359714	0.120485122211467	0.131723134910054	0.143135811208199	0.1546766351682	0.166291716228042	0.177913363387868	0.189456664034393	0.200818137122527	0.211875847796687	0.222490592835002	0.232507927383486	0.241760918858829	0.250073591814172	0.257265073855146	0.263154472664104	0.267566512890778	0.270337943888244	0.271324699622027	0.270409755191902	0.267511585109117	0.26259309158144	0.25567084022626	0.24682441517406
37	0.157939756199349	0.160895408739952	0.162341911223144	0.162186153561484	0.160369176072094	0.156868523858751	0.151699204215269	0.144913245961903	0.13659798840305	0.126873392441373	0.115888905726832	0.103820833590655	0.090872065180838	0.0772782723217127	0.063331303108038	0.049452513895575	0.0364311787522019	0.0262196080147837	0.0232326083295098	0.0296987338199087	0.0412271741189676	0.0544877175628766	0.0682615845951326	0.0820864027070952	0.0957556892272751	0.109164205709609	0.122252361555986	0.134982094931454	0.147324354024495	0.159251538242825	0.170732415610325	0.181728495424214	0.192191400881227	0.202061024274163	0.211264357597881	0.219714950180456	0.2273129825378	0.233945973612874	0.239490160194504	0.243812602045963	0.246774071868477	0.248232783092706	0.248048988661575	0.246090449840688	0.242238727015481	0.236396188119016	0.228493571204927	0.218497885424978	0.206420403672037
38	0.152410569513805	0.155927851792725	0.158343835638027	0.159608147557662	0.159699976129633	0.158630873100782	0.15644688960957	0.153230058997731	0.14909927112567	0.144210580136936	0.138756910743517	0.132966921032639	0.127102374508548	0.121452734387769	0.116324937735314	0.112025930161362	0.108836568630328	0.106979027697065	0.106585412455663	0.107679211312616	0.110178516709666	0.113920375638031	0.118696139379319	0.124285313544664	0.130479976589162	0.137098054783167	0.143987637132339	0.151025589885692	0.158113224075678	0.165170839800888	0.172132175403282	0.178939260515712	0.18553786835724	0.191873610583049	0.197888658004994	0.203519063868883	0.208692689131827	0.213327765567585	0.217332170872599	0.22060352090803	0.223030200566253	0.224493451920226	0.224870615041789	0.22403957561836	0.221884420458258	0.218302246893098	0.213211028168544	0.206558421441539	0.198331441286829
39	0.153007089796997	0.157700080372314	0.161660081819842	0.164856064605521	0.167276281495053	0.168929098478062	0.169843056793714	0.170066111861527	0.169664029629749	0.168717961716058	0.167321268140499	0.165575710498111	0.163587197809395	0.161461327985083	0.159299021659958	0.157192579319251	0.155222491577926	0.153455282524848	0.151942562427906	0.150721319104877	0.149815313574181	0.149237301978427	0.148991716626611	0.149077423423572	0.149490227900726	0.150224904788632	0.151276643846128	0.152641906459419	0.154318752864779	0.156306722526983	0.158606337327142	0.161218265135212	0.164142150194949	0.167375104801797	0.170909875581442	0.174732748974351	0.178821335341789	0.183142451902767	0.187650390113216	0.192285884083741	0.196976082201868	0.201635764347933	0.206169952326441	0.210477947866559	0.214458717746777	0.218017441825011	0.221072952475229	0.223565721249757	0.225465982585165
40	0.151988961399226	0.156917291591804	0.161228022116503	0.164878083565628	0.167835640442071	0.170080754862493	0.171605694106968	0.172414883525646	0.172524525748004	0.1719619252183	0.170764572116638	0.168979050082655	0.166659836442241	0.163868060911962	0.160670278783507	0.157137298057595	0.153343078695574	0.149363699089325	0.145276364201815	0.141158416747337	0.137086312827195	0.133134541571088	0.129374507213263	0.125873449625391	0.122693546275529	0.1198913965038	0.117518111712853	0.115620194547239	0.114241267395328	0.11342450834299	0.113215404410586	0.113664201218549	0.114827297712959	0.116766883948594	0.119548395577144	0.123235838605517	0.127885607582824	0.133539888883303	0.140220917876081	0.147927162242009	0.156632019311037	0.166285050277469	0.176815334112307	0.188136309792043	0.200151466559374	0.21276035070346	0.225864494891286	0.239372988091712	0.25320747368371
41	0.144298380501553	0.148202168026904	0.151447755616984	0.153983577326407	0.155767045341607	0.156765631157622	0.156957773937052	0.15633360063219	0.154895449102681	0.15265819174856	0.14964936257309	0.145909094531479	0.141489875897932	0.136456133478592	0.130883645906269	0.124858780766417	0.118477533313304	0.111844320070487	0.105070445815546	0.0982721171149771	0.0915678247926339	0.0850748790366579	0.0789048953359072	0.0731581721258717	0.0679172746922065	0.0632408213961086	0.0591593854624323	0.0556762200355955	0.0527755743222044	0.0504401842613501	0.0486770968672743	0.0475476770777678	0.0471934701592627	0.0478447911337157	0.049797452622099	0.0533544012894913	0.0587551118393905	0.0661317176510367	0.0755108786991215	0.0868453757400611	0.100048561591458	0.115017616966263	0.131645119462897	0.149823344607048	0.16944525254545	0.190404438081085	0.212595056906509	0.235912053194703	0.260251700993046
42	0.132309077264236	0.134831346756235	0.136670691526771	0.137780500141523	0.138122560872541	0.137668128720768	0.136398852778659	0.134307542089215	0.131398752989049	0.127689186554972	0.123207891107881	0.117996271696224	0.112107916089557	0.105608255212151	0.0985740855604475	0.0910929928947195	0.0832627321975093	0.0751906420346595	0.0669932085751763	0.058795957615677	0.0507339628313467	0.0429534452949858	0.0356152157053678	0.0289008947512238	0.0230217078986803	0.0182217837877244	0.0147392679521367	0.0126508934267281	0.0116485100596631	0.011083162728053	0.0103090920856819	0.00892860030569957	0.00697056851698533	0.00571945265255593	0.00829468558395183	0.0145814573918335	0.0232532144423464	0.0339355083254972	0.046544885494523	0.0610622490478733	0.0774789743571492	0.0957810746595415	0.115943528931093	0.137927962309512	0.161681672915158	0.187137319845914	0.214213007465105	0.242812649208738	0.272826549503653
43	0.123182720857679	0.125068145895188	0.126357686591677	0.127019000828303	0.127027166408388	0.126365432817208	0.12502584263265	0.123009706022156	0.120327916322976	0.117001100150486	0.113059601807349	0.108543309035093	0.103501335563246	0.097991585947235	0.0920802408215905	0.0858412177868966	0.0793556880744002	0.0727117677974233	0.0660045648119236	0.0593368626648444	0.0528208781589212	0.0465817344416369	0.0407634316577444	0.0355376516703474	0.0311130791941193	0.0277348633774888	0.0256508478668162	0.025027503573029	0.0258642758165293	0.0280089873282848	0.0312745552299473	0.0355428543511528	0.0407958899014123	0.0470977857191733	0.0545622669707915	0.0633230568744191	0.0735125001507697	0.0852485122743737	0.0986279863550456	0.113724346892533	0.130587293694584	0.149243424616032	0.169697026830878	0.191930746155251	0.215906082304891	0.241563767573819	0.268824121342051	0.297587471031808	0.327734713547193
44	0.122572743911055	0.124980023270283	0.126973801953462	0.128537495277938	0.129660497569721	0.130338631984063	0.13057449907687	0.130377716169419	0.129765043263924	0.128760395359085	0.127394745283443	0.125705925339463	0.123738339777658	0.121542602947704	0.119175119356762	0.116697621189442	0.114176675504405	0.111683166897195	0.109291751976443	0.107080270564381	0.10512908762756	0.103520333967043	0.102337018583821	0.101662007111181	0.101576900743113	0.102160902415806	0.103489804554116	0.105635251056891	0.108664394795716	0.112639988425824	0.117620833904516	0.12366241520111	0.130817486492733	0.139136399805236	0.148667019934805	0.159454162539026	0.171538574905846	0.184955539892381	0.199733216530211	0.215890839744587	0.233436894433669	0.252367363623762	0.272664132319269	0.294293611347246	0.317205630374238	0.341332636556085	0.366589224588699	0.392872014705496	0.420059886914741
45	0.129063987487812	0.132491696878125	0.135669263055035	0.138587823574521	0.141242872484165	0.143634549846202	0.145767864660331	0.147652846285562	0.149304621390942	0.150743415528594	0.151994480532839	0.153087951008717	0.154058635076736	0.154945746180272	0.155792584034286	0.156646173607935	0.157556871320088	0.158577947348431	0.159765152112313	0.161176273635168	0.162870690718227	0.164908924796453	0.167352191158206	0.170261948055752	0.173699440263669	0.177725231976578	0.18239872266396	0.18777763868167	0.193917493134522	0.200871006759211	0.208687483534052	0.217412136403866	0.227085360986995	0.23774195839222	0.249410312206783	0.262111529112401	0.275858557150667	0.290655300054178	0.306495749947657	0.323363163810178	0.341229311154025	0.360053821283981	0.379783658205702	0.400352749783184	0.421681795193469	0.443678271226282	0.466236653689652	0.489238865287214	0.512554956011531
46	0.134028113228505	0.137695821002453	0.141133831773246	0.144328675974474	0.147270250566414	0.149952271131096	0.152372733051541	0.154534383424472	0.156445205342452	0.158118915324549	0.159575472538111	0.160841594503782	0.161951267611187	0.162946231414224	0.163876402940065	0.164800191249107	0.165784634278361	0.166905272124894	0.168245657882132	0.169896405482006	0.171953691490513	0.174517171197507	0.177687340647992	0.181562468613162	0.186235317873964	0.191789946899134	0.198298904216025	0.205821083561532	0.214400404414813	0.224065346943496	0.234829240373968	0.246691111908603	0.259636865421373	0.27364057203099	0.288665701964071	0.304666188735349	0.321587275984875	0.339366144519871	0.357932348904903	0.377208110427979	0.397108519644491	0.417541700577717	0.438408983136377	0.459605122670496	0.481018597300708	0.502532005570785	0.524022579508385	0.545362821492524	0.566421267434745
47	0.129491919184464	0.131908031008762	0.133943291693042	0.135567412337979	0.136752327678438	0.137472873289241	0.137707586358084	0.137439669889808	0.136658175305612	0.135359478772281	0.133549153570046	0.131244375239453	0.128477037089836	0.12529779458495	0.121781279263477	0.118032680378783	0.114195688027478	0.110461245970224	0.107075414074911	0.104342691837433	0.102618787022112	0.102285918240612	0.103707953762103	0.107174121207446	0.112852582764214	0.120775229618114	0.130857929303324	0.142941085504512	0.156830395855217	0.17232600091064	0.189238298601761	0.207393885742903	0.226635831823018	0.246821372599076	0.267818814851274	0.289504527096424	0.31176036640858	0.334471630377093	0.357525509836637	0.380809978409492	0.404213048552247	0.427622330439172	0.450924840295732	0.474007014806994	0.496754896602949	0.519054462315176	0.540792069492022	0.561855002069611	0.582132096445993
48	0.121138837855823	0.122113304179882	0.122583772555197	0.122510008383535	0.121852775361176	0.120574299419595	0.118638804994118	0.116013154550763	0.112667643124562	0.108577036369229	0.103722007747662	0.0980912580597796	0.0916848539474427	0.0845198511502062	0.0766404344233811	0.0681375236247506	0.0591894417358773	0.0501516492486915	0.0417581175512664	0.0355015541211004	0.0337842142319861	0.0383049752004943	0.0481840412957732	0.0615653793343487	0.0771968011133512	0.0944158453860901	0.112864740941922	0.132328199947012	0.152658523188559	0.173740973882071	0.195476996402847	0.217775660383237	0.240549120717341	0.263710158256911	0.287170861847576	0.310841971294701	0.334632623329566	0.358450355651942	0.382201283966717	0.405790399797223	0.429121955479609	0.452099913571816	0.474628444340901	0.496612458871366	0.517958167703687	0.538573656367911	0.55836947008036	0.57725920044142	0.595160067346395
49	0.131564980337245	0.13404488354166	0.136317882467747	0.138389181158025	0.140270804482792	0.141982661539144	0.143553630895545	0.145022613521872	0.146439471541834	0.147865737281327	0.149374940812057	0.151052372754521	0.15299408512026	0.155304953565008	0.158095697142928	0.161478885884014	0.165564152030665	0.170453019498103	0.176233916279426	0.18297797243893	0.190736099200347	0.199537614208216	0.209390396155825	0.220282307027065	0.232183476018317	0.245049012244395	0.258821777865485	0.273434964177543	0.288814328829682	0.304880046640643	0.321548190026099	0.338731889752236	0.356342239761441	0.374289009129443	0.392481216331054	0.410827610381383	0.429237092717943	0.447619104206749	0.4658839938687	0.483943379847661	0.501710508579832	0.519100614804408	0.536031282709187	0.552422806897581	0.568198550805186	0.583285299537416	0.597613603733579	0.611118110905462	0.623737880690651
50	0.166914355909759	0.172903972123233	0.178993398596598	0.185193129579488	0.191515574622584	0.197974979295443	0.204587285704286	0.211369929592435	0.218341572953733	0.225521773644947	0.23293059633033	0.240588172060917	0.248514216670507	0.256727520723707	0.265245425745826	0.274083302700572	0.283254049023268	0.292767619913784	0.302630608089343	0.312845883928526	0.323412305112153	0.334324501735252	0.34557273968681	0.357142862106749	0.369016306119981	0.381170189939464	0.393577463881019	0.406207117838871	0.419024437281746	0.431991299762944	0.445066504197298	0.458206125645016	0.471363888967827	0.484491555411965	0.497539316868229	0.510456193222037	0.523190428811322	0.535689884545747	0.547902422704156	0.559776281822359	0.571260439417798	0.582304960580779	0.592861330703386	0.602882770826279	0.612324534268034	0.621144183368259	0.629301845329366	0.636760446286423	0.643485922872492
51	0.204789298740032	0.213148549709747	0.221680166139751	0.230382023793694	0.239251736544692	0.248286597723105	0.257483514293056	0.266838934735501	0.276348771749443	0.286008321098949	0.295812178123582	0.305754153586263	0.31582719064882	0.326023284836445	0.336333408874634	0.346747444254273	0.357254121302857	0.367840969414663	0.378494278924175	0.389199075900814	0.399939110905861	0.410696862492157	0.421453555951881	0.432189197535639	0.442882624085471	0.453511567752387	0.464052735212659	0.474481900561777	0.484774010855504	0.494903303087295	0.504843431242814	0.514567601956791	0.524048717215253	0.533259522496682	0.542172758727606	0.550761316439553	0.558998390552536	0.566857634272628	0.574313310674234	0.581340440638192	0.587914945931084	0.5940137863357	0.599615089873879	0.604698275297537	0.609244166158389	0.613235095898668	0.616655003531389	0.619489519596976	0.621726042191498
[truncated: 58 more columns]
