# Supplementary material for: Reconstructing spruce budworm outbreak severity: a comparison of paleoecological and tree-ring signals
Source: PLoS One. 2025 Aug 12;20(8):e0329406. doi: 10.1371/journal.pone.0329406 (PMC12342301; doi:10.1371/journal.pone.0329406)
Supplement: S7 Dataset — (ZIP) [file pone.0329406.s007.zip › Belanger wavelet data/Cross-wavelet_Lepidopteran_scales_GSI/cross_wavelet_power.txt]

V1	V2	V3	V4	V5	V6	V7	V8	V9	V10	V11	V12	V13	V14	V15	V16	V17	V18	V19	V20	V21	V22	V23	V24	V25	V26	V27	V28	V29	V30	V31	V32	V33	V34	V35	V36	V37	V38	V39	V40	V41	V42	V43	V44	V45	V46	V47	V48	V49	V50
1	0.00508127101678909	0.00415143471094353	0.00271751602770674	0.00148711284317936	0.000739784099101475	0.000381204282029046	0.000228042095689135	0.000157491610928673	0.000117022375300577	9.00731152313227e-05	7.12674249526387e-05	5.81639620950391e-05	4.86692877609617e-05	4.08930572513463e-05	3.46289668458197e-05	3.01260802923531e-05	2.66191047845931e-05	2.3315741795284e-05	2.02059359479128e-05	1.76798852313366e-05	1.58873128822312e-05	1.4923324011006e-05	1.46533219651002e-05	1.42267524074188e-05	1.32067512328808e-05	1.20094332200431e-05	1.0953998155338e-05	1.01754849063433e-05	9.60213783387169e-06	9.00817830996376e-06	8.29928744237145e-06	7.58529005861866e-06	7.01497010404991e-06	6.48655010220367e-06	5.8496035595438e-06	5.28805237171605e-06	5.09874105600558e-06	5.20995991536882e-06	5.25805273892366e-06	4.95204949670351e-06	4.24151642999897e-06	3.51239609760377e-06	3.23360813142302e-06	3.38938200354756e-06	3.66369774985449e-06	3.72577296658605e-06	3.66430987383041e-06	3.68834844314815e-06	3.64501700133345e-06
2	0.00717493378752376	0.00574515120070773	0.00356975686083788	0.00176650855011076	0.000744733659639383	0.000313761468395185	0.000165872592625531	0.000112987007000623	8.49158128709638e-05	6.53930999752632e-05	5.14425972543384e-05	4.20221549515744e-05	3.54446837802033e-05	2.96891878628655e-05	2.48689168095052e-05	2.17347097335805e-05	1.94678099927437e-05	1.70241820647566e-05	1.44789111700668e-05	1.23985354457088e-05	1.09776878761486e-05	1.04538626942229e-05	1.07499050522913e-05	1.07768744389673e-05	9.95527618040011e-06	8.87188987940253e-06	7.95901247208864e-06	7.40250890194188e-06	7.08892461714595e-06	6.70835313952561e-06	6.13677041065119e-06	5.53637230507168e-06	5.12532796417205e-06	4.75219055526637e-06	4.17510758654243e-06	3.62144719731504e-06	3.52640171307938e-06	3.84098630499428e-06	4.0734520765931e-06	3.86520113635699e-06	3.12772746197359e-06	2.2899209343457e-06	2.0348071607607e-06	2.31915171277601e-06	2.69614709114768e-06	2.76437874224156e-06	2.68343953776387e-06	2.74815635851541e-06	2.73884994287834e-06
3	0.00907506552391366	0.00713612982508506	0.00421958377779574	0.00187844915292392	0.00063981116395159	0.000186931763827494	7.40079722453191e-05	5.2396177791205e-05	4.2495437904732e-05	3.32739648996318e-05	2.59189656101743e-05	2.12936337273262e-05	1.84372464480777e-05	1.53901221718129e-05	1.25253809504311e-05	1.10806368851905e-05	1.03254543953464e-05	9.04286362325241e-06	7.40530474113833e-06	6.06693553354799e-06	5.139037158087e-06	5.02313212300701e-06	5.73738635078354e-06	6.1334567155536e-06	5.56998679634648e-06	4.73550610072849e-06	4.07196934292936e-06	3.81254967734486e-06	3.79389729280039e-06	3.66483657521868e-06	3.29844871238148e-06	2.88636380913343e-06	2.69982322671039e-06	2.55623648260052e-06	2.13778672345469e-06	1.65679477094265e-06	1.63210968354588e-06	2.08741644226407e-06	2.43668399806789e-06	2.36983022371466e-06	1.77983140280066e-06	9.56867519021451e-07	7.6610648875088e-07	1.12047901374677e-06	1.49669014876591e-06	1.51828374837867e-06	1.40963237722635e-06	1.50235541171973e-06	1.53352504407345e-06
4	0.0104686732966229	0.00814266582994238	0.00466250139381757	0.00192667910354729	0.000546988877014595	9.4345948064638e-05	1.21079569303192e-05	1.23513818073016e-05	1.39178571987393e-05	1.1313545736367e-05	8.40211723417064e-06	6.95418981906884e-06	6.55497331003406e-06	5.45475106556137e-06	4.01561617180628e-06	3.66237481866897e-06	3.87293241924659e-06	3.42525852557066e-06	2.56454830710485e-06	1.94199589352724e-06	1.37965876810434e-06	1.45052283837062e-06	2.19229714173384e-06	2.66401963126173e-06	2.28868183635657e-06	1.74572721121721e-06	1.30462123034453e-06	1.27074139119846e-06	1.41604278984437e-06	1.43470747382382e-06	1.23671374465352e-06	9.88372972066325e-07	9.68204845978178e-07	1.00503863728417e-06	7.7532067916078e-07	4.28994713444089e-07	4.06898158617968e-07	8.62542076709182e-07	1.15695731084345e-06	1.19095623713115e-06	8.93404783052749e-07	3.09878904000667e-07	1.57208202429928e-07	3.9074262912791e-07	6.57827925471286e-07	6.04219243162567e-07	4.89929535721612e-07	5.79162222394943e-07	6.40897048164216e-07
5	0.0113120734963315	0.00880771324413453	0.00503963326495807	0.00207467831602753	0.000584274695156044	9.68834275026182e-05	5.16859168726691e-06	2.15797559177517e-06	3.75058231450268e-06	2.74153224177617e-06	1.54572295807884e-06	1.2364591002033e-06	1.61479654411281e-06	1.37844156562948e-06	6.52632486690067e-07	6.55942164747553e-07	1.1077586475136e-06	1.00402133678095e-06	5.32930828688026e-07	4.61712930100546e-07	9.7928723980101e-08	2.11689128929848e-07	6.89104336053683e-07	1.0075541390302e-06	7.24513132044483e-07	4.6724223800421e-07	1.8176857037326e-07	2.57978372067791e-07	3.74930894507612e-07	4.18098613499773e-07	3.24135197971845e-07	1.79610099785725e-07	2.19958727866166e-07	3.21632667139442e-07	2.24885185549768e-07	1.10287493141499e-07	1.40382223211486e-07	3.59996747925867e-07	4.66016203882444e-07	5.20988980211949e-07	5.02507285771166e-07	3.09364708137313e-07	1.34933189380289e-07	9.64108293741438e-08	2.88618191407989e-07	1.76066355608309e-07	1.0690439394615e-07	1.41178782251731e-07	2.25148088610645e-07
6	0.0117854084966626	0.00930005232344985	0.00548576237525456	0.00239796799515385	0.000768995192833391	0.000180406095762767	3.32233508293563e-05	7.04475814060117e-06	2.2658861862363e-06	7.17094551860709e-07	1.95134921902414e-07	8.16481409991444e-08	3.81722078442975e-07	4.05815584866604e-07	8.63882735607693e-08	9.84694034846569e-08	3.90672627160449e-07	4.0529355084558e-07	9.33807248677975e-08	2.18774894468127e-07	1.47982853249996e-07	5.21423629609024e-08	3.40878989904609e-07	4.69880354217849e-07	2.1185301462161e-07	1.24278471266789e-07	1.48555646454853e-07	1.29887665504868e-07	6.77459596631761e-08	1.13602154633101e-07	8.65314106989379e-08	4.44282187638953e-09	3.95178012580069e-08	1.28190516900507e-07	8.48727287740556e-08	5.47344320368679e-08	1.56811821541749e-07	2.02454320415891e-07	1.45494241534532e-07	1.87453006735195e-07	3.39807787510275e-07	3.45508628173741e-07	2.31817203904265e-07	1.81517041158418e-07	2.19048171728175e-07	1.12676347223547e-07	8.25199017468027e-08	4.47407191228721e-08	1.14018191280989e-07
7	0.0121141124700409	0.00976300591228462	0.00603503021026243	0.00286117306528935	0.00104851271909111	0.000304830550957449	7.43394908852899e-05	1.64529261800883e-05	3.39489918514893e-06	4.86992665912843e-07	1.09886700730207e-07	1.01796985465362e-07	2.69383165435134e-07	3.14732716991957e-07	1.67826818170406e-07	1.59141733593932e-07	3.30861147649645e-07	4.10022692448452e-07	3.52412099477176e-07	3.16707049967753e-07	2.83071956364075e-07	2.90817466149173e-07	3.94233128648359e-07	3.9168498464219e-07	2.18282917383163e-07	1.47784660181066e-07	1.95710014128801e-07	1.58108056622271e-07	7.16782780885164e-08	7.64779362977905e-08	7.29332859187261e-08	4.1644175716663e-08	5.55911127012674e-08	1.23202452334813e-07	1.50405498725078e-07	1.62803253415445e-07	1.93892332270631e-07	1.78575348650286e-07	1.05287910388597e-07	1.57527615717765e-07	3.40325030064199e-07	4.42107387061718e-07	4.24252679734245e-07	3.74349956928419e-07	3.29507349061557e-07	2.6886761634432e-07	2.33337185320504e-07	1.97726914242327e-07	1.62411002351771e-07
8	0.0124490729972466	0.0102658379137747	0.00666343902799576	0.00340765918495553	0.00138282528895151	0.000453767310978352	0.00012448466273456	2.95293632265908e-05	6.22346512312891e-06	1.24381754495518e-06	7.17482602261545e-08	3.28890305985122e-07	4.87953032018572e-07	5.04561920875021e-07	4.25476307365585e-07	4.02932704651833e-07	4.8524660419794e-07	5.75731139933262e-07	5.82575957197855e-07	5.27122107054093e-07	4.8779876029055e-07	5.14503437701883e-07	5.51965993473028e-07	4.95660487817021e-07	3.75242074302803e-07	3.11625641303082e-07	3.02757773099527e-07	2.6205895996553e-07	1.91689708726165e-07	1.47548780215587e-07	1.2969048838286e-07	1.29016502681691e-07	1.60295234760015e-07	2.25233264953553e-07	2.8270648247279e-07	3.01780585318528e-07	2.83242734420664e-07	2.52241255079756e-07	2.51909580754931e-07	3.3267500835307e-07	4.93184848279345e-07	6.25011610630664e-07	6.45412449992295e-07	6.08861585193458e-07	5.88313955578182e-07	5.76525905468802e-07	5.43596060841332e-07	4.62290548092828e-07	3.3872209876576e-07
9	0.012862076888857	0.0108399355847772	0.0073606852840088	0.0040228021076972	0.0017733906309756	0.000636465004555149	0.000190047754757765	4.84284741803799e-05	1.0180268088369e-05	1.85415870671729e-06	7.05392878417977e-07	6.10801982452115e-07	8.8313761420568e-07	9.13471731590949e-07	7.81408211435124e-07	6.73436280111845e-07	7.14799637940783e-07	8.27007756100861e-07	8.50462185550203e-07	7.51301356430498e-07	6.53082257344033e-07	6.82754548702546e-07	7.27097489137646e-07	6.47085155278477e-07	5.13770048441774e-07	4.69148636658766e-07	4.77206071356056e-07	4.40359812278889e-07	3.53949484966373e-07	2.69181870744426e-07	2.31889098429533e-07	2.61051603545212e-07	3.38555592502179e-07	4.30559661975763e-07	4.87678059798664e-07	4.67549476404234e-07	3.89595945595871e-07	3.41688841715541e-07	3.83193894351756e-07	5.21776898430194e-07	7.35392477879958e-07	8.99592230757981e-07	9.07747802531033e-07	8.6295793438357e-07	9.35679681294057e-07	1.05110905256868e-06	1.06427997193621e-06	9.25691186476577e-07	6.76963496747081e-07
10	0.0133892983682211	0.0115159870548877	0.00815089602426951	0.00473340726705516	0.00225085619277352	0.000877742230818002	0.000284174423785727	7.92894445063546e-05	1.95042549353112e-05	3.11655056882104e-06	9.68020100855895e-07	1.43852578207366e-06	1.60018963373331e-06	1.54577724309998e-06	1.19324420349537e-06	8.27053348675327e-07	8.52845651080507e-07	1.08600233126245e-06	1.13632417323115e-06	9.13397537712712e-07	6.31913113730071e-07	7.03154370660804e-07	8.47312721964535e-07	7.37396080826599e-07	5.20178461524758e-07	5.549136718779e-07	6.90199708695444e-07	6.89845690028848e-07	5.59501446201001e-07	3.89468629079388e-07	3.08738791939238e-07	4.11198952599064e-07	5.92026998320026e-07	7.39325316268572e-07	7.70096312963076e-07	6.44876232018298e-07	4.36305608543873e-07	3.46807397403922e-07	4.43850081438073e-07	6.79468875190913e-07	1.03028951034702e-06	1.26698623251675e-06	1.18549156600867e-06	9.75975446961928e-07	1.19684116887676e-06	1.63888139562989e-06	1.83726243252665e-06	1.67076257363795e-06	1.23670785615943e-06
11	0.0140621247665946	0.0123341927517767	0.00908006462176563	0.00558786348563117	0.00286208902397223	0.00121523210464298	0.000427922692711935	0.000128604207604446	3.7866319241951e-05	1.31715566323227e-05	5.66929523585831e-06	3.86380080274615e-06	3.3226892304665e-06	2.71568423614792e-06	1.78109027720771e-06	7.1335949706555e-07	6.71151448696165e-07	1.29556292846534e-06	1.46583134234515e-06	1.08954283137116e-06	3.57143007582628e-07	5.24260428721371e-07	9.05138671670133e-07	7.33053632280236e-07	2.29693708284269e-07	5.8523152403857e-07	9.79224641371287e-07	1.03170451950601e-06	8.03132110904555e-07	4.28592194322097e-07	1.96026428354986e-07	5.62890609762234e-07	9.45970913185742e-07	1.17336448598202e-06	1.13732442116362e-06	8.1337748148907e-07	3.4159688997909e-07	2.10735168834131e-07	4.1042816907599e-07	7.85072387712922e-07	1.40736155673853e-06	1.80623243896606e-06	1.54840663129788e-06	6.73740949735459e-07	1.12312033464547e-06	2.31541147616818e-06	2.94898556568423e-06	2.84415216007525e-06	2.16665185588557e-06
12	0.0149158701405615	0.0133406491515083	0.0102019863125964	0.00664269519429908	0.00366334834421524	0.00169940828149497	0.000656386677420671	0.00020778530047406	5.55110684679065e-05	2.15438258009173e-05	1.49223135239231e-05	1.07038357807605e-05	7.80030446405214e-06	5.5526407561147e-06	3.45213877248831e-06	1.54580134813075e-06	9.1233550510619e-07	1.7335560558331e-06	2.08937075313069e-06	1.74951880337416e-06	1.00468981022498e-06	8.56630378190731e-07	1.16443950405727e-06	9.60010420797919e-07	6.19239684005707e-07	1.13399006887484e-06	1.61123492853804e-06	1.62563402001358e-06	1.24102918515758e-06	6.75564805851245e-07	4.7248265528667e-07	1.02390751344481e-06	1.58123829302997e-06	1.8635416102118e-06	1.71733063098165e-06	1.15682455715799e-06	4.68484986754526e-07	3.0043870725621e-07	2.76345332237337e-07	9.30145073902451e-07	2.0869080433989e-06	2.87953034484485e-06	2.68335925909377e-06	1.58442252069808e-06	1.89128553183718e-06	3.69825179261026e-06	4.87013806987999e-06	4.91194949746401e-06	3.97533489296311e-06
13	0.0159887032656245	0.0145829371640042	0.011572203074623	0.00795860128076416	0.00471961272652394	0.00239643865926071	0.00102989261204538	0.000364615923354195	9.58475925447471e-05	7.05595531078433e-06	1.75727477463384e-05	1.97309810441154e-05	1.6357577025841e-05	1.20528790384378e-05	8.13451472921856e-06	5.16394677266846e-06	3.6404690931479e-06	3.48392799564338e-06	3.66681329056082e-06	3.48979435023068e-06	2.95725669161437e-06	2.51602860699763e-06	2.353451211523e-06	2.25893140686506e-06	2.40400056746198e-06	2.85184577553264e-06	3.12487044196473e-06	2.93653138479702e-06	2.4188063517278e-06	1.94462476646526e-06	1.91563541771524e-06	2.36546610727135e-06	2.91853711005518e-06	3.19114925750996e-06	2.95740265435266e-06	2.27362247224649e-06	1.5087334816271e-06	9.34969640143356e-07	4.97279739589921e-07	1.84049399233736e-06	3.86053025005109e-06	5.50498601110527e-06	6.1221126856118e-06	5.99599007526602e-06	6.46025507899141e-06	7.93377042523539e-06	9.17333271327347e-06	9.22861632042878e-06	8.0372490176878e-06
14	0.0173196569869231	0.0161090598905979	0.0132489012908593	0.00960407901640307	0.00611015292881483	0.00339251147752984	0.00163168447376012	0.000673628494525268	0.000236938372853376	7.37730973499339e-05	3.33086320380262e-05	3.05769378448553e-05	2.8276869382553e-05	2.33239168762464e-05	1.75735935232229e-05	1.26636396589788e-05	9.43507725550078e-06	7.89523068825682e-06	7.41545620529095e-06	7.20375250198357e-06	6.79571294887349e-06	6.22833087949098e-06	5.82411805129654e-06	5.83432710874538e-06	6.194025000015e-06	6.51774668182692e-06	6.41861160192009e-06	5.83829871963752e-06	5.07352257511115e-06	4.54243045759421e-06	4.50813388820043e-06	4.93728039929544e-06	5.53719818656575e-06	5.91652583775109e-06	5.79867457144622e-06	5.18810197030452e-06	4.34961672902433e-06	3.65563155111995e-06	3.8665979378554e-06	5.85308249259124e-06	9.00706239017853e-06	1.21530940266992e-05	1.44880676382574e-05	1.59900052575497e-05	1.72457203322703e-05	1.85287063367604e-05	1.93183741704106e-05	1.89536862137775e-05	1.73105039757027e-05
15	0.0189468489605349	0.0179668825066756	0.0152937768417669	0.0116578984213743	0.00793293039151054	0.00479935784810521	0.00256843755740815	0.00121020382687561	0.000503897708365091	0.000194264504584963	8.35872141307273e-05	5.3055571985102e-05	4.50716226416679e-05	3.92544495383415e-05	3.18489630074748e-05	2.42663753871323e-05	1.8489782459273e-05	1.54371250189946e-05	1.45602046841359e-05	1.45778676815426e-05	1.45551338831482e-05	1.42682657012679e-05	1.4010077423784e-05	1.40641216458398e-05	1.42477326299066e-05	1.40497625611508e-05	1.31234711680327e-05	1.15585116929191e-05	9.81713737021369e-06	8.51538000965945e-06	8.16262927209098e-06	8.82170252517088e-06	1.00345157542592e-05	1.12045175463533e-05	1.19267281866177e-05	1.21261209673278e-05	1.20903416677292e-05	1.24653826955865e-05	1.41493373710031e-05	1.77101213557745e-05	2.2781207183828e-05	2.83392333291111e-05	3.33621593692577e-05	3.72712988277091e-05	3.99479385245203e-05	4.13937017325781e-05	4.14804533774015e-05	4.00796320464498e-05	3.73201088716818e-05
16	0.0209018751007535	0.020196593182691	0.0177617319461934	0.0141965077801712	0.0102934730783384	0.00675349309685006	0.00399448395154247	0.00211681800821253	0.000993028687726826	0.000400300119398454	0.000127211842168009	4.09368870384776e-05	5.31985732514973e-05	5.74364319390196e-05	5.00789448674302e-05	3.81329285691865e-05	2.75174782866147e-05	2.28993965194838e-05	2.42323836197375e-05	2.72936679218145e-05	2.96116403376275e-05	3.08210109493191e-05	3.13077097643142e-05	3.13548333272589e-05	3.07701768503896e-05	2.908757121883e-05	2.60346395070273e-05	2.18074200221805e-05	1.70738914238305e-05	1.29803799102953e-05	1.12517486990067e-05	1.28521307809072e-05	1.63939052282517e-05	2.03089787965843e-05	2.38814855542092e-05	2.70031403582104e-05	3.00427731934782e-05	3.37365638231222e-05	3.89111541240213e-05	4.60285704161139e-05	5.48264012887858e-05	6.43402078383841e-05	7.32637708149793e-05	8.0396328748168e-05	8.49467142083897e-05	8.6609476207662e-05	8.54937390890713e-05	8.20123660834121e-05	7.67525595082966e-05
17	0.0231960685735089	0.0228107740522815	0.0206729807984709	0.0172576993302187	0.0132626567915153	0.00937596863440555	0.00608958730747637	0.00362418602912107	0.00196447223719419	0.00095548498849159	0.000402389736274923	0.000141847001441758	7.98679247762159e-05	8.64592614571663e-05	7.77018172912475e-05	5.57330610346107e-05	3.05247468999771e-05	1.8264556694068e-05	3.13496110967658e-05	4.62800436316077e-05	5.67257041104885e-05	6.28200537536121e-05	6.55642962536746e-05	6.56709442598168e-05	6.32714414691081e-05	5.8187611869879e-05	5.04004477368801e-05	4.03262223654647e-05	2.8794713235475e-05	1.70001819355804e-05	8.27204619568038e-06	1.29094743315866e-05	2.34415948597441e-05	3.42089854964131e-05	4.45455665025215e-05	5.45224775767822e-05	6.46100128786842e-05	7.5555553223594e-05	8.81057847864873e-05	0.00010260607241582	0.000118651025896081	0.00013498571400611	0.000149757581247389	0.000161043429212001	0.000167430512667244	0.000168408087024404	0.000164423656090419	0.000156602491731889	0.000146264119562284
18	0.0258002056793096	0.0257663818216851	0.0239747479762273	0.0207885924091091	0.0168063000059659	0.0126776825561391	0.00893408665470901	0.00589189734790588	0.00364561655163488	0.00212599722351004	0.00118098572383393	0.000643661509851325	0.000368731788247749	0.000238655568289474	0.000167384418725987	0.000111615432801737	6.08037047862139e-05	2.91641868522552e-05	5.17700079669551e-05	8.38963639633573e-05	0.00010839325953319	0.000123894347164488	0.000131216304045837	0.000131465813240282	0.000125486087451089	0.000113951634319821	9.77259300917935e-05	7.80846396575922e-05	5.66482083195138e-05	3.52934934473438e-05	1.7964131605525e-05	2.02901182685542e-05	3.81319934742827e-05	5.83942543553192e-05	7.91079184935142e-05	0.000100091157839439	0.000121752216977131	0.000144879301787386	0.000170238394131833	0.000197961687987677	0.000227020178164103	0.000255112240469192	0.00027910666293717	0.000295906670932527	0.000303405014284818	0.000301149177477051	0.000290437097780296	0.000273779385621347	0.00025393011012337
19	0.0286275056575902	0.0289436270513225	0.0275136848582875	0.0246068475033411	0.0207271845021714	0.0164712035370003	0.0123794075537228	0.00883224546799278	0.00601440458334468	0.00394015284869755	0.00251235548007896	0.00158514845592663	0.0010106514583554	0.000664325882231915	0.000454033633096581	0.000320654569723038	0.000234722442307928	0.000189419246466687	0.000183976913809442	0.000204054233417307	0.000229941224723814	0.00024983432706465	0.000259013173939028	0.000256456442016323	0.000242949953013447	0.00022032399468239	0.000191228255551788	0.000159001621943509	0.000127459165631222	0.000100790743173621	8.38191506092363e-05	8.1150232995693e-05	9.30362030573897e-05	0.000114918411394308	0.000142368997016717	0.00017308614455413	0.000206705146987817	0.000244208775763758	0.00028676960972339	0.00033420406213405	0.000383909645549887	0.000430976503349062	0.00046938934702865	0.000493740415271992	0.00050082272786828	0.00049059490304456	0.000466194841492885	0.000432935779355532	0.000396535575899524
20	0.0315337112044854	0.0321498567331578	0.0310430216975676	0.0284087589814088	0.0246696541875458	0.020365733699143	0.0160276264662789	0.012073428521195	0.00875556101609147	0.00616138667566551	0.00425221042092065	0.00291702736771918	0.00202071164212458	0.00143635225321563	0.00106133720785709	0.000821888012375057	0.000670744839294359	0.000580582326025944	0.000534777518058477	0.000519016953744374	0.000518349788755886	0.000519309379816554	0.000512422030188033	0.000492837038780754	0.000459725420980217	0.000415364256380963	0.000364237748885357	0.000312125259592754	0.000265091687991712	0.000228420181827742	0.000205681226331547	0.000198158558122085	0.000204745290432356	0.000222461431715223	0.000247793952330336	0.000278616069471917	0.000315764329846117	0.000362847959040519	0.000423385360628984	0.00049684580371661	0.00057688195458507	0.000652839434626786	0.000712957643176677	0.000747605533593669	0.000751721082072206	0.00072603309697904	0.000676847714490879	0.000614407800146534	0.000550056460953597
21	0.0343449190540676	0.0351600395076894	0.0342772133068459	0.0318385058737625	0.0282020465016124	0.0238580142031505	0.0193212889014389	0.0150330607298121	0.0112970381262011	0.00826102364077387	0.00593842441121212	0.00425294521480113	0.00308641479366614	0.00231439289571425	0.00182458007196722	0.00152370790228292	0.00134087872627456	0.00122821354682019	0.00115638075605483	0.00110714769029554	0.0010673603705303	0.00102632207700667	0.000975785688707546	0.000910858157740501	0.000830617801644769	0.000738046327987106	0.00063935329470743	0.000542910155114856	0.000457955050132338	0.000392971199579937	0.000353310052149881	0.000338451137524264	0.000341660911477786	0.000353605338305506	0.000367083843045053	0.000380965861566449	0.00040319183093417	0.000449189736808356	0.000530879684361703	0.00064498991827756	0.000774302424736218	0.000896218641571023	0.000989558165542977	0.00103880278099259	0.00103671447129807	0.000985376713057252	0.000895532664846293	0.000784385514108851	0.000672163639605368
22	0.0369189138960687	0.0377989689560955	0.0369984187011288	0.0346216919689456	0.0309781803804614	0.0265186593185691	0.0217453867814477	0.0171201780862083	0.0129931985094854	0.00956688774567435	0.00689833521695258	0.00493364529581451	0.00356066391846339	0.00266017445755379	0.00213153964103807	0.00188132690502785	0.00180676514697295	0.00181314908026053	0.00183693952712367	0.00184485795009433	0.00182205630610142	0.00176287217852425	0.0016662714419327	0.00153432510220741	0.00137201702339458	0.00118733602173734	0.00099126106323055	0.000797783296840897	0.00062442070569442	0.000492805985614895	0.000423261868287006	0.000414289048429758	0.000434191703322576	0.000447816199479901	0.000435047712888981	0.000394758356521907	0.000355440235521777	0.000384901656372145	0.000522594593069818	0.000728434160761323	0.000950123787166309	0.00114765292090361	0.00129114840837633	0.00136116077177646	0.00135019747080987	0.00126314897540823	0.00111586888524376	0.000932307605206332	0.000741323916618926
23	0.0392433098316541	0.040069386535584	0.039221363580819	0.0367743766221064	0.0329974494471308	0.0283073775864015	0.0231960159563748	0.0181482027471246	0.0135683874794232	0.00972934997796795	0.00674850062894842	0.00459143482449828	0.00310647033272715	0.0021035391346249	0.00147212063955353	0.00125305550998845	0.00143156674057294	0.00177880173393283	0.00211638999566982	0.00236891111873269	0.00250998733233853	0.00253565583923792	0.00245342136883793	0.00227707386379163	0.00202403296128747	0.00171396346368355	0.00136809508238289	0.00100921600785917	0.000663553695375933	0.000372673450892245	0.000251884561345053	0.000356225734163623	0.00047860354515284	0.000532916983427309	0.000496964644485221	0.000365404721933811	0.000144927271335846	0.000158640358918821	0.000503219995786339	0.000865301132392553	0.00120583061291832	0.00148795043541693	0.00168141758761405	0.00176731122238432	0.00174086190369558	0.00161159943724907	0.0014007851095314	0.00113690965019503	0.000850730542845825
24	0.0415572145003564	0.0423070770460098	0.0413912566312959	0.0388559997246497	0.0349272808280785	0.029979377574126	0.0244789580530372	0.0189166677597315	0.0137406249692604	0.00930501702891496	0.00584236879423685	0.00345666917988642	0.00209275022605996	0.00141204863590666	0.000897651117836102	0.000302336768443394	0.000530730258798972	0.00129535296953597	0.0020094196952282	0.00259090822445865	0.00299572449276092	0.00320708103929949	0.00322908659804866	0.00308063928372688	0.0027902468313325	0.00239210741478352	0.00192357337065977	0.00142439702771256	0.000940211859976129	0.000545442844706033	0.00042184158276023	0.000593579304062707	0.000789000213891748	0.000908687648640325	0.000941134584688503	0.000916031578016286	0.000906747856189437	0.0010077676763282	0.00124907383895953	0.00157375951516184	0.00190481932308982	0.00217975647958317	0.00235539488213176	0.00240838244408373	0.00233500130235968	0.00214905560317969	0.00187731164628003	0.00155312629811138	0.00120978184903984
25	0.044425583113766	0.0452630296865733	0.0444777095613737	0.0420845201781634	0.0382582857708205	0.0333135929753974	0.02766334378582	0.0217636735471263	0.0160553771728928	0.0109121287729824	0.00660394986810614	0.00328335391355232	0.00103873525508224	0.000787956908459432	0.00143540089659394	0.00175141236576813	0.0019832763969147	0.00235452682593518	0.00287584766730125	0.00342604941534277	0.00388753123325069	0.00418825330204967	0.00429854827346244	0.00422065369808221	0.00397938998766917	0.00361510748739358	0.00317901389460603	0.00273065555743825	0.00233582137249122	0.00205838482862084	0.00193610264108158	0.00195312920579759	0.00205198384128403	0.00217709895578089	0.00230083542143672	0.00242425499068753	0.00256560607778998	0.00274294894250127	0.00295748938806401	0.00318703810059029	0.00339253044531563	0.00353112394541869	0.0035683521016478	0.00348601237730919	0.00328532025229418	0.00298571106467444	0.00261998243059649	0.00222689181486924	0.00184287997351906
26	0.0486235825326367	0.0499202217512612	0.049705583097841	0.0479634099748922	0.0448134341202322	0.0405002684021123	0.0353655313255112	0.0298080749116857	0.0242394015115005	0.0190419913861765	0.0145366207347923	0.010958871985479	0.00843161586889358	0.00691361551630208	0.00617107456666735	0.00588921469113659	0.005840220899484	0.00591737605771141	0.00607138642424187	0.00625756719997757	0.0064241164928304	0.00652306482067935	0.00652256514768459	0.00641222155296452	0.00620216730519344	0.00591877160776309	0.0055990211379848	0.00528439019303888	0.00501425696750448	0.00481906719102567	0.00471466026515313	0.00470036551416954	0.00476240644493802	0.00488078287927388	0.0050356236536682	0.00521009958932304	0.00538954251124189	0.00555830924937412	0.00569671579323878	0.00578015112033456	0.00578137662329521	0.00567553071496897	0.00544625401812017	0.00509105010081156	0.00462438379514641	0.00407773440532821	0.00349652146026166	0.00293417760342831	0.00244330924052921
27	0.0547327659220587	0.0569390905140501	0.0578090105403283	0.0572929194866983	0.0554496049373249	0.0524411093805512	0.0485148181834488	0.043975358242505	0.0391503791089427	0.034354927512422	0.0298589301286502	0.0258616656953783	0.0224766637250915	0.0197303165089457	0.0175761261305615	0.0159217467729886	0.0146594441341045	0.0136888606879864	0.0129271139112801	0.0123093168437343	0.0117856788236624	0.0113192664304543	0.0108852167886131	0.010470417958974	0.0100725837192748	0.00969828316534267	0.00936006023940938	0.00907306003602802	0.00885164420661867	0.00870644156248164	0.00864218543621409	0.00865653101517353	0.00873983611531685	0.00887569190115074	0.00904188955141923	0.00921154868949524	0.00935429223452092	0.00943755803066458	0.0094282922573221	0.00929528174684667	0.00901221292555194	0.00856124346371717	0.00793656692599026	0.00714729344817332	0.00621908409403445	0.00519446266554744	0.00413280267473559	0.00311341358597618	0.0022503813969176
28	0.0626224061483684	0.0660249691752084	0.0682775068173154	0.0692925526664603	0.0690636333812591	0.0676644673779357	0.0652392583924657	0.061985536132676	0.0581321014522711	0.0539152898780625	0.0495568739836456	0.0452464818486415	0.0411304986603463	0.0373081884675634	0.0338344358861592	0.0307273504650976	0.0279783163309086	0.0255621116567605	0.023445400504804	0.0215928687242028	0.0199711120636549	0.0185508331118204	0.0173079657841239	0.0162241817064803	0.0152870080749912	0.014489592996773	0.0138300180072415	0.0133099866695544	0.0129327396826537	0.0127002038665323	0.012609681253916	0.0126507176340978	0.0128029357519014	0.0130354094314723	0.0133076815760325	0.0135720962714034	0.0137769542644113	0.0138700875433639	0.0138026050969673	0.0135326470024809	0.0130289662423031	0.0122740810087148	0.011266672563154	0.0100229102354122	0.00857653168694091	0.00697792131502689	0.005293634733995	0.00361284961449361	0.00210032109066094
29	0.0712283536076806	0.0757616365151976	0.0792872085351963	0.0816830680162764	0.0828871759872232	0.082900305576424	0.0817829674662189	0.0796470389049746	0.0766434109511996	0.0729474132596152	0.0687439109804523	0.064213791045879	0.0595231238172308	0.0548157055355805	0.0502090830469141	0.0457936526954487	0.0416340941263268	0.0377722812251208	0.0342308891524862	0.0310171314608783	0.0281263380273935	0.0255453459619886	0.0232558568888223	0.0212379684834825	0.0194739893650507	0.0179523836210769	0.0166712596189358	0.015640235194364	0.0148789480379978	0.0144105360666439	0.0142501187904312	0.0143918432125587	0.0148007293193761	0.0154135286375326	0.0161471249508053	0.0169094548536116	0.0176090163353419	0.0181618733234204	0.0184967548511264	0.0185590968504923	0.0183145259493057	0.0177519457681379	0.0168862522747683	0.0157607673611071	0.0144496260318697	0.0130602341899744	0.0117344743777887	0.0106423081898292	0.00995262789089207
30	0.0788579975919156	0.0840913382928443	0.0883891030627316	0.0916077325904796	0.0936505287524435	0.0944727806873225	0.0940827558052721	0.0925386621021509	0.089942140191273	0.0864291895017564	0.0821596268984965	0.0773062007314489	0.0720443525073464	0.0665433703866494	0.0609593670883357	0.0554301971649201	0.0500721574975174	0.0449781325491022	0.0402167836061546	0.0358324591289842	0.0318457247856222	0.0282547450265327	0.025038101643432	0.022159860326599	0.0195776685189262	0.0172544253738329	0.0151738207233104	0.0133596592811523	0.0118962058690235	0.010935274453939	0.0106540167133301	0.011145028601474	0.0123323825336812	0.0140185237332864	0.0159852992121682	0.0180463386026157	0.0200543538825227	0.021895371715881	0.0234839281444837	0.0247613469466356	0.0256959787343778	0.0262839941095174	0.0265495812663869	0.0265436058735543	0.0263398903639893	0.0260283725864309	0.0257047619699738	0.0254572662289671	0.0253526122098996
31	0.0838808686025109	0.0891797483676394	0.093556136814721	0.0968629340583903	0.0989928851765739	0.0998844030900879	0.0995242351013866	0.0979468541418829	0.0952307912926027	0.0914924216405902	0.0868779327717097	0.0815543184173917	0.075700238695443	0.0694974782549206	0.063123532398557	0.0567455846954479	0.050515836051769	0.0445678332537026	0.0390131607927904	0.0339376748614382	0.0293965335243345	0.0254079012979593	0.0219466566794599	0.0189414172133722	0.0162791785059545	0.0138197498701231	0.0114172224044068	0.00894199450884601	0.00629876119785553	0.00345111802168494	0.000928716693188506	0.00339920908204453	0.00698516178356326	0.0107779676053217	0.0146705907824126	0.0185739320340989	0.0224011405831267	0.0260704830715235	0.029509987006723	0.0326617247448497	0.0354850579419449	0.0379584468959878	0.0400795654999794	0.0418636118737858	0.0433399003430968	0.0445470583567281	0.0455274002203558	0.0463212477632801	0.0469620390531511
32	0.0854596524788765	0.0902403599662171	0.0940935900188561	0.0968870713737299	0.0985247160070798	0.0989518198494213	0.0981576206717494	0.0961750429493566	0.0930777325302552	0.0889747473697723	0.0840034931366442	0.0783216476812239	0.0720988882062162	0.0655092128347006	0.0587245405077056	0.0519100992289794	0.0452219018481682	0.0388063881554261	0.0328020725042942	0.0273426316231476	0.0225597653982095	0.0185810638439782	0.0155117996354304	0.0133867462979434	0.012106096780207	0.011428910811809	0.0110723188820601	0.0108405260494086	0.0106987721188714	0.0107887303479654	0.0113830367500476	0.0127512929356641	0.0150058200097341	0.0180765501174046	0.021799138586769	0.0259922007040421	0.0304875101719343	0.0351358520653967	0.0398065490769213	0.0443866485812987	0.0487806806001312	0.0529106286487912	0.0567156689653935	0.0601514073896682	0.0631885327347941	0.0658109561354945	0.0680136060561065	0.0698000959562759	0.0711804784800678
33	0.0839016069265595	0.0878386039165288	0.0908698991976108	0.092891939393264	0.093834798778664	0.0936660288070672	0.0923921687964236	0.0900577558070745	0.0867418936828694	0.08255266771779	0.0776198990895203	0.0720868989087539	0.0661019842182836	0.0598105398716077	0.0533483390127144	0.0468366680529152	0.0403795506078872	0.0340630587915567	0.0279563923286806	0.0221141765611328	0.0165794239885787	0.0113873219665187	0.00657526837567431	0.00229349368601109	0.00243304694877664	0.00603895652595598	0.0094803669847698	0.012705576326787	0.0157870079373399	0.0188270269397696	0.0219397616331933	0.0252350303167206	0.0288023594759105	0.0326984867330194	0.0369412000120134	0.0415099184145066	0.0463512652539114	0.051387152811014	0.0565233558778689	0.0616574029873876	0.0666853090889642	0.0715070664975958	0.0760309739328282	0.0801769248139788	0.0838787697700725	0.0870858501534197	0.0897637814467908	0.0918945501987542	0.0934759758094932
34	0.0803610604425168	0.0834153414829174	0.0856263386939071	0.0869235633480081	0.0872676236053764	0.0866529024467167	0.0851082566111294	0.0826955940421968	0.079506347660044	0.0756560333263127	0.0712772493561317	0.0665116357320761	0.0615014575393125	0.0563816038425842	0.0512728914983308	0.0462776165854226	0.0414782802179533	0.0369403100061263	0.0327194000393566	0.0288737768739904	0.0254809774749242	0.0226563427106286	0.0205634080136602	0.0193939026533338	0.019296731542651	0.0202901377927631	0.0222476055262875	0.024974003087228	0.0282869160155887	0.0320503774600055	0.0361732156760434	0.0405955100024849	0.0452746898800844	0.050174453267465	0.0552567888917274	0.0604767760716436	0.0657797943860214	0.0711007876043017	0.0763652134963198	0.0814912956054501	0.0863931961956907	0.0909847550212751	0.0951834787253918	0.0989145102851188	0.102114348980948	0.104734124599309	0.106742254029361	0.108126325646448	0.108894070367644
35	0.0761311496592281	0.0784035675377418	0.0799035276460205	0.0805840759513616	0.0804257004469766	0.0794384762454311	0.0776627964820464	0.0751686023847558	0.0720531194852458	0.0684371926876643	0.0644603774514003	0.0602749757297475	0.0560391987618032	0.0519096088949186	0.0480329930493756	0.0445379607603776	0.0415269760602868	0.0390702400520165	0.0372034757946111	0.0359314212142594	0.0352370784396438	0.0350940992045571	0.0354779562666145	0.0363721853360001	0.0377685224139338	0.039662449708817	0.0420470464104597	0.0449077931236009	0.0482197084124094	0.0519468269549434	0.056043211430311	0.0604545458035214	0.0651196338310683	0.0699715084124471	0.0749381551543029	0.0799430162061259	0.0849054921452662	0.0897416431573076	0.0943652411893521	0.0986892644771819	0.102627866907519	0.106098802556962	0.109026242114028	0.111343882260469	0.11299821980159	0.11395183707765	0.114186521229953	0.11370601414736	0.112538158975419
36	0.0723143175751885	0.0739385448110521	0.0748321324821993	0.0749526160983561	0.074278559046043	0.0728111361836764	0.0705748415798461	0.0676173465705211	0.0640086431963346	0.0598397460210309	0.0552214083401882	0.0502835660573654	0.0451765928469193	0.0400759321121815	0.0351919765600023	0.0307857150423393	0.027182743328831	0.0247553778709666	0.0238193545992895	0.0244594558357714	0.0264629851035904	0.0294632674902217	0.0331194240286008	0.0371889846537896	0.0415209133338643	0.046027204167654	0.050657753679514	0.0553827559759228	0.0601811952697034	0.0650335140182229	0.069917054031274	0.0748033547492949	0.0796567148162241	0.0844336258121312	0.0890828204455379	0.0935457709713137	0.0977575413274224	0.101647945008417	0.105142993453079	0.108166639187387	0.110642826360613	0.112497860765896	0.113663103961342	0.114077983640977	0.113693296895252	0.112474766478548	0.110406794690612	0.107496346515583	0.103776882958481
37	0.0703541631706988	0.0716707567005445	0.0723151003045758	0.0722457181540193	0.0714363466959255	0.0698769834111643	0.0675743132891464	0.0645515125345074	0.0608474863844129	0.0565156713460676	0.0516226387793608	0.046246923781088	0.040478903192187	0.034423556875757	0.0282108883785542	0.0220285906191925	0.0162282452253391	0.0116795075852565	0.0103489504899084	0.0132292819452739	0.0183646182875684	0.0242715188655798	0.030407079107016	0.0365653354742514	0.0426543103936121	0.0486271254667495	0.0544572360999285	0.0601276876731651	0.0656255390756383	0.070938495641205	0.076052645106121	0.0809508418115022	0.0856115363413405	0.090007953755988	0.0941075726863471	0.0978718837360183	0.101256422379792	0.104211084002901	0.106680738362254	0.108606167314605	0.109925352148949	0.11057513412885	0.110493263017302	0.109620833154824	0.10790508569102	0.105302530484247	0.101782314844889	0.0973297430207439	0.0919498365147148
38	0.0719282107726343	0.0735881469693954	0.0747283395151131	0.075325015287193	0.07536835260232	0.0748638031590489	0.073833100200711	0.0723149583093295	0.0703654860275416	0.0680583311040895	0.0654845418789362	0.0627520305995416	0.0599843331897336	0.0573180580967838	0.0548980603263301	0.0528691989167915	0.0513640207052923	0.0504873781194617	0.050301616461742	0.0508178207839011	0.0519973358658122	0.0537632581278934	0.0560171184873126	0.0586548574491991	0.0615783491109093	0.0647016661142296	0.0679531160164738	0.0712745874253524	0.0746195053501585	0.0779502564460609	0.0812355693745887	0.0844480857655191	0.0875622139860582	0.0905522861554153	0.093391010530983	0.0960482082634316	0.0984898342579989	0.100677299050513	0.102567126702998	0.104110998336114	0.105256238633366	0.105946801316372	0.106124798607439	0.105732600225139	0.104715502427407	0.103024941621546	0.100622206334371	0.0974825940333739	0.0935999764138879
39	0.0765035448984984	0.078850040186157	0.080830040909921	0.0824280323027603	0.0836381407475267	0.0844645492390309	0.0849215283968568	0.0850330559307637	0.0848320148148745	0.0843589808580291	0.0836606340702494	0.0827878552490553	0.0817935989046974	0.0807306639925413	0.0796495108299791	0.0785962896596257	0.077611245788963	0.0767276412624242	0.0759712812139531	0.0753606595524387	0.0749076567870903	0.0746186509892137	0.0744958583133057	0.0745387117117861	0.0747451139503628	0.0751124523943158	0.075638321923064	0.0763209532297093	0.0771593764323895	0.0781533612634918	0.0793031686635708	0.0806091325676059	0.0820710750974743	0.0836875524008984	0.0854549377907211	0.0873663744871754	0.0894106676708947	0.0915712259513833	0.0938251950566081	0.0961429420418707	0.0984880411009342	0.100817882173966	0.103084976163221	0.10523897393328	0.107229358873389	0.109008720912506	0.110536476237614	0.111782860624878	0.112732991292583
40	0.08051334767624	0.0831240396541663	0.0854075696044898	0.0873411223032354	0.0889078334832652	0.0900971414187911	0.0909049498441214	0.0913336030068393	0.0913916839509253	0.091093656701881	0.0904593809908173	0.0895135336412319	0.0882849730112556	0.0868060814402223	0.0851121153657722	0.0832405840196791	0.0812306663266969	0.0791226634110633	0.0769574731772613	0.0747760665009965	0.072618944591103	0.0705255666895057	0.0685337578716865	0.0666791372188978	0.0649946420974937	0.0635102549634867	0.0622530511392801	0.0612476645427208	0.0605172033290912	0.0600845402926227	0.0599737713429894	0.0602115131704409	0.060827642075944	0.0618551020934351	0.0633285565519252	0.0652819114524818	0.0677450407668584	0.0707402919483504	0.0742794437734468	0.0783616845243542	0.0829729219275083	0.0880864369563291	0.0936646605043989	0.0996617384668085	0.106026546050773	0.112705869756629	0.119647548331711	0.126803423334838	0.134131986791922
41	0.0809847278727495	0.0831756545436842	0.0849971789908488	0.0864203608059019	0.0874212983866196	0.0879817357268479	0.0880895722157313	0.0877392667925939	0.0869321315367979	0.0856765133006469	0.0839878650209912	0.0818887105573849	0.0794085079577161	0.076583415544379	0.0734559626370748	0.0700746214042419	0.0664932673607467	0.0627705022990442	0.0589687939134485	0.0551533609342879	0.0513907040879868	0.0477466614915796	0.0442838752201896	0.0410586358674878	0.0381172816333022	0.0354927109605217	0.0332020824914427	0.031247221991639	0.0296192896272026	0.0283085962715486	0.0273190969276972	0.026685231502532	0.0264864395908966	0.0268519811284423	0.0279478753353951	0.0299441452788613	0.0329751915919443	0.0371151716263999	0.0423790477871283	0.0487403191696931	0.056150356687177	0.0645514549658074	0.0738833252211275	0.0840855091360939	0.0950979326242324	0.106860877787845	0.119314941517864	0.132401163224898	0.146061328686326
42	0.0786714480310374	0.080171198443957	0.0812648793879893	0.0819247755384665	0.082128166066011	0.0818579590919237	0.081103243101295	0.0798597423255112	0.0781301659785312	0.0759244445800416	0.0732598503649862	0.0701610029224717	0.0666597657309148	0.0627950442506565	0.0586125019516856	0.0541642176386464	0.0495083167719221	0.0447086232446199	0.0398344001472305	0.0349602855649807	0.0301665947856606	0.0255402713793387	0.02117693395959	0.0171845748340501	0.0136887894163125	0.0108347374642016	0.0087640211593063	0.00752226623710309	0.00692624552106607	0.00659008798646683	0.00612982282875558	0.0053089775052767	0.00414472483800646	0.00340080689417035	0.00493204955657301	0.00867018643873871	0.0138264440307612	0.0201781739759577	0.0276757544985368	0.0363078305128995	0.0460692737843176	0.0569517677338668	0.0689404347716898	0.0820124570681491	0.0961364978981245	0.11127251612165	0.127371816301817	0.144377265025845	0.162223636915693
43	0.0776002514959571	0.078787994842335	0.0796003545764364	0.0800169564400969	0.0800221004332132	0.0796052343927384	0.0787613454568599	0.0774912589793475	0.075801837332653	0.073706074470228	0.0712230861049057	0.0683779999392792	0.0652017556841835	0.061730830923752	0.0580069168452556	0.0540765786191606	0.0499909509169142	0.0458055434115209	0.0415802702978465	0.0373798811530793	0.0332750681331786	0.0293446538818157	0.0256793528057716	0.0223873177016512	0.0196000117018586	0.0174718690926283	0.0161590215875264	0.0157663392889892	0.0162934727707661	0.0176445563605724	0.0197017352301552	0.0223905951851825	0.0256998002179915	0.0296697458155123	0.034372074343242	0.0398910261498854	0.0463099731851774	0.0537031975433525	0.0621317380587331	0.0716418492677245	0.0822648400873056	0.0940174661160685	0.106902428104399	0.120908793601515	0.136012308948134	0.152175637829083	0.169348584599172	0.187468359468978	0.206459932189687
44	0.0818074918037266	0.0834141580181361	0.0847448456414869	0.0857884857260924	0.0865379998337905	0.0869906002551641	0.0871480226530471	0.0870166858193049	0.0866077757133926	0.0859372536819983	0.0850257916080897	0.0838986395242187	0.0825854337120253	0.0811199551970801	0.0795398494714383	0.0778863178252521	0.0762037884399598	0.0745395711071498	0.0729434931351111	0.071467506372323	0.0701652479989003	0.0690915337481007	0.0683017654813115	0.0678512493734609	0.0677944476874906	0.0681842220412966	0.0690711578095505	0.0705030715579978	0.0725247824512945	0.0751781728620207	0.0785024883882311	0.0825347601366821	0.0873101972964249	0.0928624058128822	0.0992233316048345	0.106422885535199	0.114488263155928	0.123443012948943	0.133305928813049	0.144089848520655	0.155800435061872	0.168435007428409	0.181981475311226	0.196417420626965	0.211709358695331	0.227812203401999	0.244668953545142	0.262210611408486	0.280356339095977
45	0.0912620207596074	0.0936857773134345	0.0959326559047965	0.0979963898394287	0.0998737929278201	0.101564964208926	0.103073445580403	0.104406328870016	0.105574310248025	0.106591691339491	0.107476327887697	0.108249528276218	0.108935905563104	0.10956318784008	0.110161992629219	0.110765571605096	0.111409532132971	0.112131541916719	0.112971022455917	0.113968836053806	0.115166969863395	0.116608219001755	0.118335869214395	0.120393378048254	0.122824052098748	0.125670716718591	0.12897537367545	0.132778841667006	0.137120374386117	0.142037251023207	0.147564334755684	0.153733595963428	0.160573598662099	0.168108950951709	0.17635972305927	0.185340839662554	0.195061456409574	0.20552433365612	0.216725223192845	0.228652285916113	0.241285559856626	0.254596498622032	0.268547600101086	0.283092144238371	0.298174056884219	0.313727914249228	0.329679099461677	0.345944119264601	0.362431085126526
46	0.100407635275349	0.10315531153216	0.105730909466289	0.108124338304398	0.11032802931853	0.112337274514726	0.114150572127083	0.11576998015283	0.11720147915401	0.118455344909418	0.119546529899896	0.120495049650573	0.121326365185495	0.122071745839159	0.122768587129097	0.123460646409584	0.12419814538834	0.125037675196379	0.126041829929286	0.1272784933348	0.128819716427652	0.130740156320862	0.133115099982142	0.13601816580915	0.139518847367469	0.143680117356388	0.148556325761881	0.154191593035335	0.160618821609969	0.167859347504134	0.175923156354945	0.184809519387619	0.194507876439461	0.204998802797308	0.216254932052172	0.22824175333361	0.240918245720816	0.254237347993239	0.268146285703655	0.282586790654761	0.297495252635682	0.312802842433359	0.328435640999771	0.34431480393299	0.360356784222473	0.37647363015187	0.392573369660294	0.408560487453842	0.424336496745469
47	0.1027778043674	0.104695473593182	0.106310861068809	0.107599926478957	0.108540394407926	0.109112291838216	0.109298583724412	0.109085938282622	0.108465665620091	0.107434889498493	0.105998033433277	0.104168729660008	0.101972291915082	0.0994489254667226	0.0966578654064382	0.0936826004999532	0.0906371776525257	0.087673149027426	0.0849858124712223	0.0828168493939673	0.0814485852353009	0.0811843871083401	0.0823130574497156	0.085064156374234	0.089571154298621	0.0958593632737479	0.103862007317238	0.113452414749669	0.12447636768058	0.136775237563512	0.150198537136554	0.164608636200028	0.179880978924773	0.195902253256004	0.212567934215894	0.22977989543121	0.247444366799486	0.265470308957058	0.283768185210072	0.302249080163608	0.320824109245555	0.339404068592117	0.357899282922019	0.376219616972464	0.394274622718938	0.411973799753949	0.429226950003848	0.445944610669448	0.462038551141411
48	0.101865214500962	0.102684639739649	0.103080254909942	0.103018226882417	0.102465561989929	0.101390496153666	0.0997629458295381	0.0975550457840115	0.0947418172185293	0.0913020406617566	0.0872194644979271	0.0824845872701957	0.0770974650174649	0.071072439849986	0.0644466665701086	0.0572965993603181	0.0497721893765679	0.0421723420722864	0.0351142513566032	0.029853129596369	0.0284090246398406	0.0322105163324781	0.0405177875980527	0.051770106785989	0.064914513325271	0.0793939459283122	0.0949075560666017	0.111274308972419	0.128370004907186	0.146098162120123	0.164375905539717	0.183126772145774	0.202276893303645	0.221752926744226	0.241480948292946	0.261385899372112	0.281391373384779	0.301419619114137	0.321391689592979	0.341227692533857	0.360847114069467	0.380169196659054	0.399113357423711	0.417599636435264	0.435549166473413	0.452884656989862	0.469530885777691	0.485415192323416	0.500467967133743
49	0.117211072334611	0.119420414920536	0.121445426750121	0.123290744098175	0.124967079906234	0.126492171163377	0.127891745749232	0.129200460487998	0.130462737481769	0.13173339580081	0.133077943291751	0.134572365259059	0.136302234316694	0.13836098405191	0.140847253928138	0.143861332440798	0.147500890814112	0.15185637657401	0.157006570106193	0.163014841093761	0.169926546280678	0.177767804718881	0.186545635526122	0.196249224959409	0.206851961158087	0.218313850890088	0.230583990127165	0.243602859080523	0.257304315334926	0.271617242738716	0.286466870314597	0.301775806373522	0.317464844622725	0.333453598447438	0.349661012523497	0.366005791465433	0.382406775680701	0.398783286152919	0.415055452939727	0.431144536758785	0.44697324897131	0.462466072315109	0.477549582648737	0.492152770536543	0.506207360561539	0.519648125667988	0.532413193509474	0.544444341638022	0.555687278362873
50	0.157546172961032	0.163199617847751	0.168947271074924	0.174799037895211	0.180766631364731	0.186863497510659	0.193104683677546	0.199506647015638	0.206087002101545	0.21286420909388	0.219857206513828	0.227084995543343	0.234566185451504	0.242318512169564	0.250358343917805	0.258700188954031	0.267356220836144	0.276335836021578	0.285645257206771	0.295287193668334	0.305260567200536	0.315560309288011	0.326177232153418	0.337097973500181	0.348305012307335	0.359776751043862	0.371487658207701	0.383408464156576	0.395506402736141	0.40774549114822	0.420086840746869	0.432488991909731	0.444908266722478	0.457299133864553	0.469614580741119	0.481806488531564	0.493826006395927	0.505623921586152	0.51715102264652	0.528358453260593	0.539198054617716	0.549622694439323	0.559586581033213	0.569045560941289	0.577957398920379	0.586282039152948	0.593981846729577	0.601021828581486	0.607369833171619
51	0.204789298740032	0.213148549709747	0.221680166139751	0.230382023793694	0.239251736544692	0.248286597723105	0.257483514293056	0.266838934735501	0.276348771749443	0.286008321098949	0.295812178123582	0.305754153586263	0.31582719064882	0.326023284836445	0.336333408874634	0.346747444254273	0.357254121302857	0.367840969414663	0.378494278924175	0.389199075900814	0.399939110905861	0.410696862492157	0.421453555951881	0.432189197535639	0.442882624085471	0.453511567752387	0.464052735212659	0.474481900561777	0.484774010855504	0.494903303087295	0.504843431242814	0.514567601956791	0.524048717215253	0.533259522496682	0.542172758727606	0.550761316439553	0.558998390552536	0.566857634272628	0.574313310674234	0.581340440638192	0.587914945931084	0.5940137863357	0.599615089873879	0.604698275297537	0.609244166158389	0.613235095898668	0.616655003531389	0.619489519596976	0.621726042191498
[truncated: 58 more columns]
