# Supplementary material for: Reconstructing spruce budworm outbreak severity: a comparison of paleoecological and tree-ring signals
Source: PLoS One. 2025 Aug 12;20(8):e0329406. doi: 10.1371/journal.pone.0329406 (PMC12342301; doi:10.1371/journal.pone.0329406)
Supplement: S7 Dataset — (ZIP) [file pone.0329406.s007.zip › Belanger wavelet data/Cross-wavelet_Lepidopteran_scales_GSI/cross_wavelet_significance.txt]

V1	V2	V3	V4	V5	V6	V7	V8	V9	V10	V11	V12	V13	V14	V15	V16	V17	V18	V19	V20	V21	V22	V23	V24	V25	V26	V27	V28	V29	V30	V31	V32	V33	V34	V35	V36	V37	V38	V39	V40	V41	V42	V43	V44	V45	V46	V47	V48	V49	V50
1	1.59313481989677	1.30160252595846	0.852024895555154	0.466255636386391	0.231945079014753	0.119519272478795	0.0714982140972604	0.0493784662111278	0.0366901155601391	0.0282406932709274	0.0223445306973952	0.0182361918839978	0.0152593193189998	0.0128212317713216	0.0108572466764403	0.00944545318330254	0.00834590844823974	0.00731020250308586	0.0063351826778894	0.00554318804896568	0.00498116145815641	0.00467892128406069	0.00459426733441805	0.00446052465208425	0.00414072289734163	0.00376532685756362	0.00343441548791497	0.0031903276286714	0.0030105656789501	0.00282434109143636	0.00260208199111744	0.00237822184084926	0.00219940898573815	0.00203373305511181	0.00183403071446289	0.0016579671375494	0.00159861221476289	0.00163348274949629	0.00164856132954825	0.00155261989706582	0.001329845916793	0.00110124425677615	0.00101383565077516	0.00106267555301454	0.0011486819804701	0.00116814447103613	0.00114887390017226	0.00115641073134581	0.00114282499098218
2	2.21407476921672	1.77286574280878	1.10157233946367	0.545117505781985	0.229813410746898	0.0968219876724359	0.0511857437451698	0.0348660613265017	0.026203720390013	0.0201793099453905	0.0158743982894812	0.0129673939553534	0.0109376870065442	0.00916162904248797	0.00767416715976108	0.00670699881872748	0.00600746824894601	0.00525340206507162	0.00446797041710943	0.00382599830444668	0.00338754648763182	0.00322590205255719	0.00331725619393735	0.00332557853395453	0.0030720458842332	0.00273772945074572	0.0024560294525609	0.00228430096695682	0.00218753365543169	0.00207009512130223	0.00189371343807032	0.00170843977054734	0.00158159777713442	0.00146645328284717	0.00128837430976757	0.00111752318628617	0.00108819360432681	0.00118526959532121	0.00125700497502582	0.00119274192172153	0.000965168831325477	0.000706634557806254	0.000627910351269824	0.00071565472871287	0.000831989733339036	0.000853044976721443	0.000828068376827775	0.000848038997353788	0.000845167179903751
3	2.7214170936521	2.13997195252557	1.26536248038441	0.563306526090939	0.191865616143387	0.0560568181117981	0.0221934001693118	0.0157124875305061	0.0127434684423408	0.00997814689192314	0.0077725406913525	0.0063855030753014	0.0055289339246596	0.00461516684826133	0.00375609252993112	0.00332284483769819	0.00309638184067927	0.00271176043578261	0.00222069172427812	0.00181934356546249	0.00154108678665495	0.0015063293578655	0.00172051884879119	0.00183929183815793	0.00167031932045563	0.00142007649593902	0.00122109608415216	0.00114330170233852	0.00113770825312287	0.00109900571791578	0.000989133872891156	0.000865558467646965	0.000809618956430416	0.000766560378085964	0.000641076289362497	0.000496837141113255	0.000489434613977464	0.00062597132467844	0.000730709157602946	0.000710661147611104	0.000533733182491851	0.000286944002306492	0.000229738869493618	0.000336007572954018	0.000448825206167294	0.000455300662564252	0.000422718451678446	0.000450524096759535	0.000459871199550886
4	3.01778570450371	2.3472716973676	1.34405092744945	0.555400334990555	0.157679504059954	0.0271969374991539	0.00349033906205204	0.00356051071542811	0.00401207577136148	0.00326133556975851	0.00242206328905344	0.00200467184596936	0.00188959041780447	0.0015724313216067	0.00115757448290608	0.00105574623060201	0.00111644329306577	0.00098739314140514	0.000739277748039651	0.000559815678609624	0.000397711762465793	0.000418139621102044	0.000631969571204685	0.000767952168526678	0.000659754214523268	0.000503237657027077	0.000376080825828793	0.000366314345268272	0.000408200119258324	0.000413580554285408	0.000356505256533566	0.000284916506734601	0.000279102677143122	0.000289720688203009	0.000223500303780833	0.000123665537824823	0.00011729580353437	0.000248643459860917	0.000333514012182491	0.000343314821780074	0.000257540196951371	8.93282367424878e-05	4.53181269948318e-05	0.000112638677978688	0.000189630878074205	0.000174177199224496	0.000141231109924098	0.000166954056718522	0.000184750244391762
5	3.10551591912397	2.41799115781995	1.3835360366028	0.569563709038338	0.16040157160726	0.0265975134007261	0.00141893913343691	0.000592431401326391	0.00102965146818134	0.000752635847211266	0.000424349015627061	0.000339446470204805	0.000443311862808797	0.000378425071852015	0.000179167910941416	0.000180076520481306	0.000304114194052611	0.000275635076586493	0.000146306083744888	0.000126754556090678	2.68844797868691e-05	5.81152482796658e-05	0.000189180567669233	0.00027660494065498	0.000198901383190994	0.000128272523041842	4.99011245881342e-05	7.08230848664508e-05	0.000102930188867884	0.000114781070014112	8.89851906970381e-05	4.93085572950799e-05	6.03855103275418e-05	8.82981681683527e-05	6.17379761479132e-05	3.02773462126351e-05	3.8539285400388e-05	9.88303012599065e-05	0.000127935938552379	0.000143027675011224	0.000137953875206365	8.49302319550113e-05	3.70433561782068e-05	2.64677705192109e-05	7.92346680082087e-05	4.83356893270777e-05	2.93485802874014e-05	3.87579656256187e-05	6.18101512129891e-05
6	3.05651875916152	2.41194731568767	1.42271993482586	0.621907519211761	0.199437145794809	0.0467879086348287	0.00861640010873513	0.00182704192362961	0.000587652403929605	0.000185976833172601	5.06077960327927e-05	2.11752587689446e-05	9.89987486541065e-05	0.000105247344481621	2.24046013156727e-05	2.55378147511414e-05	0.000101320053008342	0.000105111956151328	2.42180775815575e-05	5.67387688907661e-05	3.83790147894274e-05	1.35230026674203e-05	8.8406186984737e-05	0.000121862395998833	5.49435951718803e-05	3.22313374962287e-05	3.85275673980418e-05	3.36860692025863e-05	1.75697598115953e-05	2.94624591770042e-05	2.24417236053302e-05	1.1522356999881e-06	1.02488514420284e-05	3.32459175907194e-05	2.20115482388743e-05	1.41952498583407e-05	4.0668787538113e-05	5.25060653094629e-05	3.7733599028511e-05	4.86155088904725e-05	8.81283730918993e-05	8.96068730892317e-05	6.01212620360511e-05	4.70760297842292e-05	5.68096427236099e-05	2.92223531411826e-05	2.14013479265222e-05	1.16034032537913e-05	2.9570357330821e-05
7	2.94731139662165	2.37529729575507	1.46829686133848	0.696111085635787	0.255098629315395	0.0741639603476713	0.0180864780021747	0.00400292608792208	0.000825964352197993	0.000118483218466539	2.67349610795051e-05	2.4766768192534e-05	6.55397640981538e-05	7.65731147018942e-05	4.08315421435671e-05	3.8718498466932e-05	8.04970924266003e-05	9.9756755380589e-05	8.57403462007757e-05	7.70534614127804e-05	6.88701879827442e-05	7.07546371587545e-05	9.5915222503064e-05	9.52952700395065e-05	5.3107293801528e-05	3.59553714128628e-05	4.76154036460627e-05	3.84670093110789e-05	1.74390163887744e-05	1.86067525621892e-05	1.77443543893893e-05	1.01318486183925e-05	1.35250783266643e-05	2.99746261029145e-05	3.65930101444309e-05	3.96093304718017e-05	4.71731694775039e-05	4.34466133226262e-05	2.56160951932901e-05	3.83257905385812e-05	8.27996142634814e-05	0.000107562823412784	0.000103218850008233	9.10777324470578e-05	8.01677190600192e-05	6.54143332244822e-05	5.67699323620706e-05	4.81061067582504e-05	3.95138974771713e-05
8	2.82409177992137	2.3288214690932	1.51161161872311	0.773032843098836	0.313696090661456	0.102937827837817	0.0282395414367569	0.0066987824694234	0.00141180284674554	0.000282161965409538	1.62762056237567e-05	7.46092829429018e-05	0.000110692912397264	0.000114460664944261	9.65199691935462e-05	9.14059174783862e-05	0.000110078954991529	0.000130605514168798	0.000132158271725628	0.000119578478644598	0.00011065791561324	0.00011671591366494	0.000125214353334427	0.000112441360861605	8.51242544528073e-05	7.06927666189609e-05	6.86810767763014e-05	5.94484870365114e-05	4.34851117692714e-05	3.34716727451455e-05	2.94204911688629e-05	2.92675964530172e-05	3.63632259965419e-05	5.10945202314154e-05	6.41324099761062e-05	6.84594001919992e-05	6.42540595734934e-05	5.72213252493052e-05	5.71460844073119e-05	7.5467848624791e-05	0.000111879758140668	0.000141784866417593	0.000146412828897805	0.000138121207758605	0.000133459945678593	0.000130785807979942	0.000123315620959021	0.000104871337576144	7.68396405912046e-05
9	2.70615152368176	2.28069762394057	1.54867132802784	0.846388351374755	0.373117327750951	0.133910779474442	0.0399856123979156	0.0101892400679362	0.00214190509331319	0.000390110745930763	0.000148413046292613	0.000128511338391441	0.000185810131672737	0.000192192360506465	0.000164406498286804	0.000141689451188563	0.000150392206955041	0.000174000538063015	0.000178935296309283	0.00015807208493754	0.000137407011408259	0.000143649993561518	0.000152979646685185	0.000136145234866833	0.000108096041675608	9.87077988180312e-05	0.00010040306462708	9.26506960939676e-05	7.44701611042263e-05	5.66352491869819e-05	4.87889352911525e-05	5.49246595863122e-05	7.12313213812683e-05	9.05887669122123e-05	0.000102606347014895	9.8371339162502e-05	8.19700947914485e-05	7.18905498407217e-05	8.06231178701737e-05	0.000109780664577748	0.000154724893321316	0.000189272145314809	0.000190988058939868	0.000181564373248969	0.000196864862268523	0.000221150937655233	0.000223922068929188	0.00019476330583225	0.000142431569491407
10	2.60063056018574	2.23677350687222	1.58316505545376	0.919379287396103	0.437188360474774	0.170485652545375	0.0551957743114005	0.0154005495144383	0.00378835096832358	0.00060533393376886	0.000188020506222716	0.000279407778331022	0.000310808075907577	0.000300239446989004	0.000231766240174303	0.000160640248227941	0.000165649939401279	0.000210936433967101	0.000220710547327609	0.000177411055071565	0.000122737764874149	0.000136575098603289	0.000164575267364655	0.00014322593537167	0.000101035316906708	0.000107782007216729	0.000134058888352575	0.000133990126589419	0.000108673099922245	7.56472812213587e-05	5.99669613261957e-05	7.9868006002735e-05	0.000114990603834803	0.00014360065468184	0.000149577367738069	0.000125255617613594	8.47445226743711e-05	6.73611037250303e-05	8.62099009361415e-05	0.000131974616811179	0.000200115219839055	0.000246089303935306	0.000230260429681813	0.0001895656892212	0.000232464886050848	0.000318323255243225	0.000356855206128685	0.000324515601066161	0.000240208273525636
11	2.51119994434833	2.20262760187015	1.62150870877097	0.997874980278758	0.51110894811521	0.217014913763191	0.076417999410471	0.0229660086466047	0.00676212879286598	0.0023521631923395	0.00101241697944551	0.000689993619163347	0.000593362464714846	0.000484964129950169	0.000318065290931599	0.00012739101373833	0.00011985354337197	0.00023136031061185	0.000261766670856568	0.000194569451126195	6.37782351993083e-05	9.36218943638312e-05	0.000161638743764041	0.00013090797238263	4.10184689038498e-05	0.000104510050578398	0.00017486894091266	0.000184240744195504	0.000143422515849024	7.65375583273549e-05	3.50062002824237e-05	0.000100520432820155	0.000168930523941187	0.000209538236988058	0.000203102238853461	0.000145252123711897	6.10020253228622e-05	3.76328722033278e-05	7.3293845165634e-05	0.000140197428842151	0.000251325195987124	0.000322555152617248	0.000276512882006341	0.000120315973834912	0.000200565687523848	0.000413483827416295	0.000526626844189466	0.000507905801196269	0.000386918485664926
12	2.44024722027228	2.18253991901343	1.66905239224831	1.08674977257439	0.599326457633251	0.278024432764986	0.107385338562572	0.033993826516123	0.00908165123768328	0.00352458559435673	0.00244130136248384	0.00175115533080584	0.00127613549235178	0.000908416072451098	0.000564772417845792	0.000252894226573577	0.0001492587532146	0.000283611033521218	0.000341822577187807	0.000286222550646796	0.000164367984806356	0.000140145353873538	0.000190503151084957	0.000157058404149955	0.000101308063380627	0.000185521601308606	0.000263599207992471	0.000265954909846705	0.00020303327870375	0.000110522894343878	7.72985065788968e-05	0.000167512015052013	0.000258691736572683	0.0003048767649039	0.000280956542196315	0.000189257340225224	7.66444850949871e-05	4.91519913578817e-05	4.52102976542807e-05	0.000152172411642823	0.000341419676081755	0.000471093261973976	0.000438999529446759	0.000259212678538696	0.00030941569069152	0.000605036687215652	0.000796758135822674	0.000803598515832424	0.000650367684271048
13	2.38883571331914	2.17880340411093	1.728976485909	1.18907647804259	0.705146580485718	0.358046438095368	0.153873907825097	0.0544764340724236	0.0143203703454065	0.00105421420098681	0.00262550418881404	0.00294796090676994	0.00244394830109267	0.00180079318610154	0.00121535930543264	0.000771533517589973	0.000543914189816981	0.000520525741228723	0.000547850216308511	0.000521402219896962	0.000441836982087771	0.000375914099616246	0.000351623781506259	0.000337501792922714	0.00035917624556455	0.000426087777369519	0.000466879770500836	0.0004387404612335	0.000361388344046229	0.000290541954151131	0.000286210721627178	0.000353418899695561	0.000436051977657036	0.000476782337268169	0.000441858790047821	0.000339696751517344	0.00022541643077084	0.000139691682942517	7.42974324876276e-05	0.000274984012524489	0.000576793025704498	0.000822487412905085	0.00091469090278238	0.000895847211030417	0.000965211987080011	0.00118536655651275	0.00137056673274689	0.00137882653048906	0.00120082705716172
14	2.35665844626485	2.19193440616217	1.80275713049094	1.30681190451349	0.831398885008722	0.461613693250831	0.222020736301495	0.0916595682273772	0.0322398311958924	0.0100381891574475	0.00453225309746089	0.00416055577124886	0.00384758907838857	0.00317364863218058	0.00239121119078733	0.00172312150207825	0.00128381610109979	0.00107429160408536	0.00100900944587417	0.000980203256416633	0.00092468195712225	0.000847479172616813	0.000792478569754281	0.000793867700121203	0.000842811225631221	0.000886859524985945	0.000873370370809278	0.00079440811095967	0.000690346225562012	0.000618081357647133	0.000613414677469762	0.000671807967291884	0.000753437835683767	0.00080505235170696	0.000789016515526712	0.000705936863393594	0.000591845497298796	0.000497416027227546	0.000526121891180479	0.000796419715659771	0.00122557679253552	0.00165365236204714	0.00197136854358808	0.00217573482976456	0.00234659800212282	0.00252117188694075	0.00262862074527095	0.0025789982294267	0.00235541301044487
15	2.34216941040991	2.22102802926321	1.89058435854078	1.4411247553133	0.980652082919363	0.593286470212375	0.317504820566189	0.149602838423062	0.0622907693499157	0.0240145673359762	0.0103328746878259	0.00655861763685051	0.00557165869896041	0.00485255205879824	0.0039371014707914	0.00299975802053688	0.00228566781586991	0.00190830475713793	0.00179990171935838	0.00180208518175407	0.00179927487766114	0.00176381283952385	0.00173189615053199	0.00173857698300034	0.00176127458465391	0.00173680194330957	0.00162229575969	0.00142883877806857	0.00121357376597028	0.00105265327327956	0.0010090469728993	0.00109052021500929	0.001240445622217	0.00138507877009692	0.00147435692252339	0.00149900543651157	0.00149458247514104	0.00154094425407989	0.00174911117077896	0.00218928775864223	0.00281616466723901	0.00350323610834544	0.00412415960578227	0.00460739916079653	0.00493827970107097	0.00511700189216789	0.00512772594708759	0.00495455937582083	0.00461343295523652
16	2.34237121649382	2.26333371117817	1.99047068577797	1.59093339897552	1.15353933272641	0.756831038583761	0.447642337720328	0.237221471714472	0.111283882621617	0.0448596823547271	0.014256010815066	0.00458759730548444	0.00596170468640651	0.00643662084399386	0.00561210314598144	0.00427337135307337	0.00308374960516038	0.00256622370116373	0.0027156050653017	0.00305866826896762	0.00331843213423114	0.00345396040130024	0.00350850236415529	0.00351378327206084	0.00344826367172096	0.00325970226366177	0.00291757509405725	0.00244385122003266	0.00191338775262702	0.00145464787893285	0.00126092860859288	0.00144027562439727	0.00183718501557786	0.00227592821888921	0.00267628163021968	0.00302611026164513	0.00336674709100711	0.00378069219444525	0.00436058329605926	0.00515819743249628	0.00614412743659359	0.00721029334341532	0.00821031353127842	0.00900962451759627	0.00951956402659234	0.00970590165554673	0.00958086643745443	0.0091907259413015	0.00860128506738529
17	2.35206696752088	2.31299834202196	2.09622743191095	1.74992000913345	1.34482517337078	0.950717404702051	0.617480376312878	0.367490215690325	0.199196266517044	0.0968855852564492	0.0408020697025607	0.0143831979749393	0.00809855803949122	0.00876691549109738	0.00787891608390084	0.00565129782415121	0.00309519040469498	0.00185201472139083	0.0031788311226817	0.0046927677220978	0.00575195121642376	0.00636991449061775	0.00664817897818851	0.00665899301986994	0.00641568492502555	0.00590018775657401	0.00511057414296331	0.00408905393817619	0.00291976606405384	0.00172380790502532	0.000838780354050463	0.00130901269097216	0.00237696318067363	0.00346876991346739	0.00451689281690359	0.00552854541231202	0.00655141523579587	0.00766128623851963	0.00893387193554294	0.0104041921083095	0.0120311404403829	0.0136874676842259	0.0151853258612145	0.0163297038455226	0.0169773501467167	0.0170764755802566	0.0166724567546313	0.0158793955392381	0.0148310910129341
18	2.3631775130278	2.36007940672835	2.1959741717627	1.90413730492484	1.53937804779393	1.16121610449016	0.818320324429874	0.539670090025883	0.333921332373504	0.194731348029041	0.108172738638644	0.0589563674409777	0.0337740978175383	0.0218597277615055	0.0153316256188492	0.0102234487655832	0.00556933342491891	0.00267130236912262	0.00474188927783975	0.00768451241076724	0.00992831284667016	0.0113481395787932	0.0120187963971316	0.0120416502660091	0.0114939355037804	0.0104374338384954	0.00895123563367008	0.00715218579438235	0.00518870949006992	0.00323271802975754	0.00164542997753283	0.00185847941775808	0.00349271128398846	0.00534863909605114	0.00724591332371547	0.00916787937271235	0.0111519305271421	0.0132702627390946	0.0155930363450141	0.0181323596915613	0.0207939807422236	0.0233670815445634	0.0255648578072499	0.0271036595364607	0.0277904725260682	0.0275838484827006	0.0266026723567508	0.0250769042569992	0.0232588039639334
19	2.36512284434542	2.39123989201437	2.2731021475915	2.03294753841208	1.71242084977286	1.36080384456735	1.02275133415297	0.729694922536063	0.496892947829451	0.325524187266956	0.207563642118282	0.130960443065947	0.083497140142687	0.0548847090958495	0.0375109634273412	0.0264915657363474	0.0193920985301016	0.0156492777378345	0.0151996477404419	0.0168583786066847	0.0189970879739172	0.0206405993351223	0.0213989294770145	0.0211876995798106	0.0200718319918452	0.0182025398654527	0.0157987329074177	0.0131362603799489	0.0105303126287456	0.00832704364920033	0.00692489909077959	0.00670440073185974	0.00768638566817819	0.00949423129194279	0.0117621203606855	0.0142998834554804	0.017077389522934	0.0201758323361069	0.02369208701356	0.0276109861432061	0.0317175196370574	0.0356060491486347	0.0387796087031947	0.0407914244888732	0.0413765449500348	0.0405315512426585	0.0385156877696213	0.0357679189425562	0.0327606379812895
20	2.3468087927465	2.39266371083474	2.31029059030989	2.11424291090429	1.83597043132408	1.51566311386413	1.19281154298672	0.89853135358538	0.65160828818237	0.458544074695091	0.316458939441465	0.217091652512877	0.150385846391231	0.10689652338949	0.0789870711796758	0.0611667304741591	0.0499183199953146	0.0432082255969001	0.0397993301011861	0.0386263939164429	0.0385767420168919	0.038648156913921	0.0381355850646351	0.0366780265253811	0.0342137864208003	0.0309123300694401	0.0271073818806573	0.0232290547376602	0.0197287119244775	0.01699953702493	0.0153072534763716	0.0147473998078834	0.015237599048974	0.0165560736131179	0.0184413760355465	0.0207352264183912	0.0234998824246595	0.0270039506350679	0.0315092784544471	0.0369763677113745	0.0429328357394375	0.0485857600299159	0.0530598905727548	0.0556384634959808	0.0559447517502803	0.0540329948722631	0.0503725095158362	0.0457255924735819	0.040936422950728
21	2.29985632372803	2.354439650214	2.2953225092603	2.13201810016066	1.88850801734889	1.59761636795037	1.29382131873995	1.00666650953575	0.756489323298119	0.553187137544015	0.397657741268999	0.284792138578962	0.206677167288888	0.154979871357981	0.122180285533821	0.102032829049999	0.0897899457302608	0.0822454898815174	0.077435314092992	0.0741384952114342	0.0714741966343371	0.0687261284637073	0.0653420345304783	0.0609942591741429	0.0556210833022056	0.0494221725185395	0.0428133406171208	0.0363551694936719	0.03066627748844	0.0263147307749986	0.0236588811403051	0.0226638760651246	0.0228788137947237	0.0236786545376817	0.0245812225219255	0.0255108112052554	0.0269991401228711	0.0300793213437514	0.0355495669474698	0.0431907887148097	0.051850008008583	0.0600139457896307	0.0662642879180463	0.0695618802074048	0.0694220396607061	0.0659842831835316	0.0599680103805002	0.0525252070626224	0.0450104364693028
22	2.22221571620441	2.2751878104275	2.22700125317377	2.08394180369351	1.86463229916974	1.59620571927686	1.3088938747416	1.03049425870141	0.782083947887121	0.575848150989749	0.41522318283558	0.296964968834157	0.214322754510226	0.160120677007539	0.128301198224899	0.113240444381444	0.108752438286685	0.109136698693771	0.110568688406784	0.111045312503107	0.109672840610273	0.106110441704875	0.100295869920478	0.0923537828195782	0.0825841681277654	0.0714678870388249	0.0596657832289856	0.048020009075998	0.0375850034381793	0.0296628771191895	0.0254768918290845	0.0249368016909623	0.0261347782246577	0.0269548611114785	0.0261863029774454	0.0237612142772006	0.0213945859775685	0.0231679217972436	0.0314559068880642	0.0438457600573226	0.057189656719708	0.0690792899476781	0.0777165409882685	0.0819307108502089	0.0812708100801588	0.0760312048442617	0.0671661517723095	0.0561172687381526	0.0446216176062591
23	2.12138464885085	2.16604006772372	2.12019829530878	1.98792095702056	1.78375073378526	1.53021843770627	1.25391238342138	0.9810415807723	0.733469450767153	0.525941715291058	0.364805254664425	0.248200251066318	0.167927183110391	0.113711500064422	0.0795787648748825	0.067736710650826	0.0773865334061929	0.0961570955126375	0.114406182023262	0.128056774602587	0.13568296401284	0.13707053240931	0.132625164680103	0.123092306935097	0.109413616518655	0.0926521181864405	0.0739554313432147	0.0545554224562392	0.0358698751225956	0.0201456946712325	0.013616181815758	0.0192565766552847	0.0258719822035468	0.0288080162607157	0.0268645323841211	0.0197527673137994	0.00783436692599552	0.00857565846362738	0.0272026793518536	0.0467757828471995	0.0651838635001169	0.0804344798001299	0.0908927782588602	0.0955359502802136	0.0941061733607963	0.087118602404917	0.075722563678914	0.0614581871254073	0.045988137128178
24	2.01596240442423	2.05233863220317	2.00791170062306	1.88492505027112	1.69434082348252	1.45431542571167	1.18748717226891	0.917657535017793	0.666564967945199	0.451391286166664	0.283416393123794	0.167684845939884	0.101520417773694	0.0684992244410878	0.0435455294009527	0.0146665161749898	0.0257460049113709	0.0628382560871929	0.0974780097509884	0.125686325145238	0.145324175935013	0.155577193536735	0.156644694803604	0.149443437252815	0.135356346152169	0.116042392964203	0.0933135592465763	0.0690982514436216	0.0456101734607212	0.0264597202172955	0.0204637577780903	0.0287948452614516	0.038274816717439	0.044080917334049	0.0456549353234241	0.0444371752233393	0.043986816978662	0.0488873417599775	0.0605932310422455	0.0763439045257465	0.0924037905027768	0.105741137043776	0.114261448632707	0.116831903223603	0.11327214531663	0.10425182132913	0.0910693785854162	0.0753429762788423	0.058687155877549
25	1.93268248703194	1.9691146104088	1.93495018652718	1.83083731090691	1.66438150521915	1.44926848925727	1.20346107626061	0.946802895311411	0.698470208151914	0.474719265288504	0.287297033842888	0.142838431432632	0.0451889495973332	0.0342791340209441	0.0624454195145373	0.0761931249888844	0.0862800956251966	0.102430906761059	0.125110353818688	0.149046230587061	0.169122451652529	0.182205009834004	0.187003262208346	0.183614550769564	0.17311865819619	0.15727097856502	0.138299242227221	0.118793942680789	0.101617148116843	0.0895475991763636	0.0842278571320585	0.0849685777064326	0.0892691317875644	0.0947121169709408	0.100095125665905	0.105464348157307	0.11161366013969	0.119328751868477	0.128662080388608	0.138648325824805	0.147588027411901	0.153617373831052	0.155236940768063	0.151654848377542	0.142923974675593	0.129889831074513	0.113979239101449	0.0968782964556955	0.080172315159067
26	1.89589436558321	1.94645195226729	1.93808292241675	1.87015341094046	1.7473319082146	1.57915617625735	1.37894634832571	1.16225416413969	0.945124615610483	0.742471087034861	0.566801044065691	0.427300140553641	0.328759260136122	0.269570525667619	0.240617924289834	0.229627854820064	0.227717525537347	0.23072590176427	0.236730958794992	0.243990380361889	0.25048434583018	0.254342465028345	0.254322982152628	0.250020547230899	0.241830269096854	0.230780316008184	0.218312844825073	0.206044990325444	0.195512157622224	0.187901463835989	0.183830507066056	0.18327313682644	0.18569219039989	0.19030783579633	0.196345271469436	0.203148306665697	0.210145010875664	0.216725437311909	0.222122081759009	0.225375329633645	0.22542311352856	0.221296049030976	0.212356263538548	0.198506418044204	0.180310514463381	0.158995970282886	0.136333749805485	0.114407258704689	0.0952676866083959
27	1.91178243052539	1.98884801491431	2.01923379561045	2.00120704705756	1.93682118403645	1.83173625271864	1.69459327444423	1.53603268257631	1.36749907789184	1.19999685222835	1.04295438121157	0.903332350697429	0.785096277934296	0.689168029699468	0.61392346187941	0.556136990906326	0.512045522726898	0.478143629621592	0.451536275147853	0.42995699700492	0.411666637475964	0.395375134503424	0.380214042874519	0.365725370479708	0.351829260957279	0.338755168853796	0.326941246489249	0.316916502861948	0.30918258177512	0.304110741182918	0.301866313531904	0.302367395933796	0.305277192728168	0.310022553209535	0.315827736675512	0.321753827818315	0.326739773564956	0.329648197494378	0.329324549632207	0.324678572899289	0.314791150071956	0.299039059357832	0.277219485479757	0.249650639974693	0.217228848289269	0.181439441122989	0.1443562993626	0.108749654660326	0.0786044619549247
28	1.95867033403965	2.06509389184071	2.13554756692706	2.16729563147283	2.16013561574698	2.11637324518885	2.04051884760419	1.93875065220213	1.81822497047111	1.68633377940015	1.55001356366818	1.41519540955721	1.28645787514789	1.16690568859722	1.05825550174765	0.961073735445957	0.875090906981314	0.799518141460147	0.733312775137346	0.675370270773454	0.624645827951495	0.580223097811931	0.541349354153172	0.507451331832605	0.47813891311952	0.453197788150264	0.43256795220929	0.416302688439555	0.404503357700048	0.397230226042356	0.394398907880111	0.395682421967513	0.40044341934821	0.407714607531905	0.416230590949596	0.424500813247985	0.430908252665834	0.433821225862106	0.431710545772421	0.42326693998296	0.407513080885795	0.383902181791134	0.352392995895179	0.313491258900723	0.268252199450179	0.218251713941245	0.165571493502698	0.113000789916783	0.065692726697353
29	1.99421321374398	2.12113363542891	2.21984070855617	2.28691869637208	2.32063066505891	2.32099826025028	2.2897156275523	2.22991504611661	2.1458210828112	2.04234252320386	1.92465512254765	1.79782325608152	1.66649647264683	1.53470070222101	1.40572695830678	1.2821061092309	1.16564902098241	1.05752805613447	0.958378061664651	0.868400998742833	0.787466115774571	0.715204885229381	0.651104999001793	0.594609242495139	0.545222301922	0.502621200997296	0.466752978806086	0.437886910351119	0.416572801154646	0.403458454192554	0.398967177394297	0.402935101696937	0.414382875453197	0.431539701853704	0.452078537687816	0.473421841139444	0.493007788027628	0.508486381243603	0.517862214514555	0.519607632351832	0.512760267529531	0.497009449572196	0.472772227790565	0.441261505262076	0.404552874058095	0.365653427000303	0.328535515356949	0.297957632627417	0.278648333791526
30	1.97572184518396	2.10683886389932	2.21451580220138	2.29515590039959	2.34633646705988	2.36693730856732	2.35716555803898	2.31847956862223	2.25342586173801	2.16541179049252	2.05844143412747	1.93684285953716	1.80501160842931	1.66718905551501	1.5272864757266	1.38875770075113	1.25451645266579	1.12688987479377	1.00759821882495	0.897752598717438	0.797868270257987	0.707899245272575	0.62730890828423	0.55519695491197	0.490502276900044	0.432295343252197	0.380167516211734	0.33471520317545	0.298049589489513	0.27397424841465	0.266927568569649	0.279229464931147	0.308977634723217	0.351222506566958	0.40049843794817	0.452136073595023	0.502445234049563	0.54857041173366	0.588370377927825	0.620375048474	0.643791474158577	0.65852371258009	0.66517777892277	0.665028070402222	0.659924146960832	0.652119326941559	0.644011530855023	0.637810729959374	0.635188710151973
31	1.88020209042977	1.99897726499958	2.09707466007698	2.17119700994959	2.21894017965733	2.23892368570074	2.23085046690193	2.19549323912313	2.13461228817405	2.05081617886311	1.94738172757424	1.82805212352516	1.69683205971169	1.55779626596031	1.41492332576448	1.27196068358127	1.13231994525985	0.998994581787493	0.87448577606505	0.760718007358497	0.658927651855384	0.569521869882333	0.491937559233022	0.424574671598225	0.364900196759036	0.309771739705663	0.255918730806094	0.200436131006404	0.141187664942365	0.0773573214822152	0.0208173221980415	0.0761937749137313	0.156573435710138	0.241589739826604	0.328843464743357	0.416337436889248	0.502124883231659	0.584373738448925	0.661470728462809	0.732117396558169	0.795402828237631	0.850844207890896	0.898389395485138	0.938379059127631	0.971470283769442	0.998528909395556	1.02050341743342	1.03829762765746	1.05266105930544
32	1.71351889289694	1.80937503510389	1.88663468105795	1.94264571011888	1.9754814979755	1.98404519419767	1.96812100943691	1.92836909978812	1.86626611005728	1.78399871970602	1.68432199738417	1.57039748152226	1.44562730498761	1.31350023777375	1.17746336098801	1.0408295983066	0.906727103866007	0.778092086038502	0.65770184329004	0.548236676709694	0.452337250478635	0.372561823307795	0.311021177446416	0.268412543587326	0.242734728616534	0.229156731079727	0.222006842319878	0.217359252650769	0.214516998662222	0.216320716798827	0.228236927766209	0.255671310616719	0.300875972979715	0.362446011025229	0.437086212426854	0.521159701478472	0.611293436863783	0.704495567039317	0.798145931159659	0.889979759223006	0.978082819109946	1.06089083204694	1.13718424398592	1.20607292455365	1.26696916632406	1.31955037759667	1.36371487094444	1.39953509846838	1.4272126219
33	1.50463825721259	1.57524186668605	1.62960319557951	1.66586518325114	1.68277382605803	1.67974721232278	1.6569026140301	1.61503873060075	1.55557416024886	1.48044723615211	1.3919860890543	1.29276076961039	1.18543110168976	1.07260432513686	0.956715309487919	0.83993912839439	0.72414127546878	0.610865313465571	0.501352226402494	0.396581630549217	0.297324884821328	0.204213016957099	0.117916696853489	0.0411300625704156	0.0436327223616599	0.108298819956459	0.170014894591778	0.227853755386974	0.283114197445975	0.337631972030587	0.393453783743654	0.452549044378767	0.516523265202516	0.58639394278258	0.662480074476648	0.74441257549346	0.831234222156079	0.921544638785762	1.01365405020582	1.10572479805306	1.19589208031652	1.28236242253983	1.36349131206274	1.4378421682241	1.50422871011814	1.56174245765535	1.60976678069031	1.64797863739865	1.67633892228493
34	1.28887808897138	1.33786444988867	1.37332572733236	1.39413138151285	1.39964962286713	1.38979036232651	1.36501642129404	1.32632071588579	1.27516970120712	1.21341608878499	1.14318656861157	1.06675284627484	0.986396653126857	0.904281419553347	0.822344877562643	0.7422277120078	0.665253124420576	0.592470481406396	0.524773037622889	0.463094664926117	0.408678946894874	0.363375788412395	0.329808067208665	0.31105085039795	0.309492362807685	0.325425198215359	0.356820220353137	0.400547792622231	0.453682244314645	0.514042858867102	0.580167370063991	0.651094734996042	0.726142181923497	0.804727477293713	0.88624097389069	0.969962207332079	1.05501514308452	1.14035637094839	1.22479033866699	1.30700546719248	1.38562504028281	1.45926716909409	1.52660877651043	1.58644926144321	1.63777016189657	1.6797876685588	1.71199523286868	1.73419378986889	1.7465073325676
35	1.09200621365173	1.12460120866307	1.1461162621701	1.15587787724421	1.15360617852887	1.13944568092466	1.11397577348531	1.07819967573181	1.03351196642992	0.981646014730209	0.924603569318788	0.864569211409686	0.80381228353795	0.744578476946872	0.688973266593127	0.638841395557647	0.595652582352712	0.560413774081175	0.533637373387973	0.515391339904098	0.505431860404861	0.503381001934488	0.508886951848512	0.52171355048216	0.54174226109905	0.568908281623823	0.603112341682064	0.644146178691188	0.691651465169267	0.745112323512818	0.803869840253743	0.86714491973965	0.934059778324031	1.00365385662759	1.07489419816186	1.14668267622265	1.21786319280351	1.28723173615201	1.35355147259393	1.41557418365793	1.4720685141164	1.52185474896696	1.56384521148744	1.59708886342558	1.62081826830738	1.63449671655838	1.63786296747811	1.63097069378668	1.61421927061609
36	0.9276780933869	0.948514354806726	0.959977668502275	0.961523282359509	0.952876198599455	0.934051488793721	0.905363373025006	0.867423398985989	0.821129453637152	0.767649109594761	0.708403156123288	0.645058464947691	0.579544092003237	0.514110698118338	0.451457288299167	0.394931935910691	0.348711518685028	0.3175722666612	0.305564571461252	0.313776055916135	0.339478161301872	0.377967029583848	0.424869723827226	0.477075737356597	0.532647517238795	0.590456087230352	0.649858699140911	0.710472990591892	0.772029362338868	0.834276922103942	0.896925001214631	0.959608495795017	1.02186941402504	1.08314961182757	1.14279141109946	1.20004399362334	1.2540743326316	1.30398204648837	1.34881797920762	1.3876065622149	1.41937211947594	1.4431692711046	1.4581174946671	1.46343974347057	1.4585048221605	1.44287300799691	1.41634420720423	1.37900776949113	1.33129294652419
37	0.807250588766074	0.822357312437208	0.829750574332171	0.828954476711754	0.819667668985942	0.801775381266316	0.775354317778957	0.740670404575635	0.698170044174589	0.648466372315887	0.592323235331341	0.530641752646864	0.464458917025497	0.394979277743021	0.323694508283008	0.252758215656471	0.186204482043378	0.134011818914262	0.118744875918998	0.151794082368142	0.210717436708537	0.278493794986199	0.348893816734619	0.419554256063015	0.48941975324347	0.557952420922036	0.624847683819075	0.689911002957113	0.752993890757607	0.813955277011841	0.8726355310371	0.928837921856778	0.982315189351841	1.03276011523099	1.07979954610617	1.12299162137502	1.16182615070143	1.19572822880693	1.22406528585924	1.24615784705766	1.26129430361151	1.26874996596616	1.26781056877883	1.25780022271823	1.23811356754518	1.20825159309647	1.16786029257655	1.11677104547907	1.05504146902229
38	0.73827877240397	0.755316533310988	0.767019590344027	0.77314393365526	0.773588752447046	0.768410003530675	0.757830759217199	0.742248390076293	0.722238800131348	0.698557917674586	0.672140272509197	0.644093487370772	0.615685548063652	0.588318618157157	0.56347950476897	0.542655056409665	0.527205747851894	0.518207795516476	0.516301118189905	0.521599494017407	0.533706161726102	0.551831774831248	0.574965636239005	0.602039668274354	0.632046696281254	0.664104752755489	0.69747797887326	0.731569913150246	0.765902504949643	0.800089686916937	0.833810486722501	0.866784095157178	0.898747836991876	0.929438254379988	0.958575221985259	0.985848980902297	1.01091008867317	1.03336245895107	1.05275985010461	1.06860631203941	1.08036117972874	1.08744918823613	1.08927617128115	1.0852506055523	1.07481100604805	1.05745891091015	1.03279698147839	1.00057166834317	0.960720069936405
39	0.702561567583244	0.724110339078883	0.742293449602052	0.756968421061574	0.768081313765158	0.775670541767933	0.779867157675092	0.780891358045863	0.779045119917744	0.774701066597309	0.768287878625559	0.760272813995742	0.75114217440514	0.741380833030512	0.731452186433874	0.721780050097746	0.712734012207225	0.70461953094871	0.697673584822734	0.692066010529503	0.687905911368544	0.685251859629291	0.684124207113474	0.6845177464044	0.686413217790459	0.689786628439071	0.694615891200055	0.700884757845574	0.708584321576309	0.717712467755936	0.72827159270224	0.740264763068963	0.753690345332684	0.7685350800409	0.784765661926289	0.802319122534928	0.821092655521656	0.840933895746654	0.86163296361275	0.8829177283565	0.90445367774629	0.925849507163882	0.94666910590355	0.966450098430254	0.984728571218311	1.00106913929471	1.01509910584746	1.02654513452612	1.03527055100449
40	0.661689706803364	0.683145379176775	0.701912307976981	0.717802988904406	0.730678824915201	0.740453015678223	0.747091896504039	0.750614733322348	0.751092064894967	0.748642762155345	0.743430040024179	0.735656702143054	0.725559917615995	0.713405816982073	0.699484151227408	0.68410318566814	0.667584907800521	0.650260527788462	0.63246616036582	0.61453851997207	0.596810461143413	0.579606275130597	0.563236822975024	0.547994836007721	0.534151006193618	0.52195174090616	0.511619555574897	0.503356901226249	0.49735368958212	0.493797898076633	0.49288755617779	0.494841410099426	0.499904994791927	0.508349057016985	0.520458473365526	0.536511896415697	0.556754841975513	0.581370970024908	0.610457083086529	0.644006510150853	0.681903435485064	0.723928271835938	0.769772261814449	0.819058558722393	0.871366999318213	0.926260254562607	0.983309643187454	1.04211938057139	1.10234833819351
41	0.59579784014243	0.611916303619944	0.625317105967425	0.635787335031737	0.643151148733081	0.647274239167711	0.648067583158027	0.645490415586095	0.639552389309564	0.630314911419687	0.617891667874806	0.602448364817628	0.584201722631953	0.563417755058292	0.54040934672917	0.515533103316068	0.489185382456246	0.461797312614174	0.433828463369557	0.405758643442966	0.378077093092561	0.351268177814883	0.325792750094599	0.30206493510087	0.280425639077364	0.261116893104902	0.244264931873516	0.229883187387161	0.217906625730336	0.208263964812654	0.20098430125911	0.196321006571649	0.194858511176515	0.197547769562297	0.205610171186378	0.220296561471313	0.242595714585022	0.273053199935064	0.31177909467743	0.358578433884289	0.413093457448094	0.474899631781322	0.54355341736106	0.61861002742739	0.69962750197242	0.786166501439163	0.877790002144144	0.974064235983972	1.07456092581289
42	0.518289770252317	0.52817016925859	0.535375370883812	0.53972278576915	0.541062728434892	0.539282597090863	0.534310506361906	0.526118287360989	0.514723788467864	0.500192432232845	0.482638008638254	0.462222712247699	0.439156460576636	0.413695563920684	0.386140854538076	0.35683542909691	0.326162219807817	0.294541700320676	0.26243017787472	0.230319370329637	0.198738397119453	0.168260044993158	0.139514252136737	0.113212474989779	0.0901821397619872	0.0713795631275244	0.0577376243456366	0.0495569070784969	0.0456303053988307	0.0434156898586757	0.0403834497154513	0.0349756970330459	0.0273055668582831	0.0224046139732507	0.0324924848280508	0.0571194384982694	0.0910890123349779	0.132934392538249	0.182328669416981	0.239197035339513	0.303505705347447	0.375199889578795	0.454181574042178	0.540300434217373	0.633350022854845	0.733066547768829	0.83912920201551	0.951161589022509	1.06873400211674
43	0.457988671577034	0.464998610164804	0.469793073433819	0.472251814616177	0.472282173932397	0.469821873605759	0.464841328243459	0.457345408998221	0.44737461688367	0.435005640871362	0.420351299924613	0.403559895149523	0.384814029524702	0.36432898998515	0.342350833613241	0.319154383236899	0.295041430407002	0.270339587481873	0.245402461853063	0.220612198839306	0.196386016245627	0.173189117176003	0.151556888692378	0.132127637432804	0.115677245230271	0.103117167295747	0.095368876881042	0.0930513065021854	0.0961623938815265	0.104136349720022	0.116277606990634	0.132146980802184	0.151677567207966	0.175107776200734	0.202860433624092	0.235432717317709	0.2733166799202	0.316950726681607	0.366695102499429	0.422822796871434	0.485518591792775	0.554881377076212	0.630927092271653	0.71359121518343	0.802730603218808	0.898124901300878	0.999477859914754	1.10641890020674	1.21850520139572
44	0.43273766345526	0.441236457003951	0.448275404662916	0.453795954941905	0.4577606649769	0.460154788601836	0.460987506964585	0.46029277359352	0.458129758936864	0.454582893842198	0.449761526513915	0.443799222226389	0.436852748226576	0.429100796242487	0.420742499897612	0.411995801945587	0.403095714449529	0.394292492345987	0.385849707497265	0.378042169960822	0.371153604704696	0.365473970897753	0.361296328154942	0.358913229937874	0.358612765661007	0.360674557795467	0.365366188152622	0.372940592355836	0.383634850654895	0.397670508529936	0.415255163696381	0.436584699859496	0.461845363313676	0.491214919664243	0.524862353461943	0.56294588440824	0.605609369005129	0.652977371822683	0.705149307079287	0.762193082829737	0.824138654632562	0.890971840739395	0.962628686957662	1.03899060819452	1.11988048030163	1.20505981094368	1.29422708046337	1.38701731115676	1.48300289423782
45	0.432907101112021	0.444404341856694	0.455062550928126	0.464852001870281	0.473757580794016	0.481779757496811	0.488935333191629	0.495257948406855	0.500798341094834	0.505624351908168	0.509820680681455	0.513488405064358	0.51674427863654	0.519719831334633	0.522560299288777	0.525423413896193	0.528478080920135	0.531902979468902	0.535885107890334	0.54061829907454	0.546301721706829	0.553138377100543	0.561333593895708	0.571093515683156	0.582623570005745	0.596126901601486	0.611802748481231	0.629844736689381	0.650439068572123	0.673762580299909	0.699980647534392	0.729244923771298	0.761690904204711	0.797435318895522	0.836573372220342	0.879175860321256	0.925286213587024	0.974917525937911	1.02804964572728	1.08462641342687	1.1445531381873	1.20769440841175	1.27387233049092	1.34286528492103	1.41440728046743	1.48818797529482	1.56385341960721	1.64100755792024	1.71921451124006
46	0.427374152485997	0.439069336904395	0.450032088703343	0.46021945760629	0.469599228147872	0.4781513612651	0.485869464855138	0.492762298558819	0.498855317986437	0.504192260870105	0.508836770814314	0.512874041719562	0.516412445658779	0.519585077145073	0.522551106121734	0.525496780996527	0.528635864992888	0.532209232090054	0.536483307231493	0.541747030188344	0.548307078249364	0.556481221276536	0.566589910039678	0.578946493222084	0.593846762609041	0.611558754629395	0.632313804072872	0.65629970483052	0.683656502522101	0.71447501158355	0.748797734790543	0.78662157019267	0.827901569608762	0.872555053865039	0.920465540825301	0.971486138732098	1.02544224650837	1.08213355319975	1.14133543012543	1.20279986505634	1.26625610806508	1.33141119511046	1.39795049782368	1.46553842360403	1.53381936370997	1.60241896124988	1.67094574717397	1.73899317104741	1.80614203459879
47	0.392802626652517	0.400131694573107	0.406305483236854	0.41123211386639	0.414826452887887	0.417012166176631	0.417724148132971	0.416911446513247	0.414540849743036	0.410601365235202	0.405109899057146	0.39811855173748	0.389724068893676	0.380080109528879	0.369413062012417	0.358042008919313	0.34640282182926	0.335074712257562	0.324804081701934	0.316514603257615	0.311285285908536	0.310275557019447	0.314589179765583	0.325103501319571	0.342328627249369	0.366361296730614	0.396946301146657	0.433599518768044	0.475731550036939	0.522736138475154	0.57403814247386	0.629111558347017	0.68748035085374	0.748711456911735	0.812405396437787	0.87818714393503	0.945698322974069	1.01459099363348	1.08452295898909	1.15515439663576	1.22614560196891	1.29715565009503	1.36784181442791	1.43785961039524	1.50686335809245	1.57450717741445	1.64044634373449	1.70433894254366	1.76584776859308
48	0.349837137709796	0.352651301322702	0.354009968061764	0.353796944335133	0.351898919528058	0.348206805818285	0.342617286867573	0.335034664712794	0.325373154315028	0.313559881345664	0.299539032652288	0.283277977248127	0.264776907588373	0.244085078983816	0.221330092694316	0.196774516393222	0.170933329442741	0.144833067042211	0.120593366907408	0.102525022509767	0.0975655125630255	0.110621028906805	0.139150807359291	0.17779480527938	0.222936825380393	0.272663744253783	0.325942353570152	0.38215092308257	0.44086291188341	0.501746971340081	0.564518482429813	0.628914847127785	0.694682377343923	0.761569192692736	0.829321414342613	0.897681267565356	0.966386348111304	1.03516963388391	1.10375999620421	1.17188305986668	1.23926231496533	1.30562041474305	1.37068061228634	1.43416830009016	1.49581262335149	1.55534814205412	1.61251651951571	1.66706821671367	1.71876417278692
49	0.362027761494019	0.368851718777446	0.375106336921119	0.380805935904865	0.38598360460131	0.39069412693423	0.39501696814939	0.39905917216538	0.402957944741538	0.406882604568497	0.411035484570977	0.415651279212013	0.420994295107519	0.427353118922296	0.435032416618602	0.444341947494581	0.455583386929211	0.469036098592607	0.484943410065659	0.503501050165299	0.52484911146264	0.549068267410423	0.576180197833231	0.606151502514764	0.638899985872727	0.674302121520131	0.712200683087228	0.752411832857391	0.794731277925083	0.838939363093247	0.884805144569668	0.932089584016187	0.980548038360315	1.02993221888991	1.07999177146197	1.13047560046041	1.18113302969032	1.23171486730388	1.28197442042585	1.33166848843058	1.38055835126943	1.42841076011325	1.47499893111783	1.52010353869796	1.5635137017834	1.60502795472329	1.64445519349797	1.68161558746439	1.71634144683967
50	0.438047827892162	0.453766897458822	0.469747907751361	0.486018399739713	0.502610940884546	0.519562917070177	0.536916166549313	0.554716447456104	0.57301273608035	0.591856359802664	0.611299976062521	0.631396416523981	0.652197423160486	0.673752309681256	0.696106586955935	0.719300594338366	0.743368179687218	0.768335469297355	0.794219765008658	0.821028599804705	0.848758975798152	0.877396800281417	0.906916527182307	0.937281003424486	0.968441512844104	1.0003380047819	1.0328994904045	1.06604458720048	1.09968219081311	1.13371225319754	1.1680266467708	1.20251009550189	1.23704115553003	1.27149322970785	1.3057356022924	1.33963448174526	1.37305404119148	1.40585744749201	1.43790787110107	1.46906946991668	1.49920834121049	1.52819343646598	1.55589743458783	1.58219756949389	1.60697640858529	1.63012257902741	1.65153143917766	1.67110569287529	1.68875594467065
51	0.513108956575639	0.534053442294443	0.555429797559277	0.577232699998784	0.599456171062902	0.622093429067024	0.645136724268263	0.668577158173176	0.692404489862136	0.716606932656804	0.741170944933207	0.766081019274703	0.791319474450418	0.816866254882537	0.842698742321814	0.868791584380773	0.89511654437939	0.921642376644528	0.948334730982057	0.975156089523893	1.00206573855795	1.02901977729682	1.05597116485115	1.08286980596719	1.10966267538449	1.13629397998872	1.16270535729167	1.18883610818131	1.21462346135976	1.24000286643552	1.26490831226441	1.28927266684402	1.31302803486068	1.3361061288639	1.35843864999806	1.37995767424971	1.4005960402647	1.42028773494553	1.43896827324773	1.45657506884551	1.47304779262352	1.48832871626351	1.50236303852361	1.51509919214522	1.52648912965987	1.53648858669889	1.54505732172463	1.55215933139876	1.55776304107448
[truncated: 58 more columns]
