# Supplementary material for: Reconstructing spruce budworm outbreak severity: a comparison of paleoecological and tree-ring signals
Source: PLoS One. 2025 Aug 12;20(8):e0329406. doi: 10.1371/journal.pone.0329406 (PMC12342301; doi:10.1371/journal.pone.0329406)
Supplement: S7 Dataset — (ZIP) [file pone.0329406.s007.zip › Belanger wavelet data/Cross-wavelet_Lepidopteran_scales_Percent_defoliation/cross_wavelet_power.corr.txt]

V1	V2	V3	V4	V5	V6	V7	V8	V9	V10	V11	V12	V13	V14	V15	V16	V17	V18	V19	V20	V21	V22	V23	V24	V25	V26	V27	V28	V29	V30	V31	V32	V33	V34	V35	V36	V37	V38	V39	V40	V41	V42	V43	V44	V45	V46	V47	V48	V49	V50
1	0.750030686002863	0.576624138896616	0.344451977945633	0.161833955789822	0.0592053898078696	0.0151931801754214	0.00707121342314567	0.00940443996920175	0.00880847082678009	0.00739129583176389	0.00692656401319356	0.00789817002905189	0.00897445326950344	0.00917438012602189	0.00863167660704781	0.00745986448973307	0.00568942361564472	0.00392056811073052	0.00289477357585355	0.00273818330062502	0.00303194073914887	0.00334669433897509	0.00340739491573589	0.00308767030856536	0.00250552781321305	0.00177149179911229	0.00106154060922	0.000987596564319084	0.00148351051947032	0.00210088500654902	0.00258175481696044	0.00281328016836511	0.00286732642580611	0.00270469245844664	0.00231661042247235	0.00183489615006308	0.00124909895283456	0.000597414475341534	0.000510068760223786	0.00102498078331194	0.00155203643265178	0.00185274124520347	0.00183022691327713	0.00166497273990072	0.00151610245955226	0.00142884570887413	0.00152708853352846	0.00181998413610589	0.00200787536152627
2	1.14237989676352	0.866269828320515	0.501752340726402	0.223191842121601	0.0750703097110611	0.0161987065796995	0.00283176104983756	0.00813818547602023	0.008854878139681	0.0085479685561965	0.00865990139648965	0.00920671777088013	0.00947915413621657	0.00898905205323514	0.00800606776833225	0.00664780309476335	0.0047552389484558	0.00281178779975897	0.00166423073163916	0.00164009200520818	0.0021302033193397	0.00256491291645316	0.00272664982647564	0.00249070664425451	0.00197733663251604	0.00130435063197737	0.00050143121413002	0.000407353862153637	0.00104047969722509	0.0016568615246522	0.00209601308786366	0.00228697142233398	0.002342240316968	0.00221117724179198	0.00186838682263561	0.0014714363953907	0.000992675938883396	0.000377249238289033	0.000257057090801303	0.000800816708056263	0.00128569843602821	0.00151817835070299	0.00141134568844539	0.00119078650679869	0.0010093128036656	0.000882596713088088	0.000991305746983011	0.00134405555351429	0.00155134617561872
3	1.58385183813164	1.19032168294236	0.67442949519526	0.288257878182127	0.091946094031915	0.021651980294152	0.00598486173380879	0.00648374462778378	0.0072275292464672	0.00758609089961459	0.00806740539296132	0.00829456382322959	0.00801299221520145	0.00708381271783653	0.00592538391136415	0.0047677912391188	0.00325763469532908	0.00161220307998562	0.000492323784818453	0.000592962838567967	0.00114626262454258	0.00153117597240111	0.00173130237692138	0.00162054731788605	0.0012863832572155	0.000886713856716325	0.000424384011459902	0.000342073232902054	0.000693483435082822	0.00109197543997065	0.00136196139621382	0.00144980037588063	0.00148898305333721	0.00141561238597043	0.00117875891876873	0.000956076304101568	0.00073187077608299	0.000452624188728459	0.000390499179670317	0.000624942993427865	0.000919877895586826	0.00102258386613055	0.000843129032136222	0.000629389309604907	0.000473235759734851	0.000323596163344266	0.000432311902871074	0.000782300271718818	0.000959726814849635
4	2.02244670519762	1.5178670430947	0.854752655565123	0.36093533207831	0.112890309844394	0.0254802614867695	0.00562457898718705	0.0044089968418925	0.00469459196483375	0.00504779217082139	0.00552670416733111	0.00555526593916136	0.00524146046926235	0.00438421787001537	0.0033857973349275	0.00271589000222697	0.00191178944555103	0.000907858664101784	0.000280454109452431	0.000278114560367925	0.000543745356356192	0.000707850738179324	0.000877933802698495	0.000862967081427709	0.000687384790078664	0.000555055747057502	0.000430704293743437	0.000364173218329286	0.000434674324572282	0.000600351151857285	0.000701803644576483	0.000692201666861213	0.000713742286169832	0.0006961755906468	0.000554553433552291	0.000475373784461038	0.000459896519974533	0.000390321450233987	0.000349931094177941	0.000427298648747794	0.000572161985401271	0.000584252350332744	0.000381158343457475	0.00023694881337425	0.000171785678253788	3.11645747902156e-05	0.000140228995940919	0.000402171002915242	0.000506901959348283
5	2.4204578995715	1.83020830290317	1.04479507283376	0.452500433742478	0.148889356541822	0.0359698517529767	0.00481901373437632	0.00214626531122692	0.00250281724225691	0.00250421347583186	0.00273806958184638	0.0025981353567628	0.00262020963522249	0.0021499294485539	0.00140701200968698	0.00118076815878371	0.00101327887356191	0.000503394145995791	0.000179475597407193	0.00020589461993544	0.000252137972918904	0.000214963022680319	0.000375391019917363	0.000395815973186403	0.000279540742142004	0.000258689280291191	0.000269537316115131	0.000209626458559995	0.000189703310331705	0.000257505327438178	0.000285735222685416	0.000230926897989699	0.000244702554100436	0.000266705914893771	0.000174589577543691	0.000150761863184826	0.000221831784539761	0.000218050063667865	0.000177966584039011	0.000211739932291964	0.000313744247784626	0.000321619273622777	0.000142971362880359	5.27793456955538e-05	8.57296825716865e-05	4.39859586239089e-05	6.97673863327803e-05	0.000238918843660916	0.000269109673097835
6	2.76798447227291	2.12340528886247	1.24787236316495	0.568657511304921	0.205860566385288	0.0613848084566221	0.0160071734984523	0.00444862776596968	0.00169058763410201	0.000969593253703295	0.000958138559579323	0.000610686668036609	0.00111042637147652	0.000966590074655721	0.000380241553904476	0.000345520258838192	0.000560413757944022	0.000328360719631625	5.13761697882668e-05	0.000120991432020035	0.000132185977518379	4.51521579290369e-05	0.00019864867227878	0.000186529269925995	8.05173976929574e-05	7.12767319322461e-05	0.000130328677997989	8.16460450729381e-05	3.58621200457829e-05	8.4133933206248e-05	0.000103575703364801	4.6911489486751e-05	5.59971312173417e-05	9.8523521037417e-05	4.54138778236157e-05	3.0793439100555e-05	9.96555177459654e-05	9.49643034421599e-05	4.55214394060263e-05	6.63130376574315e-05	0.000175284768018121	0.000229240862175898	0.000148840054694549	8.23569038477998e-05	7.30893299326625e-05	4.9706950706567e-05	9.10906790425602e-05	0.000209543172545391	0.000189355314935578
7	3.07523760030048	2.39977855324608	1.45914866917246	0.700225041934329	0.273057630421199	0.0907212384815519	0.0267032850716429	0.00669010946850835	0.00142404170557671	0.000502916788032677	0.000279744958533545	0.000376918624940204	0.000784421132065422	0.000612546486513115	0.000232012025591078	0.000250230085443295	0.000457154214118345	0.000388954488621794	0.000204873031602272	0.000115999802231297	0.00013651217163653	0.000175094353234484	0.000199623976103334	0.000120672345694466	5.15070074202336e-05	5.81474352516884e-05	7.92719093717222e-05	3.22931091605615e-05	2.24457309938153e-05	4.54695152590358e-05	5.18777858705661e-05	2.76833786587156e-05	3.7475935349067e-05	5.94305687728604e-05	3.59299532373306e-05	3.85597646436679e-05	6.93758780621782e-05	5.27585573747043e-05	1.61859475152626e-05	4.10927913743013e-05	0.000145868188183118	0.000236500812181041	0.000221869016754763	0.00014080983617962	8.07040047676818e-05	0.000107287286248717	0.000189991659408456	0.000265225565648506	0.000213123159022618
8	3.35894192407904	2.66435818831827	1.67273241139206	0.837254687054183	0.341443234893792	0.118534037539329	0.0364385821710388	0.00897214800932328	0.000553904141576096	0.00092860801538986	0.000126197211445504	0.000764998877504054	0.00105810766714328	0.000705345761256598	0.000160746467005065	0.000340395978048599	0.000573433252750346	0.00055404855757024	0.000333701876346586	7.9100376284242e-05	0.00015054548155313	0.000271163360265961	0.00026393141329546	0.000127587677521291	2.12160123247198e-05	9.05629838394333e-05	8.69838226646739e-05	2.85592735007759e-05	4.17271919536944e-05	6.18205478507029e-05	4.48528178387772e-05	1.48393364241659e-05	4.9964941948015e-05	6.30811616036304e-05	2.61497918531727e-05	3.84622482206704e-05	7.32412741519218e-05	5.11139087860417e-05	6.10405118360586e-06	7.77667174420168e-05	0.000197468864987622	0.000314508115238738	0.000326979326047437	0.000210327925698041	3.811063486882e-05	0.000163702308700685	0.000326607757741227	0.000402001698429533	0.000323427820720156
9	3.63750700462349	2.92974921898297	1.89545957661788	0.984966452950719	0.415582720183133	0.148517910957567	0.0491689926461647	0.0160989138212401	0.00553807275933131	0.00297946195214514	0.00155568234065202	0.00131821839421884	0.00171034250083297	0.00130796522207155	0.000576141369992561	0.000572414765047151	0.00089379989438518	0.000905504811126471	0.000644807700099847	0.000318714882879192	0.000298787554618014	0.000446655207845276	0.000436631651335939	0.000275144222734108	0.000144131770745523	0.000166905205447812	0.000161541687441211	0.0001207032471405	0.000113337107299416	0.000109824893495749	7.0487102020279e-05	3.35549865101372e-05	8.05683105699301e-05	0.000101636034815213	8.37081626156564e-05	9.38207482439265e-05	0.000112096870691019	9.05217796435465e-05	8.60774616499739e-05	0.000170550975765973	0.000329631423449697	0.000494393738773004	0.000542461060879179	0.000417032814795899	0.000236892736797861	0.000354547459945821	0.000586238805218222	0.000678057530516483	0.000564571930421559
10	3.9329394824033	3.2189598222961	2.14915443357524	1.16264961384453	0.508187129993194	0.18421325449735	0.0633162830316614	0.0260060736399045	0.0135751825086961	0.00848101083568258	0.00557284023232027	0.00399113666786252	0.00357727274897748	0.0030256316218452	0.00220761843847842	0.00179766427596395	0.00181153967162487	0.00173980980194504	0.0014492332846434	0.00110513177988412	0.000945260114770366	0.00095171474474454	0.000889502873857179	0.000698976447634716	0.000511410505057942	0.000429469545324794	0.000387312941040025	0.000337972661799675	0.000293135533420898	0.000243113683084571	0.000180234520396275	0.00014861347865658	0.0001834684223771	0.000219064971440707	0.000228550470116488	0.000233555298217189	0.000229068782505259	0.000211959973458587	0.000229774954210104	0.00034873246543459	0.000593798357074679	0.000871646521515395	0.0010283330330385	0.000999308682089926	0.000919291282428473	0.00101081526441556	0.00120942908717299	0.00127220121107195	0.00109489726540092
11	4.27161916291665	3.56223583854565	2.46456651067704	1.39796554621427	0.637823973958133	0.228549671453322	0.0685439996874312	0.0288760174253277	0.0189930791441016	0.015314508129687	0.0130420358055699	0.0107171751296512	0.00886221353415051	0.00737327846020303	0.00598162835120709	0.00489618910240741	0.00422378677591966	0.00374723413130585	0.00328278088915033	0.00283572435049323	0.00249542177270488	0.00226334654755792	0.00202399354564868	0.00171110790978858	0.00138890483322844	0.00114473450019244	0.000977557381721446	0.000840402321336806	0.000709716562152734	0.00058427189633604	0.000480585810904327	0.000435787449988585	0.000463065813833144	0.000514338359211413	0.000544535938605275	0.000541299077074988	0.000502593805531988	0.000433932252258804	0.000397166561964943	0.000603712437911181	0.0010858862944563	0.00164211548362547	0.00207320820354602	0.00229669959043495	0.00240058434452212	0.0025199599448416	0.00263450253967355	0.00258688386884394	0.0022858663901492
12	4.68285723523347	3.99414579406403	2.88041608736183	1.7331246351769	0.846696808761005	0.314111398199462	0.0707341976437284	0.0146004764657918	0.0175572976775952	0.0160474245061745	0.0202210523718817	0.0215573725356592	0.0198845443111348	0.0170493636748506	0.0140924237114456	0.0115144559748574	0.00954631651739168	0.00815799723933146	0.00717010265378811	0.00641136449004779	0.00578276784978167	0.00521822641646698	0.00464693252128954	0.00403123032811642	0.00340815470541991	0.00284820748760467	0.00238063944731235	0.00198726286094997	0.00165122723043469	0.00138003965642548	0.0011951744529206	0.00111682929913909	0.0011372546788279	0.00120206139174608	0.00124165953117268	0.00120433528955101	0.00104957044999788	0.000732639682423637	0.000359829646203852	0.000941067727769848	0.00203139261200648	0.00318962486176735	0.00417925579675642	0.0048760701542162	0.00530117023736004	0.00553144005676912	0.00557557048296095	0.00536552800299509	0.00486965631148615
13	5.19750444894648	4.55327834941144	3.44607101174229	2.23249733848171	1.21581778727099	0.535135356265504	0.174682976570689	0.0465544566420612	0.0271544665075087	0.00450580594990008	0.0198261952856427	0.0331970249198042	0.0367469881474674	0.0342099319748986	0.02914734485029	0.0238607894938454	0.0195323020537662	0.0165034786485775	0.0145475462882	0.0132264967131459	0.0121785921215303	0.0111858784706601	0.0101306741643579	0.00897385933637988	0.00775205505164219	0.00654544319904444	0.00542726707527037	0.00444616901611852	0.00364425034749131	0.00306241483810367	0.00271790360894379	0.00258912096314394	0.00261758865699432	0.00270898613194042	0.00274577840580055	0.00260845193027892	0.00218314741881116	0.00138304984409566	0.000629329026886811	0.00205215659885471	0.00416360181084083	0.00634201877349371	0.00825266084242085	0.00968652269508236	0.0106007497682521	0.0110548506406761	0.0111017693197477	0.0107496187110902	0.0100262817851176
14	5.84415139273045	5.27630224010354	4.21120136609733	2.96491326841433	1.83644917831743	0.999289283823454	0.483881803915788	0.224344974221606	0.112910613993425	0.0591849143878248	0.0424775398207527	0.0538560839064801	0.0619642304909005	0.0603856852064109	0.0525819315962855	0.0430072063534296	0.0348359301576359	0.0293881640528036	0.0263165892032347	0.0245536930295171	0.0232424655764104	0.0219246877374283	0.0203684187432761	0.0184724834452514	0.0162601179520338	0.0138599148944629	0.011457087611546	0.00925313401254326	0.00744515688486046	0.00619168961739925	0.00554260809843237	0.00539487722672116	0.00554918017706284	0.00578770439853836	0.00589864037154321	0.00569619818178804	0.00509114805666418	0.00431038121693494	0.00436935965250302	0.00629215584133807	0.00944409968560743	0.0128763908484299	0.0159317785042502	0.0182286633893337	0.0196730762016695	0.0203745926811322	0.0204763682980317	0.0200448647990537	0.019112166146967
15	6.63768985156397	6.1787864338673	5.19512763836502	3.95892073029962	2.75229822148731	1.7667460454907	1.06976492821511	0.632318081394549	0.380198291425908	0.240537531204123	0.167471979865961	0.135206751450041	0.120173205813835	0.105574838952712	0.0871623673982197	0.0679809351682501	0.0526882979415749	0.0439762988610405	0.0407377728905239	0.0399104436928328	0.0394608329849882	0.0386301401562235	0.0370946637408068	0.034630894480298	0.031181886219942	0.0269323565545388	0.0222708124458683	0.0177006171307289	0.0137687494260215	0.0110057691305073	0.00974859388655068	0.00982186836834169	0.0106200604122554	0.011566589446692	0.0122845102155976	0.0125960568049279	0.0126045668900399	0.0128429515197661	0.0141890403833562	0.0171665989059861	0.0213818704046278	0.0259011091892094	0.029811698967728	0.0325486237652739	0.0340286835349978	0.0345422080087947	0.0344334513678353	0.033824504289499	0.0326355645405528
16	7.56111450988207	7.22864628595045	6.35044290795314	5.1569067311531	3.90801475482401	2.80305659142329	1.93853168603306	1.31996162520232	0.902359268993413	0.628826341082957	0.45158984221253	0.335927690960349	0.256346854487137	0.194847659563352	0.14222203834519	0.0975717737480722	0.065461837281884	0.0512944581729829	0.0514628675335278	0.0555198057143966	0.0586459186800636	0.0602801065582441	0.0603921580049851	0.0585635277411208	0.0544101951997091	0.0480147256246493	0.0399757660270781	0.0312331064864782	0.0229122030286244	0.0163891471700797	0.0134216364096133	0.0145604422431772	0.0177643318898625	0.0212124383399757	0.0241961944977929	0.0266143382918088	0.0287646181968109	0.0312348867248647	0.034632805552525	0.0391650420878942	0.0443802082048844	0.0493125351280894	0.0529201195741944	0.0545815061806822	0.0544125787527288	0.053170862275672	0.0516924509634558	0.050253045026417	0.048490421459812
17	8.55126218325798	8.32998771619413	7.54521575360553	6.39397256799725	5.11849451506551	3.92501765521791	2.93364822370647	2.17412524070044	1.61634851522112	1.20953333909618	0.907889704838159	0.678236359444586	0.498022202666487	0.352302680032477	0.232421440853524	0.135314082974913	0.0631408477309144	0.0329525832737769	0.0500915323723086	0.0668260515326088	0.0765947023105435	0.0828473144873045	0.0872748822958555	0.0890214505597165	0.0865606523926993	0.0792230121650693	0.0675178200118578	0.0527690078555215	0.0366356940993117	0.0209475807828842	0.00982759398322397	0.0147144558519832	0.0255179992466163	0.0354498529961992	0.0438644692619862	0.0509655879938045	0.0572639899290364	0.0633601105554005	0.0696645543324309	0.0761030876374024	0.0819684974729936	0.0860701456674559	0.0872090828645093	0.0848276420695172	0.0795233479971258	0.0730361363032288	0.0673961761139299	0.0635104652296117	0.0605619268890723
18	9.50450587882494	9.33781933420737	8.58769645856451	7.42952674314545	6.09861294964034	4.81667816267991	3.73264033556889	2.8975040963561	2.28033126987937	1.81392296692366	1.43855420914196	1.11905797766121	0.840379520808556	0.598245142392829	0.393053085658708	0.227108061026913	0.104150472504742	0.0414948953060504	0.0607583768299946	0.0818726328098292	0.0920518516735856	0.100424887414357	0.111385095401142	0.121870487321798	0.126795323063867	0.123183634550284	0.110780798526709	0.0912501877140989	0.067240595672538	0.0419285613342553	0.0210180653967825	0.0229861093604424	0.041177038853864	0.0593842853820087	0.0751881008746079	0.0885623019650288	0.10010018552084	0.110505100155571	0.120137039590993	0.128618453238696	0.134708798358827	0.136615080259146	0.132709959463664	0.122421918961616	0.106952443731731	0.0894674685876978	0.0743282027877404	0.0647298847808912	0.0598522342901174
19	10.3151478403715	10.11724615859	9.30936710537153	8.05424111129497	6.58906546614439	5.16260806855766	3.97214242861182	3.11170801212566	2.54889743580286	2.16669674008215	1.85286703074872	1.54973740072343	1.24576087238295	0.951775626492815	0.685297041068159	0.463411752701341	0.299727984557069	0.200111483484662	0.151714889652013	0.1249322850008	0.104664813511622	0.100918116057746	0.121190307596726	0.150763281716552	0.174224571088114	0.184433527063798	0.180127657912813	0.163687787055081	0.13977017270402	0.114668008548303	0.0960955075789291	0.0909497652603132	0.099183646449126	0.114185431689534	0.13024032224511	0.144944941832543	0.158143188560387	0.170565408606256	0.182563528879074	0.193175171640554	0.199969300996599	0.199786929349644	0.189989078339961	0.169666913739575	0.140394927985586	0.106333899656457	0.0737817720113253	0.0502236874272419	0.0401185675797069
20	10.9436121587337	10.6384106789222	9.69262326794955	8.25678640594191	6.56430741314205	4.88352661391547	3.4725573810527	2.53517382400684	2.11586329088058	2.00553933593419	1.94626152703091	1.82224219149302	1.62184955828597	1.37158640856475	1.10527123487731	0.852705655510115	0.634650730432387	0.459330226414726	0.321409698933433	0.207075110575438	0.104951903128833	0.0371624928760385	0.102459775607767	0.178724449827676	0.23758297076386	0.274604724357472	0.290062180548964	0.287594493805793	0.273114882976309	0.253572918567924	0.235496355436354	0.223275475192653	0.217885514195584	0.217375045683371	0.219084304824137	0.221786226480771	0.226353565840305	0.234667583794341	0.247334026823566	0.261904297735196	0.27318750405289	0.275248076976961	0.263600121193703	0.236700292558711	0.196491473923108	0.147995145392533	0.0981235687071239	0.0541036984759114	0.0222274566252957
21	11.4826732430387	11.0589513191307	9.97693649984958	8.37155426575272	6.45547351855701	4.47474932354322	2.66774683818809	1.28270264601735	0.865237191454955	1.31103136233925	1.68880689000334	1.85879670122496	1.8596414353515	1.74379258059392	1.55530216805871	1.32842958671349	1.08922778502124	0.856102653831018	0.640325271494057	0.448950937432911	0.292979053807927	0.205895536048677	0.226923941181018	0.304046508540139	0.38028041261962	0.436902876181158	0.469937860955688	0.481239690762628	0.475411553831736	0.457952253115409	0.433826310460139	0.406489057805618	0.377616768564247	0.347753593422936	0.317809782141171	0.290923882291901	0.273459150614837	0.272655071045905	0.290213951739726	0.318810744620624	0.346426407664139	0.36211426832101	0.358852492290743	0.334397613317251	0.291110408498383	0.234965805191769	0.173898670320167	0.115831164809278	0.0668811037795148
22	12.1617028433691	11.7054879913458	10.6103025206436	9.00193942587893	7.07991421533439	5.08016707975479	3.23820753978963	1.78883230032925	1.09580338210947	1.29644169808282	1.66208619517961	1.89794107186941	2.00178232668859	2.00783443324064	1.94024507757721	1.81330473516185	1.63994376175995	1.43671011033514	1.22411406631437	1.02504985252038	0.862819703843168	0.756716965928357	0.712431211901324	0.715477837899352	0.740462564691077	0.765786430404105	0.779051259633365	0.775434737678568	0.754658974575806	0.718531817292129	0.669307709964866	0.608814094327492	0.538307945795969	0.459085193968149	0.374035276730924	0.290947863478086	0.229271001496277	0.221054301935593	0.270855988988591	0.344180261214856	0.412215014021961	0.459325590212887	0.477837617806339	0.465889630091305	0.426434688078774	0.366006729242171	0.293015896009751	0.215863199334612	0.141353903532326
23	13.2468460815019	12.8997696845011	11.9604799141619	10.543371546981	8.8311829704473	7.04399624848326	5.4007722244868	4.07819975034562	3.16566680691265	2.62873630656381	2.34171385857335	2.19241456013596	2.13192242843722	2.13792449386774	2.17646629338188	2.20478501090644	2.19119206996518	2.12503567504415	2.01441809830972	1.87849865725417	1.73913456548945	1.61392845687355	1.51185310728818	1.43247754455769	1.36875492487929	1.31143034445115	1.25254214917074	1.18686284918996	1.11167499622937	1.02580488675475	0.928642140616318	0.819529545341935	0.697647474919331	0.562353552411377	0.413839423324713	0.253930351960321	0.0873302658309366	0.0851953404380901	0.245778511487581	0.390291996487412	0.508269723420978	0.591676049652829	0.635716517157797	0.639721156501192	0.607272456320986	0.545496265082866	0.463724140212457	0.371975007940102	0.279903968981603
24	14.9132901011205	14.7881835324111	14.1001651011003	12.9299404280105	11.4133482619866	9.71597303074403	8.00117091943498	6.39939739395923	4.98859479284899	3.79548379807655	2.82299599565803	2.09881948377871	1.71300662736976	1.72408438175731	1.99023060178784	2.311467091918	2.57680118179327	2.74583069757062	2.81494965233353	2.79864057571973	2.71848963533016	2.59620747988872	2.4496569855406	2.29142508854443	2.12926711128023	1.96750455853032	1.80848628243077	1.65354850978301	1.50334427537969	1.35775459704455	1.2157562184487	1.07562298652813	0.935748471976567	0.796308468858861	0.662091130465696	0.546976368373543	0.477809594738809	0.482057272127022	0.553928732182072	0.65763390631531	0.759821786879656	0.839062738677682	0.883456297283798	0.888479003890689	0.855722011362329	0.791638214640537	0.705977422900376	0.610063695562903	0.515329040694343
25	17.2473016623407	17.417795103448	17.0259449188921	16.1084883560901	14.7486804900103	13.061198276628	11.1726559164919	9.20251935701668	7.24912335574461	5.38390108956294	3.65441318408639	2.0962044189713	0.787857113278997	0.729542538093805	1.64664417268166	2.43118342270714	3.02283951756749	3.42328296401494	3.64859316754945	3.7228349260967	3.67425647094226	3.53205503061645	3.32389131667087	3.07435043650961	2.80428890638551	2.53080169945205	2.26746565851035	2.02455831843092	1.80908308147368	1.62463349840453	1.47137263376451	1.34656887787892	1.24600293270706	1.16606408979846	1.10574559346542	1.06737740653848	1.05504839479912	1.0707791959211	1.11067299213489	1.16411218947916	1.21652025424351	1.25342882544436	1.26376777692256	1.2417559469359	1.18751275604896	1.10661035157992	1.00877609292722	0.906006086826792	0.810436103762067
26	20.3405566573487	20.903400241007	20.9092878265847	20.3601588136223	19.3010066495844	17.8134375735873	16.0055440583504	14.0005951472087	11.9272535256099	9.91361516483864	8.08614384401158	6.57103925945286	5.48523883947283	4.89097980808805	4.72645274871167	4.81731897139707	4.98226668666871	5.10163756612841	5.11772473377387	5.01405115199936	4.79799348472045	4.48954065191726	4.11430117848827	3.69917025405606	3.2697483302596	2.84898758799683	2.45669979719999	2.10956469359852	1.82113990329564	1.6011622740973	1.453619084467	1.37449295388474	1.35191198541859	1.37007557205899	1.41423041468867	1.47327242239307	1.53948072587124	1.60680246622496	1.66910179728688	1.7192175436233	1.74912968704286	1.75107573409043	1.71916207457903	1.6509445735234	1.54856586157803	1.41924004815031	1.27507843339956	1.1323411369147	1.00997279824012
27	24.2435959978382	25.3244099414618	25.8814952221628	25.8932298502309	25.3766641527237	24.3855164152541	23.0044109308244	21.3402941926592	19.5121433962307	17.6399380527931	15.8335164345619	14.1817064024687	12.7425163756719	11.5364775902977	10.5465080777323	9.72659024838587	9.01723252171576	8.36160431307185	7.7165940487323	7.05695201829314	6.37408957406242	5.67212427403233	4.96320926856908	4.26330941406793	3.58895263797664	2.95515974289495	2.37467292859652	1.85875058831616	1.42026680456459	1.08039514753872	0.875888498047042	0.839882947250491	0.946514023545346	1.12811620765158	1.33506280332304	1.54183919483546	1.73460615065175	1.90378479526961	2.04105644443207	2.13846719403505	2.18856015368623	2.18505924823489	2.12381686344895	2.00379344850686	1.82790371409723	1.60373032162318	1.34450608310647	1.07180303898871	0.823998116214317
28	28.7431195233927	30.4015213140971	31.5810042955612	32.2398675759338	32.3677779781034	31.9857189489778	31.1427279927931	29.909895745997	28.3724402506551	26.6208861863271	24.7424610877593	22.8137752246459	20.8956813640642	19.0309031808927	17.244569627117	15.5472447178655	13.9395365739619	12.4170956028675	10.9748913036227	9.61004677528183	8.32302383585111	7.11738565780414	5.9986053748635	4.97243806567106	4.04329606018638	3.21294263168395	2.47971265212587	1.83844328982996	1.28150784905657	0.802729721775231	0.417863828308853	0.302351635514151	0.554303721251004	0.877201989699782	1.20037105975802	1.51070662668102	1.79974449502103	2.05786816123109	2.27404383368206	2.436649380104	2.53458745441399	2.55843530107061	2.50150277332017	2.36070654264362	2.13721258310141	1.8369157558251	1.47120017419255	1.06007910746512	0.650942299147346
29	33.2408233337752	35.3833404989315	37.0777413942809	38.265590932762	38.913170390856	39.0129076001399	38.5824713704996	37.6617555996994	36.3082377029375	34.5913707614375	32.5867348982761	30.3706262453342	28.0156164152059	25.5874028903246	23.1430330064528	20.7303659098613	18.3884766123398	16.1486280935648	14.0354452815224	12.068002571967	10.2606541713244	8.62355963070633	7.16295675388859	5.88129390535831	4.77735116270159	3.84646608599958	3.08095855050142	2.47084827052957	2.00497544871274	1.67252922922159	1.46439382747318	1.37267174364276	1.38736676643877	1.49315809580302	1.67006472570704	1.8963653454117	2.15042878477005	2.41119569848485	2.65841403469238	2.87321569337822	3.03909452673192	3.14317405376921	3.17765810833534	3.14142479396905	3.04180938551152	2.89664756044838	2.7363357306854	2.60429311787433	2.55129201330306
30	36.9329989529715	39.3276444903001	41.2853806286865	42.7395216553845	43.6440208070724	43.9757936167196	43.73529280634	42.945373386852	41.6486706050608	39.9038557053939	37.7812171905978	35.3580315735622	32.7141422986068	29.928073064741	27.0738827893646	24.2188461677062	21.4219359269093	18.7330044486774	16.1925201225946	13.8317069927245	11.6729585177283	9.73043760762208	8.01082475975485	6.51422517039469	5.23528910510191	4.16463610873534	3.29069466604121	2.60201145434398	2.08968100310179	1.74819326059758	1.57116374776232	1.54209411922068	1.63171902114836	1.80815758076143	2.04632017058843	2.32838766818649	2.64029140493007	2.96890617597349	3.30098905255055	3.62344714593459	3.92437161968563	4.19440769028752	4.42813764449211	4.62519850204028	4.79085510080367	4.93573455697807	5.07445913951792	5.22308939874117	5.39568506458884
31	39.1539448729068	41.5220318162593	43.4568225672828	44.8940902338214	45.7880345745954	46.1136802839047	45.8678450598805	45.0686392135301	43.7536038909401	41.9767219083817	39.804628110081	37.3123949199158	34.5792700554499	31.6847008804012	28.7049033288649	25.7101367168003	22.7627448536322	19.9159336427577	17.213187508317	14.6881881253882	12.3650898267828	10.2590221050947	8.37672253708788	6.71724378189464	5.27271814885607	4.02919856744018	2.96762796771176	2.06503995007195	1.29629402517844	0.638491734040442	0.156504505660365	0.530125295617584	1.02552878347005	1.51492513875669	2.00515985751652	2.50264138187365	3.01003418528148	3.52642733131188	4.04809191546539	4.56944008852115	5.08404848901393	5.58563963139844	6.06891114903196	6.53010483689146	6.96722935549	7.37989599742629	7.76879186242273	8.13488683569991	8.47853071685739
32	39.6228812631424	41.7324668004112	43.419218271669	44.6298223886954	45.3278169008135	45.4954840674564	45.1345214841941	44.265449273699	42.9258323921844	41.1675076048913	39.0530932326327	36.6521154271458	34.0371009866459	31.2799621583935	28.4489375502182	25.6062644363333	22.8066547979529	20.0965460924545	17.5140134097642	15.0891745043044	12.8448994771427	10.7976517828169	8.95832961751942	7.33303637142047	5.92377725907471	4.72915453280344	3.7452180194392	2.96669143969019	2.38863393107566	2.00760083794395	1.81940571596745	1.81217243997797	1.96280368573528	2.24392696921066	2.63192713350433	3.10823789980952	3.65718072229163	4.26414201098143	4.91481879293043	5.59513694484745	6.29146064683857	6.99088998670737	7.68155090805276	8.3528288897473	8.99551909324449	9.60187963739048	10.1655872084082	10.6816056103158	11.1459866527805
33	38.4658979534081	40.1759074215369	41.4863495207847	42.3587698070841	42.7699891232511	42.7133283430387	42.1987935047079	41.2521957993138	39.9132755582685	38.2329900515391	36.2702019637909	34.0880603339136	31.7503918221765	29.3184130989674	26.8480335329631	24.3879433887968	21.9785831005912	19.651975770824	17.4322947041232	15.3369499912832	13.3779303632116	11.5631386466184	9.89751006557069	8.38379176394256	7.0229768225033	5.81452470346253	4.75668550123129	3.8475382706359	3.08783177600423	2.48718489580995	2.07346063078475	1.89311999163654	1.97528410590952	2.28931608074005	2.7719110264931	3.37155654721692	4.05558887871711	4.80204945951816	5.59337042426054	6.41347019209625	7.2467978967698	8.07827545416849	8.89360995770278	9.67972934946685	10.4252219889698	11.1207154867281	11.7591529533554	12.3359350603256	12.8489036103795
34	36.0697592398704	37.3208440752464	38.2033529873131	38.6929961190194	38.7790974141705	38.465325747777	37.7695811791984	36.7230152459118	35.3682292251816	33.7567575180592	31.9460000775638	29.995814791708	27.9650161140967	25.908048920705	23.8721143627824	21.8950116111701	20.0039152406133	18.2152201767115	16.5354499198814	14.9630550934349	13.4907706398002	12.1081075284914	10.8035695544282	9.56630715524297	8.38710588700234	7.25880117541087	6.17638160387188	5.137221284066	4.14223852442102	3.19994395520953	2.33987068171096	1.65858362876913	1.41368804045263	1.78510333468621	2.51180209112155	3.37160973273252	4.28369577865892	5.21604590600939	6.15085586043997	7.07457629194765	7.97496577276123	8.84039099402044	9.65996562103032	10.424027787443	11.1247363019313	11.7566616579896	12.3172825122943	12.807310853642	13.2307755737113
35	32.9427404390709	33.7318300930526	34.1806880648867	34.274852735494	34.0116697812699	33.4008306653928	32.4643057942045	31.2356618313773	29.7587895797766	28.0860989983099	26.2762558081914	24.3915352925009	22.4948526098996	20.6465039071229	18.9006456808183	17.3016033829638	15.8802973195631	14.6514119448307	13.6122527546245	12.7441803046597	12.0168104211467	11.3940705747282	10.8404543383367	10.3259612711308	9.82903275289365	9.33764461349694	8.84916147618975	8.36957625515136	7.91252401507736	7.49811604559248	7.15126645272007	6.89890835004745	6.76564113827743	6.76829350586234	6.91132652884823	7.18543963026872	7.57006262640253	8.03805061111668	8.56021129674018	9.10838132015251	9.6570422712645	10.1840199593428	10.6707888876621	11.102699210368	11.4692624594607	11.7645174073129	11.9874299417407	12.1422353984755	12.2385917120872
36	29.7410923511269	30.1334817950263	30.2089303743105	29.9571256024876	29.3771948230297	28.478085690382	27.2785518053506	25.8067624336791	24.0995939054594	22.2017047426669	20.1645496468898	18.0455544928099	15.9077599940006	13.8203301548265	11.8602963252334	10.1152829082837	8.68430972536934	7.66719220709114	7.12874289285153	7.04903558366436	7.31678234680631	7.78587261220533	8.3328756417445	8.87573736868263	9.36799907607992	9.7879332419051	10.1297396008999	10.3975299390451	10.6013194687978	10.7542656518144	10.8706563356242	10.96436025418	11.0475943099858	11.1299542800548	11.2177119559965	11.3134062039024	11.4157505429497	11.5198535717845	11.6177152834143	11.698937408434	11.7515787859514	11.7630975172206	11.7213436155128	11.6155907041817	11.4376171127649	11.1828628486789	10.8516978637383	10.4508333495013	9.99487276196062
37	27.376216127706	27.5656267675201	27.4751752975579	27.0973137085597	26.431659705709	25.4851877391117	24.2721295579946	22.8135914177362	21.1369168139891	19.2748488766552	17.2645795365137	15.1468256260574	12.9651803520195	10.7662577604322	8.60192751418926	6.53752277256473	4.67945894219846	3.26645517689667	2.80218910924296	3.46186129203653	4.63625586736792	5.90156030305226	7.10969670611755	8.20998409736453	9.18560664460217	10.0340066859117	10.7596678740013	11.3708145442615	11.8775627723214	12.2907097046572	12.6208615218947	12.8777785871453	13.0698833024809	13.2039028573386	13.2846302839814	13.314792474509	13.2950167751215	13.2238898714626	13.0981043661129	12.9126897884805	12.6613257081518	12.3367351004558	11.931156211735	11.4368912280904	10.8469309522578	10.155658542454	9.35964717958039	8.45859899013396	7.45656081616468
38	26.6889926314106	26.9687029513899	27.0342285051658	26.8832341509238	26.5192232191106	25.9517336767425	25.1963521593968	24.2745483777352	23.2133384115015	22.0447856764332	20.8053383409197	19.5349757996175	18.276089239137	17.0719546552965	15.9645966277838	14.9918598688832	14.1837245336742	13.5584067895151	13.1194207449749	12.8550111293203	12.7406703566799	12.7440627620381	12.8306315080892	12.9682163909953	13.1298713938364	13.2949447346614	13.4489227065879	13.5825817499452	13.690856420068	13.771672515742	13.8248762501505	13.8513175071284	13.8521052392587	13.8280327528058	13.7791610762603	13.7045448663736	13.6020849244856	13.4684932109347	13.2993595954903	13.0893139501531	12.8322821458184	12.5218398513352	12.1516740430409	11.7161699777686	11.2111536383177	10.634841149209	9.98908564444318	9.28108108785425	8.5257941755665
39	27.5318984863961	28.0583050331499	28.4286903003304	28.6409643521477	28.6967494266967	28.6013486117243	28.3635622544598	27.9953523328761	27.5113627765177	26.9283121595483	26.2642841750614	25.5379505923681	24.7677704626263	23.9712171513645	23.1640897018619	22.35996491433	21.5698391703897	20.8019931125686	20.062088401865	19.3534771156163	18.6776763796209	18.0349397862451	17.4248478690568	16.846844053078	16.3006581291967	15.7865818656331	15.3055855525439	14.859285661425	14.4497897384914	14.0794542501016	13.7505947001378	13.4651859152013	13.2245851611462	13.0293030700349	12.8788387402508	12.7715874501098	12.7048236500446	12.674759113015	12.6766762047701	12.7051380816952	12.7542795363374	12.8181824838005	12.8913374592804	12.9691862626836	13.0487306044052	13.129176743551	13.2125659243036	13.3043145643543	13.4135584797706
40	28.7003137498896	29.3795782550399	29.9249538051061	30.3306675393001	30.5932053736894	30.7113422076282	30.6861013191187	30.520647270795	30.220120267903	29.7914230784969	29.2429740766082	28.5844414670716	27.8264741227464	26.9804436262791	26.0582100856285	25.0719212353056	24.0338505146256	22.9562756008279	21.8513946986918	20.7312741843682	19.6078183502358	18.4927502735659	17.3975923686107	16.3336359685579	15.3118911907555	14.3430111674425	13.4371882670149	12.6040240082366	11.8523788065052	11.1902121874423	10.6244280020777	10.1607412602721	9.80358182741259	9.55604422890754	9.41988300204846	9.39554329347198	9.48221237643416	9.67788297148581	9.97943138417359	10.3827250376385	10.8827776330553	11.4739639015179	12.1502934530003	12.9057303048436	13.7345351968787	14.6316027818038	15.5927644446119	16.6150288147406	17.696735480181
41	29.1549427664893	29.811400093394	30.334319488375	30.7156414947014	30.9490801111582	31.0302509567908	30.9567598884076	30.7282510925098	30.3464150732999	29.8149582490653	29.1395369848329	28.3276597789027	27.3885619523017	26.3330575512989	25.1733732721229	23.9229690804288	22.5963498669085	21.2088720053688	19.7765481152863	18.3158527307249	16.8435309896643	15.3764119231631	13.9312274781466	12.5244380900644	11.1720654943512	9.88953365301772	8.69151943099926	7.59181647032562	6.60321932863923	5.73744098693333	5.00508383761719	4.41568350041885	3.97781362452284	3.69915401325141	3.58633032553677	3.64441995424405	3.87638377548375	4.282908379426	4.86278311916045	5.61345433693589	6.53141492923728	7.61238180672887	8.85136787055551	10.242739438201	11.7802938262483	13.4573569752684	15.2668887514541	17.2015822112667	19.2539452974921
42	28.8494786593053	29.4000327460784	29.8181348440107	30.0958824554206	30.2269637971358	30.2068040772548	30.0326809824589	29.7038065904052	29.2213738766706	28.5885670000606	27.8105355870258	26.8943342576609	25.8488296048501	24.6845777188191	23.4136761088447	22.0495944834174	20.6069892862836	19.1015071314131	17.5495823254873	15.9682335112255	14.3748641182451	12.7870707918731	11.222463321637	9.69849886997558	8.23233260833207	6.84068639106427	5.53973725559411	4.34502942135805	3.27142037579167	2.33309510606347	1.54376919503892	0.917572494693011	0.472873984806854	0.24334487780788	0.215663763840042	0.293085966352066	0.557854800691643	1.05556804387835	1.77824724462962	2.72157436217282	3.88405497818078	5.26427866917747	6.85994290779604	8.66749639642508	10.681993371454	12.8970312104712	15.3047276786717	17.8957210299686	20.6591856284303
43	28.5470734842602	29.0509754444206	29.4374756283948	29.7004972454669	29.8353572336883	29.8388798749325	29.7094842472639	29.447243165314	29.0539120577384	28.532927103182	27.8893728603424	27.129920546275	26.2627389978272	25.2973811473117	24.244649504281	23.1164446052711	21.9256006127751	20.6857121484151	19.4109559628764	18.1159101029385	16.8153717660667	15.5241730013122	14.2569908914367	13.0281461682412	11.8513822934062	10.7396179822046	9.70467411723368	8.75699803874675	7.90545363989683	7.1573208540444	6.51874122801611	5.9959000534917	5.5971187899431	5.33555554743228	5.23130283687731	5.31083860656224	5.60247763895341	6.12957681702171	6.90594581075941	7.93605127259224	9.21828363714861	10.7482021282342	12.5203394253903	14.5287370439469	16.7668151008458	19.2270193539271	21.9004622664553	24.7766365059532	27.8432169129758
44	28.9900763776352	29.5730321855228	30.0662422091013	30.4658745999301	30.7692275277176	30.9747978257148	31.0823278331542	31.0928288501217	31.0085802469049	30.8331039592147	30.5711148330711	30.2284480361939	29.8119655020676	29.3294440931698	28.7894488362593	28.2011951722655	27.5744046571774	26.9191589349574	26.2457570722323	25.5645814971982	24.885977825381	24.2201537829818	23.5771022394367	22.9665529862988	22.3979572472908	21.880507800769	21.4231957949588	21.0349025539472	20.7245206750865	20.5010934798313	20.3739557899201	20.3528530645	20.4480118360067	20.6701342476065	21.0302952156551	21.5397329486214	22.2095406467694	23.0502851350661	24.0715915646458	25.2817377042208	26.6872954473409	28.292843602595	30.1007599776893	32.1110873660444	34.3214603055232	36.727077665185	39.3207085429754	42.0927233172447	45.0311460816429
45	29.9491197214207	30.6471232301285	31.279678127659	31.8443145733295	32.3394606033765	32.764494648539	33.1197833925704	33.4067038867293	33.6276491725269	33.7860170257884	33.8861818091518	33.9334497976728	33.9339987147949	33.8948025775446	33.8235432975111	33.7285108185283	33.6184938963801	33.5026639446378	33.3904546857993	33.291440652636	33.2152178622089	33.1712901970327	33.1689651162242	33.2172622086863	33.324837708889	33.4999273554098	33.750308852967	34.0832837319191	34.5056766928068	35.0238487581549	35.6437189595918	36.3707881044729	37.2101575929963	38.1665364142271	39.2442303522545	40.4471089894327	41.7785481216897	43.2413474661944	44.8376257941393	46.5686976328211	48.4349372738282	50.4356368878206	52.5688660432927	54.8313398849246	57.2183027257004	59.7234329561667	62.3387740951497	65.0546956133892	67.8598859505064
46	30.0677270401286	30.7244106473288	31.3178583889449	31.8453939044633	32.3051579353441	32.6961978467674	33.0185553450254	33.2733519958135	33.4628720322457	33.5906416605279	33.6615035558852	33.6816844115033	33.658852178214	33.6021579509147	33.5222553127186	33.4312874439181	33.3428297310221	33.271773531591	33.2341360466499	33.2467830904856	33.3270571560324	33.4923133746883	33.7593804993007	34.1439809018087	34.6601588746341	35.3197752385303	36.1321240578342	37.1037126812516	38.2382220651307	39.5366366588553	40.9975094162115	42.6173132706601	44.3908275085914	46.3115140944242	48.3718512455338	50.5636053005809	52.8780341249378	55.30602440573	57.8381709302122	60.464808807691	63.1760103774007	65.961558018307	68.8109028550879	71.7131178556798	74.6568522894632	77.6302930889539	80.6211373818252	83.6165793410894	86.6033135260948
47	28.1858106738757	28.542695512327	28.8106217688975	28.9845420865315	29.0600626776959	29.0335751090274	28.9024080046157	28.6650056167557	28.3211429182579	27.8721904917936	27.3214472353284	26.6745648608889	25.9400950359562	25.1301964662833	24.2615415097277	23.3564512665825	22.4442463028469	21.562694465773	20.7592214948212	20.091194134938	19.6241721338116	19.4269182059273	19.5628184538994	20.0795276145943	21.0008902629585	22.3249762446176	24.0287142048906	26.0760460115391	28.4257886517053	31.0370892653157	33.8722742958057	36.8978263959104	40.0843161324253	43.4058768811196	46.8395552640573	50.3646938544931	53.9624047155107	57.6151448290711	61.3063847659575	65.0203558280446	68.7418607102936	72.4561347308256	76.1487471741096	79.8055346043878	83.4125599163992	86.956092376887	90.422605024486	93.7987866071183	97.0715658117356
48	25.7639272335409	25.8252623418055	25.7790270777611	25.6186615678489	25.337986833242	24.931289931244	24.3934202464996	23.7199027218929	22.9070778045957	21.9522848916619	20.8541188321023	19.6128132714898	18.2308526986652	16.7140153086803	15.0732694933046	13.3284603796565	11.5159764304197	9.70567007176467	8.03874286403969	6.79871728460324	6.43655857864539	7.26082180218393	9.08777350294436	11.5544736186171	14.418186268345	17.5507274559124	20.8829320969158	24.3733650175844	27.9939346261838	31.7232609164678	35.5434689059609	39.4385560376156	43.3935246622678	47.393908084123	51.4255099445473	55.4742648308051	59.5261707194082	63.5672655909411	67.5836320909783	71.5614204810645	75.4868837639816	79.3464210132214	83.1266262362467	86.8143409072147	90.396708814957	93.8612322001575	97.1958283694086	100.38888611425	103.429321356021
49	27.4303679600027	27.8012339282486	28.125550109874	28.40517738503	28.6433365915322	28.8447889599166	29.0160157014485	29.1653860772679	29.3032981997138	29.4422707739467	29.5969576810841	29.784052201575	30.0220461789788	30.3308146830446	30.7310118236138	31.2432896459431	31.8873870347306	32.6811716211801	33.6397430626658	34.7747092199131	36.0937225343885	37.6003176232921	39.2940371388851	41.1707880202743	43.2233457745374	45.4419224676298	47.8147289687595	50.3284847045315	52.9688508365267	55.7207806802047	58.5687928434934	61.4971786006062	64.4901569532805	67.5319902584736	70.6070714796455	73.6999918878624	76.7955958782176	79.8790277016547	82.935773411845	85.9517001782267	88.9130942700989	91.8066984132198	94.6197488032667	97.3400117819042	99.955820002925	102.456107808823	104.830445480577	107.069071999644	109.162925959923
50	34.0660644226558	35.1128212889094	36.1698413892598	37.2392055953784	38.3233494619181	39.425039672498	40.5473394231526	41.6935624922048	42.8672161659349	44.0719336693561	45.3113972659355	46.5892537055712	47.9090241765789	49.2740113124784	50.6872060783927	52.151197483576	53.6680880179664	55.2394174904014	56.866097570508	58.5483588374114	60.2857115599067	62.0769208238138	63.9199960311887	65.8121942644988	67.75003656756	69.729335861866	71.7452349970231	73.792253321475	75.8643401406487	77.954933485357	80.057022723346	82.1632136916338	84.2657951895761	86.3568058386769	88.4281004749138	90.4714153861801	92.4784318376391	94.4408374400064	96.3503850103046	98.1989486528384	99.9785768519928	101.681542420138	103.300389185604	104.82797533935	106.257513386281	107.582606669616	108.79728245533	109.896021579383	110.873784673851
51	40.7177844449759	42.172234804708	43.6471054722535	45.1418367114196	46.6558424636584	48.1884998670946	49.7391376305854	51.3070234592026	52.891350763194	54.4912249133233	56.1056493302826	57.7335117135463	59.373570724785	61.0244434422862	62.6845938955342	64.3523229733638	66.0257599753994	67.7028560456328	69.3813796900299	71.0589145382648	72.7328594644496	74.4004311345408	76.0586690004164	77.7044427138401	79.3344618889367	80.9452881005145	82.5333489685121	84.0949541467284	85.62631300732	87.123553791601	88.582743982558	89.9999116451146	91.3710674763063	92.6922273088156	93.9594348172963	95.1687841870719	96.3164425185311	97.3986717572649	98.4118499590635	99.3524917197016	100.217267621381	101.003022570187	101.706792921427	102.32582231171	102.857576137715	103.299754641305	103.650304578733	103.907429467755	104.069598420492
[truncated: 58 more columns]
