# Supplementary material for: Reconstructing spruce budworm outbreak severity: a comparison of paleoecological and tree-ring signals
Source: PLoS One. 2025 Aug 12;20(8):e0329406. doi: 10.1371/journal.pone.0329406 (PMC12342301; doi:10.1371/journal.pone.0329406)
Supplement: S7 Dataset — (ZIP) [file pone.0329406.s007.zip › Belanger wavelet data/Cross-wavelet_Lepidopteran_scales_Percent_defoliation/cross_wavelet_power.txt]

V1	V2	V3	V4	V5	V6	V7	V8	V9	V10	V11	V12	V13	V14	V15	V16	V17	V18	V19	V20	V21	V22	V23	V24	V25	V26	V27	V28	V29	V30	V31	V32	V33	V34	V35	V36	V37	V38	V39	V40	V41	V42	V43	V44	V45	V46	V47	V48	V49	V50
1	0.0417625860453669	0.0321071066369858	0.0191794891007918	0.00901110398529581	0.00329662536792688	0.000845974046422383	0.000393733435898577	0.000523650219586851	0.000490465960522185	0.000411555998869655	0.000385679187529447	0.000439779347158549	0.000499708057113187	0.000510840218375319	0.000480621851538803	0.000415373981962739	0.000316793762883454	0.000218301819014482	0.000161184379252153	0.000152465249535007	0.000168822007374075	0.000186347856037527	0.000189727735164189	0.000171925094996304	0.00013951071981603	9.86387358140791e-05	5.91078230005011e-05	5.49905320744797e-05	8.26036012589885e-05	0.000116979734955924	0.000143755128561419	0.000156646730985382	0.000159656089827537	0.000150600440262122	0.000128991578488198	0.00010216916425074	6.95512909944217e-05	3.3264736892516e-05	2.84012252904252e-05	5.70721291231929e-05	8.64192042722861e-05	0.000103162800024844	0.000101909175684034	9.270762998226e-05	8.44183586115328e-05	7.95598006535179e-05	8.5030076062957e-05	0.000101338845868281	0.000111800849110583
2	0.0673914399924406	0.0511031149251822	0.0295994466087227	0.0131665654111679	0.0044285585613331	0.000955596439952891	0.000167051657162138	0.000480089013915921	0.000522368251123223	0.000504262996612794	0.000510866154906432	0.000543124025502739	0.000559195630945328	0.000530283458025456	0.000472295107007354	0.000392168161057062	0.000280521743381934	0.000165873392306517	9.81765398731038e-05	9.67525446344131e-05	0.000125665262119627	0.000151309713506602	0.000160850920680522	0.000146932126371091	0.000116647328434776	7.69464410158485e-05	2.95805026621325e-05	2.40306779161561e-05	6.13801286923491e-05	9.7741814549365e-05	0.000123648307042447	0.000134913348711135	0.000138173779332095	0.000130442087457113	0.00011022014550242	8.6803188522139e-05	5.85600824705763e-05	2.22547415937346e-05	1.51643490562522e-05	4.72418949937889e-05	7.58461079763783e-05	8.95605967061256e-05	8.32583088523541e-05	7.02470497284533e-05	5.95415268025439e-05	5.20662728713213e-05	5.84792519119377e-05	7.92887194862073e-05	9.15172378277186e-05
3	0.0989907398832277	0.0743951051838974	0.0421518434497038	0.0180161173863829	0.00574663087699469	0.0013532487683845	0.00037405385836305	0.000405234039236486	0.0004517205779042	0.000474130681225912	0.000504212837060082	0.000518410238951849	0.000500812013450091	0.000442738294864783	0.00037033649446026	0.000297986952444925	0.000203602168458068	0.000100762692499101	3.07702365511533e-05	3.7060177410498e-05	7.16414140339112e-05	9.56984982750691e-05	0.000108206398557586	0.000101284207367878	8.03989535759687e-05	5.54196160447703e-05	2.65240007162439e-05	2.13795770563784e-05	4.33427146926764e-05	6.82484649981653e-05	8.51225872633639e-05	9.06125234925393e-05	9.30614408335755e-05	8.84757741231521e-05	7.36724324230458e-05	5.9754769006348e-05	4.57419235051869e-05	2.82890117955287e-05	2.44061987293948e-05	3.90589370892416e-05	5.74923684741767e-05	6.39114916331594e-05	5.26955645085139e-05	3.93368318503067e-05	2.95772349834282e-05	2.02247602090167e-05	2.70194939294421e-05	4.88937669824262e-05	5.99829259281022e-05
4	0.133919227779089	0.100507757143944	0.0565986808360531	0.0238998539867054	0.00747519481193257	0.00168721229249105	0.000372439616139592	0.000291948089820737	0.000310859183113566	0.000334246844561316	0.000365958693670565	0.000367849952618294	0.000347070870482913	0.000290307314431988	0.000224195457583484	0.000179836576606179	0.000126591897609184	6.01151718443857e-05	1.85706736641408e-05	1.8415757044611e-05	3.60048836117893e-05	4.68713583384986e-05	5.81336539530982e-05	5.71426109012257e-05	4.5516176044516e-05	3.67538174574657e-05	2.85197064877036e-05	2.41142552983705e-05	2.87825878093679e-05	3.97531180655554e-05	4.6470941307227e-05	4.58351324933402e-05	4.72614756925355e-05	4.60982715927543e-05	3.67205560436801e-05	3.14775612913987e-05	3.04527118835807e-05	2.58456982162317e-05	2.31711924906435e-05	2.82941967886177e-05	3.78865317204993e-05	3.86871126856388e-05	2.523894987502e-05	1.56899076888904e-05	1.13750366405855e-05	2.0636073026021e-06	9.28546537240393e-06	2.66303334506352e-05	3.35652448992451e-05
5	0.169804508237477	0.128396210031844	0.073296426094783	0.0317446602324664	0.0104451657572124	0.00252342459225192	0.00033807250169494	0.000150568834840945	0.000175582335517982	0.000175680286717885	0.000192086199453304	0.000182269270896061	0.000183817867134487	0.000150825888284028	9.87073488993207e-05	8.28354653804278e-05	7.10854424954321e-05	3.53150515138365e-05	1.25909091679516e-05	1.44443060517884e-05	1.76884565961954e-05	1.50804896717828e-05	2.63351358208367e-05	2.77680255010236e-05	1.96108671256648e-05	1.8148056214458e-05	1.89090879964001e-05	1.47061090034432e-05	1.33084228928746e-05	1.80649973304271e-05	2.00454339581004e-05	1.62004174329529e-05	1.71668331313819e-05	1.8710454220493e-05	1.22481359264475e-05	1.05765293598361e-05	1.5562359953414e-05	1.52970575686638e-05	1.24850460281907e-05	1.48543773818329e-05	2.20103756883509e-05	2.25628392903997e-05	1.00299955517669e-05	3.70267577986624e-06	6.01426969377048e-06	3.08578557586526e-06	4.89445271051774e-06	1.67610834147086e-05	1.88790871803289e-05
6	0.20573167679025	0.157823042346854	0.0927486683056888	0.042265722402722	0.0153006781402422	0.00456245318560589	0.00118974028846515	0.000330646236955613	0.000125653677688108	7.20654497476623e-05	7.12140745131369e-05	4.53895581666525e-05	8.25329338529082e-05	7.18422371294747e-05	2.82616225826808e-05	2.56809468867475e-05	4.16530017682777e-05	2.44055565045839e-05	3.81855666586217e-06	8.99274198828708e-06	9.82478156052791e-06	3.35595421668357e-06	1.47646509037356e-05	1.3863870934516e-05	5.98449138862304e-06	5.29767479674804e-06	9.68673694775669e-06	6.06837860703568e-06	2.66546801984542e-06	6.25329199887711e-06	7.69831021142703e-06	3.48671731706373e-06	4.16201167896274e-06	7.32280451330104e-06	3.37540666423176e-06	2.28873605461144e-06	7.40694067204887e-06	7.05826408279338e-06	3.38340122667574e-06	4.92874601247881e-06	1.3028118329922e-05	1.70384290218085e-05	1.10626032525095e-05	6.12121350158741e-06	5.43239694916897e-06	3.69449121533369e-06	6.77035522674012e-06	1.55743894807014e-05	1.40739179865606e-05
7	0.242159786627923	0.188970719645063	0.11490075770103	0.0551392668747863	0.0215019410251302	0.00714384987721501	0.00210275193519415	0.000526813109092168	0.000112136257549018	3.9602215474243e-05	2.20285351161488e-05	2.96804818537246e-05	6.17692935169745e-05	4.82350132748138e-05	1.82698021794342e-05	1.97043844979375e-05	3.59986385884907e-05	3.06282467291059e-05	1.61327403169675e-05	9.13441203842833e-06	1.07496599132329e-05	1.3787816334866e-05	1.57194030972689e-05	9.50235178004055e-06	4.05592267911524e-06	4.57882360443759e-06	6.24227170517447e-06	2.54292299987153e-06	1.76749055996161e-06	3.58049996271096e-06	4.08511965251657e-06	2.1799294690204e-06	2.95104498817431e-06	4.67986403775949e-06	2.82930652534071e-06	3.03639119709683e-06	5.46300807034239e-06	4.15447606240477e-06	1.27456349918581e-06	3.23585455321379e-06	1.1486400050121e-05	1.86232719740079e-05	1.74710902830503e-05	1.10880797896845e-05	6.35504215110116e-06	8.44834439567848e-06	1.49609056870732e-05	2.08852045706767e-05	1.67823971420431e-05
8	0.280228096756455	0.222280718471969	0.139551868005504	0.0698500577731615	0.0284857523670609	0.00988899733644899	0.00303997948195951	0.000748523796272316	4.62108327228509e-05	7.74714367402579e-05	1.05283167076613e-05	6.38219368804845e-05	8.82752677566081e-05	5.88452270684506e-05	1.34106744109618e-05	2.83983823561536e-05	4.7840097467345e-05	4.62228809868861e-05	2.78399102474215e-05	6.59914592150328e-06	1.25596317901461e-05	2.26224787671045e-05	2.20191355771377e-05	1.06443198035259e-05	1.76999867484992e-06	7.55544250883952e-06	7.2568420725541e-06	2.38262852968611e-06	3.48119492639966e-06	5.157533192359e-06	3.74195805143928e-06	1.23800860427586e-06	4.16844973896891e-06	5.26270303474165e-06	2.18161152149161e-06	3.20880886287071e-06	6.11033573176118e-06	4.26430515937627e-06	5.0924567448568e-07	6.487882110599e-06	1.64743319339499e-05	2.62386229175356e-05	2.72790647436111e-05	1.75471311041662e-05	3.17947464316395e-06	1.36572728670825e-05	2.72480657321313e-05	3.35379930317365e-05	2.69827715652891e-05
9	0.321513233697855	0.258955692489857	0.167536540011436	0.0870595572653392	0.0367326699481806	0.0131272527457194	0.00434596601552682	0.00142295639159208	0.000489501100353458	0.000263349718831142	0.000137504191555901	0.000116515145704623	0.000151174347561319	0.00011560888476037	5.0924183705481e-05	5.05947952520181e-05	7.90014957929477e-05	8.00360740430715e-05	5.69934871627379e-05	2.81706818686191e-05	2.6409338250568e-05	3.94791157899602e-05	3.85931501925403e-05	2.43195432124487e-05	1.2739569059823e-05	1.47524753234352e-05	1.42784028292497e-05	1.06687605705354e-05	1.00176796414355e-05	9.70724086674185e-06	6.23023847809091e-06	2.96586981299264e-06	7.12129984409267e-06	8.98344117884364e-06	7.39882617827461e-06	8.29266091240954e-06	9.90805717692637e-06	8.00107052887827e-06	7.60824460500269e-06	1.50747189377628e-05	2.91355768516819e-05	4.36986456578202e-05	4.79472368346646e-05	3.68608414149368e-05	2.0938557575451e-05	3.13378641475195e-05	5.1816679320563e-05	5.99323847328512e-05	4.9901580058583e-05
10	0.368296941213286	0.301436892620497	0.201255831070417	0.10887538402195	0.0475887733279033	0.0172505014292415	0.00592920218424157	0.00243531776102781	0.001271237001417	0.00079419740963569	0.000521864122399284	0.000373746769640027	0.000334990817231941	0.000283332829439534	0.000206730645588479	0.000168340819157824	0.0001696401693774	0.000162923083667105	0.000135712280401653	0.000103489172917606	8.85181199656065e-05	8.91225585761643e-05	8.32967781751474e-05	6.54550848788262e-05	4.7890623682337e-05	4.02173286914469e-05	3.62696075328869e-05	3.16491769353314e-05	2.74504402630345e-05	2.2766184490698e-05	1.68779160879509e-05	1.3916789174401e-05	1.71807522269381e-05	2.05141623128375e-05	2.14024241749392e-05	2.18710972600536e-05	2.14509611199471e-05	1.98488205154746e-05	2.15170899988759e-05	3.26567700560812e-05	5.56057675401712e-05	8.16246344825912e-05	9.62974162992281e-05	9.35794543974779e-05	8.60862896358514e-05	9.46569790055501e-05	0.000113256010018237	0.000119134254860012	0.000102530770075195
11	0.423798297051339	0.353418557341637	0.244515966980896	0.13869574866724	0.0632801529519799	0.0226749993057494	0.00680042607562102	0.00286486377735108	0.00188435211334138	0.00151939164471504	0.00129393383484804	0.00106327844218349	0.000879242942929834	0.000731521874011297	0.000593452696074309	0.000485763483237298	0.000419052723211515	0.000371772712625378	0.000325693114801146	0.00028133948856655	0.000247577196693505	0.000224552418160127	0.000200805592721223	0.000169763406001844	0.000137796812084409	0.000113572046864361	9.69859760064939e-05	8.33784705604102e-05	7.04128010850315e-05	5.79671139299553e-05	4.76801513619075e-05	4.32355910341512e-05	4.59419475005778e-05	5.10288282799872e-05	5.40248076110316e-05	5.37036702736408e-05	4.98636209758862e-05	4.30515321074097e-05	3.9403913641859e-05	5.9895859939156e-05	0.000107733565383612	0.000162918490385021	0.000205688305203628	0.000227861459119461	0.00023816813211455	0.000250011691709955	0.000261375756430668	0.000256651385920152	0.000226786669523849
12	0.492224732781593	0.419832860028643	0.302766445287712	0.18217228661352	0.0889980389117361	0.0330168935920324	0.00743501665430737	0.00153468604013507	0.00184548358482902	0.00168677771766209	0.00212547630652162	0.00226593966094059	0.00209010525377336	0.00179209359956734	0.00148128357264888	0.00121030809410679	0.001003432917294	0.00085750382927544	0.000753664202321446	0.000673911677070768	0.00060783859439073	0.000548498485948665	0.000488448612384785	0.000423730891496894	0.00035823813430221	0.000299380933278195	0.000250233897157067	0.000208885276992459	0.000173563882355232	0.000145058799999519	0.000125627239132969	0.000117392219262047	0.000119539172832112	0.000126351139404272	0.00013051338109109	0.000126590153468374	0.000110322503619931	7.70092603278321e-05	3.7822432449354e-05	9.8917559849078e-05	0.000213523845676141	0.000335268014033036	0.000439290152240097	0.000512533739150754	0.000557216881155717	0.000581421014365995	0.000586059654014536	0.000563981657957749	0.000511859566980792
13	0.578806256386891	0.507063730603351	0.383762530872723	0.248616127138134	0.135396313521494	0.0595939253660639	0.0194531049884707	0.00518441321826654	0.00302398492541553	0.000501777093119387	0.00220789149569739	0.00369689836839081	0.00409223057951212	0.00380969806801317	0.00324591652053972	0.00265719334673542	0.00217516285775378	0.00183786599660927	0.00162004879253057	0.00147293362090364	0.00135623651372817	0.00124568559884809	0.00112817557836549	0.000999349972444069	0.000863286988557672	0.000728915869461137	0.000604393160045455	0.00049513578463691	0.000405832245395312	0.000341037681710065	0.000302672105154628	0.000288330568396902	0.000291500797391866	0.000301679034050709	0.000305776307753142	0.000290483310127023	0.000243120404616282	0.000154019666653627	7.00835529177458e-05	0.000228532960417863	0.000463668439515611	0.000706262049465939	0.000919035620719964	0.00107871383153577	0.00118052429748279	0.00123109403312641	0.00123631900700662	0.00119710269127596	0.00111655019875939
14	0.689518047377652	0.622520768797326	0.496855599373666	0.349813184173176	0.216672150744903	0.117900435742381	0.057090450636274	0.0264691822933764	0.013321678522189	0.00698289004861663	0.00501168233784028	0.00635417177261956	0.0073108056831811	0.00712456214000177	0.00620384181811498	0.0050741746671504	0.00411009245427076	0.0034673416432896	0.00310494406829121	0.0028969500165041	0.00274224577762029	0.00258676869611574	0.00240315340521534	0.00217946282692633	0.0019184384570124	0.00163525220560475	0.00135175633683524	0.00109172443828011	0.000878411542188131	0.000730522097745137	0.000653940676171481	0.000636510754296695	0.000654716078196508	0.000682858188896902	0.000695946890805855	0.000672061892966737	0.00060067548409308	0.000508557263566319	0.000515515792358177	0.000742375533753634	0.00111425538745626	0.00151921182023533	0.00187969956068702	0.00215069589096416	0.00232111390977317	0.00240388183288414	0.00241588975669024	0.00236497912312554	0.00225493533572835
15	0.829711231445497	0.772348304233412	0.649390954795628	0.494865091287453	0.344037277685914	0.220843255686337	0.133720616026888	0.0790397601743187	0.0475247864282385	0.0300671914005154	0.0209339974832451	0.0169008439312552	0.0150216507267294	0.0131968548690891	0.0108952959247775	0.00849761689603127	0.00658603724269687	0.00549703735763006	0.00509222161131549	0.0049888054616041	0.00493260412312352	0.00482876751952794	0.00463683296760085	0.00432886181003725	0.00389773577749275	0.00336654456931735	0.00278385155573354	0.00221257714134111	0.00172109367825269	0.00137572114131341	0.00121857423581883	0.00122773354604271	0.00132750755153192	0.0014458236808365	0.0015355637769497	0.00157450710061599	0.00157557086125499	0.00160536893997077	0.00177363004791953	0.00214582486324827	0.00267273380057847	0.00323763864865117	0.00372646237096601	0.00406857797065924	0.00425358544187473	0.00431777600109934	0.00430418142097941	0.00422806303618738	0.0040794455675691
16	1.00134022193058	0.957310495267736	0.84100748672651	0.682944045338718	0.517549675618454	0.371216876251692	0.256725347324765	0.174806328484047	0.119502042918944	0.0832772876422979	0.0598053464514642	0.044487873868228	0.0339487539605268	0.025804238041207	0.0188348751039102	0.0129217116671572	0.00866930008613868	0.00679307317242899	0.00681537611020924	0.00735264814505019	0.00776664830954048	0.00798306852781317	0.00799790782437463	0.00775573703965054	0.00720569922137214	0.00635872872313794	0.00529410609680393	0.0041362904555772	0.00303432918991186	0.00217046207184032	0.00177746605523678	0.00192828139927454	0.0023525817541574	0.00280922444532205	0.00320437188679388	0.0035246136501206	0.00380938142535713	0.0041365262176859	0.00458652241712774	0.00518673958514405	0.00587739908913207	0.00653060138218838	0.00700836420474249	0.00722838642912207	0.00720601488217937	0.00704157078454193	0.00684578050659488	0.00665515582308309	0.00642172649582485
17	1.19980840823128	1.1687618842889	1.05865229121603	0.897123943188517	0.718164479705091	0.550710419615793	0.41161359927509	0.305046633869716	0.226786233147114	0.169706908662547	0.127383967216454	0.0951618216575077	0.0698763777135713	0.049430798481767	0.0326105308214327	0.0189856153426407	0.00885915065950405	0.0046235030148211	0.00702823050369709	0.00937621333546497	0.0107468308056424	0.0116241207895438	0.0122453428934707	0.0124903999673414	0.0121451308984631	0.0111156030635053	0.00947327381848669	0.00740390108059526	0.00514027202999363	0.00293910805408528	0.00137888765904531	0.00206455228192186	0.00358037321288925	0.00497388932579749	0.00615452525197657	0.00715086728660218	0.0080345819287642	0.0088899149343904	0.0097744772938175	0.0106778534540183	0.0115008159462973	0.0120763090005223	0.0122361107229099	0.0119019761088256	0.0111577425101591	0.0102475363944406	0.00945620623613263	0.0089110108613389	0.00849730806318382
18	1.41285325196048	1.38807514885617	1.27656871625107	1.10440575800645	0.906564238920004	0.716003492717148	0.554860305600584	0.430716560892025	0.338973271337967	0.269641262291558	0.213842362603592	0.166348963641908	0.124923163181014	0.0889296724811711	0.0584276907548887	0.0337598152559597	0.0154820603666918	0.00616825309178102	0.00903178675278075	0.0121704396826818	0.0136835896199254	0.0149282488295626	0.0165574934945368	0.0181161563289913	0.0188482375420774	0.0183113568323866	0.0164676642267056	0.0135644215593675	0.00999537434885043	0.00623271793256555	0.00312435411418077	0.0034169055997086	0.00612100344746982	0.00882752683695461	0.0111767780654533	0.013164864952229	0.0148799816043094	0.0164266814186367	0.0178584777821216	0.0191192474640127	0.0200245826827231	0.0203079531826056	0.019727453503239	0.01819812713268	0.0158985758815879	0.0132994187757216	0.0110489534500683	0.00962215494184277	0.00889708785832719
19	1.62453398710771	1.59336642527194	1.46613344715706	1.26846348963115	1.03771278499134	0.813059822241614	0.625573232373573	0.490063303200456	0.401426191673886	0.341233353946013	0.291808271837065	0.244068346622602	0.196195043281335	0.149895268324397	0.107927520934056	0.0729827777496371	0.047204199623252	0.031515583796002	0.0238935978818811	0.0196756019604966	0.0164836752158267	0.015893607342111	0.0190862774480438	0.0237437290232394	0.0274386505653526	0.0290464603817543	0.028368328484077	0.0257792110651758	0.0220124228421546	0.0180590797149415	0.0151340940998781	0.0143236904668083	0.0156204454958231	0.0179830786221221	0.0205115654427133	0.0228273979113262	0.0249059915205907	0.0268623685858678	0.0287519541222295	0.0304231831333736	0.0314931914572973	0.0314644697226845	0.0299214048813303	0.0267208645113986	0.0221108156334393	0.0167465398118225	0.0116199009569516	0.00790973512411533	0.00631827847316285
20	1.82599620725719	1.77507181990669	1.61726247868936	1.37768594525258	1.09528739376073	0.8148407441443	0.579413498515183	0.423006382191623	0.353042330830346	0.334634229338833	0.324743431614837	0.304050187644379	0.270613678483522	0.228856025198772	0.184420011747745	0.142278186606386	0.105894636057409	0.0766415365554153	0.0536288094566423	0.0345515138003452	0.0175117478834198	0.00620074707140577	0.0170959239913207	0.0298210648180744	0.0396419022559643	0.0458191662769662	0.0483983198480276	0.0479865740214786	0.0455705788204702	0.0423099047053346	0.0392937400935297	0.0372546253432383	0.0363552834993245	0.0362701092850244	0.0365553076877994	0.0370061367765643	0.0377682201021425	0.0391554554163091	0.041268914537057	0.0437000368244193	0.0455826960088794	0.0459265128665637	0.0439829934166758	0.0394946230001342	0.0327855812996471	0.0246937272867053	0.0163724062679576	0.00902747162295563	0.00370876187003506
21	2.02986902907549	1.95496486764231	1.7636898636278	1.47989569759623	1.14117727518546	0.791031397696831	0.471595469942942	0.2267519348112	0.15295377135315	0.231759791664581	0.298541701008981	0.328591938070839	0.328741267378133	0.308261889680187	0.274941177457114	0.234835392273487	0.192550088261331	0.151338997978928	0.113194585409641	0.0793640630697172	0.0517918689233009	0.0363975324390146	0.0401148644056688	0.0537483369962065	0.0672247146289379	0.0772342466169008	0.0830740620545169	0.0850719621785929	0.0840416833922135	0.080955285909391	0.0766903814958762	0.0718577923131207	0.0667538444353826	0.0614747310228369	0.0561813630198603	0.0514285624944301	0.0483412049443163	0.0481990624153649	0.0513030633175265	0.056358309859094	0.061240115510352	0.0640133636735479	0.0634367576861194	0.0591137049973062	0.0514615359807982	0.0415364785495144	0.0307412322556785	0.0204762505273444	0.011823020503934
22	2.27774567963639	2.19230193696605	1.98718641931035	1.6859586934262	1.32598569656442	0.951456285914069	0.606478659157779	0.335027511866114	0.205231245285002	0.242808471374439	0.311289438577081	0.355462317434607	0.374910578305524	0.376044067565142	0.363385366326134	0.339610914653374	0.307142417990588	0.269079115716927	0.22926234605789	0.191979931022836	0.161596108542108	0.141724298155388	0.133430090822448	0.134000688484128	0.138680037604862	0.143422903506325	0.145907251944796	0.145229919389976	0.141338860279429	0.134572663351233	0.125353559806061	0.114023808254144	0.100818825590631	0.0859813243764728	0.070052462765934	0.0544911553564209	0.0429397955080595	0.0414009031205167	0.0507281806395048	0.0644609651374355	0.0772030840879907	0.0860263478008159	0.0894934355446415	0.0872557162261578	0.0798662638717659	0.0685488090760041	0.0548784738285964	0.0404286699000364	0.0264739442508285
23	2.62850717562962	2.55963849591557	2.37325979972313	2.09206988562115	1.75232864217646	1.3977058818628	1.07164893882387	0.809217321729386	0.628147852434245	0.521607347298299	0.464654880313481	0.435030147388778	0.423026988201981	0.424217948824279	0.431865610460965	0.437484755709576	0.434787574615887	0.421660483254379	0.399711176045078	0.372741343080765	0.345088004846526	0.320243966280312	0.299989651616332	0.284239545143962	0.271595375955004	0.260220738545597	0.248535840653518	0.235503416918265	0.220584257307656	0.203545469543576	0.184265938864543	0.162615257799351	0.138430791948738	0.111585077584484	0.0821161419914453	0.0503861634785585	0.0173285194810864	0.0169048966292767	0.0487686334608205	0.0774437407248608	0.100853486705256	0.117403397955411	0.126142133511231	0.126936754599538	0.120498116999406	0.108240168129658	0.0920145234995379	0.0738091898637497	0.0555399818514338
24	3.13513304641773	3.10883263012963	2.96419457200019	2.71818513883952	2.39936090988669	2.04253172306361	1.68203898599629	1.34530758209107	1.04872286961502	0.79790217998903	0.593461803256107	0.441222445043543	0.360115283065271	0.36244409405366	0.418394444642909	0.485926097892694	0.541705719147874	0.577239797620185	0.59177026794174	0.588341706926579	0.571492047313377	0.545785390773327	0.514976944435578	0.481712785694859	0.447623270248294	0.413616882565872	0.380187407982889	0.347615753581164	0.316039203014744	0.285432743362253	0.255581261478981	0.226121878384	0.196716883916059	0.167403234224898	0.139187514544971	0.114987616848452	0.100447093847424	0.101340058019649	0.116449171299485	0.13825049859246	0.159732854204694	0.176391212281757	0.185723808354816	0.186779702349968	0.17989339295207	0.16642143421727	0.148413471041745	0.12825009366882	0.108334585749002
25	3.84139973558976	3.87937283262322	3.79209812584226	3.58775790690481	3.28489513570289	2.90905120050618	2.48842620855643	2.04962817470695	1.61455867631852	1.1991276448215	0.81392800531443	0.466876457455413	0.175475223074502	0.162487128004155	0.366748295668837	0.541484548713459	0.673260962836209	0.762449601118144	0.812631743996351	0.829167215876908	0.818347595020326	0.786675824794333	0.740312628314971	0.684733715750151	0.624584347998507	0.563671997477306	0.505020562148529	0.450919102672617	0.402927449573569	0.361845975294113	0.327710998331894	0.299914121797502	0.277515603886957	0.259711250717732	0.246276832951918	0.237731290814273	0.23498531562564	0.238488953264363	0.247374286241517	0.259276514344631	0.270949083774326	0.279169533467133	0.281472273121844	0.276569695342083	0.26448839803483	0.246469435925846	0.224679332019869	0.201789915345333	0.180504121494069
26	4.79973223362951	4.93254563379771	4.93393491899533	4.80435772657446	4.55443109636031	4.20341153656699	3.77680547429302	3.30370053042658	2.81445705591633	2.33930167497572	1.90807586575294	1.55055879115512	1.29434400987559	1.15411755117479	1.11529433490318	1.13673590827397	1.17565838611908	1.20382616282014	1.20762222889623	1.18315852121106	1.13217570066044	1.05939052427123	0.970845799252775	0.872887945259932	0.771557864466474	0.672271550364796	0.57970395813685	0.497790981306968	0.429731793630095	0.377823985238862	0.34300842856307	0.324337148033447	0.319008749010779	0.323294784724789	0.333713940159453	0.347645998769787	0.363269078004609	0.379154893355833	0.393855577927483	0.405681319334437	0.412739645287181	0.413198851242049	0.405668230382929	0.389571043652492	0.365412884559824	0.334896056244552	0.300878444985066	0.267196928081642	0.238321845191524
27	6.06089899945955	6.33110248536545	6.47037380554069	6.47330746255774	6.34416603818092	6.09637910381352	5.75110273270611	5.33507354816481	4.87803584905767	4.40998451319828	3.95837910864047	3.54542660061716	3.18562909391797	2.88411939757441	2.63662701943307	2.43164756209647	2.25430813042894	2.09040107826796	1.92914851218307	1.76423800457329	1.59352239351561	1.41803106850808	1.24080231714227	1.06582735351698	0.897238159494161	0.738789935723738	0.59366823214913	0.464687647079041	0.355066701141149	0.27009878688468	0.218972124511761	0.209970736812623	0.236628505886336	0.282029051912895	0.333765700830761	0.385459798708865	0.433651537662937	0.475946198817402	0.510264111108017	0.534616798508764	0.547140038421558	0.546264812058723	0.530954215862237	0.500948362126716	0.456975928524307	0.400932580405794	0.336126520776618	0.267950759747178	0.205999529053579
28	7.61306858794816	8.05232246116585	8.36472713348738	8.53923746593319	8.57311655355403	8.47192219324769	8.2486427415086	7.92210767475447	7.51488833562081	7.05096161338818	6.55343109652549	6.04258822338019	5.53455080917934	5.04063489312019	4.56749627450993	4.11793299938776	3.69210613814606	3.2888636325923	2.90687307519826	2.54537247336942	2.20448414688925	1.88515185819141	1.5888252530733	1.31702865489145	1.07093073883395	0.850998535640694	0.656791009885793	0.486940704161834	0.339427567801799	0.212615628741541	0.11067782614023	0.0800825998366042	0.146816083932865	0.232340783596365	0.317937209337645	0.40013447934314	0.476690717937772	0.545058842470342	0.602316379185368	0.64538502302841	0.671325466844424	0.677641945197582	0.662562467192536	0.62527036463586	0.566074464149062	0.486536112685952	0.389670572242993	0.280778672865158	0.172412335626
29	9.32789066167984	9.92911421311467	10.4045893880274	10.7379183945392	10.919639235783	10.9476270438393	10.8268399608422	10.5684728333414	10.1886547156357	9.70687521967803	9.14434330040839	8.52246883594406	7.86161654651543	7.18022216479773	6.49429405812861	5.81726224534643	5.160091780894	4.53155554182225	3.93856366490795	3.38646872148322	2.87929872453472	2.41990460170016	2.01003677748031	1.65038230092948	1.3405988428948	1.07937805041091	0.864564761338026	0.693358352700073	0.562627212243025	0.469337646122342	0.410931623779287	0.385192984256412	0.389316635603303	0.419003323666196	0.468646068206588	0.532149532488432	0.603443674624106	0.676618915649013	0.745992215658797	0.806268893105988	0.85281706687033	0.882023396646665	0.891700157277243	0.881532527212087	0.853578898356983	0.81284423848281	0.767858252281815	0.730805046871806	0.715932114771874
30	10.9802462833154	11.6921786610406	12.2742170973074	12.706535811099	12.9754450177743	13.0740816642236	13.0025803455067	12.7677358970232	12.3822238534858	11.8634872802241	11.2324230741305	10.5120056799428	9.72597269567868	8.89766935672784	8.04911351096552	7.20030604494816	6.36877965535324	5.56935554393619	4.81406503490355	4.11219109209521	3.47039133060352	2.89287640876856	2.38163245033511	1.9366907303408	1.55646076322085	1.23815372297633	0.978329377539426	0.77358263370611	0.621265879243667	0.519740965975611	0.467109776918322	0.458467324645271	0.485112967408728	0.5375684650219	0.608374626609335	0.692233795372993	0.784963331105844	0.882661087060799	0.981389916959801	1.07725728169543	1.16672266301123	1.24700486712801	1.31649319826035	1.37507974173156	1.4243297432057	1.46740266323078	1.50864572837632	1.55283376881957	1.60414676728074
31	12.3327198329497	13.0786204799274	13.6880413785166	14.1407523253679	14.4223271484618	14.5248991194535	14.447465876065	14.195731808811	13.7815216377394	13.2218388844884	12.5376722097821	11.7526679453981	10.8917875582152	9.98005539971001	9.04147798480859	8.09818561129293	7.16981534861936	6.27312600620497	5.42181431937901	4.62648935099813	3.89475923915115	3.23138947538642	2.63850226340145	2.11579920952113	1.66080214647662	1.26911802233104	0.934744236194199	0.650446825492376	0.408307032293818	0.201112293975358	0.0492958302712214	0.166979004757584	0.32302132539175	0.477171517833616	0.631585778222318	0.788282639340152	0.948101357734827	1.11075500641111	1.27506905405103	1.43928343844032	1.60137492749872	1.75936623718148	1.91158722665176	2.05685413550497	2.19453973110683	2.32452157829808	2.4470160999296	2.56232879070275	2.67056983058723
32	13.2225502617724	13.9265399745042	14.4894257464829	14.8934164022402	15.126344125432	15.1822963294996	15.061839518999	14.7718214633189	14.3247779626277	13.7380074619642	13.0324063188841	12.2311761029486	11.3585197293463	10.4384350314886	9.49369391270643	8.54506557150862	7.61080794115145	6.70641766384335	5.84460077645542	5.03540787371798	4.28647093622448	3.60328398278853	2.98948385006418	2.44710730016262	1.97682349315976	1.57816598672873	1.2498165687258	0.990014492180885	0.797110942055657	0.669956402438184	0.607153815144531	0.604739998877787	0.655007146407823	0.748820787087341	0.878300307768269	1.03724995622688	1.2204376455043	1.42298667502469	1.64012400020685	1.86715294588039	2.09952310308563	2.33292964259381	2.56341007347621	2.78742222427438	3.00189434865256	3.20424290373313	3.39235773670608	3.56455821879395	3.71952679954468
33	13.5997486436423	14.2043282890458	14.6676395364111	14.9760866866546	15.1214746701629	15.1014420592051	14.9195265225349	14.584853694265	14.1114739033095	13.5174032652406	12.8234528818011	12.0519493098033	11.2254586813955	10.3656243579542	9.49221328634102	8.62244007470592	7.77060257565006	6.94802266563168	6.16324689846393	5.42243067077765	4.72981263903416	4.08818687441204	3.49929824211357	2.96411800416986	2.48299726765402	2.05574492359753	1.68174228694619	1.3603102010207	1.09171339398795	0.879352652945988	0.733079036275616	0.669318991843008	0.698368393029316	0.80939546248535	0.980018541839518	1.19202524884549	1.43386719892281	1.69778086820924	1.97755507834145	2.26750413188452	2.56212996734717	2.85610167696769	3.14436595515992	3.42230113152923	3.68587258188783	3.93176666615586	4.15748839716369	4.36141166671656	4.54277343685582
34	13.510893882584	13.9795211982382	14.3100885353273	14.4934974776722	14.5257490226355	14.4082174455653	14.1476076928653	13.7555884068	13.2481170361716	12.6444971704295	11.9662294985292	11.2357353947746	10.4750453871804	9.70455326148991	8.94193947244158	8.20136271132831	7.49300194256306	6.82299832440842	6.19379540857457	5.60481283454731	5.05332928053319	4.53541579938063	4.04676617973229	3.58331642756915	3.14161502625242	2.71897829268972	2.31352906664305	1.9242837513494	1.55158632381281	1.1986246684248	0.876461200345948	0.62126689714415	0.529534698876525	0.668658239829129	0.940862712210267	1.26292668075486	1.60457292508786	1.95380962357188	2.3039677161364	2.64997193103229	2.98723691379437	3.31140509717443	3.6183987130938	3.90459865087126	4.16706778239263	4.40377234065262	4.613767889015	4.79732112194284	4.95594116866469
35	13.0733352069241	13.3864856436311	13.5646150477995	13.6019843220946	13.4975400974957	13.2551284337141	12.8834682922844	12.3958806125128	11.8097834710594	11.1459757739001	10.4277390279271	9.67978719560887	8.92708817420605	8.19357050540813	7.50072620915229	6.86614585271334	6.30210016766056	5.81441668351092	5.40202608558697	5.05753130552231	4.76887437595768	4.52173990413088	4.30203715512222	4.09786044609396	3.90065423294332	3.70564672059256	3.51179205908502	3.32146853798883	3.14008723631436	2.97562932463828	2.83798197248818	2.73783359307438	2.68494646503523	2.68599905780885	2.74276175059735	2.85154360698564	3.00418134415413	3.18990249896506	3.39712210437886	3.6146635223344	3.83239976507666	4.04153099918146	4.23470537640136	4.40610910155617	4.55157982336183	4.66875182706667	4.75721472497858	4.81864931119636	4.85688833959413
36	12.5045889718961	12.6695684102753	12.7012906302034	12.5954197652186	12.3515889084478	11.9735600851651	11.469218213216	10.8504070098925	10.1326310620856	9.33466696531501	8.47814875663759	7.5872210421347	6.68838917683577	5.81073304240821	4.9866403318678	4.25295256842648	3.65130245850802	3.22365722100208	2.99726717193212	2.96375437664962	3.07632802331055	3.27355618461277	3.50354262794897	3.73178786802933	3.93875842058786	4.11531898793033	4.25903085892517	4.3716228266181	4.45730576913575	4.52161171764842	4.57054797204072	4.60994561664515	4.64494122622218	4.67956932801793	4.71646688557311	4.75670136058535	4.79973185449853	4.84350178638065	4.88464756763069	4.91879726451486	4.94093023733908	4.94577326725532	4.92821791412086	4.88375429210038	4.80892561458428	4.70181464086402	4.56257691651697	4.39403415000481	4.20232633822484
37	12.1947179278531	12.2790907759593	12.2387992266377	12.0704810240012	11.7739658750689	11.3523605441702	10.8120045548768	10.1622996751193	9.41542604751092	8.58596907828043	7.69049588915598	6.74714376707487	5.77533127803623	4.79582261896878	3.83172309796366	2.9121353289456	2.08446198659748	1.45504036498006	1.24823334270569	1.5420838937275	2.06521720460435	2.62884625450859	3.16700984092336	3.65713215414732	4.09172259250873	4.46964184714515	4.79288715828177	5.06512205084705	5.29085272424627	5.47488876045706	5.62195467584135	5.73639821789142	5.82197114021204	5.88167006502624	5.9176300454837	5.93106577392235	5.92225670130504	5.89057326765754	5.83454219491918	5.75194939015057	5.63997942167488	5.49539074351648	5.31472588748342	5.0945558673081	4.83175844056163	4.52383158867162	4.16924883726701	3.76787749878676	3.3215202364283
38	12.5955272880697	12.72753298108	12.7584569245966	12.6871970784321	12.5154067943952	12.2475873935169	11.8910947882683	11.4560613328467	10.9552369191018	10.4037534642793	9.81881221332282	9.21928092805875	8.62516558454988	8.05688973320051	7.53428633464497	7.07521571478119	6.69382662274411	6.39871594475616	6.19154211922256	6.06675739710136	6.01279573800765	6.01439674014554	6.05525174798487	6.1201831663791	6.19647416872819	6.27437841178482	6.34704633799492	6.41012500683622	6.46122384675771	6.49936396513669	6.52447278426012	6.53695139588836	6.53732315594989	6.52596245514724	6.50289809509275	6.46768393318193	6.41932927956845	6.35628238616452	6.27646194865006	6.17733360408782	6.05603074526093	5.90952149159464	5.7348264926536	5.52929594251413	5.29095996736798	5.01897669009432	4.71422067348369	4.38008701637075	4.02363905876421
39	13.7659492431981	14.0291525165749	14.2143451501652	14.3204821760739	14.3483747133484	14.3006743058621	14.1817811272299	13.9976761664381	13.7556813882589	13.4641560797742	13.1321420875307	12.7689752961841	12.3838852313132	11.9856085756822	11.5820448509309	11.179982457165	10.7849195851948	10.4009965562843	10.0310442009325	9.67673855780816	9.33883818981047	9.01746989312257	8.71242393452839	8.423422026539	8.15032906459835	7.89329093281653	7.65279277627197	7.4296428307125	7.22489486924569	7.03972712505079	6.87529735006888	6.73259295760065	6.6122925805731	6.51465153501745	6.4394193701254	6.38579372505488	6.3524118250223	6.33737955650748	6.33833810238504	6.35256904084762	6.37713976816868	6.40909124190027	6.44566872964022	6.48459313134182	6.52436530220259	6.56458837177551	6.60628296215182	6.65215728217717	6.70677923988529
40	15.2034616072703	15.5632894445278	15.8521920784583	16.067111442585	16.2061860157892	16.2687668236105	16.2553959286882	16.1677496996825	16.0085510654713	15.7814566400556	15.490925901736	15.1420804036179	14.7405611895969	14.2923921457421	13.8038559453923	13.2813876267447	12.731488817797	12.160663391509	11.5753731217711	10.9820099486908	10.3868799514879	9.7961932140229	9.21605352262501	8.65244225269329	8.11119181072531	7.59794549694428	7.11810253043	6.67674913857261	6.27857896292925	5.92780841532237	5.62809468343939	5.38246518829603	5.19326656933755	5.06213809429634	4.9900091969264	4.97711568544428	5.02302703285447	5.12667991990874	5.28641962711141	5.50005699812911	5.76495063317042	6.07812064983453	6.43639374954459	6.83657248186808	7.27561657963586	7.75082157932295	8.25997923405204	8.80150492046697	9.37451906594523
41	16.3626583880081	16.7310826059006	17.0245611934962	17.2385709336394	17.3695839274307	17.4151395242566	17.3738940566817	17.2456478311316	17.0313496110113	16.7330795532522	16.3540121853911	15.8983615096191	15.3713106746144	14.7789288586398	14.1280780629417	13.42631243783	12.6817725779627	11.9030769567388	11.0992123529866	10.2794247863312	9.45311214771048	8.62971941146117	7.81863706529214	7.02910321624883	6.27010975931797	5.55031310049537	4.87795035172007	4.26076293283526	3.70593154653022	3.22002988112367	2.80900832816596	2.47821857328302	2.23247241438742	2.07607999536301	2.01275984155801	2.04536154337016	2.17554683633135	2.40370105614594	2.72914475020854	3.1504447265641	3.66563268991505	4.27230483764695	4.96766225516176	5.74854314505115	6.61146636894847	7.55268623764511	8.56825160963426	9.65406160151026	10.8059114383298
42	17.1540026428825	17.4813640614747	17.729969056304	17.8951187741359	17.9730602062418	17.9610731650823	17.8575389534735	17.6619890699873	17.3751328621457	16.9988636421021	16.5362433960637	15.9914668262359	15.3698060402904	14.6775377270286	13.9218551085037	13.1107673213024	12.2529891390167	11.3578240939758	10.4350440833977	9.49476845278714	8.54734534330721	7.60323778286947	6.6729166149739	5.76676193051041	4.8949742554487	4.06749646387796	3.29394747979908	2.58356995138758	1.94519819352817	1.38726665005435	0.917930655331156	0.545591869609863	0.281172553616	0.1446937300443	0.128234441203422	0.174269958246663	0.331702449060464	0.62764451407482	1.05735213777376	1.61825779775246	2.30947290755716	3.13015882437145	4.07894645723175	5.15372419194458	6.35155125987248	7.66862063895223	9.10024552432776	10.6408593884712	12.2840252697456
43	17.9835293978576	18.3009677412023	18.5444475999909	18.7101408359542	18.7950973049286	18.797316429856	18.715802292324	18.550600762676	18.3028176916695	17.9746177362075	17.5692039675561	17.0907789891137	16.5444888456287	15.9363515073559	15.2731721288835	14.5624475784549	13.8122628718116	13.0311820839272	12.2281360081052	11.4123082383477	10.5930204249377	9.77961617328146	8.98134146614028	8.20721779923718	7.46590301090693	6.76553538180454	6.11356160133634	5.51656308145258	4.98012372493703	4.50882960243105	4.10654964599753	3.77718034522999	3.52596389110572	3.36118937354665	3.29551428127824	3.34561867650107	3.52933975444136	3.86139142935663	4.35047324820455	4.99939902569198	5.80715479917251	6.77094305494355	7.88731959693895	9.15253081502808	10.5624316426254	12.1122632053744	13.7964267059677	15.6083029397221	17.5401275427236
44	19.3485546621504	19.7376309849445	20.0668091829189	20.3335318040666	20.5359955930116	20.6731973063117	20.7449649760364	20.7519735640152	20.6957443673992	20.5786279962638	20.403771232796	20.1750685842097	19.897099841651	19.5750554381075	19.214651843114	18.8220396255838	18.4037071457061	17.9663830935593	17.5169412714404	17.062311118819	16.6093975056551	16.1650132718256	15.7358278575209	15.3283351195097	14.9488429928402	14.6034869209724	14.2982677753995	14.0391131287959	13.8319580778382	13.6828383154721	13.5979840877418	13.5838997082807	13.6474105686212	13.795659492375	14.0360380994089	14.3760469939996	14.8230899990586	15.3842196241346	16.0658598868962	16.8735355351336	17.8116327815606	18.8832076142718	20.089847029513	21.431579588466	22.9068265345636	24.5123834973435	26.2434244286839	28.0935223272053	30.0546842343649
45	21.1772256455843	21.6707886598837	22.1180725174002	22.5173307770389	22.8674518925628	23.1679963481322	23.4192234283161	23.6221068553973	23.778338765256	23.8903217482191	23.9611489457715	23.9945724609877	23.9949606040071	23.9672447495611	23.9168568294269	23.8496587191052	23.771865007409	23.6899608630674	23.6106169352308	23.5406034409484	23.4867057889565	23.4556442390287	23.4540001586222	23.4881513602137	23.5642187258966	23.688025802267	23.8650722570733	24.1005210519451	24.3991979789143	24.7656009601433	25.2039153830349	25.7180309057718	26.3115547630278	26.9878167129033	27.7498614045261	28.6004250458192	29.5418946849753	30.5762500209898	31.7049892513407	32.9290418871937	34.248672592669	35.6633808568404	37.1718016584995	38.7716122541746	40.4594498653275	42.2308444390456	44.0801698935367	46.0006164162543	47.9841855261488
46	22.5253441049106	23.017300952879	23.4618844283889	23.8570895264914	24.2015233770725	24.4944723103859	24.735967570848	24.9268493833681	25.0688289892663	25.1645480583988	25.2176344980462	25.2327530574412	25.2156482090821	25.1731755280918	25.1133161839566	25.0451672831605	24.9788988745423	24.9256668713105	24.897470616289	24.9069451939293	24.9670827941785	25.0908850751335	25.2909593565375	25.5790841089611	25.9657806637672	26.4599345967919	27.0685085892196	27.7963776443592	28.6462993636837	29.6190112509325	30.7134292463141	31.9269110354503	33.2555455022673	34.694434654275	36.2379435214047	37.8799038271298	39.6137663703605	41.4327038805099	43.3296704091701	45.2974254692795	47.3285317186471	49.4153345903206	51.549931357026	53.7241359940283	55.9294450613199	58.1570087575953	60.397610342518	62.6416562854874	64.8791787685589
47	22.3710927571434	22.6543524411379	22.8670056519029	23.0050462994884	23.0649870324181	23.0439638352339	22.9398564354705	22.7514300353562	22.4785060306922	22.1221722536656	21.685047041327	21.1716161604845	20.5886670741159	19.9458501533728	19.256398257456	18.5380276554085	17.8140100958863	17.1143219391185	16.47660501946	15.946391352549	15.5757157446088	15.4191551982946	15.5270192965914	15.9371316292157	16.6684176478445	17.7193453879355	19.0716031031433	20.6965714349442	22.5615634043713	24.6341540748965	26.8844419248587	29.2858242181041	31.8149427980189	34.4512673113457	37.1765796499436	39.9744840033394	42.8299890060677	45.7291707554838	48.6589098349241	51.6066906203923	54.5604510028858	57.5084722466311	60.439300685121	63.3416947919449	66.2045926793263	69.0170962570572	71.768469168787	74.4481462667401	77.0457528428747
48	21.6647940535421	21.716370526211	21.6774914584177	21.5426406760023	21.3066222978191	20.9646323308341	20.5123396410589	19.9459811690066	19.2624796098225	18.4595976720267	17.5361537691898	16.4923443730363	15.3302586813261	14.054755557565	12.675058283073	11.2078545541043	9.68374329848618	8.16146317098217	6.75975005751736	5.71701699294633	5.41247903535345	6.10559902525248	7.64187616126361	9.71611544603874	12.1242011475116	14.7583438027717	17.5603827402832	20.495475270957	23.5399992760048	26.675976384816	29.8883755887044	33.1637403948137	36.4894593337247	39.8533674128031	43.2435269649641	46.6481104350592	50.055343571731	53.4534857629032	56.8308339551296	60.1757419529909	63.4766499558059	66.7221209932299	69.9008820141952	73.0018680614907	76.0142683932312	78.927573688409	81.731623653451	84.416654464786	86.9733455604022
49	24.4376796536843	24.7680836693964	25.0570165398787	25.3061361208722	25.5183118526583	25.6977855094183	25.8503311939605	25.9834050703061	26.1062708034091	26.2300812916499	26.3678916589317	26.5345739274082	26.7466024568023	27.0216839212766	27.3782190408132	27.8346066960581	28.4084322340864	29.1156139046338	29.9696039730993	30.9807438677237	32.1558511387998	33.4980747722606	35.0070073175917	36.67900227209	38.507623344272	40.4841504762441	42.5980807464956	44.8375825092128	47.1898813116285	49.6415720817734	52.1788624672953	54.7877575845276	57.4541981623469	60.16416355474	62.9037494728595	65.65922829985	68.4170979267276	71.1641233857009	73.8873742205904	76.5742595107649	79.2125617111222	81.7904699330343	84.2966129195913	86.720091720264	89.0505119112724	91.2780151125285	93.3933095007265	95.3876989969585	97.2531108061438
50	32.1540831427046	33.1420900603845	34.1397841810935	35.14912958615	36.1724251330283	37.2122822233275	38.2715921290995	39.353482640581	40.4612641951994	41.5983661007167	42.768263951032	43.974399819699	45.220097265919	46.5084735606355	47.8423517989983	49.2241756803376	50.6559296908987	52.1390672166898	53.6744487592534	55.2622919563029	56.9021345631338	58.5928109759731	60.3324423205548	62.1184396274779	63.9475191993653	65.8157289603697	67.7184843710018	69.6506123850406	71.606401907305	73.5796592636384	75.563767298341	77.5517468509099	79.5363195171375	81.5099707563676	83.465012557507	85.3936450149708	87.2880162886324	89.1402805277696	90.9426534282178	92.6874651657627	94.3672105090686	95.9745959642221	97.5025838423134	98.944433173242	100.293737414741	101.544458926789	102.690960199161	103.728031834693	104.650917303449
51	40.7177844449759	42.172234804708	43.6471054722535	45.1418367114196	46.6558424636584	48.1884998670946	49.7391376305854	51.3070234592026	52.891350763194	54.4912249133233	56.1056493302826	57.7335117135463	59.373570724785	61.0244434422862	62.6845938955342	64.3523229733638	66.0257599753994	67.7028560456328	69.3813796900299	71.0589145382648	72.7328594644496	74.4004311345409	76.0586690004164	77.7044427138401	79.3344618889367	80.9452881005145	82.5333489685121	84.0949541467284	85.62631300732	87.123553791601	88.582743982558	89.9999116451146	91.3710674763062	92.6922273088156	93.9594348172963	95.1687841870719	96.3164425185311	97.3986717572649	98.4118499590635	99.3524917197016	100.217267621381	101.003022570187	101.706792921427	102.32582231171	102.857576137715	103.299754641305	103.650304578733	103.907429467755	104.069598420492
[truncated: 58 more columns]
