# Supplementary material for: Reconstructing spruce budworm outbreak severity: a comparison of paleoecological and tree-ring signals
Source: PLoS One. 2025 Aug 12;20(8):e0329406. doi: 10.1371/journal.pone.0329406 (PMC12342301; doi:10.1371/journal.pone.0329406)
Supplement: S7 Dataset — (ZIP) [file pone.0329406.s007.zip › Belanger wavelet data/Cross-wavelet_Lepidopteran_scales_Percent_defoliation/cross_wavelet_significance.txt]

V1	V2	V3	V4	V5	V6	V7	V8	V9	V10	V11	V12	V13	V14	V15	V16	V17	V18	V19	V20	V21	V22	V23	V24	V25	V26	V27	V28	V29	V30	V31	V32	V33	V34	V35	V36	V37	V38	V39	V40	V41	V42	V43	V44	V45	V46	V47	V48	V49	V50
1	0.122462543969925	0.0941492931976889	0.0562409862448398	0.0264237161180128	0.00966686135369017	0.00248069249698463	0.00115456447437858	0.0015355260321129	0.00143821815035478	0.00120682647748183	0.00113094659439438	0.00128958722958306	0.00146531921777719	0.00149796261745946	0.00140935177153636	0.00121802214247023	0.000928950378560597	0.000640137468516309	0.000472649110138662	0.000447081564939101	0.000495045313493759	0.00054643724622098	0.000556348236783494	0.000504144654324017	0.000409094342031098	0.000289243355491622	0.000173324859847094	0.000161251519357185	0.00024222271916457	0.000343025595207827	0.000421540436534056	0.000459343134551187	0.000468167629737578	0.000441613290361273	0.000378248531716907	0.000299595809412642	0.00020394876941569	9.75438709643718e-05	8.32823498322204e-05	0.000167355491698093	0.000253411404924597	0.000302509497864408	0.000298833431784798	0.000271851273786471	0.000247544223964087	0.000233297228653081	0.000249337993995733	0.000297161024811168	0.000327839286226354
2	0.194496198484248	0.147487004058178	0.0854259805589522	0.037999587482529	0.0127811158960363	0.00275791517256147	0.000482122243895876	0.0013855689706463	0.00150758967405546	0.00145533669986077	0.00147439385587711	0.00156749222568317	0.00161387595279262	0.00153043349001893	0.00136307523456904	0.00113182351498518	0.000809604494073429	0.000478721692798411	0.000283344053603807	0.000279234308202669	0.000362678342628315	0.000436689942729756	0.00046422650411628	0.000424055933774227	0.000336651983493042	0.00022207256984201	8.5371307063379e-05	6.93541420426096e-05	0.000177147152434714	0.000282089407273924	0.000356857275515504	0.000389368938429552	0.000398778759042815	0.000376464579709294	0.000318102704126904	0.000250519801710147	0.000169008310621182	6.42286711593665e-05	4.37653245613995e-05	0.000136343265354096	0.000218896935172866	0.000258477865961555	0.000240289042136905	0.000202737678976004	0.000171840824537088	0.000150266742242805	0.000168775028228368	0.00022883254200357	0.000264124862968749
3	0.27762913839607	0.208648293541949	0.118218936362653	0.0505279499185905	0.0161169840829789	0.0037953175220765	0.00104907035277806	0.00113651819649695	0.00126689420633946	0.0013297455163096	0.00141411384222765	0.00145393183388347	0.00140457590231738	0.00124170252170305	0.00103864464489211	0.000835733331806043	0.000571022043791817	0.000282598751499316	8.62981150763917e-05	0.000103938864740472	0.000200925299428748	0.0002683957272493	0.000303475347652941	0.000284061390568889	0.000225486669112408	0.000155429692422751	7.43891345226242e-05	5.99610990324601e-05	0.000121558850353772	0.000191409444526289	0.000238734558281407	0.00025413161730888	0.00026099984369245	0.000248138896301934	0.00020662148763895	0.000167588049688872	0.000128287664344204	7.93392794127362e-05	6.84495532891072e-05	0.000109544580266237	0.000161242927799749	0.000179245981762058	0.000147789825483181	0.000110323963097099	8.29522263827282e-05	5.67223030934005e-05	7.57787933333736e-05	0.000137127315305269	0.000168227937921655
4	0.361039758677845	0.270964050392822	0.152587305119778	0.0644328500014184	0.0201527635405871	0.00454864270815619	0.00100407918536477	0.000787077924831007	0.000838061317372965	0.000901113321070774	0.000986606931954775	0.000991705674573062	0.000935686274490498	0.000782654473768582	0.000604420106395274	0.000484830709496391	0.000341285631058027	0.000162067594739843	5.0065637693539e-05	4.96479899826182e-05	9.70674241929437e-05	0.000126362914303458	0.000156725518376721	0.000154053714258513	0.000122709408406672	9.90865136052178e-05	7.68877488217658e-05	6.5010865564288e-05	7.75964641459847e-05	0.000107172482929453	0.000125283409360529	0.00012356929956063	0.000127414651814892	0.000124278709841191	9.89968424429389e-05	8.48619822626262e-05	8.2099037844442e-05	6.96787518984316e-05	6.24684138628678e-05	7.62797855838671e-05	0.000102140256454237	0.000104298584001741	6.80429877268323e-05	4.22992320043765e-05	3.06665484245713e-05	5.56338544429416e-06	2.50331653852895e-05	7.17940905273734e-05	9.04902762609749e-05
5	0.435956789490622	0.329644955185545	0.188181544371775	0.0815013706176869	0.026816961319091	0.00647865062699808	0.000867968724645795	0.000386571042877145	0.000450790806900322	0.000451042287211887	0.000493162894721283	0.000467958872160885	0.000471934744482115	0.000387231002939085	0.000253421651591822	0.000212672112878818	0.000182505056028831	9.06680078077581e-05	3.23259517347535e-05	3.70843704806173e-05	4.54134158672451e-05	3.871771091061e-05	6.76129355010702e-05	7.12917423310684e-05	5.03490205293919e-05	4.65933938084e-05	4.8547269920404e-05	3.77565244503046e-05	3.41680994090392e-05	4.63801480895634e-05	5.14647291937507e-05	4.15930180287127e-05	4.40741976485801e-05	4.80372967510947e-05	3.14459143114806e-05	2.71542247701631e-05	3.99548666440553e-05	3.92737282155154e-05	3.20541582764136e-05	3.81371892918725e-05	5.65095286348712e-05	5.79279259481085e-05	2.57510516342607e-05	9.50626495297554e-06	1.5441060629321e-05	7.92245851817603e-06	1.25660379228969e-05	4.30324741651834e-05	4.84702457024237e-05
6	0.498965743687552	0.382771836229753	0.224945467704327	0.102508023753031	0.0371090848345802	0.0110654221183278	0.00288550434765714	0.000801923885004116	0.000304750739958457	0.000174781984420323	0.000172717124581139	0.000110084334117217	0.000200169013158909	0.00017424062174943	6.85435599893608e-05	6.2284588167775e-05	0.000101021978376801	5.91913546878525e-05	9.2612328656492e-06	2.18103029342956e-05	2.3828267549263e-05	8.13927255945186e-06	3.58090457114219e-05	3.36243634386052e-05	1.45143239140584e-05	1.28485719166581e-05	2.3493464790893e-05	1.47177775045515e-05	6.46462058515916e-06	1.51662521853466e-05	1.86708879240721e-05	8.45641529918948e-06	1.0094222168554e-05	1.77601653613265e-05	8.1864510256407e-06	5.55092392873471e-06	1.79642227125113e-05	1.71185694014674e-05	8.20584042088382e-06	1.19538004935957e-05	3.15973935213026e-05	4.1323691814372e-05	2.68303848251643e-05	1.48459191833827e-05	1.31753166359093e-05	8.96033408936601e-06	1.64202974643689e-05	3.77729232122123e-05	3.41337953606503e-05
7	0.550940930783047	0.429929781578309	0.261412232299114	0.125448074751428	0.0489193501819076	0.0162530672641142	0.00478399871635884	0.00119855946651417	0.000255122681469441	9.00995237825103e-05	5.01174113575083e-05	6.75264565033061e-05	0.00014053213598318	0.000109740116144016	4.1565868380225e-05	4.48297055715564e-05	8.19009783872125e-05	6.96827288963289e-05	3.67038106949107e-05	2.07818215430624e-05	2.4456693329093e-05	3.1368843154245e-05	3.57634217239791e-05	2.16189261116561e-05	9.22768328768485e-06	1.04173420932035e-05	1.42018748502355e-05	5.78543772262016e-06	4.02124113097153e-06	8.14604278271682e-06	9.29410970771838e-06	4.95958634349491e-06	6.71396145168193e-06	1.06472205183386e-05	6.43699266607305e-06	6.90813373948141e-06	1.24289618563889e-05	9.45190339242414e-06	2.89977626079786e-06	7.36193545696079e-06	2.61328605508046e-05	4.2370052181086e-05	3.97487083895062e-05	2.52266368623446e-05	1.4458440382064e-05	1.92209399824196e-05	3.40377542422358e-05	4.75162049239936e-05	3.81818535230812e-05
8	0.594429478456538	0.471509506297189	0.296022222883105	0.148168345333142	0.0604249578075331	0.0209768813234752	0.00644850904993397	0.00158779442525765	9.80240079864649e-05	0.000164335076567334	2.23330275657529e-05	0.000135381287933179	0.000187252534562144	0.000124824519885156	2.84471838767354e-05	6.023962553494e-05	0.000101480060407857	9.80495651785867e-05	5.90549752869148e-05	1.39983353339013e-05	2.66419229942928e-05	4.79875801555016e-05	4.6707747826433e-05	2.25790973231121e-05	3.75458207559469e-06	1.60268645507774e-05	1.53934630337186e-05	5.05411359763788e-06	7.3844304281299e-06	1.09403368225446e-05	7.93757013900163e-06	2.62610643787079e-06	8.84225897755382e-06	1.11634267099631e-05	4.62770940503547e-06	6.80663574031506e-06	1.29614543447506e-05	9.04559079266977e-06	1.08022944235265e-06	1.37623187108272e-05	3.49459196018045e-05	5.56582695197896e-05	5.78652905116066e-05	3.72215781050789e-05	6.74441098439997e-06	2.89702770046433e-05	5.77995343421152e-05	7.11419444983792e-05	5.72367832295076e-05
9	0.632501552358193	0.509434325946746	0.32958867793771	0.171269171363852	0.072262875457	0.0258247775507391	0.00854966440945913	0.00279933151201425	0.000962978109154802	0.000518078537726151	0.000270507106704659	0.000229216103125234	0.000297399918533772	0.00022743324819423	0.000100181335853067	9.95333416608908e-05	0.000155416833555962	0.000157452122560129	0.000112121260733595	5.54191807533343e-05	5.19541520830043e-05	7.76658607040264e-05	7.59229320871887e-05	4.78429726129765e-05	2.50621012206449e-05	2.90220201385788e-05	2.80893941777313e-05	2.09882733130141e-05	1.97074249521858e-05	1.90967097892434e-05	1.2256526624523e-05	5.8346502233655e-06	1.40094799656977e-05	1.76728043999485e-05	1.45554476547146e-05	1.63138569444028e-05	1.9491768575688e-05	1.57402215511873e-05	1.49674290791632e-05	2.9655958542779e-05	5.73173843439938e-05	8.59667917759688e-05	9.43248941277207e-05	7.2515022626057e-05	4.11916797896413e-05	6.16498658326564e-05	0.000101937110741459	0.000117902849422617	9.81696040600366e-05
10	0.668823996230102	0.547406737806358	0.365478813800887	0.197716736915492	0.086420792548544	0.0313267584163748	0.0107673788608094	0.00442251557033025	0.00230855518007385	0.00144225548970966	0.000947700642536894	0.000678720836576192	0.000608340368897345	0.00051452991877874	0.000375421028668395	0.000305705442534701	0.000308065051070946	0.000295866882677312	0.000246452303993393	0.00018793542506566	0.000160748124975296	0.000161845780159879	0.000151266214345048	0.000118865856713386	8.69689501293558e-05	7.30343141175745e-05	6.58652873193281e-05	5.74746261143216e-05	4.98497573575181e-05	4.13431901981571e-05	3.06501467234353e-05	2.52727663706671e-05	3.12000944802997e-05	3.7253537789876e-05	3.88666134954535e-05	3.97177196835177e-05	3.89547561594085e-05	3.60452829553255e-05	3.90748456201726e-05	5.93044063328968e-05	0.000100979583314328	0.000148229616150552	0.000174875258490363	0.000169939463653889	0.000156331942549391	0.000171896238836525	0.000205671915080085	0.000216346755856506	0.000186194973958605
11	0.707537631316517	0.590037597283008	0.408223084661836	0.231554638535516	0.105647167155952	0.0378562523977063	0.0113534136190856	0.00478293316696816	0.00314595419593752	0.00253664720416175	0.00216024199945705	0.00177515935209453	0.00146790931799563	0.00122128677154989	0.000990778202272842	0.00081098944167806	0.000699614824412317	0.000620680135595757	0.000543749553940719	0.000469700507815073	0.000413333853711276	0.000374893639631982	0.000335247957383538	0.000283422559747139	0.000230053850389492	0.000189610240487691	0.000161919545717859	0.000139201610703877	0.000117555230496901	9.67769685947719e-05	7.96027298602625e-05	7.21824695420313e-05	7.67007723692878e-05	8.51933963427552e-05	9.01952288987355e-05	8.96590852837053e-05	8.3248065222568e-05	7.1875180395389e-05	6.5785426502986e-05	9.99970390675792e-05	0.000179862807838441	0.000271994870169845	0.000343399719314243	0.00038041813328518	0.000397625278874102	0.000417398279758703	0.000436370756737881	0.000428483349110881	0.000378623755889297
12	0.752785553783018	0.642072799241487	0.463036883365949	0.278605800418254	0.136109450716084	0.0504944974756103	0.0113707677748533	0.00234707726707987	0.00282239653938603	0.00257967918662578	0.00325060435182869	0.00346542245624406	0.00319650951311444	0.00274074438551202	0.00226540602347375	0.00185098876222971	0.00153460351344117	0.00131142637092678	0.00115261888752495	0.00103064909428202	0.000929600002631618	0.000838848007820897	0.000747010531329353	0.000648034266803078	0.000547872697889286	0.000457859239165664	0.000382696053857677	0.000319459402271969	0.000265440508357161	0.000221846164599759	0.000192128441507847	0.000179534186117805	0.000182817636795008	0.000193235540827169	0.000199601079176865	0.000193601077791536	0.000168722092676941	0.000117774371788893	5.78438645208046e-05	0.000151279903488502	0.000326553412919449	0.000512743267050699	0.000671829874652438	0.000783845201111173	0.000852181514910131	0.000889198187598582	0.00089629230677641	0.000862527249108326	0.000782814153631209
13	0.808325974745551	0.708134681986054	0.53593964891624	0.347202316990967	0.189086340889619	0.0832252887367515	0.0271670353907206	0.00724023940981357	0.00422311530927627	0.000700751682320454	0.00308340835244715	0.00516286571575562	0.00571496288363652	0.00532039498594255	0.00453305161520949	0.00371087627057645	0.00303770150689056	0.00256665301518075	0.00226246262010393	0.00205701042743496	0.00189403827247514	0.00173964951968716	0.00157554209893828	0.00139563201274009	0.001205614640151	0.00101796002408073	0.000844059104117091	0.000691476830686688	0.000566760883667896	0.000476272696522108	0.000422693641832141	0.000402665114926776	0.000407092465899998	0.000421306778509208	0.000427028784314731	0.00040567150443652	0.000339527321747934	0.000215094594787103	9.78744711218215e-05	0.00031915537531401	0.000647531430758552	0.000986323062787951	0.00128346982387797	0.00150646680080946	0.00164864916877425	0.00171927181738196	0.00172656870137058	0.00167180155556121	0.0015593067936039
14	0.876870449270516	0.791669004591787	0.631858722628525	0.444862676377025	0.275545225959883	0.149935753606152	0.0726027828986863	0.0336612563770994	0.0169413785109983	0.0088802460753916	0.00637343164533035	0.00808069560788052	0.00929726130928857	0.00906041260024827	0.00788951874855598	0.006452904078411	0.00522686625915945	0.0044094704063061	0.00394860397124767	0.003684094813975	0.00348735511155529	0.00328963257357581	0.00305612625240393	0.00277165558680229	0.00243970697807847	0.00207957477204927	0.0017190488209742	0.00138836235297256	0.00111708914157114	0.000929015915519573	0.000831626172355552	0.000809460279115746	0.000832612262748164	0.0008684010072881	0.000885046105943489	0.00085467119572081	0.000763888028175135	0.000646739904603163	0.000655589170102717	0.000944090107990242	0.00141701529918872	0.00193200447241841	0.00239044214222063	0.00273507224259946	0.00295179539478551	0.00305705260480273	0.0030723232617242	0.00300757944494332	0.00286763510895185
15	0.958488163538247	0.892222112561811	0.75018093053414	0.5716715823178	0.397434246976963	0.255119659166033	0.154474982168823	0.091307278610658	0.0549009625756067	0.0347338278379398	0.0241830989418732	0.0195239720133636	0.0173531150027847	0.0152450981842408	0.0125863213445384	0.00981650591729229	0.00760823585664779	0.00635021564386534	0.00588256968880163	0.00576310263609659	0.0056981784604713	0.00557822569652596	0.00535650157224765	0.00500073115713393	0.0045026913771165	0.0038890556128703	0.00321592460616632	0.00255598444436636	0.00198821934237499	0.00158924259465668	0.00140770540057676	0.00141828629921117	0.00153354592167476	0.00167022553404608	0.00177389391487472	0.00181888151220776	0.00182011037586861	0.00185453332286849	0.0020489097206325	0.00247887175019475	0.00308756060548921	0.00374014260014264	0.00430483515116333	0.00470004946240807	0.00491377137505141	0.00498792475383658	0.00497222020068677	0.0048842877151596	0.00471260378565865
16	1.04850332051226	1.00239979486118	0.880618917622538	0.715110692229206	0.541926251968349	0.388701181532158	0.268817104550847	0.183039702039241	0.125130586052898	0.0871996457386465	0.0626221767241602	0.0465832515780053	0.0355477393949466	0.0270196169862535	0.0197219972346748	0.013530323952827	0.00907762389621041	0.00711302674334035	0.00713638014891381	0.00769895768271448	0.0081324572442559	0.00835907084921766	0.00837460907626377	0.00812103205383605	0.00754508746852786	0.00665822468170968	0.00554345835718159	0.00433110962916713	0.0031772460163599	0.00227269077934659	0.00186118466051472	0.0020191034033601	0.00246338829399546	0.00294153884411585	0.00335529771987174	0.00369062286197718	0.00398880319206991	0.00433135649566505	0.00480254750447423	0.00543103488559651	0.00615422443437807	0.00683819253856079	0.00733845797771342	0.00756884324317665	0.00754541799695095	0.00737322858656347	0.00716821659158368	0.00696861349040358	0.0067241896478625
17	1.13657067059378	1.10716050119114	1.00285440266818	0.849839653331519	0.680312522145376	0.521684384466367	0.389918874833747	0.288968684367519	0.214833117788725	0.16076224642177	0.12067000035075	0.0901461722673231	0.0661934363284351	0.0468254726279418	0.0308917429064978	0.0179849494415789	0.0083922155711572	0.00437981421533315	0.00665779686312624	0.00888202566777276	0.010180402647397	0.0110114537206079	0.0115999333631941	0.0118320743290951	0.0115050031946889	0.0105297381992569	0.0089739704295525	0.00701366714756352	0.00486934612900142	0.00278419786781105	0.00130621127553602	0.00195573689552569	0.00339166416540492	0.00471173287976424	0.00583014158330268	0.00677396988677705	0.00761110699680638	0.0084213583678721	0.00925929851493121	0.0101150608526127	0.0108946478477579	0.0114398086601637	0.0115911877883062	0.0112746642502204	0.0105696566219094	0.00970742431196435	0.00895780242023661	0.00844134240171797	0.00804944444242729
18	1.20876679180347	1.1875678823238	1.09216853874832	0.9448744964152	0.775611157862659	0.61257688554055	0.474710809894271	0.368499612230529	0.290008628379322	0.230691618613426	0.18295286239908	0.142319878460305	0.106878029243819	0.0760837933819653	0.0499878187690563	0.0288832145321529	0.013245678851633	0.00527724977129653	0.00772714638428513	0.0104124213251869	0.0117069969597205	0.0127718653157469	0.0141657658103745	0.0154992800103047	0.0161256121916928	0.0156662838275236	0.0140889123680685	0.0116050427093084	0.00855154388310997	0.00533240267459425	0.00267304158716826	0.0029233340503863	0.00523682533168212	0.00755239178552931	0.00956229399347079	0.0112632019997481	0.0127305702846193	0.0140538495210532	0.0152788230944968	0.0163574747672505	0.0171320344367057	0.0173744721064067	0.016877825526801	0.0155694101425451	0.0136020287570309	0.0113783195417308	0.00945293362639938	0.00823223596870241	0.00761190472682199
19	1.25338585165885	1.22933896723188	1.13117419142591	0.978664776401553	0.800632386343173	0.627304621409762	0.482652037357184	0.378101298909867	0.309714609310898	0.263273690390123	0.225140478574269	0.188307425343052	0.15137146613487	0.115649540138522	0.0832699277558358	0.056308813340999	0.0364197218502028	0.0243153957689767	0.018434762072103	0.0151804279355606	0.0127177427267251	0.0122624843385946	0.0147257430771297	0.0183191329079756	0.0211698965242662	0.0224103790823591	0.0218871761621046	0.0198895798256242	0.0169833685044715	0.0139332234279603	0.0116764928114755	0.0110512375346493	0.012051730241686	0.0138745858770032	0.0158254035466767	0.0176121508071261	0.0192158598349926	0.0207252744447133	0.0221831570101569	0.0234725697365593	0.0242981192818482	0.0242759594402662	0.0230854299372247	0.0206160990096043	0.0170592820485894	0.012920552128152	0.00896516759433892	0.00610264246461582	0.00487477695631485
20	1.26879400841429	1.23340918269796	1.12375531495575	0.957285489348693	0.761060771743203	0.566192333737151	0.40260564199895	0.293926110641775	0.245311568717332	0.232520693913821	0.225648070169714	0.211269363434167	0.188035995085988	0.159020677265194	0.128144300085216	0.0988620403354468	0.0735809194010714	0.053254394500218	0.0372639942221938	0.0240081296539885	0.0121680432319843	0.00430859094921658	0.0118791078767223	0.0207211757698782	0.0275451875883488	0.0318374613329987	0.0336295869599509	0.0333434852497509	0.0316647302648204	0.029399049884854	0.0273032670060946	0.0258863875145839	0.0252614795665066	0.0252022962383344	0.0254004664334377	0.0257137251600279	0.0262432589857626	0.0272071798569452	0.0286757175564081	0.0303649836017965	0.0316731498967952	0.0319120511427495	0.0305615960741935	0.0274428505535739	0.0227810709299644	0.0171584437592292	0.0113763713711719	0.00627274134569048	0.0025770342899037
21	1.26877830967283	1.22195914352499	1.10240188500239	0.925015128953136	0.713297731778444	0.49443755498109	0.294772763480259	0.141732265699837	0.0956044083119601	0.144862448023182	0.186604765798878	0.205387794870451	0.205481133792017	0.192680411259398	0.171853157714503	0.14678486532494	0.120354255379144	0.0945950873149381	0.0707527592583514	0.0496068467216458	0.0323727289623368	0.0227504331672414	0.0250739673960938	0.0335956276907344	0.0420190951107764	0.048275595847717	0.0519257974388583	0.0531745934478673	0.0525306132903546	0.0506014473564236	0.0479356506300406	0.0449150201130894	0.0417247756844012	0.0384250432897493	0.0351164010024428	0.0321456427266667	0.0302158766985732	0.0301270299035178	0.0320671989299211	0.035227002380349	0.0382783958612257	0.0400118264749267	0.0396514164388122	0.0369492738845031	0.0321662529452074	0.0259625533908547	0.0192149385698959	0.0127987678812726	0.00739002948236559
22	1.27938005293493	1.23138741662006	1.11617670447506	0.946981017997604	0.744788878683046	0.534420591517631	0.340651156094409	0.188180585610571	0.115275714845628	0.136382352840054	0.174847219320993	0.199658549486726	0.210582384067985	0.211219050207641	0.204108822755104	0.190755023201657	0.172517891922898	0.151138231272844	0.128773670852644	0.107832624383969	0.0907664274150586	0.0796046905926526	0.0749459424665824	0.0752664397341797	0.0778947691299098	0.0805587750732976	0.0819542012023578	0.0815737523368035	0.0793881951627383	0.0755877105601088	0.0704094602896407	0.064045686550623	0.0566286199438954	0.0482945889506625	0.0393475550510142	0.030606971554222	0.0241187233242325	0.0232543475329238	0.0284933577142039	0.0362068837302915	0.0433639658238757	0.0483198780211388	0.0502672960058954	0.0490103982381902	0.0448598391881424	0.0385029723767424	0.0308245232905132	0.0227082568081324	0.0148700693408529
23	1.32550865297036	1.29077942273429	1.19679201542457	1.05499302483179	0.883667657287767	0.704837809800893	0.540413187579485	0.408073667072594	0.316763606911936	0.263037156111701	0.234317056544804	0.21937783925915	0.213324863063159	0.213925442975909	0.217782020492	0.22061565386321	0.219255514194786	0.212635759320484	0.201567120473925	0.187966721245492	0.174021642665206	0.161493243123608	0.151279358377161	0.143336864398871	0.13696063844637	0.131224614420886	0.125332131642589	0.118760115940895	0.111236653443909	0.102644300785787	0.0929219819817134	0.0820039349013437	0.069808145957083	0.0562703374949602	0.0414096859873063	0.0254088314081968	0.00873845912550863	0.00852483377919954	0.0245931402604497	0.0390534784918773	0.0508585902102499	0.059204411279853	0.063611197649947	0.0640119107003619	0.0607650221502967	0.0545835601230429	0.0464012608481342	0.0372206401946374	0.0280078088477192
24	1.41826503320098	1.40636730502556	1.34093623805714	1.2296469971466	1.08541794882033	0.923996295893999	0.760917333650376	0.608587474384872	0.474419092737599	0.360953345532275	0.268469028789787	0.199599301338651	0.162908210379246	0.163961713099821	0.189272417513702	0.219822247782583	0.2450557180118	0.261130551276654	0.267703815526658	0.266152810153041	0.258530395825825	0.246901271462852	0.232964209934313	0.217916238284525	0.202494893467318	0.187111153816918	0.171988396926744	0.157253698964163	0.142969164025964	0.12912347681827	0.115619324899533	0.102292549823425	0.0889903789624462	0.0757295304635345	0.062965361282783	0.0520178613834628	0.0454400495230135	0.0458440068168885	0.0526790363771006	0.0625414759352328	0.0722596197411016	0.0797954934732341	0.084017354071633	0.0844950172233774	0.0813798027548875	0.0752853857973277	0.0671389804892023	0.0580175133438344	0.0490081768713717
25	1.55779162514466	1.57319074437495	1.53779848721131	1.45493299451295	1.33211393869448	1.17969904440831	1.00912421885314	0.831179732647335	0.65474726854676	0.486278734617445	0.330069848863271	0.189331047394783	0.071159955157305	0.0658929308641245	0.148726366130517	0.219586648928001	0.273025553609057	0.309193961829225	0.329544179793584	0.336249761452972	0.331862112179852	0.319018351621831	0.300216819846488	0.277678065619487	0.253285868037666	0.228584260279776	0.204799514862268	0.182859907875041	0.163397992838732	0.146738342454468	0.132895684856615	0.121623298629981	0.112540093023069	0.105319945637424	0.0998719254039697	0.0964064766377272	0.0952929093325398	0.0967137292801693	0.100316972434011	0.105143648264649	0.109877191283626	0.113210806259369	0.114144629551895	0.112156501491132	0.107257208248683	0.0999500311259498	0.091113553874891	0.0818312755247145	0.0731993096585107
26	1.74374416888287	1.7919953172428	1.79250004497434	1.74542461186559	1.65462619168895	1.52710067968959	1.37211456852943	1.20023539965485	1.02249309772728	0.849869004444907	0.693204537824148	0.563318476735574	0.470235569379314	0.419291254617466	0.40518676843039	0.412976498506378	0.427117046453061	0.437350408228687	0.438729520179661	0.429841847795278	0.411319773704257	0.384876897157825	0.352708571838661	0.317120453922523	0.28030720499209	0.244236457117525	0.210606622927182	0.180847613726176	0.156121690305088	0.137263567852441	0.124615065605907	0.117831783755101	0.115895974782226	0.117453092850514	0.121238375164095	0.126299896261478	0.131975765662032	0.137747087172962	0.143087850314038	0.147384145735813	0.149948437684422	0.150115267346399	0.147379390515781	0.141531277718998	0.132754611230474	0.121667838294536	0.10930922985854	0.0970727246035247	0.0865823982759709
27	1.97155688165116	2.05945168770739	2.1047554173575	2.10570971005911	2.06370114598981	1.98309824604397	1.87078289388432	1.73545227678886	1.5867819523157	1.43452898913947	1.28762574207559	1.15329594066147	1.03625699142358	0.938178551778947	0.857671468370315	0.790993462393788	0.733306512500151	0.679988996952054	0.627534962265629	0.573891031528017	0.518358751941101	0.461272974811418	0.403622028241798	0.34670421890644	0.291863643988865	0.24032183707411	0.193115029406638	0.151158784942409	0.115500059998101	0.0878607483899015	0.0712296969491543	0.0683016250799105	0.0769731617729711	0.0917415581704961	0.108571032843591	0.125386666039493	0.141063012829319	0.154821092326045	0.165984405911455	0.173906119907336	0.1779798191775	0.177695115776436	0.1727147141403	0.162954075095274	0.148650231048457	0.130419825185618	0.109338986708357	0.0871620141451477	0.0670098262912313
28	2.21630178926716	2.34417652649152	2.43512316991697	2.48592628006595	2.49578909446797	2.46632958819665	2.40132890645062	2.30626864995282	2.1877197442757	2.05266229501001	1.90782217410484	1.75910658580991	1.61120771729184	1.46741987197513	1.32968067326919	1.19880468292026	1.07483879142914	0.957447613845093	0.846243262267888	0.741003906888541	0.641765157205622	0.548801759511796	0.462535731885248	0.383410832390615	0.311767283486223	0.247741046256951	0.191203727323411	0.141757235132404	0.0988134964443395	0.0618962502389645	0.0322203144859492	0.0233134914334021	0.0427408141348828	0.0676385991345892	0.092557264891205	0.116486375010408	0.138773278985691	0.158676475046508	0.175345178290746	0.187883238510215	0.195434970296111	0.197273811246281	0.192883902801649	0.182027498098724	0.164794502145704	0.141639451245189	0.113440142632376	0.0817397436881394	0.0501923453762843
29	2.4292191834225	2.58579303678796	2.70961882527884	2.79642614821798	2.84375086176664	2.85103959645472	2.81958357817915	2.75229822876258	2.65338396280399	2.52791636930314	2.38141879775772	2.21946692315403	2.04736423487063	1.86991186502833	1.69127879828211	1.51496255197851	1.34381870425045	1.18013193466793	1.02570181801447	0.881922299548675	0.749842375959418	0.630204501072462	0.523464529799771	0.429801387131275	0.349125921877773	0.28109740576131	0.225154579928921	0.180568091163916	0.146522388251295	0.122227420412047	0.107017011644499	0.100314017457289	0.101387920799528	0.109119086906665	0.122047315991797	0.138585227856585	0.157152029722425	0.176208717423486	0.194275283307818	0.209972858084206	0.222095182494177	0.229701251126768	0.232221324893687	0.229573416282827	0.222293582725166	0.211685244700467	0.199969753532289	0.190320159572203	0.186446871035565
30	2.55711885787158	2.72291620536611	2.85846338918888	2.95914331085213	3.02176784455586	3.04473869805081	3.02808721631388	2.97339580481103	2.88361638720687	2.76281116667455	2.61584668698144	2.44807331863583	2.26501915799966	2.07212092662869	1.87450621934721	1.67683291384465	1.48318408696159	1.29701135294487	1.12111660942227	0.95766170607178	0.808197092005552	0.673703360333031	0.55464304662499	0.451023434323568	0.362474125486325	0.288345648382914	0.227836829517858	0.180154678659408	0.144682610442	0.121039127084436	0.1087821883439	0.10676950328061	0.112974835459186	0.125190858550535	0.141680449619531	0.16120987148476	0.182805055999378	0.2055572573324	0.228549578837424	0.250875512144805	0.271710528754307	0.290406934354104	0.306589624373592	0.320233467258553	0.331702982993469	0.341733958002389	0.35133878989039	0.361629458113517	0.373579411933621
31	2.56753758492641	2.72282595372723	2.84970072939405	2.94395020452142	3.00257100764151	3.02392537182462	3.00780461619119	2.95539633254931	2.8691622984765	2.75264246148418	2.61020643152027	2.44677711662184	2.26755122159155	2.07773854311864	1.88233697543817	1.68595380486575	1.49267725480792	1.30599632636415	1.12876253024945	0.963184557490139	0.810846339348668	0.672739999121986	0.549307356443559	0.44048628900895	0.345760869456588	0.264216512349252	0.194603541735361	0.135415925608383	0.0850050650468238	0.0418693832801519	0.0102628535080604	0.0347632052309554	0.0672495122657544	0.0993418988746432	0.131489261546206	0.164111836761539	0.197384348568446	0.231247061900018	0.265455452162783	0.299643093625179	0.333388771463592	0.366280836733612	0.397971584352432	0.428214568331537	0.456879205686411	0.483940006753993	0.509442028408311	0.533448871309911	0.555983473725219
32	2.46023145382373	2.59121810920732	2.69595049847534	2.77111833665089	2.81445763956289	2.82486829179205	2.80245569905056	2.7484939799695	2.66531558700792	2.5561391260886	2.42485264264232	2.27577309747339	2.11340376506682	1.94220976171364	1.76642810309759	1.58992317501645	1.41609210894558	1.24781826141116	1.08746575967644	0.93690465065338	0.797554965904673	0.670438940749943	0.556233257050981	0.455316881505636	0.36781432025182	0.293638785486782	0.232545006297227	0.184205372275761	0.148313099440586	0.124654305057493	0.112969047858051	0.11251992521638	0.121872797014866	0.139328073419807	0.1634194614727	0.192994159013663	0.227078666630668	0.264765609278049	0.305166898487494	0.347408655335965	0.390644215675569	0.434072608735744	0.476956560342801	0.518637002354484	0.558542395483453	0.596192037193212	0.63119330546964	0.663233496961367	0.69206746387164
33	2.26097956911185	2.36149188459478	2.43851810705531	2.48979793017008	2.51396891074627	2.51063845771525	2.48039471406285	2.42475483079127	2.34605469714716	2.24728952063701	2.1319191796074	2.00365549919009	1.8662501342927	1.72330132773291	1.57809536546855	1.43349420313846	1.29187488119099	1.15511967936725	1.02464947566022	0.90148761442625	0.786338778958429	0.679667487978021	0.581763828065049	0.492789273057458	0.412802195057535	0.341770821899145	0.27959229622044	0.226153707156938	0.18149906618211	0.146193759491624	0.12187554101143	0.111275333495449	0.116104842061983	0.134563266716457	0.162929621606337	0.198176069582365	0.238382673572402	0.282258735542483	0.328771637335639	0.376976122824469	0.425958130651868	0.474831389030772	0.522755777971747	0.568962937513794	0.612782105049699	0.653662382712432	0.691188974966905	0.725091538772087	0.755243217869077
34	2.0066621051157	2.07626347153289	2.12535992320295	2.15260014709497	2.1573902041905	2.13993420432026	2.10122797810671	2.04300457315229	1.96763401827111	1.87798331706614	1.77724579028549	1.66875150051059	1.55577246113355	1.44133759365923	1.32807283082258	1.2180810467578	1.1128740394506	1.01336390470116	0.919913563176413	0.832436818695612	0.750529495682651	0.673608059885048	0.601032945096271	0.532200559661741	0.466598278161973	0.403827515188002	0.343609471546559	0.28579806168859	0.230444373693466	0.178021877848168	0.130173583822277	0.0922716698462851	0.0786474398225497	0.0993103167561749	0.139738611458004	0.187572127635248	0.238314038408587	0.290183296997537	0.342189402681971	0.393578567031553	0.443669765006511	0.491815802931617	0.537411043404339	0.579917969638495	0.618900354117547	0.654056138131272	0.685245052262628	0.712506706449889	0.736065239263081
35	1.73434868305845	1.77589217895338	1.7995233711965	1.8044808935605	1.7906250028854	1.75846592923027	1.70916035673241	1.64447548199291	1.56672204040092	1.47865927851575	1.38337579233676	1.2841502118066	1.18429485463516	1.08698415443939	0.995069308399229	0.910883935036987	0.836055907179339	0.771358322737664	0.716649323152289	0.670947590681663	0.632653478450765	0.599867862617695	0.570721423137916	0.543634715667367	0.517472735525711	0.491602441765255	0.465885088728038	0.440636187591212	0.416573588666652	0.394756098483819	0.376495379229747	0.363209388532073	0.356193220170012	0.356332860350718	0.363863173000581	0.378294507192008	0.398543896827714	0.4231822339593	0.450672621382622	0.479532332066246	0.508417888802689	0.536161878742145	0.561788983182527	0.584527926251631	0.603826517681734	0.619370914509345	0.631106673446498	0.63925677378544	0.644329680392163
36	1.48159625950605	1.50114371679132	1.50490229874026	1.49235827367037	1.46346816891318	1.41867772503534	1.35892118024435	1.28560182794535	1.20055671676063	1.10601057664739	1.00452669924627	0.898965838968142	0.792468461681712	0.68848007399277	0.590838105898737	0.503907695918601	0.432621662096138	0.381952456918072	0.355128812362838	0.351158075519928	0.364496274335311	0.387864695857311	0.415114456321237	0.442157911704949	0.466680652691301	0.487600290812858	0.504627877324586	0.517968246892845	0.528120322056847	0.535739561121361	0.541537734226036	0.546205732751254	0.550352159664205	0.554455042710555	0.558826820414048	0.56359397012327	0.568692403903841	0.573878449402908	0.578753574505501	0.582799774127142	0.585422181774592	0.585996004314837	0.583915972288452	0.578647735466139	0.56978171924115	0.557090760875973	0.540593290064388	0.520623634684876	0.497909287376887
37	1.29035041023488	1.29927809021983	1.29501475116568	1.2772046252483	1.24582969338606	1.20121868926929	1.1440424120825	1.07529568394278	0.996267313013679	0.908500613787765	0.81374859051202	0.71393039013011	0.611100734592258	0.507456730070473	0.405443200951049	0.308139559979638	0.220561590308026	0.153961079130174	0.132078365023134	0.163171349813928	0.218525256832613	0.278164108675434	0.335108402804428	0.38696934224357	0.432954329657094	0.472942812223137	0.507146122402126	0.53595190597007	0.559836973976277	0.579310239059367	0.594871612874686	0.606981140319822	0.616035802844587	0.622352679756406	0.626157685809833	0.627579350321074	0.62664724262225	0.623294747562784	0.617365974292129	0.60862664467859	0.59677885159216	0.581479599794718	0.562363046834945	0.539066363997717	0.51125917982034	0.478676750115174	0.441157555210949	0.398687555139722	0.351457493730917
38	1.19016357783834	1.2026369236773	1.20555895706382	1.19882554515278	1.18259291475859	1.15728640006699	1.12360106837489	1.08249433564808	1.0351709515214	0.983060745517411	0.927789079937913	0.871138787879735	0.815000253405762	0.761303317583018	0.711922016078914	0.668543988393241	0.632506163541136	0.604620869631677	0.58504481411671	0.573253784813793	0.568154895360082	0.568306175603377	0.57216660488042	0.578302037519544	0.585510848253388	0.592872095664831	0.599738558423737	0.605698922962389	0.610527301858599	0.614131198599953	0.616503755248021	0.617682871351877	0.617717999320306	0.616644515693556	0.614465141963883	0.6111377216843	0.606568643611303	0.600611281564517	0.593068971082064	0.583702237754342	0.572240213087842	0.558396411749325	0.541889312029327	0.522468531198597	0.499947933972294	0.474247970565536	0.445451279263805	0.413878666245657	0.380197553352512
39	1.16156469801862	1.18377367361169	1.19940014598284	1.20835594120409	1.21070950114129	1.20668456189167	1.19665240815533	1.18111771313301	1.16069830096812	1.13609952460098	1.10808433103713	1.07744047808748	1.04494674903115	1.01134034128891	0.977287812996785	0.943361966348022	0.910026736247189	0.877631481168123	0.84641506533412	0.816518912145454	0.788007028803479	0.760890114313947	0.73515047148101	0.710764618529651	0.687721155397289	0.666032391720498	0.645739263826048	0.626909970288247	0.609633428015026	0.594009055800025	0.58013454423908	0.568093210829021	0.557942318315555	0.549703410152276	0.543355353410944	0.538830445239198	0.536013695304586	0.534745279147483	0.534826160823939	0.536026961106272	0.53810022819135	0.540796279388445	0.543882671597972	0.547167095367761	0.550523053523589	0.553917058312975	0.55743522937578	0.561306084174507	0.565915060765189
40	1.14559905018545	1.17271250889905	1.19448166855336	1.21067610017492	1.22115553591681	1.22587107477578	1.22486356182124	1.21825931344051	1.20626350558739	1.18915166850851	1.16725982923755	1.14097390293807	1.1107189490272	1.07694887453857	1.04013708643669	1.00076847256072	0.959332938371105	0.916320558488844	0.872218235319638	0.82750760920994	0.782663850785443	0.738154897306489	0.694440676387058	0.651971891830861	0.611188022456371	0.572514297697691	0.536357555182285	0.50310104823875	0.473098448382736	0.446667467297527	0.424083678457721	0.405575201664568	0.391318859012209	0.381438171288589	0.376003172440799	0.375031630900522	0.378491105942752	0.386301475187975	0.398338053539366	0.414435885443974	0.434395938262365	0.45799367428489	0.48498998166127	0.515143928669954	0.548226427536645	0.584033693694017	0.622399333093755	0.663203942467143	0.706381244963096
41	1.1010737144345	1.1258656652571	1.14561438523207	1.16001549866468	1.16883160667673	1.17189712751209	1.16912164329007	1.16049171625864	1.14607119047186	1.12600004355834	1.10049189538007	1.06983031398175	1.03436408307762	0.99450160896054	0.950704648456426	0.903481534388938	0.853380062512617	0.800980185931239	0.746886641705897	0.691721611693047	0.636117497452232	0.580709868872461	0.526130629336232	0.473001428247795	0.421927346944062	0.373490891083797	0.328246351248877	0.286714661978155	0.249379026110363	0.216681799358309	0.189023394636039	0.166763936822462	0.150227220748166	0.139703284011161	0.135442353097898	0.137636182245948	0.146396592729771	0.161749514505566	0.183649225943862	0.211999284892532	0.24666724110034	0.287491338218732	0.334283232078946	0.386830159453019	0.444897868065989	0.508234303524721	0.576573586168834	0.649639759927078	0.72714987767342
42	1.03094018058715	1.05061430837101	1.06555524569042	1.07548059567841	1.0801648058749	1.07944439544738	1.07322208214622	1.0614697094556	1.04422990852567	1.02161646571953	0.993813403663227	0.961072820198821	0.923711564271036	0.882106859249906	0.836691011332222	0.787945362446813	0.736393662673916	0.682595045966077	0.627136794585759	0.570627072125993	0.513687792593764	0.456947774586642	0.401036306412054	0.346577222226924	0.294183564497444	0.24445289104277	0.197963290572167	0.155270237955116	0.116904667596388	0.0833734820090507	0.0551668094773342	0.0327895822504059	0.0168982184062624	0.00869596346037598	0.00770677495649108	0.0104734682607896	0.0199350198233462	0.0377208726240526	0.0635459155833221	0.0972558429063614	0.138797251343902	0.188119739214505	0.245141025378624	0.309734203716254	0.38172253666863	0.460877225622679	0.546916597808184	0.639506109911014	0.738258906307403
43	0.965373739117015	0.982414145016998	0.995484385929024	1.00437896358447	1.00893951131131	1.00905863614389	1.00468287619159	0.995814693820055	0.982513452197488	0.964895352258763	0.943132338054268	0.917450009513079	0.888124611434009	0.855479194443999	0.819879066007728	0.781726665466642	0.741456004504679	0.699526811181686	0.656418499362101	0.612624053503208	0.568643869060722	0.524979520063213	0.48212734005859	0.440571611907349	0.400777096979797	0.363180666273395	0.328182065479725	0.296134591336181	0.267337993296275	0.242038456191969	0.220443668143283	0.202762796585879	0.189277247543734	0.180431987605707	0.176906483351933	0.179596137106341	0.189458467244215	0.207283331312956	0.23353772964322	0.26837271060625	0.311733843679002	0.363470955544352	0.423399158332899	0.491316954520616	0.567001832811747	0.650198332099079	0.740605903376262	0.837869221154425	0.941571486658544
44	0.927861714281069	0.946519905042995	0.96230567573283	0.97509638350491	0.984805553082204	0.991385073833382	0.994826699020557	0.9951627965002	0.992466320216791	0.986849993892189	0.978464721754924	0.967497265255809	0.954167248699499	0.938723579776207	0.921440392307022	0.902612637388567	0.882551464929103	0.861579549878773	0.840026526057483	0.818224695370856	0.796505181491428	0.775194694780648	0.754613068854851	0.735071717211272	0.716873137453964	0.70031155533706	0.685674743203659	0.673246958345296	0.663312818867704	0.656161766979946	0.652092574702766	0.651417156993298	0.654462826128797	0.661572116870997	0.673099495028874	0.689404652768789	0.710842641097849	0.73775166375862	0.77043978510787	0.809171944932841	0.854158484466711	0.905545953898982	0.963410457780245	1.02775336576459	1.09849896843598	1.17549359991484	1.25850582662065	1.3472274411125	1.44127514033003
45	0.907391682614049	0.928539635680059	0.947704641468373	0.964811869302375	0.979813692178081	0.992691277930037	1.00345573626001	1.01214878875681	1.01884293925306	1.0236411327953	1.0266759028373	1.02810801770534	1.02812464867265	1.02693709293604	1.02477809532232	1.02189882268228	1.0185655547588	1.01505616497418	1.01165647412752	1.00865656925586	1.00634718832238	1.00501627781855	1.00494583304399	1.00640912747141	1.00966842574278	1.01497325241023	1.02255925461921	1.03264765249171	1.04544521926727	1.0611446797734	1.07992536749698	1.10195394466009	1.12738497233671	1.15636112241676	1.18901285057658	1.22545739655062	1.26579703944346	1.31011660445517	1.35848028563803	1.41092791024396	1.4674708184752	1.52808756467784	1.592719661073	1.66126758385419	1.73358724628753	1.80948711767388	1.88872613433901	1.97101251267688	2.05600353757932
46	0.862543623064923	0.881381703409532	0.898405755958303	0.913539004781648	0.926728113902588	0.937945755379508	0.947193125627962	0.954502398657557	0.959939101559956	0.963604389526322	0.965637182889025	0.966216104877315	0.965561123634543	0.963934753800989	0.961642611433524	0.959033044204415	0.956495485044472	0.95445711774066	0.953377422804598	0.953740224655117	0.956043022044575	0.960783676281033	0.968444948613234	0.979477861881628	0.994285300376494	1.01320751180899	1.03651111213966	1.06438277567621	1.09692809687944	1.13417531634558	1.17608292310565	1.22254973728838	1.27342599389071	1.32852413830001	1.38762839545525	1.45050256885002	1.51689587556131	1.58654688479011	1.65918579209571	1.73453534373613	1.81231074796524	1.89221889503605	1.97395717261181	2.05721212028986	2.14165812315758	2.22695630338713	2.31275373227004	2.39868305299243	2.48436257647713
47	0.7657565961752	0.775452500340635	0.782731563576789	0.787456658482809	0.789508413938781	0.788788795452046	0.785225226656149	0.778775440749513	0.769433324157586	0.757236113088807	0.74227343252883	0.724698829090665	0.704744635839265	0.682741182430182	0.659141426138651	0.6345517901746	0.609768860347723	0.585818719550978	0.563989837831955	0.545840764059521	0.533152635906692	0.527793609758869	0.531485769353305	0.545523806175605	0.570555533437872	0.606528512398464	0.652815936816678	0.708438173609516	0.772276356120586	0.843220587336967	0.920247346070119	1.00244602768811	1.08901708865967	1.17925778041549	1.27254450192589	1.36831602892902	1.46605921094467	1.56529743646306	1.66558163131703	1.76648338900296	1.86758982671567	1.96849981522492	2.06882129855142	2.16816948221539	2.26616572072003	2.36243697531603	2.45661574336133	2.54834038263815	2.6372557696305
48	0.663102030128083	0.66468064950702	0.663490664099383	0.659363238407588	0.652139340255865	0.641671932126774	0.627828449467264	0.610493714981906	0.589573540510338	0.564999448479286	0.536735273654117	0.504787029514543	0.469218660876862	0.430178884698494	0.387950001219761	0.343042776674436	0.296393763291535	0.249800795895821	0.206898065830695	0.174982765353344	0.16566166414962	0.186876233339086	0.233897612135058	0.297384589085155	0.37108972163443	0.451713859488367	0.537476858359713	0.627312275714413	0.72049710099046	0.816481063826604	0.91480410481263	1.01505435630238	1.11684581458152	1.21980614140892	1.32356995637713	1.42777524931374	1.53206164153436	1.63606978396403	1.73944147709806	1.84182026170556	1.94285232287001	2.04218760518653	2.13948107038564	2.23439404940028	2.326595654022	2.41576422173795	2.50158877284167	2.5837704625246	2.66202401304179
49	0.669046119103699	0.678091802964899	0.686002104532687	0.69282241199307	0.698631283863525	0.703544849931919	0.707721191535348	0.711364440885728	0.714728215313922	0.718117854912921	0.721890778230879	0.726454146211307	0.732258988026925	0.739790070717756	0.749551162663904	0.762045981888788	0.777755973782498	0.797116942535915	0.82049717949609	0.848179808614577	0.880351478363323	0.917098400561432	0.958409420173346	1.00418470454243	1.0542480431651	1.10836070139162	1.16623513396503	1.22754741828601	1.29194781992117	1.35906933956841	1.42853437510081	1.49995977956099	1.57296064321466	1.64715311379206	1.72215652460863	1.79759504584289	1.87309902154781	1.94830610947312	2.02286230417936	2.09642289591078	2.16865339705436	2.23923045329365	2.30784274639334	2.37419188875456	2.43799330553269	2.49897709749703	2.55688887640736	2.61149056410212	2.66256114646314
50	0.787719996470654	0.811924474709194	0.836366272839644	0.861093507492243	0.886162496739983	0.911637215451915	0.937588494844105	0.964092960423284	0.991231712239698	1.01908876246332	1.04774925719525	1.07729752134549	1.1078149764253	1.13937799023673	1.17205572377844	1.20590804350097	1.24098356592033	1.27731789650586	1.31493211607237	1.35383155637128	1.39400489319859	1.43542357125712	1.47804156134355	1.5217954381393	1.56660475667956	1.61237269787115	1.65898694834428	1.7063207773216	1.7542342727473	1.8025757002067	1.85118295071224	1.89988504677834	1.94850367996089	1.99685475687703	2.04474993441509	2.09199812823993	2.13840698170903	2.18378428491	2.2279393357158	2.27068423656217	2.31183512212864	2.35121331429917	2.38864640174239	2.42396924222985	2.45702488644258	2.4876654225351	2.51575274115705	2.54115922099527	2.56376833520839
51	0.893001040705265	0.924899281304529	0.9572453693586	0.990027029027578	1.02323140718352	1.05684484354724	1.09085261571435	1.12523866337749	1.15998529683428	1.19507289554666	1.23047960306124	1.26618102498766	1.30214993694635	1.33835600942539	1.37476555632697	1.41134131363834	1.44804225414241	1.4848234434064	1.52163594147639	1.55842675378882	1.59513883381829	1.6317111389459	1.66807873998679	1.70417298378924	1.7399217073402	1.77524950090613	1.81007801692575	1.8443263206664	1.87791127807118	1.9107479757642	1.94275016784988	1.97383074393641	2.00390221272857	2.03287719556349	2.06066892439372	2.08719173894532	2.11236157807917	2.13609646075131	2.15831695238559	2.17894661292903	2.19791242334094	2.21514518776041	2.23057990909021	2.24415613621762	2.25581828155519	2.26551590801661	2.27320398493947	2.27884311281979	2.28239971702943
[truncated: 58 more columns]
