# Supplementary material for: Reconstructing spruce budworm outbreak severity: a comparison of paleoecological and tree-ring signals
Source: PLoS One. 2025 Aug 12;20(8):e0329406. doi: 10.1371/journal.pone.0329406 (PMC12342301; doi:10.1371/journal.pone.0329406)
Supplement: S7 Dataset — (ZIP) [file pone.0329406.s007.zip › Belanger wavelet data/GSI/GSI_wavelet_phase.txt]

V1	V2	V3	V4	V5	V6	V7	V8	V9	V10	V11	V12	V13	V14	V15	V16	V17	V18	V19	V20	V21	V22	V23	V24	V25	V26	V27	V28	V29	V30	V31	V32	V33	V34	V35	V36	V37	V38	V39	V40	V41	V42	V43	V44	V45	V46	V47	V48	V49	V50
1	-0.164703497950473	2.52112534661898	-1.02775490371064	1.79375381398383	-1.54567041026912	1.52906985499617	-1.5972449147605	1.57201363035375	-1.5557011189982	1.59578339043981	-1.52651420995645	1.63919952715267	-1.48328013725738	1.67851887515479	-1.43304747176605	1.73853569608461	-1.3887064350933	1.74836558387503	-1.39908449644133	1.76189473717684	-1.33185695210914	1.85931393995289	-1.26255893268781	1.8652687949691	-1.29667056516712	1.84509436551747	-1.26561423225532	1.9173244327826	-1.20506328421715	1.93432585663112	-1.21166389462933	1.93288898608762	-1.20508554197928	1.93008244925903	-1.21346876753634	1.96922674347699	-1.09469917884625	2.08422587004616	-1.09315807511304	1.97127101452106	-1.21343774545165	2.00488670101498	-0.982874838153252	2.24578926766552	-0.904529019157842	2.19164499638396	-0.974680335304892	2.16977069430084	-0.967084926281805
2	-0.186166511558939	2.43479555928341	-1.18104644727887	1.57492465794155	-1.81162661162485	1.27055993818549	-1.79055043051237	1.43460421818105	-1.67210186074401	1.48649247504893	-1.62378232914929	1.55666860967836	-1.55948701425009	1.60614930173355	-1.492066267768	1.69620135365078	-1.42663570038992	1.69813715552353	-1.4664054217267	1.69438838338817	-1.3730208804255	1.84887803792522	-1.2676614034114	1.84079146898682	-1.34480556186762	1.78779917080035	-1.3062587307544	1.90320916923073	-1.21351435135619	1.91480344575661	-1.24031833730086	1.90453198281054	-1.23268833886473	1.88901009949568	-1.27409485458661	1.92318401820303	-1.0810086698879	2.12152172555083	-1.09048276277577	1.90981312571064	-1.3348380588139	1.9086151120832	-0.950568635002366	2.31769824415637	-0.870185180045823	2.18066519073971	-1.00594626488458	2.142209195748	-0.996554553586556
3	-0.212895633338224	2.32547361998656	-1.37960199581298	1.27762992616694	-2.20746896624162	0.843219910570064	-2.07671235019694	1.28274759432664	-1.80064205164886	1.35147015733127	-1.7452146291585	1.4617821652247	-1.64974001757313	1.51210771771405	-1.56349857769745	1.66159043932586	-1.45305093227696	1.64192503214309	-1.56599387216588	1.58280365335334	-1.42717715613764	1.86832248540359	-1.24278235627867	1.82016197560561	-1.41749587603989	1.68976373005849	-1.36790980368855	1.90696395889155	-1.20263921807121	1.8959744837256	-1.27964817392976	1.87113281980327	-1.2571820701248	1.83537563596156	-1.38403429737778	1.82514314946542	-1.01539733341573	2.23299008654958	-1.05843681855239	1.82028255543537	-1.56748078963246	1.64745248289745	-0.802200986875488	2.49467841950832	-0.802925872169056	2.15573503501157	-1.06668286700118	2.10278219446352	-1.03580322144048
4	-0.244758567385751	2.1929815492213	-1.62407066214721	0.897388048729897	-2.76800424263673	0.056514543548836	-2.65678351038484	1.22836161770231	-1.89922510147852	1.18029064500123	-1.90775773824854	1.36701197766785	-1.74915068163427	1.37309734326554	-1.66233655211448	1.66806273477758	-1.43035248842432	1.5896989641994	-1.72793681624264	1.34788956316935	-1.52200291322517	2.00178153920724	-1.13573119697811	1.81360936344297	-1.53978818741811	1.48504160607997	-1.4942854305906	1.98883872856457	-1.13394585830421	1.87741943108714	-1.34985949408716	1.83117952289228	-1.25053638768068	1.77703508962152	-1.60416071810594	1.48281072357315	-0.688308449335633	2.52915465868837	-0.964401857330456	1.70627692690322	-1.96689437093633	0.615710883543345	0.232938375712367	2.87561232581895	-0.698812449994073	2.08384955458902	-1.21148711954556	2.05067133485694	-1.07319322103135
5	-0.280513771279261	2.04212088411267	-1.9026482774138	0.462863851032005	2.85974068783852	-1.01965963851721	1.11698494478538	2.00177605555216	-1.86893257571373	0.920138597838058	-2.21432772456301	1.35054517488759	-1.8205747338095	1.10933328128358	-1.91243329410898	1.88288744042115	-1.248387744158	1.57447096684382	-1.98477020962979	0.758472173659063	-2.23770226664183	2.65428182704697	-0.855855816270409	1.83406327373594	-1.74606986987284	1.00521251462077	-2.14383291165285	2.51194909869074	-0.923972279923487	1.84066979187015	-1.53906110801113	1.76761579422655	-1.08692196311215	1.77206074465159	-1.95858480024859	0.244914864583023	1.00278856573634	3.07314166079275	-0.79320155680747	1.60773897867131	-2.38027929610777	-0.340175102874376	1.30204775785431	-2.97646962728271	-0.613712288265288	1.89296487404542	-1.63905220078917	2.03939393256949	-1.02107397524857
6	-0.31793301844266	1.88215058487238	-2.19403974926716	0.0229204339172929	2.24366992050991	-1.84323284270186	0.259963325064028	2.2455044732097	-1.91627407695219	0.421848503149984	2.7928719927081	2.22111606397493	-1.72443711935658	0.630298263527587	2.70315712207896	-3.01830694995161	-0.775113259020553	1.64322257702769	-2.25784783034639	0.0135120357415694	1.92384131523055	-2.63856278524369	-0.482291521994374	1.86914036903382	-2.0043389195203	0.33017003575359	2.23678913061159	-2.63257319355408	-0.610516900869047	1.72132581233956	-2.12659066781181	0.0560867120775101	-0.339448173615315	1.94342716778882	-2.18399042886302	-0.243238020007856	1.53978726987382	-2.76850212389182	-0.605153000184718	1.5724663466952	-2.60356896286612	-0.587624453694552	1.39232684046125	-2.82043396540502	-0.645781820119116	1.5522233533416	-2.62460088829793	-1.91460011498779	-0.641686300472192
7	-0.354712962860196	1.72262912540817	-2.47996275477888	-0.39411438257422	1.6958288733353	-2.49797242126584	-0.409371334997691	1.70535200953684	-2.39169620408177	-0.211791725987012	1.69944027563689	-3.10031562738205	-1.49702359092693	0.330659385581395	2.13898873249181	-2.3479899269327	-0.355095272632173	1.7604082777198	-2.39350053376504	-0.278824970476627	1.81273919302989	-2.39339034193299	-0.289135920375167	1.87474786833357	-2.1927901151216	-0.0176960412890892	1.98809998565461	-2.42206199827288	-0.502322585564965	1.51701343206792	-2.78409941000725	-1.1325976865686	0.419374127007531	2.2370289344783	-2.14439665059549	-0.240974655662537	1.70047634784286	-2.5462761397822	-0.459195886396204	1.59366626470051	-2.68840716576076	-0.703408907684296	1.32140770499833	-2.87456686581222	-0.78746048844253	1.21143545705215	3.0290013676664	-1.73870881767938	-0.262579618711716
8	-0.389493844633799	1.56930046979382	-2.75262567947747	-0.786202430715691	1.1877956202481	-3.1109270089003	-1.10684880950439	0.950534295666959	-3.13908580133058	-0.813425314902073	1.30457695913055	3.12068622380651	-1.46297779438747	0.267266983412616	2.09369896586264	-2.22802468765361	-0.182380240616597	1.84512607885332	-2.42974558043248	-0.37598443261851	1.76916788076664	-2.34930968078808	-0.247544419310172	1.84271751876224	-2.28954466721736	-0.128259002982394	1.91142544199271	-2.45362844921434	-0.568069482023412	1.35376529262501	-2.97931048679975	-1.09518137513108	0.697943443993051	2.47392418084298	-2.00630180967158	-0.148631317743611	1.80884845921296	-2.40710867624174	-0.337679143357017	1.64264571979759	-2.72375612504685	-0.803238576472662	1.18986470116351	-3.0107904793882	-0.948493074765696	0.980375342084865	2.76134085617214	-1.85554729462728	-0.210251084547457
9	-0.422028130546683	1.42381427478625	-3.01135793035184	-1.15836673109628	0.702445450810603	2.5734487824128	-1.82523037989259	0.088408827268069	2.11728059327092	-1.61548561121418	1.04323844686839	2.99361721609211	-1.54491212658619	0.185291810843786	2.01747551034366	-2.23651545777097	-0.114239137041656	1.89017985699807	-2.46504935857246	-0.47159584482498	1.71108833067293	-2.33276076731881	-0.247956116017732	1.78860934827307	-2.33883263253746	-0.11943019357729	1.91542386961197	-2.49550267940533	-0.660848990601729	1.24821451308043	-2.99364189902376	-0.971782958805818	0.888751089197339	2.650478805354	-1.88351157632358	-0.0748115156395126	1.88044256739959	-2.27653461036337	-0.196891916392947	1.7128760654776	-2.7491692218624	-0.921500040811968	1.00909092813051	3.11011842808029	-1.06352171337545	0.853932246317958	2.61495071757223	-1.98314465981747	-0.299749128412445
10	-0.452566681037576	1.28598632578299	3.02611880440611	-1.51290235485156	0.237525115644293	1.99460278371498	-2.52921500618526	-0.780484480752035	0.928820685708534	2.46991788590488	1.6990967070536	3.08425565914002	-1.60816970902457	0.0345832102646358	1.79826158073545	-2.39571348476857	-0.0647932707122712	1.92673696968632	-2.54795053270915	-0.681528729591486	1.55915261503117	-2.26216796390371	-0.232430328873982	1.69698933122897	-2.36742918541585	0.054439380835931	2.03149162061689	-2.49409543168822	-0.756217066981456	1.12835220627166	-2.91601914727806	-0.725013406153828	1.11175881848538	2.80323036162581	-1.81317389871549	-0.0843856196038616	1.86799668032852	-2.0925012542071	0.0233254091807396	1.81902267102136	-2.77421062088981	-1.07937626945963	0.737167367578008	2.90109154092329	-1.07188178813588	0.842331728744316	2.54385829360618	-2.10574601743149	-0.468339812031079
11	-0.481239360357158	1.15557977517577	2.79323810477292	-1.84927757346183	-0.203521307106128	1.44766010106751	3.09900059220808	-1.55111934550202	0.0181124815767091	1.42008947312017	2.490931892307	-2.82274215947184	-1.57525164916881	-0.15583688938699	1.37198159341806	-3.04113085729166	0.193522311475407	2.04221067555585	-2.67597805972439	-1.12175383383661	0.759631215404538	-1.83566967565865	-0.148641936757781	1.45717560270524	-2.52708184492135	0.66396066223272	2.30019122714116	-2.45376901241352	-0.914121632493447	0.768972417189163	-2.54341673976926	-0.202075887146325	1.41389134289005	2.94529027013696	-1.81881031009464	-0.265550458108309	1.52517160510473	-1.5331940530519	0.420942700923975	1.9811697953391	-2.79796149296805	-1.29315168673	0.271051283387142	2.29547317125845	-0.72349647288072	1.01392675362381	2.55706916015229	-2.21608818358929	-0.704643160291939
12	-0.507854862424342	1.0327273825402	2.57350208089603	-2.16655268582871	-0.618408752262783	0.937158216646324	2.50001045456489	-2.22090380002969	-0.682526824011662	0.790124802371997	2.15493634873564	-2.86499762068732	-1.6337450634583	-0.38821590044137	0.837997893258395	1.84718136675243	1.70666585726969	2.37548064264871	-2.76737565533289	-1.63033894134461	-0.8048136231698	-0.699875112519882	0.0199855831160957	0.940211648885822	1.17554937784042	1.54839929010973	2.6349984631085	-2.42036080190366	-1.19381059964052	-0.172158905910309	-0.146430381783949	0.543707948883876	1.75924037201552	3.06349847981442	-1.91280532704476	-0.670503436522317	0.229745824593267	0.0812796844383732	0.964271039326426	2.18586894748734	-2.81655640967621	-1.53772092077953	-0.327016985144902	0.506674344437786	0.470912971960562	1.40779018218177	2.6625631754854	-2.29867601092079	-0.970386241832265
13	-0.532039596158644	0.917620720960168	2.36689097149732	-2.46520807201319	-1.00899940352096	0.457013114950369	1.93866651169285	-2.84236930813491	-1.32257545549017	0.193543671005266	1.66593557376884	3.05945411755549	-1.91892318557495	-0.69989877682894	0.416175328353592	1.35871661420781	2.0499927020118	2.70338216724473	-2.75499505030294	-1.87415251765141	-1.0882350253118	-0.466587059799212	0.10570481213738	0.674356074214418	1.22304845702058	1.93919155109614	2.8557143632262	-2.42284124763355	-1.44133016394773	-0.594873689990527	0.132317809038602	0.987750748256487	2.02232937718079	3.13658301142092	-2.03892140075778	-1.02470239875334	-0.205870930670838	0.488813471537934	1.34020700881324	2.36205572648695	-2.82682840460894	-1.73216926261175	-0.708222727975752	0.155973808299966	0.890540048913921	1.75106192800537	2.79688417468825	-2.34607694125921	-1.18832349970194
14	-0.553432877887825	0.810234573035366	2.17275460960715	-2.74710235187287	-1.37973556601943	-0.00299730712164016	1.391880744019	2.81870566077793	-1.98773964101993	-0.452934046567356	1.1030597642391	2.59769448497942	-2.3080970038484	-1.05521927652769	0.0772019917618953	1.08491214436162	1.9685220626068	2.76836528998956	-2.732745392775	-1.94899213150254	-1.19614028704879	-0.512877438563689	0.0970425245789405	0.688300641776641	1.34567473442214	2.11131534487294	2.96590529567642	-2.41844670962148	-1.51789001536574	-0.635430174760551	0.250817847641954	1.18153768527662	2.16555681871612	-3.10713790286003	-2.1092665020782	-1.15894186740921	-0.266675060286893	0.603702062981455	1.50759096399938	2.46355525962508	-2.83015639666731	-1.83774119319552	-0.871887320448749	0.0515298413339073	0.951910187208162	1.87999905368	2.86749125977108	-2.37922965569693	-1.32687891632562
15	-0.571664619132477	0.710529522985933	1.99048719908036	-3.0136857911612	-1.73341011075665	-0.448036477825097	0.849370433997586	2.17215491912216	-2.73550630926775	-1.25234092263037	0.399740762236065	2.09958647534129	-2.67689502041413	-1.37342154181393	-0.211878167019763	0.840197774217785	1.79846815376967	2.67818122028464	-2.78395707391153	-2.0052645380244	-1.26571672586547	-0.570238922694527	0.0886952868979249	0.747680407997738	1.45218890939201	2.22105275350003	3.0455239530001	-2.37543833387992	-1.48973763617059	-0.586039991658555	0.33764601434699	1.28334579198942	2.24600677571339	-3.06992130959325	-2.11235570500802	-1.17390761521456	-0.253828821557521	0.658830402680455	1.57760449900251	2.50946366273597	-2.83084175778719	-1.8842916059942	-0.941193072407675	-0.00326811700029776	0.936075408833676	1.88877956583758	2.86354422532982	-2.42419861644626	-1.41943544641769
16	-0.586053180153988	0.619048219656406	1.8206376659932	3.01914115226651	-2.06789399269573	-0.872873983358549	0.323121668769402	1.52408890342863	2.73908365010974	-2.28811559977745	-0.868389327738904	1.43639416456511	-2.80703372000006	-1.51073270650574	-0.384641935610631	0.65519753450604	1.62659669776304	2.53608190473943	-2.89414573013575	-2.09177243604535	-1.33366095440781	-0.611153130940398	0.0916397328453595	0.798948042856709	1.53426614828777	2.30985520928662	3.12629983355335	-2.30455439157208	-1.42190094726361	-0.513550420222515	0.415929476164031	1.36054730460118	2.31251707073297	-3.01960648840559	-2.07601015464398	-1.14298860734323	-0.219735993818859	0.697426186670108	1.61298813958313	2.53032821101761	-2.83222104276003	-1.90805611583736	-0.980117410240764	-0.0469482907276316	0.894457673022721	1.84766330792673	2.8147357722725	-2.48893253051386	-1.5025370505152
17	-0.595269827836752	0.537371279437798	1.66543487164924	2.7886569720904	-2.37655874621738	-1.26459269942946	-0.160140531122372	0.933577124683956	2.00926982055671	3.04870061701458	-2.28644288646119	-1.65040277459325	-1.65581945226201	-1.15906931879607	-0.309666773034697	0.609339980556002	1.52641395503784	2.41766787549273	-3.00929989072384	-2.19053684848429	-1.40671891368763	-0.65019248221238	0.0920381618707034	0.836264250237197	1.59758259673284	2.38605892075496	-3.07706205765083	-2.22495323914887	-1.34269283767126	-0.433999137302277	0.495379067549432	1.43774647205113	2.38457415536837	-2.95482565140398	-2.0190158609723	-1.09308099483048	-0.176402356991124	0.733195450272162	1.63850736067497	2.54229836034943	-2.83615017915946	-1.92823405203664	-1.01489776347898	-0.0936959651906344	0.8379586020868	1.78232262505776	2.74043952496301	-2.57208780137035	-1.59299176042365
18	-0.597334271526911	0.467924981094586	1.52812991850045	2.58274589570286	-2.65220008211647	-1.61159490777005	-0.58076196349108	0.436496721285917	1.43322637116594	2.39659948514043	-2.97940547153244	-2.16240580573544	-1.45555848251291	-0.799322295067294	-0.0897484546290892	0.69635049575677	1.52586573898557	2.366798559135	-3.08314329898424	-2.26674605525954	-1.46943892772606	-0.688144949034843	0.084388973117907	0.857921562502586	1.64246472293477	2.44632481506687	-3.00798794422228	-2.15105542156447	-1.26559851630873	-0.354058970901477	0.577797218950217	1.52131040464975	2.46683067226094	-2.87685898191674	-1.94810196546129	-1.03141600524282	-0.125727816772592	0.771323674978115	1.66259000424886	2.55099353478009	-2.84379826096158	-1.9526070618479	-1.05576490172353	-0.15030899479919	0.766767021628028	1.69819433137724	2.64574066030083	-2.67401867959237	-1.69796504977075
19	-0.590097291069288	0.413113428270401	1.41149030757788	2.40461251972839	-2.89125007675098	-1.91047937102108	-0.937362822178628	0.0264148728513256	0.978233619294785	1.91409915631182	2.82839267886859	-2.56853564844538	-1.71444790221188	-0.889050793810128	-0.0796231341891852	0.728119427867593	1.54064678103284	2.35604642681911	-3.11397162401376	-2.30718097405204	-1.50830379172171	-0.71602715591458	0.073456658350828	0.865750793789706	1.66734803804561	2.48474171679398	-2.95946274190924	-2.0944238597449	-1.20106355553241	-0.280712181192231	0.660402837984987	1.61154837578626	2.56060493971395	-2.78498999631481	-1.86337199502536	-0.957955671821533	-0.0664590089961904	0.814407157769508	1.68810434934628	2.55795053340511	-2.85609298797398	-1.98457602374824	-1.1075216485064	-0.22154824176521	0.676997344151317	1.59188005136209	2.52639446917932	-2.8010448069435	-1.82590209313892
20	-0.57201230726292	0.374247817172376	1.31638774879085	2.25427390998357	-3.0953643907174	-2.16616557151768	-1.24120877782773	-0.320225281758308	0.597257510676646	1.51190621792568	2.42441875260683	-2.94813483565391	-2.0404298380508	-1.13884307004589	-0.248467694971875	0.625691426031199	1.48110009741895	2.31836541875074	3.14015309508102	-2.33329497907115	-1.53201318548558	-0.735418648972845	0.0606385148381765	0.860852245319687	1.67051122976085	2.49545734271467	-2.94126432767805	-2.06719361482237	-1.16102018909862	-0.222761770880937	0.739604698328701	1.71003333140672	2.67062714022719	-2.67364469340977	-1.75976116031691	-0.868497087246332	0.00483644782620541	0.86516200302851	1.71688927199886	2.56383343131295	-2.87379786713602	-2.02641530594393	-1.17389436159439	-0.312567647757608	0.561832120664321	1.45429907619375	2.37031338647308	-2.96847034352966	-1.99409840617069
21	-0.542782885198061	0.350869978290988	1.2412414105145	2.1284505379691	3.01277484471822	-2.38845125047905	-1.5079713450593	-0.627542999664697	0.255033479314791	1.14297373755915	2.04060422528579	2.95286698391318	-2.39977478237869	-1.45249060619863	-0.499044761535251	0.442813087846536	1.3572889646629	2.23808107154285	3.08783606869876	-2.36966928214694	-1.56035595218219	-0.760388013912345	0.0364402626709423	0.835920908917374	1.64400328056904	2.46742615098806	-2.96884753398428	-2.08863907583436	-1.16505478578009	-0.193442352511095	0.8148147547826	1.8285233617732	2.81433538371872	-2.52604907144953	-1.62388478962604	-0.753251173369731	0.0950068947227061	0.928174829277917	1.75172864425661	2.56985956861393	-2.8971939842712	-2.07997271434979	-1.25852822866293	-0.429298519641461	0.412148731910872	1.27164758718756	2.15696941166023	3.07786449257791	-2.23914830223861
22	-0.503520041059517	0.340817866271595	1.18248819091017	2.02170580754264	2.85886395715945	-2.5885578576375	-1.75310766924592	-0.916245032599113	-0.0752399526983855	0.774203410435619	1.63877254541956	2.52851721427714	-2.82622688940836	-1.8465526247751	-0.819230691614743	0.219439769450508	1.21935095552153	2.15686977081269	3.03766628529163	-2.40600552195174	-1.59353445503642	-0.79721859752092	-0.00878432677771677	0.778626003845145	1.57164859500624	2.37804836728859	-3.07456280134879	-2.20304447579598	-1.26452974407958	-0.228897741789116	0.896233174834904	2.01755115406721	3.04730016658339	-2.2999307246909	-1.42754142891718	-0.59408014751258	0.215694163346974	1.0109235529185	1.79731989865552	2.57872312814895	-2.92519772102948	-2.14565886871132	-1.36347735913391	-0.575954584800989	0.220409615905927	1.0306435884536	1.86255254854226	2.72890423244223	-2.63248075687632
23	-0.456240420004293	0.341081446228166	1.13591745681478	1.92838650946803	2.71871859667557	-2.77587269126158	-1.98835553132452	-1.20083457199353	-0.411531964889939	0.382548253846148	1.18666759824088	2.01062811034244	2.87407401495549	-2.46442303294747	-1.35925280754307	-0.0671642057631627	1.16368149507688	2.18684383680669	3.07717209115986	-2.38295266445305	-1.59508064542197	-0.826510668821001	-0.0684090677241116	0.68498323537283	1.43835380656831	2.19683747095306	2.96820169775744	-2.51503628601355	-1.64485446301735	-0.558324203776975	1.08975174535113	2.5448674699263	-2.7529956413351	-1.91525324307918	-1.13025640169272	-0.369004325313023	0.379863044453923	1.12169203409125	1.85937789845022	2.59469362429745	-2.95431524881072	-2.22029398817482	-1.48550601520115	-0.74893537557892	-0.00928205386868571	0.73534748787294	1.48805207282637	2.25453913817164	3.04688239847805
24	-0.402741995226421	0.34931568433387	1.0986571390781	1.84517108864803	2.58874010358433	-2.95394914944504	-2.21667308452205	-1.48279897717576	-0.752574631068248	-0.0263761922327059	0.69515649472743	1.410795423147	2.11781977736088	2.80882677617452	-2.82842976949442	-2.53021624764616	2.25202087973044	2.76091588157321	-2.86611607845846	-2.18402306031598	-1.49439621117399	-0.803040464207207	-0.112842934738518	0.57392913300049	1.25458903784844	1.92492681731108	2.57698515490473	-3.0902561077589	-2.55935120977156	-2.27676641820137	-2.48055722760574	-2.41359412181405	-1.95993471877357	-1.375539255869	-0.741565432100429	-0.0847464898880388	0.584042510557887	1.25960177522129	1.93912014765221	2.62091005258379	-2.97933964045218	-2.29610770605418	-1.61332287740904	-0.93175157790868	-0.252316244078675	0.423719706432538	1.0944319751683	1.75658920598021	2.40415407559908
25	-0.343191119417834	0.36554500327694	1.07119768270842	1.77343846932319	2.47184518742841	-3.1173251899262	-2.42845989423702	-1.74580449421962	-1.07088835246802	-0.405990101075911	0.24537646525492	0.877598116681499	1.48142321038721	2.04144217712206	2.53360613273874	2.93170692918874	-3.0366024564125	-2.71843184325784	-2.31739047972915	-1.83031123060836	-1.2852238620248	-0.706645982902387	-0.11123750398464	0.489252771367807	1.08513801708295	1.66667766935708	2.2224193131995	2.73838397523761	-3.08254076549952	-2.67629753358599	-2.29893933206172	-1.90103101298443	-1.44974964819757	-0.943065068444366	-0.393201724548022	0.186896098089041	0.787422774118366	1.40157808571555	2.02468501498172	2.65343513928748	-2.99782178207179	-2.36469132625094	-1.7320977941427	-1.10174255911825	-0.475476565721359	0.144488169780117	0.755299283653348	1.35305569276707	1.93218058257596
26	-0.275258058433032	0.392942663145788	1.05794193971372	1.71934745370359	2.37666863346947	3.02928497149716	-2.6067815530134	-1.96618096819896	-1.33341868559812	-0.710201068073091	-0.0987132718072218	0.498314830137473	1.07765199824022	1.63589229306528	2.17034523612873	2.68071079649468	-3.11205978659168	-2.63228665462308	-2.15113396224346	-1.65859614293656	-1.1499839535279	-0.625897568500114	-0.0903104258688164	0.45130492359608	0.993140959624679	1.52971606788593	2.0564419910606	2.57041082800917	3.07143740404774	-2.7202960826358	-2.23179529316788	-1.73828483447765	-1.23309947015515	-0.712543968903953	-0.175925904015618	0.375406952334284	0.939125988673449	1.51264713800127	2.09349935031565	2.67945454238965	-3.01465461449275	-2.42424769265991	-1.83418487431641	-1.24611019221232	-0.661725716856906	-0.0828865606998255	0.488294027186426	1.04932540278586	1.59720501536936
27	-0.194810969505564	0.436521429686377	1.0649872029295	1.69028765518892	2.31207126649029	2.92992432747646	-2.73982384524999	-2.13136783501642	-1.52854214794689	-0.932075681083709	-0.342757187316562	0.238610037426331	0.811290702226359	1.37474668618729	1.92881037822506	2.47387362222859	3.01102644710525	-2.74113225236784	-2.2139712691547	-1.68835239001345	-1.16236670167732	-0.634881044314616	-0.105661808213422	0.424745112518349	0.95530154089475	1.48483547578802	2.01239297039273	2.53752441607874	3.06045318254323	-2.70110223805851	-2.17935337844042	-1.65585061760084	-1.12907426512201	-0.597883007486234	-0.0616459764573361	0.479755285570201	1.02601067749606	1.57649785948304	2.13039187903175	2.68674883037514	-3.03862602312679	-2.4804102730292	-1.92287014364244	-1.3671282532499	-0.814368725514931	-0.265864980570318	0.276986355967997	0.812627141848859	1.33929794560556
28	-0.0981184971718006	0.500237439765309	1.09641002016507	1.69025119650139	2.28160104601514	2.87028864697972	-2.82705113224264	-2.24423256334117	-1.66462468662937	-1.08840082130877	-0.515710985377583	0.0533348491059551	0.618686845204537	1.1803769715268	1.73853876831878	2.29341987156779	2.84538076078868	-2.88831150185815	-2.34078517800226	-1.79473716697762	-1.24976021627381	-0.705586766487778	-0.16212046157186	0.380570319759923	0.922297143562757	1.46282345024516	2.00194522329142	2.5395602853639	3.07571036754936	-2.67259702669919	-2.13867347228169	-1.60531143968581	-1.07210346247978	-0.538684935566763	-0.00477898102129547	0.529775793707045	1.0650142318902	1.60084658958638	2.13706856466451	2.67337468747819	-3.07381384720316	-2.53859736721264	-2.00470268549948	-1.47273897618349	-0.943383840174335	-0.417386902709747	0.104425087776903	0.621143767354607	1.13177864149614
29	0.0159663599388818	0.584672708241573	1.15198427137559	1.71788229450543	2.28235827945835	2.84541725496317	-2.87610363475126	-2.31578940002717	-1.75675405760885	-1.19889418610921	-0.642069277809743	-0.086097826787475	0.469244386423245	1.02422225724769	1.57913366578788	2.13429411504335	2.69001205098706	-3.03663092258142	-2.47908134818682	-1.92047135346131	-1.36091744045281	-0.800728972198454	-0.240403630276611	0.319410852020535	0.877985722005156	1.43459811203657	1.98861662402884	2.53956699294174	3.08716629715052	-2.65186129997331	-2.1110689458398	-1.57344067282619	-1.0386974380292	-0.506527175362825	0.0233777664860691	0.551292386792208	1.07743985950224	1.60198012774855	2.12500448957814	2.64653436717238	-3.11666262988893	-2.5983287400362	-2.08182464227987	-1.56738493033354	-1.05530017414905	-0.545913458639893	-0.0396160609455698	0.463158787863354	0.96194554788399
30	0.145136962405984	0.686511688015902	1.2271860941876	1.7672272268667	2.30672315976557	2.84578728215435	-2.89862208110352	-2.35995489443185	-1.82117519376858	-1.28201352860783	-0.742146144391259	-0.20118988571816	0.341300527907639	0.885830774506767	1.43295771227468	1.98326854278323	2.53734331724628	3.09569574883603	-2.62449582064479	-2.05675222932435	-1.48451739627205	-0.908507478706713	-0.329925350828766	0.249606856989233	0.828220102634609	1.40404099180305	1.97543591871465	2.54118728758181	3.10056520065727	-2.62988416668576	-2.08368693877237	-1.54366647046518	-1.00930931624741	-0.480036892672809	0.0447326854361906	0.565544676718031	1.08288474049438	1.59716788459966	2.1087351704591	2.61785509477873	3.12472753385986	-2.65369641499593	-2.15096765623745	-1.65024539866763	-1.15155051717695	-0.654945493003386	-0.160528839392686	0.331571053878993	0.821203114359197
31	0.283942267276176	0.799173386843123	1.31417343789291	1.82904881453164	2.34393103486318	2.85898207708849	-2.90878440760572	-2.39275390074099	-1.8758131481244	-1.35759715252221	-0.837660342443028	-0.315459921905754	0.209663069858606	0.738503935872229	1.2720130005838	1.81130688219214	2.3576608985602	2.91246241311959	-2.80609171240735	-2.2304818436005	-1.64334639383553	-1.04522452004213	-0.438191657201943	0.174009620919158	0.786427497693864	1.39390919413248	1.99220978344622	2.57866794032359	-3.13092749468278	-2.56997299291473	-2.02065942755647	-1.48164782012328	-0.951529962895912	-0.428979713304867	0.0871797127970321	0.597957114566811	1.10419939029324	1.60660821455422	2.1057597768132	2.60212393490467	3.0960812487669	-2.69524787472293	-2.20525003929423	-1.71692107019038	-1.2301171055605	-0.744733834907507	-0.260701708884441	0.222017894947774	0.703435867812753
32	0.424855770244595	0.914064458619205	1.40318937934305	1.89232141574289	2.38157152870804	2.8710755387973	-2.92218496465257	-2.43163321425805	-1.94019820254405	-1.44755871991765	-0.95330847996612	-0.456928085367163	0.0422544513311911	0.545120016360155	1.05283953979399	1.56699154109738	2.08973147816069	2.62402888573205	-3.10921268321226	-2.53811309438347	-1.9389358706736	-1.30454005856042	-0.631553112906102	0.0724769561589071	0.785203589755845	1.47893606188365	2.13635712056266	2.75469937631145	-2.94379918834611	-2.38542945550678	-1.84691074271398	-1.32326437979435	-0.810833910753863	-0.306964165256056	0.190282548863205	0.682338233697294	1.17027837469368	1.65492510363652	2.13691842441897	2.61676564959869	3.09487595340421	-2.71160066883121	-2.23601515267078	-1.76131942737926	-1.28731731385286	-0.813844972356408	-0.340768440734554	0.132016885546057	0.604585215238452
33	0.560570284783758	1.02318692964616	1.48551418688923	1.9475686963537	2.40936942643153	2.87093799597973	-2.95088619785054	-2.48970414578016	-2.02866820635391	-1.56773961829933	-1.10687193239832	-0.646008157318733	-0.185076311927946	0.276017697964752	0.737401869671065	1.19925842287419	1.66186062757348	2.12564394213308	2.59135516829807	3.06040105358119	-2.7473902252398	-2.25781379743207	-1.72550336832109	-0.918375900282539	1.6619732567519	2.41976184905604	2.94628181887741	-2.84985860311554	-2.37652375573786	-1.90960736231171	-1.44625564304208	-0.985117470257528	-0.525463039101515	-0.0668548518132536	0.390994819961707	0.848292837896068	1.30520143574823	1.76185857163085	2.21838992437614	2.67491615779369	3.13155728220679	-2.69475025250768	-2.23751142007382	-1.77978484528456	-1.32144321627294	-0.862361554041708	-0.402421614385583	0.0584821461882659	0.52043496703262
34	0.688043174044088	1.12377742147034	1.55881858205889	1.99308983381464	2.42649676539303	2.8589228025179	-2.99296203126238	-2.56296765654618	-2.13450607090106	-1.70786390458593	-1.2834064211939	-0.861603189654392	-0.443063782153362	-0.0285879879808751	0.380762909456202	0.783564556490635	1.17788571674552	1.56109042057615	1.92958698074788	2.27857881392297	2.60203924082388	2.8935342351328	-3.13409355053671	-2.9103726837453	-2.70165756852638	-2.48315172821551	-2.2353840575052	-1.95162066546123	-1.63459301478347	-1.29053208243222	-0.925671464896983	-0.545087069233244	-0.152606066469957	0.248966512215995	0.657590610372067	1.07178203917185	1.49045910893008	1.91283431245	2.33833867925912	2.76656886047442	-3.0859355371675	-2.65297752474887	-2.21783429874864	-1.78053113463137	-1.34103905666205	-0.899285905458594	-0.455167365525247	-0.00855909611547157	0.440668974271637
35	0.812300077396229	1.22241961731409	1.6316013730047	2.03973520593276	2.44669210158276	2.85232089646869	-3.02674078756363	-2.62432957088871	-2.22387287863138	-1.82565277530737	-1.4299964145876	-1.03728075676331	-0.647935976354827	-0.262446096302705	0.118655448434862	0.494798720715962	0.865403336753582	1.22992337692046	1.58791674748891	1.93914169479166	2.28367541228025	2.62203590328569	2.95527121247138	-2.99821592002058	-2.67003295293515	-2.34113071326895	-2.00934638903808	-1.67285138771176	-1.33031892749788	-0.980969429323331	-0.624514526670541	-0.261044751243436	0.109096028741069	0.485421827783767	0.867390015649792	1.25446049717	1.64613319021196	2.04196969051567	2.44160441566696	2.84474929925339	-3.03199041953375	-2.62237560740798	-2.20964633879875	-1.79378197325345	-1.37468767578378	-0.952195789792192	-0.526068052731943	-0.0959998744234821	0.338371402598367
36	0.944746944027393	1.33233304044966	1.71913177076821	2.10507626816463	2.49009289401378	2.8741010273367	-3.02617224715538	-2.64445061696816	-2.26401967704624	-1.88498443702918	-1.50745264275921	-1.13153188644357	-0.757325627898376	-0.384927966131204	-0.0144170653164904	0.354152739281838	0.720759938572424	1.08542546911079	1.44822215426513	1.80928283971928	2.16880584585421	2.5270562973037	2.88436212425697	-3.04208118909719	-2.68548498760007	-2.32859925868938	-1.97099352717134	-1.61226374036798	-1.25205067501872	-0.890053164426535	-0.526035102245895	-0.159826210344714	0.208682600315406	0.579547942574364	0.952785260339252	1.32838138939762	1.70630734069394	2.08653064810923	2.46902698272711	2.85379104243658	-3.04233833751017	-2.65292656666907	-2.26104418322768	-1.86651335647504	-1.46907873539497	-1.06838977691536	-0.663978717310029	-0.255233029451015	0.158638490087008
37	1.09464110354167	1.46320337358323	1.83139627017862	2.19921233461113	2.56664497885207	2.9336887897262	-2.98284542170313	-2.61658898093716	-2.25072673007452	-1.88525528885427	-1.52016781509878	-1.15545343881914	-0.791096702315079	-0.427077039978186	-0.0633683400509757	0.300061362023171	0.663250004318386	1.02624137861536	1.3890847214357	1.75183398090817	2.11454674627341	2.47728285611508	2.84010273576917	-3.08011975738973	-2.716958020565	-2.35354639304536	-1.98984055510551	-1.62580410982247	-1.26140939486369	-0.896637760944436	-0.531479292918178	-0.165931995656632	0.199999494274498	0.566305584140147	0.932973690708637	1.29999040548659	1.66734379048494	2.03502576971217	2.40303462629546	2.77137766957989	3.14007420273024	-2.77402630177374	-2.40449864672152	-2.0344480863116	-1.66376133401772	-1.29228082946504	-0.919788520672709	-0.545981299301486	-0.170432595436036
38	1.26170695322483	1.61367935710612	1.96572183884243	2.31786637757818	2.67014785409949	3.02260402502269	-2.90790989305313	-2.55498020751149	-2.20174693277925	-1.84816305355745	-1.4941805007551	-1.13975102027186	-0.784827260962604	-0.429364093705856	-0.0733201624480598	0.283340347245322	0.640645756330084	0.998614814924088	1.35725458340406	1.7165583822207	2.07650394370803	2.43705191453328	2.79814486041955	-3.12347839608883	-2.76154115685675	-2.39933950364337	-2.03699910010298	-1.67465784075193	-1.31246267203766	-0.950566123806603	-0.589122822889673	-0.228286272784822	0.131793833422239	0.490973540874671	0.849115631539044	1.20608958281335	1.56177042568605	1.9160364729766	2.26876589189544	2.61983206572192	2.96909762166054	-2.9667784179976	-2.62160892315059	-2.27880263960889	-1.93863873197015	-1.60147302212345	-1.26776638712623	-0.9381241003787	-0.613351350281884
39	1.43597589071749	1.77229832547268	2.10902717227079	2.44621888378745	2.78393422161268	3.12223822164869	-2.82198526305039	-2.48229263332405	-2.14179287739296	-1.80040707065181	-1.45805470302172	-1.1146550489828	-0.770128947391307	-0.424401047835873	-0.0774025696678798	0.2709254012359	0.620628087588818	0.971732728168721	1.32424394623531	1.67813899083077	2.03336315490743	2.38982576234632	2.74739718151972	3.10590734321069	-2.81803911427336	-2.45831893042041	-2.09839705963326	-1.73857830326223	-1.37918382041923	-1.02054139966459	-0.662975677411349	-0.306799203699169	0.0476948584125195	0.400237836470091	0.750588172149394	1.09853156126772	1.44387883785196	1.78646198410968	2.12612872039689	2.46273613248578	2.79614375142642	3.1262064414826	-2.83041790696786	-2.50753375224583	-2.18852563486432	-1.87362170463702	-1.56308203020171	-1.2571989195887	-0.956293198882938
40	1.60155118189241	1.9218626273062	2.24277684932269	2.56437007793562	2.8867261568134	-3.07324818016552	-2.74908152662544	-2.42384916244442	-2.09743146562816	-1.76969906249771	-1.44051297866391	-1.10972523852282	-0.777180095763092	-0.442716124724911	-0.106169451002673	0.232621559104955	0.573809811725413	0.91753088897924	1.26389213469937	1.6129594334637	1.96474206422071	2.31917654400742	2.6761110391462	3.03529259389515	-2.88682540930336	-2.52434100037322	-2.16100420653793	-1.79745386275364	-1.43437185072505	-1.07244655959729	-0.71233584372798	-0.35463457018394	0.000149283430159983	0.351607980982128	0.699436941139704	1.04342897922706	1.38346253323355	1.71948666396796	2.05150522305456	2.37956193592958	2.70372747849981	3.02408907012368	-2.94244259630365	-2.62939735708275	-2.31986035568912	-2.01373173066266	-1.710911101371	-1.41129527785865	-1.11477476728465
41	1.73997489597433	2.04267343695856	2.34595780210651	2.649911862952	2.95463119673176	-3.02296034113949	-2.7163671795935	-2.40863128492835	-2.09958790698032	-1.78904737658107	-1.47679107662402	-1.16256689340446	-0.846084214481199	-0.527008660205442	-0.204956943934913	0.120507401316335	0.449876149937759	0.783694268439385	1.12255031412875	1.46705465845582	1.817799382305	2.17529300040571	2.53986486631438	2.91154064054964	-2.99328148874969	-2.60920728537242	-2.22100327789022	-1.8307776029885	-1.44094927308135	-1.05393868583356	-0.671857813359416	-0.296293365660643	0.0717720518048824	0.431915700880329	0.784157453555539	1.12882155471421	1.46641223197701	1.79751825242636	2.12274786793195	2.4426890228505	2.75788798191335	3.06884021623174	-2.90719646216961	-2.60345793253407	-2.30278068398126	-2.00485477476864	-1.70940319838766	-1.41617623248642	-1.12494629244037
42	1.83457682078226	2.11682155187369	2.39925362010982	2.68191442338108	2.96485273146822	-3.03505899267745	-2.75138128825213	-2.46721686746525	-2.18246591096015	-1.89700680240221	-1.61069003902152	-1.32333001370178	-1.03469376359033	-0.74448532232062	-0.452323584980139	-0.157710415312968	0.140016223178082	0.441752602022806	0.748737080834313	1.06271900006533	1.38622784444058	1.72300547673652	2.07868735536305	2.46177979979634	2.88459661691136	-2.92103348045288	-2.38020788121532	-1.79536015613377	-1.2192454185311	-0.697268437012714	-0.238278308731376	0.16990906431568	0.541949425002886	0.889004969039633	1.21863774134887	1.53585043452374	1.84398279281005	2.14531120086075	2.44142539880046	2.73346323887807	3.02225869375781	-2.97474833191112	-2.69070831440606	-2.40843204452497	-2.12762068861461	-1.84803104355106	-1.56946128137738	-1.29174065241212	-1.01472194308968
43	1.88277728705247	2.14199269047616	2.40063579940271	2.65864799091203	2.91596097801163	-3.11069058803885	-2.85503053679336	-2.60035640450139	-2.34680256719367	-2.09453122714381	-1.8437398843295	-1.59467127315915	-1.34762672919364	-1.10298438266962	-0.861224218718855	-0.622963000123403	-0.389003451808409	-0.160404094288294	0.0614213160692962	0.274563267464773	0.47642379374829	0.663473270324653	0.831011319853626	0.97314811154397	1.08360675804012	1.15849292999267	1.20170447523257	1.22950906886376	1.26617489936535	1.33115844793853	1.43156865304567	1.56505194381167	1.72560340433403	1.90709135996265	2.10447364404487	2.31392347817634	2.53261861080932	2.75848971780114	2.99001235793843	-3.05713241412947	-2.8174264342176	-2.57470330474662	-2.32946133921803	-2.08208723495746	-1.83288352001642	-1.58208841654592	-1.3298903901083	-1.07643893603366	-0.821852671451617
44	1.91377103105006	2.15149660745628	2.38818267580926	2.62373980101524	2.85806907365915	3.09106114227486	-2.96059008831542	-2.73064720927454	-2.50244205512506	-2.27613520726092	-2.05190172186068	-1.82993104094486	-1.61042611987212	-1.39360140434303	-1.17967918347222	-0.968883737540191	-0.761432615389152	-0.557524363286276	-0.357322156594821	-0.160933154406925	0.0316158919724819	0.220405132629159	0.405647120572304	0.587706732361473	0.767109951317723	0.944536263699481	1.12079158550844	1.29676260028384	1.47335811175	1.65144673920389	1.8318013875592	2.01505889756501	2.20169905192238	2.39204245667138	2.58626334065791	2.78441175081562	2.98643978303088	-3.09095761417466	-2.88157804668492	-2.66880416118587	-2.45284733912758	-2.23392188137112	-2.01223723154374	-1.78799285981322	-1.56137516272081	-1.33255582961096	-1.10169123566316	-0.868922524709122	-0.634376132894232
45	1.97670887969577	2.19881703408272	2.42007448807262	2.64044348061993	2.8598861058225	3.07836474080059	-2.98734273662104	-2.77090108602021	-2.55552879583349	-2.34125597678136	-2.12810866098593	-1.91610766534743	-1.70526733568865	-1.49559419091459	-1.28708549853551	-1.07972782682753	-0.873495633874822	-0.668349968469741	-0.464237370538168	-0.261089067160464	-0.0588205619107674	0.142668292164798	0.343492663701728	0.543781515262562	0.743675772635839	0.943325932769445	1.14288919923644	1.34252627714692	1.54239799208178	1.74266191502549	1.94346917470298	2.14496162027164	2.34726946385573	2.55050948895086	2.75478386335401	2.96017954994853	-3.11641703695945	-2.9085783603038	-2.6994467726278	-2.48899216634879	-2.27719596523331	-2.0640497008694	-1.84955355528281	-1.63371492885107	-1.41654707771162	-1.19806785100762	-0.978298546316946	-0.757262891804197	-0.534986156052359
46	2.09806861023469	2.30959643959406	2.52064836079337	2.7312201355322	2.94130889091132	-3.13227201663031	-2.92315159638664	-2.71451288755365	-2.50635155182535	-2.29866100556245	-2.09143225242511	-1.88465372809124	-1.67831116189775	-1.47238746052433	-1.26686261896915	-1.06171366400596	-0.856914635030114	-0.652436606670993	-0.448247756757857	-0.244313482177322	-0.040596563873649	0.162942619241371	0.366345829324483	0.56965666512171	0.772920219166703	0.976182703378661	1.17949105109084	1.38289250454437	1.58643419751283	1.79016274293782	1.99412383523861	2.19836187632682	2.40291963335178	2.60783793489317	2.81315541078911	3.01890827913587	-3.05805512486435	-2.85133323489158	-2.64408316326688	-2.43627949341059	-2.22789956625642	-2.01892342188802	-1.80933370844287	-1.59911556342058	-1.3882564725818	-1.17674611148195	-0.964576174389072	-0.751740194924358	-0.538233362274505
47	2.27180616258663	2.47484969508376	2.67767039795609	2.88027183897034	3.08265825975394	-2.99835070583935	-2.79637878029294	-2.59460486611083	-2.39302180152872	-2.19162165643814	-1.99039572591982	-1.7893345290089	-1.58842781309282	-1.38766456428754	-1.18703302407023	-0.986520712367002	-0.786114457204131	-0.585800430931855	-0.385564192922979	-0.185390738537504	0.0147354459687296	0.214830323025039	0.414910238357226	0.614991851268908	0.815092061320239	1.01522793220485	1.21541661368251	1.41567526246273	1.61602096295207	1.81647064877451	2.01704102594977	2.21774849857013	2.41860909775304	2.61963841456727	2.82085153753671	3.02226299522138	-3.05929860291647	-2.85744938401284	-2.65536209520986	-2.45302490934182	-2.25042676066716	-2.04755736774649	-1.84440725091927	-1.64096774473657	-1.43723100578113	-1.23319001636729	-1.02883858466399	-0.824171341822749	-0.619183736721395
48	2.47985788946469	2.67480756552213	2.8696618330684	3.06442395304054	-3.02408788405582	-2.82949932964591	-2.63499172141	-2.4405608568893	-2.24620230411022	-2.0519114061852	-1.85768328709749	-1.66351285868961	-1.46939482886513	-1.27532371100442	-1.0812938345841	-0.887299356979619	-0.693334276419678	-0.499392446050506	-0.305467589057601	-0.111553314782599	0.0823568642364286	0.276269514381464	0.470191262315571	0.66412877568256	0.858088743244405	1.05207785455915	1.24610277930404	1.44017014634896	1.63428652268406	1.8284583923024	2.02269213513366	2.21699400611881	2.41137011450756	2.60582640345107	2.80036862995156	2.99500234521863	-3.09345243171085	-2.89862000398901	-2.70368085829547	-2.50863045391383	-2.31346454726326	-2.11817920884706	-1.92277083985352	-1.72723618848081	-1.53157236607428	-1.33577686318011	-1.13984756563553	-0.943782770831095	-0.74758120429619
49	2.70610650056779	2.89284030358586	3.07953596323538	-3.01698995150414	-2.83036487828634	-2.64377210629644	-2.45720954962383	-2.27067505680259	-2.08416641344112	-1.89768134511835	-1.71121752054334	-1.52477255497355	-1.33834401388644	-1.15192941689739	-0.965526241916171	-0.779131929532675	-0.592743887622032	-0.406359496157789	-0.21997611222119	-0.0335910751937249	0.152798287880617	0.339194656777452	0.525600712432961	0.712019131158464	0.898452578743419	1.08490370446161	1.27137513499498	1.45786946828913	1.64438926735383	1.83093705402109	2.01751530267231	2.20412643394474	2.39077280842622	2.57745672034549	2.76418039126372	2.95094596377093	3.13775549518911	-2.95857435589814	-2.77167110721451	-2.58471830215734	-2.39771428737733	-2.21065752627518	-2.02354660535051	-1.83638024059758	-1.64915728396558	-1.46187672990378	-1.2745377220142	-1.08713955983702	-0.899681705796057
50	2.93959859070962	3.11798420394878	-2.98682880489456	-2.80846893811123	-2.63012059745724	-2.45178285637279	-2.27345476811261	-2.09513536671079	-1.91682366795992	-1.73851867040384	-1.56021935634293	-1.38192469285033	-1.20363363279667	-1.02534511588097	-0.847058069664399	-0.66877141060348	-0.490484045079003	-0.312194870416378	-0.133902775893	0.0443933562721178	0.222694649951434	0.401002234169931	0.579317242199528	0.757640810692463	0.935974078859379	1.11431818769799	1.2926742792783	1.47104349609042	1.64942698046105	1.8278258740449	2.00624131739693	2.18467444963185	2.36312640817666	2.54159832862253	2.72009134468164	2.89860658825513	3.07714518961754	-3.02747702945618	-2.8488883265383	-2.67027288105932	-2.49162956488581	-2.3129572486543	-2.13425480077966	-1.95552108631361	-1.77675496565009	-1.59795529307459	-1.41912091515507	-1.24025066897294	-1.06134338019288
51	-3.10957230554477	-2.93954649432828	-2.76952339649285	-2.59950266958729	-2.42948396338033	-2.25946691995621	-2.08945117376904	-1.91943635165561	-1.74942207280595	-1.57940794869033	-1.40939358294135	-1.23937857118931	-1.06936250084867	-0.89934495085321	-0.729325491337358	-0.55930368326057	-0.389279077971721	-0.219251216710021	-0.0492196300388178	0.120816162791599	0.290856654556332	0.460902350847683	0.630953770951002	0.801011448809404	0.971075934082352	1.14114779330339	1.31122761114251	1.48131599177886	1.65141356038979	1.82152096476244	1.99163887703425	2.1617679955692	2.33190904697667	2.50206278828014	2.67223000924319	2.84241153486059	3.01260822802237	-3.10036431482029	-2.93013453190153	-2.75988673598443	-2.58961988220118	-2.41933287157426	-2.24902454713156	-2.07869368978544	-1.9083390139657	-1.73795916299646	-1.56755270420679	-1.39711812376475	-1.22665382122469
[truncated: 58 more columns]
