# Supplementary material for: Reconstructing spruce budworm outbreak severity: a comparison of paleoecological and tree-ring signals
Source: PLoS One. 2025 Aug 12;20(8):e0329406. doi: 10.1371/journal.pone.0329406 (PMC12342301; doi:10.1371/journal.pone.0329406)
Supplement: S7 Dataset — (ZIP) [file pone.0329406.s007.zip › Belanger wavelet data/GSI/GSI_wavelet_power.corr.txt]

V1	V2	V3	V4	V5	V6	V7	V8	V9	V10	V11	V12	V13	V14	V15	V16	V17	V18	V19	V20	V21	V22	V23	V24	V25	V26	V27	V28	V29	V30	V31	V32	V33	V34	V35	V36	V37	V38	V39	V40	V41	V42	V43	V44	V45	V46	V47	V48	V49	V50
1	0.0738275246255698	0.0606282005892518	0.0398386678111513	0.0217887234135716	0.0107660105002674	0.00550802378866132	0.0032971921984179	0.00229565764267077	0.00171625460891342	0.00130944781772179	0.00102124331589889	0.000827916868006724	0.000688250596278263	0.000575053607322484	0.000490231073172192	0.000435486368258756	0.00039759113988238	0.000358972527143374	0.000310325744240049	0.000261889975437969	0.000229531109603356	0.000216884188936306	0.000214918698791153	0.000208124371737802	0.000189605526081278	0.000165657291284304	0.000146416283466603	0.000137900389811622	0.00013544412368033	0.000130933575480894	0.000122887710740455	0.000114261932482715	0.000107184622080956	9.94927654735013e-05	8.78301952293771e-05	7.59207723399088e-05	7.27779457646551e-05	7.88047473545322e-05	8.42059541789764e-05	7.87869835776391e-05	6.16163946963133e-05	4.61732218042744e-05	4.34317660549718e-05	5.04011616418044e-05	5.79419636823465e-05	5.90820369944153e-05	5.51735839763243e-05	5.13465904726828e-05	4.84427061171336e-05
2	0.098677652866317	0.0795082518820162	0.0496791993565628	0.0246142554206318	0.0102930873956218	0.00427702548513586	0.00225765682912685	0.0015628946188927	0.00119185946718153	0.00090602975829232	0.000695428753922013	0.000563022445192549	0.000470443656948966	0.000389018960422408	0.000327504057914282	0.000294716953201725	0.000278013647861333	0.00025634046312268	0.000217603103492031	0.000174418684745954	0.000147660786670978	0.000143242033081255	0.000150844838675018	0.000151528725676346	0.000136613074290668	0.000113957000587528	9.6462181238133e-05	9.18175710521071e-05	9.41133017597021e-05	9.29482230815791e-05	8.67575727859165e-05	7.9985526397829e-05	7.57385952756196e-05	7.09406998806555e-05	6.02551040029966e-05	4.78602200846085e-05	4.58096309848416e-05	5.56807033528617e-05	6.56060063759289e-05	6.21809606173256e-05	4.34430146915686e-05	2.60652262665325e-05	2.40560508712037e-05	3.36019300757847e-05	4.31472878449537e-05	4.43765074974155e-05	3.96466536135483e-05	3.58984746803916e-05	3.38447800904693e-05
3	0.11815649432766	0.0936158078254141	0.0558039261008606	0.0249698092443383	0.00845105564854617	0.00240403427100456	0.000935766530243675	0.000688283288959055	0.00057964404945232	0.000444178351889961	0.000329368409134191	0.000267771104912835	0.000229211764300691	0.000185646264317587	0.000150495473149822	0.00013894453006477	0.00014166802022535	0.000137713839849165	0.000113466872201131	8.09533341784209e-05	6.21881584811462e-05	6.44038044870303e-05	7.81422715470139e-05	8.45442256886277e-05	7.46127855729485e-05	5.62461190593535e-05	4.26536812498889e-05	4.18454136177201e-05	4.76433478159923e-05	4.90290862378803e-05	4.47379122055888e-05	4.01926920055144e-05	3.91946179936306e-05	3.82645597801274e-05	3.04725577476806e-05	1.93006372626856e-05	1.79705560917989e-05	2.94083495545692e-05	4.20690047214085e-05	4.15721064756653e-05	2.47240592627765e-05	8.30913296332554e-06	7.03588766786979e-06	1.68983557417886e-05	2.59965812620597e-05	2.62944499877439e-05	2.10292103779511e-05	1.79620752771463e-05	1.73457072028967e-05
4	0.129008277044921	0.101236485335976	0.0586079160407019	0.0244929080350992	0.00698512015633555	0.00117488381702134	0.000131680616199574	0.000154832230801707	0.000193040786788491	0.000150213964333235	9.88074965703848e-05	8.14550068008964e-05	7.67217357056327e-05	5.9310005823617e-05	4.17502020984775e-05	4.06724075759335e-05	5.12399870305826e-05	5.69386928643281e-05	4.52651906440121e-05	2.46587413717292e-05	1.31058793795148e-05	1.71978323703542e-05	3.02771984186609e-05	3.76313265558933e-05	3.19126562090893e-05	1.9300161972995e-05	1.02454038548473e-05	1.13172568414551e-05	1.7424444917625e-05	1.92768191331578e-05	1.61527678460984e-05	1.32093986039022e-05	1.42000282933191e-05	1.6203524888947e-05	1.21896119763602e-05	3.97906739606486e-06	2.97010838734247e-06	1.27560829420772e-05	2.47536619914781e-05	2.68141148347122e-05	1.48960260260137e-05	2.16771749853789e-06	1.02591431805224e-06	8.26480186184657e-06	1.42881693760146e-05	1.30136262807819e-05	7.84886504276215e-06	5.7498650850068e-06	6.4098937930764e-06
5	0.131852852864042	0.103669458076754	0.0601154359672214	0.0251780522500594	0.00723175396382821	0.00123022749916727	7.60011606307175e-05	3.44714050481529e-05	5.99527753917746e-05	4.02548666041623e-05	1.56317383507598e-05	1.30974851979414e-05	1.86676089139912e-05	1.33993393873786e-05	4.8987100827974e-06	5.63151744238549e-06	1.42116686146499e-05	2.09251730079597e-05	1.69712071479212e-05	6.41957184665075e-06	2.92895304969637e-07	2.97028076261182e-06	1.0997926253674e-05	1.57435334189897e-05	1.27449069099214e-05	5.68064192545116e-06	6.200006651508e-07	1.60243426507076e-06	5.50250108647924e-06	6.38832263527893e-06	4.04263706724032e-06	2.112832239484e-06	3.4630364521345e-06	6.47663757581121e-06	5.83586128163374e-06	1.68519503336861e-06	1.32387924837465e-06	7.83235243848128e-06	1.67278735606037e-05	2.0179752576994e-05	1.40634907071349e-05	5.9033572990673e-06	4.06468910010145e-06	7.02280192976024e-06	9.01321299223904e-06	6.48394324697563e-06	2.10170967652669e-06	7.55487665514551e-07	1.85964285360741e-06
6	0.129772206280854	0.103423916173262	0.0618837765267939	0.027598874273957	0.00908199733883463	0.00220159275642852	0.000430468533870864	0.000103791168702437	4.23630413432915e-05	1.65862886747959e-05	2.03413705757972e-06	1.03380943505051e-06	5.28976160020396e-06	4.24063629072806e-06	7.29911130112292e-07	1.07389170624886e-06	5.3427559759469e-06	9.50463490131456e-06	8.94300433740349e-06	4.81638406109058e-06	2.17519610203092e-06	3.16936359430654e-06	6.42967131381385e-06	8.20052226602338e-06	6.66551674297355e-06	3.57212576915247e-06	1.29867996500151e-06	1.49308509182835e-06	2.81545248037307e-06	2.64805349010758e-06	1.10333237823872e-06	1.32515495442715e-08	1.00428130981307e-06	3.68880252774123e-06	5.18653798685097e-06	4.71970774496432e-06	5.42924105102828e-06	9.29388961300218e-06	1.51536441556376e-05	1.91068120080724e-05	1.7347438221292e-05	1.24437200762382e-05	9.33325941491881e-06	8.49173299525323e-06	7.52640233309735e-06	4.62002529494793e-06	1.23143240627865e-06	1.02201840695028e-07	7.9886373845925e-07
7	0.125803607386083	0.102313718533309	0.0641110499738515	0.0310021612244992	0.0116543548356015	0.00347689100835978	0.000867088393418031	0.000202840905766785	5.38096255903984e-05	1.81686138356176e-05	6.74181215213091e-06	3.9741461271502e-06	4.64560191804025e-06	4.22279737718723e-06	2.99542974913918e-06	3.05672068939867e-06	4.73005580487284e-06	6.75768635243316e-06	7.04727218328279e-06	5.61513127595324e-06	4.5156399558402e-06	4.75532646535029e-06	5.67894390342711e-06	5.83955667418698e-06	4.94522444633481e-06	3.9208517701246e-06	3.24477559101695e-06	3.02111092569698e-06	2.82301121036421e-06	2.12059261537979e-06	1.25892326949062e-06	9.18085163547207e-07	1.79279809357388e-06	4.04662872105931e-06	6.47515024159899e-06	8.00455328982165e-06	9.28370875034194e-06	1.17265474361718e-05	1.61028641179431e-05	2.04747255720623e-05	2.09672368309594e-05	1.72419309771629e-05	1.27336725672271e-05	9.73781480658961e-06	7.71704694181282e-06	5.26709849934819e-06	2.69240660533054e-06	1.36685730119959e-06	1.26549728155979e-06
8	0.121695456628139	0.101102026036933	0.0663938351470667	0.0345655230048386	0.0143643807385597	0.0048156935853761	0.00131763699613058	0.000300084282081032	6.44088313025412e-05	2.09902087352205e-05	1.27817978211291e-05	9.72303346715958e-06	7.98205372985481e-06	6.41518082993692e-06	4.95946084003269e-06	4.34014966135882e-06	4.92871000293901e-06	6.03696297946986e-06	6.21157872011744e-06	5.20548595547217e-06	4.34620490896798e-06	4.44280755256924e-06	4.81919859335028e-06	4.52758354578331e-06	3.86618181865972e-06	3.71706148551136e-06	3.98749234344869e-06	3.97036400973773e-06	3.36218806923438e-06	2.5122593339778e-06	2.03471876576002e-06	2.30653990353554e-06	3.5918429672952e-06	5.9464797121701e-06	8.5519155578663e-06	1.01558102238192e-05	1.07333346624259e-05	1.21999154448468e-05	1.64275695217837e-05	2.16672955856672e-05	2.3182967335857e-05	1.92782107422224e-05	1.34833553089852e-05	9.68472471058844e-06	8.11680354996084e-06	6.86074827010928e-06	5.12818931310032e-06	3.57507707810507e-06	2.61653110165337e-06
9	0.118126846314472	0.100065643238476	0.0685584862839348	0.0380470890791473	0.0171634473873429	0.00631331721187809	0.00188014160974947	0.000435183584451684	7.02988445888446e-05	1.01815524847008e-05	1.0006022312081e-05	1.27566587252248e-05	1.17989980241778e-05	8.84753068059198e-06	5.75575522334088e-06	3.99764600806249e-06	4.12209727242398e-06	5.06110929856354e-06	5.03464228283529e-06	3.75191763879475e-06	2.70411227957652e-06	2.85186209677391e-06	3.31987338437503e-06	3.01533402317227e-06	2.4198253101837e-06	2.66842241909878e-06	3.63474016549801e-06	4.14629089723584e-06	3.61988470192727e-06	2.65918561017489e-06	2.27356696102415e-06	3.0754045591161e-06	5.16499105140515e-06	8.04406353525841e-06	1.03527444771346e-05	1.06225466804651e-05	9.35467625899153e-06	9.79253273596623e-06	1.45914079946051e-05	2.12433729471018e-05	2.35456408912502e-05	1.9006128264128e-05	1.19165361502498e-05	7.73586586028496e-06	7.30833903843047e-06	7.91907445417237e-06	7.49176651812745e-06	6.00326236879132e-06	4.21539322311589e-06
10	0.115324976560248	0.0994175335586095	0.0707680151257136	0.0416099323518697	0.0202536315920943	0.00818414630746603	0.00273483630094688	0.000730616716409464	0.000136214255564493	9.47311982488117e-06	2.48616848059803e-06	1.10333018842665e-05	1.33569773136427e-05	9.98836456781985e-06	5.19055302861308e-06	2.32251670747993e-06	2.33814176225047e-06	3.55669803680142e-06	3.61134713482767e-06	2.16318188561607e-06	9.75941242488284e-07	1.18352810977747e-06	1.79111058625555e-06	1.5286982857283e-06	9.24839943531816e-07	1.35402685916184e-06	2.78405294994517e-06	3.73451606677033e-06	3.2395412047271e-06	1.96232580392594e-06	1.42717945306464e-06	2.7237314440121e-06	5.81133672114445e-06	9.33130350579898e-06	1.09784734269463e-05	9.19788547817172e-06	5.67696630217213e-06	5.28179348620924e-06	1.1142842352307e-05	1.95914008100017e-05	2.27970769140669e-05	1.75724029330491e-05	8.99010281871613e-06	4.10907236140906e-06	4.71151179363591e-06	7.4893774902888e-06	8.88716403495495e-06	7.8851686139337e-06	5.39179354185897e-06
11	0.113412896171123	0.0993752201517152	0.0732824822690186	0.0454780345503283	0.0238095778534657	0.0105816658659423	0.00403090494168853	0.00132637857184091	0.000375452816184835	9.23167205095504e-05	2.69307027207436e-05	1.82559432185958e-05	1.64455893579445e-05	1.11918515732937e-05	4.64664779821075e-06	7.24193084009543e-07	6.22296742099871e-07	2.20021320790295e-06	2.5998362226279e-06	1.31355959669219e-06	1.31529117374073e-07	2.76049332316812e-07	8.52401976151266e-07	6.21282767172089e-07	7.26551995739936e-08	5.96355211386294e-07	2.20139368898022e-06	3.27367287122622e-06	2.61004186252168e-06	9.27573085554811e-07	2.25320144617504e-07	2.02678859330138e-06	6.07099891803831e-06	1.00763507257056e-05	1.08827186942301e-05	7.14104542014127e-06	1.89590886169171e-06	1.32308473966257e-06	8.56329547366867e-06	1.87749840038087e-05	2.28592501696133e-05	1.7070989176531e-05	6.94407915093919e-06	8.54070105085567e-07	1.7609027478622e-06	6.24861885557265e-06	9.47547640819213e-06	9.23282499487342e-06	6.28258581929586e-06
12	0.112488564325013	0.100105755031083	0.0762853862820703	0.0497588765977191	0.0278451560677848	0.0134726680206409	0.00573457230033	0.0022147425854735	0.00081189311904764	0.000299257112219482	0.000120125641176653	5.75478945738118e-05	3.2350126678389e-05	1.76995355573793e-05	7.27727236211195e-06	1.52521987969715e-06	5.38985973973374e-07	1.88050037237466e-06	2.5155811321841e-06	1.59080963660948e-06	4.8086941276906e-07	3.35348056035295e-07	6.32952031709119e-07	4.71407349500922e-07	2.30499199501579e-07	9.67546383196853e-07	2.56627360251277e-06	3.51430324014038e-06	2.72195964248841e-06	1.01822897940655e-06	5.84058410539107e-07	3.02411253258178e-06	7.78374299677087e-06	1.20005647298104e-05	1.22267031426699e-05	7.61633691850329e-06	2.15495301776494e-06	2.40903861351863e-06	1.09945137959683e-05	2.23287052832624e-05	2.69479756698695e-05	2.09172850935912e-05	9.69171093929368e-06	2.15030472191651e-06	2.23519448976676e-06	7.01088476099558e-06	1.10945158521781e-05	1.13601609798808e-05	8.16121190353592e-06
13	0.112627977608414	0.10171724406593	0.0798804073749877	0.054476942842832	0.032281805043714	0.0167041040108702	0.00765576750580952	0.00320776244753271	0.00130069055865252	0.00054974765290584	0.000255869947690206	0.000131549871924433	7.16886258657548e-05	3.86685018171234e-05	1.90982096072631e-05	8.50282385296861e-06	4.51019097309762e-06	4.0897248761494e-06	4.15127019715043e-06	3.31774591812065e-06	2.1281746838717e-06	1.44390275913134e-06	1.26606308019208e-06	1.25909701461714e-06	1.65879011696256e-06	2.91164096825994e-06	4.6206200316086e-06	5.58772634620337e-06	5.17825187188647e-06	4.34160106459331e-06	5.01426627847171e-06	8.43737376369769e-06	1.3817291608407e-05	1.83753360460785e-05	1.91612097609005e-05	1.59450076772462e-05	1.27447183087538e-05	1.52409133311731e-05	2.50316175495694e-05	3.652433691649e-05	4.11023412222863e-05	3.51829917947771e-05	2.35402009436482e-05	1.44064384282152e-05	1.21212549749221e-05	1.47604663143518e-05	1.75200034255727e-05	1.71059149218032e-05	1.33971134284152e-05
14	0.113917526492644	0.104333662011141	0.0842205369787694	0.0597646730286991	0.0371991600979386	0.020293354315024	0.00973814361534696	0.00417450851822083	0.00167128009624143	0.000688997927779392	0.000332268740732934	0.000193921465769438	0.000124958983518805	8.07497719115731e-05	5.01019113493128e-05	3.01437460755903e-05	1.88562749446368e-05	1.33720622682098e-05	1.05847470710947e-05	8.44254322385309e-06	6.43036252959225e-06	4.89273832118229e-06	4.18191132426457e-06	4.45551244447151e-06	5.79493442725019e-06	8.02453732268746e-06	1.04662440992479e-05	1.22958507549098e-05	1.3381583845299e-05	1.46739194180645e-05	1.75921120422863e-05	2.28678219825286e-05	2.97436569739957e-05	3.61729880664573e-05	4.02236212253366e-05	4.20624888520455e-05	4.46990669410045e-05	5.1770570638906e-05	6.34644384045727e-05	7.47432417973147e-05	7.87496622207389e-05	7.27145407656432e-05	6.03717583566856e-05	4.84604359845395e-05	4.12043623033463e-05	3.80935983875228e-05	3.59636477698676e-05	3.22562499013524e-05	2.65648196834411e-05
15	0.116517087360704	0.108199892186954	0.0896555413237732	0.0660513261793128	0.0430697639984734	0.0247124777226626	0.0123837618345017	0.00537308488994752	0.00201216638950648	0.00067766529408777	0.000256556104547098	0.000158880765521324	0.000139708808039357	0.000124206338877093	0.000101506723602451	7.70775803481154e-05	5.63882536332019e-05	4.13546102522213e-05	3.11638981364879e-05	2.41410352647502e-05	1.91227831198581e-05	1.58118448519521e-05	1.44122156937745e-05	1.51179299087091e-05	1.77705558472747e-05	2.17621222447896e-05	2.62476538291501e-05	3.06339522250563e-05	3.50253484879423e-05	4.02256540950528e-05	4.72416379820998e-05	5.6633805406094e-05	6.8124150127758e-05	8.07234803531855e-05	9.34569783796879e-05	0.000106314176720043	0.000120414151280841	0.000136580839937054	0.000153177391241956	0.000165584776752587	0.000168707563580636	0.000160713446012537	0.000144493208370977	0.000125452998980819	0.000107884035029081	9.31230296378076e-05	8.03627882006627e-05	6.84820943185271e-05	5.7131779129426e-05
16	0.120700099636843	0.113723715656863	0.096762612023887	0.0740754908359619	0.0507652195335553	0.0309181454084189	0.0165440528414036	0.00762519195935582	0.00291306585913457	0.000846805323078747	0.000151429905564531	2.63530802459155e-05	7.01237063362657e-05	0.000125179791036596	0.000150468608419841	0.000148128736987449	0.00013046414982577	0.000108076992218246	8.71461782540847e-05	7.02127665680931e-05	5.78778304655373e-05	5.01236800719959e-05	4.68342026889371e-05	4.77215881975426e-05	5.21197830359412e-05	5.90047500829847e-05	6.73239857161238e-05	7.64496375717881e-05	8.64679111444292e-05	9.8141507193502e-05	0.000112603014745956	0.000130947865762837	0.000153863694827063	0.00018140183894538	0.000212977973615497	0.000247509675483883	0.000283333589771483	0.000317678564026192	0.00034618724494371	0.000363499297106762	0.000365252144645428	0.000350361620023971	0.000321779912699432	0.00028506710588406	0.000245933155540243	0.000208492300868104	0.00017493996447832	0.000146099494093671	0.000122021621051764
17	0.126818823781401	0.121397271637445	0.106207338004988	0.0846799019228269	0.0613001594586428	0.0400832737144376	0.0234964526831994	0.0121995580888213	0.00549302779878095	0.00205917161174278	0.000591597530787645	0.000120808617184382	6.40678873017723e-05	0.000130863179228242	0.000202529041270945	0.000243655610264375	0.000252814996882421	0.000239665679043555	0.000215338879344225	0.000188770751460864	0.000165801182799093	0.000149533191943789	0.000141044570907494	0.000140003798436535	0.000145152371136842	0.00015479553697159	0.000167372163799433	0.000182014693460452	0.000198933115103212	0.000219502334586403	0.000246019437544806	0.000281153140176709	0.000327153576947539	0.000384972752184156	0.000453517189842727	0.000529218445628717	0.000605997978693986	0.000675689455477378	0.000729091813983018	0.000757784165157564	0.000756389190555147	0.000724382595397732	0.000666458144067113	0.000591157401708532	0.000508443582532433	0.000427333469144531	0.000354367381885788	0.000293074544765179	0.000244216140997148
18	0.135190150424723	0.131620067669116	0.118492562314906	0.0984806414738213	0.0754259922740949	0.0531323537083959	0.0343568968671528	0.0203599037509353	0.0110536602570384	0.00552034557398524	0.00258256404773175	0.00120208581877318	0.000644493745342498	0.000469840019615197	0.000447644224594705	0.000469585721273135	0.00048992911196114	0.000493340486658628	0.000479277189901635	0.000453899842263532	0.000425176376123237	0.000399886674411546	0.000382191874134328	0.000373439446275782	0.000372789517255355	0.000378286904137236	0.000388081945685622	0.000401546562306726	0.000420049450839456	0.000447184210253984	0.000488310710825932	0.000549386270277689	0.00063523386826828	0.000747591665272876	0.000883438291713538	0.00103411522875087	0.00118565127859705	0.001320468835404	0.0014203426420429	0.00147009225611281	0.00146109435748014	0.00139351669714273	0.00127643653654864	0.00112571275135852	0.000960303028578807	0.000798219188096632	0.000653283202146283	0.000533406136094405	0.000440541213538459
19	0.14594751121828	0.144501764211866	0.13370598086824	0.115549315757953	0.0932327775097306	0.0702466382961885	0.0494812308240749	0.0326817866257341	0.0203663507305325	0.0121155451139519	0.00702272453021695	0.00409927014362373	0.00252201334961216	0.00171518922023611	0.00132375617062017	0.00114611565093701	0.00107179831889777	0.00104063223183649	0.00102099944976229	0.000998828633692061	0.000970828011679958	0.000939204510434186	0.000907569967025136	0.000878449946668124	0.000852551014665333	0.000829482944618961	0.000809334798243104	0.000794409838088751	0.000790467144671263	0.00080694922245964	0.00085588819298793	0.00094948363358557	0.00109671112737639	0.0012996822584806	0.00155072504315396	0.00183117795068126	0.00211262485870348	0.0023607540239206	0.00254130269248617	0.00262683835209884	0.00260267500360872	0.0024702572516474	0.00224695456715137	0.00196224180332226	0.00165133208262351	0.00134805379118711	0.00107886095832369	0.000859346772622832	0.000693742935143384
20	0.158932127467392	0.159743205757784	0.151390929968661	0.135263480521164	0.113956311365723	0.0905920728331978	0.0680718996842417	0.0485057025963421	0.03296836465272	0.021583674436884	0.013821672841264	0.0088531810400516	0.00583659710901166	0.00408101241198459	0.00309414785424341	0.00255818576149653	0.00227932941190756	0.00214111621795613	0.00207272043935894	0.00203106536576802	0.00199121614235303	0.00194039506334728	0.00187344972114127	0.00178947824046525	0.00168997211503719	0.00157861903397094	0.00146237620446171	0.00135297761342658	0.00126785268521875	0.00122954233092417	0.00126307108852721	0.00139130609570277	0.00162899928459749	0.0019768139104605	0.00241699397972145	0.00291227580763211	0.00340907961762579	0.00384501542662734	0.00415951955895458	0.00430536556351355	0.00425825308436485	0.00402193727638902	0.00362743222918706	0.00312641345524231	0.00258054357736861	0.00204951037265042	0.0015807481195859	0.00120309487584649	0.00092532779770329
21	0.173705577696481	0.176696898289604	0.170666214616499	0.156488113603443	0.136210350753325	0.112573706242373	0.0884061255176959	0.0660762853474082	0.0471503662720517	0.0323072734726724	0.021474718248869	0.0140892719584717	0.00937330694506214	0.00655143309666169	0.00497514078288279	0.00416392928905667	0.00379196779815361	0.00365135457597095	0.00361388312869187	0.00360156011922571	0.00356749586127917	0.00348474156008199	0.00334005664329855	0.00313054224990926	0.00286211484393843	0.0025492859748831	0.00221566744353745	0.00189433280699694	0.00162695869827827	0.00146076198417529	0.00144272124438492	0.0016113664605394	0.00198736119712544	0.00256492020577456	0.00330650654248946	0.00414299944294245	0.0049805381515988	0.00571367758093715	0.00624272341595334	0.00649167990569538	0.00642265746053305	0.00604314885942627	0.00540423113251874	0.00459004146658885	0.00370111552141508	0.00283566497827038	0.00207316093142641	0.00146364953115812	0.00102443552860635
22	0.18974821316538	0.194676543665754	0.190672018030643	0.17817962081742	0.158763657756115	0.134787910048482	0.108944770425827	0.0837635372283212	0.0612217048517583	0.0425372317366159	0.0281558751318331	0.0178913168291198	0.0111450707179862	0.0071325357036055	0.00506311073125992	0.00425213922933258	0.00416805963353605	0.0044328253602207	0.00479711781312594	0.00510784418860929	0.00527857046253362	0.00526734094892695	0.00506229277838931	0.00467356386439314	0.00412947165197032	0.00347502275468276	0.00277101596062769	0.00209218006484606	0.00152302603111666	0.00115054390619106	0.00105363573383069	0.0012902076322385	0.00188394952168931	0.00281368900412934	0.00400846363306279	0.00535085486173071	0.00668962878668515	0.00786058915888911	0.00871229674594991	0.00913161865391426	0.00906354319350565	0.00852063438383621	0.00757976399873144	0.00636676467342078	0.00503253998378776	0.00372610420711418	0.00257046565990813	0.00164615527688005	0.000984960169825494
23	0.206835680780119	0.213477791100672	0.211264347003985	0.200286165524218	0.181681130361	0.157438986412921	0.130052119569376	0.102098083777335	0.0758509598897521	0.0530011292377022	0.0345252715321591	0.0207049515167539	0.011257355198554	0.0055243220344001	0.00266688259585076	0.00182685533966608	0.00223667992642529	0.00327636289567449	0.00448798646133616	0.00556285710905647	0.00631559937909689	0.00665579818321675	0.00656336126017094	0.00606998132739765	0.00524645085919754	0.00419409048348744	0.00303794051296017	0.0019193857458758	0.000986381830237505	0.000380344864728706	0.000219969873588574	0.000583597632318762	0.00149298317765545	0.0029020833088575	0.00469443530483898	0.0066916440444104	0.0086734857721911	0.0104075430243583	0.0116837414022189	0.0123474067686845	0.0123241187706897	0.0116309699250402	0.0103716306159704	0.00871619044497291	0.00687014580863575	0.00503920801812443	0.00339721325499313	0.00206323147236439	0.0010914204945017
24	0.225442958579464	0.233878304130118	0.23362051292701	0.224472354010334	0.207189565449622	0.183378221919583	0.155250169454606	0.125289100388194	0.0958975505173515	0.069093812251745	0.0463093622030897	0.0283088969709641	0.015225644161121	0.00668229928208683	0.00195719634917368	0.000156326996956796	0.000361382307945569	0.00173737130721842	0.00359616338618262	0.00542163574041855	0.00686697179856044	0.00773553584733827	0.00795492500830621	0.0075506954053208	0.00662301922316387	0.00532687145762852	0.00385460405310136	0.00241901206735715	0.00123514932050643	0.000500034594555019	0.000370751277609017	0.000942952480257259	0.00223304691674201	0.0041679573922985	0.00658599860900582	0.00925099478463827	0.0118794120404397	0.0141774767316381	0.0158826716483656	0.0168023819412991	0.0168423678312582	0.0160193690280591	0.0144552206971066	0.0123536757656291	0.00996473242526533	0.00754374185314668	0.00531331148477607	0.00343490176634462	0.00199442236183523
25	0.24686250433687	0.257691746555236	0.260192196591482	0.25393473912976	0.239324814881629	0.217564097577554	0.190491425745348	0.160332702931583	0.129407131201769	0.0998432491579593	0.073351929803117	0.0510873792708958	0.0336062996597404	0.0209154216118373	0.0125831608922897	0.00788456060408476	0.00594982152792481	0.00589355226033005	0.0069114292138962	0.00834039557328031	0.00968582624613843	0.0106233234470405	0.0109840563654869	0.0107315437817284	0.00993549411390464	0.00874571556865105	0.00736691749690164	0.00603387751178494	0.00498609631562659	0.00444160889536416	0.00457078308228649	0.00547230336306768	0.00715464523068504	0.009526767300612	0.0124011979586812	0.0155111131203114	0.0185406147685479	0.0211647129774491	0.0230931409864006	0.0241107513038429	0.0241073224130764	0.0230912772799839	0.0211847879147463	0.0186013613389912	0.0156104195611746	0.0124957839729001	0.00951580325701808	0.00687198958159662	0.00469075514880158
26	0.272705982969808	0.286992974556583	0.293577926987861	0.291843559593272	0.281868826785554	0.264432005395443	0.240918202962927	0.213146456916435	0.183146186864644	0.152920804229032	0.124236179388194	0.0984639483241878	0.0764966923371853	0.0587372828455111	0.0451516122065368	0.0353651080943826	0.0287800084734241	0.0246920351281181	0.0223904074407539	0.0212321186104803	0.0206881629473693	0.0203645831904188	0.0200041495270178	0.0194752255723258	0.0187534581799735	0.0179001259627316	0.0170390727269718	0.0163327346634765	0.0159571682713875	0.0160762317540319	0.0168159474076306	0.0182411888197644	0.0203377433087874	0.0230030946237511	0.0260487025874127	0.0292150989519174	0.0321989959802516	0.0346892540878328	0.0364065331936959	0.0371402941608797	0.0367768879496679	0.0353138538029605	0.0328580005364978	0.0296078443399261	0.0258238503311671	0.0217920280613235	0.0177873153213111	0.0140427129069256	0.0107285018698626
27	0.303779582972891	0.322624635047963	0.334602689306951	0.338941994239134	0.335422983404334	0.324406597483247	0.306791751105884	0.28390837119464	0.257363167072398	0.228862570315491	0.200039664287067	0.172309150236805	0.146767405355737	0.124145302692324	0.104811872543148	0.0888190709608171	0.0759732001602837	0.0659173240470576	0.0582109110188855	0.0523968804327084	0.0480509468205811	0.0448124735611141	0.042399157915325	0.0406094442771208	0.0393167242620703	0.0384585690602996	0.0380230237538004	0.0380329064408626	0.038528458384052	0.0395487133078493	0.0411124935503742	0.0432007261696064	0.0457424526984226	0.0486071558091016	0.0516056345199504	0.0545005935973441	0.0570265331236968	0.0589167529326262	0.0599337315569941	0.0598981914937237	0.0587120922570801	0.0563716721604657	0.0529683355311592	0.0486773067835032	0.0437360902055934	0.0384164342875867	0.0329943703804137	0.027722842514449	0.0228105524244778
28	0.338871188839487	0.362777872024237	0.38070508766957	0.391760482531131	0.395473408567264	0.391838196042305	0.381307500973002	0.364737024447151	0.343290199255954	0.318317115977522	0.291224969196915	0.263357193215778	0.235895452186781	0.2097935690809	0.185746499503363	0.164191819244477	0.145336911114568	0.129202692096454	0.115674401792766	0.104551323180615	0.0955896894141504	0.0885357248366124	0.0831481538699812	0.0792111923076418	0.0765398852542979	0.0749797856543897	0.0744026409403538	0.0746992833548537	0.0757705623572998	0.0775170605016268	0.0798285047336298	0.0825741111179317	0.0855953998040202	0.0887030989116526	0.0916794859703412	0.0942868575674625	0.0962818515143477	0.0974342514483818	0.0975479197753468	0.0964808678343877	0.0941613550208749	0.0905973729323033	0.0858778467188151	0.0801651863408794	0.0736801843830076	0.0666814127021095	0.0594419994587758	0.0522268553439543	0.0452730703294665
29	0.374246205316973	0.402604712965447	0.425732223580478	0.442655773402029	0.4527212812155	0.455645030382011	0.451530873684911	0.440851570139682	0.424397408580825	0.403199431372801	0.378437453476457	0.351344251430606	0.323116689321069	0.294842410073887	0.267447568194524	0.241667564315383	0.218039497563729	0.196912571325056	0.178471241908164	0.16276551745559	0.149743322509108	0.139280941446847	0.131208904485236	0.125331989278152	0.121443080990367	0.119331378641995	0.118785868867383	0.119595186844252	0.121545045594248	0.124414420031227	0.12797166215905	0.131971694864844	0.136155346235448	0.140251694983812	0.143983964792048	0.147079030018457	0.149280020870438	0.150360927722922	0.150141611442401	0.14850133821843	0.145388953551072	0.140828119083669	0.134916623416023	0.12781955044048	0.119756912299893	0.110987083333628	0.10178788089186	0.0924373495803109	0.0831961993819473
30	0.404352571941386	0.435317414982696	0.461506228410037	0.481906225227174	0.495751279917944	0.502576778831285	0.502251008661525	0.49498009426757	0.481286521673576	0.461964241502905	0.438015809524804	0.410578647765735	0.380848117856794	0.350004680872892	0.319151132616738	0.289264029706124	0.261161299106618	0.235485984126259	0.212704392200267	0.193115743570156	0.17686983421819	0.163989181303146	0.154392503917195	0.147917059068736	0.144338152081541	0.143384943512351	0.144752387926474	0.148109707911097	0.153106206116623	0.15937544775336	0.166538917061702	0.17421018029271	0.182000393371044	0.189525696287299	0.196416665830425	0.202329589648901	0.206958923337449	0.210049950400561	0.211410434765559	0.210919980206245	0.208535915127851	0.204294802969632	0.198309107012589	0.190759056162166	0.181880290080484	0.171948327979204	0.161261235591291	0.150122012485094	0.13882217151573
31	0.423794478281627	0.454729317761154	0.481012702232946	0.501631227626333	0.51577127367962	0.522873553984354	0.522671464994388	0.515209828893418	0.500842527521033	0.480209575102029	0.454196114115909	0.423877402338717	0.390454910512382	0.355189074115376	0.319334037504291	0.28407897859616	0.250499456942827	0.219520873156782	0.191894753016693	0.168187340964178	0.148779026454485	0.13387249958654	0.123507252009497	0.117578071539697	0.11585545781966	0.118006327953251	0.123613898505158	0.132196144864623	0.143222687618019	0.156130294364768	0.170337390367008	0.185258037146808	0.200315775395696	0.214957561349374	0.228667788204476	0.240982116941352	0.251500587496753	0.259899283261449	0.26593971439467	0.269475092109967	0.270452795283481	0.268912573388579	0.264980359560727	0.258857944011318	0.250809131880003	0.241143330563571	0.230197735958346	0.218319385089706	0.205848303062172
32	0.430175336794209	0.458683938980863	0.482489202176838	0.500624548949071	0.512293181116386	0.516918954212799	0.514185832390624	0.50406270582515	0.48681154192981	0.462978230394097	0.433366915987824	0.398999935122511	0.361066543725898	0.320864342947974	0.279737621703562	0.239016739472074	0.199962215961624	0.163716460999993	0.131265176210809	0.10340950408981	0.0807490955253393	0.0636754980158811	0.0523746895439288	0.0468372217325689	0.0468742857437866	0.0521380468052114	0.0621447635056564	0.076299463374093	0.0939212338702282	0.114268461128534	0.136563571830676	0.160016984189694	0.183850044339622	0.207316720146552	0.229723762751646	0.250448952449703	0.268956949568204	0.284812202649264	0.297688351021268	0.307373614338952	0.313771794637443	0.316898721499974	0.316874230889107	0.31391005616189	0.30829429288897	0.300373343133598	0.290532419369849	0.279175771086583	0.26670777781199
33	0.42640553760017	0.451554794752883	0.472083742649927	0.487132188207418	0.495986964178842	0.498125539045483	0.493251283226398	0.481317723827962	0.462539879882255	0.437391706184815	0.40658969574176	0.371063698782056	0.331916913731307	0.290377710586922	0.247746401816143	0.205340251960096	0.16443991765395	0.126240166691128	0.0918071928168123	0.0620441912715522	0.0376661627615969	0.0191842402999075	0.00689924215350739	0.000903685724824224	0.00109117274637964	0.00717187749675622	0.0186928219632224	0.0350616777425065	0.0555729596894959	0.0794356350026037	0.105801331029219	0.133792460279455	0.162529676388661	0.191158125214937	0.218871966211687	0.24493662430105	0.268708210761787	0.28964954418999	0.307342228836213	0.321494322137816	0.331943253246681	0.338653838222194	0.341711464855641	0.341310772669117	0.337740408002099	0.3313646645802	0.322603002169912	0.311908550097448	0.299746736068502
34	0.420108826649091	0.442978682631021	0.461716984472448	0.475621038178997	0.484111015678425	0.486763422884689	0.483338311698921	0.473798298919557	0.458317961842052	0.437282812950346	0.411277759411377	0.381065664313943	0.347557282278506	0.31177438508761	0.274808278809935	0.237776115171417	0.201777408943711	0.167853001760132	0.136948390155562	0.109882903795598	0.087325728135579	0.0697792646099126	0.0575698567010251	0.0508455182092587	0.0495800043724078	0.0535823767242344	0.0625111247291449	0.0758919058872264	0.0931380277932525	0.113572893308555	0.136453736663187	0.16099607115087	0.186398332275035	0.211866226519514	0.23663628702866	0.259998102989402	0.28131464487762	0.300040071501242	0.315734395440664	0.328074416518584	0.336860418285274	0.342018262999566	0.343596711292558	0.34176002142287	0.336776131760997	0.329000977273944	0.318859713777514	0.306825801825256	0.293399018771991
35	0.418943132166415	0.44181438994821	0.461450610846617	0.477318630954011	0.488978979348684	0.496108627618962	0.498519167398208	0.496169197105037	0.489170041215331	0.47778434190959	0.46241751971665	0.443602558206374	0.421978988772341	0.398267299634071	0.373240240324421	0.347692621393322	0.322411213198472	0.298146234188427	0.275585705982139	0.255333666610206	0.237892906755738	0.223652560514878	0.212880573515099	0.205720812789395	0.202194391830468	0.202204668195228	0.205545327491896	0.21191098545497	0.220909801490512	0.232077681347261	0.244893731819727	0.258796697641457	0.273202146165179	0.287520162081988	0.301173272846137	0.313614253309542	0.324343368771177	0.332924526343604	0.338999733540626	0.342301227176714	0.342660648142718	0.340014705902725	0.334406901530566	0.325985053832026	0.314994587469208	0.301767778117898	0.286709387775882	0.270279342946746	0.252973290607371
36	0.424348580944177	0.448878328992841	0.471178398741926	0.49085085101145	0.507560914048039	0.521051149313388	0.531152551801374	0.537791907588554	0.540994949041332	0.540885102873618	0.537677897918821	0.531671365918619	0.523233007914845	0.512784091476699	0.500782174978665	0.487702815460883	0.47402140418051	0.460195993798761	0.446651844657972	0.433768241235049	0.421867933153737	0.411209358464665	0.401981629131165	0.394302115080895	0.388216363902482	0.383700042268816	0.380662580164037	0.37895223203321	0.378362327762131	0.378638556082136	0.379487188256542	0.380584197007235	0.381585244242486	0.382136495626939	0.381886170168276	0.380496653937432	0.377656908616828	0.373094800996788	0.366588883721995	0.35797908525335	0.34717573086701	0.334166325691605	0.319019589711185	0.301886342491551	0.282996986055125	0.262655517172338	0.241230201213139	0.219141242448547	0.196845973757109
37	0.428981957563929	0.454723583777252	0.478971555862175	0.501409910078785	0.521761646047385	0.539797793401147	0.555344634252153	0.568288708909466	0.578579355651523	0.586228676070438	0.591308964962999	0.593947786603015	0.594321006492431	0.592644189760763	0.589162847022668	0.584142041540041	0.577855867264885	0.570577268559769	0.562568605053085	0.554073277593841	0.545308633528074	0.536460271801988	0.527677780202336	0.51907186604444	0.510712792842531	0.502630010842845	0.494812867422994	0.487212299961472	0.47974344224506	0.472289107799542	0.464704141375375	0.456820645663209	0.448454088420722	0.439410272402596	0.429493106670587	0.418513056006975	0.406296071066666	0.392692723566382	0.377587197486056	0.360905728428914	0.342624047559103	0.322773380641887	0.301444580713229	0.278790035688039	0.255023087320089	0.230414819733356	0.205288215984785	0.180009829642952	0.154979264091145
38	0.420983101055197	0.445447398724403	0.468703466101125	0.490481476947119	0.510537802572176	0.528661869631027	0.544681948261017	0.558469618846487	0.569942728037996	0.579066717363581	0.585854286033864	0.590363428176484	0.5926939586219	0.592982705899658	0.591397602597571	0.588130939204846	0.583392066916894	0.577399837969031	0.5703750605539	0.56253322200375	0.55407770214454	0.545193662315337	0.53604275811514	0.526758788566567	0.517444363277768	0.508168643469673	0.498966192403935	0.489836954731931	0.480747370690409	0.471632617501471	0.46239995430458	0.45293312629097	0.443097756968054	0.432747624202015	0.421731676602721	0.409901603870916	0.397119730954523	0.383266965109141	0.368250491513357	0.352010891218959	0.334528348688786	0.315827627816016	0.295981526643618	0.275112571972493	0.253392783973546	0.231041424530508	0.208320736701273	0.18552978074973	0.16299656846138
39	0.392279202088436	0.412428998137222	0.43130378565289	0.448673674225378	0.464332268770548	0.478102626523573	0.489842492593911	0.499448600032023	0.506859851986215	0.512059243914159	0.515074430996263	0.515976897557846	0.514879738924424	0.511934119158347	0.507324518135756	0.501262926276799	0.493982183185018	0.485728686193174	0.476754715556163	0.467310634462718	0.457637224273927	0.447958408909881	0.438474607826115	0.429356935439475	0.42074243713967	0.41273051912047	0.405380692104053	0.398711708480835	0.392702129275719	0.387292312513249	0.382387768877844	0.377863785051258	0.373571170913093	0.36934294524514	0.365001737189248	0.360367649099745	0.355266302278348	0.349536771989294	0.343039113532682	0.335661188070609	0.327324515942033	0.317988916365366	0.307655735041039	0.296369513860421	0.284218017660981	0.27133059910984	0.257874951264141	0.244052364788086	0.230091669779143
40	0.344422465212296	0.358366381049881	0.37085330724734	0.381701078195713	0.390752521684854	0.39788060076591	0.402992947303433	0.406035601941277	0.406995794856394	0.405903628981627	0.40283256146867	0.397898618818402	0.391258324821826	0.383105366505318	0.373666069794721	0.363193801688063	0.351962457477117	0.340259228225773	0.328376873738885	0.316605748343984	0.305225839981659	0.294499086734076	0.284662228765911	0.275920437840287	0.26844194160992	0.262353826628529	0.257739163656994	0.254635552806864	0.253035136050623	0.252886072480614	0.254095419367554	0.256533311539887	0.260038284824464	0.264423548093036	0.269483974499398	0.275003557164818	0.280763058951424	0.286547580756312	0.292153778247421	0.297396472986084	0.302114429829173	0.3061751073266	0.309478230076476	0.311958079874876	0.313584453938506	0.314362291254055	0.314330019921159	0.313556726959885	0.312138295364592
41	0.288136347993455	0.295936175105844	0.302178638762301	0.306731804538364	0.309489144246882	0.310373615092801	0.309341199404599	0.306383761289795	0.301531091203077	0.294852029828406	0.286454588348687	0.276485012335672	0.265125770130108	0.252592482489232	0.239129847095524	0.225006647792094	0.210509972650212	0.19593879573312	0.181597103350524	0.167786765520516	0.154800366315666	0.142914212086658	0.132381733859205	0.123427489449741	0.11624195234473	0.110977248771734	0.107743972601083	0.106609170969112	0.107595553241722	0.110681933733006	0.115804876139357	0.122861466641542	0.131713104701874	0.14219016724407	0.154097374452523	0.167219664910001	0.181328374948451	0.196187512320145	0.211559917657034	0.227213118374015	0.242924698051168	0.258487028963902	0.273711245126922	0.288430366591932	0.302501521276935	0.315807246740194	0.328255889499013	0.339781152280341	0.350340868684418
42	0.238384780594498	0.241869123031138	0.243870423409438	0.244299931813595	0.243091778123803	0.240205925247043	0.235630683544825	0.229384687797448	0.221518248774242	0.212114005914009	0.201286825423256	0.189182908776908	0.175978099517443	0.16187540063043	0.147101739768364	0.131904044279918	0.116544711434015	0.101296580480683	0.086437531395518	0.0722448495424246	0.0589895054267727	0.0469305037312204	0.0363094556538601	0.0273455231343302	0.0202308730031467	0.0151267637778211	0.0121603683084095	0.011422412471408	0.0129656844942879	0.0168044422391427	0.0229147179214638	0.0312354923447311	0.0416706848196567	0.0540918814606646	0.0683417043482328	0.0842377078000656	0.101576676214198	0.12013919094307	0.139694331532522	0.160004379310531	0.180829398438519	0.201931580668048	0.223079254553463	0.244050477016927	0.264636144129448	0.284642577905943	0.303893565964291	0.322231850260132	0.339520079051379
43	0.208756707706658	0.210792322145329	0.21160455588232	0.211136816103197	0.209350597038216	0.206227437508023	0.201770558399398	0.196006118544056	0.188984034576967	0.180778319568095	0.17148690634996	0.161230934217242	0.150153491693103	0.138417822915328	0.126205020419757	0.11371124218269	0.1011445052091	0.0887211212085366	0.0766618515033105	0.065187867830563	0.0545166127657168	0.04485765782769	0.0364086587411542	0.0293515057483452	0.0238487623127255	0.0200404781788383	0.0180414527910607	0.0179390128674421	0.0197913538931677	0.023626479924866	0.0294417599092701	0.0372041022670491	0.0468507333242143	0.058290549816406	0.0714060016298035	0.0860554485994367	0.102075924907948	0.119286236674176	0.137490312854969	0.156480726671071	0.176042304377957	0.195955740213675	0.21600114056522	0.235961426531371	0.255625531798069	0.274791341720049	0.293268329337542	0.310879854364337	0.327465101591937
44	0.206754930108349	0.210274226196665	0.212958682447601	0.214772009290257	0.215690203076196	0.215702710196567	0.214813380949698	0.213041178245811	0.210420610556399	0.207001863946637	0.202850614458616	0.198047509390891	0.192687313959372	0.186877728209656	0.180737887640937	0.174396569540721	0.167990135254215	0.161660246261677	0.155551398761656	0.149808327229846	0.144573331943431	0.139983588568187	0.136168499482794	0.133247146492719	0.131325902947384	0.130496260053968	0.130832917465642	0.132392182146167	0.135210712255002	0.139304634573145	0.144669055044565	0.151277972606763	0.159084596902935	0.168022060984777	0.178004510998284	0.188928546346503	0.200674976169025	0.213110851361558	0.226091725935622	0.23946409740173	0.253067973118861	0.266739508213538	0.280313660714972	0.293626810919705	0.306519294594394	0.318837803322222	0.330437609944616	0.341184582474664	0.35095695587854
45	0.230516138965999	0.237500254744414	0.244055721413504	0.250154147417372	0.255773765487457	0.260900043219343	0.265526174464683	0.269653434195215	0.273291381915458	0.276457901646464	0.279179069916717	0.281488847002577	0.28342859076832	0.285046396760555	0.286396272598553	0.287537159049146	0.288531814357089	0.289445582294946	0.290345067881158	0.291296747680471	0.292365543949609	0.293613393541512	0.295097843371237	0.29687070433527	0.298976794845907	0.301452803600525	0.30432629888282	0.307614908643975	0.311325691912572	0.315454717828827	0.319986863903916	0.324895840094462	0.330144440090286	0.335685015980065	0.341460167324529	0.347403630766786	0.353441351772561	0.359492716036149	0.36547191461233	0.37128941402374	0.37685350051075	0.382071866278669	0.386853205074482	0.391108784689833	0.394753965014022	0.397709632006008	0.399903520354915	0.401271400575555	0.40175810974749
46	0.268940513546189	0.279790125192051	0.290521719734324	0.301104601896432	0.311510216011094	0.321712455534117	0.331687922271452	0.341416128080418	0.350879632941274	0.360064114641465	0.36895836684398	0.37755422398897	0.385846413263505	0.39383233572279	0.401511780508239	0.408886577932069	0.415960198932331	0.422737309995204	0.429223294043806	0.435423748960021	0.441343976298174	0.446988473334682	0.452360441851359	0.45746132695678	0.462290398804303	0.466844389271536	0.471117194538969	0.475099653069675	0.478779406781344	0.482140851258697	0.48516517872802	0.487830515261495	0.490112151356599	0.491982862706999	0.493413315708615	0.494372550089017	0.494828529068116	0.494748745706561	0.494100872622155	0.492853441093074	0.490976534749912	0.488442482607202	0.485226536109211	0.481307515164504	0.476668408808456	0.471296917142328	0.465185922522202	0.458333879573417	0.450745115441591
47	0.306525093919803	0.320200533415865	0.333921762165419	0.347651718846054	0.361352782130959	0.374986973240377	0.388516151446144	0.4019021998053	0.415107198733535	0.428093585431536	0.440824297636985	0.453262900679808	0.465373697354373	0.477121820674266	0.48847331012675	0.499395172578192	0.509855429481905	0.51982315248968	0.529268489952768	0.538162687103601	0.546478102924726	0.554188226827267	0.561267698271688	0.567692332365668	0.573439154267863	0.57848644491588	0.582813800188905	0.586402205120322	0.589234124206442	0.591293608229793	0.59256641734718	0.593040159503383	0.592704442541444	0.591551037710888	0.589574051646866	0.58677010332582	0.583138502015421	0.578681421844589	0.573404068337198	0.567314832091404	0.560425424752896	0.552750992528487	0.544310202716529	0.535125299088788	0.525222122437369	0.514630093189025	0.503382153673735	0.491514668397981	0.479067281496514
48	0.330253040701182	0.345021477764203	0.359875611358222	0.374774315638218	0.389674867081304	0.40453313054672	0.419303757594995	0.433940395714839	0.448395907054673	0.462622595223325	0.47657243870983	0.490197329473792	0.50344931527306	0.516280844322055	0.528645010909102	0.54049580064184	0.551788334033129	0.562479107183237	0.572526228354922	0.58188964927409	0.590531390018372	0.598415756377891	0.605509548586211	0.611782260324793	0.617206266902056	0.621757001499437	0.625413118363761	0.628156641809997	0.629973099884152	0.630851641525788	0.630785136067079	0.629770253913944	0.627807527278344	0.624901389872643	0.621060194540186	0.616296207883551	0.610625581065342	0.60406829609728	0.596648087102243	0.588392336230489	0.579331944134265	0.569501175152344	0.558937477624398	0.547681280040826	0.535775764031764	0.523266615504181	0.510201755542176	0.496631052986521	0.482606020898413
49	0.333951066748574	0.348177660613886	0.362463034606053	0.376767057603849	0.391048003598946	0.405262732087203	0.41936688418866	0.433315093405398	0.447061209769099	0.460558535981652	0.473760074013958	0.486618780501658	0.499087829163193	0.511120878366425	0.522672341886269	0.533697660828067	0.544153574640765	0.553998389110818	0.563192239212701	0.571697344695323	0.579478256305738	0.586502090592387	0.592738751289756	0.598161135364514	0.602745321899669	0.6064707421076	0.609320328894373	0.611280644545832	0.612341985269654	0.612498461505799	0.611748053109444	0.610092638714011	0.607537998795929	0.604093792185353	0.599773505996457	0.594594379185018	0.58857730017746	0.581746679252183	0.574130296588194	0.565759127125297	0.55666714360173	0.54689109934647	0.536470292601793	0.525446314334514	0.513862781658978	0.501765059139127	0.489199970358457	0.476215502243538	0.462860504697252
50	0.318263503335666	0.330841064589993	0.343432406306357	0.356002554995277	0.368515352991021	0.380933616253563	0.393219304561769	0.405333703139062	0.417237614617382	0.428891560116975	0.440255988100127	0.451291489547908	0.461959017911829	0.472220112208449	0.482037121555606	0.491373429395244	0.500193675610706	0.508463974726595	0.516152128377528	0.523227830248664	0.529662861725903	0.535431276547212	0.540509572818224	0.544876850844735	0.548514955341198	0.551408600696904	0.553545478119178	0.554916343624186	0.555515086009501	0.555338774116613	0.554387682874385	0.552665297804086	0.550178297861031	0.546936516684905	0.542952882528399	0.538243337329611	0.532826735585515	0.526724723869644	0.519961602014617	0.512564167147459	0.504561541920711	0.495984988423414	0.486867709381473	0.477244638365285	0.467152220812571	0.456628187745041	0.445711324108157	0.434441233693219	0.422858102610081
51	0.287986293400388	0.298391885086634	0.308773790027456	0.319104086592445	0.329354110621102	0.339494578502764	0.349495718174549	0.359327407291444	0.368959317737092	0.378361065564021	0.387502365378958	0.396353188123556	0.404883921144174	0.413065529397194	0.420869716599422	0.428269085107072	0.435237293292197	0.441749209182585	0.447781059140332	0.453310570375752	0.458317106126811	0.462781792379848	0.466687635064632	0.470019626725274	0.472764841747681	0.474912519313282	0.476454133346905	0.477383448832881	0.477696563986721	0.47739193788876	0.476470403309887	0.474935164586442	0.47279178053026	0.470048132489326	0.466714377803056	0.462802889022617	0.458328179389361	0.453306815182256	0.447757315656707	0.441700041401288	0.435157072034469	0.428152074249459	0.420710161290915	0.412857745011662	0.404622381710212	0.396032612990171	0.387117802910354	0.377907972709319	0.368433634390167
[truncated: 58 more columns]
