# Supplementary material for: Reconstructing spruce budworm outbreak severity: a comparison of paleoecological and tree-ring signals
Source: PLoS One. 2025 Aug 12;20(8):e0329406. doi: 10.1371/journal.pone.0329406 (PMC12342301; doi:10.1371/journal.pone.0329406)
Supplement: S7 Dataset — (ZIP) [file pone.0329406.s007.zip › Belanger wavelet data/GSI/GSI_wavelet_power.txt]

V1	V2	V3	V4	V5	V6	V7	V8	V9	V10	V11	V12	V13	V14	V15	V16	V17	V18	V19	V20	V21	V22	V23	V24	V25	V26	V27	V28	V29	V30	V31	V32	V33	V34	V35	V36	V37	V38	V39	V40	V41	V42	V43	V44	V45	V46	V47	V48	V49	V50
1	0.00419280128331481	0.00344318732782816	0.00226251141930195	0.00123742178751817	0.000611421592023257	0.000312810829385836	0.000187253625947444	0.000130374631400114	9.74692645221764e-05	7.4365956578154e-05	5.79982913851419e-05	4.7018925858098e-05	3.9087020700654e-05	3.26583549290701e-05	2.78411267767912e-05	2.47320740193018e-05	2.25799341097788e-05	2.03867118681671e-05	1.76239713480067e-05	1.48732147078286e-05	1.30354950377452e-05	1.23172530883947e-05	1.22056292781053e-05	1.18197669139934e-05	1.07680475149214e-05	9.40798309316095e-06	8.31525077307467e-06	7.83161746657736e-06	7.6921215828988e-06	7.43595923186558e-06	6.9790197342977e-06	6.48914587854989e-06	6.08721236817678e-06	5.65037764537696e-06	4.98803877197827e-06	4.31168068158109e-06	4.13319376406909e-06	4.47546694156593e-06	4.78221143855175e-06	4.4744581039145e-06	3.49930869369089e-06	2.62226242336575e-06	2.46657009530623e-06	2.86237492431277e-06	3.29063097966828e-06	3.35537784569363e-06	3.1334095904509e-06	2.91606757126923e-06	2.75115062309449e-06
2	0.00593732218560301	0.00478392112221331	0.00298914094463022	0.00148101176452791	0.000619323366306343	0.000257343760858288	0.000135840644661589	9.40375923521651e-05	7.17128291063498e-05	5.45147804844246e-05	4.18431574853239e-05	3.3876420422797e-05	2.8306059987699e-05	2.34068285700439e-05	1.97055468228837e-05	1.77327840082343e-05	1.6727765116016e-05	1.54237142306975e-05	1.30929313425159e-05	1.04945739632538e-05	8.88458165733746e-06	8.61871027755787e-06	9.07616244644791e-06	9.11731114980159e-06	8.21985336364121e-06	6.85666316678331e-06	5.80401977652148e-06	5.52455886212044e-06	5.66269036876298e-06	5.592588909287e-06	5.22010451919372e-06	4.81263818721279e-06	4.55710516995728e-06	4.26842125880554e-06	3.62548110338086e-06	2.87969502984789e-06	2.75631341504504e-06	3.35024461693263e-06	3.94743881567917e-06	3.74135770634422e-06	2.61391680330261e-06	1.56831503070612e-06	1.44742523141576e-06	2.02178993037376e-06	2.59612325515586e-06	2.67008400413545e-06	2.38549407334949e-06	2.15997040827418e-06	2.03640193965934e-06
3	0.00753208540074834	0.00596769786894392	0.00355731557101839	0.00159174268616332	0.000538726823553236	0.000153249227125158	5.96520187998445e-05	4.38757813681506e-05	3.69503894589432e-05	2.83148996475908e-05	2.099614583205e-05	1.70695215826496e-05	1.46114912548218e-05	1.18343348381031e-05	9.5935882546333e-06	8.85725386801441e-06	9.03086735066142e-06	8.77880144050672e-06	7.23313751341252e-06	5.16050708830521e-06	3.96428925266118e-06	4.10552935147342e-06	4.98131115051871e-06	5.38941453578496e-06	4.75631810270805e-06	3.58550390840881e-06	2.71903099070918e-06	2.66750660462445e-06	3.03710571788353e-06	3.12544195531298e-06	2.85189381507227e-06	2.5621510725597e-06	2.49852715805079e-06	2.43923902554792e-06	1.94252468847186e-06	1.23035173799483e-06	1.14556346608433e-06	1.87468493882202e-06	2.68175979737032e-06	2.65008417899897e-06	1.57607693830165e-06	5.29679722152098e-07	4.48514549166522e-07	1.07721424288721e-06	1.65719600355043e-06	1.6761841488304e-06	1.34054255230177e-06	1.14502284222277e-06	1.10573141774407e-06
4	0.00871286623413109	0.00683723536931503	0.0039582183749808	0.00165418402821073	0.000471755913229448	7.93484400600731e-05	8.89334871262052e-06	1.04569454503888e-05	1.30374468332283e-05	1.01450403626295e-05	6.67318811061526e-06	5.50124840524244e-06	5.18157621949151e-06	4.00563559892186e-06	2.8196944759235e-06	2.74690318130343e-06	3.46060859862986e-06	3.84548360645434e-06	3.0570871898893e-06	1.66538395826416e-06	8.85135252791631e-07	1.16149456757515e-06	2.04483918248269e-06	2.54151688561994e-06	2.15529352918022e-06	1.30348015972041e-06	6.91946558365803e-07	7.64336577896997e-07	1.17679935930303e-06	1.30190364815321e-06	1.0909137675331e-06	8.92126658113897e-07	9.59031078273258e-07	1.09434175940238e-06	8.23253058088722e-07	2.68735330419407e-07	2.0059299815914e-07	8.61510957991477e-07	1.67179463734365e-06	1.81095198767849e-06	1.00603686180229e-06	1.46401711818609e-07	6.92874474849123e-08	5.58182116088508e-07	9.64983885960086e-07	8.78904730786723e-07	5.30090880785283e-07	3.88330163750041e-07	4.32906697719985e-07
5	0.00943449883769439	0.00741788562389369	0.00430145422295154	0.00180157121767803	0.000517455427654502	8.80267636147486e-05	5.43812929382185e-06	2.46654072169251e-06	4.28981533174322e-06	2.88036613496805e-06	1.1185015272552e-06	9.37167502959629e-07	1.33572790255199e-06	9.58766148248973e-07	3.5051857869173e-07	4.02953319632957e-07	1.01689093648104e-06	1.49726392818906e-06	1.2143448596932e-06	4.59341165626301e-07	2.09576080780864e-08	2.12533212545524e-07	7.86937257734772e-07	1.12650082661327e-06	9.11939384065982e-07	4.06468335564113e-07	4.43630564502574e-08	1.14659363699021e-07	3.93721781343102e-07	4.57105183302351e-07	2.89263780673951e-07	1.5117999250429e-07	2.4779147870426e-07	4.634244034459e-07	4.17574783423851e-07	1.20581164823172e-07	9.4727849710748e-08	5.6043019450978e-07	1.19693355309761e-06	1.44392668112327e-06	1.0062883270884e-06	4.22404342164476e-07	2.90841675075763e-07	5.02504232593286e-07	6.44924593227072e-07	4.63947147888755e-07	1.50384137086575e-07	5.40575903165254e-08	1.33063471588111e-07
6	0.00983777364043377	0.00784036201186064	0.00469128639277522	0.00209221593451508	0.000688488210095717	0.000166898381455336	3.26329660018716e-05	7.86820269789385e-06	3.21145816503798e-06	1.25737365645456e-06	1.5420389696372e-07	7.83710433909158e-08	4.01006338152572e-07	3.21474228690419e-07	5.53331154757239e-08	8.1409600893671e-08	4.05023736698197e-07	7.20527525684017e-07	6.77951426258315e-07	3.65120525545022e-07	1.64897303425836e-07	2.40263169738677e-07	4.87420633281037e-07	6.21665332651262e-07	5.05299607621527e-07	2.70795771600187e-07	9.84503530702186e-08	1.13187820260406e-07	2.13433869941029e-07	2.00743684414669e-07	8.36414398610362e-08	1.00457369522868e-09	7.61325747662576e-08	2.7964080531728e-07	3.93181160700347e-07	3.57791685713303e-07	4.11579998753918e-07	7.04551343251561e-07	1.1487677161642e-06	1.44844953255195e-06	1.31507489433551e-06	9.43333745054887e-07	7.07535889870783e-07	6.43741440609454e-07	5.70561637209127e-07	3.50234956832061e-07	9.33524489846902e-08	7.74771889303774e-09	6.05602759924126e-08
7	0.0101040169217318	0.00821740779032879	0.00514913003899642	0.00248996326998213	0.000936028790568781	0.000279249270457493	6.96408948977584e-05	1.62913288964537e-05	4.32176293521442e-06	1.45922669034528e-06	5.41474012420123e-07	3.1918671135501e-07	3.73115217971892e-07	3.39157334536535e-07	2.40580325970123e-07	2.45502956651374e-07	3.79898199154965e-07	5.42748961460182e-07	5.66007278101443e-07	4.50983740520732e-07	3.62677219471413e-07	3.81927832377674e-07	4.56108902518968e-07	4.69008645120336e-07	3.97179639962029e-07	3.14906332624956e-07	2.60606735848535e-07	2.42642930118776e-07	2.26732393708085e-07	1.70317084820473e-07	1.01111425040919e-07	7.37367411063455e-08	1.43990006734282e-07	3.25008208612566e-07	5.20056848696613e-07	6.42892072586222e-07	7.45628462163335e-07	9.41826996780365e-07	1.29331435653287e-06	1.64444389112819e-06	1.6840003251402e-06	1.38479941852493e-06	1.02271505379176e-06	7.82100351737265e-07	6.19800771265495e-07	4.23031210881874e-07	2.162427808366e-07	1.09780232760171e-07	1.01639422056034e-07
8	0.0103552638210472	0.00860293540500791	0.0056495591379376	0.00294123642529491	0.00122228845920087	0.000409775179284413	0.000112119869495188	2.55346583643954e-05	5.48065194069798e-06	1.7860909119741e-06	1.08762391146222e-06	8.27348690600401e-07	6.7920590050449e-07	5.45878143641073e-07	4.22008568204969e-07	3.69310375353875e-07	4.19391929592106e-07	5.1369497319303e-07	5.28553309829529e-07	4.42943244384082e-07	3.6982562619587e-07	3.78045701850447e-07	4.10073426098823e-07	3.85259428638174e-07	3.28979682739448e-07	3.16290791686168e-07	3.39302192085857e-07	3.378447143845e-07	2.8609403701312e-07	2.13772222160454e-07	1.73137520535903e-07	1.96267222102362e-07	3.05635744839422e-07	5.0599560519491e-07	7.27696367890097e-07	8.64174366882805e-07	9.13316858234381e-07	1.03811059612431e-06	1.39784853970736e-06	1.84370533046108e-06	1.97267629843471e-06	1.64041422551595e-06	1.14732057618308e-06	8.24088936358609e-07	6.90671981290895e-07	5.83792199932856e-07	4.36365947692658e-07	3.04209108130307e-07	2.22644876023506e-07
9	0.0106493045158049	0.00902106116995249	0.00618064580879961	0.00342999961638827	0.00154730938369611	0.000569154596027893	0.000169497461074645	3.92324239213835e-05	6.33754160458048e-06	9.17881550520542e-07	9.02057253857577e-07	1.1500310692073e-06	1.06369658431706e-06	7.97617572721126e-07	5.18889583563549e-07	3.60393517769159e-07	3.71612977637192e-07	4.56266257753906e-07	4.53880218348737e-07	3.38240753057758e-07	2.43779598021908e-07	2.57099455823757e-07	2.99291344238606e-07	2.71836684305815e-07	2.1815072024014e-07	2.40562105942739e-07	3.27677035880313e-07	3.73794067592617e-07	3.263377945459e-07	2.39729394378402e-07	2.04965320419742e-07	2.77252129225004e-07	4.65631346674513e-07	7.25183857896274e-07	9.33314754021476e-07	9.57637809380562e-07	8.4333747354573e-07	8.82810862559332e-07	1.31543634573324e-06	1.91512052098849e-06	2.12267327617628e-06	1.71342970599859e-06	1.07429281485914e-06	6.97399395733304e-07	6.58857239935101e-07	7.13915913079628e-07	6.75393490150904e-07	5.41202707497481e-07	3.80023741320535e-07
10	0.0110149326045131	0.00949557905422957	0.00675920291002768	0.00397425270921044	0.00193446722156504	0.000781685136134569	0.000261210003572544	6.97827489847932e-05	1.30101118558041e-05	9.04797724983982e-07	2.37459213728482e-07	1.0538140157085e-06	1.27575317418707e-06	9.54009840932987e-07	4.95760705925277e-07	2.2182848649774e-07	2.23320868550378e-07	3.39707757490895e-07	3.44927408511957e-07	2.06610080418415e-07	9.32142137168118e-08	1.13041274783482e-07	1.71072763101999e-07	1.46009208864961e-07	8.8333420494066e-08	1.29325971209512e-07	2.65910789888793e-07	3.56691533897314e-07	3.0941543717523e-07	1.87425890930481e-07	1.36312930285664e-07	2.60149355182509e-07	5.55053070330326e-07	8.9125254818445e-07	1.04857723370165e-06	8.78509509977339e-07	5.42219067210047e-07	5.0447527514699e-07	1.06427645766098e-06	1.87121615791039e-06	2.17739706764359e-06	1.67837739733479e-06	8.58663748386448e-07	3.92466198372416e-07	4.5000646364889e-07	7.1532629587999e-07	8.48831847272403e-07	7.53129143818447e-07	5.14981613284778e-07
11	0.0114764281790039	0.0100559338077661	0.0074155688897191	0.00460199337870357	0.00240932838709463	0.00107077530355516	0.00040789356961558	0.000134218320242296	3.79926571405832e-05	9.34167319958448e-06	2.72515988938667e-06	1.84734742045618e-06	1.66415488449449e-06	1.13252094873917e-06	4.70201551407612e-07	7.32822297724116e-08	6.29711797145318e-08	2.22643012492113e-07	2.63081489790568e-07	1.32921148116467e-07	1.33096369103717e-08	2.79338632831998e-08	8.62558879034416e-08	6.28685740071839e-08	7.35209317363718e-09	6.03461156861996e-08	2.22762467216905e-07	3.31268073178325e-07	2.64114214438433e-07	9.38625699240131e-08	2.28004975120632e-08	2.05093904752696e-07	6.1433386686952e-07	1.01964167492497e-06	1.10123930966535e-06	7.22613544438549e-07	1.91849980202534e-07	1.33885012217331e-07	8.66533249718483e-07	1.89986996854878e-06	2.31316324381325e-06	1.72744006936748e-06	7.02682219884652e-07	8.64246884768696e-08	1.78188500587791e-07	6.32307505891984e-07	9.5883826382834e-07	9.34283988155102e-07	6.35744676026852e-07
12	0.0120597556710951	0.0107322104623653	0.00817845907588232	0.00533458576733945	0.00298524370735813	0.00144438757434276	0.000614796190485574	0.000237439731011312	8.7042026943006e-05	3.20829737481318e-05	1.28785169507399e-05	6.16963646136416e-06	3.46821586719811e-06	1.89754465793631e-06	7.80187098712649e-07	1.63516880175478e-07	5.77839996027112e-08	2.01606049168848e-07	2.69692248336493e-07	1.70548674452839e-07	5.15533971163709e-08	3.59522378548402e-08	6.78579809400044e-08	5.05389813680421e-08	2.47115255230788e-08	1.03729415090519e-07	2.75126923498331e-07	3.76763973160663e-07	2.91817825500439e-07	1.09163031660641e-07	6.26161581047359e-08	3.24211251905215e-07	8.34485170211929e-07	1.28656525598926e-06	1.31080926713207e-06	8.16537777835847e-07	2.31029767629059e-07	2.58269960645308e-07	1.17870781707878e-06	2.39383204669595e-06	2.88905813990353e-06	2.24251548630759e-06	1.03903598258274e-06	2.30531429753067e-07	2.39632353614911e-07	7.51628023374194e-07	1.18942891012263e-06	1.2179083858323e-06	8.74953130811634e-07
13	0.0127927011354829	0.0115534197744772	0.00907311131592673	0.00618769211133444	0.00366668649129066	0.00189731374818827	0.000869570312316842	0.000364349490919435	0.000147737231369259	6.24423662121429e-05	2.90626524586368e-05	1.49419196870548e-05	8.1426585559638e-06	4.39211106873665e-06	2.16924509270664e-06	9.65782096672903e-07	5.12284126981255e-07	4.64526036761764e-07	4.71516581336673e-07	3.76841819193024e-07	2.41725930563435e-07	1.640038013511e-07	1.43804114639063e-07	1.43012883216085e-07	1.88411500085477e-07	3.30714921032151e-07	5.24827066774736e-07	6.34674569247557e-07	5.88164948070149e-07	4.93135063313856e-07	5.69538859494062e-07	9.583480341148e-07	1.56941894724177e-06	2.08713844724126e-06	2.17640088253868e-06	1.81109278661817e-06	1.44759211558128e-06	1.73111915367403e-06	2.84318345271813e-06	4.14856891037202e-06	4.66855552581694e-06	3.99621398377225e-06	2.67378285338942e-06	1.63633641615816e-06	1.37677685042247e-06	1.67654820933017e-06	1.98998661323068e-06	1.94295291356877e-06	1.5216935596922e-06
14	0.0137085761107451	0.0125552756509758	0.0101349079181054	0.00719194485846407	0.00447646234217797	0.00244205611493668	0.0011718660599339	0.000502350863022637	0.000201118046599953	8.29124439751537e-05	3.99844647421569e-05	2.33360682491579e-05	1.50372799430427e-05	9.71724394179665e-06	6.0291500892991e-06	3.62742986143477e-06	2.26912125115691e-06	1.6091635677607e-06	1.27374439477895e-06	1.01595645477712e-06	7.73815205356401e-07	5.88781004389325e-07	5.03241699869329e-07	5.36166236556703e-07	6.97349232366503e-07	9.65654575098932e-07	1.25948401660074e-06	1.47965472135605e-06	1.61030937269731e-06	1.7658260969919e-06	2.11699476196062e-06	2.75186170018101e-06	3.57928404867747e-06	4.35297513323486e-06	4.84041911718399e-06	5.06170426613736e-06	5.3789840782719e-06	6.22995275398623e-06	7.6371662112147e-06	8.99443176558503e-06	9.47655528948106e-06	8.7503024963245e-06	7.26500012643424e-06	5.83161867631357e-06	4.95843926848791e-06	4.58409701215935e-06	4.32778359794436e-06	3.8816437683841e-06	3.19674999722002e-06
15	0.0148551572664902	0.0137947699437308	0.0114304879768745	0.00842110681171087	0.00549110977729194	0.00315067730691146	0.00157884765032605	0.000685032752314505	0.00025653789362182	8.63978386839702e-05	3.27092048647501e-05	2.02562457739192e-05	1.7811948118079e-05	1.58354859300789e-05	1.29414352596417e-05	9.82688122169751e-06	7.18912903401718e-06	5.27243902938774e-06	3.97319069967191e-06	3.07782217661833e-06	2.43802825021767e-06	2.01590554029168e-06	1.83746208851598e-06	1.92743597891712e-06	2.26562822504301e-06	2.77452651556721e-06	3.34640209724225e-06	3.90562610433768e-06	4.46550005572389e-06	5.12850459331834e-06	6.02299609136446e-06	7.22043525944731e-06	8.6853781425293e-06	1.02917093355822e-05	1.19151460350481e-05	1.35543537056035e-05	1.53520071167785e-05	1.74131528929595e-05	1.95291033110512e-05	2.11109628236891e-05	2.15090974706425e-05	2.04899004037496e-05	1.84219274864445e-05	1.5994426840105e-05	1.37545002471546e-05	1.18725697812818e-05	1.0245723474007e-05	8.7310136571731e-06	7.28392361246267e-06
16	0.0163035093045374	0.0153611775129991	0.0130701644009351	0.0100057121553	0.00685708820044394	0.00417625397876086	0.00223468017214669	0.00102996922481657	0.000393481003595076	0.000114381831543509	2.04543234163408e-05	3.55962994467451e-06	9.4719267188822e-06	1.69086015176927e-05	2.0324476655733e-05	2.00084196202856e-05	1.76223838007814e-05	1.45984489949728e-05	1.17712291232165e-05	9.48395648789342e-06	7.81782078358197e-06	6.77043255879797e-06	6.32610794528793e-06	6.44597112634404e-06	7.0400552297271e-06	7.97003892195798e-06	9.09375577024235e-06	1.03263989112707e-05	1.16796125117431e-05	1.32564180187485e-05	1.52097993634902e-05	1.76877215039354e-05	2.07830663586115e-05	2.45027682496083e-05	2.87678998190478e-05	3.34322532405166e-05	3.82711516479754e-05	4.29102829246726e-05	4.67610796182734e-05	4.90994969383102e-05	4.93362619968483e-05	4.73249313728819e-05	4.34642706716298e-05	3.85053055232082e-05	3.32193055491124e-05	2.81619996781674e-05	2.36299335890286e-05	1.97343205888896e-05	1.64820131893654e-05
17	0.0181485954922359	0.0173727362477886	0.0151989583114426	0.0121182427063716	0.00877245005474987	0.00573617621546327	0.00336249464026637	0.00174583581787266	0.000786087873827945	0.000294680801448151	8.46614403156541e-05	1.72884959809671e-05	9.16852984448313e-06	1.87273689648401e-05	2.89832182310131e-05	3.48686967616439e-05	3.61794643411827e-05	3.42977117484623e-05	3.08163890693873e-05	2.70143178029621e-05	2.37272236804668e-05	2.13991687695237e-05	2.01843920914167e-05	2.0035450806427e-05	2.07722449235315e-05	2.21522444439579e-05	2.39520412418589e-05	2.60474821226147e-05	2.84686178941527e-05	3.14122064944927e-05	3.52069757635056e-05	4.02348362829344e-05	4.68177968760638e-05	5.50920955312288e-05	6.49012487406329e-05	7.5734589001558e-05	8.67222377285814e-05	9.66955396697702e-05	0.000104337763228954	0.000108443824613703	0.000108244194708407	0.000103663843532804	9.5374479186379e-05	8.45984549923162e-05	7.27615714675764e-05	6.11541886334335e-05	5.07122687131486e-05	4.19408665324214e-05	3.49489123418451e-05
18	0.020496994486112	0.0199557126965233	0.0179653723942432	0.0149312443172527	0.0114357898330211	0.00805571676319384	0.00520905645443503	0.00308688786579213	0.00167591213285933	0.00083697290398691	0.000391558119286685	0.000182255484751064	9.77155858109244e-05	7.12352805374663e-05	6.78700421179468e-05	7.11967248313094e-05	7.42811090519856e-05	7.4798328155188e-05	7.26661068714699e-05	6.88184940610975e-05	6.44635560330681e-05	6.06292317504823e-05	5.79464163044195e-05	5.66194079018614e-05	5.65208682411967e-05	5.73543602393337e-05	5.88394455948699e-05	6.08808973705602e-05	6.36862319533018e-05	6.78002965678777e-05	7.40357334899313e-05	8.32957676076973e-05	9.63116399706688e-05	0.000113346883577097	0.00013394341035337	0.000156788450009999	0.000179763744943737	0.00020020424826311	0.00021534671875784	0.00022288955795192	0.000221525332244048	0.00021127947537527	0.000193528245728801	0.000170676103141031	0.0001455973369357	0.000121022827814927	9.90482083953146e-05	8.08729230349747e-05	6.67931117498892e-05
19	0.0234437812026889	0.0232115485581588	0.0214774046833716	0.0185608706454637	0.014976129559264	0.0112838294034164	0.0079482489245357	0.00524972744359279	0.0032714793588342	0.00194613931016604	0.00112807142758965	0.0006584722927827	0.000405115021592519	0.000275513576523321	0.000212637062260788	0.000184102382625481	0.000172164671202025	0.000167158412993785	0.0001640047679367	0.000160443434436068	0.000155945649920858	0.000150865916543562	0.000145784409445989	0.000141106814191579	0.000136946627490288	0.000133241166654258	0.000130004737808487	0.000127607317685343	0.000126973996561486	0.000129621538970472	0.000137482683759945	0.000152517068468695	0.000176166455310859	0.00020877003140715	0.000249095433788241	0.00029414503104992	0.000339354296194415	0.000379211679241227	0.000408213499463824	0.00042195322871476	0.000418071831557673	0.000396801357135603	0.000360931891232424	0.000315198026467578	0.000265256102792366	0.000216540027755453	0.000173299154222891	0.000138038240915773	0.000111437032715742
20	0.027047585097513	0.0271856170324636	0.0257641996402465	0.0230195779687942	0.0193934547921752	0.0154172528749339	0.0115846967431846	0.00825485784149207	0.00561066326034826	0.00367317974251877	0.00235221712765893	0.00150666307297506	0.000993291032477247	0.000694519932855028	0.000526572120599759	0.000435360352761399	0.000387903674456776	0.000364382104686262	0.000352742289178868	0.000345653293607946	0.000338871623478929	0.000330222727367993	0.000318829751831497	0.00030453921280996	0.000287604937543358	0.000268654508929562	0.000248871927061264	0.000230254119902181	0.000215767283437392	0.000209247503048049	0.000214953535798842	0.000236776985370248	0.000277228383436686	0.000336420604928338	0.000411331877251219	0.000495620545635238	0.000580168229868116	0.000654357200209822	0.000707880533837793	0.000732701080081663	0.000724683325526715	0.000684466334613878	0.000617328185734681	0.000532063185261429	0.000439165278405012	0.000348792324722835	0.000269016843627198	0.000204746589335855	0.000157475286779943
21	0.0313196136305725	0.0318589573089055	0.0307716077541325	0.0282152554962905	0.0245591167229704	0.0202973619571004	0.0159398778698297	0.0119137436728735	0.00850134620755214	0.00582509402426541	0.00387195326309665	0.00254033612464899	0.00169003411319966	0.00118124216870294	0.000897032145679623	0.000750768387795535	0.000683702664662043	0.000658349697598395	0.000651593488232396	0.00064937161429856	0.000643229730936806	0.000628308893194379	0.000602221787921647	0.000564445742166444	0.000516047511353424	0.000459643569458009	0.000399491191852713	0.00034155363569574	0.000293345317396834	0.000263379573398266	0.000260126776295623	0.000290533992233339	0.000358326921125814	0.000462462466107299	0.000596172608565741	0.000746994676540333	0.00089800530673207	0.00103019244757528	0.00112558092827521	0.00117046849707377	0.00115802355234033	0.00108959706360137	0.000974398365817282	0.000827597634965185	0.000667321738714573	0.000511278524748105	0.000373796859187373	0.000263900206397169	0.000184708662616722
22	0.0362465069091354	0.0371879374636178	0.036422976025091	0.0340366254273855	0.0303277059729728	0.0257477571532232	0.0208110912249391	0.0160008654639279	0.01169482922068	0.00812564207228093	0.00537845445537478	0.00341767507710339	0.00212897858716699	0.00136248716310737	0.000967176844729381	0.000812261635477312	0.000796200395167765	0.000846777065068803	0.000916365751522822	0.000975722019115135	0.00100833487466796	0.00100618976544274	0.000967020595909531	0.000892763953215024	0.000788829155580846	0.00066381355684878	0.000529331198890791	0.00039965709247287	0.000290934879642573	0.000219781767371218	0.000201269958061317	0.000246460923536562	0.000359880012650538	0.000537482784301339	0.000765713691565541	0.00102214294659239	0.00127788120895135	0.00150156301608606	0.00166425980476178	0.00174436045066844	0.0017313563880484	0.00162764764901768	0.00144791860522122	0.00121620633930739	0.00096133709113707	0.000711776198754553	0.000491021231490333	0.000314455549391329	0.000188151261111937
23	0.041860051466225	0.0432043025104068	0.042756338776802	0.0405345401006001	0.0367691949409747	0.031862994088729	0.0263203543892075	0.0206629292654085	0.015350954307168	0.0107265341709433	0.0069873323488995	0.0041903327937813	0.00227829872586637	0.0011180295575879	0.000539732034123115	0.00036972469281577	0.000452666273442288	0.000663080561911187	0.000908292725620051	0.00112582840642427	0.00127817073945815	0.00134702123660397	0.00132831356323987	0.00122846179056507	0.00106179312076478	0.000848813139157682	0.000614827894994731	0.000388451285594736	0.000199627037382324	7.69753823537993e-05	4.45181904529588e-05	0.000118110312651523	0.000302154601271641	0.00058733268945599	0.000950074487749176	0.00135427583401559	0.00175536715641177	0.00210631108227273	0.00236459209827959	0.00249890676919043	0.00249419367137804	0.00235391204181004	0.00209904301683197	0.00176400986154733	0.00139040157890207	0.00101985066692602	0.000687538635304086	0.000417563233259172	0.000220885090516382
24	0.0483389047509178	0.0501475900506647	0.0500923151177452	0.0481307901923012	0.0444250587055844	0.0393194910970745	0.0332883457576911	0.0268641696691465	0.0205621084353833	0.0148149191722821	0.00992953544753035	0.00606992155756613	0.00326464382615159	0.00143280158559516	0.000419657054261923	3.35192363669588e-05	7.74866736691193e-05	0.000372522728879139	0.000771080190256402	0.00116249332115595	0.00147239859603266	0.00165863388627413	0.00170567475116624	0.0016190008696694	0.00142009090640624	0.00114217420509909	0.00082649437955141	0.000518678403850353	0.000264837570147821	0.000107216143678486	7.94955442722611e-05	0.000202185468177889	0.000478804230093862	0.000893682804119096	0.00141215304064684	0.00198357473022713	0.00254715326102018	0.00303989843664798	0.00340552198586335	0.00360272392345628	0.00361129759609743	0.0034348322897129	0.00309945159003329	0.00264884368055335	0.00213661253652994	0.00161750990672984	0.00113926671027082	0.000736502884624653	0.000427638961045091
25	0.0560791076355527	0.0585391581872011	0.0591071788637175	0.0576856886642907	0.0543667904919699	0.0494234654163367	0.0432734375628214	0.036422359601966	0.0293970785841544	0.0226811290408523	0.0166631655048398	0.01160538595623	0.00763425495059982	0.00475130147028168	0.00285848365659961	0.00179111495268692	0.00135160535121814	0.00133882280928251	0.00157005124712129	0.00189466578706833	0.00220030374420589	0.0024132725244532	0.002495219275401	0.00243785665404235	0.00225702013889374	0.00198674126733738	0.00167352332571018	0.00137070012860836	0.0011326784224132	0.0010089886432419	0.00103833280448506	0.0012431288021493	0.00162530199174462	0.00216417074073283	0.00281714761422686	0.00352361888476257	0.0042118228283704	0.00480793233596261	0.00524600826884643	0.00547717613565629	0.00547639720353419	0.00524558489554789	0.00481249270681556	0.00422562246745099	0.00354617806847106	0.00283863447099536	0.00216168006770625	0.00156109184929465	0.00106558654417077
26	0.0656336358152679	0.0690721639784216	0.0706570003836544	0.0702395807263858	0.0678389073956183	0.0636422925196582	0.0579830974822733	0.0512991199394287	0.0440787913734913	0.0368042837346087	0.0299005986749757	0.0236978553050616	0.0184108760330619	0.0141366221198288	0.0108668846930437	0.00851151338872998	0.00692664155855417	0.0059427667243961	0.00538882143955237	0.00511004975135114	0.00497913297606267	0.00490125527168082	0.00481450773669241	0.00468720872462756	0.00451349703096726	0.00430812091356065	0.00410088653652951	0.00393088830357161	0.00384049869226062	0.00386915434980681	0.00404718574936185	0.00439020637096363	0.00489479557102763	0.00553628020448152	0.0062692832788775	0.00703135715628743	0.00774950792340731	0.00834885191996752	0.00876215884561667	0.00893875709832511	0.00885129414404764	0.00849917773895605	0.00790811414309577	0.00712588133021266	0.00621516686038916	0.00524480621171906	0.00428097016140463	0.00337973628137655	0.00258208704078171
27	0.0774597714658124	0.0822650102271241	0.0853192554677896	0.0864257207709476	0.0855284196015216	0.0827193870540554	0.0782278344571262	0.0723928755670532	0.0656241999875437	0.0583569251765625	0.0510074657688789	0.0439365518518152	0.0374237450925071	0.031655408441191	0.0267256397373507	0.0226476870864775	0.0193721601180391	0.0168080448539513	0.0148430115684963	0.0133605107496684	0.0122523552208914	0.0114265874187187	0.010811223882538	0.0103548706014918	0.0100252441139078	0.00980642589985651	0.009695367613535	0.00969788756788418	0.00982424675204408	0.0100843982489314	0.0104831415055496	0.0110156131742187	0.0116637197853476	0.0123941811484814	0.0131587535184032	0.0138969297524453	0.0145410108869737	0.0150229919108033	0.015282307994716	0.0152732457491501	0.0149708061483479	0.0143740300120336	0.0135062242334245	0.0124120687181201	0.0111521239149102	0.0097956820907	0.00841312758518497	0.00706895777700622	0.00581638884521958
28	0.091545733547975	0.0980041015678176	0.102847122045142	0.105833726588685	0.106836770071819	0.105854720820775	0.103009863433545	0.0985333647557037	0.0927395250636156	0.0859930700595532	0.0786741520396596	0.0711456985193686	0.0637269349602308	0.0566755357424497	0.0501792424703842	0.0443562658330092	0.039262630101853	0.0349039859801878	0.0312493310543963	0.0282444418091689	0.0258234648599368	0.0239178429512592	0.0224623957122328	0.021398829242009	0.0206771781492509	0.020255718706887	0.0200998036041877	0.0201799412739903	0.0204693462908326	0.0209411611249887	0.0215655956143846	0.0223073186016521	0.0231235169039491	0.0239630589005081	0.0247671270703146	0.0254715060595939	0.0260104518015345	0.0263217715618926	0.0263524789537155	0.0260642158735657	0.0254376016644494	0.0244747952489277	0.0231998196728325	0.0216565498345215	0.0199046326434303	0.0180139210439673	0.0160582003523159	0.0141090359429493	0.0122304774491856
29	0.107114114329108	0.115230686754709	0.121850080033708	0.126693819328018	0.129574698116887	0.130411513021199	0.129233988053517	0.126177432971201	0.121468038681118	0.115400902870661	0.108313703872458	0.10055927830915	0.0924801841938949	0.0843877190283746	0.0765469602353534	0.0691683890068851	0.0624057300741945	0.0563589299720125	0.0510807824865391	0.0465856005962922	0.0428584796302105	0.0398640105739149	0.0375536889789573	0.0358716396797241	0.0347585837260896	0.0341541871455525	0.0339980551780526	0.0342296924720891	0.0347877673172188	0.035609019469222	0.0366271482693611	0.0377720094716427	0.0389694247155582	0.0401418528175145	0.0412100768082104	0.0420959245891832	0.0427258766966649	0.043035246246793	0.0429724750848889	0.0425030076296489	0.04161220280021	0.0403068328655603	0.0386148861903388	0.0365836119240829	0.0342759803935145	0.0317659416831856	0.0291330107193311	0.0264567674716677	0.0238118305162172
30	0.122612666847245	0.132002200257587	0.139943488328228	0.146129421563215	0.150327686137447	0.152397396292399	0.152298612329923	0.150093837917383	0.145941507572717	0.14008237258584	0.132820440016581	0.124500612698934	0.115485362613062	0.106132643412653	0.096776858150242	0.0877141301091808	0.0791924809752299	0.0714069021009073	0.0644987928544144	0.0585588864085621	0.0536326057089258	0.0497267786801411	0.0468167583443864	0.0448531958076633	0.0437679564384875	0.0434789130322125	0.043893566030649	0.0449116131146524	0.0464267116014396	0.0483277467117135	0.050499940328678	0.0528261133472519	0.0551883557740945	0.0574702689444875	0.0595598318939434	0.0613528200150948	0.0627565824458699	0.063693880976421	0.0641064234647636	0.0639577019141716	0.0632347769286923	0.0619487357156471	0.0601336807483789	0.0578442632107136	0.0551519366048483	0.0521402471912832	0.0488995780588141	0.045521808393347	0.0420953342409719
31	0.136149564193428	0.146087789275097	0.154531673102637	0.161155646255857	0.165698322497502	0.167980023694247	0.167915099941526	0.165517950956867	0.160902265947432	0.154273657922001	0.145916490573375	0.136176204640184	0.125438788440556	0.114109173491731	0.102590270205089	0.0912641176666745	0.0804762535645686	0.0705239750476297	0.061648719681681	0.0540324009599467	0.0477972240106432	0.0430083057006704	0.0396783332430451	0.0377735058364667	0.0372200934649617	0.0379110888562003	0.0397125948359898	0.0424697546422703	0.0460121768949677	0.0501589157587578	0.0547231326806066	0.0595165871984446	0.06435408415838	0.0690579509588391	0.0734625421155807	0.077418682595887	0.0807978799556685	0.0834960717131284	0.0854366398622536	0.086572426569878	0.086886526606113	0.0863917100134041	0.0851284344720424	0.0831615277481912	0.0805757407214309	0.0774704745977464	0.0739540580050106	0.0701379811635673	0.0661314816217284
32	0.146417268983955	0.156120641812874	0.16422315566356	0.170395819968901	0.174367431329628	0.175941889476773	0.1750116263985	0.171566053353003	0.165694335268991	0.157582274703389	0.147503575588042	0.135806206977786	0.122894951737116	0.109211469813408	0.095213312104632	0.0813532883957324	0.0680604373539131	0.0557235970011099	0.0446782671380312	0.0351971298230385	0.0274842861235457	0.0216730056868385	0.0178265891858256	0.0159418207096316	0.0159544360569933	0.0177460439277314	0.0211519949561982	0.0259697804514542	0.0319676406029311	0.0388931549031203	0.04648166345182	0.054464419068525	0.0625763940708302	0.0705636641207311	0.0781902705382312	0.0852444305869643	0.0915439325822406	0.0969405294036172	0.101323138815191	0.104619677884431	0.106797404047798	0.107861705164957	0.107853369381726	0.10684446363742	0.104933046009881	0.102237020153113	0.0988874994843894	0.0950220769828603	0.0907783898887081
33	0.153764281661802	0.162833247984751	0.170236104299486	0.175662660048028	0.178855743032328	0.179626925390793	0.177869240795804	0.173565930855469	0.166794532665569	0.157725957042804	0.146618575473203	0.133807697280645	0.119691142142607	0.104711867323036	0.0893387729529811	0.0740468721785309	0.0592979771249934	0.045522927908898	0.0331062001077963	0.0223734911039154	0.0135826342513971	0.00691794704530474	0.00248790627747341	0.000325874253668619	0.000393483148601432	0.00258622014540817	0.00674073877554092	0.0126434420206553	0.0200399278925129	0.028644945427462	0.0381525665828124	0.0482463282780487	0.0586091331723306	0.0689327159607691	0.0789264859219614	0.0883255510711327	0.0968977214436575	0.104449286345348	0.110829369870075	0.115932695855893	0.119700640322869	0.122120515740288	0.123223113435262	0.123078621535426	0.121791127565755	0.119491997932388	0.116332492232102	0.112476011497955	0.108090391629155
34	0.16050193288991	0.169239326291738	0.176398265770855	0.181710288164448	0.184953871046815	0.185967219151905	0.184658660676561	0.18101391342596	0.175099674388078	0.167063228016133	0.157128037196169	0.145585552601237	0.132783726637239	0.119112925646578	0.104990081439031	0.0908420001180873	0.0770887496159049	0.0641279818821272	0.052320922417774	0.0419805948649605	0.0333626605005527	0.0266590610220202	0.0219944754563029	0.0194254522488091	0.0189419646283903	0.0204710648468674	0.0238822793279002	0.0289943862469077	0.0355832406702981	0.043390349698957	0.0521319408096747	0.0615083020595038	0.0712131969619101	0.0809431668972693	0.0904065305243297	0.099331876481532	0.107475828616214	0.114629849138116	0.120625841528396	0.125340327655018	0.128697006154672	0.130667552817052	0.131270596566484	0.130568892018747	0.128664804617344	0.125694318770513	0.121819864605611	0.117222327000961	0.112092645128453
35	0.169574040685473	0.178831553936883	0.186779633439503	0.193202472437662	0.197922187934274	0.200808028930414	0.201783734077998	0.200832545414174	0.197999523329607	0.193390976514863	0.187171005517184	0.179555344097601	0.170802852980226	0.161205161480041	0.151075052527864	0.140734238609668	0.130501177812966	0.120679533246068	0.111547792839785	0.103350450802786	0.0962910198345454	0.0905270082840146	0.0861668714981025	0.0832688419962931	0.081841465807857	0.0818456253334875	0.0831978114704461	0.0857744149746927	0.089416831998314	0.0939372128514521	0.0991247175445276	0.104752168887891	0.110583008270368	0.116378457884393	0.121904776332987	0.126940465344904	0.131283249179078	0.134756612152688	0.137215650989471	0.138551984188857	0.138697465665536	0.13762647754661	0.135356627598615	0.13194774788529	0.127499178026839	0.122145412002606	0.116050283808691	0.109399956171351	0.102395050258879
36	0.181975482975375	0.192494695125178	0.202057743395412	0.210493977576027	0.2176598358543	0.223444919599369	0.227776753565656	0.230623941067331	0.231997517041268	0.231950411170481	0.230575049741554	0.227999239167823	0.224380576723285	0.219899716645539	0.214752875936185	0.209143990052884	0.203276923359763	0.197348104825826	0.191539900929158	0.186014962092004	0.180911694618282	0.176340925764626	0.172383753341677	0.169090509671097	0.166480727148682	0.164543970794437	0.163241401024304	0.1625079440478	0.162254972506338	0.162373428851431	0.162737351948482	0.163207787590781	0.163637071585818	0.163873467420355	0.163766119126318	0.163170246066846	0.161952464154876	0.159996073171559	0.157206108761535	0.153513926661701	0.148881071220464	0.14330218420086	0.136806735130654	0.129459400703867	0.121358985349668	0.112635853493924	0.103447930181208	0.0939754136697444	0.0844144242606057
37	0.194901412319058	0.206596727741777	0.217613424182956	0.227807948334431	0.237054449296732	0.245248897874489	0.252312367993763	0.258193310973743	0.262868709433606	0.266344061547233	0.268652213353364	0.269851121735008	0.270020688501792	0.269258852383886	0.267677157386095	0.265396030960405	0.262540003515173	0.259233083160325	0.255594468993182	0.251734746478692	0.24775266406993	0.24373254581853	0.239742354654843	0.235832388759785	0.232034571289833	0.228362282515378	0.224810682579843	0.221357480629138	0.217964118993126	0.214577355783828	0.211131241926598	0.207549495838632	0.203748278108943	0.199639358179778	0.195133645122877	0.190145026501653	0.184594425649653	0.178413952104499	0.171550986623161	0.16397201547655	0.15566601248909	0.146647164611172	0.136956749534574	0.126664002385186	0.115865851736304	0.104685460526809	0.0932695711845449	0.0817847217350532	0.0704124658833257
38	0.202640596573182	0.214416508390083	0.225610837462563	0.236093702686721	0.245747833172102	0.254471869248449	0.262183148591002	0.268819856301575	0.274342447791089	0.278734288307798	0.282001490628223	0.284171970278175	0.2852937732166	0.28543276197999	0.284669771071424	0.283097359691855	0.280816299228602	0.277931934403138	0.274550551438768	0.270775875357828	0.26670580322355	0.262429462614017	0.258024666598063	0.253555819456278	0.249072312416381	0.24460743629464	0.240177828148321	0.235783461335315	0.231408181833218	0.227020787139241	0.222576636356257	0.218019770126888	0.21328550620485	0.208303460433737	0.203000924090249	0.197306507877654	0.191153941785076	0.18448590041225	0.177257707260914	0.169440760966589	0.161025523302534	0.152023914391136	0.14247097563624	0.132425685424315	0.121970845820261	0.111211998730185	0.100275375087267	0.0893049278201015	0.0784585456984049
39	0.200052005122893	0.210327867521196	0.219953509331099	0.228811692531197	0.236797161094125	0.243819678895441	0.24980669970802	0.254705560122208	0.258485102361546	0.261136654559743	0.262674320126473	0.263134554174671	0.262575032325475	0.261072844247707	0.258722069792991	0.255630818461885	0.251917832286373	0.247708767381316	0.243132279996081	0.238316048727054	0.233382865692264	0.228446926161228	0.223610438748963	0.218960667276781	0.214567501264337	0.210481635238078	0.206733418090412	0.203332413043869	0.200267686788875	0.197508823497327	0.195007636120449	0.192700524168468	0.190511404630682	0.188355121507634	0.186141220358622	0.183777958148223	0.181176406358032	0.178254497634258	0.174940863885824	0.171178317274948	0.166926835252718	0.16216592668455	0.15689627784203	0.151140603910242	0.144943662632195	0.138371420442734	0.131509396360324	0.12446024329333	0.117340658531815
40	0.186090811297602	0.193624682844809	0.200371345624968	0.206232375901576	0.211122853824583	0.214974141569039	0.217736332804781	0.219380273392994	0.21989906382226	0.219308968650675	0.217649676639384	0.214983876688971	0.211396138309839	0.20699111023869	0.201891075948328	0.196232929152088	0.190164654961874	0.183841422170303	0.177421408350276	0.171061491399815	0.164912948277542	0.159117303637459	0.153802467746058	0.149079294521743	0.145038677049426	0.141749279955477	0.139255986216032	0.137579111100768	0.136714408932169	0.136633870165161	0.137287278017614	0.138604466581159	0.140498197066194	0.142867546576828	0.145601685463185	0.148583905614239	0.151695753616021	0.154821119886705	0.157850137865459	0.160682755989548	0.163231859213858	0.165425835641755	0.167210506661867	0.168550364852	0.169429091705046	0.16984935574624	0.169831919605666	0.169414110870555	0.168647734942737
41	0.164936714295887	0.169401537512229	0.172974885518399	0.175581235629998	0.177159608351411	0.177665902389745	0.17707492088885	0.175382006652982	0.172604212510594	0.168780944653587	0.163974031482784	0.158267187754247	0.151764863075934	0.144590484358334	0.136884122897641	0.128799637532724	0.12050136491711	0.112160445554227	0.103950889087295	0.0960454937393629	0.0886117422175615	0.0818077994390847	0.0757787358921676	0.0706530942916406	0.0665399065983661	0.063526253808224	0.0616754427192654	0.0610258528502385	0.0615904836308289	0.0633572078252747	0.0662897128490761	0.0703290881645032	0.0753959952311556	0.0813933374034164	0.0882093314530363	0.0957208706502425	0.103797061984313	0.112302817375555	0.121102380654356	0.130062678487143	0.139056393949958	0.147964675551382	0.156679411505889	0.165105018162831	0.173159711839126	0.180776253988411	0.187902179781465	0.194499538940719	0.200544194325969
42	0.144571820301041	0.146684949030823	0.147898665938163	0.14815914738194	0.147426445496772	0.145676279221586	0.142901559209859	0.139113586787547	0.134342873631967	0.128639537599079	0.12207324092371	0.11473264955722	0.106724406301891	0.0981716251882298	0.0892119296992281	0.0799950724163678	0.0706801878729664	0.0614327432894064	0.0524212629053501	0.043813910349796	0.035775019516508	0.0284616674569027	0.0220203826977854	0.016584079095801	0.0122692989420299	0.00917383974417161	0.00737482727501952	0.00692728352499056	0.00786322266091614	0.01019129156483	0.0138969546349779	0.0189432059169855	0.0252717759185158	0.0328047862232396	0.0414467927669691	0.0510871487863925	0.0616026113067846	0.0728601107873528	0.0847196022540875	0.0970369178576476	0.10966654511669	0.122464261856992	0.135289567655133	0.148007861993891	0.16049233083937	0.172625515439439	0.1843005493038	0.195422061068251	0.205906751827025
43	0.134131689926497	0.135439625885524	0.135961507481353	0.135660972338273	0.134513279483768	0.132506567123255	0.129642904761431	0.125939100137519	0.121427226005862	0.116154837715748	0.110184859694706	0.103595127134191	0.0964775781837918	0.0889371015070257	0.0810900538338494	0.0730624718370137	0.0649880119279309	0.0570056600844497	0.0492572612779581	0.0418849241821975	0.0350283613861611	0.0288222281174667	0.0233935233916911	0.0188591164861873	0.0153234587132703	0.0128765357271292	0.0115921091982085	0.0115262888457904	0.0127164668038078	0.0151806364171534	0.0189171071647181	0.0239046168341078	0.0301028316843496	0.0374532154655638	0.045880239129649	0.0552928951353504	0.0655864736473644	0.0766445528186926	0.0883411518334249	0.100542993515736	0.113111823060318	0.125906730731697	0.138786429084595	0.151611439200285	0.16424614540585	0.176560683711646	0.188432635521538	0.199748504793371	0.210404963514749
44	0.140744899235889	0.143140600141651	0.144967998038974	0.146202389420198	0.146827434210247	0.14683594821954	0.146230552473124	0.145024155649341	0.143240248802749	0.140912995242933	0.138087102817595	0.134817470802425	0.131168609005039	0.127213832398176	0.123034240444959	0.118717496091777	0.114356425003204	0.110047460820525	0.105888966871252	0.101979468686007	0.0984158347562097	0.0952914450812997	0.0926943881278419	0.0907057268078673	0.0893978729682803	0.0888331076909808	0.0890622814933095	0.0901237243823739	0.0920423907762219	0.0948292587065041	0.0984809966278838	0.102979904759663	0.108294131362924	0.114378157900836	0.12117354082371	0.128609891935283	0.136606074086228	0.145071584436892	0.153908093839415	0.163011108087036	0.172271714912817	0.181578379708147	0.190818752960798	0.199881453342818	0.208657792145204	0.217043407272862	0.224939778176178	0.232255596788289	0.238907973635135
45	0.166250882758446	0.171287907144925	0.176015784878425	0.180414039643266	0.184466972635758	0.188164102919189	0.191500521821328	0.194477148866411	0.197100878478717	0.199384608819304	0.201347146579538	0.20301298430015	0.204411949747109	0.205578729980144	0.206552275913578	0.207375096304329	0.208092453118163	0.208751473033152	0.209400192352359	0.210086554736567	0.210857382861792	0.211757346296604	0.212827948536037	0.214106556192753	0.215625492819634	0.217411218725938	0.219483616473995	0.221855399544336	0.224531658989323	0.227509559827802	0.230778195547425	0.234318605467438	0.238103955970296	0.242099882835971	0.246264988209449	0.250551482197897	0.254905955822007	0.2592702691201	0.263582535696909	0.267778182981876	0.271791065959871	0.275554611190866	0.279002967558176	0.282072140375639	0.284701086224847	0.286832747152198	0.28841500458682	0.289401535487473	0.289752555723383
46	0.205496621439109	0.213786776417073	0.221986754888196	0.230073102685802	0.238024000512116	0.2458195004368	0.253441723971554	0.260875016189401	0.268106051224755	0.275123885518934	0.281919956344203	0.28848802442133	0.294824060810127	0.30092607966485	0.306793919869101	0.312428979958828	0.317833912067151	0.323012281841843	0.32796820235795	0.332705950939845	0.337229578488927	0.341542521360312	0.34564722602566	0.349544796688004	0.35323467567376	0.356714365820636	0.359979203218865	0.363022187566186	0.365833876089812	0.368402345503896	0.370713224846232	0.372749800315675	0.37449319145714	0.375922596261667	0.377015601012358	0.377748549060021	0.378096961199257	0.378035998977424	0.377540961140948	0.376587802536011	0.375153664156517	0.37321740268735	0.37076010783299	0.367765595950539	0.364220869014109	0.360116528708802	0.355447136464733	0.350211511465864	0.344412960070889
47	0.248142025762235	0.259212738493603	0.270320519113849	0.281435365277967	0.29252682129919	0.303564142120974	0.314516451584276	0.325352892784947	0.336042768587082	0.346555670683825	0.356861595969285	0.366931049393891	0.376735132909504	0.386245620557428	0.395435020198865	0.404276622819844	0.412744540747502	0.420813736478777	0.42846004413381	0.435660185793708	0.442391785156497	0.448633381038872	0.454364443259847	0.459565393363065	0.464217632467765	0.468303578287057	0.471806713021997	0.474711643439113	0.477004173978256	0.478671393229522	0.479701773577043	0.48008528324937	0.479813509457694	0.478879790761068	0.477279356289108	0.475009468993358	0.47206956970355	0.468461418447705	0.464189229266579	0.459259794622082	0.453682595472032	0.447469893163104	0.440636799480013	0.433201321478936	0.425184378120924	0.416609786197613	0.407504213595765	0.397897098565243	0.387820534321584
48	0.283248062015268	0.295914504595823	0.308654446503667	0.321432615343195	0.334212368438737	0.346955852412588	0.359624173277376	0.372177575883639	0.384575631519264	0.396777432429592	0.408741792014533	0.420427449460315	0.431793277576619	0.442798492632638	0.453402865015642	0.463566929570572	0.473252194516306	0.482421347871515	0.491038460357958	0.499069183780085	0.506480943905167	0.513243126887073	0.519327258288496	0.524707173761073	0.529359180440878	0.533262208109351	0.536397949158464	0.538750986385888	0.54030890763362	0.541062406274737	0.541005366550734	0.540134932769295	0.538451561392549	0.53595905508173	0.532664577818385	0.528578650297193	0.523715124882683	0.518091139543011	0.511727050318791	0.504646342053575	0.496875517303847	0.488443963558462	0.479383799127717	0.469729698307211	0.459518696677374	0.448789977661263	0.437584641725879	0.425945459870312	0.41391661329187
49	0.303451151765763	0.316378423824405	0.32935910759204	0.342356737142459	0.355333397324172	0.368249887676475	0.381065900637706	0.393740213054488	0.40623088985778	0.41849549863665	0.430491333715083	0.442175648222299	0.453505892544036	0.464439957452186	0.474936420133996	0.484954791280546	0.494455761348162	0.503401444076305	0.511755615331816	0.519483945352496	0.526554222483085	0.532936566533808	0.538603629945867	0.543530785019279	0.547696295546153	0.551081471296345	0.553670803921995	0.555452082981982	0.556416490936103	0.556558676120731	0.555876802891861	0.554372578306401	0.552051254907029	0.548921609378196	0.544995897049314	0.54028978243386	0.53482224620801	0.528615469247446	0.521694694553781	0.514088068110347	0.505826459908512	0.496943266577659	0.487474197232295	0.477457044315802	0.466931441370044	0.455938609791053	0.444521096741442	0.432722506478203	0.42058722741859
50	0.306392850552707	0.318501291531094	0.33062299898522	0.342724303873476	0.354770397145637	0.366725481659086	0.378552936024104	0.390215489455227	0.401675406575296	0.412894680995336	0.423835236378422	0.434459133590721	0.444728782449347	0.454607156495949	0.464058009158139	0.473046089609222	0.481537356600907	0.489499188524714	0.496900587956028	0.503712378950712	0.509907395397911	0.515460658784217	0.520349543793396	0.524553930252021	0.528056340033843	0.530842057653775	0.532899233414835	0.53421896811706	0.534795378494815	0.534625642716499	0.533710025456625	0.532051882232828	0.529657642887472	0.526536774283276	0.522701722472502	0.5181678347878	0.512953262487526	0.507078844767189	0.50056797511962	0.493446451187496	0.485742309401115	0.477485645830165	0.468708424798954	0.459444276918915	0.449728288278888	0.439596782601749	0.429087098224674	0.418237361789209	0.407086260536028
51	0.29373076694323	0.304343919362431	0.314932912555796	0.325469267939095	0.335923749586727	0.346266489766735	0.356467122551767	0.366494924745248	0.376318963274732	0.385908248122991	0.395231889792862	0.404259260235228	0.412960156111721	0.421304963215605	0.429264820836648	0.436811784829222	0.443918988127927	0.450560797452144	0.456712964950311	0.46235277355656	0.467459174866578	0.472012918386039	0.475996671063345	0.479395126088314	0.482195100019139	0.484385617390789	0.485957982058148	0.486905834635452	0.48722519550917	0.486914493022852	0.4859745765587	0.484408714370073	0.482222576150638	0.479424200457925	0.476023947240189	0.472034435844344	0.467470469007918	0.462348943458076	0.456688747854515	0.450510648919244	0.443837166693721	0.436692439951584	0.429102082872336	0.421093034147036	0.412693399740727	0.403932290577471	0.394839656442076	0.385446117407891	0.375782794102101
[truncated: 58 more columns]
