# Supplementary material for: Reconstructing spruce budworm outbreak severity: a comparison of paleoecological and tree-ring signals
Source: PLoS One. 2025 Aug 12;20(8):e0329406. doi: 10.1371/journal.pone.0329406 (PMC12342301; doi:10.1371/journal.pone.0329406)
Supplement: S7 Dataset — (ZIP) [file pone.0329406.s007.zip › Belanger wavelet data/GSI/GSI_wavelet_significance.txt]

V1	V2	V3	V4	V5	V6	V7	V8	V9	V10	V11	V12	V13	V14	V15	V16	V17	V18	V19	V20	V21	V22	V23	V24	V25	V26	V27	V28	V29	V30	V31	V32	V33	V34	V35	V36	V37	V38	V39	V40	V41	V42	V43	V44	V45	V46	V47	V48	V49	V50
1	1.45385845446241	1.19392899128841	0.784528321997967	0.429077365216072	0.21201110921744	0.108467498986846	0.0649304006597712	0.0452075467689756	0.0337975746286184	0.0257864771997628	0.0201109712998368	0.0163038642328627	0.0135534673993578	0.0113243204755282	0.00965394131777138	0.00857587385608807	0.00782961697644598	0.00706911475298706	0.00611113144032564	0.00515730355122286	0.00452007223527307	0.00427102104971649	0.00423231537078189	0.00409851717181756	0.00373383231395227	0.00326222848048209	0.00288332234716643	0.00271562196644273	0.0026672516154185	0.00257842703857851	0.00241998276544767	0.00225011846741063	0.00211074758081194	0.00195927466043467	0.00172960792792297	0.00149508001650462	0.00143318948163277	0.00155187308221736	0.00165823707377531	0.00155152326665263	0.0012133891365999	0.000909272378159385	0.000855285892240045	0.000992531651837139	0.0011410299098469	0.00116348095682246	0.00108651322029005	0.0010111496361978	0.000953964503112162
2	2.02631305436409	1.63267572787183	1.02014597289759	0.505445616444159	0.211365154658825	0.0878273076288075	0.0463602383341196	0.0320935255031655	0.0244744410427879	0.0186050222471064	0.0142804000857355	0.0115614802080794	0.00966040532713018	0.00798837604059131	0.00672518780729377	0.00605191542632357	0.00570891856047677	0.00526386686042191	0.0044684079573051	0.00358163016204432	0.00303216555073947	0.0029414279032297	0.00309754900843378	0.00311159240243687	0.00280530442092105	0.00234006942017066	0.00198081907521722	0.00188544353699757	0.00193258560986797	0.00190866110349528	0.00178153814156085	0.00164247640263268	0.00155526707282042	0.0014567438733939	0.00123731868651909	0.000982793833509228	0.000940685662699537	0.00114338487796147	0.00134719770183768	0.00127686551688133	0.000892087977707713	0.0005352408241852	0.000493983070136496	0.00069000455104697	0.000886015324453247	0.000911256944578105	0.000814130955139554	0.000737163337024062	0.000694991395998325
3	2.49809659494563	1.9792507563167	1.17982171500939	0.527918467830854	0.178674506716361	0.0508267434701912	0.0197842293491148	0.0145518716536945	0.0122549914370501	0.00939093898070331	0.00696359608519772	0.00566128920135869	0.00484605718186913	0.00392498358549873	0.00318181604125582	0.00293760287503611	0.00299518364141909	0.002911583289278	0.00239894733419168	0.00171153731000013	0.0013147988845783	0.0013616426723396	0.00165210506272794	0.00178745691057317	0.00157748371462606	0.00118917067826533	0.000901795677830126	0.000884707064705514	0.00100728855936511	0.00103658621628106	0.000945861053018692	0.000849764776891905	0.000828663225895678	0.000808999683324666	0.000644259066604218	0.000408059298818487	0.000379938362572873	0.000621759288842088	0.000889434288358878	0.000878928731107972	0.000522722755181788	0.000175673938878659	0.0001487546421002	0.000357269612465643	0.000549626759836728	0.000555924381085621	0.000444605259647223	0.000379759058893236	0.000366727638180581
4	2.77789996831926	2.17989756819739	1.26198823704958	0.527399094176392	0.1504086831129	0.0252984521058749	0.00283544271691719	0.00333396010621161	0.00415669449889134	0.00323451623663733	0.0021275948170132	0.00175394839768975	0.00165202816492049	0.00127710614444584	0.000898995690379612	0.00087578783551471	0.00110333663551968	0.00122604531063446	0.000974682977993593	0.000530969938087519	0.000282205318504278	0.000370316223819747	0.000651950638009896	0.000810305069116052	0.000687166503598402	0.000415585112532514	0.000220611480873341	0.000243691398268903	0.000375195809861074	0.000415082477542499	0.00034781313506203	0.000284434369668538	0.000305765328006112	0.000348906072592482	0.00026247558295166	8.56801706577314e-05	6.39545320974288e-05	0.000274673247425322	0.000533013837848319	0.00057738100574678	0.000320752056950095	4.66768684029221e-05	2.20907326017791e-05	0.000177963719507657	0.000307663245848563	0.000280218857744414	0.000169007465668572	0.000123810273289044	0.00013802249105704
5	2.86472082521987	2.25239006241273	1.30610705488524	0.547034736469395	0.157121789426937	0.0267287226637152	0.00165125063940935	0.000748948162827073	0.00130257298544493	0.000874603409577347	0.000339625312726334	0.000284564480703656	0.000405584610809393	0.000291122761119115	0.000106432560889483	0.000122354010128439	0.000308771954168418	0.000454633916408633	0.000368727482869873	0.000139475792587199	6.36363386555488e-06	6.4534251421757e-05	0.000238948097737551	0.000342054245079019	0.000276904135536512	0.00012342132059317	1.34705376374305e-05	3.48155289057532e-05	0.000119550916880698	0.000138796851899576	8.78329618493025e-05	4.5904767209602e-05	7.52401819712973e-05	0.000140715639728776	0.000126793717264723	3.66136431771109e-05	2.87634614687169e-05	0.000170170782456372	0.00036344065911201	0.00043843842737865	0.00030555254458967	0.000128260179632137	8.83120786556779e-05	0.000152581961653292	0.000195826926760801	0.000140874367491372	4.56631111737899e-05	1.64142163145148e-05	4.04038099630175e-05
6	2.82206686821486	2.24908873462418	1.3457439032694	0.600173726876466	0.197499946418975	0.0478765226644329	0.00936110298238199	0.00225707512265406	0.000921239908281946	0.000360690606080068	4.42349788149571e-05	2.24815423757992e-05	0.000115032805409684	9.22181992522606e-05	1.58728750636574e-05	2.33531839452339e-05	0.000116185237631282	0.000206690754655343	0.000194477361263848	0.000104738589817805	4.73024927859089e-05	6.89219691114895e-05	0.000139821637531199	0.000178331114591039	0.000144950405783864	7.76805609700804e-05	2.82414995219659e-05	3.24690940366327e-05	6.1225707658069e-05	5.75853970111308e-05	2.39934099796189e-05	2.88172328984389e-07	2.18394145558194e-05	8.02178501488698e-05	0.000112788072522655	0.000102636236498092	0.000118065969045018	0.00020210782189321	0.000329535871585564	0.000415502692529519	0.000377242801488343	0.000270605017444888	0.000202963969883456	0.000184663873925111	0.000163671492300295	0.000100468510853319	2.67791131383255e-05	2.22251310016115e-06	1.7372339988156e-05
7	2.71916628917736	2.21144703348889	1.38572024661947	0.670092324416331	0.251901590499102	0.0751508245074511	0.0187415732991143	0.00438427931032651	0.00116306140164669	0.000392703224409748	0.000145720052969392	8.58986828894944e-05	0.000100411779844321	9.12731241389216e-05	6.47443405216639e-05	6.60691058606586e-05	0.000102237197786117	0.000146063163880331	0.000152322380491291	0.000121367550518799	9.76027333167027e-05	0.00010278340730668	0.000122746820549731	0.000126218365133674	0.000106887933393053	8.47467586955986e-05	7.01337949392929e-05	6.5299423090545e-05	6.10176216460494e-05	4.58352830465582e-05	2.72108390704107e-05	1.98438365892807e-05	3.87502094783875e-05	8.74653488222521e-05	0.000139956322558223	0.000173013412873045	0.00020066155809824	0.000253461988407217	0.000348053336295336	0.000442548387224295	0.000453193710041816	0.000372673554022512	0.000275230368203709	0.000210476776481211	0.000166799142983066	0.000113845039731259	5.81946847955265e-05	2.95437656579396e-05	2.73529322295383e-05
8	2.5985600953511	2.15882907791296	1.41770593061396	0.73807676345532	0.306722268980914	0.102829386808045	0.0281354704043365	0.00640769230227407	0.0013753201922929	0.000448203411398533	0.000272929414828718	0.000207615694731549	0.000170440597176354	0.000136983198642117	0.000105899245464399	9.26751090825099e-05	0.000105242623595479	0.00012890712217382	0.000132635687793598	0.000111152613709597	9.28044066359323e-05	9.4867160511245e-05	0.000102904229157201	9.66773802114183e-05	8.25544853826376e-05	7.93703225727732e-05	8.51448260378846e-05	8.47790851489937e-05	7.17927192341695e-05	5.36442118327905e-05	4.34472998126987e-05	4.92514898890363e-05	7.66965346298938e-05	0.000126975035190321	0.000182608842788509	0.000216856766183275	0.000229188631331201	0.000260504494744681	0.000350777488377021	0.000462661230280253	0.000495025331922346	0.000411647160317443	0.000287909754629804	0.000206797688793723	0.000173317906774306	0.000146497389244627	0.000109502100404192	7.63385330099511e-05	5.58707243260335e-05
9	2.4786666233661	2.09968671626581	1.43856910602778	0.798345615404492	0.360142215831719	0.132472923336545	0.0394511865904007	0.00913149770328759	0.00147508720650762	0.000213640464511294	0.000209957298543176	0.00026767415870657	0.000247579474980947	0.00018564856069051	0.000120773548177018	8.38829786908756e-05	8.64943511674364e-05	0.000106197728009779	0.000105642368152536	7.8726837421374e-05	5.67406399335962e-05	5.98408881152897e-05	6.96612125726722e-05	6.3271034779345e-05	5.07754199647504e-05	5.59917562655834e-05	7.62680915805022e-05	8.70020082512439e-05	7.59563780041541e-05	5.57979394432405e-05	4.77064673958711e-05	6.45315004324728e-05	0.000108377488509435	0.000168789334712295	0.000217232602040333	0.00022289388681319	0.000196290043618279	0.000205477626874439	0.000306172873589312	0.000445751674022711	0.000494060376821858	0.000398807360371708	0.000250045788432608	0.000162322394180233	0.000153351559039985	0.000166166677177289	0.000157200434938379	0.000125967013672909	8.84519887941925e-05
10	2.36694657094391	2.0404599000748	1.45245302215004	0.854008295817986	0.415688476823792	0.167972607637514	0.0561301775009461	0.0149952836164354	0.00279568116758836	0.000194427687344289	5.10264830348013e-05	0.000226449090562013	0.000274140542609918	0.000205002645292435	0.000106531664335175	4.76676702713891e-05	4.79883611651837e-05	7.29981871506568e-05	7.41198131768355e-05	4.4397459242596e-05	2.00303598253376e-05	2.42909028434967e-05	3.67610138477172e-05	3.13752256738777e-05	1.89815493426179e-05	2.77902439423845e-05	5.71403071541614e-05	7.6647750227455e-05	6.64888142591949e-05	4.0275059845781e-05	2.92916384057377e-05	5.59022598041333e-05	0.000119272719015272	0.000191517028611312	0.000225323783339632	0.000188778737632085	0.000116514881017736	0.000108404296740401	0.000228697315039845	0.000402096756056966	0.000467890518070958	0.000360658550352244	0.000184514176147062	8.43351980263927e-05	9.66997524433259e-05	0.000153713071512161	0.000182401445596335	0.000161836346026176	0.000110661953861083
11	2.2675505245811	1.98688456245208	1.46519255500707	0.909277027419496	0.476043047787256	0.211567315493428	0.0805929565652842	0.0265192983153603	0.00750671448342881	0.00184575859612285	0.000538446077504444	0.000365004995195511	0.000328809209839643	0.00022376722368296	9.29039730762049e-05	1.44793446158548e-05	1.24420533434271e-05	4.39905406016862e-05	5.19805082973086e-05	2.62629987691499e-05	2.62976195096241e-06	5.51926482294199e-06	1.70427227716623e-05	1.24217801694141e-05	1.4526508137044e-06	1.19233845362286e-05	4.40141428601277e-05	6.5453038296945e-05	5.2184557438774e-05	1.8545676089283e-05	4.50499748595789e-06	4.05231300241297e-05	0.000121382111259709	0.000201464164529066	0.000217586494279593	0.00014277636701973	3.79063517379924e-05	2.64534422166623e-05	0.000171212496982372	0.000375382573447394	0.000457042421660997	0.000341313305357749	0.000138838270188308	1.70760749456015e-05	3.52070715452544e-05	0.000124933402128116	0.000189450426057656	0.000184598911299308	0.000125612529537866
12	2.18314399569003	1.9428221823392	1.48052367829504	0.965705210377872	0.540410357650186	0.261473461517429	0.111294842817475	0.0429830534907124	0.015756975819068	0.00580789142105022	0.00233136207077461	0.00111687211279915	0.000627841463188027	0.000343507226805299	0.000141235098498034	2.9601005599531e-05	1.04604765817912e-05	3.6496181825033e-05	4.88216369135193e-05	3.08739517415778e-05	9.33256795921545e-06	6.5083335305488e-06	1.22841413780788e-05	9.14893110035226e-06	4.47345867042359e-06	1.87778472389848e-05	4.98054610283419e-05	6.82045331788494e-05	5.28269685515738e-05	1.97614797198963e-05	1.13352287830487e-05	5.86910603527796e-05	0.000151064527219822	0.000232903326591301	0.000237292152434989	0.000147815560742164	4.18226756644767e-05	4.67538919715697e-05	0.000213378194692295	0.000433348751165875	0.000522998152147229	0.000405956335492638	0.000188093791329307	4.17324629461209e-05	4.33799778565462e-05	0.000136065128595821	0.000215319004319311	0.000220474564522325	0.000158390329467443
13	2.11513372065499	1.9102320530336	1.50014007927878	1.02306745847544	0.606246652576571	0.313700151747024	0.143773974751925	0.0602412177213804	0.024426741198432	0.010324164769742	0.004805192865519	0.0024704835864373	0.00134629985529235	0.000726187700936721	0.000358661036114011	0.00015968154479993	8.47005976344536e-05	7.68043178740248e-05	7.79601282380393e-05	6.23066880627199e-05	3.9966748341622e-05	2.7116241275359e-05	2.37764432093517e-05	2.36456217162315e-05	3.11517882712531e-05	5.46801081328044e-05	8.67744360390538e-05	0.000104936523478551	9.72466644686843e-05	8.15345086394138e-05	9.41670437057233e-05	0.000158452403570758	0.000259486319737322	0.000345085597066818	0.000359844167980484	0.000299444455368846	0.000239343580764789	0.000286221686696932	0.000470089399507057	0.00068592065912103	0.000771894779282894	0.00066073043233888	0.00044208085649924	0.000270550393970508	0.000227635048400262	0.000277198975752053	0.000329022600052897	0.000321246090376912	0.000251595447006978
14	2.06443798645805	1.89075712713955	1.52626273701697	1.08306829552394	0.674131202940734	0.367760544057223	0.17647673905915	0.0756513437847887	0.0302872983896369	0.0124861690601271	0.00602144578802758	0.00351428663042385	0.00226453365226521	0.00146336478384509	0.000907957644167722	0.000546271468215322	0.000341717481737272	0.000242331396701783	0.000191819069491731	0.000152997589310911	0.000116532416753659	8.86672591921133e-05	7.57854990326562e-05	8.07437575472419e-05	0.000105017051624811	0.000145422396208507	0.00018967153307551	0.000222828059525097	0.000242503948775543	0.000265923932774584	0.000318808048948176	0.00041441560242568	0.000539020967219295	0.000655534692046796	0.000728941139850393	0.000762265495614832	0.000810046132437748	0.000938197447733986	0.00115011624168373	0.00135451314954033	0.00142711836461558	0.00131774859186518	0.00109407002678254	0.000878210473550459	0.000746714341206321	0.000690340406549798	0.000651740982038494	0.000584554718200764	0.000481413392182858
15	2.03266897235212	1.88757347649286	1.56406275831547	1.15228147517768	0.751362524667355	0.431115193785221	0.216037741864112	0.0937347747785681	0.035102732824911	0.0118220361333598	0.00447568374041154	0.00277171365757694	0.00243725418905102	0.00216680983814282	0.00177080952009285	0.00134463716512734	0.000983706820704368	0.000721441249755741	0.000543661794458353	0.000421146240904623	0.00033360160980014	0.000275841485178149	0.000251424613566693	0.000263735969956892	0.000310011675629887	0.000379645523772647	0.000457896714928923	0.000534416758939596	0.000611025736481562	0.000701746334582327	0.000824141882572421	0.000987990531198423	0.00118844239389434	0.00140824077885021	0.00163037975377886	0.00185467671081584	0.00210065420175639	0.00238268602353916	0.00267221690394206	0.00288866676659092	0.00294314454351127	0.00280368521518368	0.00252071921830711	0.00218855812733638	0.00188206327143155	0.00162455393662747	0.00140194841638552	0.00119468681749685	0.000996677804107419
16	2.0226591557544	1.90575082698234	1.6215213055639	1.2413367528872	0.850709621552668	0.518117798389915	0.277240698670769	0.12778087489058	0.0488163584704744	0.0141905312839027	0.00253762081279699	0.000441617688818054	0.00117511383240968	0.0020977285952323	0.00252151165897725	0.00248230073545477	0.00218628243006238	0.00181112458477131	0.00146037174670919	0.00117660627934105	0.000969900804212644	0.000839958879261608	0.000784834719741363	0.000799705282641187	0.000873409025102417	0.00098878541399248	0.00112819688235809	0.00128112205254123	0.00144900553256753	0.0016446284525177	0.00188697042858061	0.00219438840902873	0.0025784055855507	0.00303988224962128	0.00356902645154	0.00414769923771019	0.0047480265650843	0.00532357022113305	0.00580131087461878	0.00609142149522184	0.00612079523338272	0.00587126390697788	0.00539229949699803	0.00477707635251033	0.00412128034901145	0.00349385677827931	0.00293159593011153	0.00244829523976174	0.00204480484906748
17	2.03760693048493	1.95049847218892	1.70644074384687	1.36055791944698	0.984913958578128	0.644020768224792	0.377519152138042	0.196011154885678	0.0882568626518355	0.0330848546141479	0.00950523899250565	0.0019410405198325	0.001029383235825	0.00210258787292004	0.00325404830145309	0.00391483176805049	0.00406199627482821	0.00385072526346948	0.00345986486762386	0.0030329928947497	0.0026639392251135	0.00240256027581043	0.00226617300664896	0.00224945084240985	0.00233217332085149	0.00248711074221227	0.00268918028695673	0.00292444283732191	0.00319627230367601	0.00352675939481841	0.0039528115466469	0.00451730720937092	0.00525639945115943	0.0061853841922585	0.00728669247642963	0.00850298985907865	0.00973661199835079	0.0108563498405369	0.0117143692776427	0.0121753712950241	0.0121529581403127	0.0116387059325616	0.0107080297130814	0.0094981674077427	0.00816919867759104	0.0068659968007428	0.00569364556253026	0.00470884925247054	0.00392383785462181
18	2.07914725676669	2.0242414241714	1.82234789376518	1.51457598738993	1.16000865767888	0.817145236626394	0.528389439969829	0.313123684667855	0.169998977946617	0.0848997602302875	0.0397183592029184	0.0184873929398581	0.00991194549619411	0.00722587100342108	0.00688451236017947	0.00722196004024338	0.00753482976344004	0.00758729475679793	0.00737100928939119	0.00698072018504439	0.00653896969033155	0.00615002853024616	0.00587789261398428	0.00574328527524716	0.00573328973832624	0.00581783640699212	0.00596847854845923	0.00617555665750219	0.00646012050933773	0.00687743760250239	0.00750993967884405	0.00844924688052009	0.00976953387851064	0.0114975325876217	0.0135867760703589	0.0159041012550336	0.0182346391037535	0.0203080560836039	0.0218440581550842	0.0226091787891961	0.0224707962502315	0.0214314904526729	0.0196308644902324	0.01731281880774	0.0147689117976544	0.0122761549566716	0.0100471223189482	0.00820348154890713	0.00677527210927377
19	2.14540570148658	2.12415344549005	1.96545711045773	1.69855695900991	1.37050731982439	1.0326146506569	0.727366392481844	0.480417177218954	0.299382186177951	0.178096627665102	0.10323295766629	0.0602586331527833	0.0370732037450838	0.0252130146071444	0.0194590096954722	0.0168477217018503	0.0157552684866818	0.015297131857176	0.0150085330160829	0.0146826254702355	0.0142710206843197	0.0138061601374881	0.0133411372725747	0.0129130775051978	0.0125323672353385	0.0121932701956791	0.0118970955795563	0.0116777009880191	0.0116197440083729	0.0118620279868002	0.0125814232373245	0.0139572616481009	0.0161214828942035	0.0191051269335794	0.0227954167991583	0.0269180308936712	0.0310552566407658	0.0347027167537768	0.0373567540833827	0.0386141149680022	0.0382589175056751	0.0363123971596654	0.0330298824495753	0.0288446491303758	0.0242743246221553	0.0198161809364323	0.0158590881871031	0.0126322638197081	0.010197913181244
20	2.23019814018262	2.24157950985029	2.12437708999961	1.89807037444219	1.59907979412187	1.2712236070038	0.955211677422747	0.680651102092671	0.462625063321094	0.30287061121309	0.193951151073114	0.124231319399371	0.0819014268854086	0.0572663717292625	0.0434182999997874	0.0358974690545293	0.0319844470485851	0.0300449851348042	0.0290852286610536	0.0285007082803603	0.0279415282997986	0.0272283869250067	0.0262889835453321	0.0251106626921714	0.0237143535921628	0.0221518033497739	0.0205206382334935	0.0189855141641627	0.0177910076814427	0.0172534217178052	0.0177239104354767	0.01952335450677	0.0228587588473168	0.0277394305157128	0.0339162104245618	0.040866199889085	0.0478375464049797	0.0539547691840791	0.0583680149020655	0.060414583417215	0.0597534825746658	0.0564374061850662	0.0509015561553548	0.0438710636070348	0.0362112027229262	0.0287595358736246	0.0221816795167544	0.0168823006231172	0.0129845637026444
21	2.32423521892592	2.3642600285252	2.28356758575446	2.09386013853814	1.82253729904002	1.50627156734556	1.18290174225751	0.884121463322222	0.630886718365748	0.432281472065693	0.287338478892975	0.188518886550232	0.125417792614484	0.0876602337105406	0.0665689471808199	0.0557146824591501	0.0507377208168954	0.0488562717144685	0.048354891973961	0.0481900062346301	0.0477342157581476	0.0466269372014615	0.0446910075456906	0.0418876391193862	0.038295996070523	0.0341102474918239	0.0296463266982453	0.0253467682775409	0.0217692186769247	0.0195454544126426	0.0193040636446989	0.0215605896359052	0.0265915173729008	0.0343194384144219	0.0442420966532883	0.0554346345406523	0.0666411656704368	0.0764508016340491	0.0835296011664352	0.0868607172371562	0.0859371752296394	0.0808592308810766	0.0723103109064438	0.0614161973060944	0.0495220888025668	0.0379420885556535	0.0277395447815844	0.0195840906987239	0.0137072693155903
22	2.41855482210274	2.48137194853442	2.43032975623409	2.27110007488089	2.02362174396896	1.71802381888456	1.38862387930162	1.06766068307251	0.78033962489817	0.542184957735689	0.358878360089042	0.22804499641386	0.142056486741028	0.0909122058753722	0.0645350523709859	0.0541983066179982	0.0531266174122773	0.0565013549885546	0.0611446728566481	0.0651052306992917	0.0672813294681346	0.0671381966616105	0.0645246266398211	0.0595698385353515	0.0526347700987553	0.0442930813421128	0.0353197213396606	0.026667192803183	0.0194126832094842	0.0146649787417709	0.0134297748700007	0.016445150330583	0.0240130598558446	0.0358636373714009	0.0510923865223321	0.0682026756000666	0.085266858065289	0.100192067675652	0.111048040743035	0.116392771033784	0.115525072570164	0.108605087935349	0.0966126345208577	0.0811515910754551	0.06414539374137	0.0474933974209225	0.0327634817377799	0.0209821042127975	0.0125544274097292
23	2.50927669065347	2.58985704575106	2.56300411758638	2.42981967480048	2.20410822652535	1.91000884042838	1.57775849396329	1.23862740130995	0.920204119991181	0.64299591672416	0.418851615772359	0.251187087383303	0.136571305741816	0.0670196382959663	0.0323539261177657	0.0221629338986881	0.0271348192084805	0.0397479826170694	0.0544470846273911	0.0674871358004739	0.0766192092665117	0.0807464126878289	0.0796249919760844	0.0736394349374016	0.0636485774600872	0.0508816150531324	0.0368555042728175	0.0232854887238663	0.0119665278513058	0.00461424498845571	0.00266861730219834	0.0070800547080404	0.0181124836541678	0.0352073200029353	0.0569516683087952	0.081181285353949	0.10522447380832	0.126261605442041	0.141744112280984	0.14979552791771	0.149513003982188	0.141103902443317	0.125825925442666	0.105742555792962	0.0833468223373254	0.061134361206643	0.041214107748631	0.0250305876698825	0.0132408296103708
24	2.60128360351208	2.69861521328662	2.69564067802502	2.59008423952626	2.39066601511496	2.11591776885092	1.79136098456758	1.44565385671032	1.10651815141891	0.797242025420165	0.534342635259279	0.32664346665822	0.175681772270892	0.0771040074428672	0.0225831971157558	0.00180378600659048	0.00416982583169397	0.0200467360930531	0.041494491160743	0.0625577851028545	0.0792348594869898	0.0892568243907615	0.0917882559813074	0.0871240347302831	0.0764200018466704	0.0614643432115062	0.0444765202894084	0.0279118783179738	0.0142518253644633	0.00576967140690846	0.00427793010481429	0.0108802991286138	0.0257661111573228	0.0480921617292449	0.0759928378438198	0.106743014734581	0.137071124132127	0.163587445771498	0.183262913151917	0.193875031268465	0.194336410238018	0.184840201946743	0.16679220686894	0.142543437216773	0.114978508242435	0.0870438008592822	0.0613078808617064	0.0396337667885842	0.0230127311183734
25	2.70746411933985	2.82623381595548	2.85365749770708	2.78502884305814	2.62479452236071	2.38613389032125	2.08921440553656	1.75844866157425	1.41927250335832	1.09503067458394	0.804487172159879	0.560300750000932	0.368577037476568	0.229389852894144	0.138005796851452	0.0864739057462916	0.0652546580397235	0.0646375249378634	0.0758010887892721	0.0914732750379245	0.106229283778935	0.116511282822258	0.120467620525232	0.117698189168921	0.108967515717175	0.0959186214353659	0.0807966558006725	0.0661765419075407	0.0546850033235905	0.0487133384174419	0.0501300561047901	0.0600174783345405	0.0784685600622929	0.104484805049654	0.136010118669712	0.170118108203897	0.203344162659248	0.232123955545611	0.25327398663272	0.264434626152869	0.264397019798901	0.253253546435591	0.232344127388136	0.2040104005729	0.171207251434372	0.137047490628556	0.104364556919168	0.0753685346854486	0.0514458495513695
26	2.84137785126206	2.9902368568979	3.05884678538604	3.04077606670481	2.93684734257687	2.75516963402525	2.51017465187225	2.22081530871434	1.90823653090851	1.59331226033885	1.29444145153983	1.02591545249351	0.797034245214013	0.611995427100796	0.470443623844626	0.368476091916151	0.299864629829464	0.257271222844374	0.23329010639981	0.221221664806184	0.215554082612348	0.212182640796134	0.208427210801956	0.202916246966482	0.195396009016221	0.186504970999985	0.177533486156852	0.170174009451344	0.166260908548537	0.167501454644357	0.175208699096708	0.190058572711644	0.211902990733575	0.239673815963355	0.271406610811987	0.304397924022069	0.335487740367222	0.361434234660273	0.37932690706407	0.386972108454858	0.383185706894088	0.36794206326433	0.34235403985067	0.308490016298595	0.269063830452917	0.227055472686058	0.185329574499959	0.146313817507215	0.111782393837784
27	3.00557854623221	3.19203045871811	3.31054067113628	3.35347351633309	3.3186566159821	3.20966109739786	3.03538077266747	2.80897386587856	2.546337071021	2.26435372859533	1.97918147590042	1.70481728957228	1.45210866545542	1.22828682143807	1.03700292305103	0.878771020631529	0.751674678909317	0.652182391726282	0.575935563551706	0.518411863552054	0.475413434559133	0.443372157604489	0.41949494485936	0.401787616202695	0.388997515217312	0.380506974679537	0.376197713285749	0.376295492049952	0.381198455818675	0.391292802122807	0.406764758144202	0.427425617239748	0.452573320224386	0.480916535810239	0.510583319853015	0.539225886315459	0.56421739356288	0.58291912476477	0.592981055541895	0.592629424103561	0.580894223256714	0.557738235080304	0.524065808979296	0.481610605706561	0.432722479672831	0.380090095547381	0.326444492389274	0.274288284573218	0.225686355625926
28	3.18260833643601	3.40713497577907	3.5755036888506	3.67933367796679	3.71420471375958	3.68006354724061	3.58116143038964	3.42553493139308	3.22411077114699	2.98956872199658	2.73512486534653	2.47339645916589	2.21548144953864	1.97033794514706	1.74449282574809	1.54205571294403	1.36497430333087	1.21344504489853	1.08639013165644	0.981924470709873	0.897758654102947	0.831509273191338	0.780910317492975	0.74393518623015	0.718846821160614	0.704194687382755	0.69877426322539	0.701560267620043	0.711621499132553	0.728024249607566	0.74973285725631	0.775519026323017	0.803894346727372	0.833081215994592	0.861034829572315	0.885522726019349	0.904259297836623	0.915082400412932	0.916149949903422	0.906128418080853	0.884344031978166	0.850871847031309	0.806547029915651	0.752894901493906	0.691989100196343	0.626258079590194	0.558267003045612	0.49050385715216	0.425195342041494
29	3.33550829565402	3.58825644959653	3.79438279748809	3.94521569844934	4.03492558550982	4.06098380456658	4.02431595437108	3.92913554890311	3.78248611973625	3.59355693936269	3.37286323153978	3.13139224560627	2.87981115742207	2.6278136978814	2.38365431550542	2.15388734504799	1.94329973843844	1.75500380723166	1.59064353749737	1.45066463201602	1.33460296284071	1.24135590160222	1.16941303119829	1.11703441212992	1.0823741118499	1.06355334466274	1.05869143196268	1.06590456275017	1.08328288200515	1.10885648061993	1.14056077169472	1.17621147992771	1.21349870864111	1.25000784363818	1.28327208714988	1.310857178439	1.33047373871707	1.3401074336539	1.33815275445434	1.32353364845416	1.29579419584315	1.25514528348279	1.20245846245689	1.13920506015523	1.0673459577229	0.98918394337817	0.907195093198839	0.82385750870141	0.741494794771098
30	3.41923718440038	3.68107833512594	3.90253300340258	4.07503698264997	4.19211185518373	4.24982881138987	4.24707407318538	4.18559064860608	4.06979672060936	3.90640599817682	3.70389617182786	3.47188537177137	3.22048167007483	2.95966713852944	2.69876710526979	2.44603940994358	2.20840050736985	1.99128802239037	1.79864508739136	1.63300193229369	1.49562524371733	1.38670542852977	1.30555516897486	1.25079829750232	1.22053477823898	1.21247437152854	1.22403758915795	1.25242735128123	1.29467813349858	1.34769133437772	1.40826619485355	1.4731350007198	1.53900965586038	1.60264420981312	1.66091479081945	1.71091494017324	1.75006095032691	1.77619891853975	1.78770328144577	1.78355595907703	1.76339611706852	1.72753293874133	1.67691742245421	1.61307359802165	1.53799405297926	1.45400859947341	1.3636377048098	1.26944355719459	1.17389121228243
31	3.39959301558203	3.64774599921497	3.85858595786301	4.02398357041136	4.13741214078273	4.19438518728531	4.19276407055534	4.13290834502412	4.01765677875461	3.85214343554426	3.64346874813891	3.40025821548376	3.13214979123796	2.84925443217137	2.56163262895505	2.2788237247098	2.00945563916481	1.76095174761181	1.53934063682838	1.34916460443161	1.19347505718006	1.0738979337774	0.990750028192185	0.943187349709473	0.929368893190347	0.946622735461313	0.991605524665989	1.06045055752234	1.14890323836533	1.25244543155777	1.36641186296753	1.48610225342813	1.60689236374043	1.724345789433	1.83432643771242	1.93310947550755	2.01748650462728	2.0848591319853	2.13331424063813	2.16167432082865	2.16951725661552	2.15716191018064	2.12561849149538	2.07650572054882	2.01193978845764	1.93440269836014	1.84659936707986	1.75131365497384	1.65127317419773
32	3.2733077567389	3.49023657782564	3.6713765596091	3.80937278157544	3.89816221443425	3.93336083616427	3.91256385387489	3.83553454541626	3.70426628393895	3.52291287558224	3.29759325159912	3.0360866160015	2.74744230360721	2.44153407412796	2.12859094572408	1.81873594412657	1.52156066742386	1.24575798717509	0.998828344466638	0.786867825524893	0.614439318400975	0.48452220232539	0.398531628564629	0.35639570214287	0.35667773113207	0.396730956964085	0.472874474719324	0.580580995550921	0.714669291924048	0.869496245298651	1.03914511299649	1.21760777700899	1.39895927251071	1.57752286129322	1.74802344580237	1.90572640642326	2.04655821463702	2.16720465448655	2.26518236900895	2.33887987054424	2.38756516560587	2.41135870530565	2.41117235034835	2.38861723084932	2.34588553540103	2.28561312074281	2.21073116137849	2.12431568904295	2.02944372497167
33	3.07772032329063	3.25924324696135	3.40741758942908	3.51603462800434	3.57994684668428	3.59538270468693	3.56020118176454	3.47406684472832	3.33853166320947	3.15701655972873	2.93469305503801	2.67827264487306	2.3957180218251	2.09589534491922	1.78819004129971	1.4821098952045	1.18689846143217	0.911179364197654	0.662648202804325	0.447824081960307	0.271867751258991	0.138468479068582	0.0497975188377212	0.0065226449375221	0.00787589334944916	0.0517653528895178	0.134921507773214	0.253069035557328	0.40111586829848	0.573352470085071	0.763655436025692	0.965690493661567	1.17311067528461	1.37974579375142	1.57977943344613	1.76790956039695	1.93948869883599	2.09063956768146	2.21834225985501	2.32048958518429	2.39590813582368	2.4443439602657	2.46641337259968	2.46352124673099	2.43775098127176	2.39173198438889	2.32849184304897	2.2513011651907	2.16351932629707
34	2.87644640990308	3.03303420563909	3.16133363102696	3.25653340506244	3.31466349838415	3.33282428602319	3.30937286546532	3.24405327737547	3.13806083640285	2.99403511098798	2.8159809065854	2.60912147644243	2.37969267349084	2.13469047493753	1.88158695283674	1.62803114207551	1.3815513189407	1.14927403014952	0.937673003319232	0.752358113143338	0.597911210748187	0.47777219244316	0.394175501969679	0.348134576174585	0.339469719590334	0.366873594139543	0.428007908665875	0.51962488379792	0.63770749071914	0.777623131190655	0.934286156454729	1.10232525834844	1.27625219865302	1.45062852288225	1.62022684385286	1.7801830442143	1.92613544153712	2.05434671149554	2.16180430078612	2.24629528758788	2.30645223177965	2.34176751908176	2.35257500904051	2.33999936281115	2.30587512971756	2.25263936366829	2.18320306734274	2.10080798150685	2.008876035639
35	2.7213776738999	2.86994516557717	2.99749845157176	3.10057419702187	3.17631767950138	3.22263056575198	3.23828898961339	3.22302401401373	3.17755878231058	3.10359936989067	3.00377931407927	2.88156077829716	2.74109804106716	2.58707126159078	2.42450007896641	2.25854743660927	2.09432405032188	1.93670320141546	1.79015415201466	1.65860062227252	1.54530864816052	1.45280597332711	1.38283312337692	1.33632463214414	1.31341764900118	1.31348440238005	1.33518471186847	1.37653485734241	1.43498951424064	1.50753401150878	1.59078472251337	1.68109583608289	1.77467098503508	1.86767818782429	1.95636628880998	2.03718061389381	2.10687497820288	2.16261660240152	2.20208003302227	2.22352592956988	2.22586066217991	2.2086731071504	2.17224583947071	2.11753906296557	2.04614701118314	1.9602280859117	1.86241154677972	1.7556849919178	1.64326805309324
36	2.61562277268371	2.76682056262688	2.90427494067231	3.02553306774371	3.1285314595711	3.21168330254509	3.27394687445296	3.31487089534696	3.33461397578119	3.33393690002162	3.31416815636808	3.27714476901604	3.22513196079687	3.16072636357613	3.0867483004511	3.00612903566952	2.92179881161699	2.83658099810212	2.75309683786185	2.67368418510302	2.6003324214417	2.53463452133548	2.47775614334925	2.43042073860173	2.39290905578727	2.36507110782595	2.34634863434732	2.3358062978789	2.33217021397424	2.333872845058	2.33910369003001	2.34586549199894	2.3520358011802	2.35543363432823	2.35389066470452	2.34532588928257	2.32782211322972	2.2997019471251	2.2596004217629	2.20653087951841	2.1399405784706	2.0597525020544	1.96639023023046	1.86078339280924	1.7443521542588	1.61897030634199	1.48690778309722	1.35075466237514	1.21332987734893
37	2.5096794214384	2.66027603381996	2.80213429960512	2.9334057315044	3.05246979014451	3.15798692683906	3.24894083728722	3.32466774659944	3.38487126776497	3.42962219890519	3.45934348732726	3.47478142416825	3.47696487794672	3.46715497249315	3.44678802214776	3.41741473038894	3.38063863307351	3.33805654059841	3.29120333933539	3.24150300083183	3.1902270754456	3.13846137540659	3.0870810363318	3.03673373084747	2.98783052261871	2.94054370485188	2.89481095635439	2.85034524535396	2.80665007780198	2.76303987595416	2.71866543593078	2.67254450564696	2.62359751342614	2.57068834428332	2.51266980453412	2.44843305352178	2.37695984781674	2.29737598494752	2.20900390475777	2.11141206231803	2.0044584773029	1.88832583026368	1.76354564004566	1.63100942389652	1.49196529819913	1.34799919036937	1.20100065290983	1.05311413952468	0.906677455732509
38	2.33834641708029	2.47423311338184	2.60340870662877	2.72437444968407	2.83577710942883	2.93644705832645	3.02543042457533	3.10201390270688	3.16574117276473	3.21642028006259	3.25412176223862	3.27916774709377	3.29211265510379	3.29371649896521	3.28491205855454	3.26676740946759	3.24044539082181	3.20716161516563	3.16814255939288	3.12458514573162	3.0776190453875	3.0282727351633	2.97744412946407	2.92587641362043	2.87413953167283	2.82261763893003	2.77150271668258	2.72079445749712	2.67030645400489	2.61967864873551	2.56839591350827	2.51581251215259	2.46118205178671	2.4036923430333	2.34250437245921	2.27679435199312	2.20579756693759	2.12885251783703	2.04544366569577	1.95524096856128	1.85813436123091	1.75426139450125	1.64402642437259	1.52811002473297	1.40746767989828	1.28331727780494	1.15711544489069	1.03052330839508	0.905362806494401
39	2.06953895297799	2.17584279879881	2.27542010951245	2.36705805722487	2.44966776782791	2.52231574818121	2.58425150721702	2.63493024170976	2.67402962431246	2.70145994452671	2.71736710219326	2.72212822563038	2.71633996941548	2.70079982654249	2.67648105352788	2.64450204367373	2.60609118387069	2.56254838723001	2.51520460326873	2.4653806676792	2.41434686551162	2.36328454737715	2.31325106188861	2.26514915369622	2.21970183021617	2.17743352656783	2.13865820218881	2.10347478866205	2.07177018084756	2.04322972685765	2.0173549314415	1.9934878472272	1.97084139510397	1.94853463584876	1.92563181783848	1.90118385893141	1.87427079317792	1.84404363340922	1.80976407638067	1.77084051363597	1.72685891171458	1.67760728973091	1.62309274716778	1.56355027272391	1.49944288546549	1.43145300847756	1.3604653364165	1.28754181411196	1.21388967558962
40	1.72665539839188	1.79655890349817	1.85915824211818	1.91354018336868	1.95891679303359	1.99465121069964	2.02028037731636	2.03553378435715	2.04034741426762	2.03487217878191	2.01947633258818	1.99474153862754	1.96145248046744	1.92058014805038	1.87325915633653	1.82075968232973	1.76445481527911	1.70578429867098	1.64621579315045	1.58720490024681	1.53015525281773	1.47637999634385	1.42706595434756	1.38324169194343	1.34575056638616	1.31522968676767	1.29209550262945	1.27653651049001	1.26851331656119	1.26776603250206	1.27382871871382	1.28605033636429	1.30362143480964	1.3256055945577	1.35097447567097	1.37864519453724	1.40751867364018	1.43651758285875	1.46462251833823	1.4909051453064	1.51455716129055	1.53491411076461	1.55147329404585	1.56390525326479	1.57205857611799	1.57595802268614	1.57579624034966	1.57191957549477	1.56480870782894
41	1.37335941609602	1.41053614191807	1.44028992446559	1.46199191775852	1.47513437090071	1.47935007076977	1.4744292136249	1.46033302093429	1.43720348450748	1.40536872331381	1.36534355673	1.31782504270945	1.26368288969277	1.2039448222254	1.13977715572941	1.07246100875996	1.00336474427673	0.933913378067481	0.865555816053685	0.799730877164897	0.73783312024057	0.681179518758994	0.630978014335024	0.588298928688945	0.554050125608055	0.528956692324542	0.513545758213921	0.508136893565215	0.512838339222429	0.527549116737579	0.55196686632341	0.585601064435515	0.627791092048088	0.677728465779496	0.73448241318327	0.797027875725655	0.864274961750059	0.935098849005487	1.00836915233404	1.08297782543763	1.15786475324672	1.23204030882741	1.30460429030968	1.37476081239169	1.44182889636155	1.50524867481092	1.56458329492912	1.61951676053991	1.6698480917164
42	1.08095866381679	1.09675845663577	1.10583337734769	1.10778098838854	1.1023026009053	1.08921666621662	1.06847017751573	1.04014763443873	1.00447717177615	0.961833519060347	0.912737538490614	0.857852182418981	0.79797481551045	0.734025957252391	0.667034613823018	0.598120480264176	0.528473400157719	0.459330566374828	0.391952029017568	0.327595141914135	0.267488624090499	0.21280693540517	0.164645664751039	0.123998604587675	0.0917371377266249	0.0685924928611953	0.0551413368143595	0.0517950671677333	0.0587930527756982	0.0761999460859434	0.103907064890433	0.141637716906326	0.188956223088792	0.245280289124321	0.30989628293801	0.381976902382207	0.46060066385792	0.544772610860413	0.633445631804149	0.725541788502663	0.819973089000998	0.915661188927361	1.01155557131621	1.10664983260327	1.19999578849959	1.29071520384501	1.37800904146673	1.46116421286521	1.53955789490875
43	0.9012108937431	0.909998721103209	0.913505165998241	0.911485915028952	0.903774737277313	0.89029193510809	0.871051413215818	0.846166100302852	0.815851488439877	0.780427094952418	0.740315699718986	0.696040265825293	0.64821851203717	0.597555169699194	0.544832022390282	0.490895891786628	0.436644795456261	0.383012559532165	0.330952219300093	0.281418581822725	0.235350355225358	0.193652267973688	0.157177607582363	0.126711601360095	0.102956042153718	0.0865155302025963	0.077885659210064	0.0774434220425333	0.0854400508917336	0.101996440368334	0.127101232112202	0.160611568477651	0.20225645305235	0.251642589471363	0.308262509283499	0.371504746342042	0.440665770822614	0.514963361634567	0.593551072395522	0.675533433565007	0.759981531649692	0.845948615074965	0.932485394490162	1.01865473176578	1.10354544534688	1.18628499838376	1.2660508785194	1.34208052271114	1.4136796853974
44	0.850451149813889	0.864927174174108	0.875969227217474	0.883428037982068	0.887204871553074	0.887256317460044	0.883598213248617	0.876308559616491	0.865529301276886	0.851466870051322	0.834391413140082	0.814634659454048	0.792586409549811	0.768689669200259	0.743434481966733	0.717350551262694	0.690998776229758	0.664961857211299	0.639834154681021	0.61621100922504	0.594677748768956	0.575798622023194	0.56010590360717	0.54808941622223	0.540186708502776	0.536774113928749	0.538158896785931	0.544572666168463	0.55616620916445	0.573005860537646	0.595071489423076	0.622256144883775	0.654367362765573	0.691130097278552	0.732191203233789	0.777125359907258	0.825442296018705	0.876595148097681	0.929989762201042	0.984994732013032	1.04095195508625	1.09718748347193	1.15302244516568	1.20778381841723	1.26081485162814	1.31148493676751	1.35919876334695	1.40340460231005	1.44360159395316
45	0.904269893216142	0.931667218442417	0.957383036742299	0.981305973574574	1.0033506401864	1.02346002878714	1.04160744018311	1.05779787584	1.07206883583121	1.0844904756863	1.09516508854509	1.104225893954	1.11183513075531	1.11818146840613	1.12347676827258	1.12795224349734	1.13185408244508	1.13543861600224	1.13896712267706	1.14270037707894	1.14689305656984	1.15178812735439	1.15761133476638	1.1645659228565	1.17282770552256	1.18254060537497	1.19381276741852	1.20671334267059	1.22127002232476	1.23746738638407	1.25524611227174	1.27450306927066	1.29509230427627	1.31682690381746	1.3394816971564	1.36279674605654	1.38648154901069	1.41021987180662	1.43367510267356	1.45649601922689	1.47832284625958	1.49879347828077	1.51754973865245	1.5342435482122	1.54854288029928	1.56013738594741	1.56874358242412	1.57410950997522	1.57601877521325
46	1.0071597116353	1.04779059908515	1.08797952236066	1.12761153022037	1.16657968408058	1.20478621711852	1.24214350505601	1.27857482151367	1.31401485507738	1.34840997025996	1.38171820026733	1.41390896576135	1.44496252049896	1.47486913164943	1.50362800956503	1.53124600861179	1.55773612716218	1.58311584081633	1.60740530817075	1.63062549282452	1.65279624865483	1.67393441758541	1.69405199002114	1.7131543777727	1.73123884762548	1.74829316073469	1.76429445880718	1.77920843265402	1.7929888022914	1.80557713049026	1.81690298371234	1.82688444592891	1.83542898212132	1.84243463954117	1.84779156629652	1.85138381875867	1.85309142186779	1.85279263985701	1.85036640938596	1.84569488272548	1.83866602557629	1.82917621241401	1.817132761969	1.80245635657169	1.78508329158347	1.76496750491312	1.74208234157996	1.71642201428521	1.68800272782704
47	1.09709673617388	1.14604307151306	1.1951532930774	1.24429475314355	1.29333279965309	1.34213150117287	1.39055434663342	1.43846491009593	1.48572747199612	1.53220758975378	1.5777726122815	1.62229213473343	1.66563839175344	1.70768658945759	1.74831517835965	1.78740607136025	1.82484481271043	1.86052070547037	1.89432690636016	1.92616049799302	1.95592254925161	1.98351817498262	2.00885660622226	2.03185128181466	2.05241997154784	2.07048493982058	2.08597315739387	2.09881656700834	2.10895240661208	2.11632359169623	2.12087915584467	2.12257474613619	2.1213731675688	2.11724496827879	2.11016905507846	2.10013332680551	2.08713531123108	2.07118278987058	2.05229439403141	2.03050015485307	2.00584198997464	1.97837410981606	1.9481633272827	1.91528925598496	1.87984438377862	1.84193401053897	1.80167604153193	1.75920063047789	1.71464966935147
48	1.13111300739066	1.18169474079529	1.23256998386963	1.28359788104989	1.33463210474329	1.38552149258144	1.43611072666131	1.486241050145	1.53575101641285	1.58447726585324	1.63225532532288	1.67892042531613	1.72430832993461	1.76825617483927	1.81060330848704	1.8511921320936	1.88986893391248	1.92648471356882	1.96089599232644	1.99296560529006	2.02256347164612	2.04956733912104	2.07386349888242	2.09534746712707	2.11392462959221	2.12951084519632	2.14203300497113	2.15142954239447	2.15765089118415	2.16065988657835	2.16043210611871	2.15695614598238	2.15023382898943	2.14028034055561	2.12712428907688	2.11080768753125	2.09138585347177	2.06892722506734	2.04351309142599	2.01523723610913	1.98420549350855	1.95053521860512	1.91435467154753	1.87580231946773	1.83502605897076	1.79218236378209	1.74743536308412	1.70095585710428	1.65292027750675
49	1.09602569120075	1.1427172994249	1.18960182372443	1.23654755396494	1.28341754560076	1.33007021171816	1.37635996670025	1.42213791793314	1.46725260145711	1.51155075697884	1.55487813720746	1.59708034606203	1.63800369992622	1.67749610580062	1.71540794992792	1.751592990244	1.78590924584178	1.81821987652591	1.84839404548671	1.87630775813356	1.90184467019977	1.92489685836571	1.94536554684205	1.96316178361217	1.97820706034899	1.99043387039683	1.99978619964081	2.00621994557185	2.00970326039325	2.0102168145991	2.00775397808444	2.00232091651454	1.99393660138345	1.98263273292228	1.96845357577068	1.95145570809327	1.93170768559861	1.90928962269542	1.88429269378896	1.85681855847309	1.82697871510075	1.79489378790946	1.76069275352917	1.7245121133	1.68649501836792	1.6467903549995	1.60555179795605	1.56293684008487	1.51910580651709
50	1.00244265804502	1.04205852289716	1.08171779242136	1.12131030972753	1.16072218809552	1.1998363080079	1.23853285321183	1.27668988279003	1.31418393579451	1.35089066459276	1.38668549269964	1.42144429252503	1.45504407816122	1.4873637080696	1.51828459230821	1.54769139877204	1.57547275280155	1.6015219244523	1.62573749771321	1.64802401601297	1.66829259846442	1.68646152146557	1.70245676050145	1.71621248727324	1.72767151761589	1.73678570605224	1.74351628326467	1.747834133242	1.74972000737437	1.74916467331722	1.74616899702097	1.74074395692071	1.73291058989199	1.72269986920006	1.71015251529151	1.69531874089458	1.67825793249835	1.6590382708665	1.63773629380039	1.61443640489315	1.58923033250483	1.56221654363308	1.53349961774886	1.50318958600812	1.47140124153378	1.4382534266854	1.40386830339298	1.36837061272613	1.33188692989801
51	0.871957852842616	0.903463648751039	0.934897726511223	0.966175545693791	0.997210317654925	1.02791337819475	1.05819458418974	1.08796273194066	1.11712599471888	1.14559237675165	1.17327018066623	1.2000684852145	1.2258976299283	1.250669703213	1.27429903027467	1.29670265719782	1.31780082744586	1.33751744704823	1.35578053476579	1.37252265359088	1.38768132004034	1.40119938783741	1.41302540275205	1.42311392557652	1.43142582045272	1.43792850603746	1.44259616728897	1.44540992597935	1.44635796838099	1.44543562893503	1.4426454290848	1.43799707084146	1.43150738503948	1.42320023463145	1.41310637376112	1.40126326373621	1.38771484739376	1.37251128370789	1.35570864482701	1.33736857804304	1.31755793548452	1.29634837458611	1.2738159326155	1.25004057873446	1.22510574722938	1.19909785566932	1.17210581183308	1.14422051329225	1.11553434354323
[truncated: 58 more columns]
