# Supplementary material for: Reconstructing spruce budworm outbreak severity: a comparison of paleoecological and tree-ring signals
Source: PLoS One. 2025 Aug 12;20(8):e0329406. doi: 10.1371/journal.pone.0329406 (PMC12342301; doi:10.1371/journal.pone.0329406)
Supplement: S7 Dataset — (ZIP) [file pone.0329406.s007.zip › Belanger wavelet data/GSI/GSI_wavelet_wave.txt]

V1	V2	V3	V4	V5	V6	V7	V8	V9	V10	V11	V12	V13	V14	V15	V16	V17	V18	V19	V20	V21	V22	V23	V24	V25	V26	V27	V28	V29	V30	V31	V32	V33	V34	V35	V36	V37	V38	V39	V40	V41	V42	V43	V44	V45	V46	V47	V48	V49	V50
1	0.0638755580081394-0.0106167025230827i	-0.0477413746634417+0.0341166890696187i	0.0245792922911454-0.0407230869381042i	-0.0077781591766409+0.0343062971965937i	0.0006212216768536-0.0247191358192689i	0.0007377793950585+0.0176710642279989i	-0.0003618819936747-0.0136792787591341i	-0.0000138993768898+0.0114181626458654i	0.00014902407908303-0.00987152755889532i	-0.00021545526646882+0.0086208778906968i	0.00033712738267042-0.00760819535192122i	-0.00046867743360951+0.00684099900024282i	0.00054644965994285-0.00622803447885465i	-0.00061441740510242+0.00568162355153677i	0.00072453120327739-0.00522648843031998i	-0.00083028419996323+0.00490333582029553i	0.00086048746976767-0.00467327459327522i	-0.00079754773908386+0.00444416802923216i	0.00071732474580402-0.00413635305034084i	-0.00073250900574633+0.00378637627083325i	0.00085449816727223-0.00350789508393189i	-0.00099858989949365+0.0033645313642503i	0.00105990374246587-0.00332899884872497i	-0.00099782490349405+0.00329000188084453i	0.00088831188300587-0.00315894753255446i	-0.00083082820578691+0.00295257643180153i	0.00086643154345558-0.00275037218455609i	-0.00095046763745312+0.00263215287107942i	0.00099188611481278-0.00259003542797013i	-0.00096961671781974+0.00254868645627312i	0.00092848687862673-0.00247324318466981i	-0.00090236351564409+0.00238220191507444i	0.00088231309589319-0.00230406943666899i	-0.00083578591781982+0.00222527291471204i	0.0007811775679694-0.00209231937793438i	-0.00080560820632379+0.00191381192897444i	0.00093176388090308-0.0018069338212324i	-0.00103907952205721+0.00184276441478755i	0.00100524716983694-0.00194208382056145i	-0.0008246580542148+0.0019479212503418i	0.00065435295075326-0.00175246423915907i	-0.00068107067397519+0.00146915117003552i	0.00087106828996469-0.00130683209691384i	-0.00105722661816071+0.00132085078724481i	0.00112115936632614-0.00142605492705135i	-0.00106558706784754+0.00148993357118018i	0.0009938165392625-0.00146483387342702i	-0.00096276554538101+0.00141037231818284i	0.0009416237430798-0.00136546525022165i
2	0.0757226052580943-0.0142621610750206i	-0.0525969110284814+0.0449164343250366i	0.0207734065426987-0.0505727844323603i	-0.000158873896379+0.0384835877175317i	-0.005935585454706-0.0241679993300278i	0.0047443393335583+0.0153243272330742i	-0.0025406844816276-0.0113747776693176i	0.00131661650035154+0.00960750297128068i	-0.00085642334396851-0.00842492540989269i	0.00062171307005443+0.00735719058764608i	-0.00034258642110009-0.00645955045102999i	8.222545782035e-05+5.81976454823417e-03i	6.016815022393e-05-5.32000373885185e-03i	-0.00017100420226382+0.00483503734554885i	0.00034912911939734-0.00442534243656608i	-0.00052670142582318+0.00417796237611951i	0.00058757093689798-0.00404753326238696i	-0.00049875560730312+0.0038955047265895i	0.00037704400242089-0.00359871771090124i	-0.00039936202037293+0.00321482253630546i	0.00058567396266507-0.00292259604919901i	-0.00080590115394648+0.00282298310438189i	0.00089932224108725-0.00287530554083105i	-0.00080537838435502+0.00291009910618441i	0.00064242097389804-0.00279412753036383i	-0.00056377778916059+0.00255711121604683i	0.00062990440357999-0.00232534733295308i	-0.00076700606009368+0.00222176969236238i	0.00083222974380415-0.00222936852545528i	-0.00079757959231158+0.00222630988481278i	0.00074139194379338-0.00216112065948942i	-0.00071862472332732+0.00207273169856485i	0.0007080984671284-0.00201387728792191i	-0.00064639541387431+0.00196229310443873i	0.00055668788452971-0.00182087333513309i	-0.00058569058291406+0.00159269004232892i	0.00078102902684737-0.00146502801142739i	-0.00095784131976087+0.0015597386393532i	0.00091802291787135-0.00176200815490229i	-0.00064325718467531+0.00182416498724973i	0.00037795804065777-0.00157196199788823i	-0.00041505763184569+0.00118154229418704i	6.99260445424693e-04-9.79009734824029e-04i	-0.00096599198502222+0.00104338363761686i	0.00103874804091284-0.00123171659185691i	-0.00093591222473883+0.0013394597088826i	0.00082675652465896-0.00130459484986081i	-0.00079483585873378+0.00123620644147534i	0.0007751579083351-0.00119813695244112i
3	0.0848282011099022-0.0183374397669446i	-0.0529209919658191+0.0562766956945558i	0.0113340994048964-0.0585564152053241i	0.0115295322433168+0.0381944049883441i	-0.0137991763254604-0.0186630532414203i	0.00823305611008391+0.00924478308092561i	-0.00374286337616321-0.00675595977986997i	0.0018817242563856+0.00635097592430334i	-0.00138489003169235-0.00591882328331083i	0.00115773852609858+0.00519370206623155i	-0.00079516564626076-0.00451263309244799i	0.00044950347505376+0.00410700233851458i	-0.00030144876522574-0.00381059311613896i	0.00020177920385349+0.00343418403569106i	2.260349576497e-05-3.0972693354974e-03i	-0.00026984251796183+0.00296385540867203i	0.0003530243714428-0.0029843326128012i	-0.00021056988088661+0.00295541228355201i	1.291590857102e-05-2.68941828147246e-03i	-2.727608754857e-05+2.27151119375478e-03i	0.00028497125880115-0.00197055338276294i	-0.00059399569794958+0.00193718828777453i	0.00071903196948349-0.00211289000598219i	-0.00057292408980502+0.00224970498579393i	0.00033302472811393-0.00215532193260605i	-0.00022473884921171+0.00188015859917822i	0.00033225896397024-0.00161512692119555i	-0.00053876300911984+0.00154183041370592i	0.00062720245260723-0.00162595289025451i	-0.00056480189804414+0.00167524349611593i	0.00048476094812951-0.00161768372627064i	-0.00047354547237061+0.0015290211764907i	0.0004876354328362-0.00150357535318102i	-0.00040841741573473+0.00150745953181917i	0.00025878804725281-0.0013695084647679i	-0.00027909254487597+0.00107352647353919i	5.64355578441293e-04-9.09431826563443e-04i	-0.00084184514657636+0.00107980631967397i	0.00080281295260136-0.00142732307502745i	-0.00040194043863025+0.00157750691370678i	4.16238081895e-06-1.2554121287002e-03i	-5.5735037414524e-05+7.25653724414407e-04i	4.65534512378091e-04-4.81447989871611e-04i	-8.28181156926312e-04+6.2556391695766e-04i	8.94179569032451e-04-9.26087955798675e-04i	-0.00071485274561245+0.00107943026681706i	0.00055926242465984-0.00101378897837043i	-5.42782083991111e-04+9.2217701745437e-04i	5.3611080871401e-04-9.04608544357217e-04i
4	0.0905607351393211-0.0226190071655858i	-0.0481913349823949+0.0671924891779552i	-0.0033501361989941-0.0628251141059767i	0.0253650384149667+0.0317930629920741i	-0.0202217819220062-0.0079268814251427i	0.00889355268032617+0.0005031508544525i	-0.00263851799818251-0.00138980987400705i	0.00108582316275092+0.00304597004411113i	-0.00116466666910696-0.00341774755988495i	0.00121243832574402+0.00294534101062959i	-0.00085407695776218-0.00243797880647781i	0.00047466955933006+0.00229694083830817i	-0.00040384035256944-0.00224019847092352i	0.00039310394475242+0.00196242321825389i	-0.0001534992640896-0.00167216400267661i	-0.0001609531741026+0.0016495445604923i	0.00026040558046432-0.00184195481277172i	-3.706568431282e-05+1.96064013564467e-03i	-0.00027362337289571-0.00172690979489216i	0.00028528436026218+0.00125856934336331i	4.5887424159281e-05-9.39696545218539e-04i	-4.50237653740883e-04+9.79173438533264e-04i	0.00060269237203769-0.00129676562538119i	-0.00038330329000998+0.00154744805195117i	4.551550039664e-05-1.46738606658366e-03i	9.778625814608e-05+1.13750516809296e-03i	6.3582230988588e-05-8.29399697533292e-04i	-3.54926665827769e-04+7.98976620297102e-04i	4.58967282237133e-04-9.82928478140141e-04i	-0.00034440354478248+0.00108779126972709i	0.00022888870367293-0.00101907984420458i	-2.43168652564354e-04+9.12685961612171e-04i	3.08297074249165e-04-9.29507392268971e-04i	-0.00021422179762867+0.00102393885599831i	-3.0266994972603e-05-9.06827969961255e-04i	4.5552635479531e-05+5.16391603165927e-04i	3.45904404338613e-04-2.84505081181846e-04i	-7.59479143289086e-04+5.33575101462159e-04i	0.00073687968004149-0.00106245139864636i	-0.00018176120253665+0.00133338473552494i	-3.86984270662698e-04-9.25354005806397e-04i	3.1236073665224e-04+2.20980727704203e-04i	2.56115987146605e-04+6.0762230150252e-05i	-7.20843745211975e-04+1.963833268821e-04i	7.52082960934383e-04-6.31945492769952e-04i	-4.60161778944841e-04+8.16796099393871e-04i	2.56010731528016e-04-6.81578598642719e-04i	-2.87693879440247e-04+5.52776985304799e-04i	3.14056230035062e-04-5.78165531743418e-04i
5	0.0933348072113418-0.0268907530671056i	-0.0391074803018876+0.0767365011473103i	-0.0213673859687023-0.0620071692614334i	0.037978755987009+0.0189521848702798i	-0.0218500697555012+0.0063269170481548i	0.00491307514197211-0.00799302547625643i	0.00102232663920183+0.00209594311387502i	-0.0006561032465197+0.00142690898504383i	-0.00060838876317016-0.00197981778065344i	0.00102798909425634+0.0013504090332407i	-6.34581021803516e-04-8.46054640092474e-04i	2.11499717306073e-04+9.44687976285864e-04i	-0.0002856857492259-0.00111987122261501i	4.35982100412858e-04+8.76747259116654e-04i	-1.9835314592714e-04-5.57830268264942e-04i	-1.9491067708224e-04+6.04121798640224e-04i	3.19516715613135e-04-9.56451778672002e-04i	-4.496380001e-06+1.22361910362496e-03i	-0.00044326947950612-0.001008889006894i	4.91968313153988e-04+4.66163431082619e-04i	-8.9547025418849e-05-1.1374945413813e-04i	-4.07349119171103e-04+2.15870117561581e-04i	5.81554978900727e-04-6.69873916681748e-04i	-0.00027620635388787+0.00102479796871639i	-1.66522692203996e-04-9.40324187207324e-04i	3.41667958573525e-04+5.38266979897813e-04i	-1.14198152451296e-04-1.76979768411443e-04i	-2.73680425249005e-04+1.99395056444598e-04i	3.78149480884248e-04-5.00724226945407e-04i	-1.80253483777553e-04+6.51624021110645e-04i	1.7065366716701e-05-5.3756167453863e-04i	-7.6033965183058e-05+3.81311983345437e-04i	2.31576410699926e-04-4.40640266784142e-04i	-1.36088197279933e-04+6.67011548630905e-04i	-2.44355477767161e-04-5.98218341334527e-04i	3.3688540319246e-04+8.4198515064255e-05i	1.6557080005643e-04+2.59449725148094e-04i	-7.46865701462995e-04+5.1203696038161e-05i	7.67546097840142e-04-7.79619484612836e-04i	-4.438148699181e-05+1.20081512512779e-03i	-7.262031747883e-04-6.92038493160456e-04i	6.1268319644414e-04-2.16849355450892e-04i	1.43197012504162e-04+5.19938737435139e-04i	-6.99233306756403e-04-1.16520450204213e-04i	6.56523966549954e-04-4.62494188690611e-04i	-2.15664404987704e-04+6.46092882107561e-04i	-2.6448666097592e-05-3.86890947358856e-04i	-1.05006557913288e-04+2.07439661375853e-04i	1.90578796310603e-04-3.11035679601091e-04i
6	0.094214728113467-0.0310057840884448i	-0.0271258399382328+0.0842884975515996i	-0.0399774162789022-0.0556155785768573i	0.0457287326425796+0.0010483059756375i	-0.0163531209749905+0.0205198353909831i	-0.0034762074269256-0.0124424420183629i	0.00552058280691645+0.00146837715654052i	-0.00175221755999423+0.00219041921109675i	-0.00060687240380019-0.00168616845260008i	0.00102302409933852+0.00045912454587745i	-3.69052393162609e-04+1.34179834791487e-04i	-1.69492146298547e-04+2.22808114156616e-04i	-9.6910802141665e-05-6.25791206858031e-04i	4.58041420298819e-04+3.34174035468138e-04i	-2.12981151149774e-04+9.9860626528382e-05i	-2.83158053191953e-04-3.5087288385032e-05i	4.5461764703917e-04-4.453611250421e-04i	-6.1424486734841e-05+8.46613582523561e-04i	-5.22236098401505e-04-6.36569622103261e-04i	6.04196878245649e-04+8.164426693548e-06i	-1.40403277621533e-04+3.81030475236518e-04i	-4.29447560414648e-04-2.36300576792745e-04i	6.18519688870311e-04-3.23811716528002e-04i	-2.31757486404549e-04+7.53627096213179e-04i	-2.98617352672818e-04-6.45079285285309e-04i	4.92273223541541e-04+1.68709350612843e-04i	-1.93858442320003e-04+2.46716958094657e-04i	-2.93781806937877e-04-1.63951426260104e-04i	3.7853154533483e-04-2.64854184651582e-04i	-6.7189461438764e-05+4.42977720304575e-04i	-1.5259157474293e-04-2.45677127910819e-04i	3.1645171837253e-05+1.7767370709845e-06i	2.60176848996754e-04-9.187264017311e-05i	-1.92522532799705e-04+4.92519928207648e-04i	-3.60851509811515e-04-5.12803420978348e-04i	5.80549080951239e-04-1.44064049366853e-04i	1.9890517688548e-05+6.41236591329597e-04i	-7.8163098689239e-04-3.05948269452843e-04i	8.81469255736187e-04-6.09737375725066e-04i	-2.00989388289e-06+1.2035138108383e-03i	-9.8475543831788e-04-5.87649232994372e-04i	8.08335597138649e-04-5.38448983148257e-04i	1.4932422864747e-04+8.27791135860744e-04i	-7.61311842397632e-04-2.53270051989131e-04i	6.03249025042207e-04-4.5459020116447e-04i	1.0990974856334e-05+5.91704449285087e-04i	-2.65605781841335e-04-1.51016613778562e-04i	-2.96693439525929e-05-8.28700725380428e-05i	1.97139619652307e-04-1.47296457376803e-04i
7	0.0942610678381015-0.0349122902679365i	-0.0137108091780036+0.0896070393552491i	-0.0566160354945887-0.0440880319800271i	0.0460740837179623-0.0191609519474459i	-0.0038153600291802+0.0303557542883802i	-0.0133674080296398-0.0100280443271165i	0.00765556572074952-0.0033216273711907i	-0.00054146327754921+0.00399976829522903i	-0.00152124375828234-0.00141689109076931i	0.0011809931593893-0.00025393276240169i	-9.4401660681636e-05+7.29768688613503e-04i	-5.64484890932821e-04-2.3313499599395e-05i	4.5021852850382e-05-6.09170132834671e-04i	5.50824169692017e-04+1.89076885471586e-04i	-2.63937193732221e-04+4.13421677872464e-04i	-3.4747276753522e-04-3.5322178935166e-04i	5.779062727239e-04-2.14295448158225e-04i	-1.38854429619812e-04+7.23511167042457e-04i	-5.51452214750623e-04-5.11769218445263e-04i	6.45617508886512e-04-1.84829036517281e-04i	-1.4428715145399e-04+5.8468661468919e-04i	-4.52942543549809e-04-4.20441297472434e-04i	6.47324633436328e-04-1.92560955194689e-04i	-2.04968394112255e-04+6.53449770476185e-04i	-3.67203014766352e-04-5.12192918643485e-04i	5.61077294174911e-04-9.929883499662e-06i	-2.0690271050118e-04+4.66688337368527e-04i	-3.70482879378997e-04-3.24631123285836e-04i	4.17342104308491e-04-2.2925523261083e-04i	2.2185227535659e-05+4.1209816852258e-04i	-2.97876546964509e-04-1.11269887253559e-04i	1.15219027385586e-04-2.45888830235668e-04i	3.46577640550517e-04+1.54511960070147e-04i	-3.52334973631037e-04+4.48183305098464e-04i	-3.91338836164835e-04-6.05731594029703e-04i	7.78638007562246e-04-1.91350269834455e-04i	-1.1166482243375e-04+8.56247294649258e-04i	-8.03527451958124e-04-5.44215610516686e-04i	0.00101943220837161-0.00050405587891368i	-2.932490786114e-05+1.28202337767574e-03i	-0.00116669756736719-0.00056816996703423i	8.97457655761755e-04-7.61163040773491e-04i	2.49598969570992e-04+9.80007861285233e-04i	-8.53022458053869e-04-2.3335174692511e-04i	5.55537720234702e-04-5.5783385757941e-04i	2.28733058929479e-04+6.08861559498247e-04i	-4.62074754544605e-04+5.2246550595637e-05i	-5.5373549466899e-05-3.26671092659893e-04i	3.07881742091607e-04-8.2754183837869e-05i
8	0.0941390715548848-0.0386406395887989i	0.0001387436921513+0.0927519064774186i	-0.0695489306550273-0.0285044800457718i	0.0383177853396495-0.0383794704491796i	0.0130652066027511+0.0324282104906869i	-0.0202333871349743-0.0006206644267803i	0.00473823601046191-0.00946937109867125i	0.00293715454029815+0.00411190729112433i	-2.34107186960672e-03-5.86873359895e-06i	9.18157190374877e-04-9.7112217858363e-04i	0.0002743701788053+0.00100615352528556i	-9.09388325581676e-04+1.9014833582156e-05i	8.8685451452384e-05-8.19353886428311e-04i	7.12604251046155e-04+1.95123870994868e-04i	-3.24419215324284e-04+5.6281501484355e-04i	-3.71264649829068e-04-4.81116342625331e-04i	6.36864091224437e-04-1.17456625615492e-04i	-1.94162148353034e-04+6.89924657727179e-04i	-5.50465505980916e-04-4.74911609201862e-04i	6.19049595721015e-04-2.44378481912237e-04i	-1.19846625551859e-04+5.96206686091076e-04i	-4.31764010276166e-04-4.37750546865095e-04i	6.20849378997968e-04-1.56905942196784e-04i	-1.66707217260927e-04+5.97886387494557e-04i	-3.7766159519463e-04-4.31684378052409e-04i	5.57777876065703e-04-7.1934919599597e-05i	-1.94600510540089e-04+5.4902899138697e-04i	-4.49034484198047e-04-3.69070110392991e-04i	4.50870344794875e-04-2.87767213555802e-04i	9.9559502139838e-05+4.51508723829476e-04i	-4.10630909452988e-04-6.7229284822275e-05i	2.0285257506265e-04-3.93850295026947e-04i	4.23569450592378e-04+3.55281107525144e-04i	-5.58587135612231e-04+4.40427084911263e-04i	-3.59875651981383e-04-7.73424775269755e-04i	9.19360552074372e-04-1.37660968223789e-04i	-2.25358120094252e-04+9.28725242438239e-04i	-7.56186855084546e-04-6.82855794675313e-04i	0.00111553699480911-0.00039169599553689i	-9.747542390218e-05+1.35432783040007e-03i	-0.00128368767000474-0.0005699318067212i	8.8935237940653e-04-9.21665107704471e-04i	3.98230767793055e-04+9.94350457216183e-04i	-9.00038695818547e-04-1.184030505851e-04i	4.84435624217708e-04-6.75273357448444e-04i	4.25362089201684e-04+6.34711976413581e-04i	-6.13395577390638e-04+2.45177106048389e-04i	-1.54941008743468e-04-5.29341470073773e-04i	4.61461718074308e-04-9.847821472495e-05i
9	0.0941411045784433-0.0422700478418886i	0.0139100362829761+0.0939551598399938i	-0.077951309815806-0.0102097554720883i	0.0234754631540701-0.053655402767011i	0.0300236606505568+0.0254143499786306i	-0.0201090600234825+0.012836677958096i	-0.0032768826125135-0.0125999802150024i	0.00623911665644452+0.00055303459987602i	-0.0013082840920024+0.00215079853524079i	-4.2800826360477e-05-9.57104821732396e-04i	4.78136194893032e-04+8.20635749276614e-04i	-0.00106067545180619+0.00015810963014011i	2.669286167808e-05-1.03101119075037e-03i	8.77806865427544e-04+1.64537775995046e-04i	-3.1116733482559e-04+6.49664893080339e-04i	-3.70777404930744e-04-4.72141539966547e-04i	6.05627173533622e-04-6.9488879073326e-05i	-2.12086485485674e-04+6.41315507709147e-04i	-5.25316865321622e-04-4.21808498441416e-04i	5.18101475171421e-04-2.64218876091311e-04i	-6.904083599874e-05+4.88889518180236e-04i	-3.50038763434226e-04-3.66841000867126e-04i	5.30343548131719e-04-1.34264906783812e-04i	-1.12667438608362e-04+5.09060637432562e-04i	-3.24482078770961e-04-3.3594955096951e-04i	4.8697752957795e-04-5.8437929710903e-05i	-1.93393542646034e-04+5.38772654784121e-04i	-4.88158285310476e-04-3.68097210089064e-04i	4.50993307938239e-04-3.50632044657679e-04i	1.55218034645833e-04+4.64367048894607e-04i	-4.47784979680562e-04-6.6737788337798e-05i	2.96882093916018e-04-4.34871419544955e-04i	4.30154953475259e-04+5.29715076881158e-04i	-7.50927744957477e-04+4.0161098061352e-04i	-2.97208736949991e-04-9.19228872861415e-04i	9.75852514021773e-04-7.314150844731e-05i	-2.79836339288804e-04+8.74659417578735e-04i	-6.09407870353536e-04-7.15145376906332e-04i	0.00112476537285362-0.00022436399390879i	-0.00019596028460632+0.00136993433705616i	-0.00134619040131642-0.00055717562723061i	0.00079144364073608-0.00104261530275409i	5.52061207206613e-04+8.77223596557184e-04i	-8.34690817758683e-04+2.6279925468787e-05i	3.94321424610734e-04-7.09484216898489e-04i	5.55142726013367e-04+6.36971323400101e-04i	-7.10466067191414e-04+4.13075607510864e-04i	-2.94826449165413e-04-6.7400302103922e-04i	5.8897304389853e-04-1.82028829808453e-04i
10	0.0943862869792028-0.0458929344757197i	0.0273796933073524+0.093519684818892i	-0.0816668486383372+0.0094725257197116i	0.0036476944607948-0.062936055122093i	0.0427476923343056+0.0103490106607632i	-0.0114975158310689+0.0254851381367433i	-0.0132250938685776-0.0092901504691719i	0.00593584528570563-0.00587779633272194i	0.00215976761004928+0.0028888606277192i	-7.4458756928519e-04+5.91935027388948e-04i	-6.2349118220923e-05+4.83292666182258e-04i	-1.02486748624507e-03+5.882730102778e-05i	-4.220312644562e-05-1.12870371236445e-03i	9.76150245332232e-04+3.3771873960597e-05i	-1.58781367682764e-04+6.85965876120721e-04i	-3.45935770808484e-04-3.19619975866466e-04i	4.71576760760343e-04-3.0597830987832e-05i	-2.03105120086309e-04+5.46311328534949e-04i	-4.86822478488588e-04-3.28528968205523e-04i	3.53003525471164e-04-2.86353961773439e-04i	3.554861647575e-06+3.05289332724677e-04i	-2.14369528711827e-04-2.59011544034916e-04i	4.02487251921169e-04-9.5272111044864e-05i	-4.8091921031815e-05+3.790730483646e-04i	-2.12506531194791e-04-2.07784490984344e-04i	3.59086442615879e-04+1.9567778079903e-05i	-2.29249886123294e-04+4.61903972272646e-04i	-4.76353478910997e-04-3.60248382406784e-04i	4.04637708867515e-04-3.81685422485165e-04i	1.85357535335786e-04+3.91239664431821e-04i	-3.5985234793761e-04-8.2578556353649e-05i	3.8176638703774e-04-3.38236279707928e-04i	3.30107013740769e-04+6.67894025882458e-04i	-8.90533009341141e-04+3.13374388644416e-04i	-2.45771795957988e-04-9.94069141465136e-04i	9.33953177501774e-04-7.8999824124349e-05i	-2.15637548997856e-04+7.04073515104953e-04i	-3.53966559358055e-04-6.15778328624198e-04i	1.031357123774e-03+2.406119077694e-05i	-0.0003360784895808+0.00132599675970625i	-0.00137713500174826-0.00052999646659522i	0.00061132884442747-0.00114221470893426i	6.8606247152796e-04+6.22882038228263e-04i	-6.08440594005569e-04+1.49218772071632e-04i	3.20971532746523e-04-5.89053256348896e-04i	5.63049750614421e-04+6.31111142520102e-04i	-7.61575464581525e-04+5.18492679813165e-04i	-4.42417858380977e-04-7.46589299684932e-04i	6.40347872241107e-04-3.23938598813209e-04i
11	0.0949606905098818-0.0495872507494655i	0.0404514669298871+0.0917584471914514i	-0.0809413352709413+0.0293950528877934i	-0.0186483743886486-0.0652244701884527i	0.0480718429503386-0.0099210030970974i	0.0040191753584655+0.0324749369975226i	-0.0201780589720606+0.0008599451933854i	0.0002279482942622-0.0115830203236219i	0.00616280736003017+0.00011163594287284i	0.00045888102760793+0.00302177123589559i	-0.00131351935880042+0.00099991338797078i	-0.00129066443442019-0.00042606658890247i	-5.74744162551e-06-1.29000846951067e-03i	0.0010513036883689-0.00016517113416432i	1.35433385078501e-04+6.72204842004125e-04i	-2.69341991499535e-04-2.7149979511526e-05i	2.46256263180828e-04+4.8260051375299e-05i	-2.14289461176013e-04+4.2038439471632e-04i	-4.58312775658902e-04-2.30284366508891e-04i	1.58266857632263e-04-3.2843987256677e-04i	8.3651750729854e-05+7.94482316367211e-05i	-4.3753584430617e-05-1.61305570680844e-04i	2.90455001688291e-04-4.3494596189603e-05i	2.8427555892356e-05+2.49119345040025e-04i	-7.00578988466465e-05-4.94366663806353e-05i	1.93467062911434e-04+1.51382334684807e-04i	-3.14534381580715e-04+3.51895709011267e-04i	-4.44693814364363e-04-3.65397707497459e-04i	3.13741488876474e-04-4.07038686854218e-04i	2.20165325180854e-04+2.13048819550876e-04i	-1.24779618900629e-04-8.5032606799256e-05i	4.43657910033966e-04-9.0893143949307e-05i	1.22477272866853e-04+7.74166122031065e-04i	-9.90379863063613e-04+1.96950252000513e-04i	-0.00025760574580704-0.00101728982566059i	8.20270404079437e-04-2.23091928652531e-04i	1.9977007140931e-05+4.37551024896783e-04i	1.375554301965e-05-3.65644358979549e-04i	8.49615908314101e-04+3.80376205956797e-04i	-0.00054989831025977+0.00126391527284159i	-0.00143199257762849-0.00051240657824638i	0.00036024392867106-0.00126398749251055i	8.07656463266373e-04+2.24439874417862e-04i	-1.94877944046683e-04+2.20107417869111e-04i	3.16379936499849e-04-2.79449881674948e-04i	4.20276304084094e-04+6.75037283501733e-04i	-8.16630830280902e-04+5.40326152303462e-04i	-5.81333996674724e-04-7.72227150821113e-04i	6.07444638926625e-04-5.16483965546032e-04i
12	0.0959568932771932-0.0534044034109966i	0.0530909446798792+0.08895820398009i	-0.0762302184836749+0.0486560671017861i	-0.0409843155956388-0.060455534424042i	0.044518649409332-0.0316754409934118i	0.0225020799420911+0.0306275035323237i	-0.0198645783781832+0.0148389594090216i	-0.0093266837493527-0.0122659162418008i	0.00723962053377369-0.00588471931955709i	0.00398620678070335+0.0040240687431512i	-0.00197908492006216+0.00299361651350377i	-0.00238946529566586-0.00067830086405123i	-0.00011715294829212-0.00185862611998879i	0.00127500745543273-0.00052144093292267i	5.90873565371824e-04+6.56548192029677e-04i	-1.10344955242477e-04+3.8902554032867e-04i	-3.2560332649488e-05+2.38167639154579e-04i	-3.23558751228575e-04+3.11312999523395e-04i	-4.83379098129758e-04-1.89833863753955e-04i	-2.4575107464471e-05-4.12243542758341e-04i	1.57403993508887e-04-1.63637953861032e-04i	1.45037557413588e-04-1.22132488692978e-04i	2.60443622448364e-04+5.205810789734e-06i	1.32551091229142e-04+1.81574198558071e-04i	6.0527291377589e-05+1.45079193965128e-04i	7.212822026079e-06+3.21989736309931e-04i	-4.58646125074426e-04+2.5450079656564e-04i	-4.60967717765447e-04-4.05305731934275e-04i	1.98858783870662e-04-5.02267866360093e-04i	3.25514087711559e-04-5.6600444891829e-05i	2.47554276909602e-04-3.65107941368e-05i	4.8728663117626e-04+2.94555582160831e-04i	-1.71126905562403e-04+8.97329790213479e-04i	-1.13081157511895e-03+8.848975966884e-05i	-0.00038397897569686-0.00107859603807675i	7.07998108208722e-04-5.61494841123867e-04i	4.68026003701834e-04+1.09459707143543e-04i	5.06524908905604e-04+4.1261087037037e-05i	6.18856707500916e-04+8.9203373964212e-04i	-0.00089276277938672+0.00126364815769171i	-0.00161072402555982-0.00054279485387014i	4.952149208276e-05-1.49668403750741e-03i	9.65311444168293e-04-3.27429073755615e-04i	4.19814018620326e-04+2.32997037584e-04i	4.3624022023394e-04+2.22096429203971e-04i	1.40695587705199e-04+8.55472252603486e-04i	-9.6785333881994e-04+5.02681633499499e-04i	-7.34204575401777e-04-8.23924770407712e-04i	5.28477069707985e-04-7.71793442317629e-04i
13	0.0974708181071015-0.057377179723434i	0.0653209750176208+0.0853615252747075i	-0.0680705415068937+0.0666296682783653i	-0.0613437614254206-0.0492405833181892i	0.0322571459006519-0.0512461025799496i	0.0390879875323085+0.0192208995331218i	-0.0106049096076828+0.0275155629513502i	-0.0182397820309719-0.0056267079524416i	0.0029861686876338-0.0117821911348549i	0.00775450763975997+0.00151986100583146i	-0.0005121202730984+0.00536659904264502i	-0.00385244558178334+0.00031714779906674i	-0.00097344795904112-0.0026823604580672i	0.00160304426830473-0.0013499481999662i	0.00134711713653752+0.00059541625200662i	2.06860802091717e-04+9.60724052593082e-04i	-3.30003655208608e-04+6.3512338528054e-04i	-6.17162388361326e-04+2.89199970874667e-04i	-6.35992471418597e-04-2.58901830112377e-04i	-1.83379534253669e-04-5.85844489271625e-04i	2.28152876153493e-04-4.35513714670759e-04i	3.61685675951894e-04-1.82173744437341e-04i	3.77098520179122e-04+4.0010257657002e-05i	2.95392402633551e-04+2.36127532665004e-04i	1.47920893902285e-04+4.08081988370751e-04i	-2.07096461222063e-04+5.36494153538927e-04i	-6.95047234823048e-04+2.04294904830178e-04i	-5.99592480263438e-04-5.24560222337813e-04i	9.9012934121406e-05-7.60500747499185e-04i	5.81605203037045e-04-3.93535832058649e-04i	7.48081165116299e-04+9.9566208586564e-05i	5.38980815298082e-04+8.17219502248579e-04i	-0.00054663810305938+0.00112721148482679i	-1.44467507342613e-03+7.23736571248e-06i	-0.00066565911560395-0.00131654807141709i	0.00069892920110551-0.0011500394595231i	0.00117775249498239-0.00024594953983294i	0.00116163689574049+0.00061783401988595i	0.00038537727817378+0.00164154433573556i	-0.00144865442427141+0.00143177137470019i	-0.0020545283206295-0.00066893116652482i	-0.00032119479738271-0.0019730808107897i	0.00124194339767886-0.00106365382072896i	0.0012636651758899+0.00019871270568665i	7.38035226575675e-04+9.12184660447577e-04i	-0.00023214867811733+0.00127383484038495i	-0.00132768485294948+0.00047669649094493i	-9.7561256505772e-04-9.95556646540148e-04i	0.00046038755561297-0.00114443735447988i
14	0.0996059911995873-0.0615404145898676i	0.0772394852000343+0.0811747348440971i	-0.0570064465852882+0.082976942374518i	-0.0782916561379174-0.0325938865072298i	0.0127055504405004-0.065688898074042i	0.0494169421953301-0.0001481181963292i	0.0060921089310244+0.0336860841996577i	-0.0212549458596938+0.0071118309544112i	-0.0057430913010395-0.0129666861189695i	0.00818747953299201-0.00398467349628432i	0.00285098023438414+0.0056441453246092i	-0.00413365617382033+0.00249979096842015i	-0.00260700969045918-0.00287067595121683i	0.00153691920731612-0.0027120330551045i	0.00244811903314589+0.00018937605141075i	0.00088942115808452+0.00168414959697361i	-0.00058344737627927+0.00138878018788783i	-0.0011811968354518+0.00046253389462758i	-0.00103558307196971-0.00044867816509022i	-3.7217863108282e-04-9.36717418084257e-04i	3.21916537944002e-04-8.18648244336082e-04i	6.68594270592669e-04-3.76513885162263e-04i	7.06057649283439e-04+6.8733512624295e-05i	5.65523591805898e-04+4.65133640653586e-04i	1.86409386591179e-04+8.14002931786614e-04i	-5.056671284688e-04+8.42588470301517e-04i	-0.00110499188047773+0.00019615545029142i	-9.1197662206108e-04-8.04955503223695e-04i	6.710571707604e-05-1.26720408594394e-03i	0.00106947542874456-0.00078870045283589i	0.00140946263329393+0.0003611230362477i	0.00062954688907207+0.00153477438558268i	-0.00106005099595636+0.00156702773895339i	-2.08514019458003e-03-7.187142813112e-05i	-0.00112825998986193-0.00188876904688232i	0.00090062537166565-0.00206169304360505i	0.00223728336511585-0.00061118509671602i	0.00205479566639412+0.00141695713532703i	0.0001745544196328+0.00275802410536989i	-0.00233569300665508+0.00188121501807943i	-0.00293031320977239-0.0009433025930816i	-0.0007803022518157-0.00285331927623528i	0.00173415257092657-0.00206342312364261i	0.00241166903554274+0.00012438303468687i	0.00129180367603326+0.0018137481994684i	-0.00065152008692147+0.00203951430210656i	-0.00200267130525099+0.00056310855176303i	-0.0014248524710435-0.00136067600998376i	0.0004317994869338-0.00173502138324106i
15	0.102502725078644-0.065942009507917i	0.0890299137246076+0.076605772667076i	-0.0435649013856453+0.0976349698834056i	-0.0910169533170778-0.0117055978312838i	-0.0119969736008282-0.0731244309496694i	0.0505907431609569-0.0243157153572243i	0.0262430313742838+0.0298353976781675i	-0.0148077952000189+0.0215815187980087i	-0.0147142150844279-0.0063269082553023i	0.00291027821255503-0.00882769049126088i	0.00526830569889733+0.00222579422402792i	-0.00227055103966134+0.00388598041042566i	-0.00377287481125718-0.00189139202088307i	0.00078034007114908-0.00390212189756265i	0.00351697392308656-0.00075652474114914i	0.00209189119975274+0.00233471035250511i	-0.00060518621144987+0.00261206406573195i	-0.00205400760090679+0.00102639748869765i	-0.00186716545753661-0.00069777063126362i	-0.00073846456236089-0.00159138061655767i	0.00046900192152555-0.00148931710787965i	0.00119516970337243-0.00076646912555714i	0.00135020180276638+0.0001200715633379i	0.00101801160069658+0.00094397476648707i	0.00017810964554694+0.00149462543107166i	-0.00100839354708647+0.00132577108497718i	-0.00182088231235445+0.00017546994556606i	-0.00142406241302931-0.00137028184988886i	0.00017110351839143-0.00210623446978677i	0.0018867396670906-0.00125248473920651i	0.00231560917275081+0.00081298846882154i	0.00076181136999988+0.00257683501528255i	-0.0018421168974262+0.00230043115062072i	-0.00319983336000256-0.00022972984959932i	-0.00177932584748978-0.00295789546189564i	0.00142313453060212-0.00339544427334794i	0.00379261816112827-0.00098389765761412i	0.00329955425408831+0.00255462220637167i	-3.008626862595e-05+4.41907208896748e-03i	-0.00370684572449346+0.00271482183549742i	-0.00441565963853135-0.00141811403888674i	-0.00139593046684566-0.00430595849207603i	0.00252727867868067-0.00346911948003101i	3.99928193690044e-03-1.307016781936e-05i	0.00219908764914952+0.00298638807901998i	-0.00107729077109171+0.00327292138246589i	-0.00307795721972917+0.00087858000633073i	-0.00222652710203145-0.00194257322155242i	0.00040694599500158-0.00266801772288245i
16	0.106378374861776-0.070619761160066i	0.100940768386436+0.071917583319763i	-0.028266837706445+0.110775224156905i	-0.0992795606910914+0.0122180597593845i	-0.0394889672363483-0.072785367121768i	0.0415291045926207-0.0495135077579445i	0.0448260013284568+0.015010322349899i	0.0014984426103172+0.0320581330485752i	-0.0182510547714262+0.0077704570860071i	-0.00703050252280571-0.00805939612007821i	0.00292188592917065-0.00345208719954399i	0.00025281357006464+0.00186968319334204i	-0.00290700996354367-0.00101055419980326i	0.00024683354984765-0.00410459190619023i	0.00417886131423863-0.00169162489107154i	0.00354682628975147+0.00272551699510634i	-0.00023412296462591+0.00419136854001365i	-0.00314149883509861+0.00217472620438687i	-0.00332641969289217-0.00084033395144769i	-0.00153280167287579-0.00267104390071047i	0.00065684249970418-0.00271778930643351i	0.00213100836105413-0.00149306259879329i	0.00250462189682825+0.00023016754596677i	0.00177077782955737+0.00181942765854873i	9.690434094975e-05+2.65154007671621e-03i	-0.00190163668216489+0.00208658018082289i	-3.01523285605544e-03+4.611500846933e-05i	-0.00215195044433523-0.00238652638711498i	0.00050697850310913-0.00337973154394374i	0.00317127665325301-0.00178869293264128i	0.00356746703268154+0.00157574691312422i	0.00087773933897376+0.00411306396215197i	-0.00307976241283656+0.00336126908162537i	-0.00491324299677144-0.00060233836361691i	-0.00259593948634145-0.00469350593930604i	0.00239884552197006-0.00526096886535558i	0.0060376171690289-0.00134845488178982i	0.00502101561874635+0.00420709936666319i	-0.00028843077113895+0.00683212172817007i	-0.00573827810583323+0.00402140041756914i	-0.00669051485256809-0.00213852121907035i	-0.00227638146279043-0.0064917654616249i	0.00367166405922453-0.00547568751006014i	0.00619842695364743-0.00029121954519791i	0.00360769044113643+0.00449487210385849i	-0.00145057492431934+0.00510468726437804i	-0.00460369973835225+0.00156073133758634i	-0.00352930507559807-0.00269783733242894i	0.00027690417393352-0.00405035026483187i
17	0.111545073298024-0.075540003409945i	0.113228619812273+0.067468629030063i	-0.01165001494545+0.122732373329996i	-0.103297604025479+0.038050594068516i	-0.0675634521082054-0.0648662469545765i	0.0228304048359507-0.0722146026125594i	0.0572450706713805-0.0092464330471281i	0.0248594443043601+0.0335833864693702i	-0.0119034385497479+0.0253849566578382i	-0.0170922592631759+0.0015923174082225i	-0.00603693499901089-0.00694383583715596i	-0.00033064963993622-0.00414477584394828i	-0.00025713639062234-0.00301702017247165i	0.00173183872180338-0.00396586732083948i	0.00512753611288653-0.00164060709557698i	0.00484223040187896+0.0033795712001322i	0.00026686952662123+0.00600901364592756i	-0.00438770379758357+0.00387888735762371i	-0.00550274466844676-0.00073225008246368i	-0.00301884992547523-0.00423094114003259i	0.00079564964809524-0.00480563890840258i	0.00368208386725213-0.00280025483912541i	0.00447368884598822+0.00041291669946538i	0.00300005956738111+0.00332191110636514i	-0.00012206805438846+0.00455602286140328i	-0.00342597330682121+0.00322722037439442i	-0.0048838958398405-0.00031559890279843i	-0.00310553635746417-0.00405007729001347i	0.00120654193928716-0.00519739111890705i	0.00508505902025395-0.00235677348402994i	0.00522026656069273+0.0028206014959258i	0.00084145991957102+0.0062870328046456i	-0.0049736162436145+0.00469903589444875i	-0.00729332698945274-0.00137821513420406i	-0.00349121811872037-0.00726034742888738i	0.00400101588306308-0.00772828964940076i	0.00916796099846815-0.00163423647589581i	0.00730659796486848+0.0065809699778642i	-0.0006911117833832+0.0101911789176632i	-0.00859889246488673+0.00587391462238061i	-0.00992248518029863-0.00312865507129833i	-0.00356226835522257-0.00953803374381659i	0.00515357690268589-0.00829548818903876i	0.00915739818569913-0.00086053091802126i	0.00570643892587095+0.00634019922816951i	-0.00164185196108048+0.00764581655360169i	-0.00655590779060378+0.00278070885823188i	-0.00545402935197341-0.00349205245668417i	-0.00013120331482916-0.0059103043941935i
18	0.118376487309081-0.080523299351646i	0.126079599935127+0.063715360602619i	0.00571705568573+0.133912985436549i	-0.103603827889923+0.064788048001217i	-0.0943856871615992-0.050270586748653i	-0.0036608055665722-0.089678956649805i	0.0603405270470912-0.0395989551644268i	0.0503503896748197+0.023488851086972i	0.0056140785093616+0.0405511313695445i	-0.0212665827861429+0.0196139073258502i	-0.0195281412941386-0.0031952804075452i	-0.0075290320131911-0.0112057646635742i	0.00113662027440224-0.00981955600639571i	0.00588437584149657-0.0060505703444781i	0.00820517091417529-0.00073838498570769i	0.00647339192650112+0.005412201197038i	0.00038711068389957+0.00860995089244976i	-0.0061799895831946+0.00605029395209805i	-0.0085098847382525-0.00049796446974359i	-0.00531848874884318-0.00636648815985124i	0.00081239777339289-0.00798771343319566i	0.00601447374143478-0.00494523380277149i	0.00758516510301816+0.00064162813558558i	0.00492116399916815+0.00569223618581949i	-0.00053834446488706+0.00749873679217521i	-0.00581537592983624+0.00485136713040922i	-0.00760232748118374-0.00102179374812555i	-0.00427771404427774-0.00652549307914346i	0.00239795496183545-0.00761157302758836i	0.00772335879710102-0.00285482494369094i	0.00720763044800534+0.00469955283137851i	0.00045145645425481+0.00911547885070274i	-0.00766319990867611+0.00613082434345784i	-0.0102755506868102-0.002785667183978i	-0.004263834116833-0.0107593275337031i	0.0064311073651381-0.0107438032403831i	0.0133017695751448-0.0016812706841821i	0.0101449260422468+0.0098633018741419i	-0.0013451534413494+0.0146129148692883i	-0.0124005387775145+0.0083136150968925i	-0.0142286342311718-0.0043670699742018i	-0.0054159315597555-0.0134887790668879i	0.0068522509278423-0.0121068122538794i	0.0129170045067251-0.0019562969391874i	0.0086896884521828+0.00837177708373205i	-0.001397722167323+0.0109118834560263i	-0.00875367852433871+0.00473511569952054i	-0.00802767486215566-0.00405331461183174i	-0.00103651348561621-0.00810671027877677i
19	0.127220048454543-0.085198829064211i	0.139536691900934+0.061164206620396i	0.023247945496031+0.144696018305913i	-0.10088464820106+0.091559589354759i	-0.118562214172615-0.030317172192521i	-0.035393046877597-0.100155686988491i	0.052771027419976-0.0718572723499566i	0.072429726781992+0.0019136671285217i	0.0319437902083424+0.0474454805641128i	-0.0148490892234039+0.0415408697477729i	-0.0319528625057176+0.0103482368198818i	-0.0215613486736728-0.0139133222544081i	-0.0028814087506499-0.0199201532424878i	0.0104595979408233-0.0128883818782517i	0.0145358805388997-0.0011598444807927i	0.0101278474215922+0.0090293460023653i	0.0003955368903612+0.0131151904969157i	-0.00914081268043287+0.00914351992041485i	-0.0128015497900225-0.0003536819337682i	-0.00850707991779125-0.00938472299582573i	0.0007798876837886-0.0124634435498996i	0.00926634419918503-0.00806230622872833i	0.012041560862983+0.0008861272081728i	0.00769830141050147+0.00904671042891557i	-0.0011281339543962+0.0116479157479451i	-0.00914113254846604+0.00704846525036709i	-0.0112133752091082-0.002065176561034i	-0.00564845177751707-0.00978275575706594i	0.0040719741561375-0.0105068084132735i	0.0109395124918917-0.0031541409940295i	0.00925999996377792+0.00719271050653212i	-0.0005031395534823+0.0123395266950729i	-0.0110949875252287+0.0072847585495937i	-0.013539871889162-0.0050439964940739i	-0.004552053320214-0.0151120562584372i	0.0098649460580716-0.0140295356416832i	0.0183809042651127-0.0012233783516054i	0.0133645598723219+0.0141633406603227i	-0.0023646935736636+0.0200654360472555i	-0.0171410835859756+0.0113197386106464i	-0.0196191396910994-0.0057585752872391i	-0.0080092414979038-0.0182387885497875i	0.0084899190988547-0.0169956807726942i	0.0173198856722575-0.0039012288791492i	0.0126947747280363+0.0102028818182304i	-0.0003102303279569+0.0147120285786519i	-0.010750756372908+0.0075973937395181i	-0.0110742458742203-0.0039241966353749i	-0.0026638772715133-0.0102147339954625i
20	0.138281427656797-0.089027141157688i	0.153468050329973+0.060275820694375i	0.040396623795596+0.155345783419324i	-0.095811451374757+0.1176424402767i	-0.13911160799904-0.006435472950506i	-0.069634223364944-0.102802372595651i	0.034835472827755-0.101839022854952i	0.0862375279519441-0.0285997659820799i	0.0619369953595167+0.0421244806043169i	0.0035670762502725+0.0605017000549862i	-0.0365525558109998+0.031876759423484i	-0.0380916627403861-0.0074624595575278i	-0.0142631006946514-0.0281043589332951i	0.0110328758784877-0.0239331481987831i	0.0222424608270652-0.0056431424717286i	0.0169125360442597+0.0122199213300665i	0.001764223613819+0.0196160951643598i	-0.012977671687424+0.0139986478725517i	-0.0187814152337198+0.000027036964783i	-0.0128418893545005-0.0134439269342969i	0.0007137591785851-0.0183946234349582i	0.0134754689798615-0.012191573448115i	0.0178229863279831+0.0010820860335595i	0.0113744449201961+0.0132348485283129i	-0.001688255986138+0.0168746771604267i	-0.0130865955934742+0.0098689170987715i	-0.0154601821231192-0.0031392189763139i	-0.0072268410482862-0.0133426717101556i	0.0058521641187821-0.0134729157410054i	0.0141079649231791-0.0031957516759592i	0.0108308115791839+0.0098816525103374i	-0.0021356015800163+0.0152386413850343i	-0.0148374820161068+0.0075549659733445i	-0.0163699536950684-0.0082731626932906i	-0.0038096886106367-0.0199202949260598i	0.0143810319425257-0.0169943068673981i	0.0240863998789116+0.0001164935246457i	0.0165893236007616+0.0194718140572222i	-0.0038731405769642+0.0263226008576065i	-0.0226749320622367+0.0147833871644698i	-0.0259604287026538-0.0071231641214521i	-0.0115118923622551-0.0234934601294431i	0.0096045790459305-0.0229146295428304i	0.0219488574091276-0.0070930137244484i	0.0177348830207254+0.0111641928792993i	0.002170782666205+0.0185493942580058i	-0.0117603630037616+0.0114328782748245i	-0.0140950744252139-0.0024648460973327i	-0.0051547597480102-0.0114413171759303i
21	0.151537894788855-0.09141050308107i	0.167616055294765+0.061349941453336i	0.056769234123739+0.165978498038561i	-0.088891365534445+0.142525719186792i	-0.155415029155985+0.020131702248316i	-0.10393726016391-0.097439252392043i	0.007926640033638-0.126004151707818i	0.0883540124462579-0.0640883152963156i	0.0892204335112656+0.023260706171868i	0.0316654081564447+0.0694434730593969i	-0.0281702008083122+0.0554832681942585i	-0.0495068191729069+0.0094557379421221i	-0.0303080190203523-0.0277751344958333i	0.0040565950964268-0.0341289643107814i	0.0262977363636874-0.0143339180905158i	0.0247574050055418+0.011740497655002i	0.0055404097136989+0.025553992346919i	-0.0158787942855967+0.0201547411204931i	-0.0254894555790404+0.0013715474897076i	-0.0182601997638404-0.0177746088250404i	0.0002647837003021-0.0253605918804917i	0.0181621032344748-0.0172756157428516i	0.0245239159981135+0.0008940537115408i	0.015929658679788+0.0176264493450014i	-0.0016615338534583+0.0226558340523415i	-0.0167489711137898+0.0133834052500641i	-0.0196897976921241-0.0034355579890229i	-0.009148306169862-0.016058086122518i	0.0067601593154753-0.0157367583519042i	0.0159262753169751-0.0031198281885668i	0.0110641655215714+0.0117350337710163i	-0.0043445008822511+0.0164820904110328i	-0.0179248887777307+0.0060848404606694i	-0.0175579173137189-0.0124170046996813i	-0.0012956334117791-0.024382246463934i	0.0199372622958267-0.0186949257470507i	0.0298315938425868+0.0028427654744998i	0.019235373212372+0.0256942185122654i	-0.0060371556165094+0.0330020253975003i	-0.0287711697257772+0.0185118418771414i	-0.033018483384222-0.0082342763705252i	-0.0160905323261853-0.0288217250188353i	0.0095899137028559-0.0297057556878976i	0.0261575297956528-0.0119741918288759i	0.0236694086325933+0.010347986939395i	0.0066637549828537+0.0216072417091261i	-0.0106950286465509+0.016106309988226i	-0.0162120290000236+0.0010345637242633i	-0.0084221019355612-0.0106666237209221i
22	0.166756363327147-0.091863062212403i	0.1817497940259+0.064458900356435i	0.072259468878428+0.176639591209045i	-0.080397921446218+0.166050593659021i	-0.167234432639921+0.048583438665626i	-0.136541841974776-0.084285719688204i	-0.026154874430966-0.14186970701471i	0.077010290373589-0.100350787941617i	0.107836677609276-0.008128971821393i	0.0644498098682202+0.0630227266962577i	-0.0049813979301607+0.0731685733770734i	-0.0478141245758932+0.0336375469995117i	-0.0438653271451959-0.0143112424901519i	-0.0100501735351607-0.0355173362602058i	0.0212342023331884-0.0227219166445658i	0.027816756555066+0.0062040059827104i	0.0097138566962915+0.0264922891281912i	-0.0160947226167295+0.024243287090643i	-0.0301082040425348+0.0031403504352084i	-0.023159930444143-0.0209604303614596i	-0.0007219708809276-0.0317460805882404i	0.0221630862183627-0.0226933332659652i	0.0310957549879035-0.0002731622993844i	0.0212703486499338+0.020984189799115i	-0.0000239368894731+0.0280860923342171i	-0.0186120675861857+0.0178158496012971i	-0.0229555325136084-0.0015410145708139i	-0.0118141294759639-0.0161271025667362i	0.0051426472888022-0.016263088836551i	0.0144383584356191-0.0033638628176256i	0.0088605566536494+0.0110797334737252i	-0.0067826458547947+0.0141582710365707i	-0.0188862321518618+0.0017861264671128i	-0.0154455290243906-0.0172892572847432i	0.0039505379569463-0.0273880802798638i	0.0264931836818393-0.0178956465374325i	0.0349191263024667+0.0076508710107887i	0.0205792915612925+0.0328337596830058i	-0.0091622773886808+0.0397531442506709i	-0.0353222616150028+0.0222867289001714i	-0.0406391457394113-0.0089339924792497i	-0.0219358795118207-0.0338594866922191i	0.0078324126974239-0.0372367012040332i	0.029248000473574-0.0189937044202865i	0.0302553522490178+0.0067786983577176i	0.0137201980303439+0.0228808296344932i	-0.0063736963752958+0.0212225640770825i	-0.0162441450011704+0.0071121939352271i	-0.0119772250552951-0.0066856070095952i
23	0.183670101943092-0.09014069623893i	0.195882557397743+0.069529319123135i	0.087114867400179+0.187529567414451i	-0.070469768585766+0.188596266707665i	-0.174862057319495+0.078692158764189i	-0.166697121864016-0.063836225225042i	-0.06579145213702-0.14829645718934i	0.051975667353489-0.134020368857006i	0.113554530713856-0.049561304074085i	0.0960826460209519+0.0386608238990806i	0.0313255771814742+0.0774986487827175i	-0.0275623933052833+0.0585717275574673i	-0.0460337069239491+0.0126173116275348i	-0.0260590636095785-0.0209512472511744i	0.0048780339224889-0.022714242650244i	0.0191848732031296-0.0012904778167839i	0.0084244618230481+0.0195370088916982i	-0.0148789075842946+0.0210166284405755i	-0.0300753805337988+0.0019401575624804i	-0.0243521033637688-0.0230825359998547i	-0.0008681158214203-0.035740972487871i	0.0248634989945-0.0269968082253157i	0.036360789479557-0.0024912951778549i	0.0271433096143828+0.0221743665916938i	0.0043030558734803+0.0322997961435438i	-0.017071046530139+0.0236091615590963i	-0.0244239216585546+0.0042778435936252i	-0.0159654409611864-0.0115566422679604i	-0.0010454069842842-0.0140902151019611i	0.00744124429970802-0.00464793132757598i	0.00308726121950384+0.00591498170880574i	-0.00898967694683668+0.00610704683484875i	-0.0160865754399644-0.006586098381134i	-0.0081837915095882-0.0228113622123621i	0.0131439058881505-0.0278803196852658i	0.0343233332975337-0.0132734556676852i	0.0389104849568878+0.0155351638817098i	0.0199255302410165+0.0413434919532333i	-0.0138389114466728+0.0466162699950429i	-0.0426977241588119+0.0259963674548664i	-0.0490686578627466-0.0092984131402489i	-0.0293425025031966-0.0386384470270214i	0.0039028665467905-0.0456487748964845i	0.0307614800055311-0.0285961747339856i	0.0372864826736888-0.000346105080545i	0.0236829969545926+0.0214234992980787i	0.002167158677414+0.0261312467856204i	-0.0129083657078709+0.0158410014838404i	-0.0147955960089127+0.0014054996468974i
24	0.202269961383723-0.086172892911548i	0.210412406396478+0.076643390354995i	0.101788526289691+0.199327396595445i	-0.059441924210505+0.211181078315397i	-0.179373758311878+0.110680231002001i	-0.194810731676916-0.036990132746166i	-0.109817006682621-0.145700277285118i	0.01440441623346-0.16326874306529i	0.104668479433489-0.098013355459676i	0.121674215719065-0.003210046951749i	0.0765243017322846+0.0638244991513181i	0.012412503393595+0.0769145715522756i	-0.0297196904498187+0.0487994244404434i	-0.0357758780942975+0.0123647940612501i	-0.0194891972606698-0.0063109622401519i	-0.00474084818943193-0.00332319045673262i	-0.00554342341203478+0.00683791858272851i	-0.0179191656934915+0.0071712083868993i	-0.0267213445641707-0.0075531407334476i	-0.0196221932374421-0.0278830208856291i	0.0029287623732389-0.03825991305523i	0.0282853477388708-0.0293014161699616i	0.0410371481137973-0.0046505081284194i	0.0337898346648223+0.0218460051953068i	0.0117184014067227+0.0358157782950079i	-0.011719629464413+0.0316989667073859i	-0.0242869613881592+0.0153830389091842i	-0.02274450830343-0.0011686513105102i	-0.0135924272868961-0.0089489379592364i	-0.00671772820540032-0.0078796111221846i	-0.00703792836753318-0.0054738568272958i	-0.0106147365169844-0.0094611223886433i	-0.0083016884593423-0.0202456464163999i	0.0058000982777536-0.0293264669554226i	0.0277109327064907-0.0253822230937951i	0.0443775036808028-0.0037698670119068i	0.0421035554166802+0.0278288318528593i	0.0168822020097749+0.0524870430863573i	-0.0210115110240023+0.0544429829303243i	-0.0520684759135286+0.0298596339478328i	-0.0593047872405641-0.009707718910684i	-0.038878329762564-0.0438555328845316i	-0.0023668551198753-0.0556223838654441i	0.0306963608794031-0.0413107384261622i	0.0447599210469965-0.0115395842384627i	0.0366616101312659+0.0165359078768874i	0.0154774945679649+0.02999523082374i	-0.0050131978144473+0.0266715341196916i	-0.0153067773508793+0.0139047304244167i
25	0.223000845053696-0.079685197752721i	0.225962898321737+0.08648656987788i	0.116472141872066+0.213404355699341i	-0.048337861234378+0.235263979043917i	-0.182797805928041+0.14474720252863i	-0.222248431190667-0.00539446472082i	-0.157330910076791-0.136089758237827i	-0.033229451299029-0.187931272459725i	0.082186424271717-0.15047415143334i	0.138360347033977-0.059477251193122i	0.125219238182742+0.031357740571883i	0.068838438760042+0.082865284077893i	0.0077985151311198+0.0870255026549662i	-0.0312569935341433+0.0614353467108977i	-0.043883888727398+0.0305399405166573i	-0.0413928078626905+0.008817619289202i	-0.0365617470381323-0.0038527918108515i	-0.0333625324417813-0.0150254530165849i	-0.0269102671484793-0.0290841669834082i	-0.0111697334726589-0.042070213230005i	0.0132141312106101-0.0450076713522781i	0.0373617709204541-0.0318962473990392i	0.0496434397828857-0.0055451025169969i	0.0435822325431489+0.023204431917141i	0.0221763396242479+0.0420146414927434i	-0.0042671619970515+0.044368148438134i	-0.0248102236705776+0.0325265449614019i	-0.0340539749875474+0.014526765509082i	-0.0335966251225261-0.0019862534555391i	-0.0283876631280899-0.0142523410486833i	-0.0214440278891526-0.0240517457240489i	-0.011432947161976-0.0333529087388306i	0.0048680925237893-0.0400200408161267i	0.0273220438457328-0.0376520472328489i	0.0490263614609393-0.0203362606230393i	0.0583263641901033+0.0110296928844826i	0.0457972066379033+0.0459830261350381i	0.0116775493467344+0.0683488637595183i	-0.031757640153585+0.0650957798994822i	-0.065363705943412+0.0347096828132938i	-0.0732391801721567-0.0106028152508926i	-0.0516465020835033-0.0507762121281864i	-0.0111413666565016-0.0684716193458352i	0.0293849237766267-0.0579840385114113i	0.0529442141478729-0.0272596452056008i	0.0527236572217745+0.0076714040537693i	0.0338506261850716+0.0318718555246599i	0.0085352559715519+0.0385777300368327i	-0.0115416806891684+0.0305348350419656i
26	0.246546351152698-0.069631404901512i	0.242785666801421+0.100634407506632i	0.130425924015265+0.231616231573736i	-0.039225495198695+0.262108643987189i	-0.187904255102101+0.180363239908089i	-0.25068494278976+0.028272813410645i	-0.207173117680008-0.122728956619939i	-0.0872367995817-0.209018804747733i	0.049370593255384-0.20406208833368i	0.145462352056483-0.125079925922606i	0.172076096865154-0.017041583336935i	0.135220184256101+0.073575519534745i	0.06423379115136+0.11951943819892i	-0.007734284439633+0.11864570352118i	-0.0588219718421285+0.0860631182426452i	-0.0826317380783371+0.0410305892095529i	-0.0831901554610645-0.0024575583244544i	-0.0673054015688731-0.0375865620142203i	-0.0402503955269034-0.0613899592725081i	-0.0062682750529426-0.0712092583812793i	0.0288251212404098-0.064406873558172i	0.0567379000636832-0.0410129975500977i	0.069103888305792-0.0062578237201946i	0.0616085713222835+0.0298595489626797i	0.0366857943423193+0.0562818756300846i	0.0026955969449071+0.0655809017220049i	-0.0298917002673073+0.0566336718892478i	-0.0527444723996494+0.0338955592202611i	-0.0618193147256226+0.0043440786267111i	-0.0567635057430785-0.0254373498140491i	-0.0390551445563673-0.0502183376172798i	-0.0110457466633157-0.0653314461160434i	0.0231797239939963-0.0660113321073721i	0.0563032470889363-0.048643854408586i	0.0779566737028581-0.0138578607318594i	0.0780135254222329+0.0307448696123767i	0.0519819143091399+0.0710449752492359i	0.0053102169341585+0.0912176162595784i	-0.04673056855703+0.0811074152464088i	-0.0846273470516075+0.0421541128400526i	-0.0933243552741513-0.0119104515746306i	-0.0694708643413603-0.0606050884548514i	-0.0231526264803519-0.085860759547986i	0.026929321286839-0.0800043310405309i	0.0621965811782485-0.048443287978075i	0.0721724038706263-0.0059958595092174i	0.0577827126729879+0.0306941081896112i	0.0289605533764954+0.0504085571059489i	-0.0013417814767051+0.0507965221570383i
27	0.273051409429777-0.0538767043742i	0.259923161695696+0.121264010494611i	0.141524333933536+0.255519311153695i	-0.035044826404458+0.291886246529755i	-0.19747231787475+0.215715329252919i	-0.28119084268757+0.060424308375933i	-0.257420696299745-0.109372846601342i	-0.14305081434214-0.227880100234979i	0.01082112557388-0.255943554771082i	0.144017555712407-0.193948108583678i	0.212711088299762-0.075904273155137i	0.203671673864403+0.049541912731419i	0.133204015731472+0.140286974753599i	0.034658070971966+0.174511393776146i	-0.057285751606118+0.153114278890875i	-0.118171343104143+0.093183800928275i	-0.137999220757125+0.01812112547458i	-0.119388473211204-0.05054144159251i	-0.0730673454196022-0.0974893563514954i	-0.013556757245617-0.114789917164583i	0.043962735783485-0.101585594861294i	0.0860658558138259-0.0633976015457404i	0.103397153638373-0.010965970181465i	0.0927169767013917+0.0419336718264137i	0.0578090870630047+0.0817517802059973i	0.00850199992883+0.0986617549867561i	-0.0420823398110027+0.0890193478383564i	-0.0810503940999872+0.0559349728177366i	-0.0987912421321301+0.0080335067084637i	-0.0908351737872792-0.0428178637015699i	-0.0585331476160925-0.0840060244012436i	-0.00891613855237-0.10457588463663i	0.0461691074661947-0.097632644648819i	0.0920167886969876-0.0626665121606055i	0.114493714188344-0.007067031184381i	0.10457692751048+0.054411358969548i	0.062491918430439+0.10312987451683i	-0.000698823469926+0.122566323093096i	-0.065623738041815+0.10476560981608i	-0.111020046386925+0.054293600446049i	-0.121707205619602-0.012576257337371i	-0.0946265653002738-0.0736195840215535i	-0.04007662190378-0.109087527289814i	0.022534006055464-0.109106770134637i	0.0724786824036046-0.0768047167298181i	0.0954957757514315-0.0260045939082368i	0.0882269767869301+0.0250824271597361i	0.057810842532547+0.0610480488032441i	0.0174980091594506+0.0742307787960989i
28	0.301109989017481-0.029639636668957i	0.274696901585552+0.150152302103948i	0.146492415165784+0.285284234306835i	-0.038768817365684+0.32300263990988i	-0.2132571015278+0.247705831016915i	-0.31345253822059+0.08719075125175i	-0.305205078401692-0.099296140667008i	-0.195771959791951-0.245370545328738i	-0.02853179755493-0.303192119937013i	0.136037480589329-0.259782358782234i	0.244009363712385-0.138324193329788i	0.266352227051082+0.014219341204764i	0.205649492825048+0.146407721999324i	0.090602357087786+0.220151649170718i	-0.037399554984981+0.220863115429692i	-0.139287452808085+0.157972375190236i	-0.189518475606132+0.05783923846128i	-0.180865480368953-0.046815211108097i	-0.123057754940292-0.126909889305173i	-0.037321902343125-0.163864326241739i	0.050707863145944-0.152486646874764i	0.117727405055453-0.10029008450574i	0.147909329702767-0.024191442683539i	0.135817240698418+0.054336970573239i	0.086851248359531+0.114603834175136i	0.015337138087913+0.141493783970036i	-0.059249364216218+0.128799520356877i	-0.117080715131+0.080449036155842i	-0.142760737122281+0.009419035361207i	-0.129085151282778-0.065407834724068i	-0.078983565430385-0.123803037144848i	-0.005154027733776-0.149267392955634i	0.072728956630743-0.133544059288883i	0.132877905117873-0.079413608607049i	0.157373954092271-0.00075209286546i	0.137720326792613+0.080651209834259i	0.078137649844745+0.14108493710625i	-0.004874616649708+0.162166610849493i	-0.087090801602052+0.136995150388718i	-0.144068557112702+0.072859225394111i	-0.159125488254082-0.010801881889261i	-0.128853822284858-0.08872140514842i	-0.064035967768711-0.138199907759583i	0.014407167048349-0.146454714407432i	0.082823515373075-0.114214263315386i	0.12269368981605-0.054407531861777i	0.126030661697124+0.013208810109201i	0.0965946720530777+0.0691267334242523i	0.047006968692574+0.100104057577708i
29	0.327241211679218+0.005225294998885i	0.283070286426461+0.18735500979998i	0.141958330422534+0.318901101373694i	-0.052165320994374+0.352097427729274i	-0.235063351133948+0.272616798951505i	-0.345401853481564+0.105399585543298i	-0.34689626412789-0.094323750920062i	-0.240823696743013-0.2611156449894i	-0.064437599325067-0.342513991647553i	0.123445543882156-0.316483965733337i	0.263570847286034-0.197089097449302i	0.315936210316061-0.027268834230231i	0.271234852313634+0.13752032244107i	0.150989025995982+0.248173393128996i	-0.002306674970862+0.276661597418095i	-0.140479898903354+0.222337102191669i	-0.224769913202408+0.10901475218142i	-0.23609384241901-0.024872224344442i	-0.178198046322602-0.139018843231221i	-0.073944133451676-0.202775407099512i	0.043131449468324-0.202480018018993i	0.138999832800193-0.143328493522514i	0.188214784839974-0.046139828202971i	0.179818452361225+0.05947237905228i	0.119077453523081+0.143454326489472i	0.025092843054741+0.183097068171455i	-0.074818007996531+0.168523947430279i	-0.15248562976086+0.104775117220278i	-0.186238609640742+0.010146309491727i	-0.166523170734426-0.088764030315073i	-0.098441226397338-0.164123347561367i	-0.000513928643906-0.194349544246936i	0.100152964532745-0.170114104091521i	0.175196747151623-0.097200579242126i	0.20294718224472+0.004745316337062i	0.174776197114619+0.107467229941667i	0.097891098780881+0.182052765637154i	-0.006468011848068+0.207348525602489i	-0.109094768154078+0.176269131291604i	-0.181410907261893+0.097944322735245i	-0.203927305480403-0.005084966048305i	-0.17186059190702-0.103782319375359i	-0.096106409091844-0.17140141283493i	0.000652491176212-0.191267316024845i	0.091266716540563-0.161078759758756i	0.152324893083129-0.092536850121445i	0.170550028865707-0.006760057191887i	0.145518920709221+0.072670566168781i	0.088254237548467+0.126582068520608i
30	0.346479361093991+0.050643056613371i	0.281014954038605+0.230288505714611i	0.126026681791735+0.352222605471019i	-0.074607442989545+0.37491752561567i	-0.260267286886001+0.287382368134246i	-0.373425934038501+0.11380012337371i	-0.37879182658273-0.093890172244179i	-0.27497513913508-0.272914841617356i	-0.094654211284435-0.370110912915087i	0.106588371543661-0.358777496002064i	0.268603444263502-0.246318147415827i	0.345729350898545-0.070511195041676i	0.320229954220388+0.113745940732276i	0.206103556744415+0.252297378721926i	0.042744531169518+0.308139194529583i	-0.118725557425308+0.271327057484562i	-0.231581703309946+0.159882443274094i	-0.266939294983915+0.012260297484069i	-0.220762098060406-0.125550344142827i	-0.113022087202865-0.213974050325899i	0.019956310361802-0.23072570594901i	0.137124859217826-0.175850935921969i	0.204702123595695-0.070098494561574i	0.205222408907764+0.052315950624622i	0.141463917000947+0.154129544945921i	0.034610226767484+0.205623552238832i	-0.082480643303199+0.192588965184767i	-0.174859575530719+0.119731958807451i	-0.215287267595797+0.008837647457066i	-0.191676790329976-0.107646434035281i	-0.110270588773012-0.195806888490501i	0.0062347428589-0.22975474168934i	0.125083169787118-0.198853102591087i	0.212634831280434-0.110709970060644i	0.243804699215809+0.010913319120804i	0.209128119338081+0.132733755003059i	0.117435862962007+0.221281270188506i	-0.006654789163676+0.252288713099909i	-0.129727470205204+0.217433224091723i	-0.218999061087403+0.126479694643083i	-0.251429498315454+0.004240790672914i	-0.21985420385972-0.116674182066367i	-0.134422500769115-0.205095763084848i	-0.019088068715683-0.239749679548105i	0.09559854627068-0.214506071139679i	0.181094040980341-0.139087006987331i	0.21828936543539-0.035345876656678i	0.201737216684869+0.069454328861413i	0.139791750752266+0.150178562593295i
31	0.354209812905255+0.103368141296302i	0.266517836672549+0.273963559639747i	0.099776179180862+0.380232017550739i	-0.102524816592306+0.388129241669024i	-0.284283891561672+0.291343425352372i	-0.393595060322391+0.114293272698178i	-0.398719694128216-0.094539438626578i	-0.298001381914659-0.276971347496129i	-0.120461910382748-0.382611021919613i	0.083106758885753-0.383883998819313i	0.255629047447852-0.283849045575776i	0.350810832686249-0.114490018386601i	0.346417378395319+0.073714234624462i	0.249795530062121+0.227401333885082i	0.094281920804756+0.306106500444625i	-0.07195965681849+0.293404031085532i	-0.200888371153604+0.200300064652562i	-0.258622819917926+0.060317593331711i	-0.234448227273071-0.081748078938867i	-0.142460462483438-0.18367748253107i	-0.015847403014863-0.218050645099545i	0.104046374411265-0.179395255434867i	0.180374426180206-0.084518634768946i	0.191419033195372+0.033649064875801i	0.136278152470685+0.136558993201248i	0.034261961822959+0.191669525037869i	-0.081515693363205+0.181845501928164i	-0.17428304517332+0.109978065119299i	-0.214492292192668-0.002287681119121i	-0.188357715699198-0.121162232957873i	-0.101722545467988-0.210655302387858i	0.021719892634565-0.242991426726104i	0.147246109714241-0.20657363658609i	0.238977661382183-0.109305207191339i	0.270010402882461+0.023599246827634i	0.229963611842777+0.156637862038881i	0.127869605871302+0.253864617168258i	-0.01034587918571+0.288771595724031i	-0.149015033882156+0.251458067159027i	-0.252445611769979+0.151141125005603i	-0.294459986770843+0.013410547976426i	-0.265129155272971-0.12687884393249i	-0.172941738024113-0.234988488486652i	-0.041989272322816-0.285304098740259i	0.094844944116668-0.267544720181388i	0.204651045505668-0.188648944262043i	0.262755755747743-0.070096154148735i	0.25833539486121+0.058316420718953i	0.196116767370353+0.166342102842098i
32	0.348627254691816+0.157722244055816i	0.241233957572683+0.312932611797963i	0.067604239627435+0.399565792389635i	-0.130447452659241+0.391636670989344i	-0.302666062151253+0.287681570753988i	-0.404199913660502+0.112090674338302i	-0.408314757410341-0.091053200270139i	-0.314128480068735-0.269980279581137i	-0.146970599455028-0.379597126128243i	0.048797443888435-0.3939556880835i	0.222367540837232-0.31313934976308i	0.330713330429116-0.162588130114928i	0.350250854240541+0.014808471929502i	0.282574709338155+0.171356363919946i	0.152773135779592+0.268092672575552i	0.001085217300665+0.285222914049946i	-0.129386899645582+0.226538004657093i	-0.205141204142744+0.116793336128286i	-0.211261544110887-0.006843034262298i	-0.154470840582631-0.106470133054927i	-0.059662335189952-0.154676086979298i	0.038736097881334-0.142029998267149i	0.107762504776738-0.078827861508918i	0.125929449687359+0.009142997925767i	0.0893326499167109+0.0892978931210119i	0.01221989608028+0.132652621789087i	-0.077938278878758+0.122790959120023i	-0.149240031965067+0.060804550080731i	-0.175308924324923-0.035134337263845i	-0.14346766090023-0.135315132852674i	-0.05877565062693-0.207429714229184i	0.057179925117451-0.226262845452115i	0.172328773325515-0.181326192137136i	0.25322103815037-0.08026686712947i	0.274578230078284+0.052887296256359i	0.226595288146027+0.184116826979456i	0.117967627281465+0.278617249099588i	-0.026162837867957+0.31025156779348i	-0.170731353094558+0.268652087067441i	-0.279916769896849+0.162068750272671i	-0.326442174906494+0.015261405247087i	-0.298526408674667-0.136907591056022i	-0.202705163130296-0.25838727952832i	-0.061900342615763-0.320956089241926i	0.090603445744533-0.311004922194325i	0.219571769183755-0.232433341693117i	0.296381567915984-0.105097410453599i	0.305574192939757+0.040576958881569i	0.2478864358094+0.171262093968339i
33	0.332113518179863+0.208482355857745i	0.210094889528204+0.344519063883093i	0.035144499044479+0.411097273752087i	-0.154203591550367+0.389722866151058i	-0.314516448463356+0.28272804367152i	-0.408395303552306+0.113314612593487i	-0.414099464087728-0.079942946143239i	-0.331181682002131-0.252754078823089i	-0.180531365766191-0.366337219840085i	0.001213961555211-0.397145418379901i	0.171336474041045-0.342435962095668i	0.292086713544521-0.220211373574132i	0.340055774688893-0.063664843071698i	0.311343633902625+0.088187351424928i	0.221248128250264+0.200967755370695i	0.098791232794602+0.253549136266432i	-0.022144592058593+0.242502771463651i	-0.112401529710095+0.181352761290609i	-0.155095178219749+0.095140347911812i	-0.149084966213603+0.012131115076704i	-0.107605962345034-0.044761491476448i	-0.0527519111904594-0.0643053878851424i	-0.0076858744291248-0.049283198067223i	0.0109595691072598-0.0143444100140722i	-0.0018061180593221+0.019754014431432i	-0.0381715436428798+0.0336028778727046i	-0.0805410291426554+0.0159336562088822i	-0.107691957287686-0.032340135376998i	-0.102113900745243-0.098044271465005i	-0.056252331969175-0.159626503361728i	0.024263299849981-0.193813980050982i	0.12141514080672-0.183042868915817i	0.2094328623495-0.121437265040127i	0.261963881153571-0.01753969588467i	0.259736253340366+0.107068037353221i	0.196525334586991+0.22294246777275i	0.081706863040701+0.300369289335154i	-0.061373669129188+0.31730515136532i	-0.200834542014217+0.265508675195396i	-0.304079928053068+0.153192993348698i	-0.345960381885272+0.003471957468889i	-0.315146348177594-0.151007599049237i	-0.217080638287984-0.275860671201502i	-0.072785980179158-0.34319210746284i	0.086121727311621-0.338192512706325i	0.22491278938811-0.262499971622947i	0.313828770842856-0.133581416459644i	0.33480108086051+0.019602238458621i	0.28524272437222+0.163483882452885i
34	0.309480345261958+0.254408822147442i	0.177834112002379+0.37096408842375i	0.005030507773512+0.419967808007227i	-0.174710281972485+0.388827218102775i	-0.324710352086352+0.281987691743402i	-0.414125089415583+0.120281459371094i	-0.424981535091341-0.0636345464977i	-0.356199400146219-0.232671228907731i	-0.223588097190231-0.353706145243378i	-0.055848875572024-0.404900149559708i	0.112357878178876-0.380136481289693i	0.248478021237524-0.289558673783262i	0.329209918597537-0.156219576667721i	0.344986382888874-0.009865154222282i	0.30081574288586+0.12041582234515i	0.213512454448308+0.21273089083052i	0.106305779941516+0.256491385365924i	0.002457836890165+0.253223105027856i	-0.080319438444133+0.214172150910881i	-0.133210417673603+0.155677806665513i	-0.156706259604372+0.093839270571334i	-0.158278303028017+0.040087901074906i	-0.148301175268927-0.001112146644075i	-0.135666104245553-0.031939950025692i	-0.124524604776323-0.058613884308164i	-0.113166449700726-0.087546670462105i	-0.095309511137221-0.121648577528404i	-0.063289697515106-0.158078462907994i	-0.012026139693229-0.188251461174614i	0.05761874728289-0.20017599671416i	0.137290933638187-0.182436674905101i	0.212067789451218-0.128590647936689i	0.263756658598375-0.040566266859678i	0.27573314851669+0.070102765325928i	0.237975807399374+0.183777162936383i	0.150827646085245+0.276736151700345i	0.026309035513293+0.326777697015225i	-0.113559092500857+0.318957962196427i	-0.241162821197031+0.249932661332377i	-0.329428584446511+0.129680898379776i	-0.358188150335039-0.019956330179553i	-0.319180682474442-0.169679830127807i	-0.218411505029244-0.289079592910576i	-0.075231839787799-0.353424761867204i	0.081690479805526-0.349272773239608i	0.220580094098818-0.277558535912463i	0.313491699263694-0.153436694106635i	0.342364921863532-0.002930405831826i	0.302817558439149+0.142808163034912i
35	0.283244337548182+0.298909160000767i	0.144361233521587+0.397481305463551i	-0.026262540376351+0.431381400169831i	-0.198649323902977+0.39209809812157i	-0.341723491646564+0.284863551882572i	-0.429497700511201+0.127827047943717i	-0.446243988951134-0.051478504280704i	-0.389515456798874-0.221608335422968i	-0.270379170895091-0.353404339639019i	-0.110866960280394-0.425557861674589i	0.060713569630748-0.428351337081929i	0.215498538501233-0.36485027614274i	0.32952345336414-0.249433651825886i	0.387755436484409-0.104167571522171i	0.385950790659138+0.046011299888726i	0.330152272549985+0.178139595653936i	0.234209981845563+0.275039746612862i	0.116135796760883+0.327401908908276i	-0.005717730834472+0.33393876743183i	-0.115756630097571+0.299918077799988i	-0.202945880621187+0.234742389383418i	-0.261173127896742+0.149384087334115i	-0.288461411049346+0.054377254744268i	-0.285602505351952-0.041231673904676i	-0.25485700022313-0.12995912913345i	-0.199223730834698-0.205318120013289i	-0.122479595936138-0.261144710935846i	-0.029837283914464-0.291348848398789i	0.071218033454634-0.290421803088488i	0.170475994028283-0.254706003681737i	0.255413662273965-0.18408850770303i	0.312689266452105-0.083531979107018i	0.33056326000905+0.036206897168319i	0.301733435445145+0.15917095155481i	0.225836059574939+0.266275891752617i	0.110836020299465+0.338608685578324i	-0.027271014773406+0.361302561480412i	-0.166634891915195+0.327092379839549i	-0.283320475838305+0.238631848168318i	-0.355946268843124+0.108877168798216i	-0.370186442809444-0.040736509737909i	-0.322088155601982-0.184080682222561i	-0.219373745049335-0.295350279467694i	-0.080329094927279-0.354252712612697i	0.069576590167494-0.350226035764766i	0.202669498223536-0.28472879463171i	0.294600053559994-0.171058739183766i	0.32923368946072-0.031703846697727i	0.301847594485017+0.106221843151433i
36	0.249957106096104+0.345683277130143i	0.10363514762143+0.426326695507873i	-0.066433763449794+0.444572039684581i	-0.233628885957405+0.394856329849641i	-0.370981295419585+0.282900537827531i	-0.455888956968879+0.12494069998682i	-0.474084161290018-0.054963274825986i	-0.422100579565533-0.229030656895036i	-0.307791079654307-0.370489093397503i	-0.148839598633694-0.458036226786748i	0.030396179880769-0.479219283825484i	0.203065141854198-0.432161760607712i	0.344217825319048-0.32541460547417i	0.434620594146362-0.176081389673646i	0.463366207510681-0.006680843760622i	0.428941487908853+0.158597572501673i	0.338734930399537+0.297549273712748i	0.207253574083124+0.392930096652824i	0.053510689846636+0.434369090752663i	-0.101885673451737+0.419087427200209i	-0.239464197211233+0.351523246560255i	-0.343099697751889+0.24212295051727i	-0.401530706387738+0.105625968253273i	-0.409171852993127-0.040852226246171i	-0.366310072468247-0.179715491700048i	-0.278807570191299-0.294635893262278i	-0.157410634540534-0.372106561562478i	-0.016711667032761-0.402776196209242i	0.126230482966759-0.382519068382632i	0.253608619883346-0.313139101314888i	0.348868412762297-0.202554147143911i	0.398840967894538-0.064293622698749i	0.395744588912642+0.083805082973422i	0.338711106966596+0.221694053681686i	0.234477923458128+0.329827564853337i	0.096965657244085+0.392132512528696i	-0.054367377556487+0.398743843102945i	-0.197267095496116+0.347968053427445i	-0.310146488556711+0.247012680641049i	-0.375693524064647+0.11121287082702i	-0.383952069107044-0.038234537382893i	-0.334246878013903-0.177711025934857i	-0.2355092159135-0.285205442357719i	-0.104856374962706-0.344186782624706i	0.035373894433649-0.34656553917299i	0.161609606643882-0.294139743207772i	0.253301140482136-0.198208129025166i	0.296623119186529-0.077395987194418i	0.28689335592735+0.045898001975558i
37	0.202357539378481+0.392368243587251i	0.048809831390644+0.451900794535033i	-0.120196085498793+0.450739753309737i	-0.280583018565632+0.386110240769433i	-0.408601797500505+0.264762195896787i	-0.484561773181796+0.10221930270454i	-0.49599108566962-0.079405358320676i	-0.439693746938956-0.254681604904093i	-0.322358986399694-0.398689595200287i	-0.159626227494671-0.490778492848915i	0.026230394508759-0.517652566648017i	0.20960885397446-0.475305428193831i	0.365337726166285-0.369525417720406i	0.472294030085687-0.214935342671479i	0.516336833150836-0.032763273918528i	0.49214755665592+0.152272168954187i	0.403758280696479+0.315466724527637i	0.263758449147291+0.435504952513449i	0.091362032427376+0.497239829482637i	-0.090336984934175+0.493532142450413i	-0.257509285824305+0.425959659808515i	-0.388705292268999+0.304369416302955i	-0.467549999438708+0.14539378487304i	-0.484708489463475-0.029834024231079i	-0.438919594265538-0.198454430687773i	-0.337011006609482-0.338800625647948i	-0.192922502522212-0.433118448695516i	-0.025867365686636-0.469774797133235i	0.142148984908708-0.444699657164866i	0.289163628138703-0.361886379883922i	0.396107336465992-0.232873828337182i	0.449318597195536-0.075248216276988i	0.442387245477378+0.089676101319589i	0.377058149195118+0.239721735154178i	0.263032618212226+0.354890809798308i	0.116648559189933+0.420164420364892i	-0.04141667635376+0.42764364203091i	-0.189118672986352+0.377687807100494i	-0.306266578036672+0.278840043395615i	-0.377500094763109+0.14651175355716i	-0.394544868894945+0.000599097455753i	-0.357366401767928-0.137609663536454i	-0.274013994382423-0.248743000740048i	-0.159164132439161-0.318324961839431i	-0.031598865608901-0.338920880779769i	0.088953530937568-0.311083155861176i	0.185069264202601-0.24293813745901i	0.24440394126984-0.148497256630625i	0.261508896268945-0.045006255737664i
38	0.136933592517984+0.428823725805022i	-0.019850957551401+0.46262560226859i	-0.182745496157681+0.438423221438653i	-0.330161604362773+0.356492661483123i	-0.441651956179384+0.225147468950965i	-0.500885169765775+0.059882517959423i	-0.498121136784985-0.118568468316987i	-0.431799501780196-0.287000081121852i	-0.308982713251547-0.422932773266392i	-0.14456616613472-0.507774469540273i	0.040646132023839-0.529480294798328i	0.222730962987497-0.484316929711152i	0.377901788144334-0.377470544193736i	0.485764731927761-0.222408154515836i	0.532111050896209-0.039084531282293i	0.510853733460825+0.148747513259857i	0.424842962274002+0.31674083512369i	0.285457543039328+0.443222207842848i	0.111042254082578+0.512074378627781i	-0.07558062847271+0.5148431255805i	-0.250175180487875+0.451794402678264i	-0.390309794279212+0.331794706262375i	-0.478295974666367+0.171048610681329i	-0.503460654089833-0.009120813544617i	-0.463460472963136-0.185139683528862i	-0.364478006469486-0.334310064303587i	-0.220289489978359-0.437778903961115i	-0.05034197304693-0.482958742632388i	0.122893529941554-0.465086402866954i	0.276933332929369-0.387722473235524i	0.392251520301484-0.26213618822557i	0.454811786904748-0.105669336230514i	0.45782334936608+0.0606900896364i	0.40248983117688+0.215186886758799i	0.297658760872065+0.338230965711828i	0.158432323356351+0.41497675452194i	0.003946174657074+0.437193743654517i	-0.145358699538127+0.404174156621665i	-0.270574042248501+0.322563784269438i	-0.356861344960393+0.20516028231519i	-0.395324696688387+0.068876029870842i	-0.383959886391637-0.067813863134741i	-0.327564243726093-0.187543706555013i	-0.236653856472997-0.276442828882888i	-0.125588921981684-0.325880758093722i	-0.010228601940769-0.333327728268325i	0.094496462815522-0.302234666447483i	0.176704241795835-0.240999043050923i	0.229048064590341-0.161231292886412i
39	0.060118857859452+0.443212960158622i	-0.091787772892831+0.449336034909921i	-0.240413639806138+0.402684480860964i	-0.36727832424237+0.306460968269881i	-0.455824470270706+0.170356136950082i	-0.493688522149007+0.009556254170442i	-0.474495876535387-0.157036183279315i	-0.398912639219202-0.309150879658102i	-0.27478307306137-0.427760873760675i	-0.116306320035337-0.497603752477392i	0.057659739314183-0.509263855568696i	0.225955140957194-0.460520171599123i	0.367826328448362-0.356761579245401i	0.465623964841489-0.210397641652655i	0.507124361570188-0.039331306805402i	0.487157041499417+0.135310145145961i	0.408313879021643+0.291886293759526i	0.280639760543802+0.411035390426705i	0.120343205059221+0.478173392183374i	-0.052301563415742+0.485366454538551i	-0.215580491394178+0.432328483242209i	-0.349142709883932+0.32641429854731i	-0.436607936853131+0.181614834817577i	-0.467634421361897+0.01669476667417i	-0.439178866129819-0.147273299716084i	-0.355790658524329-0.289645719017048i	-0.228913735574435-0.3928510147063i	-0.075302444678076-0.444591896990233i	0.085225289775869-0.439322588505866i	0.232389053174483-0.378819418010738i	0.348050745024294-0.271787260570622i	0.418478715244588-0.13257484322339i	0.435979767756887+0.020809775042817i	0.399699331828028+0.169102234295889i	0.31550745053943+0.294272440117541i	0.195014438845562+0.381768682306412i	0.053877287846712+0.422224637145104i	-0.09035025430041+0.412421300592136i	-0.220517096342442+0.355405506578784i	-0.322007886616934+0.259786909276514i	-0.384430125992975+0.138348521790958i	-0.402650641721142+0.006195757104933i	-0.377078400973323-0.121277192255724i	-0.313203047702387-0.230313818126873i	-0.220504455453643-0.310356968275706i	-0.110932131761671-0.355057013147952i	0.002797502072287-0.362631452500302i	0.108829335343233-0.335583699041059i	0.197498231001186-0.279884096159852i
40	-0.013265013122325+0.431178444178819i	-0.151325322625979+0.413189217643627i	-0.278665418024555+0.35030976352675i	-0.380550995253574+0.247817101736523i	-0.444638435973171+0.11584263066728i	-0.46257060746959-0.031663459606508i	-0.43113630991295-0.178487576820982i	-0.352827137429291-0.308047536082414i	-0.235698993534206-0.405394928766039i	-0.092534046066765-0.459071256962565i	0.060609210528533-0.462575615698117i	0.206287433602527-0.415246157630211i	0.327773181786992-0.322429650638819i	0.411100444811575-0.194903910977732i	0.446792912966036-0.047614796772142i	0.431050318792609+0.102120281143749i	0.366235909391438+0.236719060563574i	0.260597380444234+0.340485576017407i	0.127252576604782+0.40153230268276i	-0.017433317766664+0.413228230922649i	-0.155873336570944+0.374988601458476i	-0.271429245960165+0.292307146807866i	-0.350451144465346+0.176029722174942i	-0.383928480634429+0.040966038122842i	-0.368546694779768-0.095979220752903i	-0.307022092052042-0.217914467044905i	-0.207681800622423-0.310039119961112i	-0.083353046198795-0.3614296346319i	0.050286504388538-0.366313631207672i	0.176679387523676-0.324681789125014i	0.280425583897816-0.24217508111526i	0.349129498057061-0.129279001263096i	0.374830887114596+0.000055956040974i	0.354853574572923+0.130178674096977i	0.29198523175445+0.245654859305662i	0.19398957985722+0.333094503888999i	0.072537014494281+0.382667133608672i	-0.058290311752941+0.389131545164935i	-0.183716294823696+0.35227611454896i	-0.289990960038788+0.276745368679098i	-0.36590397404081+0.171307153951609i	-0.40392112916293+0.047681831524165i	-0.4008316649986-0.080897978938397i	-0.357863415282888-0.201206711752038i	-0.280292531193046-0.301438532146176i	-0.176635287328386-0.37235645692892i	-0.057553486567998-0.408068028384402i	0.065372533887314-0.406374879493931i	0.180849602646005-0.368701988285281i
41	-0.068380197643541+0.40032594578183i	-0.187089317475079+0.366604861941217i	-0.291061636955157+0.297082495296144i	-0.369386793237042+0.197824752273452i	-0.413568476378918+0.078235054144742i	-0.418541762468208-0.049886826515131i	-0.383328437130842-0.173592137424701i	-0.311240461745863-0.280198825167423i	-0.209593856854565-0.358712458216079i	-0.088953845550223-0.401083729432414i	0.038010170329569-0.403149176402856i	0.157931736060576-0.365136624428638i	0.258253784197915-0.291667355086905i	0.328656421709021-0.191247067501063i	0.36223479982987-0.075299885058707i	0.356283933816446+0.043143899186349i	0.312593660478221+0.150952205502064i	0.237215792106879+0.236408784797293i	0.139729618695727+0.290562424870185i	0.032093157042902+0.308245880767907i	-0.07278181130244+0.288642599352725i	-0.162559256607015+0.235334416374782i	-0.22692897800814+0.155826746203432i	-0.258803702285161+0.060611368365469i	-0.255121503154299-0.038117256284486i	-0.217160920948526-0.127935093782011i	-0.150336177911701-0.197672649423654i	-0.063503196066144-0.238732479858991i	0.032134225292548-0.246085097467678i	0.124381967013398-0.218829463526173i	0.201511525482736-0.160258597106979i	0.253640472401633-0.077431252891708i	0.27387639499685+0.019690492494723i	0.259095231091614+0.11942779671835i	0.2102715097199+0.209750384154953i	0.132333034571946+0.279658432040271i	0.033568960392522+0.320421888894123i	-0.07532892857672+0.326539997389353i	-0.182472569307549+0.296321011918929i	-0.276088799828219+0.232029422911313i	-0.345786717825358+0.139599211049074i	-0.383644225228441+0.02796040057387i	-0.385003502831422-0.091933205717104i	-0.34890283831992-0.20825903960005i	-0.278115656932915-0.309534155155613i	-0.178811269087986-0.385749639060822i	-0.059890670855064-0.429319563176423i	0.067919325977762-0.435759686179718i	0.193111862445086-0.40404455559871i
42	-0.099137140905912+0.367074444212672i	-0.198887053275006+0.327305498075435i	-0.283389929346341+0.259978487347009i	-0.344958536868593+0.170771060848784i	-0.377980206892735+0.067508582373634i	-0.379511769484845-0.040584431055127i	-0.349606721089877-0.143793949033482i	-0.291332993181154-0.232891978976642i	-0.210473332032688-0.300073074658533i	-0.11493576252686-0.339748889757491i	-0.013934759725285-0.349111820761069i	0.082969380484813-0.328403306102703i	0.166868209219842-0.280854779296444i	0.230429625212293-0.212305942009996i	0.268646238416167-0.130541672595659i	0.27932388108418-0.044421187202042i	0.263255705543985+0.03710284856322i	0.22406302610263+0.105964633831948i	0.167722181500198+0.15585420346646i	0.101832726793999+0.182877024536968i	0.034711943480529+0.18593036464309i	-0.025579538513198+0.16675537372557i	-0.072168630685009+0.129661372207902i	-0.100150335325642+0.08095671331003i	-0.107129048470739+0.028154323216585i	-0.0934599148908328-0.0209543325536726i	-0.0621646215801541-0.0592485198027407i	-0.0185338210306518-0.0811405016190701i	0.0305355513645602-0.0832514430131901i	0.0773896516236609-0.0648238643278723i	0.114554587467876-0.027824469896885i	0.135652405652434+0.023272961944993i	0.136191208133502+0.081998358188765i	0.114139670939392+0.140630443862938i	0.070221449420999+0.191090922882755i	0.007897026005329+0.225886665756666i	-0.066964291454373+0.238994550098529i	-0.146685307544418+0.226591110456594i	-0.222588435257698+0.187547302682862i	-0.285921778020736+0.123635167776441i	-0.328804238981339+0.039424834109896i	-0.345089461095813-0.058116483871561i	-0.331058410772691-0.160280679783288i	-0.285869624705324-0.257461491615208i	-0.211722171245803-0.340097122955095i	-0.113716252450939-0.399617478806863i	0.000573138029507-0.429302015854339i	0.121766095547297-0.424964797416701i	0.239525001166856-0.385401771717571i
43	-0.112415359928054+0.348560578348646i	-0.198966586475162+0.309599617816214i	-0.272057178644364+0.248890335347561i	-0.326197341640192+0.171044633488292i	-0.357464235011807+0.082052423310901i	-0.363840723236757-0.011247010172011i	-0.345376816436584-0.101773078117748i	-0.304157000011094-0.18283221675014i	-0.244076309602128-0.24870460610304i	-0.170447656796611-0.295131214899904i	-0.089480416401485-0.319653116323497i	-0.007683707230796-0.321770240664644i	0.06874438656125-0.302905575221238i	0.134479118746282-0.266181269303926i	0.185525818714794-0.216032924398238i	0.219525605024489-0.157705360009245i	0.235881189929831-0.096685449604467i	0.235693595054663-0.038133834512915i	0.221521258526107+0.013623263154166i	0.196992332401517+0.055488243414328i	0.166316789816653+0.08583173545516i	0.133755514834995+0.104554724277251i	0.10310765578766+0.112970503715194i	0.077274732616839+0.11352414802668i	0.057950626888824+0.109385481470178i	0.04547171800397+0.103965660623576i	0.038842748462829+0.100415885645957i	0.035933619095341+0.101168492449484i	0.033822531642266+0.107575569517971i	0.029243935356759+0.11968888278367i	0.019087494967164+0.136208570584221i	0.000888140944192+0.154608628607109i	-0.026752134430661+0.171426821086298i	-0.063862789199852+0.182687601169809i	-0.108962461571767+0.184411011324894i	-0.159097278964616+0.173150082187117i	-0.210061087247982+0.146495096407901i	-0.256778634378967+0.103485678937548i	-0.29381434954985+0.044880728960471i	-0.315954855447677-0.026749258583619i	-0.318804280375863-0.107124478408746i	-0.299328751965521-0.190549282282723i	-0.256290427870646-0.270373160033455i	-0.190521627768819-0.339577603137493i	-0.105005012984164-0.391433382140622i	-0.004744736433023-0.420164457311452i	0.103565867021925-0.421552780455229i	0.212054227902167-0.393422812279851i	0.312312449268223-0.335955201696346i
44	-0.126162510579969+0.353309949138216i	-0.207560538584409+0.316321391885218i	-0.277701457555909+0.260480130739943i	-0.332230165013012+0.189276271295758i	-0.367882465442821+0.107191071596279i	-0.382702667075093+0.019355020877022i	-0.376154021781237-0.068838247878084i	-0.34911461966455-0.152128688897978i	-0.303761804769303-0.225763182928582i	-0.243358270497378-0.285814183383992i	-0.171961721007023-0.329418076804989i	-0.094086479867501-0.354915771850967i	-0.014349047631132-0.361887708878207i	0.062869990072678-0.351085739879074i	0.133718133690366-0.324274114241831i	0.195093385307891-0.284000118135334i	0.244781081047822-0.233320910687969i	0.281498721442203-0.175516183433124i	0.304852175437223-0.113816158793224i	0.315215762447158-0.051171200795602i	0.313556206351553+0.009916663482851i	0.301225515894203+0.067488026016256i	0.27974995804455+0.120143036010892i	0.250641261886684+0.166987079283752i	0.215252175889303+0.207519574361555i	0.174691987273297+0.241486681358387i	0.129809362284094+0.268722553866821i	0.081240837317998+0.289004586009019i	0.029514527424884+0.301945828663202i	-0.02480886281442+0.30694263150035i	-0.080980964731281+0.303188192347715i	-0.137922373964948+0.289753901646787i	-0.194116152311336+0.265731162596272i	-0.24755967258076+0.230417808366764i	-0.295789837256305+0.183526327810477i	-0.335988202287661+0.125386681345304i	-0.365162893172998+0.05711510777153i	-0.380394469107818-0.019277767222199i	-0.379124158707053-0.10086112295669i	-0.359456156384745-0.183854234991045i	-0.320441735645967-0.263796908566074i	-0.26231232571246-0.335813375980569i	-0.186631592035034-0.394952404493588i	-0.096342776968546-0.436577052384578i	0.004303436971122-0.456770481287309i	0.109944311878708-0.452720284014732i	0.214415577162388-0.423043423830578i	0.311157347044839-0.368017257976181i	0.393685465150343-0.289689019751341i
45	-0.160998629771083+0.37460689258245i	-0.243166618555657+0.33489983990013i	-0.314993995307705+0.277118328153362i	-0.372520459113945+0.204065056256092i	-0.412566486579092+0.119397934603332i	-0.432912079062842+0.027408661417097i	-0.432412031625225-0.06723359820115i	-0.411041905347822-0.159755127975421i	-0.369874171177558-0.245548316985541i	-0.310989128199477-0.320422176138035i	-0.237329744890512-0.380817198626509i	-0.15251315542985-0.423972548310595i	-0.060613890803828-0.448037839907224i	0.034065113401124-0.452126418194195i	0.1272181273033-0.436311613412959i	0.214744964073979-0.401571533738629i	0.292930904190681-0.349691204476454i	0.358590521413439-0.283133027013081i	0.409171496149635-0.204887479097743i	0.442818186900471-0.118315713608747i	0.458397957160839-0.026994364829756i	0.455495719201415+0.065429321300089i	0.4343836528166+0.155366633167309i	0.395973501152113+0.239398292763525i	0.341758278219069+0.314367256705228i	0.273748803781159+0.377455707539736i	0.194408469631054+0.426249883765036i	0.106587362572114+0.458796832687691i	0.013454677447399+0.473656659030683i	-0.081573412182779+0.469952485101058i	-0.174914313242401+0.447418348495414i	-0.262912039948959+0.40644294152724i	-0.341945912032974+0.348104796310297i	-0.408556358315768+0.274192605508845i	-0.459586727374373+0.187203173666375i	-0.492336995025363+0.090309277083211i	-0.504722129079209-0.012709376056977i	-0.495425028717201-0.117576826120885i	-0.464031798627031-0.219674817764513i	-0.411135996842542-0.314237768389105i	-0.338398668682563-0.39658215667594i	-0.248552580810308-0.462359411890146i	-0.145342086336848-0.507817531695617i	-0.033394318121845-0.530053733024131i	0.081977386787388-0.527238839882228i	0.195031212362099-0.498794119208284i	0.299903403131522-0.445503034082768i	0.390946111693958-0.369543871872946i	0.463074948338961-0.27443423245698i
46	-0.228099304976252+0.391749063187725i	-0.311361134115574+0.341820158240172i	-0.383203985043456+0.274119427868604i	-0.439834333176088+0.1913605550926i	-0.478124452038549+0.097061881678407i	-0.49578034013536-0.004621122381707i	-0.491466686825794-0.109097294705373i	-0.464882466370401-0.211563958770803i	-0.416783672809331-0.307241633416306i	-0.348952738695043-0.391606781958845i	-0.264117116773265-0.460610578440813i	-0.165822162199458-0.510872816799667i	-0.058265681733826-0.539841801958889i	0.053896795245969-0.545913193765332i	0.165765884844027-0.528503161098377i	0.272420751932115-0.488073676687822i	0.369139568981041-0.426110186078252i	0.451608195489255-0.345054082150585i	0.51610831092018-0.248194306455785i	0.559677611173661-0.1395239136879i	0.580236246787333-0.023568546902083i	0.57667532941089+0.094805515710599i	0.548904967675759+0.21059573235594i	0.497860844074919+0.318872038010567i	0.425469767344187+0.414982111361253i	0.334575912827024+0.494745716885553i	0.228830601414432+0.554631191942154i	0.112549486374336+0.591907763661754i	-0.009458055908589+0.604768072295688i	-0.132081675584322+0.592416050152875i	-0.250118477070442+0.555116179078033i	-0.358489912898044+0.494201156075163i	-0.452459264750391+0.412036169769931i	-0.527841296696018+0.311939355907415i	-0.581195327796869+0.198059566695095i	-0.609992911562738+0.075214339744718i	-0.612751610780434-0.051307160175168i	-0.589127091935719-0.175969510213523i	-0.539956986632228-0.293236105771428i	-0.467251698558987-0.39782364526226i	-0.374129552588077-0.484954371087387i	-0.26469631925664-0.550593553594062i	-0.143872086675918-0.59165947174748i	-0.017171531904194-0.606193644343623i	0.109553331305622-0.593480359080189i	0.230396099928198-0.554106637612904i	0.33969054058002-0.489956603287666i	0.432301125893322-0.40413765973642i	0.503893243283364-0.30083975708716i
47	-0.321294252671811+0.380673126136187i	-0.40009428365387+0.314860767135411i	-0.46496990113713+0.232644600518422i	-0.51249395942048+0.137059501077036i	-0.539918488791912+0.031856659583958i	-0.545323774594492-0.07865191023103i	-0.527731159709881-0.189779542247156i	-0.487173397243452-0.296673176750478i	-0.424718435461688-0.394533926508302i	-0.342444784541544-0.478839472291206i	-0.243368975210924-0.545557639369178i	-0.131327951411311-0.591340864960303i	-0.010821425743136-0.613692129373019i	0.113178838644078-0.611094240719552i	0.235444263401261-0.583096063295151i	0.350719471680324-0.530351275103699i	0.453956632418338-0.454607431341487i	0.540543447509995-0.35864539287824i	0.606514355263631-0.246171446339643i	0.648735250837031-0.121666594080392i	0.665053181400196+0.00980056457432i	0.654404004338989+0.142789285816436i	0.616872831155212+0.271721094952895i	0.553704138006282+0.391122897460357i	0.467260619520406+0.495868073093208i	0.36093210556638+0.581404844715347i	0.238998060434205+0.643961675979779i	0.106449251907106+0.680720353895438i	-0.031223969905651+0.689948721052215i	-0.168267784313116+0.671086690370087i	-0.298915203301935+0.624781141530381i	-0.417639584652057+0.552867489169898i	-0.519400050260536+0.458298044123088i	-0.599867668640054+0.34501966738349i	-0.655621919896365+0.217805542722199i	-0.684308105979537+0.082048065693573i	-0.684747967054934-0.056478237558237i	-0.656997763198986-0.191873285267216i	-0.602350404680038-0.318375908712287i	-0.523280769307034-0.430624001996545i	-0.423336020007863-0.52389809088785i	-0.306975405132951-0.594336599753511i	-0.179366555469399-0.63911222665433i	-0.046147551927905-0.656560526478707i	0.08683410115331-0.646253987993746i	0.213793113680934-0.609017479831428i	0.329275430996918-0.546883812283339i	0.428411334728002-0.462991173611133i	0.507139939498252-0.361427193342302i
48	-0.419875495970316+0.327036129348041i	-0.485785055715148+0.244800703102858i	-0.535151972445838+0.149220685198118i	-0.565263016641103+0.043707406248767i	-0.574124528068862-0.067774587482649i	-0.560575272637542-0.180862423183849i	-0.52436536265413-0.290972747393942i	-0.466196606975595-0.393494980308621i	-0.387721357190579-0.4839915089106i	-0.291498793921388-0.558395814429127i	-0.180909565283673-0.613199413896821i	-0.060031653617221-0.645618811702615i	0.06651778798958-0.653734396722088i	0.193768212174587-0.636594354815766i	0.316601246454958-0.594278146795597i	0.429967174764885-0.527915862799437i	0.529102789093779-0.439661725750025i	0.609740841347327-0.332622089261324i	0.668301548538092-0.210740362957706i	0.702057273063601-0.078643303075248i	0.709262588276112+0.058545066205766i	0.689243402053022+0.195414072199138i	0.64244058404716+0.326492502605558i	0.570405547105094+0.446480330577744i	0.47574737983759+0.550475804208093i	0.36203331787684+0.634187736286691i	0.233646475247607+0.694123385114515i	0.095606735296548+0.727743319139258i	-0.046637570405075+0.733576066035644i	-0.187438169632999+0.711287100149699i	-0.321185521172932+0.661698743794792i	-0.44254708247262+0.58675975711041i	-0.546694541093626+0.489465667979868i	-0.629509803806219+0.373733142755076i	-0.687760438997486+0.244233814956838i	-0.719236608795043+0.106194872127608i	-0.722843248800681-0.034824740429173i	-0.698643278513753-0.173172483179532i	-0.647849861712343-0.303344040650362i	-0.572768079073079-0.420217883541991i	-0.476688714293601-0.519271977839128i	-0.363739077682277-0.596772860412828i	-0.238697789446447-0.64992858410836i	-0.106782120148791-0.676998727564344i	0.026582245898428-0.677356686598995i	0.155998361871704-0.651501718151693i	0.2763311386978-0.601020584931877i	0.382925735446212-0.528501032168613i	0.471801287282839-0.437401598774086i
49	-0.499449148813233+0.232382657518799i	-0.545162468256648+0.138478543568035i	-0.572793472558617+0.035591366738037i	-0.580576278487237-0.07271809953766i	-0.567460900431315-0.182541841247023i	-0.533181468939076-0.289771304404774i	-0.478293863631575-0.390257454317129i	-0.404180162637136-0.479977717383949i	-0.313018700684184-0.555202830396032i	-0.207720011784846-0.612656425201559i	-0.091830443861004-0.64966029838322i	0.030593297367874-0.66425875860124i	0.155134058125461-0.655316195857818i	0.277182798307496-0.62258304970069i	0.392119052549542-0.566726626127312i	0.49549586903304-0.489324672433078i	0.583221453860461-0.392821202463732i	0.651729738815561-0.280445701731559i	0.698132427590061-0.156098458925846i	0.720345750810268-0.024206293439669i	0.717186148307607+0.110445693255937i	0.688430358023821+0.24289958560072i	0.634836871474236+0.368219739507093i	0.558127351649851+0.481689365005708i	0.460928328416155+0.579000320906338i	0.346675211900705+0.656428037754289i	0.219482317885195+0.710984047681618i	0.083984105111223+0.740539501357388i	-0.054845887020156+0.743914255551724i	-0.191890900958948+0.720927567963588i	-0.322093439116405+0.672408075033329i	-0.440655846842314+0.600162480458487i	-0.543230539542666+0.506904168275635i	-0.626091839090727+0.396144693770075i	-0.68628216877537+0.272052718917287i	-0.721726463972005+0.139286372758881i	-0.731310037972343+0.002806166228187i	-0.71491673650375-0.132323577318156i	-0.673425947910715-0.261136338402634i	-0.608668829629458-0.378959528113297i	-0.523345883435194-0.481596871044599i	-0.420909680955813-0.565489440268635i	-0.305418030973314-0.627848726676004i	-0.181364123443208-0.666756401576677i	-0.053491126086323-0.681226937811521i	0.073400693574772-0.671230920007262i	0.194646019753583-0.637678621043179i	0.305897560746446-0.582365167920934i	0.403292503392888-0.507880285230376i
50	-0.542273578475653+0.111050513911086i	-0.56420191862631+0.013322407796054i	-0.568125857945896-0.088634127278713i	-0.553243071962503-0.191432513432197i	-0.519400773499453-0.291535990289033i	-0.46712341769898-0.385384475940989i	-0.397615210372008-0.469526442817578i	-0.312736536947878-0.540750726225195i	-0.214954468900036-0.596213034808196i	-0.107268567152667-0.633551999046921i	0.006885757493124-0.650989879124221i	0.123753093758955-0.647413550503701i	0.2393889937458-0.622432078320776i	0.349801244212588-0.576408055151274i	0.451096111061183-0.510460877779694i	0.539623906698559-0.426441237368768i	0.61211814277943-0.326877248950072i	0.665822680814562-0.214893802231764i	0.69860167823977-0.094107827074078i	0.709027735439259+0.031496814578431i	0.696444457625698+0.157710217932631i	0.661000623017197+0.280247810259233i	0.603654256199035+0.394906422796826i	0.526146097499773+0.497719011428919i	0.430943185978226+0.585101965893791i	0.321154483451282+0.653989186006095i	0.200421608326842+0.701947585173222i	0.072788771767566+0.727269388068568i	-0.057443129474317+0.729037492431639i	-0.185872647002948+0.707161227594257i	-0.308158091576655+0.662381020299087i	-0.420175785703015+0.596241722241644i	-0.518170094823812+0.511035611007445i	-0.598889400276331+0.409717293410875i	-0.659702744657509+0.295793866001059i	-0.698692664703986+0.173194673926896i	-0.714720694888667+0.046125814739553i	-0.707463135218041-0.081084875745411i	-0.677415881678784-0.204146267095374i	-0.625868365929071-0.31895962082491i	-0.554847888985536-0.421765491107806i	-0.467036809349184-0.509276216353266i	-0.365666109812107-0.578789012450853i	-0.254389774892329-0.628275512294682i	-0.137145125428394-0.656444592368707i	-0.018004750071433-0.662776441627653i	0.098974073058818-0.647527011858827i	0.209896565057362-0.611703190907428i	0.311168583547513-0.55701020919644i
51	-0.54169152375842-0.017351081566024i	-0.540451605881655-0.110706734494207i	-0.522790656668179-0.204016768566339i	-0.488707974383349-0.294336174659553i	-0.438740793122699-0.378721884813634i	-0.373962903630495-0.454332737621871i	-0.295964396146008-0.518528879394095i	-0.206812711719899-0.568966982360409i	-0.108995891777719-0.603687716332137i	-0.005349603765539-0.62119210383145i	0.101029834075719-0.620503716684674i	0.206883629917019-0.601214124840382i	0.308896616509162-0.563509570833462i	0.403807621987291-0.50817749619653i	0.488520229435603-0.436592265470695i	0.560209949495058-0.350680192363307i	0.616423888558982-0.252864741990162i	0.655169203924733-0.145993533010115i	0.674986991052544-0.033249464057989i	0.675008735294311+0.081951088052171i	0.654993064017227+0.196069530921822i	0.615341232956973+0.305561917471781i	0.557090546805122+0.406997289577848i	0.481885719316203+0.497173289314118i	0.391928991565135+0.573224882214542i	0.289910616710169+0.632722254792352i	0.178922054692712+0.67375431753918i	0.062354871646335+0.694994751503507i	-0.056211119544203+0.695748162447273i	-0.173126530797208+0.675974627746467i	-0.284793673390621+0.636291709953364i	-0.387786122651994+0.577953836779899i	-0.478962319152555+0.502809778129507i	-0.555569172885528+0.413239754376579i	-0.615332009329488+0.312074455114038i	-0.656527706388009+0.202498905155666i	-0.678038498837038+0.087944659318998i	-0.679384647336286-0.02802578137763i	-0.660734953887679-0.141838177390863i	-0.622894924028309-0.25002512381561i	-0.567273196036224-0.349339788390284i	-0.495827647163436-0.436860829395307i	-0.410993316003476-0.510084872421054i	-0.315594920848354-0.567003421578527i	-0.212747282385696-0.606161689302638i	-0.105747356162172-0.626697524522143i	0.002038167805378-0.6283593735388i	0.107285641789464-0.611502991385744i	0.206823612287926-0.577067402910851i
[truncated: 58 more columns]
