# Supplementary material for: Reconstructing spruce budworm outbreak severity: a comparison of paleoecological and tree-ring signals
Source: PLoS One. 2025 Aug 12;20(8):e0329406. doi: 10.1371/journal.pone.0329406 (PMC12342301; doi:10.1371/journal.pone.0329406)
Supplement: S7 Dataset — (ZIP) [file pone.0329406.s007.zip › Belanger wavelet data/Lepidopteran_scales/WS_wavelet_phase.txt]

V1	V2	V3	V4	V5	V6	V7	V8	V9	V10	V11	V12	V13	V14	V15	V16	V17	V18	V19	V20	V21	V22	V23	V24	V25	V26	V27	V28	V29	V30	V31	V32	V33	V34	V35	V36	V37	V38	V39	V40	V41	V42	V43	V44	V45	V46	V47	V48	V49	V50
1	2.97537407937518	-0.615634342200919	2.12801890816488	-1.32210980419909	1.63031888088082	-1.57778693707483	1.57561668668046	-1.536363442756	1.63279518877749	-1.4831183525872	1.67970812458917	-1.44147106149997	1.71612416198601	-1.41666651785634	1.73799937966733	-1.38543146987774	1.77356481464646	-1.34137716271393	1.84332589157095	-1.25432237162846	1.92236513728456	-1.18069628563487	1.99103303459985	-1.14508230378809	1.99711532703573	-1.14187776070832	1.99314568280498	-1.15548262992225	1.98898985310941	-1.14543830415222	2.00474418050812	-1.11859702236741	2.05008134466579	-1.0650642551316	2.10896557734686	-0.993251697016898	2.17763666331783	-0.946057673923705	2.21154190383644	-0.914275856220146	2.24160579806859	-0.880887180570659	2.30388458792998	-0.766952594558527	2.43320619334442	-0.668689388388926	2.5195852111776	-0.604137434017181	2.5204581124111
2	2.95109599499837	-0.705072511429205	1.97202163184139	-1.54130199211225	1.36846235762995	-1.83177883092692	1.37893024056563	-1.68190823095876	1.51528370282103	-1.58225077239603	1.59253709745532	-1.51818697121145	1.64609459507137	-1.4877356199425	1.66791787445932	-1.45156680154138	1.70597504072624	-1.40747473653252	1.79212496020535	-1.2914560948071	1.89037883189642	-1.20003067561484	1.98213146339774	-1.16133133663286	1.97422162002187	-1.16495038626469	1.96300358852911	-1.19445891100525	1.94873201544247	-1.18590389566392	1.96069216206908	-1.16141942412351	2.01329629845979	-1.10017605915512	2.07896306830428	-1.01056077258446	2.16490692255086	-0.963246020600047	2.19054131999554	-0.938497090783206	2.20937474785662	-0.924018836347488	2.26611482033735	-0.773981046462084	2.44173206974402	-0.658386987109077	2.5484802432572	-0.576816668640234	2.52292528544258
3	2.92060404510435	-0.818882645666727	1.76875196080489	-1.84113042553319	0.978228702193516	-2.24444925865564	1.08771656151883	-1.8566596705187	1.38053830053819	-1.69564080475748	1.49188338443219	-1.60431962224107	1.56948117432438	-1.57271800438901	1.58102753129367	-1.53076199552548	1.61831465138948	-1.50103801060013	1.72785128172837	-1.32941247191018	1.85260698462843	-1.21326392891605	1.99155902876524	-1.17289322523574	1.94776100075893	-1.18653647604829	1.92873502171413	-1.24724554042827	1.89626355426378	-1.23614896935866	1.9010348999387	-1.21998288247003	1.96781816056038	-1.14690501695217	2.03818897753438	-1.02266977032968	2.16111061797041	-0.979772609712771	2.16671506987954	-0.965475638272346	2.16594143794455	-0.998243901498191	2.19346970644984	-0.772993238268456	2.46683594515927	-0.642829067529193	2.61094751866013	-0.520770324280446	2.52210010623912
4	2.88385326929798	-0.957624370280709	1.51653291820863	-2.22920800223016	0.417531916490872	-2.9946195796514	0.534868172033963	-1.99436625187642	1.25996064300384	-1.81278140459561	1.37982430880498	-1.69292516479243	1.49963389352121	-1.67443707311256	1.46813428509722	-1.61799602039905	1.50246472429843	-1.65670278212345	1.64379318026775	-1.3513855541802	1.79760121052561	-1.2089218405911	2.05644773947476	-1.17520869462319	1.9082273534638	-1.19646831000788	1.89388181809836	-1.32812990279734	1.82402184667756	-1.29389940681316	1.81474683648983	-1.30837887119368	1.91671126701903	-1.21422933004162	1.96855714392349	-1.01084068096864	2.18787482005048	-0.993769792911776	2.13903177089749	-0.985926712285871	2.11340147682607	-1.14042989551291	2.00771141892032	-0.721724160522612	2.53586272722652	-0.641622149251398	2.76890699387591	-0.401562918875229	2.50111622449854
5	2.84205820515785	-1.11658007315432	1.22678151563846	-2.67907058320576	-0.257656662378108	2.19448290670529	-1.80903513569764	-1.37430373827834	1.25631949728284	-1.92616616625906	1.24490180667924	-1.76675249602937	1.48731282344142	-1.80194450269454	1.28900612930803	-1.67188305903102	1.36113753046959	-1.99680317279396	1.51646128672377	-1.27049137985889	1.65543106988999	-1.15089681537517	2.29750590862177	-1.17361893237939	1.7980199077348	-1.14963301459457	1.87716682258665	-1.48389568700729	1.70869492497482	-1.32980386435048	1.67694897058844	-1.47966989146547	1.8979366501347	-1.32071402865434	1.76701132858067	-0.876839593367959	2.31216155091048	-1.01581781661775	2.09090342081109	-0.953955771358135	2.08875534088433	-1.40378904018594	1.31635941407356	-0.0948656769951134	2.70248923018747	-0.850670667984676	-2.93990137640706	-0.165983831458717	2.40693542527021
6	2.79768227173891	-1.28603936592417	0.921795940226194	-3.13926324945906	-0.90560139539525	1.30894592709978	-2.87230535573107	-0.958800011202198	1.15870736874276	-2.23608290292358	0.950855503008416	-1.75821952784983	1.72430735903707	-1.98087917990217	0.739333882384257	-1.37429697319541	1.28611519544712	-2.71118177047003	-1.49043528418824	-0.823677892832767	1.20205067831853	1.72952336115995	2.88875978282085	-1.22333386928135	1.24037443363826	-0.696286327489296	1.94811906278295	-1.85102740032153	1.34067024719252	-1.14861504922985	1.4520376444799	-2.12285533912144	2.25752779071464	-1.45472948295301	0.796965824977196	0.444734828197306	2.65042195673951	-1.13462828820635	1.8295005153728	-0.59420710920655	2.2388976198502	-1.68626311355605	0.252705669181036	1.42839147065573	2.8600259756456	-1.98577530846896	-1.59147710089013	0.134345106787496	2.17081347213719
7	2.75353946926494	-1.45554173463297	0.621704280246208	2.70627021084773	-1.48313470243151	0.613240884112224	2.68851652164103	-1.57004646330852	0.424837491791687	2.59866248696118	-0.0465281765072752	1.07789769562446	2.32685291017532	-2.18398225160713	-0.640173219788587	-0.0266273046245467	1.43190908247825	3.11032682103052	-1.74819178707487	-0.491359339571113	0.839935745397055	2.00187913659968	-2.96670192480009	-1.37035171137566	0.1068373603109	0.77444252476962	2.15141793451926	-2.38659671032305	-1.06730862180168	-0.388663621595531	1.24103748718859	2.73271071459716	-2.83062647117705	-1.44810666953922	0.0575294200378891	1.36814685593429	2.94862799937015	-1.48097857009517	0.134657719967225	0.864002751395497	2.65390819964209	-1.73497113261909	-0.0183364750582344	1.46951566024618	2.81038248706997	-2.29485538075681	-1.13999423826875	0.303248015658663	1.89626926801718
8	2.71167195654353	-1.61831771568192	0.335920317758091	2.29577367158487	-2.01549485004149	-0.0254731665158376	1.97751152878515	-2.32587663811707	-0.436439157522417	1.28738672139671	2.25223159511605	1.2715255523782	2.60641574801704	-2.27764172668355	-0.953505264249313	0.267275638192751	1.59602417486182	3.03560832869072	-1.83056463063424	-0.488838315771949	0.799405509762752	2.0784713325046	-2.87197307359052	-1.49607270440421	-0.187681714582894	1.00299134606844	2.27038455208901	-2.63309091786862	-1.32233657347728	-0.10631935972405	1.18643009849464	2.47104022254557	-2.61489303706735	-1.3481873544488	0.0215458739910756	1.45328132012006	2.96788730089667	-1.73534770248148	-0.180758474085999	1.36279309374338	3.00303044149061	-1.62414730293543	-0.0466238770851685	1.41272428183517	2.74991200488631	-2.27911598081773	-1.00966254855576	0.33735670020912	1.71313743669539
9	2.67305105162864	-1.77181123035169	0.0661577095825505	1.90820427332483	-2.52089777066834	-0.642511204510117	1.27043517310919	-3.08538672430925	-1.22973626457315	0.420949476134082	1.57326621537695	1.81212724774598	2.76920260723124	-2.26523663386519	-0.976152252374054	0.326812691386213	1.66835727408043	3.04727934913875	-1.85680630188505	-0.50971698791	0.803354161711697	2.10402271673361	-2.87241355866376	-1.56509683445654	-0.277952362662433	0.987884364386394	2.26444838060471	-2.71525317580414	-1.40834501487877	-0.116647030655808	1.16564907663933	2.43764797161104	-2.57983926048342	-1.28909471538665	0.0531958687177193	1.45418680579697	2.91964251457044	-1.81622118270006	-0.162542388970984	1.55622717051722	-3.05947387433773	-1.48627946936481	0.000653514423954847	1.40680007229377	2.74100420337758	-2.25345984573875	-0.973406999746085	0.314250866534063	1.58632335843614
10	2.63810646743877	-1.91550024673601	-0.187962893849052	1.5409817339196	-3.00469908102179	-1.24453350123192	0.561994750607195	2.43194489546429	-1.98136749523173	-0.283876141632488	1.08426606103132	2.05870189884356	2.98068373973637	-2.17686975659613	-0.934194809906874	0.366395301578108	1.70570702362721	3.06740885340069	-1.85452004943872	-0.512742249830859	0.804173609938036	2.10240440364056	-2.89315764893332	-1.61273802468248	-0.33891852897112	0.932462486050826	2.21074603166942	-2.77990242359233	-1.47487594485246	-0.166619069619068	1.13513520061301	2.42684589432434	-2.56794582313789	-1.26789502035686	0.0599019873193759	1.43048210446182	2.86754183455464	-1.85881627791674	-0.107541646606884	1.73760510983671	-2.85703969828204	-1.33387873778223	0.0909648456784746	1.45162442534385	2.76530914682445	-2.2365378436059	-0.975274652090324	0.268252570221849	1.47948653207402
11	2.60734523166749	-2.04902500031313	-0.426267584191975	1.19432202205075	2.81740149239177	-1.82907444295632	-0.152199384032362	1.62147233487958	-2.74783623330867	-0.891368241790308	0.661550378390576	1.93428131079793	3.06257551698787	-2.08212749048101	-0.869930366780746	0.41004447074006	1.73793319784964	3.09059772498415	-1.83985126951225	-0.505419470047415	0.804111473981694	2.09148231095561	-2.92003394844598	-1.65755635785476	-0.398281764224914	0.864268897677686	2.13739863486309	-2.85577769212352	-1.54730750972773	-0.226629818102965	1.09410588020125	2.40510439088966	-2.57713502478646	-1.27764214499182	0.0336488519750665	1.37441320687835	2.77743150746067	-1.9535830694789	-0.0470975848358329	2.01057863410279	-2.59817450493523	-1.1435840643399	0.219192017003425	1.532075059113	2.81094018850544	-2.21952046967184	-0.989517881967501	0.215418286050479	1.38473067490557
12	2.5816813563618	-2.17144172687048	-0.64747097597451	0.870554522975997	2.38397013001518	-2.38577209717229	-0.857738464360686	0.733888357846304	2.56839151492335	-1.46992797739257	0.351359851756469	1.76325414268253	3.01774881282452	-2.05613334090338	-0.82794541085191	0.446980556850814	1.76845771359961	3.11717829111606	-1.81763018196378	-0.49076375475137	0.807333631544133	2.07984884080201	-2.94896609217958	-1.70458447582375	-0.462195930753684	0.78636756780932	2.04970534919351	-2.94738419246944	-1.63468997867579	-0.300940152894032	1.03795557008293	2.36472829995804	-2.61125880860069	-1.31960941266731	-0.0330510499126226	1.26247228509226	2.59113143985403	-2.24656795773207	0.00643541156793488	2.55952675691763	-2.23276528783569	-0.898921323453144	0.385342528923005	1.6412256709939	2.87506326164711	-2.19430207810494	-1.00105235600317	0.168138917759191	1.30630158044129
13	2.56251961348205	-2.28112154104998	-0.849311365978096	0.573422331360338	1.98542967785134	-2.89838499628132	-1.51343256525382	-0.142690147620116	1.22795002520942	3.05039046004357	0.453068335182066	1.75263946840823	2.98890043287882	-2.06904084968603	-0.825314513070766	0.458219519334128	1.78691337035725	-3.13993134922394	-1.78841459578485	-0.466923791540386	0.817998811085068	2.07233176224423	-2.97721347910215	-1.754346997576	-0.53286118429909	0.696804285707212	1.94509298977864	-3.06034246863126	-1.74566138123781	-0.398165089961043	0.960782877232163	2.30295892172869	-2.67113840285626	-1.39552608562892	-0.147138157182952	1.0769188341516	2.26375356125239	-2.95954437455872	-3.01794602796686	-2.85701310378682	-1.78094484310191	-0.606970909905767	0.585105284338702	1.77602607959213	2.95848571210873	-2.15452147631387	-0.999629339312056	0.136681621654432	1.25073517806823
14	2.55168086085535	-2.37592304901369	-1.02894138662644	0.307234970721338	1.62928961887504	2.9318890137869	-2.07762951541711	-0.852521857210866	0.273192878672174	1.1332410313906	1.48438550018977	2.10145165278071	3.10156946095101	-2.04458100811948	-0.833572990747437	0.444236467539194	1.78646516599568	-3.1167394546306	-1.74874201972393	-0.427882589925815	0.842213180945769	2.07388015846628	-3.0017923852384	-1.80622742741716	-0.611990306729854	0.59153081285576	1.81656393191292	3.07773519397498	-1.89399095867719	-0.530508732891762	0.857460083373104	2.22221672345413	-2.75025747640844	-1.49725642559121	-0.29740728217878	0.843330799052014	1.88886254620604	2.73922829107016	-2.960865020014	-2.29173375108294	-1.36376977574787	-0.305631840727861	0.803633052881951	1.93084346319251	3.06115038365384	-2.09606003847284	-0.978661374906309	0.127446289642612	1.22074878922174
15	2.55118345406008	-2.45355875339153	-1.18356155817316	0.0756823954668478	1.32073359579617	2.54627149696472	-2.53945729045083	-1.3844198192524	-0.296001904959106	0.690063980891814	1.55376926655212	2.37057555625468	-3.01035821826806	-1.98225467608269	-0.842872931253025	0.403830254369831	1.76163508021606	-3.0907384782016	-1.6828348444179	-0.357804652055364	0.891788400847912	2.09226789749427	-3.0183219307445	-1.85888409766561	-0.701323276101802	0.465160265072621	1.65372880162317	2.88302891191787	-2.10443004313663	-0.721104550577525	0.723093205817077	2.1376187461499	-2.82364702667957	-1.59333130126106	-0.438160829540893	0.645885108269872	1.64742891901127	2.55571879035879	-2.87846495645379	-2.00350825722969	-1.05279688617445	-0.0364864867779849	1.01952558002115	2.09551216070633	-3.10372556617889	-2.01869629302014	-0.936430640437644	0.141101198126264	1.21336648863364
16	2.56284912171034	-2.51218753268587	-1.31133239318223	-0.119596380864978	1.06044398363241	2.22513591814074	-2.91383257534443	-1.79702108719187	-0.716088239151528	0.321192850425338	1.31414218838719	2.27859273710522	-3.03493398240075	-2.02246743271302	-0.935000241644643	0.268200257423347	1.655286681911	-3.05713198762264	-1.54635053658241	-0.219869264634474	0.989503521265127	2.1407210445676	-3.01955037660018	-1.90922626442985	-0.801361858215303	0.313023689350841	1.44532508004915	2.61468881192226	-2.42431080821885	-1.03422986832584	0.542689776631837	2.09934267299037	-2.8278502588547	-1.62107752355299	-0.501557994757704	0.558535824311916	1.57106812650448	2.54741964541348	-2.77619075711925	-1.81010642861696	-0.822528352832942	0.188725564778066	1.21832625899668	2.25948897992985	-2.97643019228638	-1.92670038541009	-0.876637084073188	0.17275394644945	1.22134336122676
17	2.58773721406174	-2.55117141370817	-1.41234610751137	-0.280089466583045	0.844105938401632	1.95827427579537	3.05991880972201	-2.13709729454689	-1.06943485914708	-0.0225058370447308	1.00375108625844	2.01338247017944	3.01536336628036	-2.25982681610711	-1.22620474875465	-0.127574151253265	1.18221370207692	-3.00142851233863	-1.17426721344625	0.0639615062314865	1.17081552513646	2.23723465384122	-2.99541983753276	-1.95134555407396	-0.90876769343873	0.136173938423051	1.18825974414428	2.25635172681047	-2.92000518344351	-1.68996238266613	0.136682328737813	2.33879642317759	-2.61206951898848	-1.48966125377969	-0.428305102275373	0.605561861119711	1.62385903400107	2.63326165583071	-2.64412512683301	-1.63776625686469	-0.628455922626146	0.384363972005639	1.40010879268637	2.41785637577559	-2.84635482486306	-1.82663006116702	-0.806350874288884	0.214491413272803	1.23603818165926
18	2.62555946357632	-2.57170599728606	-1.48915866796136	-0.410460205366533	0.663750733153896	1.73261837948363	2.79501854186889	-2.43365159284204	-1.38869657520293	-0.355108129756475	0.665379347909494	1.67126250102472	2.66108930822994	-2.65081910244968	-1.70508687420504	-0.808450608075289	-0.0645928700445458	-0.0885666679450772	-0.161130434969686	0.56870901833083	1.45728135089258	2.39163099009777	-2.93887714762026	-1.97802997186019	-1.0142720641411	-0.0516052783302799	0.90524333423665	1.84807255376669	2.75751206555474	-2.71317496352673	-2.30624517080824	-2.54032347685514	-1.99075145167774	-1.13554112332889	-0.195673055879375	0.781463626117111	1.78038167492306	2.79280848966784	-2.4713406875225	-1.45189503908857	-0.436541282314456	0.572603274693755	1.57549311970273	2.57329008591274	-2.71562230081217	-1.72338961248177	-0.732027195595948	0.259237028735628	1.25075206467211
19	2.67435896428455	-2.57696098752363	-1.54653075974455	-0.517539678625973	0.509938947962585	1.53568856707237	2.55923635551427	-2.70348917530683	-1.68761196142485	-0.678633218103399	0.320097036484695	1.30394673642664	2.26653453176851	-3.08460167141475	-2.19795360010235	-1.38237289667697	-0.67840750421509	-0.111464311767208	0.407696093590821	1.02429783669383	1.75891822833707	2.56931952878089	-2.8617584075444	-1.9881674517044	-1.10570899551999	-0.224011408608004	0.647115148941753	1.49455950288808	2.29771965983764	3.02459828160095	-2.63830345543859	-2.08575393612946	-1.47245874993559	-0.732321277753683	0.114281755852772	1.03500596504963	2.00646423572074	3.010191794191	-2.25406697604216	-1.23460613211037	-0.224205608633609	0.773348578782164	1.75849520796045	2.73371260552153	-2.58124218896017	-1.61740090589161	-0.656010944208716	0.304121642837334	1.26344597162591
20	2.73063370229892	-2.57166497943516	-1.59059839173926	-0.609000175425634	0.373481952410115	1.357119352884	2.34195700968038	-2.95560242806635	-1.97037851452232	-0.987901228213361	-0.0120077986521025	0.951800867061939	1.8964363220681	2.81351081559893	-2.58936714498793	-1.75472891811613	-0.971202081886531	-0.234381745887405	0.475442680890898	1.1871168699024	1.92227418793152	2.68726208020573	-2.80534068545158	-1.99715510753502	-1.17967293758266	-0.360715555414437	0.452143964264409	1.25128300867767	2.02946482372694	2.78214468320997	-2.77062075315017	-2.04611173571909	-1.30045249605406	-0.50804060426399	0.345576471019153	1.26330712551987	2.23822404569805	-3.03013857719274	-2.00036110277111	-0.978575575992344	0.0228201258766275	1.00189326524841	1.96224963607256	2.90894584475814	-2.43662095552169	-1.50455843549393	-0.575646027056269	0.351489543792686	1.27727616047506
21	2.7897535838158	-2.56152622481462	-1.62818907668067	-0.692742583116576	0.245607993446187	1.18772823149874	2.13443608201601	3.08626325081349	-2.2401354542647	-1.27980978165112	-0.319219857664959	0.636215124099271	1.57933594733927	2.50244132257318	-2.88430827262293	-2.01875025360533	-1.1848944791363	-0.379729320967593	0.40332859243046	1.1730476252665	1.938064484154	2.70474993747395	-2.80687695919796	-2.03005091308703	-1.24944365836913	-0.467502456153433	0.313105701078727	1.09015974683973	1.86265189052974	2.63174598161649	-2.88140618855378	-2.10230298880448	-1.30235175747146	-0.46686483626745	0.420877794135323	1.37721295033062	2.40836700644898	-2.79179854479873	-1.70920178954772	-0.668698509995436	0.321967643356667	1.27361306847114	2.19926784104897	3.10891902430489	-2.27386332797551	-1.37836395957776	-0.485144457393271	0.407113603917715	1.29863877156851
22	2.84631436280328	-2.55299012280409	-1.66688081502665	-0.777563718082779	0.116234456240919	1.01613207768592	1.92410029413642	2.84234742798937	-2.5102532521326	-1.56628080894026	-0.610288643451613	0.35244524532718	1.31247417146006	2.25835065089405	-3.10283519150127	-2.21004810148067	-1.34717846837021	-0.511605016648208	0.301110346878893	1.09607568828715	1.87827874064794	2.65204848129025	-2.86244600659864	-2.09654220118103	-1.33207952965958	-0.568396063925122	0.194830674330907	0.957967328300967	1.72182640516214	2.48808054333673	-3.02347667995265	-2.24161190533948	-1.44173152563633	-0.610783575518373	0.275364820493543	1.26484355197371	2.43625593094439	-2.51503741487604	-1.28043269320937	-0.227752537495071	0.71868023982009	1.61381688861625	2.48429171047731	-2.94002921904397	-2.08592383527821	-1.23280954630265	-0.378691236904249	0.47718387367515	1.33450735549643
23	2.89441880308626	-2.55318052711054	-1.71534409486134	-0.874162398235266	-0.0280878236837219	0.825081298409025	1.68848014076488	2.56652015149462	-2.81802847798333	-1.89161077294728	-0.931182799107313	0.0627504321293537	1.07541256032961	2.07890270083229	3.04757299938906	-2.31235317022367	-1.43209262404716	-0.587174954250104	0.230419676767623	1.02744336093656	1.80920730422258	2.57980468762315	-2.9408269481826	-2.18396957914649	-1.4310851766863	-0.680945362226814	0.0673027691825805	0.814248429969744	1.56031542273593	2.30583642489276	3.05108940656826	-2.48690912831805	-1.74178463806252	-0.997274002047995	-0.255664387943095	0.47326877428222	1.10017817700069	-0.874418572008934	-0.242908984667882	0.501048202450794	1.26542351523586	2.04022624334735	2.82308005993632	-2.6698019621219	-1.87209135317973	-1.06689549477582	-0.254300490096672	0.565166828342032	1.39025057461294
24	2.92878209652528	-2.56858389962413	-1.78173230489149	-0.993132559622599	-0.201701790457204	0.59424335252142	1.39741033167107	2.21233908662245	3.04702495591988	-2.36689789096416	-1.43481116265414	-0.39142711988336	0.796823729397081	2.01819634194555	3.10709907795862	-2.22404571135532	-1.35614604958933	-0.536662225768899	0.253592217300008	1.02505717196423	1.78378277089423	2.53351191757068	-3.00650807120315	-2.26829625774362	-1.53401091097035	-0.803099499061558	-0.0754516896584776	0.648576349133927	1.3680774309375	2.0814196954293	2.78591508225128	-2.80599896770803	-2.13524134957356	-1.4975356202862	-0.914603971396563	-0.419882480344704	-0.0374338048172478	0.29183965790417	0.694120505639502	1.21153303198514	1.81535220189322	2.47436210580739	-3.11372210806353	-2.39296377766517	-1.65210295034991	-0.894089198771274	-0.120633951137582	0.666811351188453	1.46622150920967
25	2.94803374513913	-2.60049286763044	-1.86720352397131	-1.13549015870076	-0.405637565070883	0.321942604139733	1.04661877226676	1.76734559427637	2.48221361526812	-3.0959483905287	-2.41088022879412	-1.78127750438056	-1.45663300922122	-2.58839815656368	-2.26436683202822	-1.64045801198436	-0.964179532228041	-0.270762381215606	0.429860930708171	1.13387177706384	1.83951396661366	2.5458588127412	-3.03086368734491	-2.32476027627126	-1.61953196765465	-0.915844076048984	-0.214611175863717	0.482905102048926	1.17499622731911	1.85940538598445	2.53323415323534	-3.09029275176582	-2.44899241457822	-1.83036591194424	-1.23761106926776	-0.670466636310683	-0.122479689542415	0.419483239948698	0.971130668869925	1.54457108345584	2.14539293983023	2.77405823063469	-2.85446729469516	-2.17591084780528	-1.47483414380397	-0.751668794184462	-0.00616963397434124	0.761847674737977	1.55123426871346
26	2.95938978312957	-2.63874618120067	-1.95729139311335	-1.28035060976448	-0.609193050774392	0.0543924605003923	0.707829231331919	1.34732705449544	1.96722396390699	2.55907647186235	3.11089638144404	-2.67459898955124	-2.23798130088472	-1.8425628105904	-1.43819251987457	-0.982524739894566	-0.467015654821957	0.097171882463713	0.696232054069584	1.31947198722702	1.95955492983932	2.61155979273414	-3.01106630205232	-2.34437374183984	-1.67342975201417	-0.999854657191252	-0.325199917773395	0.348921962530016	1.02076532016736	1.68844280440268	2.34999140931073	3.00352343436933	-2.63572009940257	-2.00231694018444	-1.37944068566443	-0.765858098398426	-0.159057630271877	0.444503979680255	1.04888356774866	1.65805581384834	2.2754919254053	2.90406475735766	-2.73691321017122	-2.07850898168356	-1.40072929560322	-0.699208530659228	0.0319968780760342	0.799989867342453	1.61027896170307
27	2.97882545171862	-2.66274390044024	-2.02519415883545	-1.39252000799353	-0.765713988234186	-0.145979433084988	0.465255969329161	1.06636361160834	1.65561559383291	2.23142735437556	2.79281036666683	-2.94313808977509	-2.40776486059731	-1.87962869838442	-1.3523087217371	-0.819059653422219	-0.274459985688767	0.284671560845619	0.859347188985762	1.44906061391529	2.05250633605829	2.66810229492269	-2.98890771941067	-2.35360303149431	-1.71049900076187	-1.06086769458966	-0.406011357533875	0.252650848377305	0.913524573172313	1.57483686122744	2.23470618364762	2.89128592463964	-2.74022926361132	-2.09466800967351	-1.45584670913247	-0.823762065215576	-0.197799491846788	0.423171727633328	1.04066586281776	1.65645296247133	2.27247821235646	2.89086887916659	-2.76911010116909	-2.13796257726882	-1.49433968224141	-0.830773712701038	-0.133523900837537	0.624946221826366	1.49967282230222
28	3.02228018854963	-2.65445389744339	-2.0509701833417	-1.45081631689943	-0.854374760416204	-0.262030487473721	0.325857724685009	0.908999917774966	1.48723288692455	2.06059136670317	2.62938443861622	-3.0889238997212	-2.52694035738685	-1.96647591038628	-1.40589206549249	-0.843428862461109	-0.277369816417698	0.2938139230759	0.871374212832708	1.45626285809374	2.04916325528112	2.65055133454702	-3.02242784558707	-2.40318068497021	-1.77478145367094	-1.13729114997646	-0.491061523713881	0.163102675616528	0.823782363660166	1.48885982823608	2.15559555550402	2.82090462656297	-2.80140922970057	-2.14749123914149	-1.50226967447677	-0.866645708142295	-0.240787560410824	0.375663656350966	0.983366067910651	1.58306918226611	2.17543450286681	2.76086723928461	-2.94386857573431	-2.37322682710485	-1.81263196265624	-1.26727233516097	-0.749639700467973	-0.294876569540487	-0.0314299676749544
29	3.09580484068117	-2.60960231900623	-2.03331907129664	-1.45859942116291	-0.885495520227268	-0.314034496700358	0.255791688843508	0.824037716323579	1.39081700649702	1.95631334583385	2.52079059239352	3.08459888859757	-2.63500925760888	-2.07114178547965	-1.50638781854554	-0.940088181282419	-0.371532011581564	0.20003640912581	0.775419238971279	1.3554779820277	1.94115870040788	2.53352757486207	3.13381025914705	-2.53976465634635	-1.91923420893548	-1.28611086930842	-0.638903184097594	0.0231898377785814	0.699510885587264	1.38713416614234	2.08055597008553	2.77246562529493	-2.8276718564076	-2.15908869235464	-1.50802370732353	-0.87528217320318	-0.260259146236487	0.338235762011556	0.921390526496011	1.49002685982888	2.04436792884955	2.58384730829784	3.10689280732077	-2.67253496085753	-2.19250414894691	-1.74232111781602	-1.32893572644448	-0.956737302287603	-0.620513959941127
30	-3.08875316431662	-2.536202402886	-1.98399687757512	-1.43209149900377	-0.88043127572104	-0.328950425729057	0.222428401963853	0.773794766879196	1.32525094124267	1.8769123397443	2.42890802394104	2.98138155313022	-2.74869269444731	-2.19476525939826	-1.63981813993785	-1.08361482708857	-0.525871891339387	0.0337618440367507	0.595736249756078	1.1606454295137	1.72929472896584	2.30280000217581	2.88273600898536	-2.81182598330053	-2.21124590772469	-1.59396091468278	-0.953198681885127	-0.279939789642115	0.435548324518553	1.19734876241045	1.99203085515643	2.78506596154637	-2.74185845250955	-2.03682287481126	-1.37954525241306	-0.760574845921798	-0.171115617741615	0.395299351323364	0.942984973612877	1.47463944719264	1.99181695055459	2.49528687311585	2.98532214856526	-2.82121221073602	-2.35781112739359	-1.9070815371453	-1.46762428581407	-1.03694267269549	-0.611440419132464
31	-2.97592714980796	-2.44738692310833	-1.9184670354677	-1.38909438744808	-0.859196469235203	-0.328703947500452	0.202446200639427	0.734307048863593	1.2669176867292	1.80029897868496	2.33444939743438	2.86934130003273	-2.87826722233713	-2.34209260632037	-1.80543734475237	-1.26844626094348	-0.731286881052564	-0.194141934053142	0.342800777753469	0.879361318640148	1.41538403372776	1.9507592935836	2.48545507328141	3.01956885401733	-2.72976034677917	-2.19540272418784	-1.65883752631067	-1.11590225869718	-0.554134924535041	0.0845345655631247	1.7312880352617	-2.57435679759674	-1.92569401575228	-1.37518130855842	-0.851965738919064	-0.341923051417877	0.159495398494237	0.654111281495691	1.14273707356987	1.62575909301664	2.10338558494982	2.57577726793374	3.04313139634686	-2.77744134771394	-2.31912887169982	-1.86450022121361	-1.41275801271397	-0.962945249281883	-0.513995183258912
32	-2.86077119319966	-2.35608520257122	-1.85058679393202	-1.34419534176835	-0.836836894618557	-0.328448817307841	0.181014466400836	0.691574557861729	1.20322098853537	1.71590203526429	2.22951465238281	2.74389384835074	-3.02438338236439	-2.50926730584318	-1.99435720835868	-1.48016963707171	-0.967333534780037	-0.456602295893049	0.0511285854281003	0.554792898472801	1.05310602753711	1.54448627397136	2.02692784196745	2.49780093957693	2.95354801505733	-2.89393196895181	-2.48504604694903	-2.11183148591034	-1.78386084442149	-1.50576575186663	-1.26635336945658	-1.03410175580019	-0.774689688791903	-0.472238103092781	-0.128895530178748	0.246251082546296	0.644134839981663	1.05772875348086	1.48202423215033	1.9135474471257	2.34990765449297	2.78946760564267	-3.05206551429627	-2.60904856511119	-2.16511599655166	-1.72051030754802	-1.27532065692935	-0.829524948561856	-0.383024831129566
33	-2.75349378929502	-2.27274043806473	-1.79085132925715	-1.30771581510915	-0.82322672644995	-0.337285558586494	0.150190601582685	0.639260090338589	1.1299453671567	1.62221928738415	2.11598909195142	2.61107864573956	3.10720996064886	-2.67919971232823	-2.18231131553347	-1.68598528937587	-1.1910426174727	-0.698444058448876	-0.209275802303106	0.275271835533127	0.753930834803684	1.22538599757973	1.688311250001	2.14141783669598	2.58352584212928	3.01367432317934	-2.85190221441832	-2.44682154810399	-2.05344228818528	-1.66997178613289	-1.29368673547015	-0.921229510955388	-0.549119420509346	-0.174302517206135	0.205462887938693	0.591485156433315	0.984244746799581	1.3836153684968	1.78909849465643	2.20001434213577	2.61563365184123	3.0352572008663	-2.82492808379966	-2.39909111165162	-1.97086621664621	-1.54061748803361	-1.10863332609186	-0.675136985711678	-0.240297089786466
34	-2.6627839099866	-2.20607765338172	-1.74790071811989	-1.28806328628993	-0.826359963380425	-0.362571983554026	0.10352843519216	0.572170651578754	1.04357392689348	1.51793023122241	1.99538032923065	2.47598245741688	2.95967410642332	-2.83695578297901	-2.34796679668068	-1.85721002983714	-1.36559705660729	-0.874264468746427	-0.384517260132986	0.102259633562634	0.584708157755277	1.06160320777283	1.53193995036285	1.99499151034403	2.45033531670299	2.89785337697233	-2.945470945496	-2.51284115964486	-2.0867968450993	-1.66651664172293	-1.25105448342305	-0.83939605199996	-0.430517449437773	-0.0234408571942854	0.382718627047159	0.788719604355018	1.19517658511408	1.60255712693708	2.01119103340371	2.42128765562833	2.83295732838944	-3.03695161751845	-2.62209065818049	-2.20570455056867	-1.78787480262694	-1.36869269053955	-0.948249623944767	-0.526629677196691	-0.103903771551001
35	-2.59883928730864	-2.16712293991853	-1.73371791792189	-1.29832874453886	-0.860606836444649	-0.420141250139145	0.0235510676794667	0.471034446476358	0.922960937423903	1.38007015815151	1.84317599194868	2.31312996937094	2.79074724592658	-3.00650602863617	-2.51196235706964	-2.00910813989719	-1.49908503330388	-0.98401206833414	-0.466893110248707	0.0487613645173467	0.559506738843565	1.06251580202862	1.5559082988931	2.03879555612739	2.51111570566696	2.97338454035406	-2.85672705606882	-2.4118331234578	-1.97406416135624	-1.54239626329867	-1.11587329568157	-0.693623477618281	-0.274864755769147	0.141095508858695	0.554863543832392	0.966963423131196	1.37784200837709	1.7878744097523	2.19736994419317	2.60657857465529	3.01569776931574	-2.8583056357039	-2.44894686505622	-2.03932767351983	-1.62938783504697	-1.21908334743908	-0.808379554765552	-0.397244493564952	0.0143575847958412
36	-2.57588045536729	-2.17247463712233	-1.76787239777018	-1.36180632246918	-0.953939908808225	-0.543844576649337	-0.130967261646892	0.285415936475054	0.706266986892467	1.13288461931841	1.5670502030225	2.01124248661226	2.46894462402911	2.945044345061	-2.83697092051168	-2.30240941914158	-1.72656508013334	-1.10829844581796	-0.462516869841883	0.179968287241585	0.790414133318097	1.3574905508677	1.8843512694652	2.37931945501084	2.85050222283946	-2.97893666069517	-2.53800270616868	-2.106578964806	-1.68230058682941	-1.26345341428182	-0.848775677396784	-0.437324062297683	-0.028383476438158	0.378594200893938	0.784032230092469	1.18825845097491	1.59152629052446	1.99403013487788	2.39591692430892	2.79729521488755	-3.08494276575563	-2.68437366651052	-2.28414940067023	-1.88425098515002	-1.4846692779591	-1.08540066258841	-0.686442906355353	-0.287791120838903	0.110566256434322
37	-2.60258970570035	-2.23251018345224	-1.86296960841814	-1.49407050487135	-1.12594897852158	-0.758788030265482	-0.392837469848329	-0.0284445441383337	0.333897411578115	0.693468739836529	1.04918518879681	1.39934687223328	1.74115324307132	2.06969347386705	2.37565115868769	2.63955865314959	2.8165197210558	2.8063366187338	2.54902615574929	2.37976618392711	2.46478870702674	2.6887661233745	2.97752662786684	-2.98365393231929	-2.64261599772038	-2.28964923216873	-1.92864629945455	-1.56190733578708	-1.19088014334149	-0.816527881932737	-0.439524919496269	-0.0603673965730697	0.320561281810643	0.702950118956939	1.08653495779858	1.47108196740394	1.85637692165002	2.24221832313059	2.62841315708188	3.01477447642193	-2.88206504682845	-2.49591217526638	-2.11012469944938	-1.72486969646347	-1.34030828911729	-0.956595257685817	-0.573878979677185	-0.192301845567613	0.187998712920123
38	-2.65419764312081	-2.31674483078639	-1.98126065349988	-1.64805774110112	-1.31751030044274	-0.990065938085809	-0.666258558011851	-0.346721193023684	-0.0321963039205144	0.276461215761243	0.578296789310424	0.87229844079949	1.1574885522423	1.43308853797962	1.698772162074	1.9549905229377	2.20328516957587	2.44642833822168	2.6882174882247	2.93288594351068	-3.09885864210367	-2.83772466121904	-2.56520913058842	-2.28075517917042	-1.98463808835206	-1.67763670218725	-1.36077000902512	-1.03512287542709	-0.701747761889321	-0.36161899138738	-0.0156187396311493	0.335460013559315	0.690902826646177	1.05006076933061	1.41233787940965	1.77718047998763	2.14406888287703	2.51251151720189	2.88204124040504	-3.03097188175469	-2.66057997700373	-2.29036908271311	-1.92071754167	-1.55198113924019	-1.18449351010838	-0.818567395587254	-0.454496927641352	-0.0925610307712088	0.266972030300819
39	-2.67419291892712	-2.35960307526273	-2.0465244502935	-1.73505873760364	-1.42530513447835	-1.11735586303044	-0.811290248282704	-0.507167173254282	-0.205015838313729	0.095175056329414	0.393469293741775	0.68999548709464	0.984958537307004	1.27864852534183	1.57144510753111	1.86381556138524	2.15630517624253	2.44951971500647	2.74410102588832	3.04069821651023	-2.94324760068451	-2.64078966739952	-2.33460980345222	-2.02429271952308	-1.7095197945427	-1.39007143474944	-1.06582501086209	-0.736750265292848	-0.40290384508162	-0.0644241016853193	0.278473329156302	0.625499262010223	0.976294596437571	1.33043474387154	1.687435814385	2.04676335552725	2.40784402791241	2.7700800342916	3.13286551291808	-2.78758169634358	-2.42546260816034	-2.0644950612519	-1.70516209979347	-1.34789098852084	-0.993051056661667	-0.64095522018475	-0.291864389712306	0.0540061805657601	0.396479542750307
40	-2.63383619135721	-2.33369836958496	-2.03408767232327	-1.73497168076765	-1.43630704290232	-1.13803787474391	-0.840094120698128	-0.542389922808317	-0.244822059119157	0.0527314806662803	0.350412710340638	0.648384583489742	0.946831590723125	1.24595997471268	1.54599754365299	1.84719309140241	2.14981545939734	2.45415229484208	2.76050856353407	3.06920485496168	-2.90260984434932	-2.58821917973144	-2.27045412644057	-1.94895567015383	-1.6233657795647	-1.29333580331638	-0.958538828709068	-0.61868737670505	-0.273557683767506	0.076978800890163	0.432917459187695	0.794079169994912	1.16007178546891	1.53026370862512	1.90378040948616	2.27953282738692	2.65628025121527	3.0327206684915	-2.8755928209461	-2.5034178708454	-2.13486770373009	-1.77063714973444	-1.41118811472242	-1.05677425787461	-0.707479290292919	-0.363259152236454	-0.0239813061945136	0.31054245035289	0.640530791591166
41	-2.55101829889112	-2.26325320468297	-1.97548779134988	-1.68767264256973	-1.39975234281493	-1.11166497144779	-0.823341548460411	-0.534705415187164	-0.245671526192383	0.0438543808542525	0.333976782755492	0.624811597157038	0.916487719628835	1.20914898002531	1.50295666130118	1.79809276908273	2.09476429935861	2.39320882913716	2.69370185637906	2.99656644717281	-2.98099939195592	-2.67216484612389	-2.35955638806279	-2.0424883660122	-1.72011238211528	-1.39137291026139	-1.05495579469168	-0.709236256114204	-0.352245059702633	0.0183040821220896	0.404840401564929	0.809476683209303	1.23311874519077	1.6741872869144	2.12752856440452	2.58463744190514	3.03582105360559	-2.81000671653929	-2.39081294695522	-1.99071494397051	-1.60845348335105	-1.24179772669101	-0.888334671496113	-0.545852913603172	-0.212474928898852	0.113334361366992	0.432808053836778	0.746930377900353	1.05648724832298
42	-2.45787431130455	-2.18397113807598	-1.91003207356465	-1.6360402379337	-1.36197917063062	-1.08783317085823	-0.813587701448656	-0.539229866111759	-0.264748972417299	0.00986280376056417	0.284609631784809	0.55949109024322	0.834501043604497	1.10962627860283	1.38484482469696	1.66012384848696	1.93541695891791	2.21066067703904	2.48576969148189	2.76063030426355	3.03509110846796	-2.97423599514596	-2.70125530764663	-2.42953177350066	-2.15960308632093	-1.89225633847285	-1.62869306918987	-1.37084733400609	-1.12204924015083	-0.888554328970397	-0.683546721264636	-0.539405384339713	-0.550586024424204	-0.943820606952931	-1.44757494610816	-1.53800723867223	-1.42322211253168	-1.23140132304426	-1.00533179689862	-0.76160202522331	-0.507783350604839	-0.247787422412483	0.0161682243852261	0.282734006460575	0.551041927131624	0.820508955685206	1.09072990002052	1.36141565822387	1.63235589809964
43	-2.37346088403568	-2.11504428556838	-1.85678937205885	-1.59871988712943	-1.34086561588558	-1.08326349510595	-0.825958907514273	-0.569007189921424	-0.312475389530997	-0.0564443075579369	0.198989125747673	0.453709096095612	0.707577718600587	0.960431368472186	1.21207648472421	1.46228482183184	1.7107881648651	1.95727260079647	2.20137257645077	2.44266520880732	2.68066569981836	2.91482531749593	-3.13865098798248	-2.91405183904752	-2.6952459361404	-2.48289492571597	-2.277565012012	-2.07962070966109	-1.88908946216579	-1.70551657381963	-1.52785155058131	-1.35442301877286	-1.18305092873598	-1.01129973045397	-0.836810700552793	-0.657609005462312	-0.472295125868936	-0.280089466539136	-0.0807591581690913	0.125516076398015	0.338287531117354	0.556959863708016	0.780881233886386	1.00940254860442	1.24191227703056	1.47785407923437	1.71673334690782	1.95811712826247	2.20163044697439
44	-2.2909528624326	-2.0469072742616	-1.80300320859721	-1.55925613085874	-1.3156846546516	-1.07231093621822	-0.829161084065795	-0.586265572643194	-0.343659644004476	-0.101383675251821	0.140516517877497	0.381989479585787	0.622978062737863	0.863419585889695	1.10324626651121	1.34238600611546	1.58076360680501	1.81830249570097	2.05492702039424	2.29056535120777	2.52515298128118	2.75863675128235	2.99097924278487	-3.06102201873799	-2.83098905775768	-2.60207167825437	-2.37420375965691	-2.14728768236313	-1.92119539769803	-1.69577162803169	-1.47083913159285	-1.24620569613403	-1.02167228139322	-0.797041565447091	-0.572126102190103	-0.346755376051805	-0.120781224524299	0.10591865538235	0.333439147180251	0.561847916878445	0.791187044847207	1.02147568411356	1.25271333785825	1.4848833942853	1.71795663030393	1.95189447777388	2.1866519237884	2.42217998166961	2.65842771889301
45	-2.19080363575996	-1.95753062079116	-1.7239817343732	-1.49012099384898	-1.25591009986684	-1.02130855393584	-0.786273869789639	-0.550761901741208	-0.314727315632561	-0.078124229488618	0.159092949074534	0.396968464085358	0.635543912316411	0.874856695732599	1.11493823249713	1.35581195565303	1.59749115679251	1.83997676556713	2.0832551923699	2.32729639673842	2.5720523719781	2.81745624984691	3.06342222034956	-2.97333888234652	-2.72657639368161	-2.47960864250258	-2.2325777542495	-1.98563026510261	-1.73891202058352	-1.49256303932052	-1.24671272515919	-1.00147577074253	-0.756949013438824	-0.513209395439233	-0.270313063119417	-0.0282955345771144	0.212827217854362	0.453056974449334	0.692410988413574	0.930919436905699	1.16862279381145	1.40556927803367	1.64181248987617	1.87740930851827	2.11241808911589	2.34689717046081	2.58090368374583	2.81449263927862	3.04771625992221
46	-2.07780962319574	-1.85307769807977	-1.62750882347666	-1.40100228505208	-1.1734478270854	-0.944725204106661	-0.714703906843246	-0.483243156567916	-0.250192292936561	-0.0153917176263514	0.22132540159666	0.460130417641828	0.701195193893258	0.944686487321503	1.19075842940739	1.43954288654315	1.69113765463065	1.94559274410762	2.20289545970967	2.46295555496522	2.72559236174701	2.99052629503483	-3.02580802899249	-2.75751311959107	-2.48832304983715	-2.21883566905395	-1.94966492312949	-1.68140566150535	-1.41460099894269	-1.14971637241921	-0.8871228863947	-0.627090612598943	-0.369790795642413	-0.115304808222323	0.13636269782013	0.38526881908628	0.631517465528928	0.87524569968346	1.11661201879051	1.35578681072226	1.5929449231187	1.82826011997839	2.06190112817732	2.29402896537446	2.52479526426752	2.75434134772606	2.98279785331562	-3.07290055957358	-2.8462736998543
47	-2.00602187540897	-1.79323486533498	-1.57940645273841	-1.36437591431158	-1.1479548883608	-0.929921546168276	-0.710013364358497	-0.487918164690741	-0.263263040015609	-0.0356007697967046	0.195606601868881	0.431007092629331	0.671380424604905	0.917659969483879	1.17095013572011	1.43252907049986	1.70381766753565	1.98628299538992	2.28123095973051	2.58944333950053	2.91065928072356	-3.04015955461797	-2.70036692346068	-2.3583962900474	-2.01997679800791	-1.69002698291273	-1.37177474283735	-1.06660281540842	-0.77443755415883	-0.494312518977942	-0.224850899181883	0.0354161258279828	0.287876505819933	0.533762200248932	0.774129703575481	1.00986807936139	1.24171827541087	1.47029530503681	1.69610938362056	1.91958449363073	2.14107402099356	2.36087362715357	2.5792317155551	2.79635789059193	3.01242977942332	-3.05558677151848	-2.84119201837318	-2.62746055432188	-2.41429714265378
48	-2.06739327257234	-1.88016026112505	-1.69358527324093	-1.50777616635304	-1.32286807351347	-1.13903220317661	-0.956488226367289	-0.775522061567049	-0.59651197710576	-0.419967853507996	-0.24659188732596	-0.0773753830058043	0.0862415094452314	0.242095972869845	0.386813714541475	0.51490124716772	0.617014541678772	0.67673903767842	0.665949671951516	0.54768607277264	0.324571842860768	0.107520872299583	-0.000358460737090254	-0.00334581065194622	0.0614777824245286	0.167110146760498	0.297900139295177	0.444923864718212	0.602915636668518	0.768628348909808	0.939972861689516	1.11555313076436	1.29440489723401	1.47584274336152	1.65936713634126	1.84460597159971	2.03127667246766	2.21916093932974	2.40808751244082	2.59792014638293	2.78854905499118	2.97988471725078	-3.11133198633587	-2.91879194530481	-2.72573223303253	-2.53219684466619	-2.33822352502793	-2.14384495599322	-1.94908969175798
49	-2.23155428180242	-2.0742028440879	-1.9190206645843	-1.76619952358212	-1.61594011722214	-1.46844793641936	-1.32392698260715	-1.18257075171036	-1.04454995377809	-0.90999661781761	-0.77898463903058	-0.651507530495086	-0.527455160812178	-0.406592486791462	-0.288544426385648	-0.172791559945409	-0.0586807207232973	0.0545476175607921	0.167716704940452	0.28166098077722	0.397171728990322	0.514949532770666	0.635570212206297	0.759467389686783	0.886931076231822	1.01811891388125	1.15307547281752	1.2917551296138	1.43404501521004	1.57978575991462	1.72878889030212	1.88085057016761	2.03576190051816	2.19331625845094	2.35331424184006	2.51556676852453	2.67989680862597	2.84614014094852	3.01414543831165	-3.0994113959668	-2.92828662976391	-2.755781330492	-2.58200099390483	-2.40704172551085	-2.23099109549297	-2.05392895212599	-1.87592818111679	-1.69705540483547	-1.51737161974882
50	-2.25958771298824	-2.10979940781816	-1.96082101762193	-1.81263052676708	-1.66519770518533	-1.51848356801124	-1.3724399838461	-1.22700947204047	-1.08212522639699	-0.93771139622933	-0.793683645634734	-0.649949998427595	-0.506411960201353	-0.362965891667565	-0.219504590359996	-0.075919022758632	0.0678998624260315	0.212059315322251	0.356663036263048	0.501809567943846	0.647590888209469	0.794091248713706	0.941386287820028	1.08954242873224	1.23861655759381	1.38865596246545	1.53969850351464	1.69177297777425	1.84489963836603	1.9990908277229	2.15435168646304	2.31068090346549	2.46807147768216	2.62651146768962	2.78598471045068	2.94647149587053	3.1079491882688	-3.01279251744766	-2.84940986375367	-2.68511642981364	-2.5199415162582	-2.35391511961009	-2.18706764898787	-2.01942968755571	-1.85103179386849	-1.68190433832835	-1.51207737017971	-1.34158051077613	-1.17044286921452
51	-2.10765310459856	-1.95752696595633	-1.80750831614074	-1.6575737936126	-1.50769882850209	-1.35785774306238	-1.20802387013565	-1.05816968844784	-0.908266973118691	-0.758286959368723	-0.608200517042721	-0.457978333266455	-0.307591100325528	-0.157009705712635	-0.00620542124008912	0.144849911839712	0.296183704624147	0.447822451953703	0.599791575801669	0.752115282692245	0.904816436774518	1.05791644974929	1.2114351884078	1.36539090011275	1.5198001561486	1.67467781250187	1.83003698731376	1.9858890539828	2.14224364868794	2.29910869095356	2.45649041578419	2.61439341585559	2.77282069225272	2.93177371228951	3.09125247302043	-3.03192973802518	-2.87140504298019	-2.71036274338557	-2.54880801686362	-2.38674714918963	-2.22418745933333	-2.06113722517813	-1.89760561033594	-1.73360259237691	-1.56913889270769	-1.40422590825944	-1.23887564508723	-1.07310065393551	-0.90691396778895
[truncated: 58 more columns]
