# Supplementary material for: Reconstructing spruce budworm outbreak severity: a comparison of paleoecological and tree-ring signals
Source: PLoS One. 2025 Aug 12;20(8):e0329406. doi: 10.1371/journal.pone.0329406 (PMC12342301; doi:10.1371/journal.pone.0329406)
Supplement: S7 Dataset — (ZIP) [file pone.0329406.s007.zip › Belanger wavelet data/Lepidopteran_scales/WS_wavelet_power.corr.txt]

V1	V2	V3	V4	V5	V6	V7	V8	V9	V10	V11	V12	V13	V14	V15	V16	V17	V18	V19	V20	V21	V22	V23	V24	V25	V26	V27	V28	V29	V30	V31	V32	V33	V34	V35	V36	V37	V38	V39	V40	V41	V42	V43	V44	V45	V46	V47	V48	V49	V50
1	0.108431250501533	0.0881352824546439	0.0574734775864974	0.0314690851646326	0.0157609808267114	0.00817989612213456	0.00489005606548879	0.00334993040378384	0.0024739114845996	0.00192101265335929	0.00154198788688769	0.0012669202841443	0.00106706638812321	0.000901610340563649	0.000758413908261751	0.000646158033871348	0.000552558480695857	0.000469532130678482	0.00040791360773267	0.000370056522249281	0.000340947410233865	0.000318369385431137	0.000309760500065095	0.000301520373223109	0.000285212830757594	0.000269937065502728	0.00025408791127271	0.0002327945399833	0.000211058943027739	0.00019215468414127	0.000173780568676563	0.00015612443349724	0.000142346640881023	0.000131118540484291	0.000120791694833066	0.000114198114346084	0.000110752662389425	0.00010679340599791	0.000101797035136623	9.65036045846808e-05	9.05261559322277e-05	8.28409074994326e-05	7.46440752905988e-05	7.06689351314697e-05	7.18247496633965e-05	7.2845942931333e-05	7.54538222859062e-05	8.21448478698852e-05	8.50352075165001e-05
2	0.144103116540313	0.114669286451056	0.0708531356502005	0.0350187930563523	0.0148837612506916	0.00635790110995314	0.00336626054027282	0.00225623172764822	0.00167112324887353	0.00130370033843531	0.00105111327296098	0.000866337912229111	0.000737651082584359	0.000625867291889394	0.000521619048681443	0.000442750397184751	0.000376551576819014	0.000312299820686843	0.000266111174266606	0.000243446849015285	0.000225430652612805	0.000210736370417747	0.000211609514601824	0.000211712774699422	0.000200387556695244	0.000190786510328613	0.000181391812965685	0.000164849815727602	0.000147491195352915	0.000133735630817026	0.000119902640507872	0.000105851144162965	9.58037402066205e-05	8.79323366603307e-05	7.99094038892316e-05	7.56913083754759e-05	7.49830606347551e-05	7.318754743272e-05	6.98615166772877e-05	6.63656204769285e-05	6.22005522442982e-05	5.55694200932931e-05	4.75421228796265e-05	4.42130510087997e-05	4.65361071650787e-05	4.75661891783434e-05	5.0168773226646e-05	5.81116585158324e-05	6.12211058035343e-05
3	0.171524698611821	0.13386314331971	0.0785161861969553	0.0347750998890352	0.0119200311183918	0.00357692864263647	0.00144037052519902	0.000981559683885979	0.000766669098964158	0.000613389649210298	0.000501924172797292	0.000416697189681782	0.000364955523412951	0.000313966016952003	0.0002565329606811	0.000217456661013917	0.000185195847284848	0.000146123174227496	0.000118932763493734	0.000111889347984294	0.000104505835639457	9.64100711250685e-05	0.000103663742350999	0.000109499309801369	0.000102324539867269	9.81126400960648e-05	9.56615036983268e-05	8.54806627414946e-05	7.43453125180898e-05	6.74124560210606e-05	5.98450840787752e-05	5.10081730727219e-05	4.57645235906053e-05	4.20232908886205e-05	3.69066448440485e-05	3.49985865154934e-05	3.64772332136075e-05	3.64613102663802e-05	3.47312895087933e-05	3.32442975017314e-05	3.152990609953e-05	2.71164379726706e-05	2.05278803433292e-05	1.8283011315157e-05	2.1204707422855e-05	2.15737935780546e-05	2.32527054349601e-05	3.0922427678012e-05	3.33637192239386e-05
4	0.18624249260584	0.143585049412906	0.0813195051775041	0.0332270266363617	0.00939066107079298	0.00166098091114469	0.000244080419993886	0.000216014438165917	0.000219992933371229	0.000186810044168751	0.000156639264450445	0.000130163241257641	0.000122782506004623	0.000109985380631254	8.46757133889698e-05	7.2300076165286e-05	6.41776608277185e-05	4.51743878552577e-05	3.18544764463273e-05	3.35304024457415e-05	3.18412611954805e-05	2.68218350876222e-05	3.48013591567436e-05	4.13464636897227e-05	3.59849537999028e-05	3.46182305858102e-05	3.64210832196567e-05	3.1281404015557e-05	2.52293963417022e-05	2.34101612962982e-05	2.07589068888394e-05	1.62133117386674e-05	1.44729929816492e-05	1.36668702855764e-05	1.08114989632356e-05	1.01399460137927e-05	1.22211537546217e-05	1.27866360233053e-05	1.18551832192639e-05	1.15968809439803e-05	1.17473303341637e-05	9.71168072385783e-06	5.28144023785046e-06	4.05006692299682e-06	6.63989297031408e-06	6.15040665549608e-06	6.70460874948084e-06	1.27895673889038e-05	1.40487849998968e-05
5	0.189555459188288	0.146156083345202	0.0825188673127762	0.033390336552394	0.00922002086655859	0.00149023565539376	6.86539637303378e-05	2.63861156810841e-05	4.5827851951455e-05	3.64678126488984e-05	2.98536494555577e-05	2.27988523231944e-05	2.72827610896147e-05	2.76971271453667e-05	1.69823203934553e-05	1.49226878714685e-05	1.68650105440075e-05	9.409319560362e-06	3.26866448579661e-06	6.48603669608299e-06	6.39512698439818e-06	2.94673445053002e-06	8.43335832245915e-06	1.25943559590233e-05	8.04446648763144e-06	7.50633888540642e-06	1.04084681779078e-05	8.11199667651946e-06	4.98980656727252e-06	5.3445605830035e-06	5.07608662802228e-06	2.98220768102315e-06	2.72876871199891e-06	3.11969473762991e-06	1.69261476510216e-06	1.40975534939353e-06	2.9074834312819e-06	3.23181375334262e-06	2.53572813745743e-06	2.62713644287561e-06	3.50697755626066e-06	3.1665318360098e-06	8.74886328316232e-07	2.58513131931876e-07	1.80513280595222e-06	9.33802293246531e-07	1.06208623204974e-06	5.1529137839553e-06	5.32412660857447e-06
6	0.186241867462506	0.145518942774497	0.0846188072044025	0.0362547673115413	0.0113301485741256	0.00257238017229481	0.000446185218552201	8.32034813737135e-05	2.10891355046351e-05	5.39477518881671e-06	3.25731314119668e-06	1.12207486954499e-06	4.79322907927545e-06	6.75765697538256e-06	1.77913674337355e-06	1.57112902220366e-06	4.97084650399175e-06	3.00727866045167e-06	1.69668322322636e-07	1.72919344619411e-06	1.75183864435409e-06	1.49272249351825e-07	3.14471593708074e-06	4.68492656816376e-06	1.17166969803223e-06	7.52375749228885e-07	2.95696314639867e-06	1.96616965275121e-06	2.83653614545354e-07	8.48039553667507e-07	1.18089403841045e-06	2.5919156502669e-07	2.7058261554349e-07	7.75168499491727e-07	2.41673200417563e-07	1.10452576281569e-07	7.88112472205278e-07	7.67407984829104e-07	2.43077214128377e-07	3.20012038610695e-07	1.15824659163079e-06	1.66931112122216e-06	1.00190770085529e-06	6.75162328664383e-07	1.10933204978894e-06	4.7817943095604e-07	9.6222481199856e-07	3.40813608987089e-06	2.83168742109826e-06
7	0.180837363919093	0.144421314933317	0.0880692031128395	0.0409349576030674	0.0146236986434251	0.00414308615574201	0.000988038463072326	0.000206884910816494	3.32041107058385e-05	2.02358339329394e-06	2.77658952058969e-07	4.04225830716774e-07	2.42156968281214e-06	3.63648330458733e-06	1.4576781449066e-06	1.28443009341223e-06	3.58775962744072e-06	3.85669961825559e-06	2.73198704464563e-06	2.7691954364753e-06	2.75088506218392e-06	2.7571392067771e-06	4.24264519346566e-06	4.07279009452355e-06	1.49365931285201e-06	8.63527852701019e-07	1.829951120955e-06	1.28274221935641e-06	2.82137350890691e-07	4.27575818011669e-07	6.55013663805118e-07	2.92835436882238e-07	2.6722520039854e-07	5.81491545523356e-07	5.41596236457459e-07	5.1331873819251e-07	6.27766044769448e-07	4.21571174838768e-07	1.06721505748834e-07	1.87885545189406e-07	8.56336867234755e-07	1.75738817631497e-06	2.19125827640883e-06	2.23096174555563e-06	2.18110778425211e-06	2.12766678144683e-06	3.1349117642261e-06	4.43410997108551e-06	3.23122898699076e-06
8	0.175883887388353	0.143964475917468	0.0923624605356937	0.0463976052964615	0.0183854435649863	0.00590519115609732	0.00162428527478406	0.000401320466912426	8.30511201952931e-05	1.01794190517572e-05	5.56233573785949e-08	1.53647945886722e-06	4.1197208405255e-06	5.48083128420295e-06	5.04130172320099e-06	5.16638451378541e-06	6.59808851410105e-06	7.58310938925476e-06	7.54622091148923e-06	7.37203817410849e-06	7.56131933583543e-06	8.22896952036748e-06	8.73124577896882e-06	7.49425593344083e-06	5.02999062191388e-06	3.60822007899253e-06	3.17480558490744e-06	2.38887867816612e-06	1.5093917977722e-06	1.19683194359111e-06	1.14166386234254e-06	9.96680476571664e-07	9.87984828978357e-07	1.17823390697332e-06	1.29072738200825e-06	1.23849543359969e-06	1.03230796794662e-06	7.20280753280371e-07	5.33509859594889e-07	7.0544317857205e-07	1.44902814636392e-06	2.79856784744715e-06	4.26680791193576e-06	5.28659768151358e-06	5.88924551134823e-06	6.69102360082139e-06	7.95820177246655e-06	8.25602523856245e-06	6.05602354948676e-06
9	0.17231707767322	0.144485125320252	0.0972366539858278	0.0523348074039794	0.0225454560070564	0.00789489167106846	0.00236368529222274	0.000663107278153114	0.000181394857254863	4.15465085531557e-05	6.11864705132366e-06	3.5984764618941e-06	8.13329198901534e-06	1.16044049196804e-05	1.30529403271262e-05	1.39586498043885e-05	1.52512394334047e-05	1.66275467038359e-05	1.7676493787833e-05	1.85109955781071e-05	1.94073294161515e-05	2.0112006965434e-05	1.95937921476706e-05	1.70860696772901e-05	1.34217231770563e-05	1.01489488552545e-05	7.70891537496698e-06	5.75453604965639e-06	4.25836181683052e-06	3.3527231220831e-06	2.91009818490167e-06	2.72649813011329e-06	2.73051859479198e-06	2.83560618030061e-06	2.82660854464683e-06	2.53210219189899e-06	1.99643337970849e-06	1.46697018964398e-06	1.23821108480874e-06	1.57688836093504e-06	2.82606780803048e-06	5.23904904102283e-06	8.50814935730441e-06	1.18447268336816e-05	1.47397608931748e-05	1.71662666443851e-05	1.86029694301932e-05	1.75630388011089e-05	1.33766430121256e-05
10	0.170402250258774	0.146225263625243	0.102909804463006	0.0590247013337584	0.027420517896742	0.0103191438131555	0.00323684349858604	0.000943244339055901	0.000306139402355198	0.000112392773156593	4.13162842182703e-05	2.05595147588652e-05	2.10144379314771e-05	2.62230072374202e-05	3.00696308080572e-05	3.22842917627995e-05	3.40998996472231e-05	3.63494280225318e-05	3.91938852213943e-05	4.2277538828489e-05	4.48512061258964e-05	4.57937116813036e-05	4.39387922347968e-05	3.89908706653114e-05	3.20716434250777e-05	2.49291018687239e-05	1.87566430662418e-05	1.39685922378225e-05	1.0592585548458e-05	8.47338443273412e-06	7.32127766155602e-06	6.80491612351003e-06	6.61134843520233e-06	6.42113649221384e-06	5.92149265226583e-06	4.95618837615353e-06	3.6757700654786e-06	2.49619408478465e-06	1.93802637488094e-06	2.58319211845056e-06	5.10413853567761e-06	1.00137259099685e-05	1.71362322669884e-05	2.54107250093933e-05	3.33269690531049e-05	3.93126564284025e-05	4.16353533776476e-05	3.8806238930527e-05	3.10945335712025e-05
11	0.170274984121209	0.149504668351813	0.109872524362963	0.067050386158101	0.0335989709712067	0.0136293712247464	0.00443648966780837	0.00121773910930941	0.000372959963259146	0.000183529226627273	0.000116552570949553	7.98613368894443e-05	6.556037082895e-05	6.43528812734209e-05	6.66720034886778e-05	6.86236663689974e-05	7.06895036385578e-05	7.4501266072346e-05	8.07111271369974e-05	8.82572170711121e-05	9.4705192898276e-05	9.72341565256929e-05	9.38635959963115e-05	8.44682677892276e-05	7.09157816369477e-05	5.60869469706774e-05	4.25381252535213e-05	3.17531476044031e-05	2.41344776150927e-05	1.93397907754912e-05	1.66548462708855e-05	1.52669031896536e-05	1.43948388019495e-05	1.33436302377624e-05	1.16076076898804e-05	9.04761036888737e-06	6.01065436592031e-06	3.2779156536546e-06	1.92107706247009e-06	3.20590925677182e-06	8.46176154321825e-06	1.86637962217843e-05	3.37183860224011e-05	5.19043508525181e-05	6.99565857222596e-05	8.37883664858969e-05	8.96304619172453e-05	8.55622991681655e-05	7.29711569935655e-05
12	0.172079265260198	0.154680158889616	0.118704683122174	0.0771538873756728	0.0419320898586176	0.0186501179071507	0.00653669486405199	0.0016960791467359	0.000330217467387759	0.000134940062353238	0.000161278446621522	0.000173216462621196	0.000163639013658251	0.000151557353193767	0.000142477928264329	0.000136305894096934	0.000134360440492486	0.000139040744579773	0.000150984520242411	0.000167401268882657	0.000182631872347233	0.000190384189496698	0.000186381495725767	0.000170096459917453	0.000144739766904095	0.000115634236747992	8.80145573166141e-05	6.5425350099796e-05	4.9229116038652e-05	3.89967405937904e-05	3.32548649158445e-05	3.01622156989953e-05	2.79476881103497e-05	2.51777104403504e-05	2.09864119827014e-05	1.52872222965342e-05	8.86121510832015e-06	3.25992596953526e-06	6.04321391753795e-07	3.37114605604327e-06	1.40611295294802e-05	3.44887721424039e-05	6.46393410435812e-05	0.000101573808029418	0.000139231855865107	0.000169730485667546	0.000186000418834318	0.000184783432363184	0.000168473856246829
13	0.175933386709392	0.162055392785698	0.129945093274265	0.0901215870183843	0.0534838891965621	0.0266487910853678	0.010738984439217	0.00321245554833098	0.000547465169241384	7.01966396734159e-06	9.35466270578602e-05	0.00022939027011931	0.000289304877650804	0.000291200632415524	0.000268558379657496	0.00024309072885996	0.000227765441000574	0.000230044742262032	0.00025105256085137	0.000284527737591597	0.000318521562452164	0.000339829648899551	0.000339096352530128	0.000314134008958823	0.000270050979109169	0.00021651217040158	0.000163806767161213	0.000119619567699866	8.75764009958969e-05	6.75133679764792e-05	5.67265519897055e-05	5.14036828171013e-05	4.77832384447585e-05	4.29563140516385e-05	3.5380670190039e-05	2.51292795278215e-05	1.38440410806143e-05	4.44582217908453e-06	7.65738846420794e-07	7.18876905570468e-06	2.81057657969088e-05	6.67648282438498e-05	0.000123412893898651	0.00019343419342616	0.000266882323011749	0.000330542452085495	0.000372295826678764	0.000385917912698237	0.000373741804249804
14	0.181837907262016	0.171756166800162	0.143925623844298	0.106576952803369	0.0693054557634799	0.0391638348904701	0.0188795911328942	0.00750640418258072	0.00231962595748397	0.000545474580873025	0.000230579400670221	0.000332934264409688	0.000441866997102055	0.000465219664152687	0.000425660408519742	0.000367380637638299	0.00032601037164165	0.000321904950460076	0.000358749795130821	0.00042446381374276	0.000495942116991101	0.000547504586335138	0.000560121079032872	0.000527570236346419	0.000457186901752206	0.000365570675178299	0.00027182395804575	0.00019143019374712	0.000132833639636401	9.71017020096161e-05	7.97759577836912e-05	7.3611756355483e-05	7.11839641859167e-05	6.68260118764835e-05	5.77261646804183e-05	4.41894339144027e-05	2.92280553272455e-05	1.78253587746641e-05	1.6267618777282e-05	3.16514607162164e-05	7.11400293730045e-05	0.000140264848864241	0.000240095213635237	0.00036433953005124	0.000498443433087365	0.000622349858791895	0.000716595058878921	0.00076907712745535	0.00077894886620025
15	0.189543588299981	0.183545338554444	0.16050075976309	0.126585430741109	0.0898916861550643	0.0573422469484314	0.0327725446974894	0.016769421217679	0.00776328639383778	0.0034260713039265	0.00167541377125269	0.00108997217183473	0.00089455558515147	0.000763235837794012	0.000614781109855703	0.000470009333605188	0.000372992148794756	0.000354514205634916	0.000418512001084737	0.000541572806375205	0.000681563055862884	0.000792108299416889	0.000837866929700244	0.000804929107736946	0.000702773266792227	0.000558035021956372	0.000403674843022977	0.000268303003552915	0.000169282476139121	0.000110899524599479	8.67680683404162e-05	8.45383574618504e-05	9.09319433625279e-05	9.56777989511055e-05	9.36387569288779e-05	8.50897688879025e-05	7.46834463720706e-05	6.99916424552844e-05	8.04085566887711e-05	0.000116532590061542	0.000189253380534838	0.000307431746592647	0.000473898793139506	0.000681228389908023	0.000910031229416307	0.00113197325782446	0.00131721517280713	0.00144309575768466	0.00149979805932502
16	0.198388244220087	0.196588568518787	0.178696524423216	0.149121951187228	0.114395953688576	0.0808530767643409	0.0528606523753459	0.0322084130886362	0.0185535215346931	0.0103714845755093	0.00585728691051677	0.00348538943573508	0.00221201553905048	0.00144442085196404	0.00091351882499026	0.000538039382831058	0.00031811133355664	0.000265930341134369	0.000369315037271915	0.000581514819169048	0.000830358726485309	0.00103873287306727	0.00114707689712093	0.00112913838166237	0.000995658604788024	0.000785924830192762	0.000551805955942256	0.000340946480573082	0.00018478347450657	9.40968639971205e-05	6.16230366407807e-05	6.91361058288764e-05	9.57374264612615e-05	0.000124619944314075	0.000146771270170773	0.000161469103036917	0.000174596301619329	0.000196366250394906	0.000239712249888798	0.000319451155593167	0.000451065667277686	0.000647591976067277	0.000914266215146785	0.00124273461141815	0.00160815962055168	0.00197194077816641	0.0022899850907113	0.00252326600715754	0.00264607414741138
17	0.207169800096176	0.209291947469311	0.196486663785792	0.171738177636188	0.140113782709413	0.107090391735023	0.0770645810945525	0.0525724557818402	0.0343053136307541	0.0216489378778501	0.01336438064094	0.00813249501379373	0.00486167359236152	0.00278924700761495	0.00145564825967563	0.000622487704177139	0.000179962787152077	6.796633087789e-05	0.000222855453707335	0.000554031190055092	0.000947662217698058	0.00128866609823191	0.00148819497569988	0.00150413945401067	0.00134670577625311	0.00106803142550519	0.000741083183205748	0.000436264658447626	0.000203516596988433	6.42908836042874e-05	1.35811917464536e-05	2.8943801969834e-05	8.20170299776555e-05	0.00014843345551684	0.000213646911880431	0.00027428217972686	0.000336364287460761	0.000412540925066948	0.00051988588412137	0.000678394005626113	0.000908822522888079	0.0012282563243841	0.00164318383848536	0.00214222107595174	0.00269220324800952	0.00324071154850099	0.00372525719066574	0.00408602139851156	0.00427742731104634
18	0.214195833647562	0.219429240809737	0.211021518655677	0.190901365064268	0.162904441497928	0.131592284004319	0.101063916383138	0.0741727458598539	0.052305287864899	0.035617944640508	0.0234935111962905	0.014993027568046	0.00917724204645275	0.00527354761354469	0.00272274397214051	0.00115409974858999	0.000328274063593902	7.50002515840907e-05	0.00024326489274653	0.00067458391315044	0.0012021126313837	0.00166984355611219	0.00195976450061811	0.00201333112780012	0.00183754168339347	0.00149323975523257	0.00107054744644822	0.000660549005022862	0.000332339276183191	0.000121174872035467	2.87492116210359e-05	3.259876064783e-05	9.95760991707087e-05	0.000198420033026586	0.00030815798766571	0.00042143657762241	0.000543884291907743	0.000691503315667332	0.000887629313238384	0.00115965135752287	0.00153447702648475	0.00203170266809636	0.0026549167995636	0.00338369851290122	0.00417010454947719	0.00494254842712344	0.00561710341222922	0.00611298339081684	0.00636724545704473
19	0.217624803926223	0.224683316452414	0.219424314790903	0.203087243778034	0.178587094676178	0.149679798613723	0.120032070076866	0.0925069876339784	0.0688351286116184	0.0496616618055717	0.0348332993933937	0.023755895849767	0.0156961630335435	0.00997214019341501	0.00603540085937449	0.00347683829104957	0.00199220592462402	0.00133625395595021	0.00128481091866145	0.00161561658507899	0.00211071428658219	0.00257562195413471	0.00286484849484208	0.00290167169079474	0.00268318941032488	0.00226805823633727	0.00175111222844807	0.00123337903822989	0.000796519453302247	0.000487902625893429	0.000318132137768164	0.000268800533971345	0.000305879079048763	0.000393803983607267	0.000506563761978024	0.000634062583930461	0.000783823470800391	0.000979061250674726	0.00125414549367341	0.00164788980999654	0.00219470510765122	0.00291409074555692	0.00380023308523238	0.00481485153613339	0.00588669735039674	0.00691953498795989	0.00780741955721224	0.00845311107422092	0.00878423222318882
20	0.216025429366966	0.223409733403385	0.219783215117781	0.20601098014363	0.184397123644094	0.158079781365881	0.130297761969998	0.103761163516229	0.0802854701200361	0.0607292546104221	0.0451684604488539	0.0331854769849812	0.0241554634113845	0.0174550222392893	0.0125699085768996	0.00911716084985313	0.00681512753352292	0.00543567876386151	0.00476400221443	0.00457936847726655	0.00465901221970066	0.00479875497008057	0.00483927102380048	0.00468647882541797	0.00431801256471242	0.00377352567702575	0.00313239986702032	0.00248618604524216	0.00191377037921975	0.0014651829714927	0.00115645280496842	0.000974472036716336	0.000888532566633445	0.000864390667843419	0.00087714671039031	0.000920335600917756	0.00100984657107617	0.00118227276355866	0.00148797250408632	0.00197970108766761	0.00269841560978711	0.00365884379492963	0.00483831960453686	0.00617255552771204	0.00756081593072264	0.00888033029652396	0.0100065797693337	0.0108337788533073	0.0112897762199775
21	0.208884380540799	0.21521102647424	0.211766956224004	0.199259363411509	0.179616352802285	0.155534363846793	0.1298926470356	0.105206831202561	0.0832604692674236	0.0649773743746846	0.0505137635760411	0.0394898751385188	0.0312615481144128	0.0251496879515874	0.0205833100499611	0.0171512125933877	0.0145850894375123	0.0127083303030879	0.0113820986155453	0.0104692406851968	0.00982320949968339	0.00929804199349791	0.00876899439985431	0.008152234642039	0.00741498282213745	0.00657269420442565	0.00567507982792459	0.00478623905125883	0.00396518918706504	0.00325189656554151	0.00266148667999377	0.00218671594869263	0.00180679350383866	0.00149954154694232	0.00125359106857281	0.0010775861023489	0.00100401895858129	0.00108627217720752	0.00138871413023387	0.00197125810261714	0.00287144970824772	0.00408845658256216	0.00557369852854806	0.00723176548840133	0.00893265204167113	0.0105328137773769	0.0118993868355913	0.0129305431351472	0.0135662599912905
22	0.196853530313771	0.201126525249409	0.196744424080366	0.184357842090078	0.165647079258315	0.142979988846306	0.118946305075706	0.0958924947318542	0.0755700654180504	0.0589651222505143	0.0463172353749818	0.0372834943321919	0.0311746947059389	0.0271893831125053	0.0245919219733417	0.0228109896109381	0.0214631052333916	0.0203240135822083	0.0192766873893521	0.0182604423317207	0.0172357558777801	0.0161686323970355	0.015030288379605	0.0138041499797114	0.0124924488809513	0.0111176425071955	0.00971762504494315	0.00833669454073155	0.00701568910763913	0.00578457986988864	0.00465962394316801	0.00364561136663402	0.00274231190568476	0.00195319937473261	0.00129395419261589	0.000798109652847967	0.000517552281214622	0.000516496677566142	0.000859053546328558	0.00159241372569568	0.00272951473890506	0.00423615919519954	0.00602725706722734	0.00797486098036694	0.00992728331534077	0.0117348413348486	0.0132750938415785	0.0144700731171199	0.0152904555527912
23	0.181784647588904	0.183621736712204	0.177774951739488	0.164850812240496	0.1463195394095	0.124262015923286	0.10100916180661	0.0787591568232021	0.0592579738594271	0.0436047632852562	0.0322054140305172	0.024858449346019	0.020929047113592	0.0195557109383347	0.0198396638942354	0.0209839801340409	0.0223702462094284	0.0235784088192422	0.0243663942012688	0.0246292412301753	0.0243545377011522	0.0235847823951731	0.0223907882115531	0.0208553885847119	0.0190643040693815	0.0171008118343706	0.0150419694534202	0.0129555961001444	0.0108982931288805	0.00891519315781192	0.00704192341582706	0.00530870342001586	0.00374583214667625	0.00238924480673316	0.00128445540815215	0.000487154685137918	5.91232044776481e-05	5.9037853213472e-05	0.00052915785543987	0.00148050607154563	0.00288050172579276	0.00464742512093364	0.00665511454659172	0.0087488458365573	0.0107699600613465	0.0125835544311786	0.0141017050697004	0.0152952068981488	0.0161898695638151
24	0.166623373470304	0.166462282398022	0.159509292458389	0.146296202197509	0.128068231087868	0.106604909221336	0.0839524764698619	0.0621234720040901	0.0428237994704546	0.0272568037533349	0.0160320432029191	0.00918062874550496	0.00625660673272689	0.00649012597890905	0.00895489490731315	0.0127182596382623	0.0169535460066542	0.0210069665344456	0.0244220228154343	0.0269310608984543	0.0284261612226813	0.0289207268511685	0.0285103817654117	0.0273384876167598	0.0255687189808364	0.023365166267205	0.0208793741631819	0.0182433176882788	0.01556724372216	0.0129413083269767	0.0104398884355914	0.0081273213468586	0.00606367802197951	0.00430909151450747	0.00292524044799827	0.00197293234385451	0.00150542064318484	0.00155812266151961	0.00213664517107811	0.00320616318936375	0.00468580451443524	0.00645134529026619	0.00834800048759155	0.0102125558634202	0.0119011341649051	0.013316442692834	0.0144273713580841	0.0152749206833173	0.0159616113512317
25	0.154924183422083	0.154061741806782	0.1473325257194	0.135154563561896	0.118514463356817	0.0988470683137943	0.0778470192202262	0.0572466877933452	0.0386003184674098	0.0231104462509553	0.011521368407328	0.00408911988974458	0.000622152887086295	0.000575236432286184	0.00317296110951629	0.00753888988752451	0.0128106339047615	0.0182279663926706	0.0231884630267758	0.0272714775682025	0.0302356410544051	0.0319973157482398	0.0325978484344292	0.0321666112734031	0.0308852846131956	0.0289571057854478	0.0265831914122805	0.0239466863980013	0.0212044330298645	0.0184850616200892	0.0158918411706108	0.0135082738330208	0.0114042792127684	0.00964092832294994	0.00827209553938601	0.00734212381404399	0.00687961117872361	0.00688860268376176	0.00733958417089465	0.00816341433669326	0.00925138178578419	0.0104637183166509	0.0116471415655302	0.0126596352436404	0.0133982759550296	0.0138242035245293	0.0139784615469633	0.0139837553728854	0.0140300561669761
26	0.149670306612534	0.149905702028415	0.145285861408789	0.136083790090794	0.123000197914635	0.107087354679807	0.0896245866778296	0.0719657981795043	0.0553837439255651	0.040934978045713	0.0293640015746274	0.0210567270421138	0.0160441005305829	0.0140485985165289	0.014560783101773	0.016930749736076	0.0204599249900306	0.0244814908020966	0.0284217071505176	0.0318386114643617	0.0344382673826557	0.0360715055442174	0.0367158143633185	0.0364477689158777	0.0354113102758719	0.0337865216419114	0.0317624989732661	0.0295166629110574	0.027201556464788	0.0249389469451523	0.0228200122154718	0.0209096387683614	0.0192524746118953	0.017878419265781	0.0168057089911481	0.0160406179245194	0.0155739178781538	0.0153754153704567	0.0153888507493408	0.0155299283997443	0.0156900365041514	0.0157472328159443	0.0155844349586814	0.0151127799717889	0.0142962834992523	0.0131727554100054	0.0118658375594871	0.0105842035877176	0.00960625697481688
27	0.151670441332856	0.154556852895634	0.153612439218367	0.148950260326809	0.140983677770403	0.130382349750143	0.117996704579585	0.104762369955063	0.0915989070910664	0.0793173219630199	0.0685483662544722	0.0596993203219646	0.0529418142751637	0.0482283665564103	0.045331551310873	0.0438975153264984	0.0435050153066832	0.0437219757728726	0.0441533333141408	0.044476152505387	0.0444602596234517	0.0439746496876825	0.0429815106068064	0.0415208017094817	0.0396889112353724	0.0376150236963236	0.0354385037452267	0.0332899233045921	0.0312774260839139	0.0294790688008644	0.0279407515563512	0.0266785039648412	0.0256833618743686	0.0249269399537026	0.0243660995173176	0.0239457702897947	0.0235998714599202	0.0232511911751359	0.0228117968191053	0.0221858537996064	0.0212764942953865	0.0199975834712223	0.0182900031480404	0.0161406650704061	0.0136012130221179	0.0108026161994914	0.00796185446809286	0.00537775007556068	0.00341461068830896
28	0.158568869295969	0.164652640500565	0.167787538339032	0.167936682547237	0.165262619571259	0.160106012504277	0.152945166631861	0.14434240847444	0.134885018375166	0.1251287114488	0.115550618286866	0.106516655573449	0.0982655877353829	0.090909491205692	0.0844481843367121	0.0787937531217759	0.0738006693943719	0.0692970850843615	0.0651135125815303	0.0611060526449053	0.0571724128681978	0.0532600247832452	0.0493665206718855	0.0455336146100619	0.0418360099585054	0.0383673013476375	0.0352249361444408	0.032496147718342	0.0302463961434092	0.0285113094473378	0.0272924986373982	0.0265570292457196	0.0262398762155372	0.0262484483203089	0.0264682791376879	0.0267692236463837	0.0270118963555969	0.0270545195560156	0.0267606826256791	0.0260086242377566	0.0247024650020645	0.0227853361770415	0.0202536487412374	0.0171709747607739	0.0136793595122358	0.0100055373668713	0.00645962947646219	0.00342451415877397	0.00133513294642593
29	0.165489260474115	0.17403686378881	0.180256585975911	0.184000650609686	0.185252972430006	0.184122572256378	0.180825505254626	0.175658142266419	0.168965615252738	0.161109552068992	0.152438887268239	0.14326667359568	0.133854645647213	0.124406041872677	0.115066084581139	0.105928693482965	0.0970475275467849	0.0884492987835519	0.0801474156613484	0.0721543081542847	0.0644911805959231	0.0571943715585653	0.0503179328990503	0.0439324496226465	0.0381204912742584	0.0329693959737929	0.0285623186134394	0.0249686042653231	0.0222345631885112	0.0203756261026005	0.0193706666384964	0.0191590271360216	0.0196405181973596	0.0206784240628551	0.0221053651010732	0.0237317554635808	0.025356535452124	0.0267798226390228	0.0278170721591038	0.0283142275219933	0.0281631586565052	0.0273164308915855	0.0258001654808086	0.0237235042556545	0.0212830582298129	0.0187607803666417	0.0165140128313883	0.0149570376518322	0.014534277755878
30	0.16725573681686	0.176663255628253	0.184106715360263	0.18938757098977	0.192400575185501	0.193134883114037	0.191667723657458	0.18815182762681	0.182798437031442	0.175858054087538	0.167601103384054	0.158300411127353	0.148216930177624	0.137589558753026	0.126629313149015	0.115517600001613	0.104407941074642	0.0934302517570818	0.0826966569692794	0.0723078236851131	0.0623588717605058	0.0529440707323242	0.0441597217601593	0.0361048476381109	0.0288795581054313	0.0225812091939565	0.017298717366767	0.0131056022047796	0.0100524955626716	0.0081599537960545	0.00741243253923848	0.00775422836760109	0.00908806429726223	0.0112768084705501	0.0141485830248656	0.0175052591883924	0.0211340599431449	0.0248217161254248	0.0283703575386969	0.0316140802586528	0.0344349303461919	0.0367769023164089	0.038656491590775	0.0401683893625852	0.041485089402415	0.0428495055916417	0.0445601796186416	0.0469492753729967	0.0503542737096588
31	0.160860206125472	0.169456255901442	0.17630559401857	0.181221095896742	0.184089446016631	0.184874391429133	0.183614503662757	0.180415946392261	0.175441230265789	0.168895277668504	0.161010285250074	0.152030854866721	0.142200684023511	0.131751804244392	0.120896980116918	0.109825484901261	0.0987020966610854	0.0876688473166811	0.0768488286234986	0.0663512244069156	0.05627669779172	0.0467223083919708	0.0377852550012924	0.0295649183712941	0.0221628981018196	0.0156809779988264	0.01021719531473	0.00586041112420594	0.00268396312323299	0.000739112456051892	4.90607960811352e-05	0.000604305817765285	0.00236002097475366	0.00523599349234069	0.00911944255521604	0.0138707826201462	0.0193321134871595	0.0253379311577423	0.0317272853997199	0.0383563856599385	0.0451104998802911	0.0519139216230881	0.0587368160639622	0.0655979050546811	0.072562217863483	0.0797335101358619	0.087241421084141	0.0952239683744169	0.103806530567413
32	0.14654909749572	0.153247894170418	0.158394059604504	0.161854927592176	0.163560420700688	0.163505183521597	0.161746298140904	0.158396879756121	0.153616241132987	0.147597624315642	0.140554692370322	0.132708034285387	0.124272861238472	0.115448877642678	0.106413024536843	0.0973154535753371	0.088278737983815	0.079400001266345	0.070755377651494	0.0624060332533781	0.0544048857226601	0.0468031638047972	0.039656037980263	0.0330267128535139	0.0269885797382552	0.0216252601348623	0.0170286038017971	0.0132949173558934	0.0105198729761232	0.00879266868999584	0.00819007388079966	0.0087709932245025	0.0105721213063294	0.0136051451804139	0.0178557934858958	0.0232848419779043	0.0298309824592008	0.0374152626332748	0.0459466263654758	0.0553279445668469	0.0654618417483328	0.0762556042577098	0.087624510763343	0.0994930554906077	0.11179373537883	0.124463332074154	0.137436919801329	0.150640145247903	0.163980624464702
33	0.126955776529278	0.131399930619748	0.134510377863124	0.136220972912413	0.136518760531955	0.135444118630252	0.133087370537304	0.129582135061362	0.125095981739236	0.119819202741857	0.113952674951022	0.107695848357903	0.101235854616396	0.0947385891807952	0.0883424000487816	0.0821547423698764	0.0762518626235025	0.0706812910659441	0.0654666758641897	0.0606143095057132	0.0561205917973623	0.051979648617881	0.0481903769946591	0.0447623027843059	0.0417197995466949	0.0391044055600369	0.0369751695033431	0.0354071352614692	0.0344882273311725	0.034314909773091	0.0349870578521662	0.036602501450509	0.0392516761528884	0.0430127580132307	0.0479475702027506	0.05409844429241	0.0614861067762253	0.0701085534720176	0.0799407807867974	0.0909351723077283	0.103022298666291	0.116111882574456	0.130093710902751	0.144838339963319	0.160197533610966	0.176004487722627	0.192074017125738	0.208202997434435	0.224171447997347
34	0.105315571947531	0.107614827950519	0.10879325660283	0.108837126060223	0.107776583797014	0.105684517885468	0.102672762404874	0.0988858894694371	0.0944930370856087	0.0896783905614963	0.084631047676793	0.0795350424994547	0.0745602753166504	0.0698550003277725	0.0655403696616727	0.0617073390129604	0.0584160275653737	0.0556974148395446	0.0535570701314418	0.0519804629805497	0.0509393068688705	0.0503983480578768	0.0503220257883175	0.0506804921571973	0.0514545788696774	0.0526394203370979	0.0542465742085183	0.0563046083029654	0.0588582361983192	0.0619661745990847	0.0656979595626516	0.0701299944674662	0.0753411118281487	0.0814079174636039	0.0884001543507053	0.0963762807890304	0.105379409485875	0.115433706748848	0.126541309330141	0.138679784759108	0.15180014211745	0.165825395587858	0.180649692580265	0.196138039971007	0.212126692465439	0.22842430124672	0.244813952558709	0.261056247539647	0.276893579201336
35	0.0844425060999191	0.084922584953849	0.0844496967427737	0.0830388808113575	0.0807404056772062	0.0776383761751271	0.0738474666000716	0.0695079635494136	0.0647794323064303	0.0598334262793996	0.0548457300126797	0.0499886558685932	0.0454239001237621	0.0412964079117698	0.0377296043788437	0.034822231244217	0.0326468955799435	0.0312503038122469	0.0306550308759297	0.0308625724182295	0.0318573543689757	0.0336113330437711	0.0360888106367063	0.0392511126505403	0.0430608200813715	0.0474853129010367	0.0524994547218299	0.0580873238482963	0.0642429665590653	0.0709702092749381	0.0782816139191376	0.0861966937710382	0.0947395256557765	0.103935899991952	0.113810145649836	0.124381754988195	0.135661919322166	0.147650069826181	0.160330506526594	0.173669191018099	0.18761077847949	0.202075972147682	0.216959298246031	0.232127419938942	0.24741813257668	0.262640205692537	0.277574255565832	0.291974840947469	0.305573969167732
36	0.0670109194835629	0.0662266680852863	0.0646264972651958	0.0622363035400251	0.059109667506756	0.0553267302894233	0.0509917948190954	0.046229769981642	0.0411816534444608	0.0359993127541821	0.0308398686345255	0.0258600056456375	0.0212105319947601	0.0170314831123849	0.0134480156042026	0.0105672741492193	0.0084763398943505	0.00724129154417786	0.00690733619674768	0.00749990180088735	0.00902653138294675	0.0114793837489371	0.0148381272766918	0.019073012036377	0.0241479187322011	0.0300232076935591	0.0366582235989606	0.0440133478833008	0.0520515272247738	0.0607392401080152	0.0700468920271078	0.0799486521855363	0.0904217602806917	0.101445341704203	0.112998774535543	0.125059653862216	0.137601400331165	0.150590562599068	0.163983869523226	0.177725099163466	0.191741849013632	0.205942315656226	0.220212221646008	0.2344120613063	0.248374872701626	0.261904776857279	0.274776553129545	0.286736536852742	0.297505127312993
37	0.0558970203167815	0.0547248502183251	0.0528927738990913	0.0504288881248793	0.0473821106005984	0.0438213015571028	0.0398335289116182	0.0355215492881458	0.0310006237340843	0.0263948260522759	0.0218330303524152	0.0174447806383488	0.0133562479578812	0.00968646994354997	0.00654404465285096	0.00402441761248898	0.00220786074140584	0.00115819765563788	0.000922285131955042	0.00153021840296206	0.0029961911656102	0.0053199117102548	0.00848845561245766	0.0124784233330906	0.0172582674269624	0.0227906578070009	0.0290347631341166	0.0359483401430065	0.0434895387852782	0.0516183478582846	0.060297622008466	0.069493645815546	0.0791762037483585	0.0893181363149027	0.0998943733525513	0.11088044613362	0.122250492049567	0.133974780413399	0.146016806609015	0.158330025347251	0.170854322609274	0.183512359767431	0.19620596138998	0.208812758516394	0.221183339018726	0.233139192523982	0.244471765101726	0.254942953968039	0.26428737021081
38	0.0530408245456636	0.0524681464491855	0.0514219941204932	0.0499266309912636	0.0480204864874349	0.0457553834715445	0.0431952151941319	0.0404141215457329	0.0374942423181788	0.0345231489278034	0.0315910739960454	0.028788069113032	0.0262012243298411	0.0239120783056527	0.0219943360167051	0.0205119924752482	0.0195179373952356	0.0190530888609704	0.019146075634833	0.0198134595986985	0.0210604636196089	0.0228821472391471	0.0252649540101131	0.0281885406250136	0.0316277893556515	0.0355549015232725	0.0399414702050481	0.0447604344066113	0.0499878236503592	0.0556042105294581	0.0615957985763028	0.0679550833315834	0.0746810355947141	0.0817787676060399	0.089258655753829	0.0971349079337278	0.105423580660582	0.114140071189714	0.12329613385185	0.132896497853211	0.14293519580934	0.153391747572076	0.164227381123857	0.175381509411047	0.186768716260748	0.198276532695232	0.20976430334478	0.221063447421494	0.231979406150052
39	0.0573683797650995	0.0579641396330247	0.0582461301510136	0.0582269479065552	0.0579274782968318	0.0573763024262993	0.0566087931986052	0.0556659369334167	0.0545929321419519	0.0534376298413779	0.052248889135702	0.0510749271178317	0.0499617431020732	0.0489516937231503	0.0480822877805966	0.0473852583864014	0.0468859557401835	0.046603087627314	0.0465488175177152	0.0467292129493601	0.0471450206501033	0.0477927303805329	0.0486658773693088	0.0497565238344544	0.0510568535797323	0.0525608099501863	0.0542657062766278	0.0561737389705747	0.0582933362369328	0.0606402795640954	0.0632385404333557	0.0661207809080292	0.0693284739389392	0.072911607559275	0.076927946998854	0.0814418405930365	0.08652256969279	0.0922422600317434	0.0986733924327347	0.105885974319402	0.113944459840487	0.122904534669276	0.132809910373758	0.143689300847749	0.155553777404574	0.16839471719779	0.182182568919979	0.196866657552906	0.212376233886863
40	0.0644729261695761	0.066047913719132	0.0673788592567157	0.0684616296532189	0.0692965077734958	0.0698879565277213	0.0702442371722113	0.0703769026221912	0.0703001934799429	0.0700303700166562	0.0695850171278194	0.0689823610763424	0.0682406365425128	0.0673775401518932	0.0664098024226641	0.0653529042532242	0.0642209570433465	0.0630267577524887	0.0617820221138922	0.0604977912930837	0.0591849999013957	0.0578551867634262	0.0565213244031664	0.0551987389564911	0.0539060891302797	0.0526663708124191	0.0515079128308935	0.0504653289742762	0.0495803915407481	0.04890279224688	0.0484907572495149	0.0484114843648249	0.0487413724686233	0.0495660157937242	0.0509799397425987	0.0530860602812116	0.0559948563281862	0.05982325407584	0.064693234002094	0.0707301853718368	0.0780610489412757	0.0868123057372851	0.0971078872566546	0.109067099012773	0.12280266362169	0.138418999997097	0.156010860114926	0.175662442712861	0.19744709295063
41	0.0694655733008496	0.0713437306373561	0.0729636717250595	0.0743078606470443	0.075361667933661	0.0761134966320701	0.0765548401674269	0.0766802774322881	0.0764874134600021	0.0759767764918595	0.0751516841233193	0.0740180924400893	0.0725844426039369	0.0708615192397327	0.0688623342689593	0.0666020486231075	0.0640979426670362	0.0613694442903659	0.0584382216026252	0.0553283450964395	0.0520665220966468	0.0486824043321506	0.0452089675560025	0.0416829602689606	0.0381454167184776	0.0346422273810647	0.0312247580250142	0.0279505061441909	0.0248837810376192	0.0220963911170247	0.0196683192452668	0.0176883641925623	0.0162547238503652	0.0154754939147515	0.0154690546172829	0.0163643180163792	0.0183008096107269	0.0214285607806521	0.0259077928932973	0.0319083797932991	0.0396090826747465	0.049196559678145	0.0608641615207527	0.0748105334676885	0.0912380523085864	0.110351133994705	0.132354452493682	0.157451112579474	0.185840818169826
42	0.0705903790925162	0.0722513677405788	0.0736268820342359	0.0746959277773656	0.0754403563467197	0.0758451579655579	0.0758987021963742	0.0755929226095556	0.0749234445898905	0.0738896573249477	0.0724947331197427	0.0707455992443526	0.0686528694920518	0.0662307444554093	0.0634968911699123	0.0604723141844451	0.057181231251683	0.0536509676452719	0.0499118835597653	0.0459973490879171	0.0419437808522094	0.0377907534494771	0.0335811974101592	0.0293616933471971	0.0251828693579838	0.0210999055493735	0.0171731458082354	0.013468812694736	0.0100598166805928	0.00702664601101086	0.00445831838973891	0.00245337065244349	0.00112085780662551	0.000581328491162013	0.000967740260909257	0.0024262753356862	0.00511701574738844	0.00921443631498989	0.0149076746662672	0.0224005396402031	0.0319112228141115	0.0436716825081848	0.0579266752690501	0.0749324163109994	0.0949548574457651	0.118267578381566	0.145149294637092	0.175880992429325	0.210742707525258
43	0.0698721173440983	0.0713318344260577	0.0725309016078912	0.0734544605917903	0.0740907131193054	0.0744311777119164	0.0744708897036439	0.0742085405529313	0.0736465545683638	0.0727911035500998	0.0716520623704512	0.0702429111171203	0.0685805920170694	0.0666853318573401	0.0645804429267487	0.0622921175231377	0.0598492327099914	0.0572831831734266	0.0546277606431571	0.0519190983274165	0.049195698114648	0.0464985568742904	0.0438714060258727	0.0413610756435764	0.0390179907510723	0.036896803193647	0.0350571576328349	0.033564584900329	0.0324915103045054	0.031918358657533	0.0319347319543583	0.0326406299700959	0.0341476787395777	0.0365803271325043	0.0400769677238805	0.0447909350530306	0.0508913323163918	0.0585636366745372	0.068010033766573	0.079449433774443	0.0931171244877908	0.109264021270736	0.128155479571725	0.150069642557893	0.175295304476088	0.20412927929714	0.236873273920509	0.27383027552038	0.31530047331014
44	0.0698516549915309	0.0714068568202919	0.0727742358970784	0.0739480529245415	0.0749255097348383	0.0757069016498732	0.0762957179563907	0.0766986890448396	0.0769257808190184	0.0769901391916141	0.0769079897706529	0.0766985001364475	0.0763836143238204	0.0759878711718049	0.0755382199927048	0.0750638484558938	0.0745960385953926	0.0741680673585243	0.0738151680515873	0.0735745683577122	0.0734856192692042	0.0735900272785733	0.0739321995171771	0.074559708248439	0.0755238772672417	0.0768804884041223	0.078690601579415	0.0810214768150851	0.0839475814239667	0.0875516604042074	0.0919258430271429	0.0971727538808889	0.103406592381268	0.110754141143489	0.119355660769977	0.129365626685664	0.14095326275718	0.154302826659716	0.169613603372519	0.187099565830474	0.206988665644938	0.229521721911247	0.254950882391629	0.2835376387196	0.315550385605528	0.35126152319726	0.390944111605058	0.434868096956974	0.483296139012402
45	0.0694630068119147	0.0710490053984658	0.0724967764879642	0.073805240414235	0.0749759268636292	0.0760130995787234	0.0769238483736378	0.0777181490168608	0.0784088929724793	0.0790118904635013	0.0795458517789012	0.0800323531322655	0.0804957946351956	0.080963359013125	0.0814649805068108	0.0820333339151623	0.082703853896144	0.0835147944123509	0.0845073375569557	0.0857257599066232	0.0872176630167636	0.0890342727118993	0.0912308094559262	0.0938669293550232	0.0970072323062577	0.100721830527962	0.105086967276777	0.11018567206461	0.11610843523879	0.122953881488105	0.130829418796658	0.139851836696306	0.150147825472965	0.161854386361134	0.175119101803439	0.19010023463343	0.206966625620308	0.225897360235948	0.247081177790038	0.270715599230396	0.297005753902905	0.326162890368058	0.358402561916563	0.39394248363246	0.433000064617554	0.475789626197347	0.522519324443105	0.573387803021657	0.628580610068816
46	0.064206698003922	0.0651409210514998	0.0659065255327812	0.0665016804734856	0.066927178319707	0.0671866485692566	0.0672867597120609	0.0672374094517196	0.0670519037757103	0.0667471260198423	0.0663436976060443	0.0658661325934517	0.0653429885433607	0.0648070164327051	0.0642953124345629	0.0638494742976685	0.063515764784496	0.0633452841592128	0.0633941530490699	0.0637237061388979	0.0644006961089756	0.0654975060097966	0.0670923669087332	0.0692695761759264	0.0721197102389755	0.0757398240728241	0.0802336281517781	0.0857116321272197	0.0922912431613981	0.100096805699016	0.109259568547104	0.119917564509726	0.132215387532573	0.146303852392603	0.162339522451067	0.180484091897418	0.200903610260072	0.223767538750542	0.249247630232414	0.277516627247074	0.30874677555441	0.343108154018857	0.380766825339073	0.421882816024343	0.466607938095424	0.515083469158201	0.567437711685954	0.623783456466686	0.684215379139893
47	0.0525852640185033	0.0522354309582193	0.0516466277346608	0.050817230171281	0.0497488229139752	0.0484465211435557	0.0469192879346058	0.0451802449622096	0.043246974294984	0.0411418090486834	0.0388921107024226	0.0365305308924486	0.0340952554901997	0.0316302287367775	0.0291853551408638	0.0268166767489666	0.0245865232649152	0.022563632330935	0.0208232370887441	0.0194471179213979	0.0185236150426995	0.0181475983605496	0.0184203908051536	0.0194496410956155	0.0213491417334673	0.0242385878742624	0.0282432726540481	0.0334937145517636	0.040125212466182	0.0482773243906531	0.0580932658926517	0.0697192250580242	0.0833035911493471	0.0989960949586625	0.116946859708574	0.137305362370539	0.160219306419963	0.185833408325723	0.214288101464929	0.245718162646728	0.280251268003125	0.31800648663899	0.35909272210352	0.403607113425434	0.451633409116061	0.50324032915881	0.558479931539747	0.617386001301026	0.679972481385197
48	0.04271345861916	0.0415455576031017	0.0401382383635534	0.0384962190804221	0.0366280005848257	0.0345461899688341	0.0322678129367999	0.0298146111225431	0.0272133205353119	0.0244959272703609	0.0216998966278911	0.0188683718273789	0.0160503385830969	0.0133007519207206	0.0106806217639215	0.00825705400313844	0.00610324397547891	0.00429841953394052	0.00292773116471984	0.0020820869219944	0.00185793028880776	0.002356959438993	0.00368578676674488	0.00595553796566451	0.00928139037588289	0.0137820507741067	0.0195791732548617	0.0267967183394376	0.0355602549495268	0.0459962073926312	0.0582310500232278	0.0723904527645494	0.0885983811977454	0.106976155445146	0.127641472589352	0.150707397876944	0.176281330451679	0.204463949844245	0.235348149910842	0.26901796735824	0.305547512415302	0.344999909607243	0.387426256955749	0.432864612261984	0.481339015426541	0.532858556016351	0.587416495498538	0.644989453719935	0.705536669312298
49	0.0498244522650739	0.0496071570141156	0.0492818154667002	0.0488625483973699	0.0483670122005633	0.0478166025927349	0.0472366389039941	0.046656525730091	0.0461098887899333	0.0456346819510395	0.0452732625452977	0.0450724322993218	0.0450834414460472	0.0453619538647691	0.0459679714126854	0.0469657159585905	0.048423468004521	0.05041336117916	0.0530111323025106	0.0562958271492195	0.0603494624721742	0.0652566452826811	0.0711041508126796	0.0779804610022117	0.0859752657560776	0.0951789295920235	0.10568192665407	0.117574247384526	0.130944780433288	0.145880673630482	0.162466678056463	0.180784479410655	0.200912021007633	0.222922822816116	0.246885301005818	0.272862092481087	0.300909388862219	0.33107628432926	0.363404141673468	0.39792598081322	0.434665893928875	0.473638491260049	0.514848381493284	0.558289690552689	0.603945622494168	0.65178806609807	0.701777250657203	0.753861454367675	0.807976768648189
50	0.0841482910995408	0.0868630929028934	0.0896762653543953	0.092606481684176	0.0956747569332441	0.0989045043190331	0.102321573029777	0.10595426590824	0.109833335646845	0.113991958302968	0.118465683152923	0.123292358133418	0.128512030366789	0.134166821527698	0.140300778080123	0.146959696690334	0.154190925399475	0.162043141413942	0.170566106638143	0.179810402328066	0.189827144480771	0.200667681790449	0.212383278192297	0.22502478217783	0.238642285196706	0.253284771558731	0.26899976231398	0.285832955618515	0.303827866088222	0.323025465604942	0.343463827969245	0.365177779695707	0.388198559122656	0.412553485863443	0.438265642464789	0.465353569965038	0.493830978866484	0.523706476857088	0.55498331444351	0.587659149494752	0.621725831549357	0.657169206613246	0.693968943074335	0.732098379286916	0.771524393335853	0.812207295479064	0.854100743786549	0.897151683544276	0.941300311069181
51	0.139986919708948	0.146360038050498	0.152988224971306	0.159885680567307	0.167067458888436	0.174549443813879	0.182348314974773	0.190481503545773	0.198967137848145	0.207823978832995	0.217071345641848	0.22672903157075	0.23681721089092	0.247356337101296	0.258367033303604	0.269869975496408	0.281885769678604	0.294434823732928	0.307537215124191	0.321212555493642	0.335479853258594	0.350357375334461	0.365862509083977	0.382011625565695	0.398819945101192	0.416301406108722	0.43446853806179	0.453332339326085	0.472902160509879	0.493185593834063	0.51418836889164	0.535914255026238	0.558364970418712	0.58154009783406	0.605437006851622	0.630050782283863	0.65537415838658	0.681397458379845	0.708108538737526	0.735492737666645	0.763532827188327	0.792208968251424	0.821498668358906	0.85137674126606	0.881815268417841	0.912783561929012	0.944248129072651	0.97617263842732	1.00851788803677
[truncated: 58 more columns]
