# Supplementary material for: Reconstructing spruce budworm outbreak severity: a comparison of paleoecological and tree-ring signals
Source: PLoS One. 2025 Aug 12;20(8):e0329406. doi: 10.1371/journal.pone.0329406 (PMC12342301; doi:10.1371/journal.pone.0329406)
Supplement: S7 Dataset — (ZIP) [file pone.0329406.s007.zip › Belanger wavelet data/Lepidopteran_scales/WS_wavelet_power.txt]

V1	V2	V3	V4	V5	V6	V7	V8	V9	V10	V11	V12	V13	V14	V15	V16	V17	V18	V19	V20	V21	V22	V23	V24	V25	V26	V27	V28	V29	V30	V31	V32	V33	V34	V35	V36	V37	V38	V39	V40	V41	V42	V43	V44	V45	V46	V47	V48	V49	V50
1	0.00615801069533355	0.00500536523817241	0.00326402479025785	0.00178718738481605	0.000895095169067179	0.000464551386927975	0.000277715302671298	0.000190248725895052	0.000140497995836148	0.000109097851500756	8.7572335978869e-05	7.19507395129165e-05	6.06006681680823e-05	5.12041140772028e-05	4.30717245901312e-05	3.66965064504092e-05	3.13808152002657e-05	2.66655956575909e-05	2.31661660966858e-05	2.10161923924024e-05	1.93630322352201e-05	1.80807845661061e-05	1.75918700888334e-05	1.71238980882417e-05	1.61977626756853e-05	1.53302237938245e-05	1.44301210945657e-05	1.32208312677547e-05	1.19864266297678e-05	1.0912818902551e-05	9.86931899799759e-06	8.86659451801947e-06	8.0841282650129e-06	7.44646373553878e-06	6.85998312524275e-06	6.48552152887109e-06	6.2898479578182e-06	6.06499448530225e-06	5.78124136930158e-06	5.48061768560254e-06	5.14114735244344e-06	4.70468792006995e-06	4.23917470154316e-06	4.01341916057003e-06	4.07905999950259e-06	4.13705544857164e-06	4.28516172682004e-06	4.66515740996777e-06	4.82930626497856e-06
2	0.00867052069031716	0.00689952059738866	0.00426315261861149	0.00210704096507237	0.000895538992994374	0.000382547681440446	0.000202544069581372	0.000135754897925828	0.000100549585972171	7.84421671769645e-05	6.32442906155024e-05	5.21265672327587e-05	4.43836269980553e-05	3.76577233997689e-05	3.13852251265556e-05	2.66397880323608e-05	2.26566802728895e-05	1.87907251547201e-05	1.60116068118327e-05	1.46479201287021e-05	1.35639060739136e-05	1.26797678202765e-05	1.27323039131483e-05	1.27385169558235e-05	1.20570914642374e-05	1.14794074198588e-05	1.09141391604333e-05	9.91882599333849e-06	8.87437754053921e-06	8.04672086121925e-06	7.21440556114782e-06	6.36894300132631e-06	5.76440212824192e-06	5.29078872591936e-06	4.80805798241474e-06	4.55425997093647e-06	4.51164550958946e-06	4.40361152155543e-06	4.20348803239037e-06	3.99314393252536e-06	3.74253651226528e-06	3.34354882972316e-06	2.86055548267122e-06	2.66024901305034e-06	2.80002466087369e-06	2.86200352450386e-06	3.01859804779291e-06	3.49651242531744e-06	3.68360433346453e-06
3	0.0109341317684932	0.00853333228303671	0.00500514697174865	0.00221679750803549	0.000759862527017158	0.000228017360890959	9.18188531764863e-05	6.25711807635275e-05	4.887261728923e-05	3.91015597413969e-05	3.19960045846092e-05	2.65630665228722e-05	2.32647065695622e-05	2.00142943142625e-05	1.63531270875267e-05	1.38621423311386e-05	1.18056222432022e-05	9.31486867118635e-06	7.58156999053839e-06	7.13257556638983e-06	6.66190109474741e-06	6.14582290493906e-06	6.60822043504138e-06	6.98021854355101e-06	6.52285070962978e-06	6.25435604112578e-06	6.09810420933524e-06	5.44910929818252e-06	4.73926758082977e-06	4.29732092775839e-06	3.81492601537669e-06	3.25160219001143e-06	2.91733689265616e-06	2.67884569184854e-06	2.35267644323961e-06	2.23104404070377e-06	2.32530287320472e-06	2.3242878380259e-06	2.21400474131286e-06	2.1192139229905e-06	2.00992714594817e-06	1.72858316198737e-06	1.30858442205917e-06	1.16548145230789e-06	1.35172990799742e-06	1.37525792867048e-06	1.48228300214188e-06	1.97120240740527e-06	2.12682666248051e-06
4	0.0125783086353506	0.00969734157692945	0.00549209699615328	0.00224406251344418	0.000634219568186245	0.000112178108472914	1.64845240824103e-05	1.45890244214738e-05	1.48577211076945e-05	1.26166395158327e-05	1.05789875613499e-05	8.79086935859052e-06	8.2923946836153e-06	7.42811183205267e-06	5.71876612057087e-06	4.88294942599906e-06	4.33438370637753e-06	3.05095461785419e-06	2.15136422710682e-06	2.26455168597129e-06	2.15047170520422e-06	1.81147339244754e-06	2.35038862656136e-06	2.79242708789508e-06	2.43032537199739e-06	2.33802062368016e-06	2.45978036032935e-06	2.11266048230732e-06	1.70392443437241e-06	1.58105827444743e-06	1.40199980212324e-06	1.09500273646851e-06	9.77466366849612e-07	9.23023044451514e-07	7.30179073892429e-07	6.84824224175348e-07	8.2538330353556e-07	8.63574429544457e-07	8.00666654392998e-07	7.83221625096669e-07	7.933825654774e-07	6.55900357665413e-07	3.56694030569258e-07	2.73530444306785e-07	4.48440213174457e-07	4.15381646064363e-07	4.52810939921867e-07	8.63772405960607e-07	9.48816519838851e-07
5	0.0135633072819029	0.010457941322393	0.00590449232488741	0.00238918676806042	0.000659722366711015	0.000106631189642901	4.91241355001144e-06	1.88801207040358e-06	3.27913129354779e-06	2.60939015406861e-06	2.13612534709293e-06	1.63133175408602e-06	1.95216995459686e-06	1.98181918846974e-06	1.21514004841909e-06	1.06776666807367e-06	1.20674614859649e-06	6.73267301597687e-07	2.33883534729881e-07	4.64096940955352e-07	4.57592056528545e-07	2.10848397623872e-07	6.0343411282229e-07	9.01166975730407e-07	5.75607641995344e-07	5.37102868473619e-07	7.44759622515758e-07	5.80439645814255e-07	3.57036827316845e-07	3.82420626577772e-07	3.63210445218759e-07	2.13386622202159e-07	1.95252242803094e-07	2.23224266572979e-07	1.21112070669315e-07	1.00872562985051e-07	2.08039860019786e-07	2.31246745423063e-07	1.81439564225578e-07	1.87980124649497e-07	2.50935607077673e-07	2.26575612718532e-07	6.26009515025458e-08	1.84974521958573e-08	1.29163101060854e-07	6.68165796864099e-08	7.59957111594443e-08	3.68707677152761e-07	3.80958509499434e-07
6	0.0141186266842265	0.0110315025107341	0.00641478398848212	0.00274840202243031	0.000858916097515527	0.000195007040239479	3.38244167038689e-05	6.3074909436244e-06	1.59872554619306e-06	4.08967210080002e-07	2.46930450498406e-07	8.50622709635749e-08	3.63365192286276e-07	5.12284575940976e-07	1.34872828768959e-07	1.19104175873413e-07	3.76830017066816e-07	2.27975832291875e-07	1.28622190898862e-08	1.31086726439428e-07	1.32803414010097e-07	1.13160332401492e-08	2.38394679716787e-07	3.55154993665614e-07	8.88219565725073e-08	5.70361137071735e-08	2.24161512939207e-07	1.49051422772262e-07	2.15032180785213e-08	6.42881970355028e-08	8.95212355261754e-08	1.96487986088786e-08	2.05123315619094e-08	5.87639869101881e-08	1.83207661240013e-08	8.37319079795241e-09	5.9745243815756e-08	5.81756776814853e-08	1.84272016194814e-08	2.42594781139222e-08	8.78043774921068e-08	1.26547166120464e-07	7.59526361776589e-08	5.11827173961542e-08	8.40962630648604e-08	3.62498345067514e-08	7.29443550583096e-08	2.58364039179394e-07	2.14664608606091e-07
7	0.014524096908544	0.0115993129312	0.00707334818948927	0.00328772372196319	0.00117451400338636	0.000332755264301278	7.93550960710296e-05	1.66161263828122e-05	2.66681459628767e-06	1.62525711887014e-07	2.2300399872194e-08	3.24657195340109e-08	1.94490297700266e-07	2.92067052834054e-07	1.17074581155487e-07	1.03160025918736e-07	2.88153771898735e-07	3.09753901454515e-07	2.19421715343477e-07	2.22410136967379e-07	2.20939524673126e-07	2.21441831277153e-07	3.40751427708452e-07	3.27109380158205e-07	1.19964437315719e-07	6.93549272343289e-08	1.46973981718404e-07	1.03024462969659e-07	2.26600860411217e-08	3.43410923603703e-08	5.26079440849535e-08	2.35193113378733e-08	2.14624047977715e-08	4.67029565994939e-08	4.3498733077807e-08	4.12276032834408e-08	5.04195298611196e-08	3.38588246616249e-08	8.57142273106397e-09	1.50901772006944e-08	6.87773775094463e-08	1.41146031027901e-07	1.75992653666695e-07	1.79181469412491e-07	1.75177408804911e-07	1.70885252102268e-07	2.51782935100324e-07	3.56129073812427e-07	2.59518729557169e-07
8	0.0149662452998809	0.0122501707975798	0.00785927159902711	0.00394804750170584	0.00156444721814196	0.000502482294979639	0.000138213068976167	3.41490095588588e-05	7.06695454443862e-06	8.66183280350717e-07	4.73308171255555e-09	1.30741529659629e-07	3.50553729405569e-07	4.6637282507593e-07	4.28972541717512e-07	4.39616039279893e-07	5.61442055202734e-07	6.45259079388146e-07	6.42120178973925e-07	6.27298687287829e-07	6.43404928394479e-07	7.00216365670451e-07	7.4295586731642e-07	6.37698394693265e-07	4.2801006175992e-07	3.07029299840993e-07	2.70149357446503e-07	2.03273562007119e-07	1.28436596634963e-07	1.01840371602476e-07	9.71460300743813e-08	8.48091585844807e-08	8.40692318245302e-08	1.00257834496599e-07	1.09830086776259e-07	1.05385585554569e-07	8.78407596211331e-08	6.12898577490214e-08	4.53972194222203e-08	6.00273044473098e-08	1.23300155613631e-07	2.38134678026382e-07	3.63069606919162e-07	4.49845172733847e-07	5.01125454200628e-07	5.69350052492738e-07	6.77176298757249e-07	7.02518580621933e-07	5.15316868016168e-07
9	0.0155346315479423	0.0130255411495828	0.0087660237338121	0.00471805790308903	0.00203250517522207	0.000711735800519714	0.000213089617151029	5.97800716096315e-05	1.63530063891272e-05	3.74547729796494e-06	5.51604802017767e-07	3.24407811020785e-07	7.33227930900664e-07	1.04615373702093e-06	1.17674128030257e-06	1.25839228790283e-06	1.37492109572962e-06	1.4989971689291e-06	1.59356125209029e-06	1.66879278464094e-06	1.74959856492686e-06	1.81312625606477e-06	1.76640844744509e-06	1.54033367222326e-06	1.20998758282941e-06	9.14942286592591e-07	6.94969770851626e-07	5.18779673308354e-07	3.83897421634194e-07	3.02252795179117e-07	2.62349522642867e-07	2.45797714535209e-07	2.46160165188843e-07	2.55633961652797e-07	2.54822811901586e-07	2.28272642062111e-07	1.79981330826645e-07	1.32249465320848e-07	1.11626504121426e-07	1.42158746017149e-07	2.54774063720541e-07	4.72307780591724e-07	7.67021859964649e-07	1.06781910204055e-06	1.32881057218524e-06	1.54756354375953e-06	1.67708435923991e-06	1.5833331224131e-06	1.20592354134394e-06
10	0.0162754795902968	0.0139662844246734	0.00982913323994003	0.0056375741542268	0.00261899170172968	0.00098560326677202	0.000309157773551817	9.00912632647402e-05	2.92400222840435e-05	1.07348716512199e-05	3.94620575444389e-06	1.96368277024609e-06	2.00713344533843e-06	2.5046149240442e-06	2.87201408291905e-06	3.0835410381887e-06	3.25695359008895e-06	3.47181080649619e-06	3.74349093404883e-06	4.03801721682736e-06	4.28383362774657e-06	4.37385432822134e-06	4.19668704582091e-06	3.72410058410308e-06	3.06323054536806e-06	2.38103128364031e-06	1.79148667898171e-06	1.33416981012052e-06	1.011720265669e-06	8.09310881671307e-07	6.99270725442875e-07	6.49951942029397e-07	6.31463882419803e-07	6.13296337148314e-07	5.65574296464332e-07	4.73376041919962e-07	3.51080578973989e-07	2.38416780404227e-07	1.8510500103098e-07	2.46726146736979e-07	4.87507074802794e-07	9.56432156400631e-07	1.63671781383412e-06	2.42703212919414e-06	3.18312935308396e-06	3.7548350234176e-06	3.97668072518784e-06	3.70646601632806e-06	2.96990471510424e-06
11	0.0172303917095952	0.0151286110018435	0.0111181724236619	0.00678493334617669	0.00339993237327866	0.00137917737106172	0.000448935321805668	0.000123224923272103	3.77404014577786e-05	1.8571609219449e-05	1.17941367757909e-05	8.08129346867266e-06	6.6341563667685e-06	6.51196861185906e-06	6.74664421260881e-06	6.94413602907579e-06	7.15318133039539e-06	7.53889952721129e-06	8.16728507167824e-06	8.93088570339567e-06	9.58336645275194e-06	9.83927623388981e-06	9.49820394718913e-06	8.54747600506801e-06	7.17607875462739e-06	5.67552580367376e-06	4.30449936314926e-06	3.21315062256588e-06	2.44220550165188e-06	1.95702364832476e-06	1.68532991849332e-06	1.54488178934696e-06	1.45663623129462e-06	1.35026279409887e-06	1.1745919598241e-06	9.15541830740987e-07	6.08227507348188e-07	3.31697406961892e-07	1.94396789766343e-07	3.24410967146378e-07	8.56258872642458e-07	1.88861870314718e-06	3.41201616890325e-06	5.25228236688322e-06	7.07901622121053e-06	8.47867572979144e-06	9.06984649516538e-06	8.65818274980198e-06	7.38406539862886e-06
12	0.0184483987999311	0.0165830627723652	0.0127261778480167	0.00827156997165892	0.00449548593234989	0.00199945538061543	0.000700790728639784	0.000181834484520363	3.54021939822968e-05	1.44667521715407e-05	1.72904567938985e-05	1.85703162802167e-05	1.75435301785488e-05	1.6248270752161e-05	1.52748771726439e-05	1.46131812527157e-05	1.44046116502865e-05	1.49063810887872e-05	1.61868580612341e-05	1.79468767680523e-05	1.95797303617334e-05	2.04108464068921e-05	1.99817227071338e-05	1.82358247652252e-05	1.55173660116356e-05	1.23969992039827e-05	9.43592855955704e-06	7.01416843244349e-06	5.27779081271569e-06	4.18079087729643e-06	3.56521170100114e-06	3.2336527184912e-06	2.99623603701591e-06	2.69927025996089e-06	2.24992649202158e-06	1.63892362652303e-06	9.4999958259397e-07	3.49492510055186e-07	6.4788526505768e-08	3.61416273835558e-07	1.50747578300672e-06	3.69749732276542e-06	6.92990140290055e-06	1.08895985540205e-05	1.49268698862125e-05	1.8196589132143e-05	1.99408679390928e-05	1.98103963699607e-05	1.80618674928912e-05
13	0.0199831630090325	0.0184068492689143	0.0147596430085942	0.0102363422753627	0.00607489741522083	0.00302686798800837	0.00121977346434428	0.000364882550619039	6.21831132983817e-05	7.9731932609088e-07	1.06253709566235e-05	2.60549930073929e-05	3.28603151313951e-05	3.30756419502389e-05	3.05038513639372e-05	2.7611141646566e-05	2.58704389227543e-05	2.61293303674443e-05	2.85154758921045e-05	3.23177099425471e-05	3.61788539595795e-05	3.85991050151227e-05	3.8515814508652e-05	3.56804994499087e-05	3.06733863152495e-05	2.45922509393905e-05	1.86057768305918e-05	1.35868317271972e-05	9.94725065877435e-06	7.66841736407474e-06	6.44321101612788e-06	5.83861990160791e-06	5.42739647545307e-06	4.87913659832515e-06	4.01866702506115e-06	2.85427626044325e-06	1.57245725096298e-06	5.04972881926995e-07	8.69754426750789e-08	8.16526905786929e-07	3.19235654993126e-06	7.58339546018461e-06	1.40176917088899e-05	2.19709691892683e-05	3.03134786678232e-05	3.75442309442971e-05	4.22867332417871e-05	4.38339800182039e-05	4.2450972707928e-05
14	0.0218819602941512	0.0206687465709843	0.0173196823131814	0.0128252281640842	0.00834006095879276	0.00471288683940421	0.00227192706823511	0.00090330361115739	0.000279138513323341	6.56411707539795e-05	2.7747400781756e-05	4.00645523481397e-05	5.31732697074583e-05	5.5983476560687e-05	5.12230056882469e-05	4.42097505777909e-05	3.92313468360852e-05	3.87373097860629e-05	4.31711346153801e-05	5.107901019362e-05	5.96805466780878e-05	6.58854569954333e-05	6.74036970391083e-05	6.34866026448147e-05	5.50168321984286e-05	4.39919438108742e-05	3.27106770338343e-05	2.30362742386838e-05	1.59848981547231e-05	1.16849980285313e-05	9.6000573639205e-06	8.85827138030356e-06	8.56611639096818e-06	8.04169031922829e-06	6.9466353990228e-06	5.31765599866185e-06	3.5172377188903e-06	2.14506314337503e-06	1.95760825410264e-06	3.80886481302355e-06	8.56082937548197e-06	1.68791529760064e-05	2.88925120767679e-05	4.38437906056802e-05	5.99815493695822e-05	7.48921668985768e-05	8.62334199809006e-05	9.25489927788736e-05	9.37369353729273e-05
15	0.0241655526827107	0.0234008155500548	0.0204627843149808	0.016138804392563	0.0114605948795268	0.00731075686603673	0.00417828248656064	0.00213799018752896	0.000989767620334096	0.000436801409809373	0.000213604164180266	0.000138964236022978	0.000114049914927104	9.73075165083063e-05	7.83805215032685e-05	5.99230784563714e-05	4.75540296708524e-05	4.51982142465367e-05	5.33575094851198e-05	6.90469474666203e-05	8.68947775061482e-05	0.000100988564222371	0.000106822486650024	0.000102623132406249	8.95989389827857e-05	7.11457709692714e-05	5.14658700579094e-05	3.42068567206086e-05	2.15823950157857e-05	1.41389552040919e-05	1.10623542872834e-05	1.07780809115049e-05	1.15932207867179e-05	1.21982859555211e-05	1.19383215966507e-05	1.08483822178462e-05	9.52164498951216e-06	8.92347105102681e-06	1.02515586532421e-05	1.48571337582154e-05	2.41285531139022e-05	3.91955124161967e-05	6.04189587978107e-05	8.6852109812475e-05	0.00011602295711827	0.000144319096429068	0.000167936214241966	0.000183985155453177	0.00019121432352903
16	0.0267971989690532	0.0265541086184273	0.0241373491603407	0.0201425775621284	0.0154519797495995	0.0109211913933296	0.0071401278079998	0.00435053628004361	0.0025061082126934	0.00140092341089558	0.000791170280159456	0.000470787342068589	0.000298786960666953	0.000195104468600416	0.000123393126500391	7.2675417092333e-05	4.29687390658656e-05	3.59204160070103e-05	4.98850553113407e-05	7.85478412492961e-05	0.000112160315228313	0.000140306355271738	0.000154940873466541	0.000152517836910912	0.000134488118702011	0.000106158427542867	7.45349304936086e-05	4.60531858308076e-05	2.49595410857724e-05	1.27100897374617e-05	8.32370274978752e-06	9.33852704390403e-06	1.29316879422625e-05	1.68329804844277e-05	1.98250604271876e-05	2.18103633027502e-05	2.3583513489658e-05	2.65240791021953e-05	3.23790196381965e-05	4.31497148985672e-05	6.09274832874652e-05	8.74731822021946e-05	0.000123494079874976	0.00016786179432566	0.0002172214059121	0.000266358975026226	0.000309318661260387	0.000340828971552553	0.000357417223453965
17	0.0296473408918675	0.0299510339328653	0.0281185148571791	0.0245768461144648	0.020051190268594	0.0153253290225599	0.0110284409471771	0.00752345910148715	0.00490931268525257	0.00309810329938786	0.00191252947334353	0.00116381273652542	0.000695736995598871	0.000399159321619233	0.000208312698825902	8.90820243016505e-05	2.57538410331589e-05	9.72642238285125e-06	3.18920595695218e-05	7.92854535200835e-05	0.000135616604376673	0.000184416469448433	0.000212970344797631	0.000215252102967033	0.00019272232348097	0.000152842218028303	0.000106053805870987	6.24322996984427e-05	2.91245438537267e-05	9.20044206042977e-06	1.94355654751804e-06	4.14204562300108e-06	1.17371684751215e-05	2.12417893603347e-05	3.05742575610605e-05	3.92515573174837e-05	4.81359092375905e-05	5.90372797175467e-05	7.43990389731552e-05	9.70825783220327e-05	0.000130058392361056	0.000175771439344454	0.000235150255418343	0.000306565717952135	0.000385271730758427	0.000463766822992625	0.000533108444330571	0.000584736140291201	0.000612127566720164
18	0.032475522864862	0.033268991304757	0.0319942458141195	0.0289437079167416	0.0246989253925375	0.0199515002474481	0.0153229102145538	0.0112457775816719	0.00793032031988382	0.0054002515169154	0.00356199299976303	0.00227318338227223	0.00139141704505017	0.000799554375947397	0.000412811643516394	0.000174980027087433	4.9771611691226e-05	1.13712407179553e-05	3.68828583267733e-05	0.000102277737725897	0.000182259549972741	0.000253175057907487	0.000297131721778906	0.000305253281363979	0.000278600782928258	0.000226399089972814	0.000162312158378643	0.00010014982061359	5.03879631026696e-05	1.83720535568845e-05	4.35884145572098e-06	4.94249481307227e-06	1.50973332690167e-05	3.00836585365344e-05	4.67216920329745e-05	6.38965426152281e-05	8.24615794663484e-05	0.000104842990438521	0.000134578836416704	0.000175821740017915	0.000232651321506123	0.000308038701447989	0.00040252795659135	0.000513022949850331	0.000632254714478909	0.000749369591940062	0.000851642943710547	0.000926826299561188	0.000965376505719901
19	0.0349574189031146	0.0360912390135033	0.0352464771996985	0.0326222274600393	0.028686729484208	0.0240433044720748	0.0192809426121643	0.0148595447754316	0.0110570963544297	0.00797723184049698	0.0055953283665463	0.00381594739044818	0.00252129967005589	0.00160184076361063	0.000969476053662049	0.000558490072849474	0.000320011211001289	0.000214644601425724	0.00020638122440386	0.000259519065531575	0.000339047397951275	0.000413726257128619	0.000460185177063286	0.000466100145683799	0.00043100498895763	0.000364321807229198	0.00028128394655316	0.000198119639525738	0.000127946188537433	7.83725759636678e-05	5.11020720334582e-05	4.31778579366474e-05	4.91338436938074e-05	6.32573611661538e-05	8.13701439777365e-05	0.000101850482837253	0.000125906812645086	0.000157268168215083	0.000201455388341936	0.000264703165057197	0.000352538977326216	0.000468095038232211	0.000610437493765555	0.000773417271691054	0.000945589572149306	0.00111149592704917	0.0012541182396946	0.00135783669657561	0.00141102521416792
20	0.0367639084503452	0.0380205932691647	0.0374034206213141	0.0350596169902785	0.0313813007664138	0.0269025300725755	0.0221744958748008	0.0176584114536437	0.0136632417860954	0.0103351015817801	0.00768691514536405	0.00564761214145954	0.00411085513420394	0.00297055231638438	0.00213918782388038	0.00155158801347267	0.00115982051489989	0.000925061447745691	0.000810753353351875	0.00077933178492906	0.00079288581541552	0.00081666769006158	0.000823562843535377	0.000797560171490135	0.000734853387778072	0.000642190842678709	0.00053308197224034	0.00042310720745076	0.000325691652241087	0.000249349591780973	0.000196808890386612	0.00016583881282052	0.000151213354976705	0.000147104808313774	0.000149275673020567	0.000156625698534118	0.000171858965848289	0.000201203014710701	0.000253227988376935	0.000336911954112706	0.000459225123310254	0.000622673907905565	0.000823400927918275	0.00105046552616726	0.0012867241856736	0.00151128342152555	0.00170295221085261	0.0018437276347577	0.00192133074607191
21	0.037662452632526	0.0388031650312899	0.0381821892918555	0.0359270344515179	0.0323853433269122	0.0280432916809967	0.0234200166313354	0.0189690932683725	0.0150121012965532	0.0117156068741793	0.00910777638350839	0.00712013769540005	0.00563654674432941	0.00453456083574648	0.00371122980938176	0.0030924127989679	0.00262973343750885	0.00229134838535742	0.00205222501010786	0.00188763410832303	0.00177115283355973	0.00167646362666621	0.00158107482888072	0.0014698712764455	0.00133694265979452	0.00118507560738324	0.00102323316205669	0.000862972621932226	0.000714934977666618	0.000586326273168423	0.000479873678241758	0.000394271154335254	0.000325770048382284	0.000270371639736792	0.000226026063406209	0.00019429186343235	0.000181027496511834	0.000195857987630235	0.000250389138788848	0.000355423487022288	0.000517730614149189	0.000737160442452572	0.00100495382314342	0.00130390804928209	0.00161058277086719	0.00189909651909179	0.00214549355912243	0.00233141399600818	0.00244603556761736
22	0.0376037946686059	0.0384200402493867	0.0375829527340392	0.0352168154081491	0.0316426062867931	0.0273126427233798	0.0227216267116307	0.0183177902697981	0.0144357137946369	0.0112637672597659	0.00884771436855689	0.00712205091349482	0.00595512214949894	0.00519383105854914	0.00469765303633585	0.00435745179753788	0.00409997321795897	0.00388237910881832	0.0036823144259831	0.00348818699316924	0.00329244704909881	0.00308860060452652	0.00287114931155015	0.00263692716398998	0.00238636046749365	0.00212373913423436	0.00185630187212843	0.00159251068154517	0.00134016663171817	0.00110499493366834	0.000890101090452995	0.000696400115628767	0.000523848028807381	0.000373108412723021	0.000247176607359557	0.000152458284394952	9.88650276276082e-05	9.866338175016e-05	0.000164100044911498	0.000304189610788711	0.000521403459836956	0.000809209061711536	0.00115135215918993	0.00152339170315309	0.00189635168245208	0.00224163906698018	0.00253586462091643	0.00276413462064198	0.00292084754629559
23	0.0367901450810635	0.0371619409189931	0.0359786503042078	0.0333630225626886	0.0296126056543759	0.0251485351184418	0.0204425498339423	0.015939524291075	0.0119928139389878	0.00882486826455155	0.00651783233784351	0.00503093066471984	0.00423568596099895	0.00395774589398598	0.0040152131805932	0.00424680347735064	0.00452736033795967	0.00477187206260807	0.00493134700678531	0.00498454280992851	0.00492894745123852	0.00477316196682327	0.00453151769254625	0.00422077871773115	0.00385829343613318	0.00346091574142844	0.00304424078620616	0.00262199402676657	0.00220563062208749	0.00180428465248253	0.00142516646787409	0.001074391988571	0.00075809321608489	0.000483542830705226	0.000259952099601609	9.8591887603592e-05	1.19655388903305e-05	1.19482652347521e-05	0.000107092620474984	0.000299629445544463	0.000582964941229932	0.000940560419817124	0.00134688288008734	0.00177061876174877	0.00217965817482149	0.0025466990711199	0.00285394714177344	0.00309549177167216	0.00327655639789357
24	0.035726959183862	0.0356924184466026	0.0342015760599351	0.0313684589130945	0.0274600637925575	0.0228579530063878	0.018000876094118	0.0133203565767769	0.0091821699675976	0.00584433441057108	0.00343754985399263	0.00196848702340853	0.0013415256738242	0.00139159627558454	0.00192008574899229	0.00272701682556522	0.00363513613718432	0.00450426023865524	0.00523650790487609	0.00577448945761898	0.00609506505963052	0.00620110856153965	0.0061131234138092	0.00586184885643652	0.0054823795748847	0.00500989941667071	0.0044769022075137	0.00391168569482556	0.00333788873363534	0.00277484235707227	0.00223849427756858	0.00174263953481351	0.00130015839124727	0.000923944422994005	0.000627222603359683	0.000423031126146139	0.000322788458506355	0.00033408869099318	0.000458134013419841	0.000687457341773328	0.00100471826457541	0.00138328101913876	0.00178995699387996	0.00218975020668604	0.00255181086360016	0.00285527771195864	0.00309348020572009	0.00327520957248454	0.00342244803581389
25	0.0351937204105383	0.034997801810815	0.0334691434417327	0.030702707718953	0.0269226197992679	0.0224548292512813	0.0176843031779371	0.0130045799185487	0.00876873310475116	0.00524993946040681	0.00261727904267601	0.000928914640348711	0.000141332839567533	0.000130674951583768	0.000720793253159148	0.00171258984263624	0.00291015810422323	0.00414079931684117	0.00526766232674639	0.00619519003113091	0.00686855127583942	0.00726874629549121	0.00740516773072677	0.00730720471591173	0.00701612909919505	0.00657810977215172	0.0060388338703373	0.00543990594130813	0.00481695543609148	0.00419920296534067	0.00361010787736989	0.00306863913694549	0.00259068019745117	0.00219010440075411	0.0018791502475069	0.00166789100980465	0.00156282322752395	0.00156486580414042	0.00166731408573143	0.00185446142374187	0.00210161213561463	0.00237701544559731	0.00264585060114509	0.00287585613441787	0.0030436512075063	0.00314040805634038	0.00317545044670647	0.00317665303125646	0.00318717106121164
26	0.0360219687503302	0.0360786226485333	0.0349667404175274	0.032752027740328	0.029603128274706	0.0257732975306708	0.0215704379421622	0.0173204010320213	0.0133295076232304	0.00985204435890856	0.00706719436236726	0.00506783730629264	0.00386142115306802	0.00338115280313029	0.00350442305988086	0.00407481585169358	0.00492420170243215	0.00589209387348693	0.00684040722557888	0.00766277221701836	0.00828844558116016	0.00868152591452198	0.00883659523102512	0.0087720832717066	0.0085226331196604	0.0081315863801763	0.00764445380879292	0.00710393619857196	0.00654674690733132	0.0060021923376563	0.00549221676304791	0.00503243676946896	0.0046335980364601	0.00430289664445262	0.00404472161384338	0.00386058297527825	0.0037482597304981	0.00370048504966154	0.00370371861555223	0.00373767254288239	0.00377620663333866	0.00378997238155332	0.0037507909336117	0.00363727515627879	0.00344076449839252	0.00317035886726259	0.00285581582237867	0.00254735798645026	0.00231199024299665
27	0.0386739543480456	0.0394099510790341	0.0391691380958363	0.0379803442080487	0.0359489711376675	0.0332457728593398	0.0300875973329297	0.0267130172328278	0.0233565084932826	0.0202248668999063	0.0174789257805389	0.0152225362335045	0.0134994616643003	0.0122975949044026	0.0115589453720605	0.0111932851833923	0.0110932028752343	0.0111485249214485	0.0112585153830842	0.0113408300025658	0.0113367775281019	0.0112129534241971	0.0109597161082275	0.0105872546799196	0.0101201468641597	0.00959133300100144	0.00903634923167488	0.00848848966758323	0.00797532952277116	0.00751677222673548	0.00712452169746755	0.00680266527441637	0.00654891721752045	0.00635603964315184	0.00621303275767909	0.00610585437002809	0.00601765474828206	0.00592874589236192	0.00581670614937319	0.00565709896719686	0.00542522433399142	0.00509911900724289	0.00466370863404149	0.00411565588254641	0.00346812923383697	0.00275452409887652	0.0020301674704635	0.001371255065191	0.000870680514380507
28	0.0428372311829921	0.0444807562627432	0.0453276459709042	0.0453679371387409	0.0446455415360702	0.0432524889777156	0.041317993187562	0.0389939661472168	0.0364390610900697	0.0338034039326937	0.0312158910564797	0.0287753745101274	0.0265463562794049	0.0245591137074811	0.0228135977224101	0.0212860584378205	0.0199371815561444	0.0187205424825573	0.0175903542982669	0.0165077427584106	0.0154450736654569	0.0143881456970808	0.0133363192164433	0.0123008632420013	0.011301958816528	0.0103648904415695	0.00951598343183683	0.00877880380018993	0.0081710355241873	0.00770230348206487	0.00737304288592441	0.00717435652018796	0.00708867792681318	0.00709099367287014	0.00715038076181782	0.00723168063832884	0.00729723844291256	0.00730875306049294	0.0072293732896034	0.00702620542210471	0.00667334773074595	0.00615543717838019	0.00547150419423189	0.0046387227122852	0.00369546613066379	0.00270298652691235	0.00174506283905699	0.000925129285213103	0.000360684912114277
29	0.0473651711488976	0.0498116059976215	0.0515917710974391	0.0526633709200694	0.0530218016555928	0.0526982664755016	0.0517546031684087	0.050275636910274	0.0483601489413659	0.0461116418407324	0.0436299851997768	0.0410047787714543	0.038310934389286	0.0356066215316609	0.0329334047055681	0.0303181649493475	0.0277762601552613	0.0253153356470416	0.0229392291020322	0.0206514981399204	0.0184582117157878	0.0163697703999881	0.0144016445344805	0.0125740364625803	0.0109105786581706	0.00943626842310251	0.00817490576523851	0.00714633814295827	0.00636382015260463	0.005831768266114	0.00554413584284602	0.00548356187431256	0.00562137085636735	0.00591843296671095	0.00632684198552553	0.00679233598588781	0.00725736907635043	0.00766473231556219	0.00796160657134167	0.00810389887951556	0.00806066101230524	0.0078183165520844	0.00738434174016703	0.00678997438324062	0.00609148710157369	0.00536957848749256	0.0047265244999759	0.00428089802462046	0.00415989866327584
30	0.0507173030658723	0.0535699644557639	0.0558270601480947	0.0574283849247874	0.0583420244198616	0.058564690132046	0.0581198003350116	0.0570536679085362	0.0554303482040972	0.0533258015269053	0.0508220292844795	0.0480017611317524	0.0449441263443347	0.0417215665231128	0.0383980685758724	0.0350286408121185	0.0316598359538755	0.0283310485132908	0.0250762783619069	0.0219260509544559	0.0189092096816175	0.0160543400900649	0.0133906437796328	0.010948147637018	0.00875720814554434	0.00684734677613944	0.00524552585183881	0.00397403886724898	0.00304823902440253	0.00247435966953507	0.0022476872524829	0.00235133070856775	0.00275579253673718	0.00341948996011377	0.00429030409886921	0.00530815595566972	0.00640852471519377	0.00752674032775727	0.00860280220434389	0.00958640295479105	0.0104417751621418	0.0111519361673534	0.0117218879112017	0.0121803438001107	0.0125796094769587	0.0129933442204956	0.0135120754444611	0.0142365258922188	0.01526903058154
31	0.0516784622792889	0.0544400566151301	0.0566404967988757	0.0582196665917875	0.0591411618891319	0.0593933359529872	0.0589885803954817	0.0579610016969779	0.056362808546016	0.0542598349608834	0.0517266771769723	0.0488419167658508	0.0456838447643544	0.0423270043590595	0.0388397489791776	0.0352828851552473	0.0317093500129423	0.0281647731794522	0.0246886995042719	0.0213162057309739	0.0180796312157145	0.0150101576393133	0.0121390113958607	0.0094981198622202	0.00712012324950792	0.00503772094748292	0.00328240871617777	0.00188273434753137	0.000862258543388967	0.000237449622254227	1.57614276441572e-05	0.000194141212178846	0.000758187856771775	0.00168213194988368	0.00292974116749716	0.00445617181330923	0.00621069636604741	0.00814014448389583	0.0101928087825198	0.0123224946507333	0.014492342902042	0.0166780318450922	0.0188699766491618	0.0210741919559925	0.0233115692754652	0.0256154414767903	0.0280274568663159	0.0305919554391412	0.0333492167111082
32	0.0498804017619717	0.052160447665806	0.0539120299257598	0.0550899934111734	0.0556704861123129	0.0556516852276102	0.0550530195862556	0.0539129898108641	0.0522858206281422	0.0502372851541567	0.0478401071365641	0.0451693676748158	0.0422983174418102	0.0392949291274462	0.0362194275318502	0.0331229192464191	0.0300471240895983	0.0270250996474545	0.0240827594600481	0.0212409224228787	0.0185175999309017	0.0159302285323377	0.013497586409915	0.0112411862929328	0.00918600812515068	0.0073605138630457	0.00579596608640928	0.00452514434026823	0.003580612228262	0.00299272976982824	0.00278762669040967	0.00298535216774361	0.0035983958089637	0.00463073549565065	0.00607751373481705	0.00792537990795754	0.010153466759239	0.0127349015727097	0.0156386918915285	0.0188317782287198	0.0222810172309715	0.0259548522780059	0.0298244470676418	0.0338641019644806	0.0380508411887727	0.0423631473313837	0.0467789218341545	0.0512728573211899	0.0558135093920809
33	0.0457809809194956	0.0473835683651498	0.048505213474912	0.0491220638574105	0.0492294477803874	0.0488419257491564	0.0479920688743851	0.046728060864435	0.0451103282550424	0.0432074914940881	0.0410919879368794	0.0388357403937822	0.0365062296121142	0.0341632784438579	0.031856775970198	0.0296254711341474	0.0274968588533466	0.0254880788107272	0.0236076586708923	0.0218578675409031	0.0202374071704673	0.0187441593177803	0.0173777262445952	0.0161415430294218	0.0150443989176968	0.0141012728507033	0.0133334581206495	0.0127680159826796	0.0124366525144409	0.0123741532092776	0.0126165336603642	0.0131990718840991	0.014154379470864	0.0155106471539283	0.0172901687232962	0.0195082091861654	0.0221722426351139	0.0252815463505569	0.0288271038935039	0.0327917445124766	0.0371504315791125	0.0418706105857419	0.0469125380459684	0.0522295358237833	0.0577681491153145	0.0634682273974117	0.0692629918350852	0.0750791946101761	0.0808375094385366
34	0.0402356527374371	0.0411140799669527	0.0415642968261828	0.0415810570850961	0.0411758785400172	0.0403766079671644	0.0392259714050081	0.0377792024080458	0.0361009198922313	0.0342614915720375	0.0323331619641721	0.0303862410020402	0.0284856388297742	0.0266879957368709	0.025039597708344	0.0235751942278181	0.0223177537372339	0.021279111914935	0.0204613965019043	0.0198590561579877	0.0194612840623677	0.0192546115783096	0.0192254527722818	0.0193624042987235	0.0196581429399905	0.0201108098053976	0.0207248204770419	0.0215110892463672	0.0224866988672244	0.0236740819665143	0.0250998046883134	0.0267930568261755	0.0287839562214037	0.0311017700096184	0.0337731433881675	0.0368204102607457	0.0402600417710524	0.0441012706198448	0.048344913150021	0.0529823990705757	0.0579950114763114	0.0633533380537998	0.0690169379833556	0.0749342373491238	0.0810426775124269	0.0872691539512668	0.0935307950977956	0.0997361389840504	0.105786767255289
35	0.0341794765578899	0.0343737962754314	0.0341823870874352	0.0336113364130476	0.0326809912516468	0.0314253944018478	0.0298909621480209	0.028134477770149	0.0262205279096184	0.0242185515962195	0.0221997004808286	0.0202337207922189	0.0183860617259623	0.0167153921802748	0.0152716704887846	0.0140948639669314	0.0132143615070139	0.0126490682940384	0.0124081218997151	0.0124921277115681	0.0128947818716129	0.0136047332428722	0.0146075325583049	0.0158875256866817	0.0174295666781041	0.0192204520460887	0.0212500074292384	0.0235117882625857	0.0260033846806565	0.0287263454894503	0.0316857553315262	0.0348895125238074	0.0383473625525229	0.0420697445087022	0.0460665058979382	0.0503455365691982	0.0549113663891457	0.0597637651163885	0.0648963779314643	0.0702954272366924	0.075938511316321	0.0817935335168969	0.087817801613346	0.0939573453547008	0.100146509773111	0.106307891229628	0.112352690598262	0.118181561544953	0.123686029681678
36	0.0287366212242606	0.0284003068511621	0.0277140977511312	0.0266890992544357	0.025348288591239	0.0237260330727736	0.0218670614364721	0.0198249389724163	0.0176601304017701	0.0154377618293146	0.013225212105524	0.0110896730387084	0.00909581645194394	0.00730369442562338	0.00576697848073414	0.00453161599541285	0.00363495040493792	0.00310531856424568	0.0029621068548873	0.00321621966885733	0.00387089171913643	0.00492276042805314	0.00636310688636726	0.00817917328577429	0.0103554704115305	0.0128749993892972	0.0157203257981855	0.0188744598146317	0.022321511680936	0.026047106201275	0.0300385522185444	0.0342847725856001	0.0387760068902575	0.0435033033718397	0.0484578186310371	0.0536299446593501	0.0590082833024617	0.0645784894567699	0.0703220069459485	0.0762147258396807	0.0822255974161891	0.0883152531657432	0.0944346869310828	0.100524073808741	0.106511814693146	0.112313909842981	0.117833776785118	0.122962635256999	0.127580582713329
37	0.0253959589956513	0.024863401381889	0.0240310254374024	0.0229115964993796	0.0215273395812648	0.019909540279129	0.0180977565737585	0.0161386743706788	0.0140846607695483	0.0119920868111051	0.00991950448232178	0.0079257701263663	0.00606820763525152	0.00440089994251715	0.0029731869199407	0.00182843278745331	0.00100310786763024	0.000526209447386386	0.000419026188886086	0.000695231402242537	0.00136127377727369	0.00241702078014979	0.00385660039566834	0.00566938139996715	0.00784103069228428	0.0103545879166792	0.0131915019767359	0.0163325802888895	0.0197588089216829	0.0234520093951895	0.0273953052843239	0.0315733785018961	0.0359725010819758	0.0405803335234358	0.0453854855800969	0.0503768402585772	0.0555426472769766	0.0608693989509239	0.0663405099646286	0.0719348331755717	0.0776250566957723	0.0833760428988323	0.0891431872740866	0.0948708933499107	0.100491278003855	0.105923237769451	0.111072019347943	0.115829444369484	0.120074937427876
38	0.0255312488832122	0.0252555897633477	0.0247520233934358	0.0240322289982663	0.0231147046167831	0.0220243952307548	0.0207920559141356	0.019453373970312	0.0180478874623972	0.0166177489708729	0.0152063920497056	0.0138571631132764	0.0126119830364654	0.0115101005266403	0.0105869935407972	0.00987346613598138	0.00939497682385589	0.00917122156132023	0.00921598082904785	0.0095372267038635	0.0101374732175432	0.011014342275958	0.0121613084709832	0.0135685795331513	0.0152240650212699	0.0171143840161698	0.0192258628198468	0.021545475598179	0.0240616841400854	0.0267651370457096	0.0296491933728879	0.0327102408433416	0.0359477840504378	0.0393642837756918	0.0429647347029843	0.0467559758157392	0.0507457359319044	0.0549414265342598	0.0593487055805355	0.0639698494784244	0.0688019858220187	0.0738352564734727	0.079050998487054	0.0844200482296791	0.0899012905492444	0.0954405884015657	0.100970237197172	0.106409090421286	0.111663497031382
39	0.0292563545086247	0.0295601762649546	0.0297039839617404	0.0296942015250315	0.0295414799543247	0.0292603948560367	0.0288689854743181	0.0283881537468406	0.0278409497174243	0.027251776137682	0.0266455498568198	0.0260468603153841	0.0254791659455637	0.0249640675094221	0.024520693501451	0.0241652269684409	0.0239105958408989	0.0237663405939636	0.0237386642751945	0.0238306611682835	0.0240427120846623	0.0243730268951856	0.0248183087376633	0.0253745095534878	0.0260376432895587	0.0268046212122343	0.0276740731913744	0.0286471193386898	0.0297280578154953	0.0309249367629619	0.0322499810017607	0.0337198473192588	0.035355685822131	0.0371829890835714	0.0392312158411062	0.0415331820417614	0.0441242193398917	0.0470411099496868	0.05032081717143	0.0539990429373108	0.0581086571563777	0.0626780580473946	0.067729537352511	0.0732777383971999	0.0793283072580782	0.085876846511801	0.0929082857741332	0.1003967821277	0.108306255349059
40	0.0348346009608623	0.0356855637768326	0.0364046711519256	0.0369896899642441	0.0374407730451377	0.0377603316965948	0.0379528294598924	0.0380245083534358	0.0379830625479012	0.0378372774372836	0.0375966541075996	0.0372710401744793	0.0368702878014463	0.0364039584420666	0.0358810915639014	0.0353100514672898	0.034698462515035	0.0340532388803056	0.0333807105517754	0.0326868430504487	0.0319775443262986	0.031259048784591	0.0305383654556825	0.0298237750220112	0.029125358747872	0.0284555412683154	0.0278296285959135	0.0272663224956447	0.0267881924617883	0.0264220868355108	0.0261994651000343	0.0261566341092718	0.026334872032386	0.0267804252726619	0.0275443657275826	0.0286822987003328	0.0302539157432198	0.0323223918584223	0.0349536328691416	0.0382153863597774	0.0421762381825761	0.0469045257988883	0.052467209163747	0.0589287488220389	0.0663500485915775	0.0747875258153832	0.0842923748081539	0.0949100879897768	0.106680293612346
41	0.0397638947557649	0.0408390006983901	0.0417662969670468	0.0425357455483488	0.0431389721546622	0.0435693383895801	0.0438219748691649	0.0438937784109969	0.0437833780740855	0.0434910762374378	0.043018771978689	0.0423698747156844	0.0415492163882206	0.0405629703951191	0.0394185850975149	0.0381247390055758	0.0366913238480665	0.0351294606525912	0.0334515528066971	0.0316713788842876	0.0298042268503735	0.0278670701231736	0.0258787848784901	0.023860406910705	0.0218354252866979	0.0198301089047384	0.0178738608620351	0.0159995942144535	0.0142441212716989	0.0126485470299695	0.0112586557531802	0.0101252781591322	0.00930462526625455	0.00885857385290062	0.00885488783211833	0.00936735980764173	0.0104758577915218	0.0122662636347801	0.0148302922010237	0.0182651836821766	0.022673265619356	0.0281613859705026	0.0348402236979664	0.042823488500532	0.0522270260983397	0.0631678494805009	0.0757631193313896	0.090129098088243	0.106380101450049
42	0.042810533355757	0.0438178634032161	0.0446520634926185	0.0453004013969256	0.0457518706269965	0.0459973682915299	0.0460298409472776	0.0458443965939635	0.0454383821843475	0.0448114272825954	0.0439654557779316	0.0429046688112271	0.0416355032674631	0.0401665712967607	0.0385085873225548	0.036674289850463	0.0346783660789684	0.032537387806578	0.0302697674024891	0.0278957426312142	0.0254373988682892	0.0229187366874412	0.0203657919157753	0.0178068140245326	0.0152725071391199	0.0127963360154351	0.0104148970567674	0.00816835187093604	0.00610091804426896	0.00426140881095465	0.00270381021589863	0.00148788131613253	0.000679760062695135	0.000352554881861822	0.000586899762431748	0.00147144897823132	0.0031032865406262	0.00558822517018038	0.00904097005514833	0.0135851239472312	0.0193530122131239	0.0264853092553641	0.0351304511418424	0.0454438232114496	0.0575867157002427	0.0717250448899408	0.0880278417471287	0.106665514335473	0.127807894304808
43	0.0448946780252727	0.0458325847453429	0.0466030170308565	0.0471964280336361	0.0476052370614903	0.0478239945408007	0.0478495105427499	0.0476809442948797	0.0473198534793885	0.0467702036406378	0.046038339644503	0.0451329228028228	0.0440648389432123	0.042847084309756	0.0414946376627983	0.0400243282444328	0.0384547103294793	0.0368059558316924	0.0350997768285514	0.0333593898592328	0.0316095334024136	0.0298765490278566	0.0281885353258716	0.0265755818540993	0.0250700880200307	0.0237071690755132	0.022525148288501	0.0215661309465023	0.0208766522201121	0.0205083871720707	0.0205189074470691	0.0209724655377614	0.0219407841152717	0.0235038248602845	0.0257505086518583	0.0287793569751692	0.0326990230934307	0.0376286809736198	0.0436982402207984	0.0510483563998525	0.0598302081205173	0.0702050151212511	0.0823432752754981	0.0964237029031929	0.112631855923869	0.13115844514121	0.152197325194579	0.175943173333612	0.202588869044348
44	0.0475503251027249	0.0486090022746101	0.0495398223052557	0.0503388782656872	0.0510042653507765	0.0515361845958833	0.0519370112735631	0.0522113269825476	0.0523659158422055	0.0524097267088253	0.0523538048888745	0.0522111983863753	0.0519968452294964	0.0517274498152031	0.0514213574291083	0.0510984370802979	0.050779983480941	0.0504886493464789	0.0502484191504239	0.050084635004368	0.0500240844264804	0.0500951584015986	0.0503280863284846	0.0507552522156768	0.0514115938628948	0.0523350838017441	0.0535672875336145	0.0551539911735417	0.0571458870771359	0.0595993024933794	0.0625769528554859	0.0661486981049133	0.0703922775500509	0.0753939962980764	0.0812493343665381	0.0880634482714389	0.0959515342794145	0.10503902266637	0.115461573289649	0.127364844582371	0.140904010723717	0.156243005213552	0.17355347334889	0.193013421108069	0.214805553621489	0.239115302652931	0.266128549224357	0.296029054567347	0.328995619842045
45	0.0500975170473427	0.0512413574146614	0.0522855065260465	0.053229185713872	0.0540734982054752	0.0548215190608949	0.0554783615353736	0.0560512202675377	0.0565493927291135	0.0569842814342306	0.057369380457849	0.0577202508126225	0.0580544901388346	0.0583917029297735	0.0587534781031298	0.0591633810985603	0.059646967797719	0.0602318273970891	0.060947660894503	0.0618264010647725	0.0629023786955079	0.0642125384387631	0.0657967059263145	0.0676979058260171	0.0699627283244049	0.0726417391573185	0.0757899258357308	0.0794671701957321	0.0837387349134711	0.0886757492454349	0.0943556770614093	0.100862748310999	0.108288333481169	0.116731239433236	0.126297904317156	0.137102469103289	0.149266703690487	0.162919766574645	0.178197778710189	0.195243194469665	0.214203955489549	0.235232416654063	0.258484037468221	0.284115836547181	0.3122846118282	0.343144934308861	0.376846928534692	0.413533858596065	0.453339543936215
46	0.0490601409939716	0.0497739779589434	0.0503589739946372	0.0508137300592215	0.051138851658326	0.0513371120800949	0.0514136066972258	0.0513758983146784	0.051234153996669	0.0510012742483008	0.0506930158348141	0.0503281098735989	0.0499283771096425	0.0495188424639581	0.049127851008604	0.0487871874557891	0.0485322010404111	0.0484019373175731	0.04843927788641	0.04869108839146	0.0492083743509636	0.0500464434317716	0.0512650717524932	0.0529286706750753	0.0551064493700079	0.057872567245934	0.0613062691581442	0.0654919951922767	0.0705194558008657	0.0764836621926876	0.0834849011785967	0.0916286432007684	0.10102537204957	0.11179032483346	0.124043131136519	0.137907340992919	0.153509832337975	0.170980089963589	0.190449349705985	0.212049603611157	0.235912464135879	0.262167888018758	0.29094276325845	0.322359365619826	0.356533694202271	0.393573698791078	0.433577414912522	0.476631025661734	0.52280687240444
47	0.0425694802729831	0.0422862790409164	0.0418096236950172	0.0411381994115842	0.0402732890129716	0.0392190334042931	0.0379826884857289	0.036574876679721	0.0350098312422418	0.033305631556333	0.0314844276286012	0.0295726520197845	0.0276012174338739	0.0256056981622533	0.0236264935266245	0.0217089713850331	0.0199035896584786	0.0182659937023536	0.0168570871899974	0.0157430739994008	0.0149954684047429	0.0146910706797936	0.014911905029605	0.0157451165909345	0.0172828240920911	0.0196219246516536	0.0228638471353482	0.0271142504937986	0.0324826635828501	0.039082063133831	0.0470283868031968	0.0564399785976335	0.0674369644479294	0.0801405562965756	0.0946722837713567	0.111153153338752	0.129702735762546	0.150438183727659	0.173473182617026	0.198916838637968	0.22687250976889	0.257436586319995	0.290697229253784	0.326733075771077	0.365611923013666	0.407389402041558	0.452107655486388	0.499794033437811	0.550459823160976
48	0.0366340438536442	0.0356323704134184	0.0344253551914161	0.0330170448280924	0.0314147302296401	0.0296292241182945	0.027675128926639	0.025571091797578	0.0233400433990305	0.0210094172391729	0.0186113461748357	0.0161828328427846	0.0137658908111752	0.0114076533463284	0.00916044681776649	0.00708182592165912	0.00523456808873092	0.003686624656452	0.00251102662597114	0.00178574309066199	0.00159349071411103	0.00202149294954537	0.0031611880286263	0.00510788510365042	0.00796036830181586	0.011820448841511	0.0167924657666321	0.0229827362736756	0.0304989570356021	0.0394495583639558	0.0499430134940598	0.0620871057248468	0.075988156592502	0.0917502187030526	0.109474237290738	0.129257185003885	0.151191174845502	0.175362556609345	0.201851002551227	0.23072858841731	0.262058876313355	0.295896006238784	0.332283803424046	0.371254908896161	0.412829940952053	0.457016695438848	0.503809392920348	0.553187980945074	0.60511749971815
49	0.0452739605629647	0.0450765109940248	0.044780883049962	0.0443999078480426	0.0439496292155273	0.0434494887875758	0.0429224934674405	0.0423953623146961	0.0418986499948237	0.0414668440299759	0.0411384332361113	0.0409559449151601	0.0409659485911067	0.0412190243338049	0.0417696940013581	0.0426763140477341	0.044000928883175	0.0458090841366202	0.0481695995470952	0.0511543015998163	0.0548377164173383	0.059296723811061	0.0646101737883616	0.0708584671902304	0.0781231024984012	0.0864861911948221	0.0960299443754942	0.106836133611421	0.118985529308437	0.13255732004253	0.147628516536253	0.164273344093971	0.182562627429049	0.202563171895346	0.224337145180185	0.24794146352867	0.27342718655281	0.300838924637069	0.330214262888661	0.361583205500594	0.394967644302562	0.430380855173818	0.467827025887298	0.507300818849347	0.548786972097697	0.592259941824195	0.637683589599876	0.685010917398607	0.734183853441214
50	0.0810097121061824	0.0836232567146496	0.0863315029240899	0.0891524274869379	0.0921062616211986	0.0952155452736611	0.098505163504612	0.102002363511993	0.105736750968448	0.109740264524442	0.11404712753261	0.118693776270104	0.123718764174064	0.129162641856903	0.135067812929194	0.141478365924424	0.148439882887479	0.155999225453035	0.164204299496508	0.173103799684566	0.18274693548007	0.193183140363833	0.204461766219031	0.216631764980452	0.229741359777325	0.243837707893333	0.258966557929373	0.275171903582976	0.292495636453596	0.310977200246015	0.330653248676939	0.351557309294966	0.373719455304932	0.397165987348041	0.421919127033792	0.447996723853346	0.475411976932071	0.504173172906744	0.534283441046005	0.565740526576108	0.598536583033058	0.632657984341144	0.668085157220624	0.70479243445693	0.742747929522428	0.781913433030597	0.822244331521572	0.863689549126152	0.906191512730439
51	0.14277924411827	0.149279487293666	0.156039886910966	0.163074926315962	0.170399959842292	0.178031188205487	0.185985623745917	0.194281045338542	0.202935942910942	0.211969451639628	0.221401276025774	0.231251604183057	0.241541012799649	0.252290363361209	0.263520690339259	0.27525308215729	0.287508555842844	0.300307926355467	0.313671671645926	0.327619794549621	0.342171682645492	0.357345967219805	0.373160382461682	0.389631625983802	0.406775221708076	0.424605386082916	0.443134898507713	0.462374976732972	0.482335157883906	0.503023185623724	0.524444903833837	0.546604157045116	0.569502697711034	0.593140100273985	0.617513681844209	0.64261842919074	0.668446931639297	0.694989319386856	0.722233206679909	0.750163639266133	0.778763045519504	0.808011190658569	0.837885133527603	0.868359185490911	0.899404871100971	0.930990890340132	0.963083082400774	0.995644391157217	1.02863483269029
[truncated: 58 more columns]
