# Supplementary material for: Reconstructing spruce budworm outbreak severity: a comparison of paleoecological and tree-ring signals
Source: PLoS One. 2025 Aug 12;20(8):e0329406. doi: 10.1371/journal.pone.0329406 (PMC12342301; doi:10.1371/journal.pone.0329406)
Supplement: S7 Dataset — (ZIP) [file pone.0329406.s007.zip › Belanger wavelet data/Lepidopteran_scales/WS_wavelet_significance.txt]

V1	V2	V3	V4	V5	V6	V7	V8	V9	V10	V11	V12	V13	V14	V15	V16	V17	V18	V19	V20	V21	V22	V23	V24	V25	V26	V27	V28	V29	V30	V31	V32	V33	V34	V35	V36	V37	V38	V39	V40	V41	V42	V43	V44	V45	V46	V47	V48	V49	V50
1	0.778063805898202	0.632427210637062	0.412409084118446	0.225810880701615	0.113095151720548	0.0586960039582865	0.0350892903639066	0.0240379003968537	0.0177519024843821	0.0137844985586531	0.0110647526277842	0.00909096605906069	0.00765688610293624	0.006469632783643	0.00544210648847882	0.00463659855180339	0.00396496169215965	0.00336919435031348	0.00292704190574339	0.00265539302338542	0.0024465164644942	0.00228450464754641	0.00222273037046796	0.00216360217244291	0.00204658509021912	0.00193697167160379	0.00182324381913103	0.00167045021554156	0.00151448335900813	0.00137883317007406	0.00124698710039988	0.00112029300002258	0.00102142849638303	0.000940859670631414	0.000866757926040711	0.000819444754750438	0.000794721425912688	0.000766311220531305	0.000730459053282186	0.000692475292120605	0.000649583262133153	0.000594436672775972	0.000535619141527229	0.000507094959920128	0.000515388670907171	0.000522716387934626	0.000541429595857225	0.000589441998251859	0.000610182183545838
2	1.07822724972651	0.857993583529715	0.530146629863089	0.26202220904313	0.111365231677205	0.047571922054164	0.0251874763804005	0.0168818731256743	0.0125038976799843	0.00975471776132876	0.0078647776721657	0.00648222721939037	0.00551934973460628	0.00468294638609634	0.0039029264999096	0.00331280512547613	0.00281748362423629	0.00233673070252478	0.00199113195078404	0.00182154996207111	0.00168674681302093	0.00157679932639977	0.0015833324803996	0.00158410510665302	0.00149936607425478	0.00142752786515197	0.00135723362764456	0.00123346092504647	0.00110357797764741	0.00100065428748685	0.000897151272044711	0.000792013322066562	0.000716835317628953	0.00065793886902349	0.000597908628566457	0.000566347440758224	0.000561048096566811	0.000547613472055159	0.000522727008250386	0.000496569554921552	0.000465405134795108	0.000415788807588534	0.000355725910926562	0.000330816692489088	0.000348198568124263	0.000355905982945125	0.000375379378857408	0.000434810677540367	0.000458076592099893
3	1.32133600507453	1.03121120428889	0.604847375583863	0.26788906749479	0.0918256462527572	0.0275547757340424	0.0110958564626355	0.00756141921218766	0.00590601524234118	0.00472523103203836	0.0038665596657612	0.00321001584259286	0.00281142527717067	0.00241862895504852	0.00197619491641506	0.00167517166954039	0.0014266513393593	0.00112565602997808	0.000916195415932095	0.000861936649779787	0.000805057956599718	0.00074269244756201	0.000798570913097086	0.000843525053489812	0.000788254401981433	0.000755808142856665	0.000736925878075605	0.000658498037495958	0.000572717159882537	0.000519310082174906	0.000461015031420954	0.00039294011987505	0.000352545803984769	0.000323725316250333	0.000284309368001296	0.000269610690844556	0.000281001406798673	0.000280878744793442	0.000267551575382703	0.000256096571560568	0.000242889802478025	0.000208890766826222	0.000158135986391603	0.000140842696867664	0.000163349905999827	0.00016619315149034	0.00017912660482872	0.000238210108433064	0.00025701653365709
4	1.46114215621313	1.12647852680513	0.637981995809677	0.260678477101107	0.0736732556210154	0.0130310177660428	0.00191490237361701	0.00169471422734287	0.00172592701332654	0.0014655948109365	0.00122889373635662	0.00102117941147505	0.000963274777193464	0.000862876532411878	0.000664312707100036	0.000567221194822038	0.000503497802303291	0.000354410003608218	0.000249910306442964	0.000263058574027743	0.000249806627847134	0.000210427348803064	0.000273029705766714	0.000324378503864025	0.000282315449341076	0.000271592993493085	0.000285737048095748	0.000245414338442073	0.000197934070012089	0.000183661489250803	0.000162861404762123	0.000127199507167943	0.000113546054266035	0.000107221719589066	8.48202614022718e-05	7.95516768229357e-05	9.5879531564432e-05	0.00010031595189904	9.30083555526565e-05	9.09818773940906e-05	9.21622092469225e-05	7.61917751140865e-05	4.14348780939887e-05	3.17742929332415e-05	5.20924489139106e-05	4.82522453198594e-05	5.26001684562648e-05	0.000100338949560805	0.000110217983660514
5	1.50043606486726	1.15690605530413	0.653182372474426	0.264302940130584	0.0729815531889884	0.0117960375927915	0.000543434009330036	0.000208860666684002	0.000362752738105308	0.000288662861726803	0.000236308110053056	0.000180465497589938	0.000215958109902562	0.000219238045900024	0.000134424437537093	0.000118121309525925	0.000133495865341761	7.44799568141394e-05	2.58732832039851e-05	5.13405597418778e-05	5.06209592057462e-05	2.33250293190987e-05	6.67546850359874e-05	9.96912775586367e-05	6.36763915549841e-05	5.94168146198933e-05	8.2388769498024e-05	6.42109302662867e-05	3.94970725839678e-05	4.2305146388007e-05	4.0180026878095e-05	2.36058195142066e-05	2.15997102151385e-05	2.46941054389096e-05	1.33979799282036e-05	1.11589915580774e-05	2.30143358412381e-05	2.55815893206883e-05	2.00716875390043e-05	2.07952347196824e-05	2.77596626687851e-05	2.50648469194444e-05	6.92520809100536e-06	2.04627409863773e-06	1.42886223141448e-05	7.39156046595894e-06	8.40699863454452e-06	4.07881562140514e-05	4.21434002039975e-05
6	1.47543170327069	1.15281952721587	0.670360926591655	0.287214866425879	0.0897588745043993	0.0203787220928331	0.00353473591063089	0.000659148535793023	0.000167070807128662	4.27380935019926e-05	2.58048479725932e-05	8.88921947855413e-06	3.79725689017036e-05	5.35350159292994e-05	1.40945470070288e-05	1.24466834491693e-05	3.93796766753222e-05	2.38240430932806e-05	1.34413397592227e-06	1.36988898702721e-05	1.38782880031802e-05	1.18255369811811e-06	2.49128386359399e-05	3.71145826679145e-05	9.28211600211947e-06	5.96041614223941e-06	2.34254372072271e-05	1.55762454447138e-05	2.2471399226696e-06	6.71827693824247e-06	9.35519239692383e-06	2.05334846278704e-06	2.14358981020817e-06	6.14098320162684e-06	1.91456575573023e-06	8.75019322852095e-07	6.24352699571594e-06	6.07950341986276e-06	1.92568853048e-06	2.53517597105042e-06	9.17577645016537e-06	1.32244944943401e-05	7.93723992211653e-06	5.34872162815936e-06	8.78826924371539e-06	3.78819812052472e-06	7.62286704187051e-06	2.69996865074865e-05	2.2432987017177e-05
7	1.42379859285771	1.13708174308887	0.693400991635015	0.322295867241316	0.115137718774751	0.0326200300136699	0.00777918756900852	0.00162888043997261	0.000261428086958932	1.59324108992829e-05	2.18611030745161e-06	3.18261755479238e-06	1.90659022680589e-05	2.86313607974207e-05	1.14768322573316e-05	1.01127870921777e-05	2.82477414974223e-05	3.03652042395617e-05	2.15099314963044e-05	2.18028867505808e-05	2.16587224883632e-05	2.17079636522373e-05	3.34038946683251e-05	3.20665634574384e-05	1.17601251298874e-05	6.79887007266503e-06	1.44078733208024e-05	1.00994978434653e-05	2.2213703765915e-06	3.36646053023296e-06	5.15716173149679e-06	2.30560031365168e-06	2.10396157109317e-06	4.57829525011894e-06	4.2641849154037e-06	4.04154584697985e-06	4.94263127827105e-06	3.31918378213784e-06	8.4025738055344e-07	1.47929149740685e-06	6.742252818541e-06	1.38365587637161e-05	1.7252576474929e-05	1.75651763839172e-05	1.7172657944066e-05	1.6751897416783e-05	2.46823049280634e-05	3.4911366769494e-05	2.5440645589906e-05
8	1.36790875276025	1.11966064440697	0.718334237827492	0.360849941029607	0.142989841476462	0.0459266780436357	0.012632618469768	0.00312120562891136	0.000645916780261068	7.91688006540798e-05	4.32601749630933e-07	1.19497228053648e-05	3.20404687453868e-05	4.26262871340192e-05	3.9207916397967e-05	4.01807277600578e-05	5.13155762244279e-05	5.89764182536879e-05	5.86895240284081e-05	5.73348456972614e-05	5.88069496045808e-05	6.39994919389837e-05	6.79058650618803e-05	5.82853747378455e-05	3.91199461200538e-05	2.80623535289567e-05	2.46915417460497e-05	1.85791211558255e-05	1.17390528613814e-05	9.30816867611355e-06	8.87910776363622e-06	7.75152271110152e-06	7.68389370522482e-06	9.16352542623213e-06	1.0038425403789e-05	9.63219979402623e-06	8.02860981677303e-06	5.60186814998844e-06	4.14928745014803e-06	5.4864712900792e-06	1.12695842344592e-05	2.1765413026514e-05	3.31844148759139e-05	4.11156664106308e-05	4.58026633465275e-05	5.20383639706561e-05	6.18936391640729e-05	6.42099134521801e-05	4.7099752815753e-05
9	1.31679564450679	1.10411217673112	0.743053469707551	0.399926968215825	0.172285641530034	0.060330404314485	0.0180625770806429	0.00506726778043819	0.00138616532496045	0.000317486010359388	4.67568734117956e-05	2.7498482424756e-05	6.21521883451822e-05	8.8677396701831e-05	9.9746671675584e-05	0.000106667833007656	0.000116545416916379	0.000127062746038242	0.00013507848638259	0.000141455499837112	0.000148305015334347	0.000153689950711656	0.000149729907840897	0.000130566641661958	0.000102564800076518	7.75552361343126e-05	5.89092290021208e-05	4.39744458800236e-05	3.25411292302104e-05	2.56205087969778e-05	2.22381012184561e-05	2.08350844325341e-05	2.08658076228835e-05	2.16688555665813e-05	2.16000983220891e-05	1.93495687296981e-05	1.52561476462217e-05	1.12101480737025e-05	9.4620393142239e-06	1.20501099112791e-05	2.15959661743598e-05	4.00352481119664e-05	6.50167364012397e-05	9.05138649956841e-05	0.00011263685066672	0.000131179482933405	0.000142158336546456	0.000134211497257756	0.00010222031091946
10	1.27350644911257	1.09281899720889	0.76909958325978	0.441122917633619	0.204928082384343	0.0771204381128587	0.0241906492664123	0.00704936552805154	0.00228794222279784	0.000839970840943733	0.000308778518625378	0.000153652164782324	0.000157052047080193	0.000195978449705131	0.00022472630906189	0.000241277645703156	0.0002548466469714	0.000271658566350792	0.000292916704558914	0.000315962484467927	0.000335196866033553	0.000342240710239323	0.00032837791280488	0.00029139946904094	0.000239688411822321	0.000186308408205832	0.000140178347834532	0.000104394702962408	7.91640133170324e-05	6.33260987135428e-05	5.47157933863923e-05	5.0856749578129e-05	4.94101155165169e-05	4.79885607205784e-05	4.42544571423283e-05	3.70402259973869e-05	2.74709804403002e-05	1.8655383132455e-05	1.4483899615252e-05	1.93055656081288e-05	3.81459360570547e-05	7.48378880362461e-05	0.000128068157975378	0.00018990783353474	0.000249070126445227	0.000293804344821082	0.000311163091784258	0.000290019618102342	0.000232385951329505
11	1.23947534809858	1.08828288432443	0.799790327886988	0.488076984134658	0.244575540295724	0.0992116941331319	0.0322943478968594	0.00886423577834607	0.00271487137510697	0.00133595638392879	0.000848416102900033	0.00058133118526794	0.00047723077981226	0.000468441153168693	0.000485322639488448	0.000499529294919602	0.000514567055058112	0.000542313852944321	0.000587517026766224	0.000642446953767198	0.00068938342611017	0.00070779240197118	0.000683257226079057	0.000614866218673729	0.000516214190732614	0.000408271294101433	0.000309645940524872	0.000231139317870539	0.000175681062004095	0.000140779304883341	0.000121234904150333	0.000111131709939923	0.000104783729253902	9.7131712090345e-05	8.449475803072e-05	6.58598799425181e-05	4.37530970914439e-05	2.38607900439396e-05	1.39840134064222e-05	2.33366369846853e-05	6.15953358529854e-05	0.000135858566883611	0.000245444793127614	0.000377825102570322	0.000509231957280127	0.000609917042439957	0.000652443155748775	0.00062282995410579	0.000531175795919456
12	1.21567518466836	1.09275705261951	0.83860386873076	0.545063149482181	0.296234418512455	0.131756057283133	0.0461792867604438	0.0119821602376242	0.00233286201007616	0.000953300706929366	0.00113937146978855	0.00122370905562745	0.00115604798664814	0.00107069560677801	0.00100655288998359	0.000962949793672809	0.000949205896833904	0.00098227048208195	0.00106664875776996	0.00118262690252033	0.00129022537844021	0.00134499257870709	0.00131671505507988	0.00120166741186925	0.00102253192791084	0.000816912321772421	0.00062178969126577	0.000462205451913669	0.000347785159594072	0.000275497281738951	0.000234933093110094	0.000213084691432398	0.000197439888258645	0.000177871039505067	0.000148261094815925	0.000107998466638642	6.26011466105722e-05	2.30301489201943e-05	4.26930297737193e-06	2.38158769333864e-05	9.93365831237682e-05	0.00024365018283757	0.000456652594030878	0.000717580689613703	0.000983620611318838	0.0011990819416607	0.00131402289039819	0.00130542533943354	0.00119020432819123
13	1.20244997390118	1.10759820219675	0.888134292977184	0.615953014860052	0.365545746440785	0.182136197935124	0.0733976182700994	0.0219561344353015	0.00374175414217139	4.79772197432175e-05	0.000639362098167708	0.00156781114419043	0.00197730885016905	0.00199026574430947	0.00183551298960393	0.00166144951814125	0.00155670594256861	0.00157228425771171	0.00171586616326667	0.00194465858379861	0.00217699580290705	0.00232262994587314	0.00231761809328071	0.002147008239533	0.00184571444258155	0.00147979333836566	0.00111956830128663	0.000817562537441314	0.000598557460079032	0.000461432870017983	0.000387708337998385	0.000351328182887464	0.000326583571745377	0.000293593044938106	0.000241815875555743	0.000171750809084899	9.46197145830475e-05	3.03858117165666e-05	5.23358683144507e-06	4.91330004218708e-05	0.000192094166895052	0.0004563168337795	0.000843488742092066	0.0013220625441667	0.00182405766376936	0.00225915484444101	0.00254452617235669	0.00263762889313618	0.00255440897928197
14	1.19901254405594	1.13253502316003	0.949024496590413	0.702752826638967	0.456990030754078	0.258240594681646	0.124489260439899	0.0494961304339003	0.0152952740295973	0.00359677954271656	0.0015204068170787	0.00219531980643641	0.00291360630083736	0.00306759036913465	0.00280674242795663	0.00242245414943577	0.00214966467100519	0.0021225941246628	0.00236554363727658	0.00279885225714815	0.00327016972616798	0.00361016510159273	0.00369335640770898	0.0034787209156473	0.00301462350965733	0.00241051952190685	0.00179236739126215	0.00126226267707273	0.000875885576307003	0.000640274409839907	0.000526030988461024	0.000485385146525221	0.000469376640325926	0.000440640940690543	0.000380637880265125	0.000291378659025995	0.000192725518586348	0.000117537806582447	0.000107266297053097	0.000208705098996509	0.000469086940600519	0.000924885882215966	0.00158315269489781	0.00240240153114726	0.00328666303837789	0.00410368387273447	0.00472512292701581	0.00507118200517309	0.0051362748054863
15	1.20282440519182	1.16476012010005	1.01852155816179	0.803298316776348	0.570443531753932	0.363888088733182	0.207971247858791	0.106417047827767	0.0492650288134414	0.0217415013361892	0.0106320060252726	0.00691685295726179	0.00567675909943159	0.0048434172891289	0.00390133862832132	0.00298263160573667	0.00236697038153157	0.00224971122658075	0.00265583475170727	0.00343676615251872	0.00432513009077116	0.00502663900498562	0.00531701863611226	0.00510799855547194	0.00445972794013077	0.00354123370450586	0.00256167965007371	0.00170262367381669	0.00107424944044629	0.000703757145830275	0.000550621369613558	0.000536471850311348	0.000577044898584835	0.000607161617259712	0.000594222063199643	0.000539971051347404	0.000473933583118567	0.000444159870875907	0.000510264553071738	0.00073950400846268	0.00120098277612052	0.00195093071229157	0.0030073137218285	0.0043230063345328	0.00577496596981305	0.00718338759304726	0.0083589140152494	0.00915773945159641	0.00951756651224921
16	1.20898530110353	1.19801801078762	1.08898323202198	0.908754688393894	0.697133174694462	0.492721641553732	0.322134771542407	0.196279261148324	0.113065846755857	0.0632042107721988	0.0356945231659241	0.0212400921888828	0.0134801045446919	0.00880235411879892	0.00556701752181127	0.00327883190768067	0.00193858223755317	0.0016205893389138	0.00225061950265015	0.00354377282541661	0.00506023680440509	0.00633007656400346	0.00699032905556728	0.00688101107859608	0.00606758037926168	0.00478945499624083	0.00336272591361553	0.00207774046842491	0.00112607733106125	0.000573429771001212	0.000375533065484558	0.000421317987117843	0.000583427419362313	0.000759438551877678	0.000894429551298959	0.000983998688639231	0.00106399632253732	0.00119666319591441	0.00146081532073295	0.0019467471626203	0.00274881086686872	0.00394644946456287	0.0055715721450803	0.0075732707060524	0.00980018423328715	0.01201708006854	0.0139552538775676	0.0153768764143273	0.016125273765221
17	1.21007206806888	1.22246746189252	1.14767221614758	1.00311711302577	0.818400050245848	0.625511497027782	0.450131713100342	0.307074005293522	0.200376221783516	0.126450742420871	0.0780609128991503	0.0475016390194551	0.0283968774186859	0.0162919011037934	0.00850239416724264	0.00363593044541912	0.00105115678985768	0.000396989129333914	0.00130169146093143	0.00323607817169006	0.00553526420872285	0.00752705679019732	0.00869249847757184	0.00878562965709152	0.00786606466287259	0.00623833683878463	0.00432864278334263	0.00254820768870755	0.00118873382746812	0.000375520961283447	7.93272995187605e-05	0.000169059806454192	0.000479058806041493	0.000866994988673489	0.00124790466745473	0.00160207329592653	0.00196469286914985	0.00240963813319828	0.00303663654966367	0.00396247733488388	0.00530840281386676	0.00717420526484151	0.00959778338701037	0.0125126436692715	0.0157250716584572	0.0189288908117341	0.0217591061569044	0.0238663181678759	0.0249843138811219
18	1.19712560875045	1.22637475719638	1.17938458315572	1.06693444485891	0.910461587302576	0.735460118027954	0.564839195807788	0.414546315061719	0.292330614045289	0.1990662140066	0.131303599204553	0.0837949877397794	0.0512909671697294	0.0294734906353348	0.0152172265893997	0.00645018318312774	0.00183470089742012	0.000419171186969832	0.00135959055719063	0.00377020254750725	0.00671852384393095	0.0093326394336782	0.0109529874174407	0.011252367569155	0.0102698925972399	0.00834561308010533	0.00598321518071293	0.00369176242264643	0.00185742108769077	0.000677237927463145	0.000160677343143643	0.000182192204771149	0.000556523888942067	0.00110895575688962	0.00172227354889928	0.00235537970531237	0.0030397314595352	0.00386476391078314	0.00496089846314961	0.00648121073912704	0.00857608531950567	0.011355044829428	0.0148381452418392	0.0189112555230645	0.023306424136895	0.0276235592160691	0.0313936000867478	0.0341650387796713	0.0355860917741756
19	1.16206455680647	1.19975533047969	1.17167351570135	1.08443745233184	0.953612498585334	0.799254431024807	0.640942630619088	0.493965254175826	0.367563171934641	0.265181431414081	0.186001512196256	0.126850818859595	0.0838137675948025	0.0532488506144794	0.0322276013499641	0.0185654873657968	0.01063790456372	0.00713527747337382	0.00686058392167737	0.00862700729437751	0.0112707109563381	0.0137532070363048	0.0152976077929286	0.0154942348782283	0.014327591601158	0.0121108901268168	0.0093505217188375	0.0065859499449378	0.00425322393766843	0.00260528367398678	0.00169874975192067	0.00143533075156566	0.0016333213402994	0.00210281936352412	0.00270492969062834	0.00338574299569505	0.00418543041867119	0.00522795360558909	0.00669683786490853	0.00879933861936401	0.011719201911875	0.0155605496691336	0.020292338448006	0.0257101590236131	0.0314335600727833	0.0369486667605061	0.0416897586298563	0.0451375973550815	0.0469057053293687
20	1.10063734400706	1.13825995540888	1.11978304986328	1.04961429164157	0.939492915278108	0.805407544906215	0.663859727463417	0.528657259278417	0.409049929233873	0.309412117331796	0.230130751212924	0.169078128234205	0.123070719823466	0.0889323510353975	0.0640429732325107	0.0464514188541265	0.0347226893127659	0.0276944758543642	0.0242723218257183	0.0233316233779422	0.023737403740913	0.0244493851501068	0.0246558121521806	0.0238773445435036	0.0220000297860346	0.0192258998900023	0.0159594001507514	0.0126669772793016	0.00975055183732876	0.00746502436751871	0.00589206163116921	0.00496487990994186	0.00452702317069322	0.00440402156184835	0.00446901287713004	0.00468905783155987	0.00514511116168566	0.00602361285978339	0.0075811357470841	0.0100864650677628	0.0137482749067385	0.0186416021872462	0.0246509647248457	0.0314488212876846	0.0385219295196056	0.045244780580291	0.0509829579424426	0.0551974904880679	0.0575207712795789
21	1.01427007819919	1.04499007578367	1.02826686558966	0.967534334477622	0.872154690221293	0.755220907246037	0.630713626960563	0.510847870169349	0.404283951036141	0.315507585668029	0.245277309867597	0.191749132420165	0.151795231259238	0.122118158855633	0.0999454120979359	0.0832803376359131	0.0708201339230262	0.0617072427192637	0.0552675217887111	0.0508350004005527	0.0476980971081506	0.0451480659081759	0.0425791943497245	0.0395844229543245	0.0360045839108878	0.0319147226204407	0.0275562186409216	0.0232403162181489	0.0192535829458705	0.0157900814569678	0.0129232558990505	0.0106179339524464	0.00877316237663972	0.00728125347688719	0.00608700328794001	0.00523238423795076	0.00487516771238344	0.00527456080377764	0.0067431139935976	0.00957174540631466	0.0139427635163014	0.0198521266500315	0.0270639462260079	0.035114944106634	0.0433738590763723	0.0511436892791082	0.057779293908959	0.0627862311336494	0.0658730516212496
22	0.910015465955812	0.929768687913189	0.909511089124609	0.852250337115106	0.765754130876916	0.66096859408584	0.549865562810372	0.443292295220619	0.349345669260305	0.272584256499815	0.214115542984501	0.172354320560523	0.144114531670507	0.125691213679223	0.11368365757855	0.105450754714044	0.0992197481990348	0.0939539497240689	0.0891123650601789	0.0844144624207308	0.0796775368529999	0.0747444331895082	0.0694820908795235	0.0638138922674539	0.0577501539911815	0.0513946923399824	0.0449226847451623	0.0385389124336388	0.0324321620349559	0.0267409842092482	0.0215405324306965	0.0168529501158211	0.0126771729349743	0.00902925965446884	0.00598169779145918	0.00368950521975711	0.00239254322538847	0.0023876633756621	0.00397123694960977	0.00736141798561386	0.0126180141295855	0.0195829375157151	0.0278628335479978	0.0368662264751558	0.0458918940264146	0.0542478821092432	0.0613681689558506	0.0668923250149573	0.0706847929644494
23	0.799323481398948	0.807401327868125	0.781692487317677	0.724863880967033	0.643380203932202	0.546391284912419	0.444146389364167	0.346311111851066	0.260562652535331	0.191734074670426	0.141610108467371	0.109304842498989	0.0920269066892318	0.085988223734991	0.0872367904774222	0.0922684521317726	0.0983639890223785	0.103676388920726	0.10714123167399	0.108296993752953	0.10708909757424	0.103704414108604	0.0984543140573637	0.0917030234982137	0.0838274634371064	0.0751938110918436	0.0661408955600845	0.0569669238613863	0.0479207772527799	0.039200907924643	0.0309639720138128	0.0233428474609018	0.016470761595822	0.010505724780187	0.00564786620962458	0.0021420630623596	0.000259970059415623	0.000259594762213533	0.00232675478831589	0.00650991864844568	0.0126658257348729	0.0204351471726392	0.0292631385490838	0.0384694637586465	0.0473564851869735	0.0553310231073484	0.0620064683100451	0.0672544034312154	0.0711883158164643
24	0.69632090519753	0.695647703839674	0.666591082624061	0.61137343350743	0.535198542322421	0.445503084840203	0.350838319928069	0.259614670852952	0.178961127663034	0.11390648182799	0.0669980843786728	0.0383659482172938	0.0261464281562743	0.0271223076472245	0.0374226040317228	0.0531497465175878	0.0708490547021926	0.0877883435442887	0.102059901197648	0.112545198864814	0.11879323951748	0.120860034703146	0.119145198089251	0.114247839589122	0.106851957049413	0.0976432860913754	0.0872551336253907	0.0762390247054529	0.0650556822508272	0.054081869434043	0.0436284082732716	0.0339641650460546	0.0253401769580884	0.01800774069969	0.0122246119151681	0.00824490590337915	0.0062911693787807	0.00651141169141845	0.00892906360388987	0.0133985911323939	0.0195820284580406	0.0269602427240533	0.0348863855955069	0.0426783829608664	0.0497349702024901	0.0556495600632993	0.0602921431396447	0.0638340610654099	0.0667037488980003
25	0.614880319481248	0.611457365335311	0.584749704553942	0.536416454724016	0.470373375430041	0.392315231889788	0.308967902824993	0.227207017665635	0.153201234481612	0.0917233078803893	0.0457272875717427	0.0162293535370984	0.00246926953254009	0.00228306229181625	0.0125932007361664	0.0299211841571938	0.0508442677839171	0.072345179115665	0.0920329495320784	0.108238071484144	0.120002573004383	0.126994503345019	0.129377964221085	0.127666422243023	0.122580950570458	0.114928180115684	0.105506324883325	0.0950422707267372	0.0841585107490929	0.0733655672311964	0.0630733056666063	0.0536131386760893	0.045262570961538	0.0382639879479674	0.0328312122464417	0.0291402370935895	0.0273045655367796	0.0273402520214094	0.029130157475569	0.0323998662089334	0.0367179123519275	0.0415295683306923	0.0462264700621021	0.050244967513678	0.0531765668713038	0.0548670355523382	0.055479271938044	0.0555002826627891	0.0556840464008568
26	0.563808424645674	0.564695159774376	0.547292208442094	0.512627982446308	0.463342057532399	0.40339833670414	0.337616045346668	0.271095344282251	0.208630703847555	0.154202166129096	0.110614268412926	0.0793207441776828	0.0604381673943017	0.0529211062458023	0.0548505068775645	0.0637781772003651	0.0770725893337068	0.0922218379483947	0.10706464292719	0.119936130144362	0.12972904058256	0.135881452879845	0.138308565835677	0.137298837955275	0.133394495629413	0.127273912724034	0.119649414197347	0.111189344054481	0.102468332199155	0.0939450763996156	0.085963043898266	0.0787666622773706	0.0725241206965932	0.0673480507225122	0.0633071483970581	0.0604250484084268	0.0586669881499906	0.0579192286999976	0.0579698398063326	0.0585012796732436	0.0591044073086565	0.0593198659602579	0.0587066060190146	0.0569298804870457	0.0538541362039705	0.0496218030419667	0.044698640184089	0.0398707217615898	0.0361867943902473
27	0.541977341168322	0.552291609726946	0.54891685318724	0.532257078893102	0.503789388061745	0.465906729299884	0.421648012972545	0.374356599900244	0.327318439129418	0.283431569713491	0.244949912175031	0.213328837269265	0.189181645977479	0.172338668269386	0.161987223315213	0.156862856278888	0.155460301402153	0.156235585337313	0.157776993216495	0.158930551453763	0.158873760019525	0.157138487282661	0.153589615968426	0.148369936263957	0.141823880752122	0.134413075822577	0.126635525459244	0.118957813808456	0.111766380308384	0.105340151900445	0.0998431474562832	0.0953326470085306	0.0917766181637577	0.0890736291188172	0.0870695286107657	0.0855675291760291	0.0843314984341046	0.0830855284744707	0.0815154019375323	0.0792786646375704	0.0760291702606032	0.0714591256165667	0.0653572785113785	0.0576768595295968	0.0486024119506176	0.0386019395342387	0.0284507955371217	0.0192167878052369	0.01220172899684
28	0.537244248824972	0.557856561351054	0.568477850648557	0.568983163377717	0.559923220141577	0.542452215255899	0.518190685998874	0.489043840438163	0.457001432225955	0.423946269448842	0.391494909425871	0.360887107696367	0.332931817592156	0.308008763199927	0.286117329082593	0.266959655422634	0.250042680934771	0.234784170355778	0.220609885852978	0.207032285073535	0.193704793010508	0.180449303410662	0.16725779425195	0.154271596222389	0.141743810394709	0.129991543002551	0.119344953664929	0.11009959614494	0.102477254506988	0.0965986394117565	0.0924692090831367	0.0899773788605937	0.0889028385537895	0.0889318815431818	0.0896766862635266	0.0906963107789194	0.0915185056898776	0.0916629165656891	0.0906673731048788	0.0881193380114472	0.0836939640995261	0.077198575439235	0.0686210121334801	0.058176661521916	0.0463467845749763	0.0338995758159926	0.021885750974815	0.011602532987651	0.00452353920456632
29	0.531390069360775	0.558836632994279	0.578808313301143	0.590830596558274	0.594851832601358	0.591222089952507	0.58063512704187	0.564042597902224	0.542552729714943	0.517326718382529	0.489485001302663	0.460032798509026	0.429810546200731	0.399470848018936	0.369480016355554	0.34013962970131	0.311621988318959	0.284012865130032	0.257355315054009	0.231689251042254	0.207082760729275	0.183652528160919	0.161572115173597	0.141068171948345	0.122405831316549	0.105865538120747	0.0917143047567981	0.0801747999500374	0.0713957270767886	0.0654266345556826	0.0621996850980253	0.0615201054710614	0.0630661850640692	0.06639892622368	0.0709808688530692	0.0762032481486477	0.0814204564939773	0.085990666517272	0.0893213001356783	0.0909176781846952	0.0904325923568899	0.0877137287615041	0.0828449633836561	0.0761767533178669	0.0683404213454605	0.0602413253387602	0.0530268997441605	0.0480274143014982	0.0466699219192707
30	0.508808848944219	0.537427471593242	0.560071228097412	0.576136124437752	0.585301987599579	0.587535826504	0.583072579212596	0.572376868282689	0.556091313248122	0.534977967158315	0.509859488933388	0.481565843456234	0.450890875691148	0.418561338153235	0.385219163731863	0.351416209741001	0.317619504896226	0.284224264935929	0.25157158519559	0.219967704779948	0.189701987900511	0.161061212012308	0.134338334971949	0.109834594123182	0.0878545334067187	0.0686943197071098	0.0526244458881174	0.0398685659424419	0.0305807070872573	0.0248234038331053	0.0225493686491381	0.0235891460900371	0.0276468097431197	0.0343051906431625	0.0430414189676266	0.053252766976052	0.0642919454832458	0.0755101681470361	0.086305493839092	0.0961732260606906	0.104754537012413	0.111879052351044	0.117596952815202	0.12219629858137	0.126201833126378	0.130352525018528	0.135556568234992	0.142824438885803	0.153182787826809
31	0.463462301616546	0.488228806086108	0.507962773142187	0.522125068895316	0.530389214394228	0.532650759472926	0.529020834471291	0.519805312807219	0.505472411952515	0.486612543933669	0.463894702010578	0.438023620697725	0.409701428938725	0.379596644241583	0.34832227319025	0.316423640342655	0.284375495933682	0.252587055158726	0.221412963766819	0.191167796681293	0.162141579413277	0.134613955220787	0.108864968358971	0.0851809496301245	0.0638546226700115	0.0451792418397485	0.029437267119607	0.0168847205499981	0.00773289899664327	0.00212949347937598	0.000141351487845088	0.00174109540157688	0.00679957323919812	0.0150856800053871	0.0262744773110858	0.0399637983389216	0.0556987090075129	0.0730023675551497	0.0914110523017091	0.110510481167611	0.129970093941599	0.14957176905897	0.169229547930568	0.188997371010157	0.20906259734107	0.229724162448908	0.251355576284766	0.274354488377596	0.299082133104287
32	0.399781998610796	0.418056135870336	0.432094736841457	0.441535891680916	0.446188431035911	0.446037745496168	0.441239553457891	0.432102430139263	0.419060976482761	0.4026423515903	0.383429422563139	0.362023950231911	0.339013024904159	0.314941434850605	0.29029187046888	0.265473941435912	0.240822024216418	0.216601069118739	0.193018768271856	0.170241981190884	0.148415065804362	0.127677772752827	0.108180605623984	0.0900959848797998	0.0736241200512453	0.058993128343531	0.0464535734287459	0.0362681771688131	0.0286979306962233	0.0239861638323073	0.0223423013910529	0.0239270337450954	0.0288404627365487	0.0371144703349317	0.0487101246514435	0.0635204230004556	0.081378118267915	0.102067830711242	0.125341161642773	0.15093314551874	0.178578144622532	0.208023238603101	0.239037309945124	0.271414380925081	0.304970305007989	0.33953262422389	0.374924222803158	0.410942266908101	0.447334735608724
33	0.327844066357055	0.339320421260851	0.347352680212239	0.351770032869838	0.352539024299533	0.349763924335093	0.343677979297426	0.334626239523247	0.323041427964178	0.309414945333281	0.294265525756455	0.278108218630646	0.261426263112314	0.24464805908851	0.22813086931145	0.212152180431469	0.196908887434701	0.182523730009889	0.169057775966938	0.156527274701796	0.144922929260873	0.134229570615615	0.124444350506297	0.115591868014988	0.107735064168864	0.100981205280734	0.09548277562165	0.0914335646594023	0.0890606240913395	0.0886130577452788	0.0903487783675483	0.0945204168130747	0.101361509283712	0.111073933599528	0.123817338737517	0.139701039568878	0.158778559125532	0.181044721910521	0.206434959931561	0.234826311013662	0.266039484327195	0.299841352447667	0.335947306659191	0.374023078241183	0.413685869797962	0.454504934942992	0.49600206101307	0.537652710043419	0.578888815316338
34	0.257394743878815	0.263014201657536	0.265894320290821	0.266001538696807	0.263409538300633	0.258296459963571	0.250935629877217	0.241680387074149	0.230944110440753	0.219176954966743	0.206841081884991	0.194386276549275	0.182227780885286	0.170727933063683	0.160182832897625	0.15081477911545	0.142770704992214	0.136126325501789	0.130895252187874	0.127041972123995	0.124497352123858	0.123175230883572	0.122988696730434	0.123864800401532	0.125756693949792	0.128652485715473	0.132580422975447	0.137610326425033	0.143851477528631	0.151447381855626	0.160567987831983	0.171400027843645	0.18413617116577	0.198963644955482	0.216052903356814	0.235546820388956	0.257550764935608	0.282123800252489	0.309271148632689	0.338937984375412	0.371004572054693	0.405282755784725	0.441513828331578	0.479367862032616	0.518444657967619	0.558276553294409	0.598333403612938	0.638030110180752	0.676737072991677
35	0.195296149884676	0.196406462168665	0.195312780192439	0.192049886510962	0.186734040676468	0.179559757882589	0.170792253473219	0.160755978173626	0.149819969888044	0.138380992304379	0.126845594757888	0.115612296223118	0.10505506310317	0.0955091202491378	0.0872599217169286	0.0805358344569073	0.0755047819744437	0.0722747855213654	0.0708980557443532	0.0713780517324439	0.0736787542332154	0.0777353046364216	0.0834651421042164	0.0907788213944018	0.0995898009329293	0.109822638075997	0.121419198123824	0.134342657846431	0.148579247651764	0.164137817173553	0.18104741925916	0.199353183648446	0.219110794515979	0.240379899184997	0.263216764752658	0.287666472574254	0.313754905594992	0.341480748251791	0.370807690106367	0.401657008133889	0.433900702456135	0.467355377846646	0.501777097650251	0.536857484346764	0.572221395782667	0.607426559746798	0.641965592008456	0.67527084324995	0.706722507889827
36	0.146639770517922	0.144923595811502	0.141421947368891	0.136191494450865	0.129349487298223	0.121071298464097	0.11158517370297	0.101164450711159	0.0901176742116725	0.078777175447817	0.0674867811727158	0.056589363684207	0.0464149360767629	0.0372699374135972	0.0294282474754793	0.0231243306043815	0.018548746182245	0.0158460940168427	0.0151153006493169	0.0164120099748645	0.0197527283727664	0.0251202969844968	0.0324702241894103	0.0417374083157587	0.0528428096296156	0.0656996847726488	0.0802190678410978	0.0963142616617257	0.11390418257461	0.132915475560025	0.153283379059861	0.174951367628673	0.197869634972545	0.22199250125594	0.247274839599283	0.27366762140765	0.301112683171826	0.329536823429334	0.358845352083627	0.388915238851457	0.419588045571258	0.450662879132201	0.481889666583867	0.512963128121539	0.543517901501388	0.573125345419556	0.601292610296233	0.627464602593665	0.651029473006762
37	0.115725954433519	0.113299161330174	0.109506136595818	0.104405050147561	0.0980971783693199	0.090725085496056	0.082469031902372	0.0735417589530048	0.0641818964468888	0.0546463196015709	0.0452018419119683	0.0361166637830639	0.0276520024469445	0.0200543065257519	0.0135484111499121	0.00833192121163084	0.0045710270441514	0.00239786536673617	0.00190944573700824	0.00316807558204234	0.0062031407101931	0.0110140371827022	0.0175740070195353	0.0258346051697117	0.0357305176293006	0.0471844583474352	0.0601118924837936	0.0744253620277725	0.0900382230622925	0.106867638710037	0.124836705381706	0.143875620623279	0.163921827948505	0.184919097917677	0.206815526717649	0.229560455711362	0.253100340451529	0.277373628245208	0.30230474204883	0.32779731719068	0.353726897086758	0.379933364320269	0.406213462161681	0.432313845000263	0.457925178617259	0.482677885472148	0.506140187582602	0.527819130730918	0.547165269079442
38	0.103887714530147	0.102766046096178	0.100717013574357	0.0977881402165428	0.0940546953132404	0.0896181810336855	0.0846037410540808	0.0791565884975109	0.0734376053886888	0.0676183123323375	0.0618754422676154	0.0563853735590792	0.0513186839917144	0.0468350781896596	0.0430789174368218	0.0401755447236413	0.038228551793871	0.0373180823160458	0.037500209639685	0.0388073724772531	0.0412498005287015	0.0448178172300237	0.049484870423918	0.0552111149582852	0.0619473543246073	0.0696391410057597	0.078230836155349	0.0876694371120892	0.0979079944147744	0.108908456828106	0.120643802081967	0.13309933166567	0.146273029749001	0.160174909354385	0.174825294058453	0.190252011969453	0.206486511969352	0.223558951690111	0.241492353597264	0.260295980488476	0.279958144424537	0.300438732232172	0.321661803608289	0.343508690515837	0.365812093689349	0.388351727242403	0.410852098382006	0.43298301856154	0.454363417790419
39	0.106298577407923	0.107402468204499	0.107924971908238	0.107889428891235	0.107334537963151	0.106313257404435	0.104891130103901	0.103144100118043	0.101155916324957	0.0990152424636773	0.0968126101697614	0.0946373614884928	0.0925747291158708	0.0907031961820338	0.0890922632035906	0.087800728854567	0.0868755648320463	0.0863514350219451	0.0862508772674862	0.0865851341845066	0.0873555893942447	0.088555738730863	0.0901736035399254	0.0921944758074474	0.0946038728071573	0.0973905720884938	0.100549595489029	0.104085012766714	0.108012440646221	0.112361120841756	0.117175470406236	0.122516009279041	0.128459583201525	0.135098815616032	0.142540740428319	0.15090458946148	0.160318734983983	0.170916819655958	0.182833144086708	0.196197425893692	0.211129092962923	0.22773132596425	0.246085118600347	0.266243675198699	0.288227509932122	0.312020645422242	0.337568325687594	0.364776654362784	0.393514539365808
40	0.113014811987002	0.115775613029703	0.118108631997995	0.120006623915782	0.121470084617829	0.12250683715459	0.123131362710414	0.123363912429768	0.123229448712919	0.122756474244647	0.121975813648176	0.120919415801871	0.119619244338947	0.118106319734657	0.116409968971332	0.114557328568529	0.112573134446999	0.110479818440582	0.108297917098001	0.106046784515934	0.103745588011845	0.101414554030695	0.0990764221539937	0.096758057617543	0.094492167332215	0.0923190608682499	0.0902883959247569	0.08846084712968	0.086909637286848	0.0857218711755718	0.0849996136245992	0.0848606559148878	0.0854389178961956	0.0868844379909016	0.0893629100991115	0.0930547359682717	0.0981535744713161	0.104864385929207	0.113400990337365	0.123983182965503	0.136833478697752	0.152173586557129	0.170220746486679	0.191184089527378	0.215261207537023	0.242635136785254	0.273471968333568	0.307919294436175	0.346105682073499
41	0.115198260029254	0.118312902965974	0.120999332887816	0.123228469100262	0.124976050816728	0.126222846226041	0.126954748446557	0.127162767382674	0.126842931340532	0.125996116329276	0.124627824084604	0.122747931883526	0.120370438129883	0.117513227510452	0.114197878350195	0.110449532785644	0.106296847716466	0.101772041390838	0.0969110471264769	0.0917537822340259	0.0863445368158365	0.080732483827867	0.0749723086227918	0.0691249530908866	0.0632584663920953	0.057448951015677	0.0517815894031082	0.0463517325453122	0.0412660277929011	0.0366435586529013	0.0326169647365007	0.029333505518222	0.0269560275088837	0.0256637912473814	0.0256531126359637	0.0271377730359737	0.0303491546114771	0.0355360619593711	0.042964198245084	0.0529152738237849	0.0656857373900035	0.0815851335423777	0.10093410551676	0.124062076764471	0.151304658911937	0.183000845230044	0.219490056871239	0.261109112715028	0.308189191829718
42	0.110756307230067	0.113362398476147	0.115520580450322	0.117197913258152	0.118365921709136	0.119001055463051	0.119085066363048	0.118605298180786	0.117554887144848	0.115932874890509	0.113744238764446	0.11099984765365	0.107716354600134	0.103916040334129	0.0996266244349228	0.0948810630404392	0.0897173538054612	0.084178370085281	0.0783117470262001	0.0721698423048997	0.0658097936033101	0.0592936934652295	0.0526888998943969	0.0460684978741237	0.039511922890965	0.0331057525344777	0.0269446663652399	0.0211325675824364	0.0157838527187058	0.0110248078335501	0.00699510170722018	0.00384933863827441	0.00175862593724185	0.000912104422677016	0.00151838450273366	0.00380682608534799	0.00802859788408374	0.0144574508959267	0.02339014206538	0.0351464474678342	0.0500687096956186	0.0685208713611124	0.0908869554944126	0.117568963775578	0.148984174606385	0.185561834558465	0.227739248290248	0.275957283185869	0.330655315373398
43	0.103732613231777	0.105899718985063	0.107679862151464	0.10905098400257	0.109995568764893	0.110501024778635	0.110559981467441	0.110170496161757	0.10933616800634	0.108066159697027	0.106375131535369	0.104283096149823	0.101815206083973	0.0990014901612885	0.0958765579618305	0.0924792947463444	0.0888525715966231	0.0850429972738759	0.0811007392062855	0.0770794409967223	0.0730362628065553	0.0690320688626441	0.0651317831232215	0.0614049298299642	0.0579263703106299	0.0547772410606482	0.0520460909438786	0.0498302074718084	0.0482371137421704	0.0473862089695879	0.0474105168756806	0.048458497796124	0.0506958724896115	0.0543073985813377	0.0594985346147499	0.0664969220735674	0.0755536126954365	0.0869439671147906	0.100968151485163	0.117951161328362	0.138242306472241	0.162214097546355	0.19026048302613	0.222794396119781	0.260244582699775	0.303051694774498	0.35166364842694	0.406530260444522	0.468097193743329
44	0.098136891816871	0.100321846112385	0.102242922034602	0.103892056255558	0.105265317537047	0.106363120786543	0.10719036821797	0.107756515578648	0.108075564295214	0.108165983493581	0.108050569065123	0.107756250175023	0.107313856720892	0.106757864126281	0.106126134368067	0.105459674164731	0.10480243267666	0.104201161783674	0.103705361918784	0.10336733548073	0.103242367975276	0.103389054228043	0.103869783281158	0.104751390975084	0.106105983800449	0.108011931489072	0.110555019135049	0.113829742559559	0.117940723344216	0.123004212663492	0.129149645966487	0.136521203918682	0.145279329042414	0.15560214241147	0.167686700768	0.181750031726693	0.198029883473964	0.216785125689261	0.238295740406677	0.262862345253165	0.290805196958879	0.322462630206213	0.358188895694979	0.398351371637653	0.44332713460685	0.493498888546281	0.549250264602606	0.610960518986263	0.678998671048267
45	0.0923684440110173	0.0944774258758546	0.096402599705188	0.0981425298127549	0.0996992502992164	0.101078430876921	0.102289499227287	0.103345720629998	0.104264237511412	0.105066073518008	0.105776108659434	0.106423033909031	0.107039295318959	0.107661039122553	0.108328070381072	0.109083838413399	0.109975462461424	0.1110538107378	0.112373645137269	0.113993842444474	0.115977700835056	0.118393337857066	0.121314182930879	0.124819563772877	0.12899538210614	0.133934869663797	0.139739410928115	0.146519414405346	0.154395209648791	0.163497942853566	0.173970439803078	0.185968001395312	0.199659094057482	0.215225895202274	0.232864652605509	0.252785816294485	0.275213902308063	0.300387049580062	0.32855623423662	0.359984109788532	0.394943447015093	0.433715153722168	0.476585861931286	0.523845078308999	0.575781902641928	0.632681328745682	0.694820152188099	0.762462519415753	0.835855163090833
46	0.080825879733427	0.0820019159108849	0.0829656885023931	0.0837148926065691	0.0842505257852668	0.0845771569909895	0.0847031807772896	0.0846410567570367	0.0844075350229323	0.0840238689723949	0.0835160176505174	0.0829148403049647	0.082256286300625	0.081581583836504	0.0809374310129087	0.080376192688038	0.0799561062201755	0.0797414986022105	0.0798030166546426	0.0802178708557197	0.0810700920663307	0.0824507988755919	0.0844584715829023	0.0871992269846815	0.0907870861982184	0.0953442257872702	0.101001200516121	0.107897124216655	0.116179793574745	0.126005738196265	0.137540179165964	0.150956877526961	0.16643785374173	0.18417295929623	0.204359282217105	0.227200369416387	0.252905250475581	0.28168724973509	0.31376257635576	0.349348685343205	0.388662406335237	0.431917841197695	0.479324036091294	0.531082438587641	0.587384155541832	0.648407032679271	0.714312582125598	0.785242789295878	0.8613168355542
47	0.0626810298613105	0.0622640328773187	0.0615621862073977	0.0605735538517852	0.0593000246901619	0.0577476959592198	0.0559272515407666	0.0538543323205738	0.0515498959221994	0.0490405631627417	0.046358948610587	0.0435439726405746	0.0406411523722354	0.0377028688355051	0.0347886076307183	0.031965170232703	0.0293068529314921	0.0268955902059808	0.0248210590957468	0.0231807408767341	0.0220799360676847	0.021631728507599	0.0219568939638407	0.0231837484713792	0.0254479313831713	0.028892117947873	0.0336656561425003	0.0399241224926927	0.0478287917295461	0.0575460153759029	0.0692465047408922	0.0831045143413512	0.0992969224714611	0.118002206513095	0.139399311620842	0.163666412625359	0.190979570370407	0.221511285222321	0.25542895215132	0.292893223563667	0.334056287940152	0.379060074284217	0.428034394373869	0.481095036814024	0.53834182886689	0.599856683962256	0.66570165462073	0.735917012223954	0.810519376599073
48	0.0482234309021402	0.0469048724016313	0.0453160110848573	0.043462173769877	0.0413529578823094	0.0390025968102473	0.0364303125484423	0.0336606513689621	0.0307237981862638	0.027655865254054	0.0244991508402292	0.0213023635750569	0.0181208082566916	0.0150165290269344	0.0120584059983689	0.00932220162094233	0.0068905533207837	0.00485290922544044	0.00330540410648409	0.00235067302112612	0.00209760051748945	0.00266100368173981	0.00416124774748198	0.00672379345660074	0.0104786758538538	0.0155599147126146	0.0221048573236662	0.0302534549301593	0.0401474746568934	0.0519296493579681	0.0657427683904427	0.0817287129097049	0.100027439871479	0.120775919512439	0.144107031662824	0.17014842681693	0.199021358447444	0.23083949359394	0.265707709281145	0.303720882825325	0.344962684564032	0.389504381991829	0.437403664698782	0.488703499885488	0.543431028563766	0.601596512841085	0.663192344923909	0.728192128654275	0.796549844508396
49	0.0532960834826229	0.0530636476943911	0.0527156372400229	0.052267156790912	0.0517370929906487	0.0511483323505438	0.0505279583822044	0.0499074245129865	0.0493226994096912	0.0488143814612578	0.0484277793423188	0.0482129557954702	0.0482247320293528	0.0485226504297435	0.0491708936187273	0.0502381582688229	0.051797482480227	0.0539260259550823	0.0567048026473429	0.0602183660244932	0.0645544475418759	0.0698035493953568	0.0760584930771032	0.083413925706126	0.0919657865338664	0.101810736429892	0.113045553528503	0.125766498559279	0.140068653689512	0.156045238971176	0.173786910707524	0.193381046233535	0.214911019740227	0.238455473866153	0.264087591832136	0.291874374910273	0.321875929998888	0.354144772025878	0.388725145828382	0.425652372062148	0.464952221584605	0.506640322636806	0.550721605025931	0.597189785386589	0.646026897479354	0.697202871371868	0.750675165243112	0.806388453455717	0.864274374453676
50	0.08531311568804	0.088065497195652	0.090917611049295	0.0938883889637016	0.096999136881052	0.100273592116762	0.103737961677029	0.107420940187344	0.111353706034961	0.115569894517565	0.120105547003119	0.124999035339232	0.130290961001425	0.136024028734573	0.142242894716811	0.14899398955578	0.156325316708935	0.164286227197982	0.172927171757596	0.182299431815925	0.192454830944353	0.203445428632511	0.215323198437758	0.228139692722982	0.241945696329845	0.256790871634549	0.272723397498361	0.289789604655083	0.308033610072639	0.327496952787052	0.348218233636324	0.370232761221832	0.393572206299296	0.41826426665442	0.444332344354594	0.471795237092895	0.500666845159548	0.53095589539463	0.562665683300007	0.595793834323685	0.63033208518126	0.666266085951676	0.70357522358206	0.742232467362277	0.782204236886348	0.823450293006053	0.865923652302198	0.909570525649693	0.954330281531663
51	0.134572393803057	0.140699007582371	0.147070824194678	0.153701494493261	0.160605490255484	0.167798080991166	0.175295301183347	0.183113907789784	0.191271327950052	0.199785596964202	0.208675286732572	0.217959424970292	0.227657405632003	0.23778889109987	0.24837370679882	0.259431729004625	0.270982766700896	0.283046438417979	0.295642045048461	0.308788439678865	0.322503895503757	0.336805972896201	0.351711386696627	0.367235874750708	0.383394068676265	0.400199367770275	0.41766381688126	0.435797988971332	0.45461087297847	0.47410976746558	0.494300180411887	0.515185735367338	0.536768084055615	0.559046825379865	0.58201943066094	0.605681174824854	0.630025073157663	0.655041823165663	0.680719751019728	0.707044762027417	0.734000294567387	0.761567276939158	0.789724086628468	0.818446511564295	0.84770771304777	0.877478190164195	0.907725745645093	0.93841545332477	0.969509627531549
[truncated: 58 more columns]
