# Supplementary material for: Reconstructing spruce budworm outbreak severity: a comparison of paleoecological and tree-ring signals
Source: PLoS One. 2025 Aug 12;20(8):e0329406. doi: 10.1371/journal.pone.0329406 (PMC12342301; doi:10.1371/journal.pone.0329406)
Supplement: S7 Dataset — (ZIP) [file pone.0329406.s007.zip › Belanger wavelet data/Lepidopteran_scales/WS_wavelet_wave.txt]

V1	V2	V3	V4	V5	V6	V7	V8	V9	V10	V11	V12	V13	V14	V15	V16	V17	V18	V19	V20	V21	V22	V23	V24	V25	V26	V27	V28	V29	V30	V31	V32	V33	V34	V35	V36	V37	V38	V39	V40	V41	V42	V43	V44	V45	V46	V47	V48	V49	V50
1	-0.0773914369779701+0.0129836889141116i	0.0577596778665433-0.040855658738118i	-0.0302129829194359+0.0484891787244095i	0.010405226555206-0.040974609762033i	-0.0017797528148053+0.029865157776i	-0.0001506705711481-0.0215529275344897i	-0.0000803299852528+0.0166645986979815i	0.0004748412688105-0.0137848921528058i	-0.0007344132760734+0.0118304113612366i	0.0009146228111823-0.010404869850893i	-0.00101718388297927+0.00930256270750572i	0.00109393051162662-0.00841154299451943i	-0.00112734723340393+0.00770258115071947i	0.00109854585087842-0.00707087767471059i	-0.00109223190668909+0.00647137960964596i	0.00111647714395823-0.00595398901892068i	-0.00112811266911209+0.00548709185325474i	0.00117432664985356-0.00502857361256993i	-0.00129554147193196+0.00463548685589661i	0.00142672778406242-0.00435667765878849i	-0.00151535141972067+0.0041311913911087i	0.00161701182941756-0.00393269084846874i	-0.00171116242201001+0.00382933326498677i	0.00170891735786327-0.00376875305004657i	-0.00166427934239544+0.00366441495278047i	0.00162835911825383-0.00356071206022392i	-0.00155710417973497+0.00346490225951867i	0.0014670608998377-0.00332694508279323i	-0.00140601155169084+0.00316378857483868i	0.00136316080456815-0.00300908815481371i	-0.00132088240832196+0.0028503664082681i	0.00130108310335199-0.00267839079975111i	-0.0013111548368044+0.00252289541181107i	0.00132197185077475-0.00238722729569221i	-0.00134248787067163+0.00224893517966666i	0.00139040079840378-0.00213361363622124i	-0.00143022461830525+0.00206017123050775i	0.00144040930739532-0.00199755238040738i	-0.00143734689028696+0.00192750493806993i	0.00142890682211534-0.00185441176099451i	-0.00140946790066621+0.00177610461106181i	0.00138051578084561-0.00167298060326657i	-0.00137776661187535+0.00153001106687001i	0.00144247100107753-0.00139021457754565i	-0.00153376164386243+0.00131401492355262i	0.00159592791873268-0.00126097959015252i	-0.00168236195344879+0.00120615918700975i	0.00177757923593065-0.00122693499010989i	-0.00178710365920985+0.00127889279308991i
2	-0.0914311983800646+0.0176311273917024i	0.0632581058061621-0.0538324497603914i	-0.0254998916615949+0.0601074716142545i	0.0013536678836858-0.0458825516763513i	0.006013727303254+0.0293150827547266i	-0.0050467621544502-0.0188965042586415i	0.0027138767521598+0.0139706457458293i	-0.0012919459749773-0.0115795411620482i	0.0005563637415822+0.0100119950738713i	-0.00010144703747054-0.00885617726084754i	-0.00017288263955668+0.00795074853132976i	0.00037965768078898-0.00720988399894039i	-0.00050117097320716+0.00664322622327961i	0.00050912352656966-0.00611543266126463i	-0.000543244389492+0.00557585066692439i	0.00061393125530061-0.005124731841387i	-0.00064147978842363+0.00471648003853865i	0.00070482763931341-0.00427714193750686i	-0.00087842260209498+0.0039038417672802i	0.00105525796161384-0.00367890619113245i	-0.00115706410256193+0.00349644229703225i	0.00129020565740554-0.00331890602185046i	-0.00142669988681671+0.0032706010680157i	0.00142092745405377-0.00327406202234164i	-0.00136313680166483+0.00319357942193151i	0.00133761957764994-0.00311290560174035i	-0.0012627529212832+0.00305280104497887i	0.00115746318507123-0.00292901091984022i	-0.00109925489704323+0.00276875716014707i	0.00106505612913909-0.00262913984089902i	-0.00102091382599992+0.00248437930297087i	0.00100451862368209-0.00231514261677378i	-0.0010280725959907+0.00216967022047473i	0.00104298792588432-0.00205011339012721i	-0.00106693004138043+0.00191565087351915i	0.00113401505207006-0.00180783567633096i	-0.00118899118659182+0.00176009814152405i	0.00119793287141262-0.00172295338217392i	-0.00119083653571704+0.00166895068159362i	0.00118098866979593-0.00161195834137827i	-0.00115310555404184+0.00155334609585345i	0.00110190930003487-0.0014592274408809i	-0.0010835088890535+0.00129867777759276i	0.00116640226392207-0.00114006788033336i	-0.00127998168178747+0.00107780868207777i	0.00133813730184711-0.00103508071468325i	-0.0014406702003989+0.00097111658490395i	0.00156735265252333-0.00101976374123889i	-0.00156353870597995+0.00111308177973007i
3	-0.102023472522742+0.022920358262785i	0.0630963189014323-0.0674698956878212i	-0.0139134925956829+0.0693654214687587i	-0.0125736437298005-0.0453729103253422i	0.0153951894731589+0.0228659281049927i	-0.0094202128313403-0.0118015656208493i	0.0044510226146033+0.00848570862455083i	-0.00223056309925228-0.00758918763925241i	0.00132206409306621+0.00686474790673736i	-0.0007786416470943-0.00620445621523814i	0.00044590801110417+0.00563889799785759i	-0.00017274459287992-0.00515104123731338i	6.3434390237e-06+4.82334596834434e-03i	-8.59706875738e-06-4.47372556206472e-03i	-4.137324590054e-05+4.04368833394098e-03i	0.00014901560089116-0.00372020653752311i	-0.00016320825070421+0.00343205263801479i	0.00021273163167879-0.00304460406688121i	-0.00043066972516536+0.00271957599238638i	0.00063841890969587-0.00259325989097363i	-0.00071778238708645+0.00247925181043311i	0.00086758707331823-0.00232230824292344i	-0.00104999767476531+0.00234642820432009i	0.00102374231885553-0.00243560469044862i	-0.00094012260583825+0.00237466212241272i	0.00093750919754265-0.00231849790719093i	-0.00086515216396+0.00231292367849235i	0.00074216631645358-0.00221320998933771i	-0.00069609454726693+0.00206269725410566i	0.00068084741690958-0.00195800095062437i	-0.00063335633157991+0.00184764330232443i	0.00061969785245457-0.00169339208740168i	-0.00066044666868948+0.00157516573428739i	0.00067319923293945-0.00149186074571934i	-0.00069108879174788+0.0013693329489792i	0.0007783341882028-0.0012748489840677i	-0.00084878999307293+0.00126683006787176i	0.00084950302932227-0.0012659512001646i	-0.00083514256342167+0.00123147945174669i	0.00082836047409511-0.0011970935000857i	-0.00079481427155702+0.00117396653260536i	0.0007123073882772-0.00110507979195762i	-6.67152329388711e-04+9.2924280543375e-04i	7.72785192123606e-04-7.53846469211321e-04i	-9.07857236423296e-04+7.26309263517464e-04i	9.38643788154983e-04-7.02997701012273e-04i	-0.00105006208325686+0.00061615957628535i	0.00121787617443498-0.0006985556750531i	-0.00118736119291817+0.00084675856064905i
4	-0.108448494114467+0.028587283180724i	0.0566689094769771-0.0805355590756011i	0.0040194165638472+0.0739996032870417i	-0.0289848108972871-0.037469230719254i	0.023020247355864+0.0102121388485019i	-0.0104772294617311-0.0015510548923709i	0.00349306139005689+0.0020695521756419i	-0.0015699052662261-0.00348201405461686i	0.00117893756106628+0.00366985385741743i	-0.00085116478638345-0.00344850083692226i	0.00061737460988348+0.00319340510308685i	-0.00036120519197313-0.00294285578441795i	0.00020475011708153+0.00287236349948442i	-0.0002819629080858-0.00271083174515064i	0.00024507438565022+0.00237880320036548i	-0.00010426031343775-0.0022072786894819i	0.0001421501303318+0.00207705971190628i	-0.0001498681566374-0.00174025692168723i	-0.0001069732894281+0.00146284686227088i	0.00032753588503595-0.00146876544416901i	-0.00032975354914094+0.00142889268387559i	0.00047648969928746-0.00125874181583059i	-0.00071562632890117+0.00135582726921419i	0.00064394215011675-0.00154200051724962i	-0.00051611238044556+0.00147103819894257i	0.00055909598638294-0.00142317683430087i	-0.00049794751873641+0.00148722178201962i	0.0003492639520917-0.00141091288677813i	-0.0003270252498736+0.00126371631322759i	0.00034373844913059-0.00120950492063353i	-0.00028599570891229+0.00114900228746813i	0.00027145907587663-0.00101060017147867i	-3.35215697870625e-04+9.30105801912192e-04i	3.35355469892966e-04-9.00310920329406e-04i	-3.30996799433744e-04+7.8779451169518e-04i	4.39547296275697e-04-7.01157898416664e-04i	-5.25711526712112e-04+7.4095255868212e-04i	5.06957985447778e-04-7.78824775244848e-04i	-4.81532592032972e-04+7.54183676038539e-04i	4.88599193517973e-04-7.37897318866423e-04i	-4.59940061842933e-04+7.62782868835765e-04i	3.37883698366002e-04-7.36026469662556e-04i	-2.52719374140427e-04+5.41134870899417e-04i	3.92600257852787e-04-3.45536513035468e-04i	-5.50515954802777e-04+3.81277322538389e-04i	5.16326550734294e-04-3.85731174616715e-04i	-6.26718744133098e-04+2.45019500599645e-04i	8.55461462992161e-04-3.63260362957368e-04i	-7.81021892655624e-04+5.82083604846827e-04i
5	-0.111276039115407+0.034364958907137i	0.0448691990287402-0.0918950287061945i	0.0259160130894999+0.0723384585848515i	-0.0437435583164188-0.021810269917598i	0.0248371908882861-0.0065449457973197i	-0.00603084960029794+0.00838212638543986i	-0.0005230508440817-0.00215379464306996i	0.00026825653749278-0.00134760917943444i	0.00056012634621661+0.00172203071105652i	-0.0005620439459421-0.00151442951532861i	0.00046792417961761+0.00138461991507493i	-0.0002486835854206-0.00125279217287959i	0.00011650777054426+0.00139233469180354i	-0.0003225137383109-0.00137032991541106i	0.00030653225575551+0.00105885694246226i	-0.00010427794011934-0.00102805290684776i	0.00022863076726724+0.00107446457403456i	-3.39073502890801e-04-7.47192385691295e-04i	2.6264316345454e-05+4.82901356818126e-04i	2.01520594515634e-04-6.5075831991717e-04i	-5.7183313455946e-05+6.74034216632023e-04i	1.87194255229153e-04-4.19293105635038e-04i	-5.16123656350719e-04+5.8056049140245e-04i	3.67204664566336e-04-8.75401456505032e-04i	-1.70912205441013e-04+7.39186485284081e-04i	2.9961489691205e-04-6.68830159324474e-04i	-2.60279278764865e-04+8.22808798908592e-04i	6.6123336378863e-05-7.58991007983878e-04i	-8.2137042171433e-05+5.91853304138934e-04i	1.4759177825927e-04-6.00530843144662e-04i	-6.3854872245274e-05+5.99277064895111e-04i	4.2036518900877e-05-4.60021253075176e-04i	-1.41990028853529e-04+4.18438853967061e-04i	1.16927670995576e-04-4.57768703963617e-04i	-6.7847772137017e-05+3.4133378163516e-04i	2.03134639230307e-04-2.44149301309309e-04i	-3.0801162298361e-04+3.3640555900102e-04i	2.53388352824388e-04-4.08706603905548e-04i	-2.11689275081203e-04+3.69631187863217e-04i	2.50801394125733e-04-3.53664792358649e-04i	-2.48016742587889e-04+4.35227874192091e-04i	7.9126375377554e-05-4.69376852260678e-04i	6.2975921026265e-05+2.42146618546366e-04i	1.35393807882422e-04-1.2882894975706e-05i	-3.25298245094223e-04+1.52787934076853e-04i	1.70468123976839e-04-1.94312115922366e-04i	-2.70085072189025e-04-5.5224676912533e-05i	5.98867675811527e-04-1.0032539070874e-04i	-4.5801341021932e-04+4.13741737752796e-04i
6	-0.111864025146268+0.040063281971172i	0.029505739154011-0.100801358461628i	0.0484070396052682+0.0638086397373908i	-0.052425061843437-0.0001221193764903i	0.018088814086388-0.0230588573538157i	0.0036149645940893+0.0134884792034892i	-0.00560627645373492-0.00154728181924509i	0.00144284710194243-0.00205564665836343i	0.00050642578485603+0.00115855879031925i	-3.94756872953939e-04-5.03124459091018e-04i	2.88704622285591e-04+4.04450357360876e-04i	-5.4343329566562e-05-2.86546808558732e-04i	-9.2173095689402e-05+5.95709083964068e-04i	-2.85355256577085e-04-6.56396948107471e-04i	2.71367738077821e-04+2.47451772067782e-04i	6.737925190866e-05-3.38473355355547e-04i	1.72404813092675e-04+5.8915753198045e-04i	-4.33920373184469e-04-1.99220837332157e-04i	9.104078112056e-06-1.13045720182658e-04i	2.46029062045277e-04-2.65624598011081e-04i	1.31354346020794e-04+3.39925653329587e-04i	-1.6814070078208e-05+1.05039612944614e-04i	-4.72733956524664e-04+1.22136342115373e-04i	2.02928324547527e-04-5.60334800598667e-04i	9.6693528697009e-05+2.81908350498221e-04i	1.8323150762669e-04-1.53174176413727e-04i	-1.74437110880697e-04+4.40151345887755e-04i	-1.06778852230018e-04-3.71011724193053e-04i	3.3448569608103e-05+1.42773986670167e-04i	1.03892892557129e-04-2.31288702516175e-04i	3.54492514682e-05+2.9709356454915e-04i	-7.3513150182727e-05-1.19350807953237e-04i	-9.0804137254491e-05+1.10756219777387e-04i	2.8072963619704e-05-2.40781842388073e-04i	9.45963717307958e-05+9.68106015856236e-05i	8.26039580270093e-05+3.93672061013286e-05i	-2.15532392772481e-04+1.15286735930569e-04i	1.01898069344506e-04-2.18614869451617e-04i	-3.472785028771e-05+1.31229486144981e-04i	1.29057072395097e-04-8.7199484968254e-05i	-1.83568021013815e-04+2.32609456284946e-04i	-4.0984328029391e-05-3.53365888246791e-04i	2.66842016723289e-04+6.890554613895e-05i	3.2108322944898e-05+2.2394591533185e-04i	-2.78573987291794e-04+8.0577891938247e-05i	-7.6761238386793e-05-1.74234172274205e-04i	-5.585109305565e-06-2.70024372256199e-04i	5.03715112721897e-04+6.8081747884145e-05i	-2.61616211126192e-04+3.82389286829622e-04i
7	-0.111555293802985+0.045601681252708i	0.012385468645517-0.106985574250134i	0.068366400034334+0.0489835026905455i	-0.0519909332619131+0.0241798796630274i	0.0030004213273311-0.034139588094247i	0.0149177296885572+0.0104984096529149i	-0.00800935868004953+0.00389939349198628i	3.05665947686e-06-4.0762871635405e-03i	0.00148787068805709+0.00067309391017019i	-3.45171952970151e-04+2.08283544164646e-04i	1.4917156969976e-04-6.945694026063e-06i	8.5259001234219e-05+1.58734439371405e-04i	-3.02558706699387e-04+3.20855928261674e-04i	-3.11005746681128e-04-4.41975653588937e-04i	2.74410992671635e-04-2.04384902222386e-04i	3.21071489496587e-04-8.551289445413e-06i	7.4315154326772e-05+5.3163053875424e-04i	-5.56283380549091e-04+1.739833266121e-05i	-8.2661274562026e-05-4.61073561409954e-04i	4.15809433894716e-04-2.2251438526876e-04i	3.13758081385367e-04+3.49993415707352e-04i	-1.96632464371557e-04+4.2752485919806e-04i	-5.74834562396619e-04-1.01570928826802e-04i	1.13875108732488e-04-5.604835767169e-04i	3.4438399869979e-04+3.6933707575358e-05i	1.88247789732261e-04+1.84167578295549e-04i	-2.10296249252858e-04+3.20545580641169e-04i	-2.33757297660337e-04-2.19959061555088e-04i	7.2629511343533e-05-1.31852342122244e-04i	1.71492132948848e-04-7.0224929313065e-05i	7.4271544378505e-05+2.17006179129962e-04i	-1.40717974374097e-04+6.097346165279e-05i	-1.39474126109546e-04-4.4826029756715e-05i	2.6447829654648e-05-2.14484192671751e-04i	2.08218459647808e-04+1.199191976713e-05i	4.0866074639563e-05+1.9889084249154e-04i	-2.20375422862059e-04+4.3060455867166e-05i	1.6504944201007e-05-1.83265958318905e-04i	9.17438653308073e-05+1.24292359067915e-05i	7.97735001688291e-05+9.34150195177853e-05i	-2.31680859231088e-04+1.22887578604964e-04i	-6.1402795094824e-05-3.70642317851651e-04i	4.19444259629832e-04-7.69199130765e-06i	4.2798678683446e-05+4.21129128077651e-04i	-3.95794038498129e-04+1.36104694607691e-04i	-2.73837450362367e-04-3.09674511190873e-04i	2.09543100082287e-04-4.55932697125605e-04i	5.69536052930063e-04+1.782070655874e-04i	-1.62893713185634e-04+4.82684542700266e-04i
8	-0.111203829263622+0.050989740703284i	-0.005257711171737-0.110555539304073i	0.0836975068597144+0.0292232603330836i	-0.0416660488918154+0.0470317751254478i	-0.017015177048121-0.0357061754905654i	0.0224088445412383-0.0005709477263769i	-0.0046507708181474+0.0107973793011654i	-0.00400497371654236-0.00425548999395648i	0.0024091853844007-0.00112373499012386i	2.60249551549916e-04+8.93562225739643e-04i	-4.3336057813757e-05+5.34328345282025e-05i	1.06602855449548e-04+3.45510290540863e-04i	-5.09290810303628e-04+3.01954632264258e-04i	-4.4351105621249e-04-5.19298342085945e-04i	3.79109347399126e-04-5.34086738678392e-04i	6.39493730646727e-04+1.75110844162846e-04i	-1.890107949931e-05+7.49055942100785e-04i	-7.98772927667719e-04+8.4975816637954e-05i	-2.05825391269821e-04-7.74439208254948e-04i	6.99259487079444e-04-3.71933941738613e-04i	5.59188025016391e-04+5.75077108806069e-04i	-4.0680245281302e-04+7.31251071832214e-04i	-8.30808644046653e-04-2.29592822827243e-04i	5.9615796101786e-05-7.96331809956387e-04i	6.42736215721376e-04-1.22066452230273e-04i	2.97986636320539e-04+4.67154433153923e-04i	-3.34674180674316e-04+3.97671409880669e-04i	-3.93813773597065e-04-2.19509165485998e-04i	8.8129820204352e-05-3.47375490536842e-04i	3.17322420933876e-04-3.3865214824944e-05i	1.16872141143046e-04+2.88941054021441e-04i	-2.28164701536597e-04+1.80969686846158e-04i	-2.50650675323739e-04-1.45751400625462e-04i	6.9905120447729e-05-3.08822131058943e-04i	3.31329305718416e-04+7.13988434161e-06i	3.8061323910124e-05+3.22392495534213e-04i	-2.91919240705481e-04+5.1224179125377e-05i	-4.0554041595529e-05-2.4422372419421e-04i	2.09594876562651e-04-3.8304139996969e-05i	5.0595084694231e-05+2.39723678121485e-04i	-3.47775743127284e-04+4.8499361912258e-05i	-2.6022417968078e-05-4.87296123306431e-04i	6.01897784538502e-04-2.8083160199741e-05i	1.05578744291162e-04+6.62343039132856e-04i	-6.54291864298511e-04+2.70236212439055e-04i	-4.90880822383706e-04-5.73049797756385e-04i	4.3790716245512e-04-6.96716309431431e-04i	7.9091893234043e-04+2.77427149153446e-04i	-1.0183568663225e-04+7.10595778867498e-04i
9	-0.111205493865212+0.056284719792645i	-0.022787539812907-0.111831431980718i	0.0934222252559435+0.0061896334333989i	-0.0227386736851736+0.0648152036340875i	-0.0366741264761836-0.026220480972533i	0.0213585365817296-0.0159858911420862i	0.0043189188718987+0.0139440509511758i	-0.00771954783529207-0.00043434183343187i	0.00135262408378224-0.00381095978424064i	0.00176637246834677+0.00079082589805309i	-1.834386898966e-06+7.42698752552118e-04i	-1.36124034041256e-04+5.53062436237646e-04i	-7.97597711005048e-04+3.11553883461871e-04i	-6.54557054050464e-04-7.85944527313287e-04i	6.07707254932993e-04-8.98572853253634e-04i	0.00106240540043059+0.00036012088670159i	-0.00011421568052069+0.00116699437618731i	-0.00121889420263505+0.00011530000742307i	-0.00035614620956243-0.00121108262703443i	0.0011276051723809-0.00063031687258138i	9.18362807293594e-04+9.51949746103588e-04i	-0.00068445749795406+0.00115958793955406i	-0.00128120281660939-0.0003534512557019i	7.07361189011e-06-1.24108163963459e-03i	0.00105777580166915-0.00030182434665314i	5.2652686020777e-04+7.98568564415316e-04i	-5.32992784734157e-04+6.41005820779308e-04i	-6.55789663874018e-04-2.97858338920295e-04i	1.00211816495775e-04-6.11436843401517e-04i	5.46039195030974e-04-6.3984315805072e-05i	2.01885989639901e-04+4.70735137662343e-04i	-3.77930547554955e-04+3.20883492501594e-04i	-4.19898901888772e-04-2.64282192705915e-04i	1.40552757820665e-04-4.85673639311217e-04i	5.04085701171037e-04+2.6840599406306e-05i	5.558738672207e-05+4.74534176324026e-04i	-4.13835415129538e-04+9.3389399886757e-05i	-8.8358204868277e-05-3.5276379201004e-04i	3.29701698275492e-04-5.4067497405395e-05i	5.492952326242e-06+3.76999434338953e-04i	-5.03050548980241e-04-4.1403005823481e-05i	5.8014791063057e-05-6.84793446675444e-04i	8.75797654931865e-04+5.72346481443e-07i	0.0001687074711056+0.00101948854394431i	-0.00106147993743888+0.00044952298561918i	-7.84799151295561e-04-9.65222169184533e-04i	0.00072843209330908-0.001070733881353i	0.00119668417003682+0.0003889474509447i	-1.70502548173e-05+1.09801312840722e-03i
10	-0.111744030562464+0.061552832785762i	-0.039934826705995-0.111227218074694i	0.0973957898237734-0.0185254787939042i	0.0022382607226397+0.0750504120119556i	-0.0506973175367926-0.0069838167432503i	0.010062044019074-0.029738166334363i	0.0148785272959261+0.0093694823259451i	-0.00720027811417336+0.00618443678464711i	-0.00215827404319746-0.00495801123823893i	0.00314527967567893-0.00091765320954099i	0.00092881388618717+0.00175599274465181i	-0.00065690390575529+0.00123780451964336i	-0.00139843210747769+0.00022698256786359i	-0.00090151820757938-0.00130072281653204i	0.00100744273215026-0.00136274473925114i	0.00163944648832907+0.00062909160707657i	-0.0002427358628133+0.00178830447379445i	-0.00185815490056054+0.0001380984142524i	-0.0005416161480753-0.00185745602429584i	0.00175106753652377-0.00098578887159469i	0.00143579414452968+0.00149074773260966i	-0.001060160720933+0.00180275166731643i	-0.00198568702242537-0.00050372025449885i	-8.091506232532e-05-1.92809577998396e-03i	0.00165064769086596-0.00058188722791185i	0.00091944438843538+0.00123921479179963i	-0.00079927078095185+0.00107361673687509i	-0.00108033020315884-0.00040872541181494i	9.633296986535e-05-1.00121936886275e-03i	8.87158392052432e-04-1.49200767699934e-04i	3.52894814304681e-04+7.58113431802748e-04i	-6.08886960450553e-04+5.28401941160972e-04i	-6.67445830792629e-04-4.31253922158791e-04i	2.33601094818457e-04-7.47480344656589e-04i	7.50697876493865e-04+4.5022157788505e-05i	9.6222984572872e-05+6.8126146167228e-04i	-5.70409152182374e-04+1.60355785927961e-04i	-1.38697863568263e-04-4.68166298494271e-04i	4.27752806812509e-04-4.6179403363409e-05i	-8.247276930416e-05+4.89820772385454e-04i	-6.70139837818525e-04-1.96009368580573e-04i	2.29537654443033e-04-9.50654838305377e-04i	0.00127405334939736+0.00011621478702593i	0.00018521799288835+0.00154684402067712i	-0.00165930892817016+0.00065560905574799i	-0.00119683032495157-0.00152395281970733i	0.0011186064419815-0.00165087866093948i	0.00185636399559718+0.00051027319367036i	0.00015713935627482+0.00171616197889761i
11	-0.11297313964107+0.066839071127855i	-0.056604769475042-0.109199409680277i	0.0960072376417905-0.0435979672009446i	0.0302830946919271+0.0766020072978278i	-0.0552715497827216+0.0185738568395149i	-0.0094854607927552-0.035905478754792i	0.0209431598191075-0.003212378962232i	-0.000562297013444+0.0110864216652974i	-0.0056732002567861-0.00235694724255353i	0.00270785343795698-0.00335248250972225i	0.00270977040957639+0.00210980593969568i	-0.0010106974700477+0.00265702542191674i	-0.00256764887963145+0.00020331157786971i	-0.00124872154941952-0.00222545795374219i	0.00167503025631199-0.00198517451450703i	0.00241672519167022+0.00105051195948563i	-0.00044493648048754+0.00263727375498387i	-0.00274213634547172+0.0001399563862576i	-0.00075967411081976-0.00275502818806423i	0.00261481610024888-0.0014469355428888i	0.00214764721922226+0.0022295689885085i	-0.00156046174539554+0.0027210724678051i	-0.00300658161769307-0.00067725248123523i	-0.00025333410639549-0.00291261014136887i	0.00246914577285301-0.0010389407620406i	0.00154660404349826+0.00181205456217758i	-0.00111364886854441+0.00175051008587183i	-0.00171980747738641-0.00050538387715843i	3.670390839645e-05-1.56232465408452e-03i	0.00136316467073426-0.0003143337856272i	0.00059566868959311+0.00115347680112421i	-9.20804249119129e-04+8.34866051622124e-04i	-0.0010196943265498-0.00064564673908939i	0.0003357892801797-0.00111243352763896i	1.08317244034731e-03+3.646127118113e-05i	1.86701638682648e-04+9.38447829585748e-04i	-7.28746502870389e-04+2.77769764197556e-04i	-2.15114534376961e-04-5.34250076332868e-04i	4.40415600254814e-04-2.0757861607952e-05i	-2.42490521206274e-04+5.1537298558567e-04i	-7.92043531733036e-04-4.78462032435508e-04i	0.00056940857470226-0.00125075680218127i	0.00180296810070284+0.00040164934551327i	8.87186794988e-05+2.29006798213311e-03i	-0.00251651699190965+0.00086380463684824i	-0.00175923286932519-0.00232029641237436i	0.001653658261481-0.00251699440790022i	0.00287446969840365+0.00062897273610325i	0.00050269569706259+0.00267046109029576i
12	-0.115084725495197+0.072138095051272i	-0.072780550534837-0.106235842521304i	0.089978874124539-0.0680439568168775i	0.058607239360986+0.0695468293033048i	-0.0487087646434367+0.046075396680443i	-0.0325397036013569-0.0306695789040422i	0.0173169463388341-0.0200228394124741i	0.0100133382333636+0.0090314750702542i	-0.00499898529796588+0.00322681576372401i	0.00038300437572015-0.00378418548960274i	0.00390413783265199+0.00143114100547567i	-0.00082425357550483+0.00422976622563047i	-0.0041564206526124+0.00051739495270626i	-0.00188044768301783-0.00356541544053339i	0.00264354282303092-0.00287863830924372i	0.00344716121259353+0.00165235009217367i	-0.00074531685100716+0.00372143983451181i	-3.85972767694427e-03+9.425151785333e-05i	-0.00098303045895259-0.0039013470978632i	0.00373636941712943-0.00199660220043758i	0.00305949544637974+0.00319675115942968i	-0.00220176812378916+0.00394500488414882i	-0.00438741677338136-0.00085574339833021i	-0.00056961836676403-0.00423218143295751i	0.00352588912781744-0.00175655112933679i	0.00248726393931125+0.00249209094942071i	-0.00141551787160007+0.00272621307214565i	-0.00259863905095264-0.00051111986393357i	-0.00014668586408927-0.00229265655299525i	0.00195280588408319-0.00060608584902346i	0.00095916044707105+0.00162641413476876i	-0.0012823495610171+0.00126064758035323i	-0.00149319567758742-0.00087555851058063i	0.00040836037415706-0.0015913868369379i	1.49915630617411e-03-4.956673965456e-05i	0.00038849360156379+0.00121983455766223i	-8.30702881690239e-04+5.0983556657564e-04i	-3.69782144550244e-04-4.61252290646896e-04i	2.54530633435249e-04+1.638031995636e-06i	-5.0218213370604e-04+3.30498681422492e-04i	-7.54688939410425e-04-9.68462899515666e-04i	0.00119691025764272-0.00150495952035763i	0.00243943083232761+0.00098948401563136i	-0.00023222046054893+0.00329175822497991i	-0.00372711261404154+0.00101759591610074i	-0.0024907044324415-0.00346308829837752i	0.00240877502266991-0.00376014239481091i	0.00438812038711744+0.00074484618420513i	0.00111102242426516+0.00410213318477974i
13	-0.118315639622974+0.077360018288771i	-0.088468945813138-0.102859588253241i	0.0802437057141546-0.0912172719492002i	0.0849918235367642+0.0548883613096457i	-0.0313991260826108+0.0713371733142626i	-0.053397857480884-0.0132490303214831i	0.0020023454470903-0.0348678086070059i	0.0189077669566373-0.0027164129532404i	0.00265090414783058+0.0074266964726853i	-8.89216351031879e-04+8.1324087135547e-05i	0.00293078547965728+0.00142683826303248i	-0.00092309478740556+0.00502024790432281i	-0.00566569636938983+0.00087189436360031i	-0.00274838035275741-0.0050519350141125i	0.0037464137814558-0.00405810733495989i	0.0047125707894515+0.00232439630893152i	-0.0010906989689038+0.00496797893332757i	-5.11167861395163e-03-8.49206181069e-06i	-0.00115292848808701-0.00521404179053658i	0.00507634292187311-0.00255899442791419i	0.00411227533304548+0.00438953819265822i	-0.00298695159973966+0.00544768071347205i	-0.00612245353645949-0.00101556742885281i	-0.00109025997537707-0.00587297476888837i	0.00477050228851799-0.00281348435760607i	0.00380308636175061+0.00318257522526287i	-0.0015770717283415+0.00401480031810522i	-0.00367387182715641-0.00029916136920331i	-0.0005487051090426-0.00310582893316501i	0.00255256800093017-0.00107369174566171i	0.0014541650044373+0.00208053242128012i	-0.00161526301904779+0.00179709356487205i	-0.0020765869470972-0.00105602231349465i	0.00038517121932767-0.00217503556985323i	0.00198300035068098-0.00029389902051598i	0.0008008778320894+0.00148757216917736i	-8.01059235009357e-04+9.64759738468188e-04i	-6.9887148400192e-04-1.28652752694799e-04i	-2.92664453508206e-04-3.637252160384e-05i	-8.67275037658966e-04-2.53694530568888e-04i	-0.00037271830621018-0.00174740882856505i	0.00226191209725134-0.00157071611836534i	0.00312121769912099+0.00206777459689971i	-0.00095523877875115+0.00458895282878766i	-0.0054137262512618+0.00100252019641605i	-0.00337699521948137-0.00511274233967419i	0.00351551934411814-0.00547063588469551i	0.00655897601267324+0.00090211622498489i	0.00204991807918046+0.00618456211680157i
14	-0.1229245933468+0.082289152654983i	-0.103643774875975-0.099632898685337i	0.067871754429155-0.112752415778509i	0.107945483327407+0.034249099160368i	-0.0053387919265689+0.0911677479131604i	-0.0671465188275851+0.0142909708816781i	-0.0231369865695619-0.0416726159571849i	0.0197787939903368-0.0226296911036189i	0.0160878325338242+0.0045077885583698i	0.00343299858929054+0.00733864370574759i	0.00045460971395011+0.00524792633234673i	-0.00320343066306924+0.00545917432722636i	-0.00728616080382444+0.00029177122591288i	-0.00341381350659032-0.00665802928071877i	0.0048112014718461-0.00529861737489629i	0.00600367919833958+0.00285754906540825i	-0.00134039268095469+0.00611838984512496i	-0.00622200830862415-0.00015466865705406i	-0.00116302706882372-0.0064667227134433i	0.0065026340896346-0.00296559607666688i	0.00514361877457919+0.00576400317313274i	-0.00391343884195708+0.00711129055978554i	-0.00812987768763437-0.00114402177567262i	-0.00185859788953606-0.00774804598139601i	0.00607113333151763-0.00426124069601381i	0.00550567691794696+0.00369857614306645i	-0.00139151709344217+0.00554746403435773i	-0.00478982934006926+0.00030628276428075i	-0.00126978995213039-0.00379111218934389i	0.00294848205667919-0.00172958133372564i	0.0020274670404653+0.00234295428119018i	-0.00180457074793845+0.00236681131398099i	-0.00270552911613487-0.00111634609002525i	0.00020835560658251-0.0028281227449377i	0.00251994077304175-0.00077235607033579i	0.00153344416080936+0.00172226740210152i	-0.00058650390296267+0.00178136208859958i	-0.00134763680305635+0.00057353133342748i	-0.00137635789085994-0.00025148998065572i	-0.00128825064630547-0.00146604061516627i	0.00060141909627652-0.0028634113302346i	0.00391802801307926-0.00123620769482018i	0.00373088743536632+0.00386949493104637i	-0.00233286339150424+0.00619689753039854i	-0.00771973106538844+0.00062233563907172i	-0.00433948506328523-0.00748739182119523i	0.00518293911495393-0.00770522953010364i	0.00954221576391192+0.00122274735486299i	0.00332029473985731+0.00909464557931771i
15	-0.129136599226668+0.086540692294906i	-0.118171227509781-0.097141013680558i	0.054019198451313-0.132456447610747i	0.126674940318419+0.009605409303515i	0.026492131800774+0.103724451467228i	-0.0707937562130805+0.0479478982571672i	-0.0532713347092859-0.0366121207368799i	0.0085679478674948-0.0454376546145248i	0.0300923637677714-0.0091769964150704i	0.0161180320136935+0.0133045275682726i	0.0002488419206349+0.0146130846120455i	-0.00845460208059468+0.00821486090459124i	-0.0105875843931901-0.0013974876186149i	-0.00394525402162116-0.00904115519240702i	0.0058902693286701-0.00660948172998434i	0.00711833447721747+0.00304177460158187i	-0.00130803962178915+0.00677075047677007i	-0.00671427030606394-0.00034174333006622i	-0.00081668797134136-0.0072588243016749i	0.0077831946827085-0.0029101250828235i	0.00585424932805808+0.00725413966718864i	-0.0050061290043952+0.00871362362130266i	-0.0102570684264865-0.0012708398578883i	-0.00287821612721939-0.00971282679405244i	0.00723166936464209-0.00610752791097042i	0.00753859562295759+0.00378356273937622i	-0.00059427346581225+0.00714931528929456i	-0.00565424282490125+0.00149545805613575i	-0.00236309857975315-0.00399977000815726i	0.00282418467137108-0.00248252616221553i	0.00249371897636975+0.00220084528174444i	-0.00176281971665633+0.00276957533894144i	-0.00323422803764182-0.00106441992993808i	-7.869909117045e-05-3.49171768740975e-03i	0.00312878817996684-0.00146594888094726i	0.00263023181749092+0.00198248904261907i	-0.00023623506202611+0.0030766601997916i	-0.00248903728094072+0.0016517156126628i	-0.00309160316996853-0.00083279558877469i	-0.00161632214504367-0.0034992336992057i	0.0024321832986973-0.00426767354836803i	0.00625646513643626-0.00022837778515941i	0.00407124616026025+0.00662147366530872i	-0.00466873670046229+0.00806566844311317i	-0.0107636736020527-0.000407783897113i	-0.0052026381082631-0.0108282802486598i	0.0076803803100676-0.0104378145478205i	0.013429308979693+0.0019075680279126i	0.0048379794424924+0.0129540834659597i
16	-0.137040291783736+0.089538580494007i	-0.131728656005793-0.095925334533348i	0.039860056255423-0.15016166313562i	0.140910763775908-0.016933228109805i	0.060721578163081+0.108465984045618i	-0.063605138069597+0.082919103977775i	-0.082317049663587-0.0190796001709249i	-0.0147945184239898-0.064277978380203i	0.0377650172667753-0.0328620097305926i	0.0355147786344103+0.0118162561517772i	0.0071401085409811+0.0272064170772718i	-0.0141069572804105+0.0164857847358645i	-0.0171872280570969-0.001840150097219i	-0.0060965996528047-0.0125672567123393i	0.00659627892768827-0.00893768598735304i	0.00822021423344361+0.00225909164236959i	-0.00055318017398824+0.00653167136045376i	-0.00597199989205812-0.00050560191481841i	0.0001726418388471-0.00706082503018027i	0.00864936057639135-0.00193297772073635i	0.00581533716810466+0.00885111116468284i	-0.00639124393546563+0.00997288103955479i	-0.0123549411002527-0.0015153560227971i	-0.0041002175717519-0.0116492940891373i	0.0080683019772949-0.00833010335501247i	0.00980265000027723+0.00317277174012443i	0.0010803986215814+0.008565492940403i	-0.00586581810981417+0.00341253040036038i	-0.0037649260964607-0.00328403297394555i	0.00182244717539118-0.00306411096900397i	0.00247056180262277+0.00148997554651371i	-0.00154102511143152+0.00263889534651177i	-0.00342052458915699-0.00110981956967557i	-0.00020620685725169-0.00409761628467699i	0.00390413580525559-0.00214074380562198i	0.00396044207744677+0.00247492663607213i	-1.31993710195e-06+4.85628579754364e-03i	-0.00426747755483969+0.00288317783376863i	-0.00531458711875676-0.00203326913991759i	-0.00155702921955308-0.00638164358986187i	0.00531070346646472-0.00572048179603299i	0.00918664434722256+0.00175463609897849i	0.0038363245031912+0.0104296066167996i	-0.0082339999650506+0.010003151448479i	-0.0145378673121989-0.0024231838405289i	-0.0056866836373596-0.015297731996437i	0.0112513906777203-0.0135175763019003i	0.0181867556953663+0.0031734663744262i	0.0064729321747309+0.0177628368374902i
17	-0.146443036138059+0.090563668535095i	-0.143765071408611-0.096346448692945i	0.02645880609816-0.16558516369844i	0.150660824889774-0.043337765955314i	0.094080483137277+0.105830302660677i	-0.046776696672644+0.114617929099052i	-0.104666316819634+0.008567559196704i	-0.0465360972954391-0.073197341140212i	0.0336753478574997-0.0614433367577718i	0.0556465123403462-0.0012525828290184i	0.0234905533018132+0.0368879842078447i	-0.0146105704381839+0.0308276494075739i	-0.026166963773099+0.0033206930746749i	-0.0127024136553979-0.0154210248993507i	0.0048756589856336-0.0135845739087287i	0.00936162635816833-0.00120082314755276i	0.00192273464124747+0.0046964808668306i	-0.0030881362176876-0.00043570297664505i	0.00218109727989637-0.00520911453369481i	0.00888603021207174+0.00056914022018465i	0.0045347475586656+0.0107262607163843i	-0.0083950263673912+0.0106742682062631i	-0.0144378749236828-0.0021255852101767i	-0.0054494317702436-0.0136218866662622i	0.0085337924977773-0.0109497355715035i	0.0122484892077792+0.0016783116978732i	0.00384407565570869+0.009553893877586i	-0.0050024073724095+0.00611622597513416i	-0.00526476516756088-0.00118608245251518i	-0.00036060235261107-0.00301171180621937i	0.00138111276147129+0.00018995812069816i	-0.00141385068708686+0.00146392344664094i	-0.00295676386318381-0.00173052475639383i	0.00037353180761004-0.00459371999027349i	0.00502993425225648-0.00229652323720827i	0.00515106017390287+0.00356624962703334i	-0.00036797657306605+0.00692823949349797i	-0.00671204631414963+0.00373974785169495i	-0.00758002583870759-0.00411609611861537i	-0.00065936488502655-0.00983096212333394i	0.00922536328668896-0.00670455551022342i	0.0122905487790146+0.0049713026517319i	0.0026047357677618+0.0151117704786198i	-0.0131201524146732+0.0115942795622617i	-0.0187790799945464-0.0057112069929968i	-0.0054495391330409-0.0208343309523027i	0.0159808455344691-0.0166649638563668i	0.0236271976229398+0.0051470061956198i	0.0081284963172769+0.0233678221993445i
18	-0.156743369580317+0.088921532586153i	-0.153572119010166-0.09841034278715i	0.014586260500998-0.178273629061386i	0.155997168429849-0.067886606621711i	0.12379204301746+0.096821771715358i	-0.022757701377559+0.139404401922816i	-0.116425681494887+0.042047246081104i	-0.0805634798579346-0.0689587071721338i	0.0161269350002687-0.0875799194300892i	0.0689015059505888-0.0255506163263504i	0.0469511357152342+0.0368454047991428i	-0.0047819636051945+0.0474374978930257i	-0.0330777467622904+0.0172418013612256i	-0.0249388887000764-0.0133268978518108i	-0.0027202905120993-0.0201348370504004i	0.0091355199660548-0.00956672890999048i	0.00704018758835431-0.00045537941544168i	0.00335891010022527-0.00029826775983995i	0.00599445800067953-0.00097433649467855i	0.00852138972786261+0.00544643505715202i	0.0015292032512913+0.0134134666432277i	-0.0116426654175914+0.010845432212757i	-0.0168845449042667-0.0034704272294209i	-0.0069199493092541-0.0160426800417303i	0.0088170019532144-0.014172553033426i	0.0150265332165333-0.0007761375298454i	0.0078669865450367+0.0100211117686041i	-0.0027394191021402+0.00962524823557397i	-0.00658127868910221+0.00265983719784476i	-0.00389888900614807-0.00178065102550223i	-0.0014007360624152-0.00154815371948994i	-0.00183326855683346-0.00125762522700446i	-0.0015842057315597-0.00354790437710913i	0.00231264519552812-0.00497346265052178i	0.00670488844413464-0.0013289706485413i	0.00567447548607325+0.00562999738660524i	-0.0018893073025991+0.00888212234675329i	-0.00962276817293051+0.00349933181172583i	-0.00909115226067228-0.00720623251012467i	0.0015728925475362-0.0131661592369157i	0.0138224854809593-0.0064490477308509i	0.0147515244946221+0.0095095334550415i	-0.0000942318764028+0.0200628780822897i	-0.0190897851235892+0.0121902852216642i	-0.0228977023787943-0.0103898960654604i	-0.0041609906888047-0.0270565287579124i	0.0217068702277639-0.0195052487455445i	0.0294265673441025+0.0078040652165515i	0.0097750484555181+0.0294927946016001i
19	-0.16692926095641+0.084214254967086i	-0.160489815528904-0.10165755321176i	0.004555181459154-0.187685181944587i	0.156962566375889-0.089358716512346i	0.147823157138128+0.082674323087185i	0.005442657136104+0.154963485877718i	-0.115968090910229+0.076369787892865i	-0.110387258316759-0.051712648131194i	-0.01225556527752-0.104436092775238i	0.0695258747055592-0.0560658950425645i	0.0710023553591344+0.0235370750094717i	0.0162892534996326+0.059586975178078i	-0.0321838434638959+0.0385421832535125i	-0.0399580237239341-0.0022797157033601i	-0.018272258578274-0.0252111209610112i	0.0044265947583416-0.0232141192315129i	0.0139277826741692-0.0112262229081024i	0.01455983585653-0.001629656791054i	0.0131884925252938+0.0056960415477882i	0.0083721391592974+0.0137632246014128i	-0.0034435384485117+0.0180883786145939i	-0.0170994917670188+0.0110151549439069i	-0.0206174735848171-0.0059249438851903i	-0.0087514308251769-0.0197360736773033i	0.0093111736705847-0.0185555122223516i	0.018610306291436-0.0042400833680645i	0.0133807621972318+0.0101113376748229i	0.0010720320945909+0.0140346138783333i	-0.00751721395184884+0.00845208157435566i	-0.00879231041850057+0.00103336995717614i	-0.00626215485952299-0.00344782374097209i	-0.00323619721055906-0.00571881854503333i	0.00068819210915048-0.0069756888774307i	0.00591437926743055-0.00531765728936545i	0.00896169862921046+0.00102864068407962i	0.00515222701212696+0.00867784763940706i	-0.0047353659394319+0.010172665435605i	-0.0124325515958463+0.0016431156476957i	-0.0089608212380786-0.0110072281288767i	0.0053672599091533-0.0153588959930326i	0.0183060769251633-0.0041745089455194i	0.0154818385195499+0.0151131636094761i	-0.0046103000080804+0.024273084427016i	-0.0255289225289435+0.0110313818809003i	-0.0260477414580681-0.016343339226821i	-0.0015531925645786-0.0333029055775395i	0.0280628051567106-0.0216008612428092i	0.0351578555524053+0.0110345769983184i	0.0113642792408902+0.0358033290561504i
20	-0.175774610744428+0.076597615289185i	-0.164168786832757-0.105210278485638i	-0.003829461944114-0.19336172279573i	0.153579813909207-0.107111426794212i	0.164935574596967+0.064634023538553i	0.034781188467539+0.160289734547665i	-0.103786230526141+0.106784428771125i	-0.130593171292648-0.024573055678381i	-0.045474072767953-0.107681709180298i	0.0559590003610806-0.0848745654502497i	0.0876687335578822-0.0010527590992732i	0.0436036756814251+0.0612072839499405i	-0.0205116679870083+0.0607464123269406i	-0.0515957137953805+0.0175623072040539i	-0.0393765149170258-0.0242626852773889i	-0.0072043590021265-0.0387257695190315i	0.0192181353814232-0.0281155435188647i	0.0295832241376439-0.0070635895526009i	0.0253157145480061+0.0130333399509008i	0.0104501265879974+0.0258868043455327i	-0.009694475163824+0.0264367730011346i	-0.0256783644927191+0.0125415025830497i	-0.0270906501921515-0.0094688708778745i	-0.0116793446183366-0.0257128971680802i	0.0103343755246588-0.0250610069688631i	0.023710621018667-0.0089441206156813i	0.0207684551300003+0.0100872812865264i	0.0064609954618825+0.01952851108232i	-0.0079903612122774+0.0161816494813854i	-0.0147816348146713+0.0055545354429215i	-0.0130745523795447-0.0050857615419083i	-0.00589314405606-0.0114503129195252i	0.0032840401982494-0.0118502504173113i	0.0105968174740782-0.0059001921777892i	0.0114955276626306+0.0041386612301882i	0.0037878777179544+0.0119280208302946i	-0.0081143568173045+0.0102964158467767i	-0.0140965953500241-0.0015776610055335i	-0.0066274270405396-0.0144673839791187i	0.0102459422278596-0.0152293342591221i	0.0214239590084625+0.0004889823248053i	0.0134426202075492+0.0210230794571384i	-0.0109480523098641+0.0265243487863275i	-0.0315377227896964+0.0074724539080225i	-0.0273203785594811-0.0232448080448138i	0.0025731306383064-0.0387899783480702i	0.0346163101801512-0.0224647118914125i	0.0403134196792554+0.0147836338064066i	0.0126819186501144+0.0419583088961387i
21	-0.182179648424473+0.066880702242586i	-0.164763582396949-0.107963544527835i	-0.011208538769801-0.195080901039803i	0.145853823909383-0.121052453517178i	0.174558645505062+0.043756400747207i	0.062591672160521+0.155324094258253i	-0.081762002924354+0.129363795202264i	-0.137517568351024+0.007616538793576i	-0.0760221281360576-0.0960871340514328i	0.031053393245183-0.103688445075328i	0.0906133623374799-0.0299498739463954i	0.0678718104715316+0.0501353671445273i	-0.0006411207768878+0.0750742013509225i	-0.0540465543013453+0.0401687789694709i	-0.0589146589029229-0.0155013798009731i	-0.024085697066535-0.0501227692350194i	0.0193018748924315-0.0475096944122541i	0.0444581518423316-0.0177431992639887i	0.0416664840413475+0.0177800201839029i	0.0168288906219294+0.0400552437111318i	-0.0151113634259812+0.0392784868467161i	-0.0370996101514859+0.0173228910195144i	-0.0375560488580099-0.0130620834117492i	-0.0169948697918244-0.0343663451243282i	0.0115488209311944-0.0346924688497911i	0.0307310157312445-0.0155138737750842i	0.03043280840608+0.0098527830878139i	0.0135819921999354+0.0260480730537428i	-0.0076933968995404+0.0256075500939227i	-0.021134600491699+0.0118175689219357i	-0.0211687069722194-0.0056355588335201i	-0.0100638035640258-0.0171169802289994i	0.0047871998137038-0.0174026654948591i	0.0146833156981154-0.0074008026487854i	0.0137221416912964+0.0061423847820041i	0.0026815103305374+0.0136785001290189i	-0.00999706351177418+0.00900478859570769i	-0.0131474404981577-0.0047961230152736i	-0.0021830994776985-0.0156723710860648i	0.0147923622246169-0.0116880069660321i	0.0215844874170433+0.0072000359091248i	0.0079504875761796+0.0259605506442677i	-0.018637307494139+0.0256438022241697i	-0.0360903939656869+0.0011796239585569i	-0.025947806068939-0.0306152597747581i	0.0083342781116709-0.0427742484147778i	0.0409745573128058-0.0216004447209317i	0.0443382895047745+0.0191188409637977i	0.0132946568760942+0.0476370409047862i
22	-0.185524483702252+0.056431025292997i	-0.163025175598957-0.108824778292059i	-0.018598600826146-0.192969025445404i	0.133732197428123-0.131653009001673i	0.176683395582093+0.020629687646075i	0.087038315620001+0.140488342354136i	-0.052154920858313+0.141426627414691i	-0.129328479078459+0.039899057245136i	-0.0969885705038076-0.0709149560125707i	0.000479234330924-0.106129814822329i	0.0770824125864699-0.0539074766466221i	0.0792047743216429+0.0291316775718879i	0.0197136072645004+0.0746089528013895i	-0.0457380402658482+0.0556943689360854i	-0.0684879553814015-0.0026557492372221i	-0.0393818393941312-0.0529766224241668i	0.0141994480395556-0.062436759151408i	0.0543307198605783-0.0305049502253271i	0.0579518547172752+0.0179971375727067i	0.0269961352146679+0.0525299502821068i	-0.0173665902273943+0.0546886514093425i	-0.0490477243515535+0.0261327637355971i	-0.0515089536820896-0.0147640442334238i	-0.0257709345474535-0.0444160567423634i	0.0115509678507968-0.0474650988538263i	0.0388380392357537-0.0248061654141952i	0.0422696770412427+0.0083412394137484i	0.0229534480482967+0.0326442935938169i	-0.0055079570087149+0.036191560360232i	-0.0263921738110411+0.02021009884182i	-0.0296266871552105-0.0035157500850146i	-0.0164043083262694-0.0206712066402873i	0.0029458055582974-0.0226973623670259i	0.0158236573974986-0.011077918544998i	0.0151295473096751+0.0042747404089441i	0.003719059571992+0.0117739916890971i	-0.00757060169071012+0.00644600788614357i	-0.00804620308702978-0.00582425940634794i	0.0036675554850931-0.0122739187578891i	0.0169906405136577-0.0039379875221192i	0.0171867840781508+0.01503389214036i	-0.0012234112648629+0.0284202801989801i	-0.0268617385808281+0.0207315980957855i	-0.0382404664568777-0.0078139892701169i	-0.0214533065371817-0.0378960066639454i	0.0156993702617967-0.0446673128849631i	0.0467895135844548-0.0186173585518073i	0.0467019768413727+0.0241466349570673i	0.012651705057485+0.0525431432770633i
23	-0.185978109715792+0.046928539159071i	-0.160354130484683-0.106997634345318i	-0.027322498251173-0.187702241311931i	0.117198972979725-0.140097906105646i	0.172015259926636-0.004832805266895i	0.107598058628719+0.116495462992223i	-0.016787319086907+0.141988505703161i	-0.105944584665528+0.068667818307586i	-0.103828949542429-0.034819005958003i	-0.0296232408214039-0.0891478091025722i	0.0481884053527648-0.0647742998989656i	0.0707894538440695+0.0044479084048787i	0.0309380562587389+0.0572583848526139i	-0.0306075080993915+0.054962954268595i	-0.0630858492787919+0.0059488487429712i	-0.0440165281473826-0.0480556836097596i	0.0093028741734613-0.0666394543050318i	0.0575086785670141-0.0382704056953141i	0.0683675862054547+0.0160380847742187i	0.0365015022271124+0.0604332950044313i	-0.0165798775023677+0.0682206355382666i	-0.0584695143608156+0.0368032316139989i	-0.065964439572211-0.0134242468865246i	-0.0373865680544203-0.05313213008005i	0.0086499764933809-0.0615099288147624i	0.045709260830669-0.0370348378657489i	0.0550497248857392+0.0037106032138434i	0.0351481685824211+0.0372370819488889i	0.0004922176534602+0.0469615624087307i	-0.0284857082499834+0.0315095077394008i	-0.0375968748330421+0.0034119599444693i	-0.0260007786673875-0.0199587448818939i	-0.0046849980794101-0.0271319739252568i	0.0119314321616892-0.01847116014971i	0.0155989589603593-0.0040773249753528i	0.00883794241899155+0.0045257774362182i	0.00156849592436021+0.00308307629253574i	0.00221722880329603-0.00265182232975487i	0.0100447475879167-0.0024891095536409i	0.0151820783331977+0.0083146823769228i	0.0072590641615214+0.0230276123106337i	-0.0138737789767233+0.0273510269774675i	-0.0348539806789304+0.0114927329613146i	-0.0374818681439787-0.0191240247381705i	-0.0138546442509805-0.0445837078707038i	0.0243667001719993-0.0441923408957682i	0.0517042578321288-0.0134393773591705i	0.0469855271201054+0.0297968456873878i	0.010278603113388+0.0563108046109361i
24	-0.184751788788453+0.039921619748313i	-0.158748152394018-0.102427743107462i	-0.038721159040167-0.180837628558111i	0.096714932871898-0.148373450026205i	0.162351339671217-0.033197986377468i	0.125270587548801+0.084647698737567i	0.023146356661628+0.132155674367054i	-0.0690673603467712+0.0924665145417854i	-0.0953954813752788+0.0090483203290131i	-0.0546325606323075-0.0534753936809102i	0.0079483450716808-0.0580893593062801i	0.0410119129247772-0.0169266069151211i	0.0256014937201901+0.0261933043566341i	-0.0161386108987286+0.0336324473365228i	-0.0437927177039188+0.0015111667999172i	-0.0317382633805019-0.0414692592549603i	0.0128425615450574-0.0589084437932775i	0.0576789277616356-0.0343132850500104i	0.0700493427795591+0.0181548197740414i	0.039442643000905+0.0649520390035767i	-0.01650261077354+0.076306807673284i	-0.0646313812700771+0.0449876996151346i	-0.0774741825640952-0.0105296937198783i	-0.0491764991871712-0.0586815199541616i	0.0027230917236232-0.0739930020093079i	0.0491557353810931-0.0509275278784928i	0.0667192904792705-0.0050436579440346i	0.0498436788859043+0.0377795363913377i	0.0116319231144944+0.0565914048093333i	-0.025744255110241+0.045957324616334i	-0.0443514606018215+0.0164755036358118i	-0.0394161913144808-0.0137478506346903i	-0.0192889635738863-0.0304646397564875i	0.0022248742585563-0.0303149197183106i	0.0152797064601092-0.0198432148063911i	0.0187811435794235-0.0083844959297036i	0.0179537280136463-0.0006723904508297i	0.0175052259623274+0.0052588739289926i	0.0164515203631519+0.013692388073694i	0.0092183414921088+0.0245454582745606i	-0.0076747205200782+0.0307541367870096i	-0.0292161278046329+0.0230151883599097i	-0.0422914527270917-0.00117899114167i	-0.0342829127627706-0.031850150693306i	-0.0041027169778099-0.0503485707542941i	0.0334624297573103-0.0416598548568728i	0.0552148542717081-0.0066932857009192i	0.044970772416994+0.0353954686464733i	0.0061066593189813+0.0581820998914253i
25	-0.184096632682679+0.036085318973747i	-0.160351684379543-0.096359426770081i	-0.053435883851388-0.174967853501018i	0.073888971078578-0.158880859992329i	0.150766117233693-0.06474718290045i	0.142150477301838+0.047413827668106i	0.066557815364535+0.115127583106037i	-0.022269975251391+0.111841978348253i	-0.0740117055654782+0.0573672427787856i	-0.0723810012148297-0.0033060737356607i	-0.0380983225020979-0.0341437675894467i	-0.0063678043392377-0.0298054644024531i	0.0013542671183917-0.0118109610167664i	-0.00972633912568249-0.00600610346197817i	-0.0171633133820633-0.0206449491863805i	-0.0028805097370203-0.0412830777230958i	0.0307540694397074-0.0443209354269614i	0.0620046312498382-0.0172111888146274i	0.06597572588065+0.0302467505902323i	0.0333063259381913+0.0713153467609173i	-0.0220033818833376+0.0799024559167954i	-0.0705703219412837+0.0478390630823262i	-0.085526277521092-0.0095091316171312i	-0.0585154458405652-0.0623149044289695i	-0.0040805953794139-0.0836628820956137i	0.0494031223915388-0.0643229451293888i	0.0759272119493434-0.0165496935299957i	0.065321727040674+0.0342487652001033i	0.0267585847905639+0.0640385319639487i	-0.0184436748189619+0.0621211222090608i	-0.0493043080056907+0.0343393810289275i	-0.0553224235065491-0.0028405271178985i	-0.0391710611782603-0.0325008948126073i	-0.0120115304820442-0.0452308250669057i	0.0141775516328774-0.0409651959253706i	0.0319992989950276-0.0253758915829864i	0.0392364101945283-0.0048298387727408i	0.036128654307808+0.016111677195355i	0.023044640334914+0.0337084357033353i	0.001129220217984+0.0430486502162515i	-0.024915684189651+0.0384814347052731i	-0.0454986200898861+0.0175183051552802i	-0.0493320665590279-0.0145670110235671i	-0.0305060603254434-0.0441048344043856i	0.0052860443731745-0.054915470883815i	0.0409395614478623-0.0382669617920875i	0.0563500627921292-0.0003476636730709i	0.0407812529015573+0.0389042728120664i	0.0011043062535607+0.0564442341511512i
26	-0.18665286059284+0.03439009134678i	-0.166431424235329-0.091537990340259i	-0.070486314475477-0.17320051930982i	0.051827555248512-0.173395306330046i	0.141104519669998-0.098451220426184i	0.160303216976664+0.008727895370788i	0.111587235829795+0.095492024494342i	0.029165946844446+0.128334518258683i	-0.044579535374199+0.106499636849385i	-0.0828880306425381+0.0546042007093798i	-0.0840270034640886+0.0025801262010409i	-0.0635662653647143-0.0320494495097085i	-0.0384510128488885-0.0488153742581436i	-0.0156087858306831-0.0560135573591087i	0.0078269174721872-0.0586784664316002i	0.0354231753471806-0.053103808714785i	0.0626582795609746-0.031593380713227i	0.0763978625668071+0.0074471785738075i	0.0634579259343455+0.0530424251113201i	0.0217693712519313+0.0847871847174675i	-0.0345081377885368+0.0842474569795879i	-0.0803902475976904+0.0471055623647994i	-0.0932035303210164-0.0122350793509686i	-0.0654397333889586-0.067005406988456i	-0.0094582982155537-0.0918323130195796i	0.0487329555497937-0.0758728240120145i	0.0828499528706336-0.0279345506161585i	0.0792060000856495+0.028815720518565i	0.0422937922443546+0.0689781272935319i	-0.009093511018109+0.0769382895249162i	-0.0520772559823472+0.0527273759293689i	-0.0702645780560192+0.0097634952797935i	-0.059544838099408-0.0329850010182718i	-0.0274358871850957-0.0595832924469546i	0.0120957254193564-0.0624372888618886i	0.0447851351418974-0.0430682556600594i	0.0604502132147055-0.0096969816332066i	0.0549202437740963+0.0261582085291669i	0.030340187968063+0.0527559627872986i	-0.0053279728777323+0.0609039017460831i	-0.0398079795614269+0.0468137949388391i	-0.0598342315288367+0.0144857557243964i	-0.0562969650735333-0.0241131220940193i	-0.0293214135116779-0.0527022757189477i	0.0099277785444-0.0578117956092515i	0.0430938539244391-0.036239186265722i	0.0534124801446626+0.0017096160898547i	0.0351641006648199+0.0362055798308034i	-0.001897956634482+0.0480456866285651i
27	-0.194057659897888+0.031868149977699i	-0.176191117952697-0.091469344775247i	-0.086867774287875-0.17782892870989i	0.03455971670176-0.191796689725195i	0.136681851904898-0.131404119027963i	0.180394910710975-0.026522613915659i	0.155020378905595+0.077822101339501i	0.078992898970753+0.14308437771128i	-0.012947252259764+0.152278945203218i	-0.087264774585681+0.112293036366538i	-0.124247594339816+0.045182530709418i	-0.120958001129782-0.024324847300489i	-0.0862824977153148-0.0778125455971398i	-0.033705996919752-0.105648003653871i	0.023303711102897-0.104956573976541i	0.0722505674043449-0.077286096376661i	0.101382165939226-0.028545740570275i	0.101337132250869+0.029653170970714i	0.0692801077582189+0.0803665480911912i	0.012932045260298+0.105705213721705i	-0.0493290415849846+0.0943579524174237i	-0.0942413053989204+0.048285917003869i	-0.103470744464182-0.015922347448018i	-0.0725685264392685-0.072945621186969i	-0.0140082708533957-0.0996188496814616i	0.0478037099788368-0.0854759516663062i	0.0873316856529528-0.0375436534275598i	0.0892080708412876+0.0230306266601464i	0.0545615354341067+0.0706991398380764i	-0.0003503106377677+0.086698613075369i	-0.0520115977463976+0.0664779316565616i	-0.0799079591039869+0.0204299619738247i	-0.0744941765520601-0.0316154215115179i	-0.0398812282069319-0.0690327985805187i	0.0090407094544265-0.0783026074293809i	0.0530934323497775-0.0573318568628969i	0.0760609669208699-0.0152441483640249i	0.0702064059188735+0.0316197163225143i	0.0385642646191594+0.065798963850175i	-0.006434676189758+0.0749379337153742i	-0.0475452590655614+0.0562554235108054i	-0.0691754056536025+0.0177167226061265i	-0.0636083908096247-0.0248531940130749i	-0.0344660268449681-0.0541086765322193i	0.0044982093915685-0.0587187818854119i	0.035389906706719-0.0387566588106643i	0.0446563204255936-0.0059983761561115i	0.0300315035617872+0.0216648069229652i	0.0020968933779499+0.0294326952986303i
28	-0.205500149521153+0.024635740901702i	-0.18637130794168-0.098724322427913i	-0.098346957115276-0.188826698316393i	0.025494174243501-0.21146627205865i	0.13875529412035-0.15935027420637i	0.200873397408088-0.053873622408818i	0.192571590342521+0.065070544645901i	0.121351552153618+0.155781150776096i	0.015932882202907+0.190224089838217i	-0.086494622422931+0.162240821696046i	-0.154005832085075+0.08659153965754i	-0.169397831956201-0.00893023172522i	-0.133110004824906-0.093957878301495i	-0.060402914157956-0.144604984937268i	0.024794688454239-0.148992688232904i	0.097008018617331-0.108974780393264i	0.135802311688944-0.038664113801863i	0.13095966146182+0.039624607914309i	0.085383076221328+0.101489332411095i	0.014683390136927+0.127640670683358i	-0.057208993011483+0.110327715394043i	-0.105777511292478+0.056562034986822i	-0.114664008497168-0.013728961060645i	-0.0820216562526269-0.0746546123663981i	-0.021535717588192-0.104106540065885i	0.0427649347946974-0.0923907505845404i	0.0860227016044452-0.0460008504324584i	0.0924517679024975+0.0152142831540848i	0.061418133096848+0.0663238151125609i	0.0071829304224234+0.0874683313697678i	-0.0474010129208749+0.0715973942263226i	-0.0803833823321261+0.0266995948477726i	-0.0793694052174281-0.0280922665914461i	-0.0459149688384822-0.0705890169178701i	0.0057900744303946-0.0843614592092166i	0.0550533043040865-0.0648136893220136i	0.0829594363537645-0.0203708213574774i	0.0795294569115723+0.0313658818438652i	0.0471232856791068+0.0707726588196931i	-0.001028715157187+0.083816150992694i	-0.0464381787669717+0.0672074644928131i	-0.072838734926482+0.029154002687279i	-0.0725284071160201-0.0145304630154972i	-0.0489729962824327-0.0473325294845525i	-0.0145583910026255-0.0590213468338233i	0.0155391051644531-0.0496137353723787i	0.0305757911548181-0.0284637283979793i	0.0291031259409056-0.0088395331144178i	0.018982326764746-0.0005968104478694i
29	-0.217407309713496+0.009961567749989i	-0.192340769633699-0.113210575187736i	-0.101350710038449-0.203272734699323i	0.025693523373513-0.228042131582574i	0.145735853049041-0.178277488179694i	0.218334362601339-0.070911018769783i	0.220094397388113+0.057559181776428i	0.152306018681413+0.164555503048944i	0.039365813804797+0.216357300881787i	-0.08074903225762+0.198975464895022i	-0.169903841485724+0.121501727757966i	-0.202167572934063+0.011534783283816i	-0.1711493114426-0.094967613332177i	-0.09052344345018-0.16556608263042i	0.011680494773376-0.181099339445005i	0.102682152533431-0.140621977302443i	0.155291133152944-0.060505570977687i	0.15593522042636+0.031615544873118i	0.108159642143412+0.106022266121043i	0.030704060969421+0.140387886870294i	-0.049175332252805+0.126649115328983i	-0.105011000778737+0.073092134429336i	-0.120003217902423+0.000933931230913i	-0.0924322977142741-0.0634846973832287i	-0.0356636298290773-0.0981768005466928i	0.0272824397373512-0.0932305577859551i	0.0725808162505691-0.0539159612511884i	0.0845132874506482+0.0019602008168473i	0.0610393096958339+0.0513616863475169i	0.0139468290865657+0.0750816503850583i	-0.036333546904608+0.0649923781083341i	-0.069063193373655+0.0267177318525674i	-0.0713117478647301-0.0231517920007181i	-0.0426923823099211-0.0639983863813337i	0.0049897466200814-0.0793847870450814i	0.0528103078759511-0.0632724850779157i	0.0823212710186838-0.0219220759559594i	0.0825880969670345+0.0290506205600828i	0.0539572556465435+0.0710649078971838i	0.0072630982503211+0.0897281799844494i	-0.0409462996605806+0.079900322630207i	-0.07502105811978+0.0467991174133977i	-0.0858804632902887+0.0029812355177687i	-0.0735015195471609-0.0372491745881562i	-0.0454570376461695-0.0634440291123477i	-0.0125073516033757-0.0722021096877515i	0.0164662109511847-0.0667486958440911i	0.0376992694385674-0.053475817978024i	0.0524736761006563-0.0375021596679344i
30	-0.224890710130521-0.01189418189126i	-0.190318254549593-0.131715323485767i	-0.094875477998939-0.216392476353887i	0.03313305010843-0.237340653734879i	0.153817781857776-0.186231346459761i	0.229025776400263-0.078178538463588i	0.235141376566968+0.053182077443467i	0.170847273508741+0.166927759953717i	0.057231174229815+0.22837456272618i	-0.069590617643908+0.220188436260501i	-0.170568027157418+0.147406164715407i	-0.216287255449331+0.034951169679259i	-0.195846435253531-0.081168344462724i	-0.11934028086385-0.165769309241639i	-0.013514381303276-0.195487672434509i	0.087616270997653-0.165384491015888i	0.153891099787047-0.089316097990276i	0.168222374530419+0.005681656504781i	0.131075998637438+0.088855843606964i	0.059044359567563+0.135793278764865i	-0.021704094902382+0.135787119956518i	-0.0846852118557458+0.0942483685960258i	-0.111862606837784+0.029620954932079i	-0.0989955320359691-0.0338826249563608i	-0.0559192629982192-0.0750349529971222i	-0.001916668029053-0.0827264961170594i	0.0419403236118572-0.05904688905583i	0.0605859628426487-0.0174178062246132i	0.0500563095547415+0.0232938811313706i	0.0181475926854095+0.0463144097367066i	-0.019385260607706+0.0432654472258663i	-0.0454411824224245+0.0169242325858423i	-0.0483571211036892-0.0204299137369771i	-0.0262757946629047-0.0522405261740982i	0.0124507971212648-0.0643061563920152i	0.0527805825637546-0.0502231625836167i	0.0788841167370675-0.0136316118565077i	0.0800662202493193+0.0334086920238545i	0.054479777405475+0.0750650122107083i	0.0094002355647062+0.0974578807799507i	-0.0417622103242361+0.0932614226300246i	-0.0843041417925186+0.063598332084893i	-0.106948382265391+0.016850265339676i	-0.104748766929993-0.034756864455194i	-0.0794363982548522-0.0791799729051181i	-0.037614179801033-0.107603520845701i	0.011971603007855-0.115623337462138i	0.06071495313803-0.102714265599602i	0.101180130314353-0.070933855182914i
31	-0.224216573240127-0.037488539098554i	-0.179323929680292-0.149274863453791i	-0.081086188407176-0.22375327226316i	0.043601560780401-0.237315339768209i	0.158814019535773-0.184171846621635i	0.230659753609762-0.078672828967002i	0.237915559183661+0.048834077177801i	0.178708260776496+0.16132067203932i	0.0710381820055+0.226531201478669i	-0.052991686115935+0.226829707409487i	-0.157286018882379+0.164279595327917i	-0.212862114151984+0.059427578821608i	-0.206370195495789-0.055634406399136i	-0.143410915934843-0.147513774101908i	-0.045819430447716-0.191677668946136i	0.055931305108316-0.179316965912676i	0.132541168005841-0.118920935064394i	0.164670830593892-0.032377318155924i	0.147984287963918+0.052814297496835i	0.093096366787938+0.112468983377016i	0.020812799067925+0.132839973692683i	-0.045439459601641+0.11377791152251i	-0.0872993800414635+0.0672148022405543i	-0.0967336302610645+0.0118627416197045i	-0.0773256501165497-0.0337767239909507i	-0.0415057343167406-0.05757599296852i	-0.0050375698395451-0.0570704092002982i	0.0190643548333838-0.038978003057086i	0.0249700560412612-0.0154516939099001i	0.0153543747281769+0.0013010760780789i	-0.00063443097242329+0.00391904643827898i	-0.011751329271409-0.0074864859936937i	-0.0095683325771282-0.0258192731978505i	0.0079718469618199-0.0402315995941126i	0.0356429578532621-0.0407347606224432i	0.0628902497465225-0.0223827679282358i	0.0778077052168353+0.0125162843902442i	0.0715997800932918+0.0548964113079179i	0.0419088643899283+0.0918501816441668i	-0.00609816567207+0.110839104228469i	-0.061126937693346+0.103710367805132i	-0.109016673046883+0.069234361720761i	-0.136702705960701+0.01350358590093i	-0.135650234737407-0.051703053794519i	-0.103887044829286-0.111888565957846i	-0.04633388592745-0.153194688196596i	0.026347832630025-0.165327700588909i	0.099889401984173-0.143575982707365i	0.159021135630344-0.089785829249074i
32	-0.214590586476768-0.061897350165644i	-0.161476076685391-0.161511375215803i	-0.064120161085827-0.223160558495643i	0.05273210141629-0.228712305946566i	0.158040097846042-0.175196499922591i	0.223295463738181-0.076097444776818i	0.23080025031472+0.042240549723202i	0.178843990991986+0.148080439953839i	0.082170172233592+0.213386699265076i	-0.032409508719976+0.221781218543605i	-0.133881685995267+0.172961849237423i	-0.19594382408191+0.082312729750466i	-0.204254446110517-0.024050752293768i	-0.159902877112538-0.11715800876841i	-0.078220826449354-0.173496195466732i	0.016471219928741-0.181250153546082i	0.098370541491478-0.142724772398738i	0.147551991054494-0.072481098110535i	0.154983414534669+0.007930994844467i	0.123882651731874+0.076772462659198i	0.067342207244399+0.118248158777861i	0.003320340459613+0.12617132745426i	-0.051174393302149+0.104301332110726i	-0.0848010783205352+0.0636393228170068i	-0.0941540988693708+0.0179168577392197i	-0.0831757529454761-0.0210311194423602i	-0.0603039264503373-0.046469372075396i	-0.0346452207205958-0.0576615384939513i	-0.0126531565788366-0.0584851250905171i	0.0035550457890596-0.0545902135850917i	0.0158268172630689-0.0503700163364188i	0.0279364976197162-0.0469564081727638i	0.0428687332319146-0.0419603088651006i	0.0606016557776954-0.0309543989224854i	0.0773117036385544-0.0100206893635812i	0.0863390072304441+0.0217015146572508i	0.0805731990178709+0.0605097211963958i	0.0553921850560656+0.0983189066630845i	0.011086797641942+0.12456233302879i	-0.046119823242499+0.1292468186564i	-0.104882959587708+0.106210084356875i	-0.151219997258417+0.055564059491457i	-0.172005926821192-0.01544047298578i	-0.158538307326778-0.093432901455754i	-0.109226411384703-0.161618168052952i	-0.030699609676991-0.203520714663309i	0.062980909337509-0.206911398654533i	0.152894925199349-0.167020954282615i	0.219129865250437-0.088292760447311i
33	-0.198052373796773-0.080970600547106i	-0.140555213703979-0.166216125167742i	-0.048074493794667-0.214928026374641i	0.057637573223141-0.214009284869506i	0.150845022215005-0.16271209866922i	0.20855004578568-0.073135519085783i	0.216604747946133+0.032778835268769i	0.17348189798884+0.128965467992888i	0.090629590648434+0.192084891529604i	-0.010684278110991+0.207589348703962i	-0.105122767180437+0.173323950327724i	-0.169980310509299+0.09971175674385i	-0.19095310958885+0.006568070528158i	-0.165423339653335-0.08245239318416i	-0.102469574486431-0.146139530157886i	-0.019782568071016-0.170979885175605i	0.061468759290116-0.154007955913584i	0.122266830121555-0.102659149922226i	0.150295493510479-0.031920578023181i	0.142277934897269+0.040185280666825i	0.103706800300868+0.097377136648308i	0.046355137649159+0.128822981378743i	-0.015455727522369+0.130915418233871i	-0.06862637843513+0.106920359203943i	-0.104046352046639+0.064951947957576i	-0.117778555451292+0.015148753298878i	-0.110659205786228-0.032984819165956i	-0.086803284795805-0.0723408994368884i	-0.0517590449721374-0.0987808370991718i	-0.011014119765303-0.110692557902838i	0.030729044800693-0.108038231501637i	0.0694885544763302-0.0914899594539709i	0.101481420094859-0.062095900399259i	0.122654659283632-0.02159818765416i	0.128726367203583+0.026827059284696i	0.115943436419794+0.077880220449961i	0.082416920938998+0.124014893371921i	0.0295886038505+0.156224392694403i	-0.036770845371058+0.165755871160577i	-0.106570771433506+0.146404969821874i	-0.166693684406106+0.096765940073097i	-0.2034673235918+0.021717707432684i	-0.205823878232221-0.067446787880641i	-0.168381979618899-0.15452198796095i	-0.093612191916396-0.221370518904217i	0.007601771027303-0.251814297597774i	0.117347464198624-0.235568598249507i	0.213894798300939-0.171254809771804i	0.27615011954442-0.067665507565815i
34	-0.178030990945689-0.092415469486083i	-0.120322193939754-0.163207382224203i	-0.03591838703013-0.20068424526937i	0.056888269993078-0.195818236694877i	0.137488862002386-0.149240381148354i	0.187875784277849-0.071269191444463i	0.196995030398764+0.020467764978084i	0.163411161852719+0.105242551232807i	0.095596841588388+0.164201594908685i	0.009780882796122+0.1848400008217i	-0.074072995023635+0.163848568417306i	-0.137106916711531+0.107647268390319i	-0.165991802899172+0.030534573847635i	-0.155842639085322-0.049000689584873i	-0.1109675178421-0.112808721703188i	-0.043377785603428-0.147287344819442i	0.03044030332272-0.146257108103691i	0.093586857674057-0.111895540508239i	0.132598259251733-0.053657228267165i	0.140185991490644+0.014385546488496i	0.116328402722678+0.076999914171109i	0.067642219064345+0.121157508138624i	0.005386309397761+0.13855121956646i	-0.057271920190088+0.126816132477157i	-0.108022175977214+0.089383177595889i	-0.137620940146661+0.034224065196097i	-0.141201398446896-0.028053262799232i	-0.118618429325165-0.086259825358031i	-0.073988922524258-0.13043135440117i	-0.014705415315896-0.153159500935793i	0.049797696914816-0.150399448370975i	0.109327812443787-0.121821534436369i	0.154177013054109-0.070805401397892i	0.176308489676951-0.004133579254207i	0.170479124605732+0.068629523252247i	0.135232796359116+0.136134128893674i	0.073607930505167+0.186659889472267i	-0.006668742802053+0.209897114056589i	-0.093731853126532+0.198895080028359i	-0.173003635485217+0.151829315942192i	-0.229442473472644+0.073151642791302i	-0.250324116557311-0.026290202045659i	-0.228050406387193-0.130422199529037i	-0.162356890314982-0.220396183080317i	-0.06131368228774-0.277998758768353i	0.059298533221674-0.289400825688222i	0.178330163993923-0.248453512166152i	0.273019883068528-0.158733368997503i	0.323494664569687-0.033733799819087i
35	-0.158308228234838-0.095488121936899i	-0.104122881764387-0.153402156987804i	-0.029988645847005-0.182436477185069i	0.049336779822558-0.176570718324948i	0.117863733284941-0.137073453402849i	0.161854974298402-0.072307411077368i	0.172842084306726+0.004071368385146i	0.149467077740051+0.076118791648308i	0.097717080605542+0.129119712157162i	0.029501775305628+0.152801167698535i	-0.040083422388192+0.143502681962667i	-0.096159148409497+0.104819554327326i	-0.127335089870876+0.04660296786191i	-0.128110163540841-0.01741201245732i	-0.0998818182912574-0.0727687629661027i	-0.050386890264023-0.107498954676093i	0.008236417580185-0.114658287674545i	0.0622720063516386-0.0936550346696848i	0.0994696077566816-0.0501389971224691i	0.11163533974106+0.005447809877945i	0.0962399589950394+0.060271487158075i	0.05676554650728+0.101894091941594i	0.001799324782365+0.120848231218469i	-0.05685942433071+0.11249236219167i	-0.10663955880827+0.077830400071448i	-0.13668115753104+0.023210196510664i	-0.139899055028853-0.040966594089238i	-0.114286306334291-0.102227337082849i	-0.063280931126941-0.148320290036002i	0.004812836609865-0.169420134851844i	0.078214151523607-0.159900912545765i	0.143627230322867-0.119418303595344i	0.188473937020635-0.053150142205496i	0.203070838619877+0.028844046368742i	0.182430491349213+0.113073523532359i	0.12740228391206+0.184700283224442i	0.044935272456514+0.22998301606511i	-0.052652465248256+0.238728890207427i	-0.149377080408526+0.206356162447573i	-0.22808356881382+0.135178818140431i	-0.273388492016725+0.034601210226552i	-0.274596432375975-0.079939557437377i	-0.228051693028207-0.189235902831134i	-0.138419284165593-0.273491219467437i	-0.018531222564135-0.315916292019562i	0.11232594562074-0.306089485559428i	0.23150644304021-0.242399375884371i	0.317005843619928-0.132999461110828i	0.351653998648679+0.005049249060303i
36	-0.143108962652032-0.090864987937708i	-0.095389055054123-0.138928884782984i	-0.032596379099823-0.163253097430682i	0.033894280875079-0.159813256579037i	0.092099657559535-0.129868940353941i	0.131809631923116-0.07970102888336i	0.146608757950694-0.019311486960534i	0.135104902078949+0.039643466128153i	0.101102451400444+0.08624630266041i	0.052687594002787+0.11252457183883i	0.000430806680861+0.115000115265715i	-0.0448971316306346+0.0952571289198338i	-0.0745975413955118+0.0594224138662243i	-0.083816217319664+0.0166894020218291i	-0.0724443544390219-0.0227770496475619i	-0.0449727082885846-0.0500906329027966i	-0.0093534512352819-0.0595605855824733i	0.024863828362682-0.049870919415996i	0.0487069061370091-0.0242846484316304i	0.0557957941770562+0.0101513063695716i	0.043772478897275+0.0442138192234515i	0.0148528092482609+0.0685722574040546i	-0.0246041514387531+0.0758797905792192i	-0.0654114845673023+0.062454070903952i	-0.0974808636488899+0.0292053357076593i	-0.111970350348815-0.018374983865596i	-0.103226358827231-0.071166316761915i	-0.070136656684493-0.11813259162379i	-0.016624666550281-0.148476032217419i	0.048825203965856-0.153828494301178i	0.114545192720982-0.13006902414894i	0.16773559901751-0.078419011775443i	0.196836928660005-0.005588417124153i	0.193804288011331+0.077092161211506i	0.155868853147583+0.155443620806691i	0.08644380351798+0.214842764580739i	-0.005035283492095+0.242864013848524i	-0.104371121484031+0.231700579319378i	-0.194811260738911+0.179918258204288i	-0.259868369374598+0.093183455818447i	-0.286290063369844-0.016235671586965i	-0.266653701371074-0.131190917028769i	-0.201090293427982-0.232373365126322i	-0.097762991242835-0.301606484267157i	0.028073812966667-0.32515177335924i	0.156358950271491-0.296421639751517i	0.26552060114743-0.217560536751097i	0.336238739193674-0.09952962133178i	0.355003194958914+0.039412108320815i
37	-0.136767019510079-0.081796952082465i	-0.096890427727224-0.124401151106911i	-0.044650880842988-0.148449736535124i	0.011602271859101-0.15092045516459i	0.063137415912954-0.132442464085728i	0.10239294699289-0.097083596375702i	0.124280450115997-0.051498798944478i	0.126986693074994-0.003613053079608i	0.112124447573432+0.038894331539455i	0.0842156068852174+0.0699987026169741i	0.0496268160777194+0.0863520909318934i	0.0151889264925511+0.087721528933154i	-0.0132064869268023+0.0767710644598844i	-0.0317405191456527+0.0582532349906991i	-0.0392992006776868+0.0377989384247177i	-0.0374838109374053+0.0205766057711704i	-0.0300131407124265+0.0101152979296871i	-0.0216621378287076+0.0075472665301062i	-0.0169801777747383+0.0114323992068319i	-0.0190787162351024+0.0181998348636183i	-0.028762891090897+0.0231077881539295i	-0.0442082458542794+0.0215093416597854i	-0.0612675921229979+0.0101431036235617i	-0.0743581381940151-0.0118426637327463i	-0.0777529832925909-0.0423733911952578i	-0.0670095338690843-0.0765787848384081i	-0.04022899429641-0.107578482953774i	0.001135989058792-0.127793934980295i	0.052127876518628-0.130543071096637i	0.104863825024209-0.111604603831928i	0.149783693713328-0.070428335078403i	0.177365322946949-0.010720108106757i	0.18000244140707+0.059763050202196i	0.15369057938527+0.130228796092323i	0.099181183645472+0.188543306406725i	0.022343604321443+0.223332943392828i	-0.066393048413458+0.226129631847188i	-0.153482785829832+0.193164265341284i	-0.224388842416918+0.126452193984226i	-0.266052823570614+0.033922385612974i	-0.269282361465658-0.071498716766464i	-0.230621157326546-0.173752481110909i	-0.153332816416154-0.256187889417078i	-0.047268786914786-0.304362538978625i	0.072420321114984-0.308620438554314i	0.187563621083351-0.265975799304283i	0.279884559971894-0.180932729038398i	0.334063783724677-0.065044852010253i	0.340412734335306+0.064761931180562i
38	-0.141178977083249-0.074831446016628i	-0.10785408591851-0.116717975967845i	-0.062779302104231-0.144259428186658i	-0.011965408234913-0.15456085534196i	0.038097969179813-0.147184405971411i	0.081420786794884-0.124076793593552i	0.113357006089061-0.089119274484593i	0.131175447300239-0.047395949150684i	0.134272802346302-0.004324582346093i	0.124014803761497+0.035186324315993i	0.103262674773707+0.067403353390505i	0.0756996929709912+0.090148319991967i	0.045105497855299+0.10284686237164i	0.014727348887637+0.106269495723759i	-0.013131918637559+0.102051684227619i	-0.0372433326218248+0.0921216603801815i	-0.0572991893554723+0.078177872336497i	-0.0735437329407541+0.0613395541755829i	-0.0863014042266286+0.0420481683020783i	-0.095539501638049+0.020234384858867i	-0.100593098540003-0.004301365325608i	-0.100141121248346-0.031402199144042i	-0.0924616567539461-0.0601011688846282i	-0.0759247303116728-0.0883403354094328i	-0.049617114622483-0.112969938292491i	-0.013950490940602-0.130076007851894i	0.028908067854515-0.135610421549251i	0.074921412738563-0.126223046673089i	0.118466177953877-0.100137150054741i	0.153019720011286-0.057880068532935i	0.172168409377865-0.002689272240535i	0.170778419772753+0.059539668988523i	0.146118460950785+0.120818787528314i	0.098709798805947+0.172106535016487i	0.032707886659978+0.204682507443167i	-0.044310579957675+0.211642501212667i	-0.122181908703806+0.189254635656301i	-0.189525124134376+0.137919011945813i	-0.235456032803239+0.062523293236165i	-0.251376691655058-0.027921467923132i	-0.232537164717118-0.121360837370803i	-0.179084951298905-0.204362023604537i	-0.096388371231087-0.264121715083164i	0.00546645434522-0.290499855605077i	0.112967878853265-0.27774007434405i	0.211085112164391-0.225574076134896i	0.285499970171435-0.139499119098586i	0.324807676042319-0.030150688305142i	0.32232294542588+0.088155634439138i
39	-0.152699110956977-0.07706708779741i	-0.121987071968861-0.121158287118209i	-0.078933144132477-0.15321077873016i	-0.028178587939072-0.170000496195721i	0.024918366919254-0.170060444972963i	0.074933253858031-0.153770615926075i	0.116992942278073-0.123213785476454i	0.147279256042295-0.08183504436651i	0.163361734933462-0.033969004650619i	0.164334007649453+0.015687895574339i	0.15076099129497+0.062583331331734i	0.124472164330012+0.102730426955145i	0.088254601535991+0.13300485424708i	0.045505591215265+0.151305349137337i	-0.000101593118158+0.156590814482489i	-0.04490129956121+0.14882573791571i	-0.085452462740229+0.128873862565412i	-0.118694200382751+0.098376965746372i	-0.142061206857656+0.059642918953893i	-0.153586765474065+0.015548846886442i	-0.152017078767592-0.030553557037276i	-0.136946842532119-0.074957249253616i	-0.108966165943104-0.11377470464617i	-0.069788388493978-0.14319249416398i	-0.022312947148054-0.15981168818058i	0.029427686093774-0.161054750018125i	0.08047973734426-0.145592187525201i	0.125359419556735-0.113719546548024i	0.158612096096146-0.067603703947952i	0.175490060617457-0.011321456948784i	0.172664589308873+0.049365175990357i	0.148863211631623+0.107515540932357i	0.105315462174082+0.155770148774374i	0.045903660921093+0.187285458585585i	-0.023050284705526+0.196722902113863i	-0.093379380014206+0.1811448962293i	-0.156003379078154+0.140666858414089i	-0.202093262496529+0.078736415991558i	-0.22431447720805+0.001957673698306i	-0.217967203637892-0.080556446517883i	-0.181842083061704-0.158247003081127i	-0.118640182582583-0.220459894593475i	-0.034863430474788-0.257903234892548i	0.059841720684566-0.264001338751739i	0.153820895221209-0.23593948260396i	0.234884892188978-0.175231087233896i	0.291917970044265-0.08770509984812i	0.316392545221356+0.017103784845826i	0.303569689771606+0.127089333938888i
40	-0.163093301837204-0.090747869708887i	-0.130538369690459-0.13654778583115i	-0.085267586338453-0.170687169617227i	-0.031433706102686-0.18974090777925i	0.025944785656984-0.191748901280688i	0.081493326301441-0.176406262544508i	0.130018022165344-0.145079782782111i	0.167012030395097-0.100655303172476i	0.189080837550766-0.047238749126135i	0.194247687866626+0.010252472665333i	0.182115566924959+0.066562559980821i	0.153878159330052+0.116587101583642i	0.112186987051533+0.155834424110161i	0.060893956029866+0.180820033627636i	0.004696979659882+0.189364806513713i	-0.051278854304631+0.180777572083747i	-0.101930406378159+0.15591233039955i	-0.142622233103745+0.117098836479304i	-0.169597072249322+0.067952510154031i	-0.180321554914113+0.013075927646064i	-0.17374038951262-0.042329911153954i	-0.150415677909002-0.092920248728501i	-0.112532776505844-0.13369644597957i	-0.063761032068295-0.160493943224026i	-0.008967451721907-0.170425771400593i	0.046205954343801-0.16223609663541i	0.095875415627849-0.136519351280691i	0.134517642210489-0.095767042503022i	0.1575850223593-0.044217114218446i	0.162067348810623+0.012500451392122i	0.14692997437331+0.067904695939918i	0.113363409215525+0.115348912263208i	0.064794229091051+0.148783668152396i	0.006631235767135+0.163512849601683i	-0.054248076380919+0.156848691217213i	-0.110231218628228+0.12857440312935i	-0.153851948557347+0.081138731000226i	-0.178719843202051+0.019534827981243i	-0.180383590768272-0.049146648417629i	-0.157012565471279-0.116457892149501i	-0.109796446829742-0.173553964074981i	-0.042992929308139-0.212264301822972i	0.036404386795714-0.22614581531785i	0.119357377690307-0.211382509240789i	0.19576528064097-0.167409687554633i	0.255627250092796-0.097171162519434i	0.290248009982704-0.006961861046748i	0.293338959598157+0.094140016845376i	0.261876539463534+0.195194702005331i
41	-0.165633188131391-0.111038469663429i	-0.12901818231012-0.155541985752345i	-0.080466885294897-0.187859993979518i	-0.024049958877607-0.204834921403393i	0.035352734213854-0.204668405813567i	0.092503982975129-0.187115877261437i	0.142301893242193-0.153532231302917i	0.180264980582157-0.106762892367674i	0.202962043234901-0.050889950677906i	0.20834463639389+0.00914268687725i	0.195949502951366+0.067989442355425i	0.166950881242158+0.12040464263537i	0.124056940532323+0.16173772563623i	0.071259329456075+0.188374834732747i	0.013458635852109+0.198084452238219i	-0.043999736457268+0.190233441322147i	-0.095836135791907+0.16585161719001i	-0.137345683443141+0.127536755063502i	-0.164857094391336+0.079206636309992i	-0.176096293275321+0.025719144211652i	-0.170417590828196-0.027605644109258i	-0.148876588432577-0.075517094355189i	-0.114133227482047-0.113368387405931i	-0.070189428586732-0.137600330760406i	-0.021982260394976-0.146123938882804i	0.025130954063234-0.138558810808299i	0.065946314540208-0.11629679471335i	0.0959877591236823-0.0823768433048234i	0.112020787596091-0.041176017510808i	0.112446919661369+0.002058467546252i	0.0975296973939182+0.0417925098484282i	0.0694185248426391+0.0728446742583426i	0.0319570428453295+0.0910130357632154i	-0.0097138289539783+0.0936173882350575i	-0.0497240454134641+0.079889968956297i	-0.0821578441621+0.0511610051726686i	-0.101779635332876+0.010805721772685i	-0.104720134992555-0.036054915918929i	-0.0890400912031912-0.0830792053377442i	-0.05509827105279-0.123407310193399i	-0.005668940702445-0.150469693728233i	0.054219801205227-0.158813094950537i	0.117724512780889-0.144848758325602i	0.176867081277375-0.107431485426547i	0.223393094675898-0.048192855792792i	0.249719736534858+0.028423628646987i	0.249870548392262+0.115446214219176i	0.220291163144817+0.203962990585417i	0.160448822607439+0.283965273887382i
42	-0.160400414889687-0.130699044598548i	-0.12046083496492-0.171193021594837i	-0.070317003378465-0.199267615353051i	-0.013876593100756-0.212386067247458i	0.044341440513252-0.209250345950028i	0.099601022929526-0.189939475946739i	0.147370444172441-0.155922394580429i	0.183731342952456-0.109941758267051i	0.205735834483606-0.055777671103065i	0.21167680174482+0.002087794453376i	0.20124428897683+0.058874374154991i	0.175551668833985+0.109937620407348i	0.137027782278317+0.151191567725681i	0.089184361966693+0.179479026288184i	0.036280457670959+0.192853093606871i	-0.017083955016275+0.190741784440287i	-0.066405558190017+0.173978929530103i	-0.107703220510315+0.144697629898642i	-0.13788886891802+0.106096311109285i	-0.155046049927872+0.06210044309808i	-0.158587396680735+0.016953951820044i	-0.149274222756537-0.025217912440822i	-0.129095480446701-0.06082884878091i	-0.101017983555309-0.087190486998021i	-0.068633617917123-0.102771268507917i	-0.035740785336627-0.107326288852994i	-0.005905259187637-0.101882407562318i	0.0179510044034127-0.0885782891675195i	0.0338863033708225-0.0703749706083743i	0.0411609729604097-0.0506673772353284i	0.0403161444212829-0.0328392861509031i	0.0330962388629642-0.0198121248042241i	0.0222192072700452-0.0136406338190681i	0.0110161095206083-0.0152052692475926i	0.0029776144392953-0.0240423288115492i	0.0012575466943035-0.0383388517634914i	0.0081911318670009-0.0551016506047106i	0.024886996575859-0.0704901593955749i	0.0509467853441908-0.080283218160717i	0.0843546882924783-0.0804326457995138i	0.121562183636596-0.067643534226314i	0.157772488872883-0.039914295812656i	0.187406692620143+0.003030297513696i	0.204711707860301+0.059472177329978i	0.204451489352173+0.125643560129124i	0.182609606684509+0.195905018915978i	0.13702499025823+0.263157735572908i	0.067884509415249+0.319463938053928i	-0.021993790959135+0.356825121682952i
43	-0.152388825533453-0.147215229775345i	-0.110848068258051-0.183153734629685i	-0.060901215331846-0.207108809571106i	-0.006065532261542-0.217162697883454i	0.049726839635352-0.212444059651877i	0.102443388974315-0.19320803967811i	0.148277009230994-0.160821140016671i	0.183954112857137-0.117651301131025i	0.206997430166741-0.066872396276443i	0.215919785630411-0.012200402204645i	0.210331426671239+0.042414980831592i	0.19095152063581+0.093115195160052i	0.159523468319762+0.136444501532478i	0.118642825550092+0.169620058528603i	0.071514967124915+0.190736066699302i	0.021666322001018+0.198884133945825i	-0.027362642115264+0.19418031863696i	-0.072312974131543+0.177698592014521i	-0.11046310044319+0.151319794703235i	-0.139821127350854+0.117513583068381i	-0.159236569019385+0.079077484085852i	-0.168423126456419+0.038861285394358i	-0.167893690768894-0.000493888520426i	-0.15881819466282-0.036774487054776i	-0.142823272361692-0.06834911039603i	-0.121758985472536-0.09424393100997i	-0.097461400719972-0.114133359094535i	-0.071540113516375-0.128250314247438i	-0.045216784593291-0.137230079104969i	-0.019234642588502-0.141909885830985i	0.006149700429388-0.143112154032066i	0.031090976916909-0.141441919854454i	0.056006085321036-0.137128051551404i	0.081370530060058-0.129933297110593i	0.107488078594133-0.119150415911988i	0.134266380344783-0.10369135009382i	0.161032761805158-0.082264650481442i	0.18642182846148-0.053624461271872i	0.208359923061482-0.016863649741726i	0.224161416213838+0.028284551982647i	0.230739161783432+0.081176642822899i	0.224917498238337+0.14006117987315i	0.203822401489322+0.201989365875097i	0.165311351552149+0.262860913699992i	0.108396631082044+0.317619310329098i	0.033611342701345+0.36059495667996i	-0.056731767652902+0.385977760672238i	-0.1584322492756+0.388384340213514i	-0.265476579523479+0.363470844455043i
44	-0.143811326291132-0.163916526113478i	-0.101049219650486-0.195954222926269i	-0.051220334175549-0.216601707454491i	0.002589138661686-0.22434833323802i	0.056991819966413-0.218531914849279i	0.108535310975598-0.199389746143861i	0.153943142975797-0.168043208741967i	0.190341689769674-0.126417435973732i	0.215455483003792-0.077102857831652i	0.227756160556227-0.023170197183272i	0.226554343049554+0.03204581929456i	0.212028695119783+0.085176468770296i	0.185191820122322+0.133044485001362i	0.14779795045866+0.172867624659514i	0.102202129081431+0.202425497999463i	0.051184287269894+0.220178577107245i	-0.00224603099761+0.225332951042893i	-0.055047768481257+0.217849472185986i	-0.104333576129487+0.198400917443585i	-0.147528764692532+0.168285170447855i	-0.182494107744453+0.129305781251405i	-0.207606928879438+0.083633255842675i	-0.2217995276948+0.033660894861075i	-0.224558411968518-0.018132066342644i	-0.215891513136734-0.069299699987996i	-0.196273155215218-0.117524177698068i	-0.166577738322017-0.160683367618233i	-0.128012764631784-0.196892669403585i	-0.082060035443116-0.224526251605932i	-0.030430820569559-0.242225654406883i	0.024963060054167-0.248905199801487i	0.082024486939697-0.243763577359688i	0.138478803532865-0.226309298355496i	0.191883388740607-0.196404586055157i	0.239650142268998-0.154328039179493i	0.279092113949567-0.100851575112146i	0.307503783139223-0.037322347654994i	0.32228095675793+0.034263793975027i	0.321081174340569+0.111213545819428i	0.30201936939815+0.190129285200136i	0.263886996592673+0.26696004149126i	0.20637666464388+0.33712264460285i	0.130289320728603+0.395699590918375i	0.037697965195348+0.437712559253444i	-0.067958654182334+0.4584617486151i	-0.18187652235916+0.453912142674625i	-0.297999735690869+0.421099402460427i	-0.409257252340055+0.358521346609118i	-0.507922951159781+0.266476819868416i
45	-0.130051378829541-0.182165188529197i	-0.085377365124956-0.209647473008814i	-0.034890582230909-0.225982640478499i	0.018592786133996-0.229964114630191i	0.07201866546818-0.221103618309736i	0.122279703118395-0.19967271537737i	0.166404921912483-0.166696621137545i	0.201742023314713-0.123900671089481i	0.226120565429491-0.073613060111374i	0.237985694631092-0.018630367285363i	0.23649426720786+0.03794525050209i	0.221567871681296+0.092886646248227i	0.19390022873254+0.143028638517967i	0.154919463243664+0.18544989306567i	0.10670857742879+0.217639053495125i	0.051889898569113+0.237635896962238i	-0.006518831612314+0.244140272450346i	-0.065267818591947+0.23658389474632i	-0.121048569712479+0.215162507572918i	-0.170667893718091+0.180828291809116i	-0.211213879533086+0.135244503725996i	-0.240206310629227+0.080706051648302i	-0.255725371747547+0.020030980277891i	-0.256514015250953-0.043571387467592i	-0.242050819902522-0.10664956122236i	-0.212591472126618-0.165670169723931i	-0.169178051595112-0.217183592138569i	-0.113616086260811-0.257989447727049i	-0.048419888860945-0.285296774037431i	0.023272921812169-0.296873913228764i	0.097816460004646-0.291183133463408i	0.171199473598948-0.267494838362243i	0.239213744985808-0.225975922812661i	0.297644653534415-0.16774653396006i	0.342479221989336-0.094899351013243i	0.370125288311637-0.010475688784837i	0.377633516407963+0.08160656208813i	0.362911952718574+0.176676770257542i	0.32492098352693+0.26948865128996i	0.263835126744802+0.354449178818656i	0.181157394102211+0.425894299153728i	0.07977225911453+0.47840234461155i	-0.036075217754609+0.50713175421401i	-0.160883692839123+0.508165596952044i	-0.288088638112187+0.478841882481958i	-0.410344151695906+0.418046183426937i	-0.519886991203568+0.326442100397595i	-0.608969392730292+0.206615917377544i	-0.670340276225177+0.063114641776439i
46	-0.107551098708948-0.193630839900233i	-0.062144166194756-0.214271044630165i	-0.01271991984081-0.224047266517315i	0.038091159172054-0.222177392306577i	0.087510094115079-0.208520586720583i	0.132766290664009-0.183603442624082i	0.171258145169701-0.148607719887829i	0.200707993553506-0.10531951214473i	0.219302193587239-0.056041965387505i	0.225807866884615-0.003475845410918i	0.219659063774118+0.049425818523238i	0.201006776136193+0.099621211701793i	0.170729208030205+0.144152400725834i	0.130400902957607+0.180317628011792i	0.082221593456766+0.205833574953248i	0.028907857423384+0.21897836248127i	-0.026447281754422+0.218706978233922i	-0.08053989082176+0.204732174569588i	-0.130037447815191+0.177565593660826i	-0.171768584438048+0.138515853935963i	-0.20291032623087+0.089642477988092i	-0.221162820068536+0.033666755874361i	-0.224901920448445-0.026157177429807i	-0.213300836540902-0.0862057063426i	-0.18641328644176-0.142676333033865i	-0.145212217578298-0.191796712985199i	-0.091580077819246-0.230042079856632i	-0.028248797938209-0.254350153542951i	0.041309997097621-0.262322206343001i	0.113041570301825-0.252399020553538i	0.18250599259608-0.22400103536617i	0.245109543835905-0.177623069226165i	0.296359518567375-0.114875618840919i	0.332130434239004-0.038466862176051i	0.348928125798941+0.047877908924229i	0.344137228280536+0.139559697277935i	0.316237211680302+0.231309010387928i	0.264972539144008+0.317442346676001i	0.191463744365449+0.392161936321652i	0.098248305637864+0.449885401019466i	-0.010756875515735+0.485589079124539i	-0.130375866462625+0.495146464657558i	-0.254377062271474+0.475641749059714i	-0.375754751489963+0.425638029730124i	-0.487079043128394+0.345380514718765i	-0.580899289270845+0.236917104734348i	-0.650181516796662+0.104122092413256i	-0.688756508433289-0.04738668328252i	-0.691752388460083-0.210441216172618i
47	-0.086989164475412-0.187089191395048i	-0.045365159358543-0.200569891452557i	-0.001760525287224-0.204466437944544i	0.04157064073783-0.198519725065875i	0.082350543266578-0.183007314161678i	0.11840627624779-0.158741888452372i	0.147796569653175-0.127038822745187i	0.16892928044229-0.089653638459191i	0.180662478715477-0.048691888714874i	0.182382667312488-0.006495707837908i	0.174054756460829+0.034487235058247i	0.156239845082096+0.071845409237523i	0.1300785670371+0.103347877730744i	0.097239656749242+0.127083229883187i	0.059835374372145+0.141584679610365i	0.020307398452545+0.145933481261576i	-0.018711365658442+0.139833738610089i	-0.054552006455875+0.12365303188354i	-0.0846735239081133+0.0984250046430253i	-0.10682624744114+0.065812057079574i	-0.119205168927043+0.028028487397969i	-0.120583733239079-0.012273302649258i	-0.110419289017276-0.05214868783128i	-0.0889225830644343-0.0885318632588474i	-0.05708534431029-0.118423340423528i	-0.016662081826301-0.139083786549214i	0.029895374589746-0.148223188852106i	0.079549445416565-0.144173979024357i	0.128830637118104-0.126037020444762i	0.174027152492325-0.093790262443625i	0.211401347532276-0.048351391549103i	0.237422019650503+0.008412085514885i	0.248999913145504+0.073729286592648i	0.243712837188193+0.144029890252881i	0.220006505372228+0.215103280693848i	0.177357688567474+0.282307285851349i	0.116387551439071+0.340817654520073i	0.03891510227485+0.385906463463101i	-0.052056534676239+0.413235162848622i	-0.152424921368481+0.419146134401572i	-0.257144221362723+0.400935604790407i	-0.360448133056576+0.357090646329506i	-0.456131555235335+0.287473883287472i	-0.537878694360394+0.193441427631814i	-0.599621752360799+0.077882457006888i	-0.635911440951637-0.054827377361773i	-0.642278575816978-0.198962022840799i	-0.615565096628559-0.347668872996253i	-0.554203170543839-0.493273422069477i
48	-0.091190013576009-0.168280792955261i	-0.057470155177957-0.179804203725163i	-0.022725142766268-0.184143756553593i	0.011443558561695-0.181345222698414i	0.043494496075865-0.171822463725634i	0.07203246693523-0.156334730068272i	0.0958878805704-0.135943529770106i	0.114184378021016-0.111950969685536i	0.126390343432269-0.085822633880018i	0.132350723539149-0.059099096590697i	0.132296596035583-0.033301003772159i	0.126831148497817-0.009833240234493i	0.116892083699083+0.01010601700285i	0.103691881805326+0.025605604738i	0.088638745259688+0.0361056734676786i	0.0732423456633344+0.0414413407528251i	0.0590096030802808+0.0418620930322247i	0.0473365829784433+0.0380246310748303i	0.0394031316488945+0.0309583565815602i	0.0360770398566652+0.0220043242532594i	0.0378342978252865+0.0127301461962755i	0.0447013749059347+0.0048249384518818i	0.0562244397253748-0.0000201542549697i	0.0714690697008497-0.0002391228669734i	0.089052343223183+0.0054816483174566i	0.107207344181576+0.018084086790437i	0.123878133964833+0.038035163888473i	0.136841269644743+0.06524724665218i	0.143848084111472+0.099028711660109i	0.142780310028344+0.13807005986877i	0.131810333721334+0.18046897079091i	0.109556503599258+0.223795617124091i	0.075223567186361+0.265197231381214i	0.028718523236945+0.30153849692227i	-0.029267026782565+0.329571962451369i	-0.097215570262918+0.34613049259252i	-0.172789055576118+0.348331906546925i	-0.252884223079068+0.333784550761477i	-0.333738468356815+0.300781710364965i	-0.411083895586009+0.248472572343792i	-0.480344248808987+0.176997963122419i	-0.536866552982957+0.087580309013965i	-0.57617672753858-0.017440816121365i	-0.594246319512049-0.134633653454643i	-0.587755991696228-0.259562776948539i	-0.554340618402192-0.386940789047011i	-0.492800877263659-0.5108392000312i	-0.403267127797555-0.624950881736304i	-0.2873031363466-0.722893081695735i
49	-0.130584401758168-0.167993078965849i	-0.102422052644773-0.185973745797777i	-0.072209209373399-0.198913833434557i	-0.040912445314206-0.206702877741106i	-0.009460805328123-0.209428084024256i	0.021296825272388-0.20735460935531i	0.050627832028725-0.200896281925554i	0.077943260019356-0.190578620344075i	0.102814774004141-0.176996531721108i	0.124980103080543-0.160769455631201i	0.144336591780993-0.142496952631129i	0.160923239344757-0.122717789883741i	0.174892375696832-0.101875441173154i	0.186472849929956-0.080292593511512i	0.195927248302443-0.058156748309986i	0.203506170196442-0.035518343707315i	0.209402933901607-0.012302038716179i	0.213712229341216+0.011669068798645i	0.216396162078377+0.036637420553909i	0.217260834299387+0.062865184954396i	0.215946089303653+0.090581471238864i	0.21193032525317+0.119926064928132i	0.20455139370132+0.15089367489464i	0.193043582970454+0.183282956829488i	0.176589600191784+0.216654599772327i	0.154385370722268+0.250302513974131i	0.125714436015511+0.283241637039465i	0.090027817844547+0.31421509452216i	0.047024491845824+0.341722440695777i	-0.00327286667496+0.36406951037715i	-0.060452391107628+0.379439092537423i	-0.123663179696891+0.385980261258559i	-0.191586023537817+0.381912847406337i	-0.262428828314291+0.365642286893809i	-0.333949740935481+0.335879019453895i	-0.403509616316111+0.291755810686085i	-0.468153880134584+0.232935894760218i	-0.524722137881798+0.159704735852836i	-0.56998213850454+0.073038515007165i	-0.60078301988501-0.02535682390289i	-0.614221243406892-0.133041002891039i	-0.607811363183032-0.246872845731164i	-0.579652860800646-0.363083443374832i	-0.528583783158558-0.477388733665902i	-0.454311904391699-0.585139013932317i	-0.357514624808081-0.681500722576676i	-0.239899825415667-0.761663746915533i	-0.104221392819043-0.821065660393531i	0.045754935810604-0.855622778618114i
50	-0.180907079100679-0.219732430099526i	-0.148428892836075-0.248177598679064i	-0.111714517921177-0.271756084402408i	-0.071506055958096-0.289895345682292i	-0.028607353144279-0.302138843857054i	0.016134794989432-0.308148038553404i	0.061847755452294-0.307701184024575i	0.107647907400117-0.300689693112965i	0.152652895038863-0.287112947469635i	0.195991216898323-0.267072475974512i	0.236809356999208-0.240766392941855i	0.27427692158131-0.208484883284099i	0.307590469679829-0.170607347837677i	0.33597689895238-0.127601587871173i	0.358697354234052-0.080025127270658i	0.375052653358331-0.028528461810963i	0.384391165384363+0.026140291925123i	0.386119928350409+0.083130177334766i	0.37971956061242+0.14148270136246i	0.364763211205879+0.200128957013574i	0.340939425666249+0.257889983338707i	0.308078394674999+0.313481806646428i	0.266180628314701+0.365526523427537i	0.215446686182768+0.412570588376482i	0.156306222228267+0.45311116149357i	0.089444301902778+0.485630955305011i	0.015822745108091+0.508641522751159i	-0.063305835154822+0.520734361088575i	-0.146393573584779+0.520638606008692i	-0.231604543359574+0.50728348656468i	-0.31683531002055+0.479863141948953i	-0.399750057087051+0.437900903348995i	-0.477830855275564+0.381309754729085i	-0.548442902017417+0.31044543896594i	-0.608913736447205+0.226148598491557i	-0.656624576312446+0.129772453301336i	-0.68911107182185+0.023192835631118i	-0.704169975021213-0.091202078843457i	-0.69996753036682-0.210544288638234i	-0.675144849406068-0.331541790573323i	-0.628915181959227-0.450557739845017i	-0.561147872817215-0.563711849417643i	-0.472433922030702-0.667001759019654i	-0.364128462060536-0.75644094123359i	-0.238366126969002-0.8282086204793i	-0.098046204039623-0.878806221475484i	0.053214400868298-0.905214095704326i	0.211161027476007-0.905041750197984i	0.371013141448767-0.8766645661841i
51	-0.193252489382192-0.324704049044442i	-0.145723168103841-0.357832706123191i	-0.092634912179701-0.38400346346931i	-0.034998978051869-0.402305851127332i	0.026029071156605-0.411973842976732i	0.089169310260082-0.412407592453422i	0.15304038469632-0.40319258971107i	0.216185142883371-0.384115906120846i	0.277098665159774-0.355179212057256i	0.334258369098435-0.31660826635968i	0.386155847727111-0.268858582328946i	0.431330064632984-0.212616978453657i	0.468401485795223-0.148798726152062i	0.496106671181482-0.078540016363877i	0.51333277998943-0.003185487024403i	0.519151363821027+0.075729410403473i	0.512850735592547+0.156501370105909i	0.493966113740524+0.237287599405343i	0.462306657832046+0.3161395669164i	0.417978440707027+0.39104196405724i	0.361402352187936+0.45995654411968i	0.293325908859972+0.520870308629007i	0.214827961821662+0.571847295421804i	0.127315357105524+0.611082994223284i	0.032510717642786+0.636960183171936i	-0.06756931491096+0.648104755240524i	-0.170645814158254+0.643439899771517i	-0.274219433535203+0.622236835139647i	-0.375622225493573+0.584160167761515i	-0.47207886702928+0.529305893532347i	-0.560776341239037+0.45823007206031i	-0.638940707540664+0.37196630128622i	-0.703919178574103+0.2720303066693i	-0.753265329003851+0.160410237811384i	-0.784824911030365+0.039541634644872i	-0.796819464168626-0.087733521032515i	-0.787924702721828-0.218223725749553i	-0.757340561404787-0.348460318311767i	-0.704849792788765-0.474784136514209i	-0.630862150654567-0.593444678245266i	-0.536441467036353-0.700709353415087i	-0.423313338151176-0.792979828496209i	-0.293851669837663-0.866911950350911i	-0.151042984511211-0.919535318691379i	0.001571859358955-0.948368283083701i	0.159978061861594-0.951523993424832i	0.319788050588856-0.927803149973826i	0.476361207379138-0.876769291924339i	0.624939085574309-0.798802836757506i
[truncated: 58 more columns]
