# Supplementary material for: Reconstructing spruce budworm outbreak severity: a comparison of paleoecological and tree-ring signals
Source: PLoS One. 2025 Aug 12;20(8):e0329406. doi: 10.1371/journal.pone.0329406 (PMC12342301; doi:10.1371/journal.pone.0329406)
Supplement: S7 Dataset — (ZIP) [file pone.0329406.s007.zip › Belanger wavelet data/Percent_defoliation/PD_wavelet_phase.txt]

V1	V2	V3	V4	V5	V6	V7	V8	V9	V10	V11	V12	V13	V14	V15	V16	V17	V18	V19	V20	V21	V22	V23	V24	V25	V26	V27	V28	V29	V30	V31	V32	V33	V34	V35	V36	V37	V38	V39	V40	V41	V42	V43	V44	V45	V46	V47	V48	V49	V50
1	-1.80109395804774	0.622825273485068	3.09340058437067	-0.653125700920137	1.98376844583333	-1.34970226502698	2.79982995073393	-0.355317593631754	2.32865857632924	-1.48378853447446	0.734330565439647	2.93488333559034	-0.943262546108392	1.65338389656914	-1.91651595239286	0.853183143756452	-2.57972984149515	0.443451170951714	-2.5861655455279	0.745942672931288	-2.33361249892214	0.715001879899003	-2.60565228938953	0.354679466441265	-2.93197916888708	0.133406737188845	-2.77275289459996	1.07376696690682	-1.75456701890807	1.3698332239193	-1.93080863545846	1.01439581177099	-2.33862855234613	0.573016722385631	-2.78541807606119	0.166014864016218	-3.13090358913523	0.153069880829077	-1.81591871388576	1.63029224500827	-1.62370177112554	1.28791108548727	-2.07199040466298	0.935318974517867	-2.23685950280605	0.975195503171305	-2.05941117857632	1.09278070319028	-2.14237608873687
2	-1.83725527514014	0.524523160560286	2.92160027077708	-0.921165450442596	1.55596825317856	-2.24197152685543	-2.60115507025497	-0.195105897660147	2.32195665218156	-1.52106602404633	0.784363388987171	3.05668669664984	-0.843110413020755	1.69972239199014	-1.92667159485743	0.774890372954834	-2.74517690255312	0.203297142481466	-2.72979706884714	0.837104127687419	-2.2080983012743	0.777026109037974	-2.62353490183098	0.259873104819641	-3.11427617404294	-0.201728377495841	2.92029851796463	1.64222148491001	-1.35671930452785	1.60969628865784	-1.79224950853606	1.08627570990241	-2.32245924206824	0.528515488701668	-2.89584780889808	-0.0308652512546688	2.77840672568624	-0.820197360484887	-0.616365685901207	2.07639425927961	-1.40420684856225	1.37331859835836	-2.08276798009204	0.863848199221787	-2.32035383930749	0.96168515597773	-1.96467637172291	1.18346506809292	-2.11733878343175
3	-1.88088123840711	0.409453205598418	2.72506744567883	-1.21799294710238	1.11319547625082	-2.9843854614284	-1.51021174040179	0.120397810135222	2.41152761864751	-1.47942677851166	0.848593992801747	3.13889800013006	-0.786702578073496	1.7080722523443	-1.97169395854695	0.650935833110597	-2.99850038068342	-0.254896012461283	3.02619338686882	1.22594451155519	-1.93853604974936	0.892220115479306	-2.63416858342124	0.144271240990236	2.94045032646446	-0.649670852348614	1.70996174123334	3.09949895964976	-0.799801590826049	1.91310055295179	-1.6227374691081	1.17523047890466	-2.29949206833089	0.476977809463073	-3.02433345391099	-0.251815672868369	2.38040271653789	-1.59438533572711	0.264511693120154	2.55340934533948	-1.16257295109552	1.45228883676995	-2.13686562414527	0.704079330890077	-2.53721376950955	0.896142884107972	-1.7209018308882	1.3537417829043	-2.08340557245822
4	-1.93044738150785	0.280742325627239	2.51088334338	-1.52616270370036	0.703258393124354	2.82876284321341	-1.5516332415212	0.342927989123295	2.54602308580478	-1.38375121324818	0.92680471290621	-3.09167603677817	-0.779363905418949	1.66517063083744	-2.05900510625502	0.484687838600646	2.96315039007125	-0.88980780863765	1.25709172139415	2.43742740891487	-1.50018582236006	1.0618690425404	-2.63542860167338	0.0207415511861366	2.71796672437029	-1.01183811544494	1.29589870366426	-2.78107822279948	-0.347048192906652	2.21479492282922	-1.44606335135197	1.27459892908773	-2.26735855798791	0.424326759671145	3.13046742494339	-0.442145386683764	2.10655759123825	-1.83415145880861	0.457966867247984	2.87335999724456	-0.958045292278427	1.49778680714012	-2.25988071915291	0.40105474596199	-3.08622449681912	-0.00519305225744159	-0.987311704686288	1.64123192175337	-2.04650711667257
5	-1.98376383015518	0.142630724216587	2.286347850534	-1.8347510527494	0.328296208766634	2.4545806720022	-1.75907040342455	0.345692060615634	2.63385762909004	-1.26827791408163	1.01291828978913	-3.06485784927766	-0.825190106223103	1.55867840573768	-2.18786037607367	0.302236135396189	2.64921509526463	-1.39172669547835	0.750605131104678	2.86902085896989	-1.13223677348343	1.22942648703162	-2.64330041317648	-0.102895964440765	2.55671285146709	-1.20642231941948	1.15539512559081	-2.67492074293971	-0.0670278543000594	2.45616406155179	-1.29780142563263	1.372887670091	-2.22228481179805	0.375696720927303	3.01954613195215	-0.553248757076179	1.97616894665952	-1.92820979238918	0.532429642683687	3.07471599634422	-0.812899891997287	1.49505523222538	-2.45024238258918	-0.0113883326043228	2.45720080045904	-1.82683457021464	-0.145953652562912	1.95932897560251	-2.03238961531729
6	-2.03890258630957	-0.00130535884763457	2.05538586252498	-2.14456467424741	-0.0363924053253612	2.08468775145335	-2.06422816704116	0.157121124443103	2.62127967270035	-1.14647487260122	1.10452621158508	-3.0631161736914	-0.930621656463682	1.36661380464884	-2.35579299754364	0.146006787119745	2.40312963428824	-1.73096478622756	0.460327949369937	2.86537884303316	-0.959579850406625	1.32775000020612	-2.69769267395744	-0.260386914985621	2.46656823483675	-1.28518371778522	1.0475114211406	-2.67074908804742	0.162515733018559	2.64251014267682	-1.20916197782674	1.46297720387128	-2.15390265481126	0.323449780156137	2.91575501432591	-0.550306315997478	1.9582696516185	-1.98666454789938	0.586213954298179	-3.00580626713404	-0.690047719582002	1.46141574837429	-2.66789128410463	-0.401320152518285	2.05890325592366	-1.88528997215629	0.151914236677734	2.14666291499858	-2.07312912349882
7	-2.09518675318593	-0.149664927448357	1.81723498623821	-2.46501042297182	-0.420392042635532	1.66686591131946	-2.49349187472454	-0.274297712693102	2.4677457480491	-0.935673612910302	1.22548208261346	-3.08012189929157	-1.10248476141203	1.0335797587406	-2.59445813403248	0.0787632554890323	2.24403438578144	-2.01132991573851	0.0942040725953221	2.66829127574275	-0.843452260994362	1.36756952370014	-2.84091309425971	-0.580738190052136	2.4552020043047	-1.27419474243522	0.861732307793387	-2.88968473767427	0.558875946854898	2.81679285807512	-1.22469268102128	1.55881536904129	-2.02933250954999	0.228556088838504	2.70579344650247	-0.31812054699222	2.04105565701616	-2.09393351051765	0.66628284869851	-2.63634922555391	-0.527646472458938	1.43046327710736	-2.88739656871836	-0.788555324490132	1.82984443142385	-1.76736286041241	0.305781237122244	2.21459506082818	-2.17000814334674
8	-2.15346480176995	-0.3031895622545	1.56856633459685	-2.80645949316874	-0.845699477819607	1.17160089993859	-3.07385435929884	-1.09577927932984	0.44519305664647	-0.323075955131994	1.42829748722549	-3.0970632162447	-1.33132767400183	0.489383913140812	2.92134008732278	0.298535323013193	2.2070748369119	-2.26882474652963	-0.448854036534597	1.71332143558023	-0.444970241097932	1.43514634276626	-3.07053403981441	-1.30809321926192	-2.96188058733769	-1.10882130915885	0.535888540573243	1.70929433999627	1.44591018910664	2.9963373916268	-1.47766380223782	1.85054114187898	-1.77327314362597	0.0254667862261303	1.61991390657722	0.584985643598181	2.1987678017917	-2.43613655324225	-2.70570014571807	-1.98013390887684	-0.300547456501972	1.41869033324012	-3.1196428664634	-1.32870984737309	1.10125423333524	-1.30778556381462	0.503026820805652	2.24873029001755	-2.30058156924796
9	-2.21528589536909	-0.462998220526344	1.30768717710209	3.11115455090682	-1.31555680984158	0.609528418144032	2.55880419919068	-1.93768091885301	-0.63196177880967	0.351817341019445	1.68081399440256	-3.09959845709156	-1.56805206829815	-0.0984248544176658	0.968387330179196	1.13046266568162	2.34170711765933	-2.46132482284031	-0.999426093127742	0.104768315816524	0.464917281990801	1.60572498553249	2.99912931332023	-2.01329889034682	-1.39339616385807	-0.792843336122691	0.28612301738964	1.20392630985099	1.98831383836878	3.09477227793717	-2.01100175819411	-1.94028932850109	-1.40477392358816	-0.209700266118014	0.707819822959501	1.29073704718418	2.30573386518942	-2.93339278587611	-2.3427263981779	-1.42465618616883	-0.0710268285935044	1.41627815859151	2.92842162998093	-1.93097680728623	-1.04583036489209	-0.540976321914955	0.776916070669795	2.29669594800859	-2.43497123173743
10	-2.28150155662136	-0.62848873845865	1.03741324270505	2.72820148331711	-1.81652598028327	0.0116302385867596	1.95358724121976	-2.44612854234406	-0.856281015568254	0.502972303283165	1.8219494392729	-3.10948280188783	-1.75570862498245	-0.470855563101247	0.628005634974075	1.51776411843256	2.52844976185966	-2.54883188071963	-1.31039526044926	-0.199247565727262	0.745384453733032	1.75928205600733	2.89096659428567	-2.30462214427661	-1.40913172066009	-0.621394990498529	0.25262639751617	1.1681346917653	2.10091171401953	3.06738280319354	-2.34354663341042	-1.78848119973937	-1.16777241631634	-0.292819969745558	0.582743886808901	1.42418601665406	2.31315800530477	-3.08484306658087	-2.19285328759923	-1.13838726709532	0.089950328161171	1.41043314401196	2.74510552705343	-2.27959927372856	-1.19831480253289	-0.186028570843663	1.00752157129817	2.35081107884982	-2.54230418191791
11	-2.35136218078383	-0.796728075207165	0.764032028800074	2.33851168178191	-2.33815465289942	-0.643311696623219	1.31174252947628	-2.76765395577572	-0.972346254165868	0.496690979646207	1.83889013451045	3.13251620404899	-1.88954751671831	-0.677808847625188	0.458345069397221	1.52412499859365	2.58523839282235	-2.5882215594477	-1.4500357833177	-0.334643912956251	0.734716628267022	1.78533675908286	2.83722985812902	-2.42427268924332	-1.47614579855767	-0.59401725011203	0.280920330374617	1.18229337593178	2.10045235284352	2.99872779772742	-2.47089730239713	-1.77260457923683	-1.07098789102201	-0.274660199130451	0.575589231963308	1.44269910314921	2.32513787703964	-3.04322432060751	-2.059941847721	-0.980925025824032	0.184691597616452	1.40459773309488	2.64007404581099	-2.42982177082589	-1.25714080852672	-0.0937195859815631	1.11488906003201	2.37903076305947	-2.6146131875128
12	-2.42257433754701	-0.963244162568319	0.495073275752754	1.95337220934005	-2.8688192681276	-1.39129287617029	0.210998269009535	-2.77564143259823	-0.838875949872843	0.545850328249293	1.83755194760312	3.08298470195578	-1.98929273164716	-0.812501906150123	0.328180698971357	1.43795127855933	2.53375276857602	-2.64899124072654	-1.53921629429422	-0.43060276147131	0.663057867657533	1.73407514917149	2.77792632132547	-2.49717085236539	-1.53391517297163	-0.611979751427557	0.288172093954981	1.18453273487797	2.075484093221	2.93950955926616	-2.53336433909237	-1.77678810348477	-1.02612639253698	-0.234518064746249	0.602365223577434	1.47296911781989	2.37683364245245	-2.95696362557964	-1.94896245895985	-0.879317057677441	0.243732637799446	1.40566033178983	2.59065849164986	-2.49743726269076	-1.29789998258011	-0.0901796910805025	1.13258417037302	2.37042535612263	-2.66871729199422
13	-2.49167225735123	-1.12239125564377	0.239910175534759	1.59032876317613	2.91688115333008	-2.09567590867844	-0.994124841964654	-0.553513822239128	-0.231245464225488	0.761887679268317	1.90272448143283	3.06736028665325	-2.05703104950476	-0.912976710073228	0.21448312166767	1.32792693464315	2.43348873606651	-2.74488313526306	-1.63695062805186	-0.528497899639105	0.571730676528827	1.65233299927113	2.70320709787986	-2.56538309029602	-1.58893869129442	-0.646879072391972	0.268975271123802	1.16578669077254	2.04360084406139	2.89485689346073	-2.57102010947941	-1.78183455273766	-0.996953801862176	-0.189956783818789	0.652231705461173	1.53246401295493	2.45264105340591	-2.86712216220835	-1.85848711286394	-0.806090452234094	0.285695066333511	1.41135576689902	2.56577981062928	-2.53833674614016	-1.33833246257926	-0.122036666977913	1.10429624776041	2.33393201924565	-2.7216015088143
14	-2.55419411291793	-1.26723419307175	0.0101819718977496	1.27156593156955	2.50322875604407	-2.60614496785287	-1.54329580861935	-0.652471899666397	0.136628883195827	1.01984868039438	2.02676476798633	3.09829252778324	-2.08886936348861	-0.986841829009143	0.114237475908548	1.2134522677634	2.31314740511165	-2.86642601242228	-1.75696858657387	-0.64408194037961	0.463992425811424	1.55501175529576	2.61736681628128	-2.63910869201768	-1.64944113707179	-0.694014912739846	0.231841425626041	1.13212670277856	2.00840002067719	2.86030203514244	-2.59409542754365	-1.78085081450367	-0.968266589892784	-0.139587908535924	0.717248625403579	1.60817808097464	2.53529176360528	-2.78432779450865	-1.7850827548761	-0.751567069262376	0.314751123208253	1.41295651328012	2.5428707951082	-2.57891548478525	-1.38827878644421	-0.174833529792302	1.05102263476291	2.27880727627807	-2.78070096187683
15	-2.60536768619049	-1.39105397421526	-0.184543261568828	1.00996731655266	2.18460204145103	-2.95690907749437	-1.86536370544775	-0.835524778335664	0.145417535096098	1.11658638892224	2.1109280825019	3.13512849529713	-2.10181457351724	-1.04223594340405	0.0256382839640139	1.10052167459963	2.1838571576677	-3.00482747409248	-1.89741929961365	-0.77948946474666	0.339842562457167	1.44585276922295	2.52393070277762	-2.71795666301519	-1.71540324962073	-0.749060116009223	0.185274655159838	1.09165046757283	1.97337885401452	2.83368286472517	-2.60586795533131	-1.77107688225719	-0.934405405822056	-0.0846526382269615	0.786945694786281	1.68546474089042	2.612890481711	-2.71377310463019	-1.72862315870267	-0.715145151236215	0.32712668109727	1.39979704280177	2.50553346773322	-2.63613925897705	-1.45857455636362	-0.250424533637883	0.976163794585926	2.20709159633338	-2.84948059092039
16	-2.64195842129659	-1.49061928747376	-0.342344209784431	0.802052911863541	1.94038468923029	3.06828171633841	-2.10408593114882	-1.01721834525827	0.0429500614332045	1.0809220390736	2.1062938148992	3.12835112165787	-2.13022308908896	-1.10008495439874	-0.0624731656430327	0.985021133271366	2.04597893134354	3.12497605435912	-2.05718542207452	-0.93445835569498	0.200506630653484	1.32847186282089	2.4284434286568	-2.79557415562705	-1.77968432922425	-0.803355188960314	0.139061213520965	1.05307510044239	1.94369471373566	2.81594495354182	-2.60754152777617	-1.75335287586612	-0.896811983867328	-0.0304089163663635	0.851778737495558	1.75352889534074	2.67673979470316	-2.66102347346852	-1.69297438861806	-0.70150112031952	0.315170303184022	1.36025853770801	2.43861520668193	-2.72706426876526	-1.56591851657628	-0.362929176391109	0.869418672289213	2.11157687705437	-2.93412574491643
17	-2.66443376008562	-1.56867797322363	-0.470348726118892	0.632702942892158	1.74235505250211	2.85884319538203	-2.30443632026515	-1.18928338420763	-0.0895356518218967	0.986948714570722	2.03883951461245	3.07060108741066	-2.19383882008005	-1.18082199579063	-0.166875178034316	0.854418966274241	1.89010413930579	2.94855804601072	-2.24422244972827	-1.11591932536842	0.043643267594125	1.2079970206211	2.34228401199217	-2.85769766500478	-1.82749781340664	-0.842621659782733	0.106180402027899	1.02689691718754	1.9261226149852	2.80969184418945	-2.59991607109879	-1.73060187740711	-0.859952373510087	0.0170326078567273	0.904313818951954	1.80465087629843	2.71977882028367	-2.63236443765524	-1.68438220309974	-0.717989567496913	0.269293709067289	1.28158392771822	2.32530524104473	-2.8735833290702	-1.73790417515851	-0.54370450042214	0.701503990509891	1.97038399316719	-3.04927869710445
18	-2.67806436768801	-1.63423339603117	-0.582938919926971	0.480465198294684	1.56148224466612	2.66475218833078	-2.49314913230367	-1.35584849562389	-0.225778679511296	0.878255898408553	1.9477050862267	2.98480932736366	-2.28573861471133	-1.28833783877757	-0.297281067717552	0.696094279894866	1.70134279728999	2.73071269922223	-2.48210275287148	-1.35034215363741	-0.148130670026922	1.08930908675272	2.28863949869669	-2.87573974856509	-1.8323732428532	-0.844614515089592	0.104394375100766	1.02629488075895	1.92911485976438	2.8188414256588	-2.58279594501383	-1.70512888371952	-0.827552237544306	0.0531526060766663	0.939549617244012	1.83355325150877	2.73655771690404	-2.63351224117392	-1.70914935746232	-0.772001869659662	0.180335841069724	1.1517903078539	2.14880893603444	-3.10127070481223	-2.01548477918682	-0.854283755287303	0.399444990172168	1.72355104347677	3.05168004066012
19	-2.69247749413717	-1.70129592737892	-0.699884777193703	0.318497753726162	1.36354115672832	2.44732290309127	-2.70417597436432	-1.53214383194612	-0.354676166963929	0.785793532789018	1.87042024237363	2.90435748170937	-2.38199960921406	-1.40917247396814	-0.449576062976166	0.50606500373901	1.46732998314858	2.44703826032237	-2.8161755690931	-1.71315729848078	-0.452636059463072	0.974891770665958	2.33461385191492	-2.78315205008213	-1.74524039325768	-0.774949436913952	0.157720530581107	1.06770599220261	1.963204185807	2.84929610926187	-2.5536544180034	-1.67655992327657	-0.800426218788193	0.0765027883877524	0.955611712342116	1.83796773716702	2.72440506809897	-2.6675393515243	-1.77072824433354	-0.867338167908215	0.0441487948800051	0.966168586786016	1.90279087059413	2.86112274082066	-2.42886542545798	-1.37480501962242	-0.207426925899106	1.15193530004529	2.66260561430471
20	-2.71951115574712	-1.78616767648897	-0.84384131946507	0.114646785192742	1.10193948775773	2.14063554268312	-3.01570830598728	-1.76947961751974	-0.463141805478448	0.762770760431745	1.86458685910943	2.8777963267444	-2.44509479357493	-1.51591449864969	-0.605170325503782	0.295035751114504	1.19042176341464	2.08646363213834	2.99126323577361	-2.3585081469532	-1.30795825638514	0.837743791177379	2.84325004095511	-2.40723010450461	-1.48289883045895	-0.588605102657725	0.293062910673806	1.16815805861601	2.03937979147147	2.9081592625842	-2.50782228568871	-1.64161664406412	-0.776003354364502	0.0893051515426378	0.954508301683432	1.81974205975496	2.68510569091625	-2.73249288852929	-1.8665616416524	-1.00009780616766	-0.132799576599065	0.735816429000728	1.60653170030976	2.48065668345459	-2.9226396909519	-2.03228569111352	-1.12052367461383	-0.155343780249296	0.996377112978674
21	-2.76829673648933	-1.90067097573384	-1.03105854215661	-0.156297868292629	0.730050011782471	1.6432151929669	2.62862301900211	-2.40739865206319	-0.447759328795156	1.03882206581609	2.07371640333439	2.99077461627918	-2.4189559203519	-1.56743959306643	-0.730148843667637	0.095187629240163	0.907379887437826	1.70116931767541	2.46360843284368	-3.12045411795135	-2.56965717916266	-2.32896646597802	-2.18080644971263	-1.70938494729558	-1.03831293404188	-0.28280496317528	0.512721000344331	1.32991176430821	2.15994998268742	2.99795072950167	-2.44234547981043	-1.59671992368832	-0.749984839970646	0.0965730884302107	0.941916997777468	1.78520836848412	2.62576757704637	-2.82015149111229	-1.98666633311586	-1.15743212733671	-0.332965024172566	0.486095543372609	1.29889473473378	2.10425688178684	2.90059155559113	-2.59725774267662	-1.82463579070275	-1.06296587966696	-0.291592329172788
22	-2.83706153108588	-2.03955817987434	-1.25006150412741	-0.471965116048014	0.288175467962796	1.01600251929625	1.67416103608379	2.14372866342072	2.1480445322347	2.18082065641678	2.66133492177419	-2.97115959983478	-2.26105640113245	-1.52762525387091	-0.786253668368072	-0.045961758714118	0.685758891395901	1.40060381329681	2.0879430957581	2.73457074808801	-2.95420637673288	-2.40772131113212	-1.87397407823457	-1.30418199434857	-0.673465292297768	0.0151368657676619	0.748456124656758	1.51391209740447	2.30192888003496	3.10550537759675	-2.36377717587057	-1.54360930485281	-0.720419963018969	0.103170540369635	0.925055151463422	1.74356170387021	2.55737778422988	-2.91771716168753	-2.11620098310612	-1.32201522720395	-0.535919067404877	0.241231624792453	1.00839250716798	1.76424109162989	2.50708831825095	-3.04840454544443	-2.33865821074229	-1.65087505262654	-0.993094302398309
23	-2.90787185273882	-2.17413327619713	-1.45365379043127	-0.751191689214695	-0.0739393778785157	0.567408355339115	1.15839864322594	1.68545934159281	2.15269370843209	2.60062806082976	3.08397046145971	-2.65627745063431	-2.06062303858625	-1.42828065193215	-0.773482077449875	-0.106945621489732	0.563281924394958	1.23094943399478	1.89129758929665	2.54147942019806	-3.10154472973246	-2.46712763780939	-1.83014530632167	-1.18054179749408	-0.509959701033468	0.186012181258221	0.907804829944899	1.65311844020525	2.41823058130879	-3.08432053352315	-2.29251752394506	-1.49370782690587	-0.691682501947985	0.110269017353953	0.909433368644312	1.70367978478956	2.49140210659712	-3.01177054156619	-2.24035924455497	-1.47827808066091	-0.726219107057326	0.0150393458524416	0.744500260002725	1.46077742123739	2.16182628509058	2.84444055703249	-2.77999989322176	-2.15528278903464	-1.5858209215726
24	-2.95537312319844	-2.27074393738032	-1.59789049396163	-0.939237687139244	-0.297509929034217	0.324628022124858	0.92537595506169	1.50513189638357	2.06794142379445	2.62186640761914	-3.10606513449881	-2.54052540810393	-1.95953443988348	-1.36196519163998	-0.749428446223847	-0.124764547128069	0.509026267204873	1.14940350459253	1.79463911424436	2.44403959364262	3.09807011282433	-2.52485367889504	-1.85586251774126	-1.17520555642803	-0.480092901755297	0.231572782074321	0.960812336624731	1.70737974714894	2.46973414981736	-3.03803621587379	-2.25321794710146	-1.46317985509682	-0.672134621436663	0.116141773041363	0.898617885543359	1.67310133343816	2.43815306922399	-3.09028430355944	-2.34635780412979	-1.61361100954784	-0.892408010101291	-0.183262227561584	0.513021563931424	1.19517764582245	1.86124171597199	2.50818730707753	3.13135968628907	-2.55953271501329	-2.00855769986178
25	-2.96330534847931	-2.31449364890105	-1.67364253802477	-1.04149914061671	-0.418659482972967	0.194586897871236	0.798449172273328	1.39382378969116	1.98240436867066	2.56662566506	-3.13378766378539	-2.54950149422507	-1.9611154292492	-1.36670752161506	-0.765087025609857	-0.155673361898782	0.461728052152522	1.08717061876094	1.72078000983272	2.36291301539328	3.01425505877005	-2.60732889056853	-1.93407574687659	-1.24751518494013	-0.545865677701177	0.17257090721885	0.909097770221356	1.66417714906288	2.43686937891509	-3.05886802211594	-2.26157367482625	-1.46081798937445	-0.663227807942621	0.125650148570908	0.902107925063913	1.664279033241	2.41166109389676	-3.13865230825056	-2.41970079888557	-1.71407735726745	-1.0213671188097	-0.341435741270136	0.325503011922395	0.978828682811424	1.61745211706719	2.23975347129901	2.84354964870845	-2.85701496512253	-2.2983778503201
26	-2.92968725716865	-2.30904320009253	-1.69313720225432	-1.08207764997633	-0.475855159132639	0.125696444318864	0.722936324858843	1.31644211460258	1.90701581766945	2.49566320681018	3.08354521799361	-2.61127759002453	-2.02118197877973	-1.42816299075614	-0.831138214550124	-0.229147282444847	0.37866492717987	0.99308995112893	1.61491410229034	2.24498681732363	2.88429593836465	-2.74913402012564	-2.08740376301873	-1.41173536411411	-0.719599231523913	-0.00778443191733004	0.727586130384562	1.49062581705405	2.28431324211612	3.10770616629204	-2.33058068354351	-1.4800065822062	-0.641700226846879	0.171764909099781	0.955878951898778	1.71184263942636	2.44321035299061	-3.12940035932113	-2.43642157056725	-1.75863509514594	-1.09436716652173	-0.442548948413764	0.197400790509136	0.825670761629923	1.44213604798118	2.04643560753771	2.63806846580792	-3.0666530630194	-2.50165923556198
27	-2.86097389803	-2.26515746248283	-1.67194839601285	-1.0812712004179	-0.492988749952146	0.0931068508728207	0.677301291787733	1.25996172600969	1.841536002763	2.42254682305085	3.00358088607511	-2.69791135562308	-2.11489175038661	-1.52986362096325	-0.942145448758934	-0.351066426971366	0.244029786900582	0.843789311543231	1.44886191980108	2.05992724397001	2.67773850847407	-2.97999138197957	-2.34573011856684	-1.70103492690783	-1.04345095951823	-0.369031538544927	0.328932826076626	1.0623756082461	1.85285325094885	2.73569435398411	-2.54193037483492	-1.47121775657724	-0.475745087242982	0.397127549631819	1.18041833498038	1.90849388632097	2.60198436101331	-3.01089599419526	-2.3573902543791	-1.71699006157982	-1.08750047120964	-0.467599830937812	0.14350226840016	0.74626352994919	1.34093454762621	1.92764893227418	2.50649883556524	3.07760732055142	-2.64198311767379
28	-2.76618240224933	-2.19409589786522	-1.62333130134365	-1.05378178292292	-0.485310388894708	0.0822518958357545	0.649107200306665	1.21549068822441	1.78166913572044	2.34793801652003	2.91461702450012	-2.80114126034717	-2.23261763917191	-1.66264699288358	-1.09088718718495	-0.517015810434155	0.0592568988995441	0.638173156470874	1.21990990994356	1.80455686209753	2.39208787977937	2.98232171392918	-2.70832085704706	-2.11416695259007	-1.51956191588584	-0.926434787194624	-0.338153426052851	0.238790082642337	0.789694122932832	1.27180845263171	1.50486138119776	0.971970398309015	0.897587643963202	1.30564311319717	1.82889900138215	2.38985200184489	2.96584691309914	-2.73520420937678	-2.15115682946924	-1.56747117703394	-0.985482245712207	-0.406021527703303	0.170372682390844	0.743346044448035	1.31266935858249	1.87820752986406	2.43990514991413	2.99778248492872	-2.73124753938176
29	-2.65418984931159	-2.1057244832548	-1.5578569322273	-1.01049588618173	-0.463536042137839	0.0831418975135507	0.629670773574199	1.17619596279355	1.72287370081912	2.26986860480282	2.81735023874771	-2.91769678526202	-2.36873759456306	-1.81880671243459	-1.26777696946569	-0.715558035051526	-0.162113808410485	0.392514485877909	0.948177328262649	1.504575019597	2.06120064402695	2.61726201843228	-3.11161065050317	-2.56076989555965	-2.01586004935314	-1.48033021256577	-0.958907171610892	-0.457789309919769	0.0156672210112245	0.454756980095473	0.858049351919368	1.23574226029872	1.61023126612818	2.0048951668466	2.43185361494227	2.89116181006744	-2.90624542304165	-2.4008814436376	-1.88178879948421	-1.3534102104063	-0.818961229768983	-0.280726358462894	0.259681753504741	0.801126718709674	1.34280859464227	1.88416588251354	2.42480715125304	2.96446319168408	-2.7802320250349
30	-2.53264809435624	-2.00800516430998	-1.48358097290308	-0.959307779286357	-0.435111159195227	0.0890897737324316	0.613381955602564	1.13785773088374	1.66261393587781	2.18775064881508	2.71336953024514	-3.04361365659518	-2.51673064451426	-1.98907618549322	-1.46057162864972	-0.931156535927407	-0.400796993796449	0.130503428015329	0.662689296299309	1.19563468557626	1.7291196328676	2.26280162161062	2.79618350014989	-2.95460321841407	-2.42407878932566	-1.89652315116697	-1.37318190563461	-0.855323286297486	-0.344017229697482	0.160161435512556	0.657429366525703	1.14895590840849	1.63675748275962	2.12330347176081	2.6109782418641	3.10162949888318	-2.68682517139712	-2.18761921718031	-1.6840678495371	-1.17661494811767	-0.665843618607884	-0.152359559370946	0.363273485197518	0.880561132100547	1.39908287305782	1.91848411795326	2.43846240246266	2.95875161363996	-2.80407897614429
31	-2.40748349989834	-1.9068008119489	-1.40614955881278	-0.90547911095526	-0.404734209904465	0.0961453090127503	0.597224857072396	1.09857552640799	1.60027465885194	2.102406602092	2.6050637196662	3.10834773620556	-2.67081379358177	-2.16592394329505	-1.6600253030662	-1.15295507191775	-0.644525945597839	-0.134521081867344	0.377311156213329	0.891261816296575	1.40766370437631	1.92688868399376	2.44933559173184	2.97540270517479	-2.77774772883784	-2.24352704191757	-1.70513906454503	-1.16295991860809	-0.617823056000994	-0.0710444117748314	0.475676533456699	1.02048846691267	1.56169542672672	2.09803476675952	2.62883222798854	-3.12918245913823	-2.60925227148242	-2.09387509318482	-1.58222672020835	-1.07347195326137	-0.566844269199646	-0.0616863247629535	0.442536637077645	0.946238990165738	1.44972391248145	1.9531940510285	2.45676068721498	2.96045019852276	-2.81897756564573
32	-2.28292865091566	-1.80614749386652	-1.32931550350295	-0.85239317829568	-0.375336716980488	0.101902656697017	0.579379564427241	1.05715560327974	1.53530081981912	2.0138956396428	2.49303339816619	2.97282366329544	-2.82978870881194	-2.34827661974754	-1.86563506962035	-1.3816301209671	-0.89597143327416	-0.408295725087041	0.0818544432798796	0.575057488726404	1.0720458694529	1.57374508680869	2.0813159158366	2.59619182488733	3.12009277829667	-2.62820820351535	-2.08032175080079	-1.5177582528321	-0.939896429147983	-0.348106614559597	0.253512847767879	0.858335065908736	1.45872868638579	2.04821621871168	2.62294185806328	-3.10137711733247	-2.55747928326625	-2.02661677505734	-1.50652256805276	-0.994999787215808	-0.490102738113323	0.00980945558282216	0.506080002414304	0.999784750321994	1.49176700235128	1.98266869887052	2.47295514639614	2.96293305135581	-2.83042244322079
33	-2.16196755691334	-1.70887150791628	-1.25571844635032	-0.802481940743138	-0.349132873528071	0.104360972954717	0.558035445582621	1.01193070329907	1.46609210593121	1.92057138005126	2.37542815917306	2.83073203247332	-2.99662001836343	-2.54015868827035	-2.08294915695282	-1.62484295041082	-1.16565366559839	-0.705143517615851	-0.243004180314957	0.221170962276243	0.687927793871642	1.15801334207516	1.63247157186333	2.11279577404384	2.60117789433656	3.10092717762201	-2.66600083414781	-2.12506188145509	-1.546432059032	-0.910833946215944	-0.197767859999792	0.588104271907174	1.38534185519322	2.12089437622571	2.77616852828442	-2.9144641482961	-2.36383783040755	-1.84035038472488	-1.33455941084856	-0.840470987604668	-0.354178637716789	0.126955708404199	0.60477777493408	1.08061844095601	1.55545697836545	2.03001702404261	2.50482162642741	2.98022265435863	-2.82677121121005
34	-2.04658163132019	-1.61682981322221	-1.18707773997796	-0.757317449585696	-0.32754160566378	0.102256160668978	0.532080819646251	0.961935401188216	1.39182031588991	1.82173250435301	2.25166437026615	2.68160243816339	3.11152565591751	-2.7417820759662	-2.31199346245362	-1.88235329623192	-1.45294206271851	-1.02386780001468	-0.595275195752272	-0.167358561260648	0.259619099267506	0.685297116269928	1.10917149848614	1.53052000676756	1.94827342979662	2.36078244119937	2.76536826386657	-3.12579534356969	-2.75505595742901	-2.42369317321941	-2.17351446592668	-2.10184046897235	-2.29568457110139	-2.43625831180304	-2.3092683357977	-2.03219927252817	-1.68632978051084	-1.30563516294169	-0.905057922603619	-0.491859457992898	-0.0698623616097249	0.358813269833616	0.792963475311189	1.23190936425312	1.67528398310173	2.12290363148966	2.57467992219821	3.03055081453122	-2.79276552668297
35	-1.93734835985701	-1.53035676314474	-1.12344099132073	-0.71660906138746	-0.309872148296415	0.0967546000181645	0.503251061531276	0.909590911736999	1.31574011741132	1.72165509028058	2.12728042367047	2.53254611665203	2.93736416660071	-2.94156092623205	-2.53799608680334	-2.13529787050236	-1.73367910033318	-1.33340391741614	-0.934799862068077	-0.538272840610114	-0.144325585168979	0.24641982516908	0.633195104277087	1.01505514480765	1.39084630006156	1.75918064459585	2.11843200952719	2.46678501281824	2.80239125894542	3.12370931352432	-2.85309058998817	-2.56058968435084	-2.27853812140529	-2.0010980873865	-1.72111331904401	-1.43192815637474	-1.12889472487129	-0.809821935633072	-0.474499963564353	-0.123889959996932	0.240575707348512	0.617440381084587	1.00545149546919	1.40364855035906	1.81137376342883	2.22824247459942	2.65408978876133	3.08889676295488	-2.75049298649042
36	-1.83301942572478	-1.44779051128538	-1.06266430360562	-0.677650952352896	-0.292763284484806	0.0919826074573923	0.476566666738906	0.86096404716234	1.2451441439948	1.62906946393382	2.0126943182301	2.39596332635687	2.77880972387327	-3.12203182845415	-2.74028607019537	-2.35925116286452	-1.97905968082852	-1.59986604388842	-1.22184834148847	-0.845209553383297	-0.470177742143236	-0.0970046438976977	0.274038084476923	0.642665869628663	1.00859250502419	1.37154673572893	1.73129491743473	2.08766987387903	2.4406048814853	2.79016992317927	3.13660518642202	-2.80284045313357	-2.46116172450409	-2.12072551852368	-1.78057087620067	-1.43965482168391	-1.0969208996509	-0.751361427640073	-0.402060677390318	-0.0482113732789844	0.310896785754764	0.675912992191975	1.0474798550334	1.42630121390948	1.81321946281126	2.20929969096787	2.61591631670879	3.0348300635592	-2.81496228063367
37	-1.73136532228398	-1.36655211197309	-1.00178594195872	-0.637064845646605	-0.272387004155872	0.0922491343302065	0.456844704099251	0.821400234815102	1.18591542185994	1.55038884797969	1.91481765026443	2.27919712722743	2.64352028230862	3.00777730285453	-2.9112303292641	-2.54714924268325	-2.18318668653513	-1.81936997186208	-1.45573240769693	-1.09231382709793	-0.729160929775112	-0.366327342025867	-0.00387327921707439	0.358135311796919	0.719628247713057	1.08053333461213	1.44077937028168	1.80029989574519	2.15903757390029	2.51694896717059	2.87400938718913	-3.0529678853404	-2.6975865734933	-2.34297651871899	-1.98905098745924	-1.63569175068623	-1.28274979708539	-0.930046403253728	-0.577373693203703	-0.224493534648767	0.128866716986993	0.48302362595273	0.838355154743394	1.19533091698928	1.55456346139894	1.91689612961506	2.28355862616265	2.65645687050407	3.03875051633532
38	-1.63133776122178	-1.28561808344264	-0.939842803352398	-0.593993948879537	-0.248051338315022	0.0980075979793195	0.444207988689524	0.790577676766213	1.13714734706612	1.48395061111644	1.83102402931403	2.17840704569384	2.52614180446991	2.8742728110236	-3.06033891395099	-2.71127539461375	-2.36167463781784	-2.0114908630757	-1.66068168807638	-1.30921047291465	-0.957049156907898	-0.604181582214226	-0.250607250824989	0.103654601755637	0.458560809009181	0.814040226664004	1.16999018543899	1.52627383980235	1.88271880863125	2.23911743381901	2.59522883146113	2.95078268042904	-2.97770089921478	-2.62416417471639	-2.27211784796175	-1.92189526976183	-1.57383561381571	-1.22828537070812	-0.885604674954701	-0.546179751195067	-0.210443046124814	0.121096755541481	0.447811456830317	0.768891460056058	1.08325677210596	1.38942775988366	1.68533644960312	1.96805418846214	2.23341922811432
39	-1.5347108519953	-1.20717888990477	-0.879509312880008	-0.551673307832289	-0.223638410205793	0.104631871101379	0.43317844935802	0.762047070614595	1.09128873056669	1.42096008459037	1.75112383208174	2.08184904859443	2.41321142933746	2.74529339489771	3.07818399413922	-2.87120678738433	-2.53640757785321	-2.20049876936657	-1.8633732844679	-1.52492475151986	-1.18505144711367	-0.843661513038394	-0.500679616940041	-0.156055147940888	0.190228103625087	0.538141053444832	0.887597788307853	1.23844431640817	1.59044888453619	1.94329539656456	2.29658149164754	2.64982251833615	3.00246192294495	-2.92929777433831	-2.57973322926901	-2.23268993635424	-1.88882015250123	-1.54875143058064	-1.21307580779887	-0.882345621863068	-0.55707532577407	-0.237747534460128	0.0751793537202417	0.381265304866493	0.680088501709441	0.971255381058258	1.25442569298079	1.52935707880973	1.79597165333704
40	-1.44565553733785	-1.13595159285778	-0.826101324410828	-0.516073813357863	-0.205833851731068	0.104658628863279	0.415449205445644	0.726589698434401	1.03813900279222	1.3501640251646	1.66274073554891	1.97595533951316	2.28990557220196	2.60470210711599	2.92047005918112	-3.04583476673535	-2.72768311279562	-2.40808272053877	-2.08683604722596	-1.76372514510277	-1.43851228716777	-1.11094225054148	-0.780747078791927	-0.44765438449588	-0.111400467102982	0.228250390986972	0.571479296581948	0.918378384916847	1.26890989204896	1.62286235958289	1.97981093046678	2.33909174421102	2.69980157680981	3.06083119638024	-2.8622516527931	-2.50436666753903	-2.14993001935776	-1.80002240454448	-1.45551178747406	-1.11702560401703	-0.78495456139618	-0.459478552891129	-0.140603501710987	0.171800285605161	0.477964380828731	0.778195967483231	1.07285943279799	1.36236467420648	1.64716021585358
41	-1.36865600770895	-1.07684245335975	-0.784976150862092	-0.493035368237899	-0.200994792667248	0.0911750600678897	0.383508547546776	0.676045738371205	0.96883341577977	1.26192628502811	1.5553884319446	1.84929509226449	2.14373480682929	2.43881205734394	2.73465050206272	3.0313969614975	-2.95395896541117	-2.65483757962718	-2.35417338132325	-2.05166451715948	-1.74694662139389	-1.43957886108027	-1.12902727371593	-0.814645546277819	-0.495654230868129	-0.171121142234421	0.160050963625269	0.499117380463461	0.847443574419467	1.20638241020468	1.57703274641953	1.95984622793937	2.35411164817331	2.75748251351001	-3.11732273717702	-2.70925089984749	-2.30692297822058	-1.91472812425385	-1.53534711765488	-1.16975700388653	-0.817661127861776	-0.478014202466383	-0.149444429140952	0.169477602481707	0.480097010157229	0.78361557501115	1.08107902990167	1.37338681868983	1.66131067822272
42	-1.30581039833842	-1.03207264942214	-0.758480900151621	-0.48503570748037	-0.211736947377915	0.0614163291836937	0.334426070587392	0.607295436768156	0.880029058940466	1.15263335949693	1.42511694872403	1.69749112048008	1.96977047662038	2.24197372070616	2.51412467687281	2.7862536119442	3.05839897156465	-2.95257561711582	-2.68023699870466	-2.40769005561167	-2.13483050669564	-1.86152170569671	-1.58758224415648	-1.31276742424023	-1.03674075652912	-0.759028627568578	-0.478945357392261	-0.19546355591112	0.0930225677303682	0.38915827098595	0.697600037270866	1.02726963626824	1.39720183999552	1.85328830330713	2.508874575946	-2.82553651739845	-1.98394354256461	-1.43129897048288	-1.02134030301712	-0.674288138877198	-0.358572403374559	-0.0604209004404688	0.22694515044779	0.507212381572103	0.782551689750752	1.0543265202971	1.32344049998881	1.5905208554667	1.85602111118141
43	-1.25370607274319	-0.99779778524397	-0.742276196693186	-0.487168068979141	-0.232502952849464	0.0216863941661468	0.275363510395508	0.528487635332153	0.781012995070439	1.03288793930853	1.28405389352352	1.53444407965432	1.78398194509127	2.0325792218177	2.28013351359862	2.5265252769884	2.77161401863715	3.01523347281918	-3.02599986342539	-2.78595341731664	-2.54810062470427	-2.31279302774556	-2.08046300122599	-1.85164657480565	-1.62701329371256	-1.40740498626789	-1.19388513436864	-0.987799193375245	-0.790841911395972	-0.605116702519903	-0.433147409471912	-0.277754461851473	-0.141633347198782	-0.0264208135997545	0.0688186053595003	0.149132545500689	0.223817315992346	0.304017791673518	0.39896814988393	0.513636166807616	0.648899848310138	0.803097588935663	0.973533235065372	1.15739885459078	1.35218886342131	1.55582011473687	1.76661858797016	1.98325952966109	2.20470007865919
44	-1.20113143305878	-0.961699253325288	-0.722797715387158	-0.484463360594505	-0.246735947982898	-0.00965879735022876	0.226720829084789	0.462351303062814	0.697176161573871	0.931133590495972	1.16415585905787	1.3961687053187	1.62709067554741	1.85683242444698	2.08529598913888	2.31237405841268	2.53794927087294	2.76189359243231	2.98406784648784	-3.0788638065651	-2.86069245396225	-2.64477549383702	-2.43129378062088	-2.22043414046378	-2.01238502709826	-1.80733018720173	-1.60543988625151	-1.40685931498651	-1.21169399819756	-1.01999241962575	-0.831726701859624	-0.646773027730305	-0.464894445842661	-0.285729509691192	-0.108790468191142	0.0665259513949119	0.240913953747394	0.415121806356326	0.589907126575489	0.765990807274473	0.944016431866293	1.12452056574701	1.30791661441281	1.49449201924977	1.68441632319814	1.87775652039542	2.07449604862059	2.27455443232108	2.47780552122704
45	-1.13197695449488	-0.906557440512736	-0.68163317410561	-0.457230168585329	-0.233375725532118	-0.0100984562529036	0.212571708742457	0.434603525711204	0.655964463228945	0.876620752213289	1.09653746614814	1.31567863814307	1.53400742241366	1.75148630872689	1.9680773992603	2.1837427580898	2.39844484402985	2.61214703764519	2.82481427273834	3.03641378125086	-3.03626934915456	-2.82688995922096	-2.61865355471426	-2.41157386258565	-2.20565683462483	-2.00089928733365	-1.79728753011362	-1.59479604054866	-1.39338625894198	-1.19300558544253	-0.993586669988844	-0.795047085677411	-0.597289468005793	-0.400202184396128	-0.203660570284263	-0.00752873123075876	0.188338131948712	0.38409096154397	0.57988377039753	0.775870413268862	0.972201372007877	1.16902072301307	1.36646343777407	1.56465313605901	1.76370037108558	1.96370148231942	2.16473800975557	2.36687662801643	2.57016953213632
46	-1.03388813364842	-0.81987996037193	-0.606218841093756	-0.392916371456917	-0.179984164455832	0.0325662073180539	0.244723277767117	0.456475762372218	0.667812642898451	0.878723262294756	1.08919743027613	1.29922553995803	1.50879869575282	1.71790885253213	1.9265489658021	2.13471315232633	2.34239686026214	2.54959704744896	2.75631236600735	2.9625433508791	-3.11489269780276	-2.9096202989482	-2.70481745312779	-2.50047424460541	-2.29657799557033	-2.09311313493849	-1.89006109455305	-1.68740023844318	-1.48510583057369	-1.28315004602691	-1.08150202978176	-0.880128006191675	-0.678991440928073	-0.478053255589812	-0.277272093441008	-0.0766046329120487	0.123994056321801	0.324570121576782	0.525170508091187	0.725842522197472	0.926633387053314	1.12758980156655	1.32875751299176	1.53018091305532	1.73190266642543	1.93396337895505	2.1364013114831	2.33925214318622	2.54254878663825
47	-0.904326896643908	-0.699888183762591	-0.495641989057933	-0.291591585518223	-0.0877400153835587	0.115909940365569	0.319355794065174	0.522595384878714	0.725626913639789	0.928448978870516	1.13106061378284	1.33346132403097	1.53565112594201	1.73763058490923	1.93940085358926	2.14096370950145	2.34232159158609	2.54347763523897	2.74443570530508	2.94520042648442	-3.13740809659847	-2.93701302716653	-2.73679262018276	-2.53673897934827	-2.33684335545357	-2.13709614352293	-1.93748688639685	-1.7380042851505	-1.53863621666382	-1.33936975856166	-1.1401912216327	-0.941086189714942	-0.742039566906776	-0.543035631828307	-0.344058098522546	-0.145090183453116	0.0538853220706936	0.252885974825771	0.451929598848321	0.651034201814442	0.850217889654742	1.04949878046643	1.24889491879825	1.44842419137021	1.64810424525174	1.84795240946008	2.04798562085805	2.24822035512904	2.44867256349168
48	-0.749044067674286	-0.553208775796794	-0.357453655790867	-0.161778946360278	0.0338152663252978	0.229329058539766	0.424762678950678	0.620116558555792	0.815391320547413	1.01058779004123	1.20570700360217	1.40075021849565	1.59571892158939	1.79061483782745	1.98543993819615	2.18019644709964	2.37488684906197	2.56951389467246	2.76408060569253	2.95859027924367	-3.13013881617957	-2.93573220986661	-2.74137107097833	-2.54705098003327	-2.35276723753798	-2.15851486672683	-1.96428861762284	-1.77008297244057	-1.57589215233965	-1.38171012552478	-1.18753061667423	-0.993347117665485	-0.799152899552392	-0.604941025734507	-0.410704366245886	-0.216435613077743	-0.022127296437416	0.172228198164731	0.366638612118402	0.561111795332365	0.755655687401592	0.950278298459245	1.14498768985278	1.33979195478403	1.53469919905157	1.7297175220306	1.92485499801974	2.12011965807767	2.31551947246329
49	-0.577290396769623	-0.389654004474998	-0.202028916404276	-0.0144147483347763	0.173188947841969	0.360782687012162	0.548367053709405	0.735942704950081	0.923510373022039	1.11107086821375	1.29862508147084	1.48617398696667	1.6737186445734	1.86126020222023	2.04879989812509	2.23633906288685	2.42387912142476	2.61142159475288	2.79896810157722	2.98652035970443	-3.10910511992816	-2.92153580353334	-2.73395497676807	-2.54636051545651	-2.35875019244216	-2.17112167749651	-1.98347253746734	-1.79580023666868	-1.60810213751299	-1.42037550138452	-1.2326174897511	-1.0448251655103	-0.85699549456394	-0.669125347613694	-0.48121150216894	-0.29325064475653	-0.10523937332094	0.0828258001979713	0.270948447123472	0.459132219151464	0.647380845326529	0.83569812890059	1.0240879440907	1.21255423275258	1.40110100098667	1.58973231569308	1.77845230109147	1.96726513522133	2.15617504643733
50	-0.398319637718652	-0.218728653854942	-0.0391107145268749	0.140534400483593	0.320206923279702	0.499907098933759	0.679635186614632	0.859391460758788	1.03917621228459	1.21898974984926	1.39883240114783	1.57870451425297	1.75860645899459	1.93853862837764	2.11850144003661	2.29849533772476	2.47852079283607	2.65857830595766	2.8386684084503	3.01879166405444	-3.08423663666068	-2.90404524592996	-2.72381880020433	-2.54355658975293	-2.36325786415242	-2.18292183058932	-2.00254765215798	-1.82213444615764	-1.64168128239183	-1.46118718147331	-1.28065111313789	-1.10007199457023	-0.919448688744798	-0.738780002784992	-0.558064686343344	-0.377301430005677	-0.196488863721862	-0.0156255552657905	0.165289991273037	0.346259336963982	0.527284109473655	0.708366004466178	0.889506786963443	1.07070829266357	1.25197242921587	1.43330117745081	1.61469659256331	1.79616080524804	1.97769602278514
51	-0.219893390871565	-0.0482596174449942	0.123420891435955	0.295148013975324	0.4669216124957	0.638741534003862	0.81060761083994	0.982519661412113	1.15447749101861	1.3264808927586	1.49852964853322	1.67062353013783	1.84276230044617	2.01494571468685	2.18717352181231	2.3594454659599	2.53176128800468	2.70412072720275	2.87652352292409	3.04896941647304	-3.06172715418503	-2.88919582371581	-2.71662214042328	-2.54400633538353	-2.3713486274022	-2.1986492207218	-2.02590830266237	-1.85312604119982	-1.68030258248624	-1.50743804831717	-1.3345325335504	-1.16158610348164	-0.988598791182011	-0.81557059480289	-0.642501474853273	-0.469391351455189	-0.296240101582521	-0.123047556288631	0.0501865020718925	0.223462342622138	0.396780288737319	0.570140720809809	0.743544078999996	0.916990865968371	1.09048164958451	1.26401706560883	1.43759782034331	1.61122469324752	1.78489853951677
[truncated: 58 more columns]
