# Supplementary material for: Reconstructing spruce budworm outbreak severity: a comparison of paleoecological and tree-ring signals
Source: PLoS One. 2025 Aug 12;20(8):e0329406. doi: 10.1371/journal.pone.0329406 (PMC12342301; doi:10.1371/journal.pone.0329406)
Supplement: S7 Dataset — (ZIP) [file pone.0329406.s007.zip › Belanger wavelet data/Percent_defoliation/PD_wavelet_power.corr.txt]

V1	V2	V3	V4	V5	V6	V7	V8	V9	V10	V11	V12	V13	V14	V15	V16	V17	V18	V19	V20	V21	V22	V23	V24	V25	V26	V27	V28	V29	V30	V31	V32	V33	V34	V35	V36	V37	V38	V39	V40	V41	V42	V43	V44	V45	V46	V47	V48	V49	V50
1	4.98710320250935	3.62644082585149	1.98442480789931	0.800018334257953	0.213788335912444	0.027126536423527	0.00982921444047326	0.025379020148629	0.0301482176377418	0.0273373052591587	0.029908835223791	0.047331299243369	0.0725553294965007	0.0897386092832183	0.0944340880350276	0.0827880944355168	0.056312272159979	0.031468601812514	0.0197472108686406	0.0194760880715276	0.0259178384744265	0.0338178160065873	0.036029950311397	0.030394145558425	0.0211579776958018	0.0111753344106849	0.00426318304680724	0.00402745882091291	0.0100235661167367	0.0220799632091986	0.0368700338005149	0.0487303860336961	0.0555203006620472	0.0536310662869375	0.0427084386616185	0.0283405845606648	0.0135420455835971	0.00321256410611551	0.00245678459075859	0.0104648418353774	0.0255784664086002	0.0398317556926839	0.0431379288898033	0.0377077366446464	0.0307629331295003	0.0269407733560797	0.0297092675813192	0.0387614159268569	0.0455742450399434
2	8.70547531165752	6.29077315260839	3.41558027814343	1.36741461513043	0.363972421572287	0.0396726916396839	0.00228986689920142	0.0282173498581169	0.0451025871431513	0.0538756857968246	0.068583734864703	0.0940517970486745	0.11709354221024	0.124105289720264	0.11812174086938	0.0959493623858199	0.0577251376362992	0.0243353786099989	0.0100048071404164	0.0106212840440912	0.0193496851918895	0.0300089300533999	0.0337728958118322	0.0281671464861179	0.0187557844226754	0.00857207178562063	0.00133244658166691	0.00096760915397813	0.00705579384234021	0.019731952129338	0.0352211872145725	0.0474974918186028	0.0550459280162755	0.0534494518247373	0.041993343862707	0.027496773315546	0.0126327117052302	0.00186923673370979	0.000909213602288849	0.0092889761944224	0.0255463435602959	0.0398707569947729	0.040274762617923	0.0308291877264629	0.0210429329812739	0.0157424024394298	0.0188289683042292	0.0298824310941421	0.037788619534508
3	14.0587658846801	10.1744848327403	5.56876219095684	2.29688230909098	0.681763800763838	0.125988158405703	0.0239044510671993	0.0411699034089501	0.065496261928132	0.0901870952376168	0.124644869754227	0.15871255854339	0.169119722989035	0.153637154813088	0.131563243642925	0.100486218954809	0.0550830877651846	0.0170987811222923	0.00195904712419342	0.00302072345712809	0.0120857186351221	0.0233761273964468	0.0277948109960889	0.0230545584517562	0.0155455365181449	0.00770347692687196	0.00180977915554442	0.00131587628932834	0.00621818086409543	0.0170031876998604	0.0297951703202164	0.0396115106180162	0.0465688294796478	0.0458398730376404	0.0361901327121556	0.0251061062260447	0.0141153509312062	0.00540117197202234	0.00422050191283714	0.0112929759780252	0.0257977866327331	0.0370689249176465	0.0332880793654046	0.0208274333708905	0.0101523733872946	0.00466578762075055	0.00772619480641884	0.0190247140373345	0.0265378392181039
4	21.111551668646	15.4242124556391	8.63636419063002	3.76887794415121	1.30455358225012	0.375740386365757	0.124592487315349	0.0865050683167304	0.0963012067794914	0.131113516705495	0.187446164961092	0.227911432826642	0.215086372025435	0.167994108541088	0.130139103667514	0.0980686858708964	0.0547445630117728	0.0175383594510181	0.00237354736379962	0.00221744800223639	0.00892576849827633	0.0179572425394987	0.0212898251131941	0.0173138976566638	0.0126218683123087	0.00855486378544804	0.00489610025692098	0.0040754402351373	0.00719889558352821	0.0147996364879571	0.0228071760746194	0.0284078460843936	0.0338352400135741	0.0340889221247578	0.0273429673597119	0.0214229646374172	0.0166361488081384	0.0114533700397832	0.00992890961002683	0.0151344484382811	0.026788202679489	0.0337871296108485	0.0264425448442521	0.0133257491776929	0.00427225913204243	0.000151797052129891	0.00281933684633213	0.0121565519843279	0.017581419297305
5	29.7100599026798	22.0307308093396	12.7160940534528	5.89470344291417	2.31121400207711	0.834578329158727	0.325158768246056	0.167817060042402	0.131393394579113	0.165301859643171	0.241399457603815	0.284613383626204	0.241895905081546	0.160419977135604	0.112058121156758	0.0898104699802562	0.058521589920233	0.0258882599676115	0.00947294964248546	0.0062828306471576	0.00955591106801282	0.0150740960373752	0.0160624564431205	0.0119579140220169	0.00933765316711846	0.008569854638965	0.00670958622374009	0.00520725911172677	0.00693283503489502	0.0119262851915106	0.0154612033215838	0.0171892099828753	0.0210938102863052	0.0219178500949215	0.0173110440321025	0.0154982976948588	0.0162695318023746	0.0141420011644693	0.0120065711018837	0.0164046764310421	0.0269813276368486	0.0314011123383069	0.0224590427673575	0.0103583397718476	0.00391379460436341	0.00199167258039602	0.00440544603573627	0.0106486043238205	0.013075400514473
6	39.5452876706684	29.7845481856892	17.6896072841907	8.57395492133895	3.59546842844644	1.40809324304102	0.552025174325909	0.228641676484882	0.130275082386398	0.167513794574475	0.27092050920204	0.319491861651022	0.247284051156287	0.132902538923661	0.0781186233020818	0.0730432249390742	0.0607340135756757	0.0344646190829689	0.0149543464993647	0.0081378636857259	0.00958785438277142	0.0131287295768784	0.0120624262080733	0.00713897647005131	0.00531886564129453	0.00649090909410955	0.00552177652369698	0.00325907289254315	0.00435841274367978	0.00802363259177968	0.00873272150100632	0.00816173216202474	0.0111397751234429	0.0120372835369301	0.00820339151080217	0.0082524955239718	0.012113210295215	0.0112963780503729	0.00819468907024933	0.0132091930178613	0.0254995245769222	0.0302615756826396	0.0212547834707278	0.00965687428943728	0.00462904239417581	0.0049669308177717	0.0082892661771144	0.0123843968308872	0.0121717898513836
7	50.2705853615101	38.3314985806599	23.2391253180626	11.5139857973566	4.90112933619364	1.90958385418399	0.693745678147559	0.207961235778096	0.0587081400794313	0.120147826171495	0.270930323000365	0.337843752127026	0.244256627770184	0.0991839194056534	0.0354980181285117	0.0468611922709612	0.0559946938337573	0.0377073939595907	0.0147684769728238	0.00467095462224533	0.00651201007439687	0.0106888342993783	0.00902887098158113	0.00343691063371121	0.00170736290954758	0.00376382597650214	0.00330098769930105	0.000781492995927616	0.00171653111838817	0.00464806583966868	0.00394963772776095	0.00251570268490189	0.00505210430706268	0.00583876675212509	0.0022913024738438	0.0027843664279754	0.00736993948903572	0.00634687102655663	0.00235976670575037	0.00863938195621033	0.0238847826375761	0.0305944274905526	0.0215945672775906	0.00854316158786886	0.00287050166119451	0.0052004109641653	0.0110684933406362	0.0152499727107371	0.0135125810340854
8	61.6628639731544	47.3995956188025	29.1207266585944	14.5232685071303	6.09547662911869	2.28716213569444	0.7857879977605	0.192817437830255	0.00355114567308345	0.0814304098597193	0.275224490145618	0.366133607810738	0.261238205614786	0.087257435725109	0.00492702697440608	0.0215589135995149	0.0479062710826463	0.0389128548475852	0.0141851045247554	0.000815857445649111	0.00288126118269448	0.00858937014255844	0.00766921143203113	0.00208801541942209	8.60211215303492e-05	0.00218500877299817	0.00229089192523961	0.00032820483505861	0.00110887116834771	0.00306956818336013	0.00169389298054594	0.000212382030404258	0.00242898736846632	0.00324647905447809	0.000509268374094061	0.00114820565323615	0.00499513534706887	0.00348675261258779	6.71333997527973e-05	0.00824081670987239	0.0258681396175792	0.0339760298553484	0.0240869746077649	0.00804382056523711	0.00023707047253726	0.00385000953200766	0.0128849519682576	0.0188160960713219	0.0166039704374065
9	73.8115140148738	57.1061015355359	35.5176158544537	17.8195612095355	7.3637781650621	2.68569225198268	0.983190619740079	0.37571117636078	0.162531334821896	0.205393129760733	0.380216709907282	0.464195393570438	0.34573597319077	0.141714495947239	0.0244452524814092	0.0225643590222107	0.0503524047523329	0.0474021571526513	0.022610442559113	0.00527496604901967	0.00442184981549406	0.00953529538604778	0.00935312395472425	0.00425915437216004	0.0014878389540305	0.00263853863220909	0.00325402368665542	0.00243372974413277	0.00289965578766958	0.00345818840106408	0.00164118079718387	0.000396966346963516	0.00228522061681942	0.00350182364032246	0.0023829487879786	0.00334165271313123	0.00605030005349309	0.00536944794345823	0.00575213371675364	0.0177317756227614	0.0369589301825714	0.0448474978900091	0.0332465657267002	0.0141143267496842	0.00365980385270084	0.00703910851533774	0.0177587179842796	0.0251639135358555	0.0229053105704495
10	87.2577398869926	68.116677578773	43.1442826999871	22.0144917345455	9.05349839854141	3.16113354496556	1.19056710682221	0.689239448671892	0.578651231803436	0.615179148966909	0.72256460948535	0.744775010928678	0.585370844341951	0.335578681972606	0.155799007735208	0.0962211781851259	0.0925097176522792	0.0800480437734925	0.0515113629675719	0.0277691890189047	0.0191501992879121	0.0190130814194674	0.017309772253981	0.0120450029082431	0.00783903913577669	0.00711218214378828	0.00768800504967767	0.00786059213038703	0.00779793677960603	0.00670512151484416	0.00426514529584955	0.0031198835292087	0.00489415100126498	0.00718420530389972	0.00847964754017634	0.0105797742410533	0.0137223419155768	0.0173011161220289	0.0261872835791312	0.0452556504360604	0.0664049245708738	0.0729339710944834	0.0593194330361064	0.0377769614280002	0.024375594868307	0.0249836536256067	0.0337709533914694	0.0400917315646524	0.0370601739438703
11	103.009899070396	81.5897009256725	53.141858763853	28.0179535259668	11.6391284059191	3.68408922506844	1.01799154062268	0.65821093654826	0.929765228501421	1.22841646472266	1.40285788153824	1.38251176870501	1.1515631967418	0.812078538473147	0.515869799949434	0.335805037062538	0.242601676613351	0.18117687432665	0.128349782932063	0.0875835518923818	0.0632060841273701	0.0506440019590281	0.0419532698886231	0.033320074785409	0.026148503698211	0.0224591078791004	0.0215948867662084	0.0213812190213197	0.0200621159042496	0.0169677001431952	0.0133304870720597	0.0119575786014837	0.0143193528908854	0.0190576167580489	0.0245558590584716	0.0311304530710821	0.0403977582424594	0.0552192933515214	0.0789305858311703	0.109283294569474	0.133953072248759	0.138883983976363	0.122536033135438	0.0976898358573391	0.0791863074103289	0.0728531458296709	0.0744365723198215	0.0751823985776164	0.0688327641050083
12	122.500553322361	99.1420683557979	67.1873265559155	37.4236838906796	16.4344091839008	5.08546380942121	0.73577564589117	0.120818294405813	0.897346267269929	1.83448655798031	2.43711450236329	2.5789756775007	2.32267898399892	1.84367384657983	1.33988816547287	0.935011536091609	0.651996100533156	0.460118590849284	0.327312869448056	0.236040728995173	0.176010956060215	0.137486392415756	0.11137166114015	0.0918384844259824	0.077142816261513	0.0674375163497266	0.0618981259097466	0.0580242232101033	0.0532397986285668	0.0469461066416501	0.0412906930761462	0.0397516458000409	0.0444850757431548	0.0551673115760645	0.0706173826338336	0.091203394271882	0.119501860936824	0.158277031347308	0.205954209909344	0.252527657181787	0.282105976015432	0.283560830997241	0.259744131661129	0.225010566997097	0.194021406190077	0.173285141248133	0.160660626518023	0.149763733985466	0.135303447625026
13	147.599958171874	122.978635638203	87.8482911117605	53.1615734527798	26.5679939064144	10.3298624115806	2.73138369146168	0.648530126289245	1.2947049656974	2.78018312727472	4.03920024453945	4.61815062772769	4.48675649878501	3.86328604422332	3.0409133723171	2.2513653651189	1.61014056805862	1.13810789842926	0.810325671093673	0.591030378581411	0.447610320618839	0.353935140903352	0.290936583118401	0.246427015096465	0.213910793167563	0.190213160257314	0.172852356999008	0.158859965928227	0.145771986428764	0.133531283908505	0.125177557099183	0.125358909284851	0.137838956851954	0.164221990773171	0.204837597311964	0.26027376599078	0.330939041007395	0.413588385063456	0.497186817282092	0.563133317527469	0.592908548948279	0.579098004360221	0.53048391060398	0.466280562375679	0.404760491673517	0.355404786056187	0.318229904103641	0.287829922575967	0.25855497118896
14	180.552393031297	155.80871610899	118.445524173477	79.2876317628022	46.7773012771667	24.5099264021653	11.9214959387041	6.44533510930647	5.28319129384037	6.17294330220014	7.52216686517321	8.37444059439903	8.35286214388521	7.53450441595945	6.24388034815694	4.83961662223458	3.57822926485546	2.57906337006938	1.85571936022035	1.36533030505568	1.04707588879667	0.843963820767917	0.711995863826228	0.621748925904785	0.555902160181317	0.505119964544726	0.464200382647733	0.429944129166091	0.401129306523514	0.379521400986292	0.370169877146516	0.38006747821915	0.415834234118952	0.481850038442319	0.579396532351316	0.705824129868856	0.852464478042947	1.00193106274354	1.12812275531191	1.20240269590263	1.2051797970001	1.13627698753279	1.01622476723844	0.876694162251466	0.746403088060135	0.641191908400752	0.562440794879317	0.502205107164717	0.450770651699454
15	223.444449863099	199.943719624255	161.64419381105	119.018547533202	81.0058176433993	52.3260927807441	33.5669054022363	22.9191172253761	17.8986168617465	16.2335707800352	16.091887444154	16.1222668219985	15.5186064613236	14.0380523799396	11.8790655337909	9.45175693502538	7.15440310040751	5.24382833953979	3.81181142191361	2.82722921833119	2.1961965935488	1.81097627923887	1.57867447007815	1.43223586038044	1.32994686509027	1.24948777918217	1.18109598670056	1.12252504617311	1.07651911991968	1.04991918126049	1.05285553825513	1.09693064944855	1.1922909831287	1.34413912696823	1.54919044504995	1.79240701440508	2.04491971335076	2.26531321847554	2.40684731578055	2.43089319984248	2.3221619143597	2.09764876566885	1.80273798392123	1.49491768501894	1.22314729004013	1.01323172880994	0.865265014732169	0.762100925434714	0.68264392525477
16	277.01319390389	255.505613454907	216.938525520662	171.427990273877	128.335404580803	93.4139934422098	68.3373364345144	51.9993650724426	42.1868766067663	36.6492661921299	33.4685262603611	31.1232582869946	28.5569992354901	25.2662852919041	21.2843824477379	17.009012178584	12.9491718973039	9.51081557993832	6.89343571736732	5.09541834755437	3.98157216263864	3.36270604398975	3.05642203616127	2.91979289388309	2.85821487021764	2.81976328115249	2.78388930938881	2.75035598882777	2.7309599229865	2.74398869805904	2.81004064463551	2.9477386512879	3.16855146737904	3.47087034507711	3.83440373394842	4.21683561039781	4.55540448983668	4.77592811142089	4.80983168293784	4.61569910353772	4.19743187658863	3.60959069701353	2.94451465301174	2.3043975009008	1.76975937712134	1.37815573467823	1.12167322184541	0.962069586640885	0.8541903599783
17	339.296012109326	318.699190715951	278.519113911008	228.833416691328	179.74150933634	138.285766035519	107.350978610853	86.4282281176626	73.2071299565177	64.9596761020192	59.2873588873262	54.3729740454951	49.0406671797102	42.774966286168	35.6730868133271	28.2748283963117	21.2952559414795	15.3578303132507	10.8230615044479	7.74822360833685	5.95098227786732	5.11989700950333	4.91998147339857	5.06460976473382	5.34826695828654	5.64889403468725	5.91309181589609	6.13553704995958	6.33948201141841	6.56089535651924	6.83598794978011	7.19080633419889	7.6319226468632	8.13845257563528	8.65712914027415	9.10335006859185	9.37126216461312	9.35426292079713	8.97347089236943	8.20667642917202	7.10656323922257	5.79776789141401	4.44920115777176	3.22890494795464	2.25801189703558	1.58226769770145	1.17208473310573	0.948931163247563	0.824254807709722
18	405.40847757687	381.980498734653	335.947477506908	277.944461601766	219.469399710101	169.476540706623	132.51984634587	108.804916068562	95.5641599824998	88.8001261113823	84.6738473503809	80.2898401998082	73.9747477170218	65.2379413836865	54.5431696930921	42.9602213432119	31.7636700308179	22.0684272787664	14.5873917630504	9.55182353052109	6.77586360470692	5.80566108919798	6.08548272066053	7.09131284103917	8.41034918550146	9.76835066886785	11.0196504973464	12.1173387238984	13.0775440757213	13.9460786494606	14.7708094684539	15.5802565928801	16.3681604325443	17.0845014312758	17.6347602323564	17.8899993282476	17.7095696017583	16.9752092350255	15.6302877585453	13.7127286453105	11.3677965219975	8.8304307713531	6.37677179594797	4.2576647591099	2.63681243839086	1.55676881614199	0.945452255634031	0.658872240016711	0.540821440048163
19	469.988551058859	437.923817236467	379.664787847526	307.051600334335	233.69118502471	171.166937072737	126.356354296207	100.616196268312	90.7275849007169	90.8698413020224	94.7411501390527	97.1828371663329	95.0431078799423	87.3223752505724	74.7990962809295	59.373732783017	43.347606004998	28.8071157031859	17.2211420963294	9.28658036862817	4.98903689968343	3.80102659736419	4.92809275941284	7.52987297212523	10.8745735424139	14.4168473344841	17.8111344257499	20.8824163045112	23.5763936615131	25.9057483598637	27.9025171764475	29.581336770234	30.9154182050956	31.8262924427263	32.1885611268332	31.8506837741582	30.6709675149067	28.5638545819494	25.5461159835518	21.7680338049951	17.5143990497529	13.1666663400521	9.1304418537915	5.74719823858298	3.21866580752391	1.57076541666784	0.670247808237176	0.286843737852081	0.176129371748863
20	532.919077406458	486.963231375739	410.896934784835	318.10939046344	224.630352233698	145.022553902343	88.9624353548282	59.5422729046216	53.602248865167	63.6662362085567	80.6142588105783	96.1853410829227	104.676819347375	103.602610171301	93.4222609906328	76.6625794452289	56.8120340880791	37.3113553626527	20.8444653008348	9.00108724942173	2.27264470144876	0.276646933629173	2.08531474064142	6.55188153613586	12.5658384818695	19.2093848569846	25.819615818108	31.979544030934	37.4667190241328	42.1850563761248	46.0983334115919	49.1764779782251	51.3603675606557	52.5477422381805	52.6011271726243	51.3768743744333	48.7712676349565	44.7747610275084	39.5200593666826	33.3066065127456	26.5862802189963	19.904417656919	13.8051590931828	8.72523919823797	4.9086663499793	2.37088548547051	0.924923397636874	0.25972795720722	0.042066750633235
21	606.770983669698	546.270982293684	451.836155226837	338.094583255239	223.025792921045	123.753024763466	52.6683142699085	15.0332472081007	8.64323381093856	25.4277985139806	54.274397978017	84.1051875139087	106.33903266681	116.225602987727	112.968951169478	98.9069949149997	78.1939376409479	55.4380505839317	34.6277041532321	18.5066298626798	8.39971393338762	4.38275421818577	5.64489152275462	10.9005428845531	18.7474637061318	27.9171537352239	37.4070667365106	46.5128820259123	54.7923981244443	61.9938252325094	67.9754725690233	72.6356963109821	75.8645315269168	77.5228102088624	77.4503509073029	75.5007950846398	71.5958361269744	65.7859666681011	58.2999895723725	49.5640932825465	40.1758916625712	30.8302213544482	22.2092154251221	14.8636941971395	9.11968437898852	5.03859764255014	2.44293941850283	0.997421758004488	0.316950532533805
22	722.254615117456	654.869033689181	550.044540320462	422.527825148828	290.882079463519	173.51039190712	84.7428686666843	32.0774175125383	15.2742618909385	27.4003137997378	57.3336002002933	92.8738816059049	123.559530666097	142.528330928608	147.151761834089	138.561387135517	120.45091770308	97.627816750475	74.7233149544638	55.31251927168	41.5197311105764	34.0438299801207	32.4611065514041	35.647367260178	42.1894040463143	50.7046028927003	60.0366828093774	69.3332205413794	78.0325689183704	85.7955857591707	92.4156548544249	97.7335747828376	101.575621759726	103.725313049787	103.932406680886	101.955941425942	97.63123584694	90.9442336910294	82.0921081348996	71.5090099542781	59.8421138389595	47.8755491794488	36.4154529483542	26.1630110459042	17.6083795619821	10.9735128448419	6.2171238748864	3.09550315673371	1.25614549606458
23	927.924273538702	871.13322875752	773.519738763256	648.205466234794	512.365876629693	383.835019012828	277.584820568626	202.99282484148	162.565492774913	152.336815053071	163.675442369234	185.872901736452	208.755583035481	224.675581606651	229.516725252618	222.684191277085	206.316940443461	184.103784052938	160.085767013061	137.725863303897	119.379908393861	106.165019187168	98.12836651385	94.5806113951891	94.4659271137485	96.6759584069102	100.259319789618	104.517359558736	109.00387781512	113.460195621399	117.719995076496	121.614546545663	124.901742932363	127.233944986733	128.170903757504	127.235149201421	123.998478804821	118.180517207973	109.735546159961	98.9039999730232	86.2114796508619	72.4102982803978	58.373564507428	44.9650852714739	32.9153010912933	22.7313374194639	14.6586015427264	8.69594782207329	4.65178379523925
24	1283.08600192198	1262.86979639359	1198.13889004345	1098.51186892935	977.753739331034	851.216737205948	733.024249207197	633.675911399562	558.619406713306	508.047260960596	477.833294802874	461.235266912952	450.841604303138	440.259429256847	425.197853799723	403.824348220766	376.483572277365	345.007809897373	311.892109886136	279.566769909576	249.909005362321	224.034213963041	202.326271216359	184.621212999046	170.449636703645	159.260243909854	150.576680471481	144.070418368387	139.556455111216	136.933319776225	136.094915221346	136.841389550117	138.811957506273	141.456109489883	144.051812797196	145.770516333278	145.779556165669	143.364093003623	138.044827128453	129.666422023618	118.436093949374	104.901896896642	89.8736611129247	74.3027095369381	59.1455143999935	45.2386915000788	33.2077287065615	23.4215782533943	15.9932696776112
25	1845.72868147617	1892.93764830551	1891.33548990321	1845.54066258569	1764.32967253922	1659.00238110325	1541.40093439047	1422.0271001187	1308.65403975421	1205.67587660801	1114.23293677117	1032.95684593303	959.052889076711	889.405095664235	821.4469698181	753.65538975625	685.652903955215	618.005209911277	551.853339657628	488.521462347224	429.204742766006	374.788394024838	325.798778419042	282.452996896382	244.758993110018	212.620845096389	185.916988454087	164.535613076728	148.366249156789	137.257050661598	130.953132190238	129.033372227506	130.862449497267	135.572231887221	142.082192699757	149.162297949269	155.534102138244	159.997600947769	161.564419776707	159.574169039472	153.77185099952	144.330486010529	131.813520399012	117.08359862706	101.174812052663	85.1518515368268	69.9801621339062	56.4265075147655	45.0010770382708
26	2657.26445095123	2801.95062173584	2892.67663055867	2928.19964737777	2911.37982601276	2848.40696846164	2747.63142251002	2618.25297705719	2469.12654603155	2307.88576369373	2140.48626083335	1971.16062045713	1802.68758678422	1636.82969862726	1474.79163707507	1317.5872222811	1166.25806873769	1021.94165359841	885.826040971345	759.046110282992	642.573442162364	537.136055279419	443.183673180544	360.896316313742	290.222724327444	230.931081360911	182.656139220602	144.931637465792	117.202701887455	98.8182922613	89.0082203204501	86.8526878992297	91.2546565906311	100.92637766596	114.400590165039	130.073786388427	146.283515712493	161.414624425989	174.022025721334	182.951920543586	187.441100587715	187.176089162696	182.300282142492	173.366581062145	161.243036433819	146.987311033287	131.710427551675	116.450442498152	102.072772609021
27	3725.09955308756	3988.73479807032	4191.76664836831	4326.89089419178	4390.81345467933	4384.1950610454	4311.18950221376	4178.69090364322	3995.43825818342	3771.12412023318	3515.62386322644	3238.41387366568	2948.19590374461	2652.70318201631	2358.63943602918	2071.69615598039	1796.60237493835	1537.17815031476	1296.38073754056	1076.3459382507	878.433900939919	703.289031795384	550.919642805965	420.797095611902	311.968702625699	223.174896419232	152.959685942402	99.7640798305078	61.9945660683114	38.062406840114	26.393945817068	25.41679655548	33.5310375955148	49.0776170904002	70.3172918466445	95.4320183346078	122.556650844132	149.842585734533	175.547760426973	198.140746767122	216.402195402765	229.505804805331	237.063726683713	239.127342149902	236.142276572427	228.864531249493	218.250911326472	205.340261617368	191.141944629716
28	5008.34952621432	5395.93477253219	5713.95648758975	5949.57147963179	6093.90806908146	6142.55919200341	6095.68204718274	5957.72713762476	5736.86225817519	5444.1841003138	5092.81940492448	4697.01073208962	4271.26361404599	3829.60807570208	3385.00380807852	2948.89860157744	2530.93579568415	2138.79835209078	1778.17331660337	1452.81906718425	1164.71726528879	914.290887615712	700.668870597364	521.977034068523	375.634597169623	258.636281064073	167.802048826559	99.9800508242968	52.1931685632725	21.725324946056	6.14994197373698	3.30894775670904	11.2558569295025	28.1799578302081	52.3299216266279	81.953829186967	115.268698839781	150.466572328652	185.757019389998	219.438820392216	249.987922238521	276.145642679282	296.991118184967	311.985072798747	320.977388480145	324.177462220903	322.092554302873	315.44405166018	305.074025010414
29	6418.27745113733	6915.14311688708	7331.28594150752	7649.66203340244	7857.29039179487	7946.10615371374	7913.43711927438	7762.0706962608	7499.92229581604	7139.35556953539	6696.23494428786	6188.80893123164	5636.52807003615	5058.89540193677	4474.43261465237	3899.82462979313	3349.28254299094	2834.14215049262	2362.69479997931	1940.23028464001	1569.25864910971	1249.86931791002	980.181777828177	756.841789572446	575.520238020619	431.377592709403	319.464797735687	235.040469495368	173.793797890187	131.97182660047	106.418214977656	94.5376261664348	94.2050945524737	103.642745062433	121.286837422312	145.666241235489	175.30930704245	208.690164724161	244.218513167165	280.269926743221	315.247617372166	347.662352669535	376.215429964282	399.870395264294	417.902256093716	429.917548805995	435.843830713457	435.891999047432	430.49849882477
30	7839.58155482847	8415.7804856124	8899.54316450043	9271.55541169855	9516.73333128944	9625.2364778839	9593.11939682462	9422.56371272752	9121.67442090211	8703.8664219857	8186.9054578245	7591.69713003616	6940.93569142613	6257.72956765427	5564.31356064423	4880.94032324544	4225.01892177761	3610.53958836176	3047.79459991528	2543.37869029914	2100.43087320975	1719.06450173226	1396.92436526659	1129.8083335478	912.295542838661	738.331987623238	601.73604781042	496.599392881446	417.571507136278	360.027721124304	320.130390001257	294.800307820824	281.620405340481	278.696238116428	284.497844595257	297.705455562984	317.077588690205	341.354710026576	369.20546160162	399.216118625168	429.918171148176	459.844391046301	487.600953740303	511.942390871733	531.837307579238	546.515562383456	555.491406476327	558.561223564483	555.778327157767
31	9161.090786142	9780.12363814004	10296.6180546489	10690.9021768372	10947.6239549126	11056.752005607	11014.2377911402	10822.2790443104	10489.1610884455	10028.6919504751	9459.28433064176	8802.76830566424	8083.03976088242	7324.65897844458	6551.51111691856	5785.62659133096	5046.2369641835	4349.11410975704	3706.21069601127	3125.59187281848	2611.62431411061	2165.37140493914	1785.13334085563	1467.06816644713	1205.8334356991	995.196761483954	828.575281312065	699.477242962296	601.831966863032	530.20619149758	479.914483762608	447.038613875812	428.375479381499	421.335453341084	423.813190310896	434.051273886003	450.513985778905	471.784299182953	496.492362914673	523.278698825429	550.790557298718	577.705824980768	602.775948860242	624.877799263027	643.064335466568	656.605259558942	665.011260239309	668.038532279595	665.673513911485
32	10298.0196366601	10924.4191658854	11441.1549699971	11829.5751898675	12075.2503807724	12168.8577084318	12106.7644511011	11891.2603716895	11530.4186150163	11037.5971554352	10430.6238792258	9730.73471512526	8961.35303138942	8146.80798926997	7311.08906445311	6476.72412800426	5663.85100483209	4889.52977892261	4167.31817661711	3507.10801532982	2915.19946223217	2394.57355291023	1945.31310325189	1565.11799737526	1249.86229738693	994.146592996811	791.808072901077	636.361464688036	521.354896178593	440.63479170515	388.522386706827	359.910920911257	350.296945040652	355.761554338416	372.917982718203	398.841155842056	430.992829515449	467.153147572088	505.3661505682	543.903261012834	581.245370461258	616.081157990977	647.316948070283	674.0919782195	695.792510498806	712.058786148501	722.780264074371	728.07666091799	728.264699327682
33	11203.2503751978	11808.1268824684	12299.838498227	12661.5670032886	12880.4400570862	12948.2606958843	12861.9845004622	12623.9064449296	12241.542338489	11727.2142597551	11097.3729393736	10371.7102573117	9572.12987938473	8721.65220771757	7843.33070973529	6959.25061070344	6089.66894394028	5252.33870104476	4462.04131040541	3730.33296892922	3065.49334554096	2472.65135279332	1954.05299662891	1509.43113121019	1136.43608425903	831.088952605874	588.224975496385	401.901719693355	265.754819647492	173.29181079033	118.121491528157	94.1218109824826	95.5532997594786	117.127529974854	154.041140802247	201.985818031621	257.143534932484	316.174622690915	376.204109666985	434.809500733176	490.01099086443	540.263225064387	584.446300071086	621.852877069713	652.16810471425	675.439533123511	692.035250749391	702.589943361722	707.940247027294
34	11875.137696651	12441.5805933482	12895.7244052685	13223.0735043322	13412.6853793973	13457.7425718281	13355.9212308893	13109.5293263319	12725.404124928	12214.5761266291	11591.7236106064	10874.4566706176	10082.4807770858	9236.69654049386	8358.29401416568	7467.89664371446	6584.80242657001	5726.35897938467	4907.4962880516	4140.42730965088	3434.51362977382	2796.28217718626	2229.57038194476	1735.771592168	1314.15012829989	962.195810030733	675.990640089393	450.564906762846	280.22554421924	158.845463232826	80.1081288920926	37.7064548282288	25.4988092932909	37.62745416687	68.6060743825244	113.38332609821	167.38873909831	226.5660984288	287.397862472595	346.922500224058	402.745072209883	453.040119082128	496.545090907071	532.542223970272	560.826966937095	581.661732624694	595.714810277902	603.985577189882	607.718529500409
35	12353.8718720912	12879.5699140606	13298.6717135224	13599.2345935353	13772.4035107363	13812.8358185004	13718.9665684531	13493.0962353968	13141.2944142787	12673.1253250447	12101.2128209195	11440.673010477	10708.4506962129	9922.60095482913	9101.55898397895	8263.43978796289	7425.40465936667	6603.12429869061	5810.35956766205	5058.67117612361	4357.25995534355	3712.93059352321	3130.16446852387	2611.28196528164	2156.67163163106	1765.06269224738	1433.81858439852	1159.23191832986	936.80511403861	761.505399508648	627.987366411451	530.780428671825	464.441980663383	423.679590746552	403.447104104851	399.020094759984	406.055825522356	420.641942099373	439.336780066791	459.202648755545	477.832007078488	493.365258873287	504.498112893409	510.476156866996	511.074503521069	506.561035927872	497.642815098705	485.396481198989	471.184825747764
36	12688.5796966966	13179.8504625597	13573.9059681623	13861.2133496562	14034.8213298618	14090.660068328	14027.7197159896	13848.0962386674	13556.9010819505	13162.0396079855	12673.8712893998	12104.7717623269	11468.6224631917	10780.257277843	10054.8971630734	9307.60299887429	8552.77412947863	7803.71546452598	7072.29009318132	6368.66766243705	5701.17187283454	5076.22391781686	4498.37303240907	3970.40090440168	3493.48377599965	3067.3947112667	2690.72866036574	2361.13442094585	2075.54008579083	1830.36171818967	1621.68843578555	1445.44045149176	1297.49960956408	1173.8143355463	1070.48255084567	983.81694105254	910.397055116503	847.112167344849	791.197826505334	740.267746321363	692.341364872153	645.866205330783	599.73326015735	553.283100054617	506.300327384737	458.994345552218	411.965145127672	366.153818124357	322.778680931757
37	12888.5167952032	13347.3767563052	13719.2180318307	13996.4482755849	14173.5690690336	14247.3849826152	14217.1235684945	14084.459225493	13853.4391772446	13530.3152925187	13123.2907614208	12642.195342233	12098.1066735118	11502.9377397325	10869.0118167558	10208.6460459182	9533.76324650718	8855.54883682151	8184.16604569218	7528.5382772899	6896.20289659784	6293.23618935503	5724.24514925495	5192.41833221313	4699.62549178599	4246.55418136021	3832.87099466321	3457.39554594974	3118.2765199328	2813.16094909835	2539.35007052044	2293.93743627983	2073.9271774423	1876.33226311722	1698.25411529047	1536.94595722018	1389.86276874722	1254.70073235271	1129.42866199218	1012.31322848226	901.93896393435	797.223178661821	697.425179679294	602.148638365155	511.335681275928	425.251300782029	344.456992599436	269.773083919502	202.22995117113
38	12909.1858900346	13325.0594477879	13662.2995805838	13914.7537848616	14077.9623735587	14149.3115654391	14128.1226099065	14015.6722116976	13815.1428994096	13531.5054835094	13171.3391506138	12742.59782283	12254.3339763019	11716.3930008768	11139.0922810945	10532.8994331719	9908.12355011238	9274.6319539308	8641.60294975218	8017.32258292092	7409.03060702483	6822.81797962735	6263.57541068989	5734.98997331117	5239.58469162421	4778.79444803102	4353.07055511959	3962.00592163256	3604.47286661332	3278.76622329488	2982.7453185173	2713.96959248478	2469.82391170119	2247.63090687162	2044.74883685152	1858.65446353469	1687.011174008	1527.72308842637	1378.97615587278	1239.26730033479	1107.42258614834	982.605187550054	864.313732760218	752.37140627475	646.906079451868	548.321729277205	457.261511070129	374.563067938779	301.206967307522
39	12701.1923336324	13055.9424921476	13338.0206741044	13542.4114679905	13665.500608406	13705.195146216	13660.9974260475	13534.0292227684	13327.0045114669	13044.1515753692	12691.0873704304	12274.6491409383	11802.6901023076	11283.8474759436	10727.2921997052	10142.4701965728	9538.84514447773	8925.65226374771	8311.67176654672	7705.02936195863	7113.0296680262	6542.02664848166	5997.33337327599	5483.1716027921	5002.66001153017	4557.83837914446	4149.72384697961	3778.39440697884	3443.09417480512	3142.35469655582	2874.12652601278	2635.91554934891	2424.91897854426	2238.15652985134	2072.59299513343	1925.24915090139	1793.29868835169	1674.14955274822	1565.50872743015	1465.43007215437	1372.34532223425	1285.07877635593	1202.84655462888	1125.24160476902	1052.20588420533	983.991358717492	921.111640336452	864.286241244863	814.379544893239
40	12281.1960756267	12562.5200604344	12775.7993147289	12916.99413486	12983.2486149588	12972.9878137499	12885.9809975477	12723.3679919584	12487.6470199696	12182.6238467728	11813.323524458	11385.8674627887	10907.3198772645	10385.5088197157	9828.8279258936	9246.02567709552	8645.98934127285	8037.53082135276	7429.18139862773	6829.0018362432	6244.41353492085	5682.05545429732	5147.67038121524	4646.02289863939	4180.85014490177	3754.84521036316	3369.67185031798	3026.00814491839	2723.61584588413	2461.43144242779	2237.67447112211	2049.96829185424	1895.46845035243	1770.99383439506	1673.156086221	1598.48313325064	1543.53321508433	1504.99638735649	1479.78114279697	1465.08447838873	1458.44442858379	1457.77475477485	1461.38211050168	1467.96657351815	1476.60693659019	1486.73256875783	1498.08399086715	1510.6645494033	1524.68571959955
41	11762.4968447328	11974.3979977963	12122.901883358	12204.7582051324	12217.7081378824	12160.5623826985	12033.2544728111	11836.8670104758	11573.6293680537	11246.8863167429	10861.0380172762	10421.4527784342	9934.35492097529	9406.69093743624	8845.97787636714	8260.13847219165	7657.32796479653	7045.75778966048	6433.52136174519	5828.427025121	5237.84290454595	4668.55789203849	4126.66235488094	3617.45139106345	3145.35261756563	2713.87959205859	2325.61107616826	1982.19548384255	1684.37905441806	1432.05557547718	1224.33487921581	1059.62686562025	935.737477759791	849.972873956423	799.248007221805	780.195927036248	789.274350001396	822.866387531063	877.372750624005	949.293251672905	1035.29596776683	1132.27299540925	1237.38229013549	1348.0756249253	1462.11319966168	1577.56587419176	1692.80636713818	1806.49105241555	1917.53419004806
42	11333.790546874	11499.9066042058	11608.3180163152	11656.3343424186	11642.066573664	11564.4892062104	11423.4849465139	11219.8703396585	10955.401133686	10632.7567689482	10255.5039914229	9828.04021074243	9355.51783454414	8843.75138793126	8299.10974867952	7728.3962757616	7138.71996411531	6537.36100933959	5931.63430335794	5328.75440181211	4735.70540652737	4159.11899696602	3605.16353266397	3079.44674762	2586.93408411456	2131.88418656891	1717.80251650196	1347.41347875406	1022.65088802583	744.666073395528	513.852434866783	329.88484558504	191.771948417702	97.9191348622387	46.1998227399584	34.0325680983558	58.4615538051299	116.238086758802	203.900898835163	317.853272615324	454.435288788723	609.989803934392	780.921100705945	963.745492975313	1155.13350265982	1351.94354045801	1551.24730893519	1750.34739473558	1946.7877208023
43	11211.5082245089	11373.2033308535	11484.7834706875	11543.9390377469	11548.9756970816	11498.8629855215	11393.2713404454	11232.5963515256	11017.9693324818	10751.2536465357	10435.026579964	10072.5469315345	9667.70885969826	9224.9828920009	8749.34534038512	8246.19767073309	7721.27763518541	7180.56418310161	6630.17831451534	6076.28212425443	5524.97830350089	4982.21231876764	4453.67937867848	3944.73813133313	3460.33281613548	3004.92533211367	2582.43838959455	2196.21059410939	1848.96398154393	1542.78419274771	1279.11315462205	1058.75383284705	881.886347486668	748.094503913267	656.401593387136	605.314164032627	592.872355891837	616.705333460151	674.090334192869	762.013878986613	877.233756356561	1016.34049068576	1175.81713049455	1352.096338684	1541.61392649622	1740.85813996576	1946.41417573152	2155.00356663742	2363.51823172575
44	11565.5629471981	11773.2550633045	11940.5795731507	12065.4997443715	12146.4184344903	12182.2146038652	12172.2725235395	12116.5028695019	12015.3550615111	11869.8203919401	11681.4256930855	11452.2175045294	11184.7369194835	10881.9855044574	10547.3828939186	10184.7168549518	9798.08679075521	9391.84180125283	8970.51454001547	8538.75219585215	8101.24598263418	7662.66054099726	7227.56464046878	6800.36452129678	6385.24113384156	5986.0924227812	5606.48166733379	5249.59273162264	4918.1929061046	4614.60383685788	4340.68084982228	4097.8007870889	3886.85828711438	3708.27026497623	3561.98818667078	3447.5175865479	3363.94415214125	3309.96559800678	3283.92847107154	3283.86897500478	3307.55687010734	3352.5414973594	3416.19898915637	3495.7797629854	3588.45544553028	3691.36444083101	3801.65543436474	3916.52821237735	4033.27126961321
45	12412.5011920014	12707.6774928261	12973.3045198219	13207.5228116007	13408.7550885761	13575.73223778	13707.5150143552	13803.5109569838	13863.4861023516	13887.5711831665	13876.2621029266	13830.4145959585	13751.2331003911	13640.2539917146	13499.3234423845	13330.5702855684	13136.37436576	12919.3309529392	12682.2118779025	12427.924112328	12159.4665664903	11879.8859092046	11592.2322279011	11299.5153416049	11004.6625563574	10710.4786121238	10419.6085137505	10134.5038677425	9857.39326354149	9590.25714487689	9334.80751611672	9092.47272297558	8864.38743908828	8651.38788245854	8454.01218116424	8272.50570830272	8106.83111412306	7956.68270048174	7821.50471072113	7700.51304802251	7592.71988808404	7496.96061812127	7411.9225138298	7336.17455889619	7268.19781739064	7206.41578713464	7149.22419087872	7095.0197006108	7042.22713715103
46	13535.2293783321	13930.2203114687	14305.4147233579	14659.0352190561	14989.459728607	15295.239619919	15575.1155941476	15828.0310737993	16053.1428366021	16249.8286969089	16417.6920899771	16556.5634717265	16666.4985062359	16747.7730739445	16800.8751938838	16826.4940118884	16825.5060622678	16798.9590615801	16748.0535387668	16674.1226449494	16578.6105177838	16463.0495987419	16329.0373165665	16178.2125561649	16012.2323293275	15832.7490520666	15641.3888134451	15439.7309931009	15229.2895500323	15011.4962645036	14787.6861692216	14559.0853563561	14326.8012947437	14091.8157379821	13854.9802503263	13617.0143245606	13378.5060155027	13139.9149655553	12901.577655727	12663.7146776027	12426.439789552	12189.7704945091	11953.6398573101	11717.9092669942	11482.3818436788	11246.816190453	11010.9401978963	10774.4646218811	10537.0961736983
47	14522.5125319025	14992.3442177023	15449.2730976914	15891.5645055932	16317.5533624303	16725.6573343866	17114.3890541634	17482.3672419182	17828.3265798663	18151.1262154067	18449.7567907836	18723.3459223332	18971.1620787657	19192.616835143	19387.2655066543	19554.8061933851	19695.0772934537	19808.0535665981	19893.8408530387	19952.6695727464	19984.8871477191	19990.9495041821	19971.411822524	19926.9187100925	19858.1939756176	19766.030184001	19651.278166606	19514.836655156	19357.6421971564	19180.6594976979	18984.8723169511	18771.275035044	18540.8649767764	18294.6355682562	18033.570376524	17758.6380620768	17470.7882533702	17170.9483323423	16860.0211011886	16538.8832833897	16208.3847967063	15869.3487227556	15522.5718871005	15168.8259556442	14808.8589476166	14443.3970625661	14073.1467184872	13698.7967003923	13321.0203231249
48	14938.4021534937	15431.5535221031	15915.4709963402	16388.5131409021	16849.0631355261	17295.5389400075	17726.4031778281	18140.1726393283	18535.4273112624	18910.8188468407	19265.0783988155	19597.0237476616	19905.5656672363	20189.7134812843	20448.5797755656	20681.3842420166	20887.4566429849	21066.2388950055	21217.2862825927	21340.2678229431	21434.9658120857	21501.2745917461	21539.1985838809	21548.8496463812	21530.4438087843	21484.2974509109	21410.8229901618	21310.5241447669	21183.990840627	21031.8938285873	20854.9790771211	20654.0620025834	20430.0215955504	20183.7944974162	19916.3690765213	19628.7795477922	19322.1001743125	18997.4395835897	18655.9352256493	18298.7479946252	17927.0570303303	17542.0547114931	17144.9418480206	16736.923075862	16319.2024548518	15892.9792673374	15459.4440134501	15019.7745975614	14575.1326997407
49	14516.6194349337	14977.1287637788	15429.7933932343	15873.1695661885	16305.8225013043	16726.3343405186	17133.3120558996	17525.3952507608	17901.2637912618	18259.6452067734	18599.3218000143	18919.137411327	19218.003785386	19494.9064930654	19748.9103660513	19979.1644069955	20184.9061434932	20365.4653998374	20520.2674662879	20648.8356514025	20750.7932087462	20825.8646349379	20873.8763414601	20894.7567078743	20888.5355290085	20855.3428732643	20795.4073733979	20709.0539749263	20596.7011706881	20458.857753025	20296.1191175475	20109.1631545114	19898.7457654614	19665.6960440222	19410.9111605424	19135.350990761	18840.0325287842	18526.0241244714	18194.4395848569	17846.4321785173	17483.1885808521	17105.9227971245	16715.8700988164	16314.2810074343	15902.4153583668	15481.5364757711	15052.9054877673	14617.7758094609	14177.3878195105
50	13256.9428461508	13643.9751885737	14023.6302671636	14394.7520566859	14756.1923979252	15106.8168899539	15445.5107790587	15771.1848011491	16082.7809347214	16379.2780221194	16659.6972179026	16923.1072245865	17168.6292778413	17395.4418453937	17602.7850063454	17789.9644803711	17956.3552792496	18101.4049563806	18224.6364333104	18325.6503857928	18404.1271755044	18459.8283171891	18492.5974746757	18502.3609828671	18489.1278964059	18452.9895692414	18394.1187727333	18312.7683632002	18209.2695129272	18084.029521574	17937.5292276421	17770.3200421638	17583.0206290466	17376.3132585332	17150.9398620182	16907.6978179855	16647.4355001009	16371.0476194998	16079.470394067	15773.6765780038	15454.6703852271	15123.4823401566	14781.1640892173	14428.78320593	14067.4180217931	13698.1525142796	13322.0712821972	12940.2546374026	12553.7738404286
51	11384.8045273132	11680.8776748492	11970.0964051427	12251.6234077069	12524.6316642756	12788.3084250306	13041.8591591468	13284.5114530512	13515.5188300661	13734.1644656095	13939.7647728483	14131.6728346384	14309.2816587185	14472.027234452	14619.3913709046	14750.9042976975	14866.1470118642	14964.7533558492	15046.4118137893	15110.8670153112	15157.9209382216	15187.4338036538	15199.3246594415	15193.5716496987	15170.2119707729	15129.3415158967	15071.1142129646	14995.7410618987	14903.4888800226	14794.6787657235	14669.6842924356	14528.9294466169	14372.8863249026	14202.0726069945	14017.0488220859	13818.4154277103	13606.809720846	13382.9026018947	13147.3952127895	12901.0154709611	12644.5145212179	12378.6631277601	12104.2480285626	11822.068274229	11532.931573134	11237.6506642486	10937.0397384826	10631.9109286831	10323.0708876143
[truncated: 58 more columns]
