# Supplementary material for: Reconstructing spruce budworm outbreak severity: a comparison of paleoecological and tree-ring signals
Source: PLoS One. 2025 Aug 12;20(8):e0329406. doi: 10.1371/journal.pone.0329406 (PMC12342301; doi:10.1371/journal.pone.0329406)
Supplement: S7 Dataset — (ZIP) [file pone.0329406.s007.zip › Belanger wavelet data/Percent_defoliation/PD_wavelet_power.txt]

V1	V2	V3	V4	V5	V6	V7	V8	V9	V10	V11	V12	V13	V14	V15	V16	V17	V18	V19	V20	V21	V22	V23	V24	V25	V26	V27	V28	V29	V30	V31	V32	V33	V34	V35	V36	V37	V38	V39	V40	V41	V42	V43	V44	V45	V46	V47	V48	V49	V50
1	0.283226788566369	0.205952262731415	0.112699144707884	0.0454345166733435	0.0121414338854994	0.00154056603286219	0.000558219216058062	0.00144132136067298	0.00171217288189286	0.0015525359837579	0.0016985779131125	0.00268803177696984	0.00412055097563024	0.00509642112577684	0.00536308602394607	0.00470168856876723	0.00319807779247902	0.00178715993435779	0.00112148052493756	0.00110608296125875	0.00147192184713565	0.0019205761410862	0.00204620732808741	0.00172613958207241	0.00120160057492405	0.000634667851810428	0.000242114027800799	0.000228726814266948	0.000569256806195136	0.0012539618326443	0.00209391721879726	0.00276748849612307	0.00315310027048139	0.00304580716601099	0.00242549099860768	0.00160951406563471	0.000769077744236714	0.000182447440506316	0.000139525327947851	0.000594317668099905	0.00145264828161474	0.00226211886734619	0.00244988254077352	0.00214149190828773	0.00174708370838732	0.00153001620565973	0.00168724409863467	0.00220133229802124	0.00258824542822878
2	0.52379855218229	0.378508668565291	0.205511582137067	0.0822757827684711	0.0218998068030299	0.00238706075177925	0.000137778687958106	0.00169780586044631	0.00271377139093398	0.00324163876272387	0.00412660535344687	0.00565898970022562	0.00704538531026418	0.00746727418623403	0.00710725085461791	0.0057731640492054	0.00347325590343441	0.00146423206388926	0.000601977871098615	0.000639070585515513	0.00116424855919384	0.00180560320393553	0.00203207674433951	0.00169478518062972	0.00112851422512047	0.000515771813688119	8.01717959503905e-05	5.82199427127632e-05	0.000424539093708697	0.00118724912621797	0.00211921879146905	0.00285787008247082	0.00331205090661108	0.00321599274921198	0.00252669175767164	0.00165444958910869	0.00076009590107906	0.000112469849118063	5.47063487579597e-05	0.000558907136911726	0.0015370944481935	0.00239897811901297	0.00242328667804088	0.00185495717556663	0.001266129353615	0.000947202457125147	0.00113291761607025	0.0017979919053746	0.00227369827522651
3	0.896199788890897	0.648589729281417	0.354990156380479	0.146418644239442	0.0434601855760194	0.00803132806194486	0.00152382962883831	0.00262444506483787	0.00417516989717412	0.00574912879093546	0.00794569785686516	0.0101174002489022	0.0107808225333079	0.00979386006131081	0.00838672129159468	0.00640566383653055	0.00351136451318327	0.00108999069746148	0.000124882769478554	0.000192561121422898	0.000770424557762501	0.00149015074364467	0.0017718271967315	0.0014696517878537	0.000990976495379218	0.000491071154624726	0.000115367430572656	8.38827577310803e-05	0.00039638844713677	0.00108389693320752	0.00189934348220736	0.00252510268288911	0.00296860873073044	0.00292214017048864	0.0023070011665754	0.00160043116758721	0.000899806898303421	0.0003443068346678	0.000269043026558966	0.00071988983744902	0.00164452350396572	0.00236302126076433	0.00212200487187627	0.00132767993600856	0.000647180197825878	0.000297428516487566	0.000492519344246842	0.00121276254571877	0.00169169940661733
4	1.42581646617767	1.0417091288337	0.583276419667225	0.254539709639888	0.0881059813971781	0.0253764781621386	0.00841463587160623	0.00584231574967549	0.0065039201520608	0.008855048363631	0.012659601374555	0.0153925149062818	0.0145263453723177	0.0113458626792677	0.00878923917176216	0.00662329085638912	0.00369729807647496	0.00118449283536761	0.000160302898037771	0.000149760374040958	0.000602821995174955	0.00121278305364873	0.00143785656710007	0.00116933329961006	0.000852446468932146	0.000577772105179474	0.000330669222042189	0.000275244088420642	0.000486193720972786	0.000999526975997326	0.00154033430155214	0.00191858823792307	0.00228513958166684	0.00230227257771457	0.00184666924096992	0.00144684844647093	0.00112355999581281	0.000773529291084847	0.000670571402583878	0.00102213925951574	0.00180920195157639	0.00228189033663373	0.00178585716665109	0.000899984657685121	0.000288536698479193	1.02519577831632e-05	0.000190410300592538	0.000821020276635652	0.00118740097963055
5	2.12585104934127	1.57637017098593	0.909877730829369	0.421785130717436	0.165374850392836	0.0597167835612318	0.0232661634120786	0.0120078543886183	0.00940162310872098	0.0118278836505746	0.0172729133478184	0.020365009771783	0.0173084357733852	0.0114785691394134	0.0080181216473016	0.00642623012120345	0.00418740937408292	0.00185238888100667	0.000677820240140891	0.000449556889748604	0.000683756398939961	0.00107860041292056	0.00114932080232952	0.000855627493007655	0.000668139338955459	0.000613200866528802	0.000480092633980082	0.000372596261438629	0.000496066809764732	0.000853364347704633	0.00110629919336861	0.00122994366888324	0.00150933047185485	0.0015682931901255	0.00123866128985888	0.00110895341596558	0.00116413771522721	0.00101190600469172	0.000859109064725506	0.0011738077512893	0.00193060141437956	0.00224685133027455	0.00160701727935193	0.000741172772641549	0.000280044684993775	0.000142510626328196	0.000315223937903993	0.000761942141818832	0.000935587272301072
6	2.99784984627537	2.25790753991853	1.34101405252684	0.649974521792965	0.272565332316469	0.106744756729205	0.0418479338872158	0.0173328721341114	0.00987589568087145	0.0126988886133852	0.0205379466101745	0.0242200445300379	0.0187461135930762	0.0100750779511315	0.00592201793568166	0.00553726204949263	0.00460412514324866	0.00261269443480245	0.00113365935601781	0.000616915309920944	0.000726836229562219	0.000995262957033143	0.000914428612954612	0.000541191650735691	0.000403212657798947	0.000492062947980441	0.000418594929453756	0.000247063853758674	0.000330402628056649	0.000608255677191037	0.000662010301388583	0.000618724731781753	0.000844484263699653	0.000912522596909182	0.000621882844408685	0.000625605322281599	0.000918278453904032	0.000856356021071434	0.000621223129645934	0.00100136273094781	0.0019330683966606	0.00229407004859242	0.00161128299004888	0.000732068491831022	0.000350918525245047	0.000376533176658659	0.000628392832585961	0.000938836567453417	0.000922719253903198
7	4.03752210061231	3.07862483709011	1.86646885839561	0.924754939467188	0.393638106072109	0.153369748110064	0.0557187366644362	0.0167025722793272	0.00471519102775425	0.00964976834901459	0.0217599846704301	0.027134190023	0.0196176655941276	0.00796603548070652	0.00285105159789006	0.00376369397918156	0.00449725843144675	0.00302849937738957	0.00118614199021869	0.000375151440601928	0.000523017275524271	0.000858482239726722	0.000725160963803344	0.000276038214825784	0.000137128211885556	0.000302294680949177	0.000265121456094718	6.2766232377062e-05	0.00013786456388048	0.000373313109799835	0.000317218299738691	0.000202050664734014	0.000405763781099354	0.000468945201900812	0.000184027783062483	0.000223628607232432	0.00059192255974684	0.000509754001374304	0.000189526542375436	0.000693878842527617	0.00191832534023705	0.00245721581040639	0.00173438486958992	0.000686150827010909	0.000230546627089624	0.000417675148381308	0.000888974857999469	0.00122481370388972	0.00108527370765821
8	5.24699312608286	4.03330848368056	2.47792987154642	1.23580847717914	0.518673994563545	0.194618336401799	0.066863975448866	0.0164071485768925	0.000302172746055061	0.00692904567283919	0.0234192983406094	0.0311549026371404	0.0222291827010786	0.00742487675643138	0.000419248717964	0.00183448293144018	0.00407642232083708	0.00331115794411413	0.00120703355534316	6.94226335489071e-05	0.000245171188069193	0.000730883439261052	0.00065258564188427	0.000177672619254799	7.31967677602814e-06	0.000185925941054951	0.000194935710244729	2.79274818349244e-05	9.43556465454628e-05	0.000261194536230837	0.000144136101578317	1.80719314970485e-05	0.000206686475529802	0.000276248169242261	4.3334472095981e-05	9.77026816737293e-05	0.000425044169880504	0.000296693436077904	5.71248988997422e-06	0.000701224462244147	0.00220116196382123	0.0028910754969184	0.00204959974369821	0.000684461740726442	2.01727110881805e-05	0.00032760355663325	0.0010964014651799	0.0016010921385183	0.00141285877977844
9	6.65421378832403	5.14819690812225	3.20196397948803	1.60645898522663	0.66385515666623	0.242119006131441	0.0886360436544755	0.0338709010854805	0.0146524328032159	0.0185164850541541	0.0342770813928353	0.0418478800983607	0.0311685935538736	0.0127757649402434	0.00220377455051358	0.00203420930913342	0.00453934146250853	0.00427337241257392	0.00203836380604034	0.000475545750345328	0.000398636099053996	0.000859620546745537	0.000843197531090995	0.000383968871633182	0.000134130814343143	0.000237868039719838	0.000293354899601602	0.000219404224890973	0.00026140812556448	0.000311760641250981	0.000147954801300416	3.57870851820349e-05	0.000206015914193792	0.000315694420615965	0.000214826248905313	0.000301254781944013	0.000545443222196181	0.000484063428557339	0.000518563099553718	0.00159854498874892	0.00333190053211771	0.00404306621825147	0.00299722555519522	0.00127242678766532	0.000329936563207414	0.000634585722368882	0.0016009738812584	0.00226856287468566	0.00206494657991998
10	8.3341714236139	6.50596804918113	4.12080175851716	2.10265070075215	0.864718794396665	0.301926555636202	0.113713584289747	0.065830718565345	0.0552682039046725	0.0587570625868045	0.0690136752096329	0.0711350376613273	0.0559100083207481	0.032051830190562	0.0148806929881039	0.00919028838720219	0.00883579893614854	0.00764555808799586	0.00491995930437498	0.00265229401859385	0.00182907606670225	0.00181597964886769	0.0016532929853011	0.0011504437218433	0.000748723219723458	0.000679299569975835	0.000734297634486111	0.000750781791857087	0.000744797446689635	0.000640420347733567	0.000407373054679925	0.000297986679322768	0.000467450720937986	0.00068617865444005	0.000809909084319411	0.00101049663058276	0.0013106499206371	0.00165246621981706	0.00250120288182943	0.00432246295984453	0.00634247489635371	0.00696607794899964	0.00566572460293797	0.0036081575435251	0.00232816465849486	0.00238624163740273	0.00322553523696454	0.00382924613864694	0.00353969565378585
11	10.4237326469831	8.25618932618623	5.37750772612239	2.83518049727135	1.17778159033334	0.37279874532739	0.103012154677383	0.0666053931691623	0.0940843962941547	0.124305381550472	0.141957381094749	0.139898526144954	0.116528479274973	0.0821754962366489	0.0522016711389145	0.033980636418817	0.0245492427383048	0.0183335710144367	0.012987915090256	0.00886271647131179	0.00639592241670078	0.00512474569296916	0.00424531693489848	0.00337171043244333	0.00264600794805685	0.00227267222018641	0.00218522033536797	0.00216359896239214	0.0020301168567865	0.00171698809068801	0.00134893281662431	0.00121000606322284	0.00144899769400212	0.00192847001858346	0.00248484574834487	0.00315013918973611	0.00408791228082928	0.00558772657818294	0.00798710931472338	0.0110585473401467	0.0135549206917373	0.0140538873543421	0.0123996126639518	0.00988538713748938	0.00801298618090099	0.0073721236645538	0.00753235306530491	0.00760782438973597	0.00696529495571233
12	13.1331282562482	10.6288948416427	7.20306768354984	4.01214547222679	1.76191207120397	0.545206096138068	0.0788815696193983	0.0129527754209994	0.0962033500967901	0.196672966749131	0.261279940919722	0.276488696775371	0.249011454786483	0.197657924255299	0.143647703205699	0.100241395581691	0.0698996712965266	0.0493287279348543	0.0350907957376328	0.0253056258401903	0.0188699103616353	0.0147397409735243	0.0119400139035782	0.00984588691327749	0.00827038305161443	0.00722989021260306	0.00663601922070435	0.00622070304761931	0.00570777098357944	0.00503303228381219	0.00442672260043926	0.00426172330271094	0.00476918829653259	0.00591441719103331	0.00757079962577936	0.00977779970695987	0.0128116422659224	0.0169686788861466	0.0220800884591593	0.0270731684067661	0.0302442222862064	0.030400195435324	0.0278468374419233	0.0241230962247793	0.020800787774783	0.0185776792283142	0.0172242210877038	0.016055979121906	0.0145057102435771
13	16.7649476852677	13.9683670538664	9.978132941026	6.03828760415058	3.01769074639497	1.17330387536087	0.310240634637757	0.0736624439073255	0.147057365643003	0.315783454558637	0.458787262738725	0.524546582773317	0.509622352948602	0.438806278991011	0.345398157518191	0.255718382539721	0.182885704872604	0.129270493119911	0.0920397786840538	0.0671314104695287	0.0508412312679823	0.0402012588263271	0.0330456502571014	0.0279900893435088	0.0242967769177302	0.0216051123608718	0.0196332082898638	0.0180439008998151	0.0165573199120423	0.0151669757688272	0.0142181286643299	0.0142387273145124	0.0156562571509944	0.0186529394600286	0.0232662098651285	0.0295628543851073	0.0375892769769015	0.0469768943345438	0.0564723126264908	0.0639627593741303	0.0673447399876028	0.0657760873918193	0.0602543193054013	0.0529618661936388	0.0459741896408127	0.0403681865437083	0.0361457263285454	0.0326927842934868	0.0293676273315829
14	21.7272644346479	18.7496666163612	14.2534650558275	9.54129332092976	5.62907407276526	2.94946881219844	1.43460571398745	0.775616971554334	0.635767227301175	0.742837960855733	0.905200456539146	1.0077611392014	1.00516443753197	0.906685129347454	0.751374363668455	0.582388459926873	0.430595973501356	0.31035862164119	0.223313048246413	0.164300744401882	0.126002731600937	0.101560687173622	0.0856799633059781	0.0748198520013522	0.0668960019375532	0.0607849879839636	0.0558608185420383	0.0517384988904404	0.0482709886532083	0.0456707424332386	0.0445454013179951	0.0457364561257621	0.0500405462037585	0.0579847379883069	0.0697232612626352	0.0849372708749292	0.102583636941177	0.120570105884685	0.135755727231801	0.144694406383644	0.1450285964151	0.136736988996045	0.122290177782362	0.105499382045011	0.0898204504346242	0.0771595763051717	0.0676828463694649	0.0604342206746998	0.054244715256446
15	28.4876880999016	25.4915005751084	20.6085645862789	15.1740768781973	10.3277054709416	6.67123041784055	4.2795582175511	2.92203571599844	2.28195515659251	2.06967280419209	2.05160911684604	2.0554822864022	1.97851958679738	1.78975874305592	1.51450221320003	1.20503643624201	0.912139031380064	0.668553397847922	0.485980721157534	0.360453008379013	0.280000526311649	0.230887486491098	0.201270543718665	0.182600590442101	0.169559420721108	0.159301419926916	0.150581919156131	0.143114511993025	0.137249060966348	0.133857744885488	0.134232110962893	0.139851395851894	0.152009207087067	0.171368840154255	0.197511525719123	0.228520028157926	0.260713725576844	0.28881243842062	0.306857098836202	0.309922789864385	0.296060270793392	0.267436330668003	0.229837158377657	0.190592108114293	0.155943181941874	0.129180337578072	0.11031556110948	0.097162822695897	0.0870325811979904
16	37.4174271428118	34.5123008088394	29.302869508644	23.155555321805	17.3348445360026	12.6178513177812	9.23063364288496	7.02378982982901	5.69837255608894	4.95038242856156	4.52074547524561	4.20395950455911	3.85732326772136	3.41283162637851	2.8749779687183	2.29748433637489	1.74910331597859	1.28466895029747	0.931127593899873	0.688261241621259	0.537808991008088	0.454215940513411	0.412844771918796	0.394389654656214	0.386072032012942	0.380878201668277	0.376032541770733	0.371503044235735	0.368883129746303	0.370642985423812	0.379564921104333	0.39816441472056	0.427990602209506	0.468826182712899	0.517930284580303	0.569587090786792	0.615319123260389	0.645106247937054	0.649685756946132	0.623463389905122	0.566966140550193	0.487563769138501	0.397728934666679	0.311265410801873	0.23904941717946	0.18615373898639	0.151509483952614	0.129951097841715	0.115379361936346
17	48.5554580329108	45.6079194203581	39.8578900553419	32.747544810822	25.7221747438063	19.7895892366782	15.3626206931417	12.3684395143254	10.4764146923371	9.2961506007526	8.48440524967952	7.78112493270303	7.01803726588779	6.12137486513688	5.10504989109855	4.04631116955923	3.04748912236973	2.19780503936878	1.54885023669981	1.10882100825572	0.851624127413788	0.732690439926721	0.70408123122098	0.724778476928771	0.765371659476536	0.808393342227785	0.846201756768597	0.878035111248786	0.907220956834107	0.938906641316912	0.97827417406274	1.02905098416094	1.09217758701739	1.16466530223104	1.23889127974964	1.30274838618493	1.34108834324484	1.33865564129657	1.28416183442674	1.17442857777516	1.0169952513592	0.829698155855139	0.63670951731244	0.462077221945516	0.323136134794881	0.226432760924459	0.167732920630359	0.135798198707806	0.117956204304808
18	61.4664256486876	57.9143684045686	50.9350242783887	42.1408370284267	33.2750800379728	25.6953610116977	20.0921335712558	16.4965698885068	14.4890589593796	13.4635229678551	12.8379129456257	12.1732271670386	11.2157578884536	9.89111795959786	8.26961908794448	6.51345839343728	4.81588168542558	3.34592742761913	2.21168249014182	1.44820960419318	1.02732956881839	0.880231310932571	0.92265675701103	1.07515673105941	1.27514379072674	1.48103859023132	1.67075570796674	1.837182843793	1.98276537136632	2.11444913910385	2.23949155525862	2.36221671825339	2.48167557384639	2.59028435529274	2.67371241256058	2.71241075208226	2.68505471247906	2.57371390591547	2.36980224518381	2.07906953686677	1.72354022758757	1.33883489486315	0.966820851445971	0.645530246227385	0.399783045146496	0.236031114251782	0.143345721635271	0.0998955961528763	0.0819972020136984
19	75.4950095881634	70.3444003192577	60.9861596293385	49.3221876555851	37.5381872906523	27.4948177490063	20.296822460092	16.1621398752956	14.5737164800271	14.596567352365	15.2184218573564	15.6106339338432	15.2669258102555	14.0267322298614	12.0150979809879	9.53729727168943	6.96299499976846	4.62733288144926	2.76625948600756	1.49171819694611	0.801396944093075	0.610564956883251	0.791607389765198	1.20953548963591	1.74680006992109	2.31580115152988	2.8610308936646	3.35437579400878	3.78711366802496	4.16128162358476	4.48202577918965	4.75169724468422	4.96599287058693	5.11230805028357	5.17049984605929	5.11622606870375	4.92672636684324	4.58825746006123	4.10351330212946	3.49663394378677	2.81336581755674	2.11498258701603	1.46663741859923	0.923181607614438	0.517019415585041	0.252314550907524	0.10766297305607	0.0460761665165233	0.0282919415355553
20	90.6938976148584	82.8729826365505	69.9277734904812	54.1368881546192	38.2283221419269	24.680408739492	15.1399158816105	10.1330971840009	9.12220462093878	10.8349266389994	13.7191961121857	16.3691334126728	17.8142407337748	17.6314283309878	15.8989034779305	13.0466864968199	9.6684562841166	6.34976750991991	3.5473787334292	1.53183423155789	0.386766048742782	0.0470806727282771	0.354885628232523	1.11502045697977	2.13849516190299	3.26911543858096	4.39406599001609	5.44238255876752	6.37620780189806	7.17918976080351	7.8451639430761	8.36901257226871	8.74067398689667	8.94274526187898	8.95183048322663	8.74348317002065	8.30005256137225	7.61991410050691	6.72565192332445	5.66822635749147	4.52453942515282	3.38739837546321	2.34940676443268	1.4848895152361	0.83537276529318	0.403484984103537	0.15740646466459	0.0442013464282532	0.00715905610564311
21	109.402547821366	98.4942241343933	81.4673540924218	60.9594225963535	40.212189824695	22.3130251348569	9.49624805018865	2.71053756830592	1.55839983417401	4.58470496742173	9.78582954701432	15.1644064179974	19.1732324381244	20.9558094093927	20.368625750529	17.8332147256175	14.0985911197783	9.99563944777144	6.2434743280841	3.3367984182749	1.51449250213896	0.790223149835681	1.01779012409197	1.96539913130611	3.3802214506617	5.03354285019149	6.74460136960983	8.38640597046	9.87922645839635	11.177664410731	12.2561725734413	13.0964242738513	13.6785925195743	13.9775849198132	13.9645203000187	13.6130097962873	12.908934501647	11.8613983827209	10.5116552518745	8.93654810711616	7.24382844133022	5.55877729299825	4.00438520960093	2.67996667436213	1.64430523746201	0.908473599393121	0.440468980472778	0.179838002335257	0.0571470896363972
22	137.968133982862	125.095854965999	105.071836506208	80.713053778328	55.565526162972	33.1446895554518	16.1879415009287	6.12756408136536	2.91775416445849	5.2341239313229	10.9521070112754	17.7411620122748	23.6028645923256	27.226365116011	28.1095524591949	26.4685827200362	23.009044184944	18.6492788276519	14.2739639366714	10.5660315767781	7.93127479547477	6.50319651501739	6.20085798577799	6.8095109942478	8.05919855447706	9.68580788412162	11.4684612937831	13.244325284873	14.906111637384	16.3890359762317	17.6536295984702	18.6694811746821	19.4034052521205	19.814048382287	19.8536082843554	19.4760555247066	18.6499319579321	17.3725524991102	15.6815820031133	13.6599537889408	11.4312939054167	9.14539006804285	6.95623397381558	4.99776912161287	3.36362720262239	2.09620687601088	1.18762132052127	0.591316116689894	0.239954230094913
23	187.796214369717	176.302665247077	156.547342086459	131.185847987815	103.694207326138	77.681730685032	56.1784834774138	41.0823222719101	32.9005124673064	30.8304007039355	33.1251475349501	37.6175387318006	42.2486072846239	45.4705463476418	46.4503121279522	45.0675225493758	41.7550671757574	37.2594991662749	32.3986578181387	27.8733906277044	24.1604789393793	21.4860083633828	19.859525479712	19.1415197115748	19.1183095482927	19.5655825880545	20.290794463184	21.152549858618	22.0605454443315	22.9624289685721	23.8245404947537	24.6127319920925	25.2780050697735	25.7500034099892	25.9396280541427	25.750247122721	25.0951996528171	23.917742402917	22.2086227705244	20.0165006031407	17.4477486744703	14.6546224581262	11.8138244104294	9.10017447931554	6.66150149969805	4.60043910550635	2.96665359036251	1.75991309626392	0.941442541944549
24	275.116031234484	270.781323955891	256.901887950366	235.540115932305	209.647465475029	182.515723895106	157.173191772366	135.871174318791	119.777749827616	108.93419919293	102.455797554448	98.8968907059946	96.668308052206	94.3993050421168	91.16984040943	86.5869878027904	80.7246482891862	73.9756955197757	66.8751115020277	59.9439944690814	53.5848521627157	48.0368453197396	43.3822835477409	39.586010077197	36.5473767970528	34.1481757047329	32.2862681579594	30.8912120157418	29.9233395156983	29.3608935209071	29.181124952501	29.3411820760628	29.7637062362232	30.3306585672608	30.8872226565739	31.2557426895314	31.2576809873593	30.7397635307432	29.5992200952558	27.8027438208173	25.3947654899658	22.4927974429949	19.2704814181305	15.9317976559253	12.6818304951298	9.69996496345509	7.12031657611068	5.02199513101192	3.42923613349089
25	419.289343566259	430.013680740499	429.649722618414	419.246631808047	400.798144200585	376.871219659066	350.156007456148	323.038166620103	297.283505853652	273.890226624391	253.117373819562	234.654097436003	217.865529393351	202.04382283711	186.605953630228	171.205918192343	155.757971850855	140.390622622274	125.363075760863	110.97613930005	97.5013156895602	85.1396964700392	74.0108539835642	64.1641064830231	55.6012585072694	48.3005197154267	42.2342746412679	37.3771236761833	33.7039716837392	31.1803241989579	29.7482795738304	29.3121727382715	29.7276794243122	30.7975883369505	32.2764390603121	33.8848080000382	35.3322740455848	36.3462353632133	36.7021654871074	36.2500454471891	34.9319480764593	32.787177954863	29.9437317065785	26.5975740115026	22.9836166911993	19.3437227760762	15.8972098869477	12.8182617158447	10.2227766412887
26	639.538323799445	674.360733404714	696.196256619876	704.745774762359	700.697656646554	685.541635668404	661.287435558663	630.149219672375	594.258148424954	555.451450195304	515.162499117867	474.409974022478	433.862650431101	393.94472816979	354.946144404556	317.110900759455	280.689688273623	245.956269775558	213.196583131917	182.683765962059	154.651653873384	129.275463088619	106.663431025732	86.8588841874814	69.8494854655654	55.5794424728336	43.9608489350785	34.8814874098062	28.2078132957512	23.7831371924206	21.4220936902742	20.9033099496987	21.9627557558204	24.2905016008219	27.5334137893672	31.3055673805152	35.2068513183802	38.8485377528608	41.8828297628282	44.0320362387904	45.1124716766816	45.0486899320818	43.8752028718255	41.7250803229745	38.8072407352241	35.3762375755883	31.6994667328472	28.0267629269311	24.5664107223376
27	949.851063872556	1017.07456068182	1068.84499426546	1103.29988783844	1119.59929439638	1117.91169165054	1099.29624077826	1065.5108524899	1018.78385425353	961.586719106604	896.437536519951	825.752659579642	751.750919879565	676.404188308973	601.421826632031	528.255089490866	458.109817703185	391.96007532951	330.559923349207	274.453962900117	223.989013839354	179.329391212392	140.477214466336	107.297687818882	79.5478885492744	56.9066436406385	39.0026946532421	25.4385194309053	15.8077935086313	9.70540977909338	6.73010671442515	6.48094659066084	8.54997061929576	12.5141425460719	17.9299783850911	24.3339011080926	31.2503232544399	38.2078753721876	44.7623545695036	50.5232669439022	55.1796945553584	58.520941454728	60.4481114630832	60.9743060836694	60.2131538851615	58.3574251887693	55.6510926379883	52.3590479055691	48.7386650664736
28	1353.00092289379	1457.70671333899	1543.61998111732	1607.27115003274	1646.26354417588	1659.40659936176	1646.74278269461	1609.47439338337	1549.80795353807	1470.7412239449	1375.82038133082	1268.89303993185	1153.87785566458	1034.56502658731	914.455601063268	796.64218892293	683.729929275519	577.794367009744	480.371852211364	392.477707158707	314.647275833646	246.99482499427	189.285037635494	141.011605745077	101.477333796529	69.8703485333653	45.3315659654878	27.0095168734142	14.0999354907717	5.86907613942028	1.66140105091646	0.893909130183797	3.04075918301348	7.61278915375528	14.1368792024596	22.1397500202947	31.1397307825031	40.648403263343	50.1820844078829	59.2811913296739	67.5340025153322	74.6004861367136	80.2318717757807	84.282474539044	86.7117401787928	87.5762370957735	87.0130011789353	85.2169144313266	82.4154614668062
29	1836.99418973342	1979.20358283134	2098.30905260058	2189.43241637124	2248.85834348244	2274.27856562831	2264.92826456916	2221.60523253859	2146.57496279237	2043.37609265449	1916.54922670365	1771.31732534066	1613.24738510501	1447.9214291648	1280.640604593	1116.18035219712	958.60807172798	811.168214987492	676.233873140877	555.319053556487	449.142163539944	357.728797548308	280.540728327952	216.617929121413	164.721351073804	123.46585784445	91.434965492311	67.2716285798298	49.7420373872129	37.7720471760862	30.4582723455053	27.0578938509673	26.9627189933206	29.6638968846655	34.7138647919386	41.6915661292398	50.1757957481423	59.7298298447448	69.8985036294931	80.2168854344362	90.2279538160749	99.5054711649802	107.677731945038	114.448089590884	119.609041859761	123.047974356593	124.744153045285	124.757939446748	123.214249781291
30	2377.21253209521	2551.93452582149	2698.62688366861	2811.43292694366	2885.77873468457	2918.6803682797	2908.94143935161	2857.22348644557	2765.98420405555	2639.29142025231	2482.53227768671	2302.0460251833	2104.71428796637	1897.54428175165	1687.2783115221	1480.05763109658	1281.16122766821	1094.83138826371	924.189061303698	771.233981578917	636.917998706009	521.275484975467	423.592265004958	342.594118141576	276.637264660501	223.885935945611	182.465666549172	150.584861185805	126.621071911531	109.17195064209	97.0738003926749	89.392907174434	85.3963380809261	84.5096368045447	86.2688699385202	90.2738411339765	96.148093135996	103.509694859301	111.954935872412	121.055129482727	130.364976380586	139.43956594669	147.85624587056	155.237350205446	161.270126953964	165.721044522183	168.4428082942	169.373675280169	168.529811845967
31	2943.12121084504	3141.99367695806	3307.92431862463	3434.59329180706	3517.06854808142	3552.12737330153	3538.46912132252	3476.79984278457	3369.78130705492	3221.84952485381	3038.91981891929	2828.00538924309	2596.78310407567	2353.14327790274	2104.75933285781	1858.70883025558	1621.1701631322	1397.21025406428	1190.66905523869	1004.1376023969	839.018747117392	695.654115869486	573.497624060924	471.314992856262	387.389891029201	319.720082036344	266.190734502959	224.716287429425	193.346454956933	170.335730181651	154.178855938213	143.617049244279	137.621271200669	135.359570007206	136.155575679563	139.444695024814	144.733558293511	151.566926939467	159.504718207483	168.110181816578	176.948729115442	185.595613756127	193.649721620641	200.750232491875	206.592897050271	210.943097462104	213.643636020044	214.616187079819	213.856393744538
32	3505.10078606444	3718.30619445788	3894.18574577781	4026.39097222198	4110.01057435324	4141.87137180134	4120.73690782105	4047.38654097416	3924.5680992169	3756.82818937855	3550.23482651605	3312.01600913161	3050.14426683605	2772.9004308218	2488.44971469804	2204.45985084107	1927.78508000858	1664.23208308675	1418.41545578744	1193.7020412725	992.236205321369	815.032592549695	662.119390710451	532.713717436921	425.411241735023	338.37418528234	269.504933633807	216.59611738928	177.451735468509	149.977316927507	132.240000611554	122.501616457236	119.229341246058	121.089311125795	126.928784415007	135.752163831592	146.695516111162	159.003276604593	172.009702263633	185.126443236944	197.836445916976	209.693380605556	220.324996801991	229.438319803321	236.82445378188	242.360948911791	246.010180708937	247.812896706272	247.876898679552
33	4039.95631931707	4258.07825590829	4435.39228378748	4565.83365668903	4644.76053480073	4669.21704600209	4638.10535526688	4552.25304341736	4414.37035434397	4228.90070024401	4001.77630890886	3740.09818515839	3451.76491647063	3145.0777918397	2828.35002379649	2509.54567119778	2195.96953640216	1894.02344996728	1609.03767971961	1345.17945652146	1105.43447645871	891.652254804571	704.642714179459	544.309520262675	409.805367758832	299.695441371891	212.117298761592	144.928064431561	95.832711674526	62.4900205424474	42.5952870965727	33.9408646892384	34.4570677496877	42.2368588615567	55.5481185707109	72.8372440712207	92.7274330333512	114.014381734757	135.66135891838	156.794798951825	176.700772791809	194.822016566327	210.754686738132	224.243712875063	235.17555777654	243.567368288038	249.551879215751	253.357961887262	255.287312065121
34	4536.87814381093	4753.28678372653	4926.79173053898	5051.8549517728	5124.29587782894	5141.50990909182	5102.60922195207	5008.47557271332	4861.72112865934	4666.5600753789	4428.60022691682	4154.5694925843	3851.99631713364	3528.86574674404	3193.2734087882	2853.09845903194	2515.71366779551	2187.74666541446	1874.90143010077	1581.84390337558	1312.15066465595	1068.31531706636	851.803944874345	663.148874591642	502.069040972177	367.605433478552	258.261187262464	172.137631586121	107.059739380061	60.6866656028562	30.6051877793906	14.4056932357955	9.74178098234259	14.3755111542886	26.2108454949977	43.3179258369888	63.9506110442293	86.5592304146523	109.799912568392	132.541209126918	153.868137137633	173.083282656408	189.704290417468	203.456939894564	214.263082564024	222.222972840171	227.591929604024	230.751763417665	232.17793212258
35	5000.43039404443	5213.21521926928	5382.85348312095	5504.51119303564	5574.60412631529	5590.9697599189	5552.97465556115	5461.54996780157	5319.15246382767	5129.65341708376	4898.16253730359	4630.79831507342	4334.41943456103	4016.33398146154	3684.00390160209	3344.76153734716	3005.55320074652	2672.72186248088	2351.83745495216	2047.57936333389	1763.67177359792	1502.8689938718	1266.98493466851	1056.95880949784	872.947889409817	714.437807441305	580.361371981629	469.217956781498	379.187093247872	308.231685123298	254.188091522449	214.842003832863	187.990438983422	171.491199264538	163.301771512837	161.509867540383	164.357693899012	170.261661611966	177.828701075537	185.86973425314	193.410269766547	199.697605850105	204.20380942669	206.623519869858	206.865710401392	205.038811047955	201.429016243809	196.472113591605	190.719715104412
36	5441.30585623815	5651.97990795929	5820.9646628784	5944.17209624232	6018.6212577689	6042.56685781903	6015.57583786569	5938.54702121055	5813.6723741321	5644.34199184764	5434.99837780691	5190.94863674325	4918.14561311351	4622.95059493164	4311.89085974274	3991.42503857226	3667.72807282206	3346.50557214029	3032.84484323027	2731.10698568376	2444.86149282344	2176.86199652307	1929.05936754794	1702.64649071469	1498.12777973635	1315.40591656249	1153.87836678109	1012.53685275768	890.064033456077	784.922991720853	695.436604691924	619.855317265593	556.413120518587	503.372557907896	459.060281934768	421.895043478284	390.410033740582	363.271264967831	339.293243981215	317.452647934372	296.900142746121	276.969972165414	257.186555050332	237.267105101493	217.119252293548	196.832796115368	176.665033465707	157.019537447735	138.418764653387
37	5855.70111234491	6064.17714006249	6233.11755464311	6359.07288934314	6439.54502152851	6473.08215649424	6459.33334434278	6399.05932265154	6294.09888577599	6147.29247497789	5962.36708461891	5743.78871551357	5496.59032385451	5226.18439251711	4938.16981401261	4638.14269372461	4331.51998282553	4023.38360559066	3718.35107009453	3420.47658897919	3133.18464911287	2859.2359182843	2600.72351384158	2359.0961075534	2135.20319344254	1929.35715090806	1741.40650189299	1570.81495612972	1416.74139674204	1278.11678881245	1153.71499054987	1042.21550165281	942.257194744941	852.482957880255	771.575866328688	698.287963953909	631.462959647062	570.054149041583	513.138693724886	459.929082008197	409.78221763603	362.206197055553	316.864497701188	273.577053705986	232.31757115322	193.206445286413	156.498783123764	122.567287818259	91.8800951916338
38	6213.84830762534	6414.02942090734	6576.36026394333	6697.87932357787	6776.43992540854	6810.78392347266	6800.58460055653	6746.45649964031	6649.93153374359	6513.40240698188	6340.0360167857	6133.66099075754	5898.6347464794	5639.69637126179	5361.81214748749	5070.02067169303	4769.28423512257	4464.35248215536	4159.6433982673	3859.14547888164	3566.34358593796	3284.16960737015	3014.97769084297	2760.54261232832	2522.07883177531	2300.27703112635	2095.35445010399	1907.11513496318	1735.0162754552	1578.23708801404	1435.74715767739	1306.37171877947	1188.85197444592	1081.8991705443	984.2417025846	894.665007621516	812.044354915286	735.37089080626	663.771420244287	596.522436230884	533.058863772046	472.977896029463	416.038197243361	362.154657110878	311.388826625981	263.935160476199	220.103242056399	180.296271634532	144.986246227476
39	6477.2717499865	6658.18493669334	6802.03733978134	6906.27123219242	6969.04343428182	6989.28659741422	6966.74693052772	6901.99650909931	6796.41938855513	6652.17188137152	6472.11848634291	6259.74601699915	6019.05940524079	5754.46340526233	5470.63495251625	5172.39121758521	4864.55842560661	4551.84629438975	4238.73249962956	3929.36093778198	3627.4567706153	3336.26035137368	3058.48120503677	2796.27231760345	2551.22413048322	2324.37687728437	2116.24927315775	1926.88109192909	1755.88685260309	1602.51768257551	1465.72841854646	1344.24712851073	1236.64446479875	1141.40056162017	1056.96754320059	981.826084453338	914.534842732067	853.771938761543	798.367994766098	747.330530757466	699.859773274677	655.356145781389	613.419890291359	573.843420918846	536.597137489661	501.80953587913	469.742544622087	440.763095878286	415.312002317759
40	6635.50718159342	6787.50600239643	6902.74038305784	6979.02767928	7014.82485048393	7009.28095885551	6962.27133941762	6874.41183780525	6747.0522392082	6582.248791414	6382.71652063232	6151.76281306543	5893.20445108452	5611.27091639635	5310.4972746382	4995.61031382961	4671.4118081588	4342.66281223289	4013.97276131665	3689.69687060338	3373.84490896926	3070.00389384126	2781.27664216829	2510.23744918069	2258.90548370273	2028.73581740002	1820.62737413441	1634.94651933904	1471.56452791537	1329.90678698174	1209.01131549122	1107.594019253	1024.11804496456	956.864643665124	904.003092018028	863.657435727354	833.968098111112	813.146722443034	799.5229731494	791.582392962759	787.994786519914	787.632963018261	789.582010544624	793.139583550024	797.807955495481	803.278815544682	809.41196759794	816.209219754896	823.784831687044
41	6733.158086428	6854.45579907408	6939.46327249871	6986.31995285796	6993.73283003577	6961.02111850884	6888.14677097531	6775.72949702827	6625.04544719402	6438.00925520535	6217.13968712113	5965.50970203771	5686.68226249628	5384.63372088296	5063.66703063524	4728.31737030026	4383.25301057899	4033.17438998583	3682.71438903207	3336.34270626156	2998.27704727297	2672.40354983069	2362.20849803388	2070.72294322493	1800.48136813001	1553.49502423406	1331.24006153513	1134.6600749051	964.182231083311	819.745731328822	700.841020516762	606.557884182744	535.640387268065	486.546504969892	457.51027642543	446.604371883394	451.801096507994	471.030049520105	502.230904599217	543.400063631485	592.630247576814	648.142411914672	708.309696725604	771.673430811319	836.951494527586	903.039598046192	969.006243326406	1034.08230396918	1097.64627426921
42	6873.53750598504	6974.28093738113	7040.02857089604	7069.14875068113	7060.4958606126	7013.44796938838	6927.93394268042	6804.44898579874	6644.0578969647	6448.38566065962	6219.59538040583	5960.35392744216	5673.78605222129	5363.41805569355	5033.11243382457	4686.99517984423	4329.37764423435	3964.67500453796	3597.32348037467	3231.69844100752	2872.03549372456	2522.35651428954	2186.40239154676	1867.57401505781	1568.88274749147	1292.9113039626	1041.785621167	817.157952935726	620.201088532838	451.613267754496	311.633073594494	200.063328275487	116.302809249326	59.384443646247	28.0185356399189	20.6395320507805	35.4548357917692	70.4942310038487	123.658582700217	192.766610754432	275.598705359343	369.936940185288	473.600641613932	584.477078943103	700.547043119836	819.905272898779	940.775860902538	1061.52292266743	1180.65693554012
43	7203.68969839925	7307.58306836621	7379.27625074385	7417.28526259983	7420.52144904651	7388.32271032244	7320.47729375223	7217.23937613274	7079.33585636328	6907.9639944535	6704.77976480292	6471.87703155933	6211.75789422231	5927.2947846343	5621.68511445128	5298.39946794722	4961.12450218552	4613.70184980349	4260.06441474259	3904.17150543334	3549.94426189721	3201.20280315956	2861.60645095229	2534.59827799501	2223.35508849166	1930.74377023475	1659.28476805696	1411.12322405615	1188.00811807304	991.279529354912	821.863933961613	680.277258518009	566.635234915232	480.670447129352	421.755334037842	388.930313426051	380.936123586601	396.24944018532	433.120816483938	489.614012688607	563.645822418388	653.025567676444	755.493514389853	868.757554396563	990.527602426664	1118.54726394719	1250.62243774518	1384.64662221479	1518.62279337599
44	7873.06010433075	8014.4429769818	8128.34628881897	8213.38356895435	8268.46758983406	8292.83522280446	8286.06732085936	8248.10307819859	8179.24842967277	8080.17818069071	7951.93169634828	7795.90212362916	7613.81926848222	7407.72639621529	7179.95136478232	6933.07263214987	6669.88079726403	6393.33643586654	6106.52507471974	5812.61020849976	5514.78530119443	5216.2257275138	4920.04159954288	4629.23239032638	4346.64421065285	4074.93052001008	3816.51696007076	3573.57089214025	3347.97610209154	3141.31301097272	2954.84460033548	2789.50813199635	2645.91261585595	2524.34185975645	2424.76282500102	2346.83891251524	2289.94771965132	2253.20273776104	2235.47840681053	2235.43790587583	2251.56303724549	2282.18555650748	2325.51931045414	2379.69256759394	2442.77996093717	2512.83350774486	2587.91222419142	2666.10991242965	2745.58076141275
45	8952.0381942319	9164.92272718308	9356.4959850063	9525.41690282602	9670.54792851785	9790.97376325616	9886.01701287965	9955.25038749208	9998.50515006829	10015.8755865364	10007.7193481858	9974.65360042555	9917.5469978455	9837.50759206694	9735.86686383476	9614.16015204097	9474.10382782416	9317.5696296538	9146.55663368512	8963.16138122656	8769.54672075693	8567.90994476182	8360.45081127152	8149.34003628052	7936.68882647336	7724.51999247511	7514.74114211131	7309.12040210594	7109.26505671974	6916.60342468015	6732.37022316899	6557.59559149454	6393.09786929355	6239.48014657924	6097.13052749212	5966.22597792368	5846.73956080528	5738.45080313034	5640.95888682453	5553.6983122709	5475.95664925555	5406.89396568369	5345.56350973394	5290.93321603153	5241.90761056618	5197.34970188898	5156.10246685129	5117.00956690538	5078.93496476414
46	10342.2272493464	10644.0386097412	10930.7235089757	11200.9238450256	11453.4001992128	11687.0456761999	11900.8980496024	12094.1499917988	12266.1571992373	12416.4442617738	12544.7081655046	12650.8193623183	12734.8203849668	12796.9220328473	12837.4971998047	12857.0724600576	12856.317570783	12836.0330889892	12797.1363351576	12740.6459659711	12667.6654425825	12579.3656988199	12476.9673250857	12361.7225883102	12234.8976061197	12097.7549845207	11951.5372131778	11797.4510912281	11636.653430098	11470.2382486954	11299.2256414167	11124.5524615278	10947.0649225694	10767.5131794543	10586.5479098174	10404.7188758884	10222.4754085495	10040.1687191508	9858.05591179871	9676.30553984669	9495.00452571598	9314.16624334488	9133.73954778001	8953.61852681141	8773.65274512469	8593.65775208068	8413.42562970588	8232.73536744963	8051.36286430896
47	11756.4458842204	12136.7899036635	12506.6886824547	12864.7379518651	13209.589776347	13539.9632052492	13854.6541664032	14152.5444688842	14432.609796822	14693.9265929576	14935.6777493832	15157.1570431699	15357.7722759634	15537.0470986522	15694.6215244294	15830.2511555025	15943.8051698959	16035.2631347973	16104.710731305	16152.3344918741	16178.4156659035	16183.3233404902	16167.5069522025	16131.4883316386	16075.8534254895	16001.243840802	15908.3483532171	15797.8945152741	15670.640492617	15527.3672453703	15368.8711593647	15195.9572176317	15009.4327870105	14810.1020782222	14598.7613207526	14376.1946767562	14143.1709013311	13900.4407402967	13648.7350413717	13388.7635407078	13121.214274355	12846.753553633	12566.0264347322	12279.657606281	11988.2526141569	11692.3993404963	11392.6696536246	11089.6211473953	10783.7988920572
48	12812.2165070702	13235.1775467088	13650.2189539339	14055.9329192443	14450.9327447158	14833.8615622296	15203.4008103627	15558.2783849709	15897.2763835666	16219.2383698173	16523.0760917478	16807.7755953647	17072.4026842916	17316.1076854147	17538.1294903331	17737.7988523796	17914.5409289558	18067.8770687231	18197.4258526365	18302.9034067386	18384.123012906	18440.9940512273	18473.5203142807	18481.7977392025	18466.0116080044	18426.4332701064	18363.4164434616	18277.3931519875	18168.8693573179	18038.4203422019	17886.6859012765	17714.3653925304	17522.2126996423	17311.0311516569	17081.668442259	16835.0115863662	16571.981946991	16293.5303604751	16000.6323833633	15694.2836795047	15375.4955615162	15045.2906966329	14704.6989832573	14354.7536012726	13996.487236446	13630.9284770381	13259.0983790679	12882.0071955516	12500.6512644114
49	13190.8094505127	13609.2602361247	14020.5827825962	14423.4651918618	14816.6037218685	15198.7100082269	15568.5182489305	15924.7922929904	16266.3325750384	16591.9828398129	16900.6366029238	17191.2432973428	17462.814058638	17714.427105994	17945.2326804782	18154.4575067485	18341.4087493792	18505.4774401401	18646.1413578136	18762.9673474214	18855.6130709652	18923.8281869233	18967.4549607026	18986.4283129945	18980.7753174507	18950.6141632619	18896.1526020422	18817.6859018749	18715.5943344422	18590.3402238312	18442.4645878788	18272.5834047906	18081.3835392521	17869.6183633599	17638.1031084538	17387.7099843501	17119.3631025837	16834.0332400964	16532.732479379	16216.5087604223	15886.4403789788	15543.6304646145	15189.20147086	14824.2897084783	14450.0399514731	14067.6001439857	13678.1162346853	13282.7271636603	12882.5600251768
50	12762.4828661631	13135.0796025409	13500.5742336777	13857.8538519883	14205.8131225184	14543.3599554424	14869.4211753435	15182.9481457106	15482.9223073276	15768.3605898712	16038.3206570646	16291.9059471344	16528.2704720701	16746.6233412656	16946.2329774971	17126.4309958392	17286.6157190004	17426.2553056388	17544.8904714641	17642.1367863016	17717.6865337591	17771.3101236492	17802.8570508566	17812.2563978593	17799.5168815781	17764.7264486252	17708.0514263014	17629.7352398419	17530.096709405	17409.5279431101	17268.4918450525	17107.5192596308	16927.2057757083	16728.2082160822	16511.2408394485	16277.0712835167	16026.5162791497	15760.4371663766	15479.7352438493	15185.3469837974	14878.2391447759	14559.4038145084	14229.8534149111	13890.6157009443	13542.7287842926	13187.2362120308	12825.1821293935	12457.6065545602	12085.540791984
51	11611.897656036	11913.8765859017	12208.8643732036	12496.0070055908	12774.4609682323	13043.3972993582	13302.0056196071	13549.4981080429	13785.1133979893	14008.1203663371	14217.8217907208	14413.5578499152	14594.7094439614	14760.7013118812	14911.004926366	15045.1411465092	15162.6826114767	15263.2558599539	15346.5431622589	15412.2840541359	15460.2765634355	15490.3781231164	15502.5061662566	15496.6384010098	15472.8127656803	15431.1270662869	15371.7383011296	15294.8616789539	15200.7693392988	15089.7887855132	14962.3010427147	14818.7385546354	14659.5828348399	14485.3618892069	14296.6474278266	14094.051885582	13878.2252716382	13649.851868873	13409.646804924	13158.3525170186	12896.7351330796	12625.5807917696	12345.6919241559	12057.883519535	11762.9793976712	11461.8085092705	11155.2012859399	10843.9860601712	10528.9855750621
[truncated: 58 more columns]
