# Supplementary material for: Reconstructing spruce budworm outbreak severity: a comparison of paleoecological and tree-ring signals
Source: PLoS One. 2025 Aug 12;20(8):e0329406. doi: 10.1371/journal.pone.0329406 (PMC12342301; doi:10.1371/journal.pone.0329406)
Supplement: S7 Dataset — (ZIP) [file pone.0329406.s007.zip › Belanger wavelet data/Percent_defoliation/PD_wavelet_significance.txt]

V1	V2	V3	V4	V5	V6	V7	V8	V9	V10	V11	V12	V13	V14	V15	V16	V17	V18	V19	V20	V21	V22	V23	V24	V25	V26	V27	V28	V29	V30	V31	V32	V33	V34	V35	V36	V37	V38	V39	V40	V41	V42	V43	V44	V45	V46	V47	V48	V49	V50
1	0.00859060243497399	0.00624677495608544	0.00341829793660273	0.00137808246014282	0.000368264005070995	4.67271841767995e-05	1.69314469898526e-05	4.37169762551465e-05	5.1932222240477e-05	4.70902469006035e-05	5.15198708082586e-05	8.15311731118735e-05	0.000124981169415014	0.000154580461665942	0.00016266872243792	0.000142607757803519	9.70014701306005e-05	5.42066679550137e-05	3.40158265998449e-05	3.35488003390118e-05	4.46451250889775e-05	5.82533388090932e-05	6.20638808359407e-05	5.23558487243216e-05	3.64459621812568e-05	1.92502242487729e-05	7.34360392706821e-06	6.93755395642969e-06	1.72662301125499e-05	3.8034140864307e-05	6.35109780733843e-05	8.39411890870142e-05	9.56372488577905e-05	9.23829224955673e-05	7.35680017561756e-05	4.88184593037759e-05	2.33270347616713e-05	5.53384598470301e-06	4.23196770360754e-06	1.8026355602061e-05	4.40605351222845e-05	6.86127323915586e-05	7.43078259888454e-05	6.49539744984353e-05	5.29911087695666e-05	4.64071954790045e-05	5.11761028520436e-05	6.67690040736974e-05	7.85045355017405e-05
2	0.015636667849467	0.0112994094845067	0.00613502335145329	0.00245613333951667	0.000653762793959198	7.12596015329978e-05	4.1130308042289e-06	5.06836572993015e-05	8.10127131559022e-05	9.67708452218671e-05	0.000123189262339208	0.000168934682880124	0.00021032198258115	0.000222916397352708	0.000212168820386172	0.000172343066436145	0.000103685183343736	4.37109082149732e-05	1.79705117241761e-05	1.9077819968072e-05	3.47556669228804e-05	5.39016716450328e-05	6.06624607179234e-05	5.05934826190264e-05	3.36889096544624e-05	1.5397050074227e-05	2.39332418722537e-06	1.73800767990221e-06	1.26735302527648e-05	3.54422901015953e-05	6.32638639501585e-05	8.53144115239425e-05	9.88728199255887e-05	9.60052489954596e-05	7.5427928557824e-05	4.93893665623891e-05	2.2690721632194e-05	3.35750006641251e-06	1.63311830706935e-06	1.6684744969558e-05	4.58860285877556e-05	7.16153640915185e-05	7.23410340305343e-05	5.53750084044269e-05	3.77970578086822e-05	2.82763099412128e-05	3.38203616437936e-05	5.36744557678516e-05	6.78754543545398e-05
3	0.0259985484609256	0.0188154379380626	0.0102981822783413	0.00424757098252962	0.00126076992521643	0.000232986968321507	4.42059448603263e-05	7.61345439343e-05	0.000121120712423526	0.000166780895657446	0.000230502855890239	0.000293503439668504	0.000312749166597903	0.000284117613706011	0.000243296843662106	0.000185826825382919	0.000101863871863825	3.16203778679534e-05	3.62282023993876e-06	5.58615356649324e-06	2.23498381150745e-05	4.32289281954369e-05	5.14002969088155e-05	4.26342582321807e-05	2.87479987812085e-05	1.42458605430757e-05	3.34678246049087e-06	2.43341938811042e-06	1.14991371120385e-05	3.14435991772754e-05	5.50995148383399e-05	7.32526444255811e-05	8.61186522292495e-05	8.47706100512314e-05	6.69255699143265e-05	4.64281377709152e-05	2.61031898701602e-05	9.98826158798441e-06	7.80487593366182e-06	2.08838375744414e-05	4.77072462446081e-05	6.85506998815618e-05	6.15588702203003e-05	3.85156876678524e-05	1.87745477567568e-05	8.62833242700593e-06	1.4287872188847e-05	3.51819607718112e-05	4.9075808262229e-05
4	0.0397603198527786	0.0290491021379648	0.0162652470066666	0.00709809467809456	0.00245692351322462	0.00070764850343505	0.000234650546992657	0.000162918824686289	0.000181368325922143	0.00024693189032502	0.000353025660595969	0.000429235690939317	0.000405081686174966	0.000316390741609778	0.000245096735113934	0.000184697097540182	0.000103102859027712	3.30307687663304e-05	4.47020682570439e-06	4.17621798765105e-06	1.6810294951005e-05	3.38196698305587e-05	4.00960701229502e-05	3.26080299322392e-05	2.37713233548043e-05	1.61117536856153e-05	9.22104236116221e-06	7.67545701202998e-06	1.35579987430736e-05	2.7872810568441e-05	4.29537643607825e-05	5.35017541283565e-05	6.37234053825244e-05	6.42011761328654e-05	5.14962208846469e-05	4.03468176829231e-05	3.13315955222929e-05	2.15706388294678e-05	1.86995550151958e-05	2.85033767364025e-05	5.04514080032969e-05	6.36327969312538e-05	4.98004153001386e-05	2.50969733489491e-05	8.04613475362116e-06	2.8588610823699e-07	5.30978189298007e-06	2.28949725150548e-05	3.31118652810749e-05
5	0.0564549044730352	0.0418626824512137	0.0241630571398834	0.0112010854524253	0.00439175707256773	0.00158586148941664	0.000617865034942092	0.000318885122570381	0.000249673059012668	0.000314105751585124	0.000458706019560621	0.000540820901640638	0.000459649366528719	0.00030482922331436	0.000212932270956544	0.000170657397528722	0.000111202427035796	4.91927397060812e-05	1.80004506519407e-05	1.19386027886651e-05	1.81580935300916e-05	2.86437204971982e-05	3.05217979051219e-05	2.27223673065984e-05	1.77433609786986e-05	1.62843941269512e-05	1.27495215612364e-05	9.89480723639877e-06	1.31737378148809e-05	2.26622663639993e-05	2.93792997865837e-05	3.26628492412646e-05	4.00823508463635e-05	4.16481870927326e-05	3.28943576809382e-05	2.94497863257083e-05	3.0915281447858e-05	2.68725585681385e-05	2.28148252418842e-05	3.11720825827753e-05	5.12697813226744e-05	5.96682336963672e-05	4.26765586518598e-05	1.96828644652498e-05	7.43697256889366e-06	3.78456609095155e-06	8.37120611413407e-06	2.02344236881935e-05	2.48458094466738e-05
6	0.0752063704328446	0.0566436077714842	0.0336417114804087	0.016305761517244	0.00683778387860619	0.00267788119085236	0.00104982950419661	0.000434825781552294	0.000247754326273059	0.000318574101478181	0.000515230748669356	0.000607602693340068	0.000470279445386063	0.000252751166131281	0.000148564303557155	0.00013891202102576	0.000115502629817346	6.55440651024308e-05	2.8439851842234e-05	1.54764126633132e-05	1.82339735235182e-05	2.49679331730771e-05	2.29400605522989e-05	1.35767506204353e-05	1.01153033209169e-05	1.23442701401715e-05	1.05011948363334e-05	6.19803414418048e-06	8.2887348305607e-06	1.52591704462932e-05	1.66077003551217e-05	1.55218052138782e-05	2.11853827300296e-05	2.28922447656137e-05	1.56010320598741e-05	1.5694417007151e-05	2.30366406278184e-05	2.14832067800568e-05	1.55844819471694e-05	2.51209568000452e-05	4.84944428060351e-05	5.75508083193996e-05	4.04218862303307e-05	1.83652340851098e-05	8.80341243045112e-06	9.44600130631282e-06	1.57643466378147e-05	2.35523772998591e-05	2.31480459572649e-05
7	0.095015355453131	0.072449543535277	0.043923772453348	0.0217623376642789	0.00926351946473968	0.00360926349609949	0.00131123383046446	0.000393063072487258	0.000110962996701254	0.000227088829949178	0.000512079594016846	0.00063855123160246	0.000461664214619163	0.000187465399294482	6.7094042890232e-05	8.85713346793847e-05	0.000105834370136005	7.12699367735019e-05	2.79135816498493e-05	8.82847117348055e-06	1.23082106063346e-05	2.0202736511452e-05	1.70652754386312e-05	6.49603109202599e-06	3.2270500248116e-06	7.11392677147724e-06	6.23912606825633e-06	1.47708315425838e-06	3.24437865974977e-06	8.78520957633043e-06	7.46512557822004e-06	4.75487570119611e-06	9.5488740198635e-06	1.10357278390844e-05	4.33074167402866e-06	5.26267128109487e-06	1.39297645965935e-05	1.1996084833044e-05	4.46014445069514e-06	1.63291105834864e-05	4.51441155083039e-05	5.78258713718024e-05	4.08154285648682e-05	1.61472465285117e-05	5.42547363842763e-06	9.82918525235336e-06	2.09203219244067e-05	2.88236464194955e-05	2.55398396658792e-05
8	0.115126639627404	0.0884966381980942	0.0543693754667592	0.0271154304535765	0.0113804597454851	0.00427020858259476	0.00146709260343628	0.000359996637337952	6.63010833145022e-06	0.000152033312217109	0.000513853373846294	0.000683583752130931	0.000487740510525376	0.000162912565363644	9.19892496663628e-06	4.0251216320576e-05	8.94426183192802e-05	7.26516079250193e-05	2.6484066932239e-05	1.52323327332755e-06	5.37941147198268e-06	1.60366427589095e-05	1.43186755183186e-05	3.89839496966803e-06	1.60604325207489e-07	4.07948482089954e-06	4.2771722250399e-06	6.12769458554735e-07	2.07029974227541e-06	5.73098697153117e-06	3.16255512918767e-06	3.96524389271512e-07	4.53500105915747e-06	6.06128551417158e-06	9.5082117177506e-07	2.14373854765838e-06	9.3260855876313e-06	6.50988432314894e-06	1.25340313801636e-07	1.53858817846347e-05	4.82966861364234e-05	6.34343897297657e-05	4.49711911952364e-05	1.50180833612387e-05	4.42618540552671e-07	7.18809720136393e-06	2.40566384090076e-05	3.51302838048647e-05	3.10001708931908e-05
9	0.135405744716526	0.104759999973969	0.0651563552044017	0.0326896282822847	0.0135087036172514	0.00492684866734799	0.0018036435079408	0.000689234631106496	0.000298160479771422	0.000376789584471955	0.000697499942194498	0.00085155715607893	0.000634245721009807	0.000259972405619484	4.4844326270854e-05	4.13938648763907e-05	9.23704784376009e-05	8.69583082814308e-05	4.14784042022222e-05	9.67681960944425e-06	8.11179495885903e-06	1.7492308484279e-05	1.715811864068e-05	7.81333342530765e-06	2.72941077388224e-06	4.84034629591261e-06	5.96944130597301e-06	4.46462849111389e-06	5.31936048990765e-06	6.34397738707507e-06	3.01071331516603e-06	7.28226816037973e-07	4.19219147028522e-06	6.42402535989505e-06	4.37147184370944e-06	6.13019500066554e-06	1.10991543180727e-05	9.85014475321658e-06	1.05521741427647e-05	3.25285873808594e-05	6.78004174834935e-05	8.22718370096814e-05	6.09901592126076e-05	2.58924498463513e-05	6.71383689665962e-06	1.29131036448823e-05	3.25780126036648e-05	4.61626955872788e-05	4.20193336656127e-05
10	0.156550631651658	0.122209318219562	0.077405909408015	0.0394965832371629	0.0162430392396654	0.00567144477774143	0.00213601719272228	0.00123657650528845	0.00103816825833627	0.00110370363104094	0.00129636575701553	0.00133621382527507	0.00105022403228505	0.000602067560994366	0.000279521714672376	0.000172632092495828	0.000165973296479339	0.000143615590220987	9.24174339176682e-05	4.98211859142122e-05	3.43577062465799e-05	3.41117006894391e-05	3.10557640344181e-05	2.16101496093484e-05	1.4064156713631e-05	1.27600899183693e-05	1.37931838278978e-05	1.41028253168357e-05	1.3990414260191e-05	1.20297753506959e-05	7.65217149809401e-06	5.59743740566485e-06	8.7806815949956e-06	1.28893079249735e-05	1.52134834149644e-05	1.89813573250221e-05	2.46194927510815e-05	3.10402339172443e-05	4.69830617990281e-05	8.11939510552005e-05	0.000119138232319729	0.000130852108460435	0.000106426028488105	6.77763047850309e-05	4.37326795131353e-05	4.48236083254089e-05	6.05890559595086e-05	7.19292742235085e-05	6.64903038692856e-05
11	0.180008690730083	0.142577124851395	0.0928648266367768	0.0489610724470174	0.0203392517078094	0.00643790629757025	0.00177892926850224	0.00115021653240631	0.00162475473696486	0.00214664456019794	0.00245147905992514	0.00241592444657624	0.00201234430097616	0.00141909851188819	0.000901476927111903	0.000586815690605475	0.000423943820644349	0.000316604639286381	0.000224289865242	0.000153051314950457	0.000110451952216437	8.84998487353765e-05	7.33128879131893e-05	5.82264723223449e-05	4.56942289793821e-05	3.92470494657968e-05	3.77368323659172e-05	3.73634502797706e-05	3.50583317699516e-05	2.96508735086704e-05	2.3294882785934e-05	2.08957399995525e-05	2.50229151688501e-05	3.33029803155878e-05	4.29110996007012e-05	5.44001319264497e-05	7.05946480414079e-05	9.64951212354351e-05	0.000137930349823154	0.000190971381892895	0.000234081553058245	0.00024269826826913	0.00021413040000063	0.000170711937483785	0.000138377220532388	0.000127310088784815	0.000130077109546233	0.000131380432910194	0.000120284514961108
12	0.207757772752459	0.168142385883516	0.113947969571344	0.0634696007687376	0.0278723332748126	0.00862481520126923	0.00124785648137924	0.000204904705103245	0.00152187607989933	0.00311124179518906	0.00413328321563828	0.00437387610266823	0.00393920353375643	0.00312682319923421	0.00227241570300082	0.00158575540246796	0.00110576853749877	0.000780349239609501	0.000555114168103368	0.000400318976567044	0.000298510032970001	0.000233173368587994	0.000188883459206348	0.000155755696279134	0.000130832222840406	0.000114372284996196	0.000104977621959956	9.8407583091481e-05	9.02933226411921e-05	7.96193836741497e-05	7.00279484153126e-05	6.74177640073863e-05	7.54455388687234e-05	9.35623347889973e-05	0.000119765256039341	0.000154678599789899	0.000202672067959359	0.000268433754940318	0.000349293017698944	0.000428280380713253	0.000478444445086653	0.000480911841539166	0.00044051933494073	0.000381612106861822	0.000329055290960818	0.000293887121489727	0.000272476270752537	0.00025399542261686	0.000229471150634985
13	0.242180031865694	0.201781696055621	0.144140297899129	0.0872267967571686	0.0435924080911365	0.0169490997083598	0.00448161772962939	0.00106409953360353	0.00212433454407995	0.00456168718944907	0.00662746559044003	0.00757739961471608	0.00736180989010891	0.00633882792979396	0.00498948987879121	0.00369401009742097	0.0026418970500426	0.00186739217627175	0.00132957149363509	0.000969754718709091	0.000734433011049055	0.000580732032474901	0.000477364843751947	0.000404334141471336	0.000350981960614188	0.000312099202350375	0.000283613829194547	0.000260655301581328	0.000239180720345019	0.000219096339813131	0.000205389656898471	0.000205687217132553	0.000226164311807381	0.000269453240035354	0.000336094782537389	0.000427053704636229	0.000543000340172491	0.000678610275467106	0.000815777461890396	0.000923981595066768	0.000972836395458402	0.000950176239115242	0.000870410886056681	0.000765066893332046	0.000664125586386145	0.000583143406531866	0.000522147358786463	0.000472267476798181	0.000424233529176622
14	0.285811317749418	0.246642504817072	0.187497217717153	0.125510950782187	0.0740476594872441	0.0387987898987849	0.0188715220362365	0.0102028540857288	0.00836320051074054	0.00977166256272462	0.0119074601447874	0.0132565947286255	0.0132224364143943	0.0119269902744568	0.00988395468049594	0.00766102947172285	0.00566427508507515	0.00408261274183727	0.00293757167552882	0.00216129427641281	0.00165750303574623	0.00133598014236621	0.0011270771472801	0.000984217804254352	0.000879983512118997	0.000799596174075868	0.000734821183130677	0.000680594125907188	0.000634980759659734	0.000600775818635619	0.000585972518016124	0.000601640249457585	0.000658258405903577	0.000762760283221143	0.000917174697219706	0.00111730739908934	0.00134943653591892	0.00158603955632516	0.00178579882473733	0.00190338268694014	0.00190777878998185	0.00179870683341644	0.00160866624350788	0.00138779170726848	0.00118154318859525	0.00101499570951971	0.000890334057841167	0.000794982005219698	0.000713562151140542
15	0.340410977659879	0.304608313681305	0.246260124527487	0.181321219436236	0.123409955346944	0.0797172470004426	0.0511381826310424	0.0349165938405353	0.0272680107668808	0.0247313625535491	0.0245155122027573	0.0245617942819008	0.0236421356657314	0.0213865555310221	0.018097403245062	0.0143994707446385	0.0108995204645931	0.00798881660670918	0.00580718139825678	0.00430719967701304	0.0033458402300943	0.00275896853160711	0.0024050636303352	0.00218196876123063	0.00202613451736417	0.00190355749156478	0.00179936462861008	0.00171013354169061	0.00164004488053266	0.00159952066464716	0.00160399411724764	0.00167114123905359	0.00181641987290609	0.00204775600648166	0.00236014559459366	0.0027306788085893	0.00311537439969617	0.0034511373537341	0.00366676034399108	0.00370339353361486	0.00353774465213186	0.00319570554357411	0.0027464177335674	0.00227746265790055	0.00186342853930675	0.00154362842134377	0.00131820553063785	0.00116103810706275	0.00103998772908403
16	0.405275993978741	0.373809961903881	0.317385519886727	0.250802671796665	0.187757333580993	0.136666591617114	0.0999789272093895	0.0760761394394424	0.0617202672144118	0.0536186294063676	0.0489651415371843	0.0455339663080999	0.0417794765913888	0.0369650944834765	0.0311394888133865	0.0248845342711864	0.0189449045293569	0.0139145185952599	0.0100852380816702	0.00745470172896922	0.00582512187622123	0.00491970802989659	0.00447160823377082	0.00427171699154189	0.00418162707778522	0.0041253716129865	0.00407288725525756	0.00402382731832726	0.00399545047550502	0.00401451184111521	0.00411114719600845	0.0043126022087769	0.00463565589536639	0.00507795462464689	0.00560981144143951	0.00616931713383248	0.00666465036042407	0.00698728094950836	0.00703688257119403	0.00675286261903486	0.00614092907261564	0.00528090534957019	0.00430788543306112	0.00337138088817431	0.00258919432882643	0.0020162701543487	0.00164103096858432	0.0014075275711881	0.00124969804617816
17	0.475788491836766	0.446905951996517	0.390562177054802	0.320888847271035	0.252048177978719	0.193915559618577	0.15053628214764	0.121196697988235	0.102656997755949	0.0910917464978215	0.0831375614898088	0.0762462109618017	0.0687688161468424	0.0599825402342387	0.0500237066405779	0.0396492663618157	0.0298619416263865	0.0215360000172123	0.0151769779970139	0.0108651899623175	0.00834495184700695	0.00717953642121276	0.00689919858043858	0.00710200814540674	0.00749977535604998	0.00792133911801928	0.00829181875639319	0.00860374957389199	0.0088897378029518	0.00920022162173632	0.00958597885256661	0.0100835340786038	0.0107021032855402	0.0114124007906078	0.0121397312974016	0.0127654586119976	0.013141146765001	0.0131173090413352	0.0125833314570343	0.0115080698324564	0.00996540155220813	0.00813010216043053	0.00623903209346454	0.00452783339810253	0.00316636811721167	0.0022187845854458	0.00164359263759807	0.00133066853397908	0.00115583719776538
18	0.543973319439	0.512537875625097	0.450771196470455	0.37294328994028	0.294481996501792	0.227402043899638	0.177813895602715	0.145993423025731	0.128227099827293	0.119151182175887	0.11361457976449	0.107732159800322	0.0992586275225606	0.0875356621547757	0.0731855171061394	0.0576436248881107	0.0426201966162706	0.0296112101882539	0.0195732264079235	0.0128165478523026	0.00909179067776017	0.00778998197843568	0.00816544403741214	0.00951505752513293	0.0112849282072816	0.0131070819499098	0.0147860644057758	0.0162589322448392	0.0175473268430384	0.0187127184449812	0.0198193345767724	0.020905443189538	0.0219626452234535	0.0229238249039065	0.0236621570383586	0.0240046344800549	0.0237625355534847	0.0227771776528711	0.0209725745416621	0.0183996115827189	0.0152532034991932	0.0118485897667456	0.00855629300571074	0.00571289491999415	0.00353805037186857	0.00208885789852609	0.00126859903113599	0.000884068635244909	0.000725669171313757
19	0.60252018493998	0.561413546684234	0.486726107846065	0.393636795200127	0.299589544687223	0.21943414227501	0.161987464986903	0.128988863764787	0.116311772085469	0.116494143236916	0.121457118848114	0.124587334926628	0.121844225371187	0.111946330536856	0.0958916237916718	0.07611647640438	0.0555711570590279	0.0369304074364511	0.022077315920529	0.0119052945195363	0.00639589076946087	0.0048728745482118	0.00631776104782379	0.00965321484005953	0.0139410844097308	0.0184822406900227	0.0228336796375487	0.0267710294334639	0.0302246789568576	0.0332108862176068	0.0357707220134788	0.0379229503812767	0.0396332281977189	0.0408009590134544	0.0412653835064646	0.0408322284337248	0.0393198450850251	0.0366185493381508	0.0327498414423721	0.0279063813882624	0.0224532681291807	0.0168795223210824	0.0117051266502899	0.00736784531835134	0.00412629438151235	0.00201370409388867	0.000859250363577698	0.000367730536393144	0.000225795929284663
20	0.651883928543408	0.595669244700909	0.502622479528329	0.389121740904942	0.274775144468149	0.1773962993131	0.108821741068322	0.0728340425799103	0.0655680121999759	0.0778786084693909	0.098609980310339	0.117657034007061	0.12804408608467	0.126730078522426	0.114277144673379	0.0937761577315629	0.0694943257616437	0.0456404620218433	0.0254976271347314	0.0110104223438031	0.00277997283072274	0.00033840351670527	0.00255082473683336	0.00801447434742464	0.0153709418601942	0.0234975436165942	0.0315833928762743	0.039118417185152	0.0458305078998994	0.0516021314345242	0.0563889790358033	0.0601542654700718	0.0628256701558043	0.0642781054358562	0.0643434076219961	0.0628458618266776	0.0596585990140277	0.0547699422964039	0.0483422205142277	0.0407417231254761	0.0325212016782367	0.0243477303171581	0.0168869190940353	0.0106729960460586	0.00600444014822308	0.0029001441493082	0.00113139634818023	0.000317707675095411	5.14574160063966e-05
21	0.707375733883952	0.6368446207867	0.526752169271289	0.394151847054296	0.260004249030561	0.144271708879324	0.0614009048913058	0.017525812147731	0.0100763121914074	0.0296438163969154	0.0632732828926914	0.0980501216147223	0.123970416018018	0.135496214259156	0.131699598184989	0.115306120426385	0.0911587658485519	0.0646298731685095	0.0403690985517575	0.0215750937885291	0.00979241586687305	0.00510943018858957	0.00658083427037689	0.0127078910004235	0.0218558587251212	0.0325459154160131	0.0436092891673103	0.0542248804633809	0.0638771692741972	0.0722726181711939	0.0792460435464666	0.0846789486758358	0.0884431360577847	0.0903763631421304	0.0902918898350726	0.0880190908418452	0.0834666760382248	0.0766935099131985	0.0679663316458671	0.0577819932126475	0.0468371949452412	0.0359419798298713	0.0258915809805509	0.0173281466548369	0.0106317599291938	0.00587401474538053	0.00284798731400473	0.00116279777222228	0.000369502038808858
22	0.801646050353231	0.726853333114661	0.610506356120063	0.468972790350139	0.322856324126836	0.192582944374767	0.0940579465195973	0.0356034208937191	0.0169532343035848	0.030412202118538	0.0636358054224713	0.103082733999892	0.137141400925306	0.158195283437235	0.16332692960035	0.153792286547852	0.133691084026363	0.108359229646321	0.0829370267060252	0.0613925638980075	0.0460836493943468	0.0377859847084847	0.0360292856734417	0.0395657854882181	0.0468269338991823	0.0562781376440938	0.0666360153927439	0.0769544441003365	0.0866100394002398	0.0952263800355173	0.102574138197524	0.108476612778477	0.112740983984734	0.115126972936673	0.115356830646058	0.113163109024731	0.108363024575587	0.100940975958954	0.0911158099568675	0.0793693999244221	0.0664200590756888	0.0531381096152021	0.0404183004398313	0.0290388929766635	0.0195439220927484	0.0121797397295099	0.00690052052910586	0.00343576604082756	0.00139422310984529
23	0.979658797952692	0.919701484353556	0.8166457534079	0.684344839322124	0.540931790583326	0.405234957271082	0.293060995819323	0.214310275577603	0.171629000104841	0.16083004332854	0.172800832673908	0.196235866093567	0.22039432459563	0.237201910201903	0.242312961933353	0.235099493968004	0.217819720462015	0.194368114863546	0.169011022293091	0.145404487778674	0.126035691588096	0.112084033199059	0.103599313354971	0.0998537603889689	0.0997326821194333	0.10206592919771	0.105849073582355	0.110344511670144	0.115081166597038	0.119785937309357	0.124283233190825	0.128394917430206	0.131865384743824	0.134327613964808	0.135316810959951	0.134328885318028	0.130911760967989	0.124769430794033	0.115853627617454	0.104418190674957	0.0910180247816997	0.0764473867056477	0.06162806348354	0.0474720218481871	0.0347504265389846	0.0239986767533141	0.0154758619604274	0.00918077264855205	0.00491113450863921
24	1.28747153937623	1.26718623565302	1.20223408161269	1.1022665392616	0.981095663129164	0.854126162511119	0.735529697240265	0.635841790724204	0.560528745859039	0.50978374650259	0.479466510197717	0.46281175090174	0.452382563162205	0.441764218658104	0.426651163328868	0.405204603949071	0.377770378309587	0.346187033012618	0.312958144842126	0.280522318125803	0.25076318450661	0.22479995408872	0.203017814448121	0.185252241038666	0.171032226853259	0.159804589155297	0.151091345638863	0.144562845387977	0.140033453582056	0.137401352473733	0.136560082285083	0.13730910803373	0.139286411313602	0.141939600904621	0.144544176223676	0.146268754220798	0.146277824950981	0.143854105830917	0.138516658914343	0.130109616750621	0.118840903857029	0.105260447451455	0.0901808457493178	0.0745566732736935	0.059347671440335	0.0453933155670998	0.0333212314162747	0.0235016322860266	0.0160479340438984
25	1.75897803623133	1.80396814588253	1.80244129013797	1.75879885437103	1.68140484233341	1.58102801332763	1.46895392363456	1.35519074993949	1.24714630923547	1.14900819771155	1.06186314526929	0.984407092226487	0.913976677287664	0.847602382888911	0.782838340401803	0.718233015921044	0.653426698430497	0.588958497215887	0.525915814941084	0.465560583806461	0.40903179494828	0.357173055791089	0.310485989203874	0.269177492225509	0.233255135151442	0.202627504423011	0.1771787492577	0.156802314708765	0.141392923133261	0.130805865377001	0.124798235845857	0.12296870605463	0.124711815308103	0.129200234360426	0.135404222086737	0.142151557029886	0.148223881598528	0.152477592585139	0.153970769743036	0.15207406229707	0.146544457597347	0.137546843909946	0.125618185157505	0.111580580859377	0.0964195192969184	0.0811496500546972	0.0666910415386733	0.0537744189467403	0.0428859923516847
26	2.40362247191796	2.53449801625798	2.61656401970598	2.64869628319452	2.6334819523092	2.57651999826786	2.48536370903123	2.36833473257354	2.23344276100412	2.08759278070649	1.93617194386842	1.78300882375274	1.6306169270774	1.48059055428782	1.33401939690322	1.19182050362098	1.05493606444404	0.924394981725974	0.801271916134147	0.686593420254055	0.581238335117998	0.485865188346161	0.400880776342216	0.326447936190015	0.262520300455974	0.208888180634298	0.165221192308221	0.131097580664183	0.106015435507499	0.0893858598946713	0.0805121817932246	0.0785623998794454	0.082544190575341	0.0912927237183114	0.103480791767989	0.117657945508118	0.13232041903539	0.146007228760246	0.157411224721254	0.165488740626359	0.169549418151583	0.169309702674163	0.164899302603405	0.15681834375626	0.145852019234998	0.132957035480579	0.11913836552316	0.10533498100016	0.0923296926379258
27	3.19646367099332	3.42268594263231	3.59690516128223	3.71285367129912	3.76770486103067	3.76202569608227	3.69938049338091	3.58568502007813	3.42843810211586	3.23595680527271	3.0167150701694	2.77884447148084	2.52981187938455	2.27625308542841	2.02392047857902	1.77769785895764	1.5416431536577	1.31903430856049	1.11240890941808	0.923599662239342	0.753773694288541	0.603483962859119	0.472737600369977	0.361080988525016	0.267696637423673	0.191503727219987	0.131252889291559	0.0856063716697132	0.053196800625665	0.032660899114535	0.0226483313361374	0.0218098511636504	0.028772585000027	0.0421129201656797	0.0603384327391025	0.0818890811665169	0.105164406072632	0.128578142635449	0.150635447652389	0.170022220818136	0.18569215293986	0.196936204492648	0.203421567465681	0.20519233138073	0.202630882072343	0.196385935272943	0.187278514110588	0.176200038978328	0.164016631852293
28	4.07491260701315	4.39026120603691	4.64901125716833	4.84071323332796	4.958148924452	4.99773263822883	4.95959227533868	4.84734887115637	4.66764793834312	4.42951800970608	4.14363931465751	3.82159993971815	3.47520193182455	3.1158604538117	2.75411981933955	2.39929422367099	2.05922971777287	1.740177342491	1.4467642139103	1.18204823796574	0.947641741673457	0.743888868962113	0.570080901741099	0.424692962335021	0.305625265893494	0.210432645889158	0.13652774844627	0.0813461535424611	0.0424656065766246	0.017676242452882	0.00500373944550206	0.00269223880226137	0.00915803361260921	0.022927885688963	0.0425768721300765	0.0666795897528745	0.093785362151285	0.122423191374093	0.151136340663037	0.178540657157415	0.203396134914083	0.224678680039353	0.241639056006065	0.253838495035805	0.261154857511023	0.263758513817624	0.262062183017392	0.256652802722613	0.248215501749704
29	4.94939653650926	5.33254999534523	5.65345476622026	5.89896760646883	6.05907833488966	6.12756780543301	6.10237537535559	5.985650528929	5.78349716377916	5.50544939787622	5.16374094034183	4.77244396530842	4.34655758031007	3.90112137898801	3.45041819310573	3.00731444887465	2.58276890400442	2.18552305512088	1.821970699907	1.49619101447944	1.21011959702903	0.963825406465849	0.755858302054644	0.583631692539492	0.443807219995684	0.332652924330232	0.246352385899032	0.181249329670805	0.134019513474298	0.101768879028036	0.082063442822743	0.072901834344205	0.0726454056012987	0.079923164330551	0.0935292463799271	0.112329202865715	0.135188184633556	0.160929530758488	0.188326894937647	0.216127616057606	0.24310034544987	0.268096675046721	0.290115122043626	0.308356434330053	0.322261540523326	0.33152702469537	0.336097023323581	0.336134167898143	0.331975019041626
30	5.72768933623197	6.14866696728508	6.50210959910864	6.77390606762194	6.95303590327692	7.03230956238108	7.00884444993756	6.8842344862291	6.66440127496372	6.35914589835347	5.98144821373016	5.54658209644231	5.07112823117039	4.5719699020927	4.06535211373921	3.56607168950476	3.0868478954389	2.63790215761784	2.22675413309634	1.85822201102731	1.53459919127522	1.25596849092059	1.02060916574458	0.82545109057027	0.666533719391007	0.539433925463015	0.439635345351736	0.362821284158266	0.305082592968969	0.263040434570323	0.23389098106705	0.215384528831549	0.205755139002351	0.203618708465921	0.207857429541708	0.217507063513608	0.231660568972647	0.249397715785936	0.269745798357278	0.29167193293537	0.314103209095531	0.3359676529291	0.356246920010003	0.374031056690152	0.388566513904781	0.399290617344312	0.40584847328788	0.408091317306663	0.40605810087016
31	6.33944860651974	6.76781756853518	7.12523022663976	7.39807371081963	7.57572444655358	7.65124074532812	7.62182103058558	7.48898612713277	7.25846945500146	6.93982612931064	6.54579768593414	6.09149047548738	5.59344038223959	5.06864305114998	4.53362694359223	4.00363704371743	3.4919815377393	3.00957451752375	2.56468719509238	2.16290063107572	1.807236551338	1.4984308152916	1.23530716312276	1.01520697268075	0.834433286612676	0.688673310862287	0.573371723425801	0.484036250344486	0.416465998728041	0.366901167155988	0.332099449329739	0.309349441453249	0.296434605793915	0.29156292792131	0.293277514813556	0.300362239347868	0.311754388864263	0.326473384867829	0.343571294259885	0.362107362052171	0.381145489381406	0.399770777590447	0.417119231568593	0.432413648795568	0.444998679801631	0.454368960521722	0.460185888935986	0.462280752524323	0.460644166581873
32	6.74778098961575	7.15822950149888	7.49682081892325	7.75133330463394	7.91231205989938	7.97364829427788	7.9329616655684	7.79175254172276	7.55531085372372	7.23238941896578	6.83466996620518	6.3760673452174	5.87192972629215	5.33819880089823	4.79059368141817	4.24387576329255	3.711240363377	3.20386610770481	2.73063670123055	2.29803376079468	1.91018547315259	1.56904516292073	1.27466709523879	1.02554411836599	0.818972710046244	0.651414904787536	0.518832518315045	0.416976073599584	0.341617979126126	0.288726102273739	0.254579430566198	0.235831757538552	0.22953219646728	0.23311288363201	0.244354639363249	0.261340807672051	0.282408203157035	0.306102264284323	0.331141347940307	0.356392803115951	0.380861233468444	0.403687395502018	0.424154657939782	0.441699005864124	0.455918287274072	0.466576770115776	0.473602022298362	0.47707248819334	0.477195700427439
33	6.94957471020161	7.32479032504043	7.62980775258567	7.8541943534868	7.98996518681426	8.03203553072665	7.97851687803945	7.83083284185595	7.59364561179179	7.27459879153784	6.88389706079252	6.43375564160592	5.93776176597883	5.41019539723158	4.86535700967602	4.31694645985683	3.77752954446137	3.25811875873116	2.76788328459729	2.31399163575723	1.90157983754663	1.53382944529746	1.21213369629135	0.936326875231884	0.704951438772755	0.515539202778529	0.364886374642544	0.24930675773799	0.164852423348951	0.107495980668223	0.073272854106046	0.0583854270302059	0.0592734048821133	0.0726562821432307	0.0955544489856143	0.125295381768807	0.159510690862971	0.196128720529602	0.233366074920863	0.269720037386679	0.303962499791241	0.335134851049255	0.362542395324555	0.385746357817473	0.404551430659449	0.418987110031687	0.429281727722799	0.435828990561358	0.439147878723357
34	6.97238089836941	7.30496277942522	7.5716092571531	7.76380935316157	7.87513826989324	7.90159319747928	7.8418097077427	7.69714290448254	7.4716072277378	7.17167913690854	6.80597685234107	6.38483998309705	5.91983841990781	5.42324376930271	4.90749758158673	4.38470872841467	3.86620785639406	3.3621804635013	2.88139255743363	2.43101486671926	2.01654396261677	1.64181207298024	1.30907231054895	1.01914276720998	0.771591495291204	0.564944664872506	0.396901858895078	0.264545155571108	0.164531922210924	0.0932646931706351	0.0470347714661752	0.0221390077408294	0.0149713978388516	0.0220926232090212	0.0402814430245914	0.0665720059232409	0.0982808011919173	0.13302625849539	0.168743084730819	0.20369244345343	0.23646816736959	0.26599845434837	0.291542009487262	0.312677404240344	0.329284538120803	0.341517484467453	0.34976862333384	0.354624730160139	0.356816499725201
35	6.86453981261176	7.15664864908619	7.38952632644353	7.55653678902595	7.65275965249266	7.67522622728277	7.62306693578283	7.49756005746919	7.30207821726406	7.04193585984323	6.72414754258155	6.35711266691307	5.95024676446641	5.51358230070051	5.05736295869334	4.59165450321197	4.12599276054714	3.66908529611558	3.22857845627422	2.81089605323338	2.42115061148773	2.06312321712544	1.73930398798669	1.45098226679249	1.19837395363529	0.980772930797509	0.796714168527327	0.644137622424491	0.52054417178343	0.423137311651676	0.348946817903081	0.294932910272779	0.258071356083473	0.235421368181832	0.224179005342223	0.221719097856271	0.225628564817656	0.233733471440536	0.244121425990039	0.255160074272781	0.265511644469988	0.274142835279535	0.280328905561013	0.283650659362826	0.283983136052819	0.281475187265003	0.276519697797949	0.26971491242511	0.261818078488501
36	6.67175751487534	6.93007164477273	7.13726920696056	7.28833774476236	7.37962222058753	7.4089826795111	7.37588813475189	7.28144066203875	7.12832790067689	6.92070655382541	6.66402371572208	6.36478659563295	6.03029416475888	5.66834619988741	5.28694600282948	4.89401270572329	4.49711759987102	4.1032565140411	3.71866715617076	3.34869680864833	2.99772214033399	2.66911946651537	2.36528081164996	2.08766880960728	1.83690193802296	1.61286087215186	1.41480682546048	1.24150351679452	1.09133571257034	0.962418949967373	0.85269685550822	0.760024244246629	0.682235756686831	0.617201042311164	0.562868356732386	0.517298880302402	0.478694112279187	0.44541840801116	0.416018196750127	0.389238749930789	0.364038672125565	0.339601658500951	0.315344583950337	0.290920715232134	0.266216794531572	0.2413429278472	0.216614595058879	0.192526629935379	0.1697196330578
37	6.41234436151148	6.64063813115538	6.82563803024238	6.96356668554264	7.05168850275593	7.08841367949785	7.07335790455554	7.00735423125967	6.89241624985181	6.73165441408626	6.52915000660056	6.28979356647657	6.01909648298166	5.72298574989196	5.40759249072903	5.07904477694231	4.7432744953615	4.40584665824511	4.07181771422291	3.74562726959942	3.43102534314082	3.13103503185794	2.84794842494176	2.58335190497386	2.33817571892254	2.11276194098863	1.90694469360328	1.72013670671841	1.55141690684428	1.39961463654908	1.26338719693997	1.14128856088884	1.03182821218087	0.933520031738618	0.844921907899399	0.764667253752319	0.69148986109619	0.624243525793486	0.561917684364614	0.503649964219127	0.44873613633839	0.396637536792517	0.346985653163526	0.299583302513882	0.254401691425785	0.211572659920801	0.171375565503414	0.134218540507516	0.100614221770155
38	6.07689033412991	6.27265930243349	6.43141224942224	6.55025293595775	6.62708200198473	6.66066903204067	6.65069451000935	6.5977594338732	6.50336195211618	6.36984203182342	6.20029676958177	5.99847040711049	5.76862432117241	5.51539314596585	5.24363370320814	4.958273534911	4.66416555962087	4.36595473591895	4.06796167349922	3.77408695829255	3.48773864321364	3.21178399514194	2.94852527452552	2.69969813991526	2.46649028363329	2.24957716446328	2.04917123399801	1.86508085746296	1.69677518856283	1.54345153442972	1.4041021912359	1.27757828605016	1.16264876684487	1.05805328461524	0.962548262007647	0.87494590597387	0.794146275700652	0.719162753435292	0.649141390014988	0.58337462508936	0.521309838349844	0.462553101129202	0.406868396892552	0.354172491233258	0.304525578514263	0.258117827492925	0.215251998109097	0.176322403788169	0.141790638371446
39	5.6570710950016	5.81507569921263	5.94071243376176	6.03174745014493	6.0865709659269	6.10425078814958	6.08456526267585	6.02801402450176	5.93580586959067	5.80982406198531	5.65257037619154	5.46709009929854	5.25688102873809	5.02579015574294	4.77790218717466	4.51742430740264	4.24857160879548	3.97545742942406	3.70199244815508	3.43179583024306	3.16812102957675	2.9137980816067	2.67119341096894	2.44218737645222	2.22816902586453	2.03004687064471	1.84827394234676	1.68288497833674	1.53354331010969	1.39959489291857	1.28012690986739	1.17402849050649	1.08005128187208	0.996867874961946	0.923126397623722	0.857499913090902	0.798729592316733	0.745660942278895	0.697272660572732	0.652697942458425	0.611238287779852	0.57237004287172	0.535744070097651	0.501179069651294	0.46864918955418	0.438266654571644	0.410260225885944	0.384950371958945	0.362722086459308
40	5.17561786043798	5.29417515985524	5.38405662669204	5.44355982396793	5.47148119810948	5.46715702759122	5.43049007519155	5.36196069329056	5.2626216985223	5.13407694007015	4.97844410656858	4.79830292050621	4.59663042741539	4.37672557347504	4.14212565674965	3.89651751651573	3.64364648038279	3.38722611516414	3.13085172636243	2.877920330803	2.63155950123106	2.39456706921435	2.16936319562064	1.95795580056927	1.76191981208672	1.58239016902463	1.42006802146352	1.27523913014891	1.14780309101208	1.03731171273746	0.94301466137896	0.863910358512122	0.798800076566655	0.746343211489917	0.705111820527957	0.673642681308524	0.650485345806358	0.634244916727248	0.623618551893245	0.617424992379027	0.61462670138579	0.614344483293603	0.615864717529242	0.618639582793141	0.622280858216232	0.626548064958339	0.631331851704239	0.636633628750465	0.642542517302125
41	4.6905001099458	4.77499937866926	4.83421788480357	4.86685951619787	4.87202352701884	4.8492356636501	4.79846942131172	4.72015650647444	4.61518592012518	4.48489144792868	4.33102773047476	4.15573547421859	3.96149673527361	3.75108154830481	3.52748746710679	3.29387381976913	3.05349264997698	2.80961841038476	2.56547849091388	2.32418660451186	2.08868091902214	1.86166862316317	1.64557835677089	1.44252163222511	1.25426403877135	1.08220666861481	0.927377847786039	0.790434910004749	0.671675431179915	0.571057057263489	0.48822481836786	0.422544634468397	0.373141587219903	0.338941460420354	0.318714037949057	0.311116689751249	0.314736868738607	0.328132277707134	0.349867637593302	0.378547187737308	0.412842265952339	0.451513541687703	0.493427700303654	0.537568591974489	0.583043057464223	0.629081818598463	0.675035968637401	0.720369713320308	0.764650094956057
42	4.27691624520664	4.33960175728256	4.38051185948525	4.39863128778221	4.39324720628562	4.36397263113354	4.31076330046475	4.23392734551928	4.13412731492028	4.01237432158018	3.87001431183108	3.70870669102508	3.5303957703646	3.33727571752632	3.13174989056685	2.91638560325397	2.69386550406358	2.4669368457084	2.23835997389714	2.01085737146541	1.78706455725672	1.56948406010359	1.36044357055194	1.1620592216412	0.976204771375448	0.804487260702955	0.648229509668367	0.508459598971775	0.385907272424318	0.281006995266734	0.1939072208218	0.124485259304468	0.0723670124457011	0.0369507391968168	0.0174339530614225	0.0128425210227751	0.0220610366986308	0.0438635741073915	0.076943990012315	0.119945028066142	0.171485582072251	0.230185593342995	0.294688182918212	0.363678747909071	0.435900877334534	0.510169061875051	0.585378279974294	0.660510636431734	0.734639306649677
43	4.00412772617035	4.06187623293105	4.1017264584897	4.12285353983118	4.12465235466368	4.10675487880469	4.06904341079924	4.01165923329585	3.93500638868927	3.83975036677722	3.72681163100057	3.59735404319127	3.45276838035377	3.29465126650487	3.12477996374212	2.94508357552492	2.75761130807708	2.56449850986595	2.36793126196607	2.17011032222886	1.97321523282445	1.779369384008	1.59060678782322	1.40884125559693	1.23583859489807	1.07319234811649	0.922303489400079	0.784364383121849	0.660347189239534	0.550996782767741	0.456828139869268	0.378128035265096	0.314960797832992	0.267177785979458	0.234430173617338	0.216184582726187	0.211741060236383	0.220252875450492	0.240747608888575	0.272149013270743	0.313299150820873	0.362980346309535	0.419936540101457	0.482893677618043	0.550578828693161	0.621737789954802	0.69515098339938	0.769647522739687	0.844117374170391
44	3.90990757390717	3.98012092897796	4.03668742481867	4.0789185142883	4.10627426003199	4.11837567821585	4.11501461266777	4.09616086610037	4.06196637143091	4.01276624953285	3.94907666837728	3.8715894905781	3.78116376983121	3.67881422956014	3.56569692717135	3.4430923726824	3.31238642925328	3.17504937367122	3.03261353571621	2.88664996547936	2.73874459636745	2.59047437831663	2.4433838506338	2.29896260722781	2.15862407946852	2.02368602451908	1.89535306099308	1.77470154068652	1.66266698657963	1.56003426505778	1.46743059616874	1.38532144150261	1.31400924666396	1.25363495588754	1.20418216154415	1.16548370229461	1.13723048144788	1.11898224237793	1.11018001110985	1.110159897595	1.11816793671028	1.13337564736001	1.15489599275515	1.18179943634472	1.2131298051952	1.24791969497285	1.28520517713399	1.3240395984966	1.36350629508296
45	3.97281407070406	4.06728983695902	4.15230789851523	4.22727310583336	4.29168062604878	4.34512425981622	4.38730338721013	4.41802838177056	4.43722435989971	4.44493316463417	4.44131351760181	4.42663930988397	4.4012960406376	4.36577545073521	4.3206684363865	4.26665636375872	4.20450093909821	4.13503281892885	4.05913917081021	3.97775041624289	3.89182640310542	3.80234226513995	3.7102742302697	3.61658563788837	3.52221341782585	3.42805527073302	3.33495777155139	3.24370559507517	3.15501203601872	3.06951096620147	2.98775033924995	2.91018731942662	2.83718507667704	2.76901125557983	2.70583809239638	2.64774412260303	2.59471739183105	2.54666005663478	2.50339423845169	2.46466897489911	2.4301680974446	2.39951885365209	2.37230108568983	2.34805677452866	2.32629976109869	2.30652546135677	2.28822040141623	2.27087141120864	2.25397433013713
46	4.10245642762992	4.22217609009062	4.33589553167833	4.44307603338753	4.54322595439469	4.63590622197562	4.72073514931181	4.79739249335396	4.86562267789179	4.92523712174682	4.97611562824327	5.01820680946726	5.05152753690663	5.0761614284632	5.09225640012391	5.10002132834593	5.09972188604186	5.09167563055838	5.07624643586725	5.05383837302149	5.02488915250556	4.98986324922346	4.94924483537731	4.9035306483133	4.85322291954007	4.79882248761022	4.74082221151717	4.67970079287486	4.61591710464729	4.54990511185886	4.4820694558612	4.41278175870531	4.34237768833739	4.2711548090798	4.19937122555369	4.12724501221614	4.05495440537173	3.98263872020142	3.91039994231897	3.83830493186695	3.76638816840545	3.69465495698121	3.62308500990014	3.55163631491323	3.48024919876948	3.4088504953421	3.33735772970513	3.26568323349348	3.19373811245083
47	4.16943924160353	4.3043287563083	4.43551385245909	4.56249650427492	4.68479866461259	4.80196604261216	4.91357161247018	5.01921880628108	5.11854434905279	5.21122069996939	5.29695807061954	5.37550599809788	5.44665445846678	5.51023451387737	5.56611849452755	5.61421972441365	5.65449180734724	5.68692749680411	5.71155717970026	5.72844701002017	5.73769673323891	5.73943724658864	5.73382794334881	5.72105389143835	5.70132289763415	5.67486250873265	5.64191699993527	5.60274439872223	5.55761358955224	5.50680154097689	5.45059069229522	5.38926653181491	5.3231153932643	5.25242249105019	5.17747020902365	5.09853665134053	5.01589445802356	4.92980988208076	4.84054211963211	4.74834287955212	4.65345617474527	4.55611831341143	4.45655806559044	4.35499697793902	4.25164980811176	4.14672504929387	4.04042551535106	3.93294895768853	3.82448868619835
48	4.0638239885132	4.1979802617967	4.32962455815844	4.45831034361903	4.5835977804434	4.70505649241934	4.82226825358741	4.93482957347164	5.04235415346845	5.14447519102609	5.24084751054745	5.33114950253127	5.41508485527824	5.49238406647545	5.56280572507782	5.62613755706864	5.6821972318465	5.73083292909284	5.77192366897064	5.80537941133754	5.83114093228116	5.84917948865849	5.85949628341298	5.86212174622355	5.85711464549172	5.84456104878295	5.82457314960424	5.79728797882441	5.7628660191378	5.72148974075428	5.67336207599182	5.61870484968216	5.55775718130761	5.49077387360585	5.41802380104761	5.33978831015066	5.25635964208274	5.16803938646586	5.07513697376335	4.97796821214405	4.87685387330816	4.77211833045373	4.66408825038594	4.55309134074161	4.4394551524321	4.32350593670714	4.2055675557136	4.0859604450638	3.9650006267315
49	3.74325226524785	3.8619990985649	3.97872309943863	4.09305198098071	4.20461577079398	4.31304886031305	4.41799204366464	4.51909452926111	4.61601590768341	4.70842805993754	4.79601699087286	4.8784845734167	4.95555019029238	5.0269522610307	5.09244964333776	5.1518228992263	5.20487541773124	5.25143438749355	5.29135161398716	5.32450417766262	5.35079493076782	5.37015283206205	5.38253312004874	5.38791732669751	5.38631313489607	5.37775408405364	5.36229912936194	5.34003206119985	5.31106079203788	5.27551651895627	5.23355277053503	5.18534434740502	5.1310861661708	5.07099201673038	5.0052932432307	4.93423735901676	4.85808660596307	4.77711646852719	4.69161415274381	4.60187704019203	4.50821112672702	4.41092945547645	4.31035055327046	4.20679687930713	4.10059329446012	3.9920655592162	3.88153886779247	3.76933642552983	3.65577807619382
50	3.24160592587164	3.33624360736895	3.4290773901518	3.51982460133744	3.60820449145294	3.69393967522088	3.77675757152776	3.85639183201771	3.93258374781523	4.00508362404365	4.07365211206748	4.13806148974299	4.19809688040579	4.25355740185275	4.30425723717903	4.35002662000319	4.39071272734443	4.42618047419905	4.45631320468642	4.48101327549178	4.50020252821202	4.51382264810381	4.52183540763119	4.52422279410314	4.52098702157337	4.5121504280354	4.4977552597801	4.47786334558275	4.45255566414674	4.42193180894589	4.38610935527291	4.34522313491298	4.29942442441696	4.24888005344444	4.19377144008196	4.13429356041483	4.07065385994039	4.00307111465791	3.93177424985424	3.85700112472658	3.77899729104519	3.69801473406073	3.61431060380562	3.52814594482772	3.43978443223042	3.34949112167856	3.2575312207666	3.16416888883788	3.06966607199345
51	2.64107194682956	2.70975564555192	2.77684924151515	2.84215849359441	2.90549154827677	2.96665986207524	3.02547911798479	3.08177012980912	3.13535972824984	3.18608162276678	3.23377723338577	3.27829648684756	3.31949857175485	3.35725264768204	3.39143850355862	3.42194716102082	3.44868141884072	3.47155633498473	3.49049964331905	3.5054521024639	3.51636777479616	3.52321423410748	3.52597270093661	3.52463810510713	3.51921907550939	3.50973785766601	3.49623016010788	3.47874493106009	3.45734406739114	3.43210205820976	3.40310556590131	3.37045294777509	3.33425372184489	3.29462798058438	3.25170575678633	3.20562634590753	3.15653758950002	3.10459512451181	3.0499616033877	2.99280589001123	2.93330223660405	2.8716294467373	2.80797002961351	2.74250935074585	2.67543478409616	2.60693487063515	2.53719848815739	2.46641403702364	2.39476864631293
[truncated: 58 more columns]
