# Supplementary material for: Reconstructing spruce budworm outbreak severity: a comparison of paleoecological and tree-ring signals
Source: PLoS One. 2025 Aug 12;20(8):e0329406. doi: 10.1371/journal.pone.0329406 (PMC12342301; doi:10.1371/journal.pone.0329406)
Supplement: S7 Dataset — (ZIP) [file pone.0329406.s007.zip › Belanger wavelet data/Percent_defoliation/PD_wavelet_wave.txt]

V1	V2	V3	V4	V5	V6	V7	V8	V9	V10	V11	V12	V13	V14	V15	V16	V17	V18	V19	V20	V21	V22	V23	V24	V25	V26	V27	V28	V29	V30	V31	V32	V33	V34	V35	V36	V37	V38	V39	V40	V41	V42	V43	V44	V45	V46	V47	V48	V49	V50
1	-0.121481705163379-0.518139926928013i	0.368607569751683+0.264727637871782i	-0.335317172640631+0.016172150140835i	0.169284201993598-0.129527509158225i	-0.044222189984104+0.100924881959352i	0.0086074243550904-0.0382946246728387i	-0.0222602237415448+0.0079184376637332i	0.0355933108289478-0.0132074821562207i	-0.0284422928757168+0.0300534333789804i	0.0034239773862465-0.0392531828342158i	0.0305921643405001+0.0276169765556684i	-0.0507425083729544+0.0106409407944266i	0.0376900622931909-0.0519616221837389i	-0.0058891623761951+0.0711458986329054i	-0.0248167776233809-0.0689000259240716i	0.0450900851051729+0.0516582306508411i	-0.0478575487993184-0.0301286046042607i	0.0381858374538018+0.018138405451131i	-0.0284543626430766-0.0176587024300726i	0.0244261591074963+0.0225709041137926i	-0.0265091172270712-0.0277342487004254i	0.033091437907639+0.0287320879556476i	-0.0388925669303726-0.0230992546558086i	0.0389608718157048+0.0144287923761009i	-0.0339053624135433-0.0072129726555931i	0.0249687663255063+0.0033509043544525i	-0.0145135449240752-0.005609905662099i	0.0072112369507493+0.0132937908779661i	-0.0043599663196156-0.0234573549209401i	0.0070685655992781+0.0346986629859567i	-0.0161203636265349-0.0428258227632062i	0.0277834570910246+0.0446717808934708i	-0.0390022353814806-0.0403971026897843i	0.0463734770964372+0.0299216942701647i	-0.0461582699880906-0.0171728014695975i	0.0395671630274566+0.0066297568276201i	-0.0277306667024159-0.0002964261733357i	0.013349378593612+0.002059497917146i	-0.0028664981325147-0.0114589928180509i	-0.0014495735141789+0.0243354968046041i	-0.0020154776533739-0.0380602959978438i	0.0132757827427671+0.045671352726989i	-0.0237816349314986-0.0434087131893868i	0.0274678157242853+0.0372425966820848i	-0.0258268731500188-0.0328642104983545i	0.0219439949816155+0.0323801990405644i	-0.0192812450624965-0.0362695145745655i	0.0215832954833087+0.0416592565236278i	-0.0275213027245904-0.0427881213021819i
2	-0.190572863748315-0.698198063435481i	0.532520730325232+0.308107676533987i	-0.442408104250737+0.098927505934073i	0.173505888738161-0.228410790773229i	0.00219426441609+0.147969564460744i	-0.030384841510923-0.0382599288830408i	-0.0100650713074325-0.0060392903171154i	0.0404226739373681-0.0079883222393399i	-0.0355534052367321+0.0380752776353198i	0.0028302473189527-0.0568650020912462i	0.0454705704747184+0.045376564151008i	-0.0749552657259056+0.006379485887162i	0.0558300087061008-0.0626769131191134i	-0.011110100170143+0.0856962068031218i	-0.0293726131538887-0.0790221516483189i	0.0542884956262133+0.0531594139532032i	-0.054364027716731-0.0227554036186772i	0.0374772581391264+0.0077257482655432i	-0.0224841800151795-0.0098203625260791i	0.0169277994891845+0.0187755210305727i	-0.0203030427850569-0.0274232567880256i	0.0302971533941871+0.0297940547785062i	-0.0391634705312653-0.0223226190283808i	0.0397854617706093+0.010578384202188i	-0.0335808330519092-0.000917538369918i	0.0222500784660207-0.0045503650341527i	-0.00873552327195564+0.0019653063668324i	-0.0005445249349298+0.00761074472755478i	0.0043773029577789-0.0201340088537906i	-0.0013400178075474+0.0344304150206387i	-0.0101114690902947-0.0449107669084493i	0.0249003814890914+0.0473058250553622i	-0.0392985667405564-0.0420437100973394i	0.0489720554903775+0.0285959880098479i	-0.0487560304824146-0.0122287059523684i	0.0406555525780769-0.001255242478534i	-0.0257714496038712+0.0097942986678061i	0.00723354844433521-0.00775536111483651i	0.0060353283479027-0.00427564737682631i	-0.0114501659297041+0.0206833468542683i	0.0065011056333606-0.0386630323919036i	0.0096095899899521+0.0480274286136368i	-0.0241161079137565-0.0429150325309551i	0.0279741570390419+0.0327475756892271i	-0.0242430325605653-0.0260462036750534i	0.0176085152589257+0.0252416847199494i	-0.0129173961088211-0.0310814815257907i	0.0160163067039595+0.0392615565781504i	-0.024782756432922-0.0407371238407055i
3	-0.288868940285495-0.901528992450732i	0.738779306524938+0.320616383754713i	-0.54486888910862+0.241056113927894i	0.132215932884587-0.35907880935931i	0.092101905847597+0.187022524085362i	-0.088512545841403-0.0140305841153668i	0.0023635491753496-0.038964641203712i	0.0508584854015924+0.0061530096289444i	-0.0481470548191484+0.0430932826484133i	0.0069182786700228-0.0755067295754449i	0.0589241021707967+0.0668853350162102i	-0.100584923249191+0.000271042167457i	0.0733235884246903-0.0735151271088785i	-0.0135427370590544+0.0980329247460266i	-0.0357382602446131-0.0843178394308286i	0.0636695219894056+0.0484959359758232i	-0.0586511491050392-0.0084502793942998i	0.0319482764544601-0.0083245617933237i	-0.011100769163707+0.0012867375228249i	0.0046910981500648+0.0130596600097153i	-0.0099786695686956-0.0259007859224636i	0.0242302029277474+0.0300507572238181i	-0.036789312980521-0.0204541840989265i	0.0379377624463452+0.0055116212150677i	-0.0308451151052876+0.0062893059649517i	0.0176457299943627-0.0134051992745641i	-0.0014899448390844+0.0106370811291981i	-0.00915064016298765+0.00038541190770093i	0.0138739201720481-0.0142794532877281i	-0.0110507479985837+0.0310125442664628i	-0.0022626529971214-0.0435226824037992i	0.0193630068083681+0.0463699973067522i	-0.0362813675160886-0.0406481377420043i	0.0480233498037867+0.0248172932470843i	-0.0477014220296264-0.0056192083896996i	0.0387436840725645-0.0099678539351516i	-0.0217181414690421+0.0206912839000893i	-0.0004376654251337-0.0185503445693993i	0.0158320556289635+0.0042882445266534i	-0.0223218543649819+0.0148870633490141i	0.0160985932149819-0.0372204083865862i	0.0057472832001372+0.0482699699252211i	-0.0247056377029556-0.0388797677149255i	0.0277728286976086+0.0235870710801881i	-0.020933219696719-0.0144561582363633i	0.0107723848504404+0.0134678966851386i	-0.0033187622452572-0.0219432258660001i	0.0074996547234979+0.0340076127469584i	-0.0201724573318552-0.0358437075623018i
4	-0.42025207282911-1.11767824594581i	0.980683440478811+0.282788115740996i	-0.616791790938807+0.45038240007545i	0.022511047634911-0.504016827471332i	0.226401165851004+0.191959614238215i	-0.15156857807902+0.049024935504726i	0.0017577476055228-0.0917144819260378i	0.0719845495811549+0.025700979967187i	-0.0667618400535365+0.0452413181143831i	0.0174987293437422-0.092459952601034i	0.0675530795873848+0.0899787909054988i	-0.123912040187679-0.006190412167932i	0.0857369597886856-0.0847084358166943i	-0.010037548512824+0.106042964401795i	-0.0439733808250715-0.0827984356771032i	0.0720098753773389+0.0379192392398535i	-0.0598399055421402+0.0107927652241076i	0.0216672744780175-0.0267398962612398i	0.0039070131454989+0.0120431784143004i	-0.00932696154482097+0.00792263607534693i	0.001732219454002-0.0244912517225668i	0.0169681764361992+0.030411577434897i	-0.0331644325751282-0.0183841502134269i	0.0341881603862069+0.0007092171860959i	-0.0266158282487572+0.0120018396741834i	0.0127468411326199-0.0203786689044997i	0.0049361026394613+0.0175015460109926i	-0.0155239706848087-0.0058523860602186i	0.0207352091523826-0.0074996548173724i	-0.0189817581479329+0.0252827971872321i	0.0048827225002086-0.0389421792217397i	0.0127850706810574+0.0418942741386389i	-0.030669751242234-0.0366675052383759i	0.0437267723567003+0.0197545426922487i	-0.0429702302394577+0.0004780733603922i	0.0343796181999685-0.016275450804673i	-0.0171115871414841+0.0288227962091155i	-0.0072401632910226-0.0268534788547811i	0.0232269573358184+0.011449011114675i	-0.0308276583543733+0.0084731776743898i	0.0244625723057242-0.0347963289409043i	0.0034845041064647+0.0476418782980453i	-0.0268698283757521-0.0326170122744054i	0.027619256913622+0.0117115885013291i	-0.0169603376866984-0.0009400234211714i	3.20182468492358e-03-1.662739237626e-05i	0.0076023151013097-0.0115158632196174i	-0.0020165545181024+0.0285824034068371i	-0.0157810589020158-0.0306326485887469i
5	-0.58514984913683-1.33545898604053i	1.24278643512824+0.17847141969279i	-0.625774285229131+0.719919630775088i	-0.169441690730183-0.626956652536627i	0.384944442163263+0.131120657565657i	-0.188933471763729+0.15498686011574i	-0.028548554680316-0.149837056290304i	0.103097710719479+0.037131070992106i	-0.0847300190531052+0.0471428359348628i	0.032401174962751-0.103817375769222i	0.069575478232241+0.111499624109561i	-0.14228608885556-0.010939775590506i	0.0892536184097286-0.0966551983814411i	0.001298259075436+0.107130218252305i	-0.0518140021484518-0.073030341835855i	0.0765302096815197+0.0238612054872776i	-0.0570233634234566+0.0305899558345433i	0.0076659243057101-0.0423511804504408i	0.0190387634444694+0.017757976423186i	-0.0204199875891996+0.0057079765771714i	0.0111036888682011-0.0236741312925765i	0.0109948032779224+0.0309469661485637i	-0.0297791963520842-0.0162024771857126i	0.0290963983140846-0.0030045129648226i	-0.0215518318114607+0.0142708753945219i	0.0088246152163804-0.0231371353631263i	0.0088423449502632+0.020047582641322i	-0.0172387208085404-0.0086846281626692i	0.0222225437238823-0.0014917641250781i	-0.0226147161495631+0.0184915916345599i	0.0089677394465215-0.0320293434617057i	0.0068955455001842+0.0343859727379949i	-0.0235575636614289-0.03089290640572i	0.036839551737468+0.0145306785081745i	-0.0349328272303702+0.0042847253764951i	0.0283331808114086-0.0174981222156438i	-0.0134553924407499+0.0313542681224202i	-0.0111289670092643-0.0298002029858595i	0.02525328467102+0.0148788668268095i	-0.0341842907341399+0.002289545433726i	0.0302031885574958-0.0319118914409647i	0.00358676917637+0.0472650655045563i	-0.0308829338043355-0.0255589843105895i	0.0272227230645095-0.0003100348280012i	-0.0129659795394419+0.010579605832759i	-0.0030232424704114-0.0115486203199039i	0.0175657745907712-0.0025821504468583i	-0.0104569811236032+0.0255459133248244i	-0.0136228569304014-0.02738621991723i
6	-0.78121615234083-1.54517027204032i	1.50263225458949-0.00196147542236i	-0.53945880075756+1.02469422503108i	-0.437611406727789-0.677104702756295i	0.521732215004959-0.018995476895513i	-0.160604768493144+0.284518655041226i	-0.096893711970713-0.180165319825299i	0.130032627817447+0.020600675644279i	-0.0862262773996334+0.0494057159311847i	0.046394485913643-0.102695863062706i	0.064426412197153+0.128012436980073i	-0.155148928249021-0.012200598068049i	0.081785059354229-0.109805817967453i	0.0203526473509007+0.0982896113378284i	-0.0543933021743455-0.0544369967416646i	0.0736210243846664+0.0108262097728144i	-0.0501780891406872+0.0456758635762687i	-0.0081519747202484-0.0504602788633088i	0.0301650568942202+0.0149575632569704i	-0.0238963009180502+0.0067736336153455i	0.0154713194762748-0.0220788247700202i	0.0075923075427329+0.0306205784270922i	-0.0273088161844908-0.0129868075968i	0.0224793228983487-0.0059892981865547i	-0.015676410817288+0.0125484182942139i	0.0062498127505219-0.0212838621627715i	0.010224234484311+0.0177217368974822i	-0.0140078966154478-0.0071304057506989i	0.0179374691457217+0.0029410591124508i	-0.0216545175919879+0.0118041325411621i	0.0091032046705496-0.0240653686054186i	0.0026767188879671+0.0247297373171765i	-0.016001012327666-0.0242580268816228i	0.0286415411952375+0.0096012871465597i	-0.0243043360868648+0.0055840927450576i	0.0213194259707693-0.0130800381711402i	-0.0114500378344842+0.0280566407022101i	-0.0118220193825044-0.0267693085228424i	0.0207630070530573+0.0137884251370715i	-0.031353035854891-0.0042836752479302i	0.0339077863484766-0.0279880406889561i	0.0052285012502434+0.0476102176351739i	-0.0357207220915501-0.0183115538201192i	0.0249069988097195-0.0105692905213005i	-0.0087848442443688+0.0165452421211425i	-0.0060024793336619-0.0184527347162317i	0.024779064541485+0.0037935198740593i	-0.0166856138246032+0.0256987715416443i	-0.0146253185704663-0.0266236607290502i
7	-1.00605659519301-1.739359717793i	1.73498652949478-0.26162297215986i	-0.33328391066265+1.32491157942295i	-0.74980868782771-0.602114500012477i	0.572777005896158-0.256055868100581i	-0.037565356550384+0.389818665660467i	-0.188185091252003-0.142495993259149i	0.124406938966613-0.035006939544677i	-0.0536584418912571+0.0428481346333401i	0.05827945019753-0.0790776456003099i	0.049931912330217+0.138804858709908i	-0.164413467802645-0.010119368958014i	0.063221711813688-0.124982721803754i	0.045674742651893+0.0766802019062931i	-0.0456005367354381-0.0277784565325367i	0.0611587571801124+0.0048270487221084i	-0.0418143027688147+0.0524292143313691i	-0.0234667809875992-0.0497776010618192i	0.0342877060258335+0.0032396304889148i	-0.0172395781708148+0.0088288382641372i	0.0152057067468331-0.0170822644240623i	0.0059136149171903+0.0286968883040985i	-0.0257206636865434-0.0079754889083411i	0.0138905981538108-0.0091153440832001i	-0.00905827132069956+0.00742131609393828i	0.0050816211019012-0.0166274414124931i	0.0106019541983585+0.0123579943061416i	-0.00767246888718903-0.00197470340866125i	0.00995511311367505+0.00622577599777045i	-0.0183110904437073+0.0061657989394893i	0.0060419882846312-0.0167544823049556i	0.0001702986826656+0.014213432488062i	-0.0089162727923721-0.0180627755506002i	0.0210919910906241+0.0049064359502438i	-0.0122977396735756+0.0057265506182559i	0.0142038885149764-0.0046774093563162i	-0.0110241030258634+0.0216885156758592i	-0.0112798395541926-0.019558098604056i	0.0108224696311447+0.0085088597037668i	-0.0230503755342483-0.0127498639309501i	0.0378418267311418-0.0220526980183218i	0.0069335431653943+0.0490830091740513i	-0.0403076860593356-0.010472598251244i	0.0184637249547837-0.0185806804989754i	-0.0038894805614745+0.0146771444106657i	-0.0039914302569563-0.0200435434213904i	0.0284325934103825+0.0089756609761812i	-0.0210067350583543+0.027991619925932i	-0.0185798591289461-0.027204090545481i
8	-1.26042934376487-1.91267116762378i	1.91670893933347-0.59961264626401i	0.00351032631085+1.57414025714217i	-1.04982320469896-0.36562236809959i	0.477635884845426-0.539015728964816i	0.171467135853511+0.40646938104117i	-0.257987675354677-0.017502423088129i	0.05858260293828-0.113908854835207i	0.0156887416500624+0.00748572852117i	0.0789342835334809-0.026427723244639i	0.021733390316628+0.151482533930333i	-0.176332547509829-0.007857183072475i	0.035363209081374-0.144840001879818i	0.0760535843272488+0.04050591398067i	-0.0199809214080367+0.0044734212466369i	0.0409363825530977+0.0125974408078233i	-0.0379382114966853+0.0513528424653384i	-0.0369831572779067-0.0440840563227994i	0.0313009799688854-0.0150758816767246i	-0.00118350635206737+0.00824754183157159i	0.0141332271828899-0.0067396644920956i	0.0036560412487959+0.0267865040953118i	-0.025481288549821-0.0018137187557703i	0.0034615339750189-0.0128720783789794i	-0.00266191874206714-0.00048359630546544i	0.0060775585772157-0.0122061141562523i	0.0120046874889913+0.0071290384019435i	-0.00072957530573903+0.00523404257798694i	0.00120995349599907+0.00963803190921167i	-0.0159913169825629+0.0023392984833135i	0.0011165026515985-0.0119536405921916i	-0.00117377549781408+0.00408585151195926i	-0.0028910780528046-0.0140829025141266i	0.0166153256131802+0.0004232304458091i	-0.00032320574750215+0.00657495324247728i	0.00824087769817627+0.00545807809008172i	-0.0121123437320766+0.0166833839252272i	-0.0131135075780424-0.0111682297199927i	-0.00216659356868885-0.00100913933532011i	-0.0105393416125729-0.0242929360230014i	0.0448134879475085-0.0138893218624863i	0.0081470446012227+0.0531479177502194i	-0.0452615998297539-0.000993642063037i	0.006271837126879-0.0253993267584073i	0.00203226148288388+0.00400532450038285i	0.0047057537815785-0.0174773979178941i	0.0290102900302565+0.0159625980824019i	-0.0250959682761386+0.0311654378246374i	-0.0250602891721789-0.028015008234609i
9	-1.54978485794103-2.06213013227117i	2.03008146805042-1.01339337929577i	0.4653950745453+1.72782273514299i	-1.26687453828331+0.0385731704177i	0.20571160164704-0.788376745987627i	0.403445526912761+0.281692585890231i	-0.248574115584598+0.163850397362382i	-0.066016998005589-0.171792482547434i	0.097669403599506-0.0715060864803319i	0.127740408039098+0.046892144418431i	-0.020327683452188+0.184021375601594i	-0.204387191890366-0.008588124913589i	0.000484488056384-0.176545628167896i	0.112482885230374-0.011107000967587i	0.0266000485019902+0.0386808992941652i	0.019224425428016+0.0407998869618051i	-0.046945892278208+0.0483262316005646i	-0.0508197236095947-0.0411184642808838i	0.0244154988006329-0.0379769301597251i	0.0216874396869601+0.0022805065599107i	0.0178466687118594+0.0089516766554168i	-0.0010238751246855+0.0293014031485625i	-0.0287436884120413+0.0041228518724879i	-0.0083906775620072-0.0177077779996139i	0.0020437979861465-0.0113997238622243i	0.0108241912705552-0.0109865792245937i	0.0164312887102612+0.0048340098181163i	0.0053131052268201+0.0138266097702839i	-0.0065560511188316+0.014779253001818i	-0.0176373953621469+0.0008263934234378i	-0.0051832466108924-0.0110040336182279i	-0.0021604389610966-0.00557849340569752i	0.0023720297763885-0.0141558959071377i	0.0173785589291271-0.0036986632940592i	0.0111360765482602+0.0095296404977628i	0.0047976088912907+0.0166804595521293i	-0.0156602970230258+0.0173262321162678i	-0.0215263112569206-0.0045476754751755i	-0.0158839018746143-0.0163176211744035i	0.0058221713614629-0.0395556229806418i	0.0575770785336414-0.0040964081398956i	0.0097860044292929+0.0628275444018094i	-0.0535077244060763+0.0115822702471753i	-0.0125720315407151-0.0333821930167055i	0.0091035761943625-0.0157181889440499i	0.0215938712583771-0.0129726807732834i	0.0285318400777539+0.0280518802050036i	-0.0316168242975772+0.0356221742180597i	-0.0345611182277792-0.029503824951444i
10	-1.88332013483555-2.18798461908143i	2.06328818748824-1.49960324904711i	1.0321399615799+1.74799566882387i	-1.32790509730377+0.58251073235332i	-0.226211934936117-0.901968377987346i	0.549441278165375+0.006390421285088i	-0.125953253608717+0.3128088269137i	-0.196987082595842-0.164398320720511i	0.154044289330359-0.177590993097559i	0.212378393896142+0.116843829074964i	-0.065287610563527+0.254462577045306i	-0.266574041519495-0.008562595943408i	-0.043474321014657-0.232422012152599i	0.159548265206924-0.081216877925854i	0.0987115381996553+0.0716709509798909i	0.0050816025418556+0.0957312159267227i	-0.0768764154734969+0.0540908095714497i	-0.0725219423475496-0.0488479883529973i	0.0180594372539558-0.0677776956708135i	0.0504815318874093-0.0101935742943448i	0.0314268683804267+0.0290073785527335i	-0.007984714458878+0.0418595745783193i	-0.0393903571570515+0.0100842822422333i	-0.0227155436999615-0.0251882471851146i	0.004404353837231-0.027006015755752i	0.0211912742538058-0.0151733142548299i	0.0262378195803563+0.0067730685922102i	0.0107373524077754+0.0252089479179185i	-0.013799215896368+0.023545256153524i	-0.0252368769290044+0.0018762703973178i	-0.0140902335236126-0.0144512412591441i	-0.0037281319743128-0.0168549016996503i	0.0084796408663165-0.0198883486422649i	0.0250799870093137-0.0075612767475278i	0.0237619246511085+0.015661418237007i	0.0046438159757806+0.0314472829313733i	-0.0244742480286506+0.0266769770414338i	-0.0405850974750022-0.0023056631934493i	-0.0291424107581075-0.0406438528812805i	0.0275512411697737-0.0596941544026674i	0.0793176890511063+0.0071539569432392i	0.0133271050925767+0.0823921490122151i	-0.0694317302410294+0.0290681860231232i	-0.0390997548592843-0.045600073612539i	0.0175599068780753-0.0449423444974579i	0.0480063545364735-0.0090350186231765i	0.0303254958080451+0.0480197828083466i	-0.043520214389531+0.0439913295790909i	-0.0491275145804685-0.0335586496291449i
11	-2.27189269251229-2.29395646006902i	2.00862160972641-2.0546602042981i	1.67440002758613+1.604335461723i	-1.16938733749212+1.21149236571447i	-0.75342445958206-0.78111021887876i	0.488527359906807-0.366250957609499i	0.082217787156308+0.310245693205407i	-0.240245786721002-0.094272769832913i	0.172801219114209-0.253424811269137i	0.309966637624253+0.168006146049444i	-0.099804659318333+0.363313103360036i	-0.374014707397948+0.003394818843645i	-0.106976544175762-0.324167392362626i	0.223295508147237-0.179762655404053i	0.204894834637495+0.101092917050543i	0.008600193820641+0.184137647115044i	-0.133052150203518+0.08274278255247i	-0.11519387752269-0.071161377134821i	0.013728993677882-0.113134565110972i	0.0889196925196434-0.0309193265373595i	0.0593427465904436+0.053613065980255i	-0.0152408291923138+0.0699461422703202i	-0.0621613991439528+0.0195263255981423i	-0.0437571322607143-0.038170981239178i	0.0048614963783175-0.0512091183386363i	0.0395061933022295-0.0266820709644752i	0.0449139161882272+0.0129599563272746i	0.0176198496967904+0.0430481109812574i	-0.0227643503433135+0.0388831738703695i	-0.0410144061079648+0.0058997103572082i	-0.0287721954856168-0.022827474314119i	-0.0069723759328719-0.0340792024125207i	0.0182432701522856-0.0334092919433029i	0.0422683253113173-0.0119104447423311i	0.0418162676314071+0.0271338443594601i	0.0071699515805332+0.0556662463623058i	-0.0437844841084646+0.0465921799466916i	-0.0743897309339173-0.0073412880179384i	-0.0419927366264938-0.0788905532072206i	0.0584954717603099-0.0873889416555978i	0.1144455435753+0.021380791554371i	0.019612113124295+0.116915577974631i	-0.0976407473332164+0.0535340744214632i	-0.0752854581628297-0.0649421814131785i	0.0276188546439292-0.0851480184681858i	0.0854842734122139-0.0080350895290379i	0.0382112659985627+0.0779246573049378i	-0.0630681072631055+0.0602514583722701i	-0.0721355587086959-0.0419732787079662i
12	-2.72686277136309-2.3869117458344i	1.86111495215307-2.67677903019936i	2.36161335934449+1.27508824185445i	-0.74775538604163+1.85822693847456i	-1.27829408150413-0.35759797593874i	0.131831251172944-0.726516770179632i	0.274629838789681+0.058821945443451i	-0.106274177742742-0.040725600868539i	0.207284191630521-0.230730609145973i	0.379034729036953+0.230229539662083i	-0.134742224463787+0.493076539561834i	-0.52491911267232+0.030799706600456i	-0.202791408355686-0.455946377859942i	0.305735696132445-0.322774857084174i	0.358781258475996+0.122162644749036i	0.041936364643702+0.313819592922687i	-0.217029678472229+0.150989370350258i	-0.195694180460187-0.105035782802195i	0.005914758154305-0.187231972092399i	0.144555928914235-0.066401876900679i	0.108261440534335+0.084553952332614i	-0.019735282805739+0.119792568993664i	-0.102123977182571+0.038867816866811i	-0.0793263062312219-0.0596089259506316i	0.0033532725317185-0.0908798031189683i	0.0695970848630263-0.0488480909675269i	0.0781026869019714+0.0231514474579231i	0.0297132298098302+0.0730604340384556i	-0.0365309047730514+0.0661306583971586i	-0.0695002023434183+0.0142391768735449i	-0.0546015918895779-0.0380182688133382i	-0.0133526288406856-0.0639017261562927i	0.0357821018000651-0.0590663143196049i	0.0748000779923091-0.0178708008600001i	0.0716963306004838+0.0492994503438476i	0.0096580021775321+0.0984099725683259i	-0.0816710933168859+0.0783675620543791i	-0.128049971778519-0.023914088183893i	-0.054863291151787-0.138094560874618i	0.104922962513263-0.126745178780916i	0.168768608116559+0.041968788410027i	0.028661853844021+0.1719845736383i	-0.142182393626487+0.08735562022312i	-0.124191894739188-0.093270946740503i	0.038871712244906-0.138887644381825i	0.135746114667979-0.012274835268229i	0.055688376602905+0.118840337423944i	-0.090865005362777+0.0883149473324224i	-0.107222894483186-0.054853998416019i
13	-3.25976405088746-2.47767754516392i	1.6202827390474-3.3679446105023i	3.06834758648753+0.75058379247232i	-0.04799386221651+2.45682400536549i	-1.69347550130011+0.38708070591457i	-0.542796804619713-0.937376927524623i	0.303692762861826-0.466916845298076i	0.230882293667419-0.14267379008843i	0.373272992874873-0.087889922250721i	0.406587276839714+0.387904937930291i	-0.220721910468767+0.640366380268158i	-0.722261312428792+0.053713865453489i	-0.33359560778328-0.631138909762586i	0.405001670821486-0.524194549402048i	0.574239467395781+0.12508873491726i	0.121611828438488+0.490845134154927i	-0.324842468763378+0.27814218551007i	-0.331619081648278-0.138921840639491i	-0.020055294766263-0.3027169698512i	0.223747478050624-0.130646379726015i	0.189620967104457+0.122004590497049i	-0.016330199429698+0.199836391613023i	-0.164594733549784+0.077163618012486i	-0.140288722346699-0.091154614396856i	-0.002827772044058-0.155848582357996i	0.117290841008742-0.088588774550355i	0.135080408673228+0.037235621151493i	0.05292877937882+0.123460298125686i	-0.058596768301014+0.11455888728824i	-0.119424529839121+0.03007918618467i	-0.100351242366929-0.064403080824941i	-0.024995867237327-0.11667876385858i	0.067925724806902-0.105082601130974i	0.134119093767294-0.025787751880855i	0.121222460365269+0.092581450453745i	0.00658918734758+0.171812214336484i	-0.149658126929577+0.123254703848705i	-0.208628652882806-0.058745038350907i	-0.067427385809558-0.227872464921455i	0.17509489302257-0.182495309012437i	0.248989726845108+0.073135872957131i	0.04071844766645+0.253215511790755i	-0.205885902978132+0.133661192050201i	-0.189514069176152-0.130561417646775i	0.049396242996099-0.208648510223972i	0.19942408046728-0.024458590995559i	0.08550909285238+0.169805539862834i	-0.124975239321213+0.130667416941226i	-0.156476538424637-0.069876464236722i
14	-3.87995673884516-2.58325378918486i	1.29435595406207-4.13210712355636i	3.77518044784603+0.03844010963283i	0.91056056772127+2.95163899781814i	-1.90534153253725+1.41377074419931i	-1.47703471720594-0.87626323463148i	0.03293460146908-1.19729738411705i	0.699784368129055-0.534713764248269i	0.789919451026423+0.108602431792708i	0.451190023256557+0.734347005011582i	-0.418940792861516+0.854218396322457i	-1.00293213503696+0.04345424848744i	-0.496484046631162-0.871015515919616i	0.524974065335521-0.794410070475287i	0.861168600261218+0.098807922721759i	0.266938014763625+0.714935351063946i	-0.443604525915587+0.48354006875187i	-0.536140316198117-0.15136770787778i	-0.087470242963078-0.464394234290643i	0.3241309104329-0.243392475857043i	0.317438841364036+0.15885626709197i	0.005030111102174+0.318646175492382i	-0.253403683921931+0.146514628214291i	-0.239720586143067-0.131734173928318i	-0.020319937717409-0.257843173399479i	0.189516096248699-0.157697930381529i	0.23002540415632+0.054305911140134i	0.09661073820101+0.205924413692734i	-0.093105104547055+0.199003588310589i	-0.2053080168863+0.059324199408449i	-0.180207498203899-0.109866550455936i	-0.044592804661943-0.209160077209165i	0.126775726956123-0.184305347883628i	0.238458040216363-0.033503746722994i	0.198993819542288+0.173564745978572i	-0.010892001110781+0.291236390560541i	-0.263199366242214+0.182509535506707i	-0.32530673420242-0.12143160448269i	-0.078351071366417-0.360023383751022i	0.277918403447931-0.259722481523255i	0.362117527033734+0.117896111174513i	0.058123903474302+0.365182968990827i	-0.288872108431072+0.197086485465009i	-0.274731238065127-0.173268949544381i	0.054397418280995-0.294722532764271i	0.273541570598603-0.048317548154076i	0.129216877381799+0.225800453872799i	-0.159871587175215+0.186749287251056i	-0.217901755209618-0.082240746184686i
15	-4.58824879247426-2.7268408677919i	0.90262450017663-4.96757179986251i	4.46258291006968-0.83301762108187i	2.07191367880689+3.29867406479788i	-1.8510209068077+2.62705673206774i	-2.5389492328778-0.47430708481931i	-0.60059987194466-1.9796055191303i	1.14664350741102-1.26777142376321i	1.49467037147746+0.21889640750807i	0.63120502169423+1.29276951726906i	-0.73658142374406+1.22843678023788i	-1.43366537189377+0.00926756898583i	-0.71231788275646-1.21289852036464i	0.67464951254774-1.15525182461445i	1.23024668919711+0.03154832673194i	0.497420864062158+0.978574943597917i	-0.549516115735217+0.781134476212223i	-0.810016093328583-0.111477918874644i	-0.223669444343927-0.660267143529355i	0.427031922486523-0.42201510110004i	0.498887123340399+0.176386406723395i	0.05988023870594+0.476761831005396i	-0.365740266732886+0.259816475630054i	-0.389543126541396-0.175660875001962i	-0.059338339615576-0.407478075695827i	0.292291494994768-0.271785028801513i	0.381407673955669+0.07148500125101i	0.174406598313633+0.335703515706482i	-0.145149105224965+0.34085304490167i	-0.348658761233046+0.110881978251319i	-0.315047193198701-0.187022397109313i	-0.074398618754526-0.366491802608615i	0.231706538046705-0.313562254286892i	0.412484823722642-0.035001576432447i	0.313767601995258+0.31474023838281i	-0.054695774692116+0.474898305312575i	-0.440885076038138+0.25755402404872i	-0.488977090153981-0.222966014731315i	-0.08706516571226-0.547061930457329i	0.42031278220932-0.365047880388102i	0.515259567696802+0.174836634291262i	0.088000656316016+0.509600054116906i	-0.385660692729814+0.284785864222256i	-0.381977857519988-0.211388326259357i	0.04422301665345-0.392412419196874i	0.348205487883274-0.089068938390683i	0.186065092751651+0.275127865489484i	-0.185223966981022+0.250708804695229i	-0.282515452840459-0.08495646005067i
16	-5.3692260515668-2.93067206455929i	0.47051294002474-5.85584480515909i	5.09908546312697-1.81719480198771i	3.34547440911209+3.45880850868925i	-1.50399272250008+3.882376904252i	-3.54262023934842+0.2601790874382i	-1.54452423425831-2.61631009872181i	1.39332355231428-2.25442660301801i	2.3849249854201+0.10249570726568i	1.04687014745216+1.96327413341466i	-1.08493612505604+1.82856749391265i	-2.05017619561882+0.0271490603344i	-1.04229933269302-1.6646126783096i	0.83782683393971-1.64647436138832i	1.69226824637334-0.10585910936151i	0.83797307034073+1.26304610753473i	-0.60506163471657+1.17601179168098i	-1.13327590252289+0.01883292485014i	-0.451052926897501-0.85304094335329i	0.493002222395046-0.667240624014159i	0.718662441817811+0.146059185704117i	0.161722228619558+0.654264366509238i	-0.485948857969859+0.420355182383405i	-0.59078299675528-0.212990857552773i	-0.128850085919983-0.607840182425738i	0.428487025951657-0.444158834494352i	0.60729529015236+0.084999837232159i	0.301647528084201+0.529633659274433i	-0.221270148000656+0.565617053623802i	-0.576808046472465+0.194770282508472i	-0.530299336041696-0.313604105996827i	-0.114554900541836-0.620517195154502i	0.408295061580801-0.511161173112978i	0.684392279123198-0.020818044803827i	0.47401006258303+0.541520770746917i	-0.13714386885935+0.74214462877601i	-0.70118576158039+0.351649898361023i	-0.712209853360987-0.371299572734167i	-0.098234463863915-0.800022341597721i	0.603152822290334-0.509578318679599i	0.715882874756118+0.233404906077634i	0.145925967829449+0.682839205854159i	-0.481141677847676+0.407715121751208i	-0.510660088009027-0.22470354985288i	0.002384882690994-0.488920984939295i	0.403350774275403-0.153172751747244i	0.251166606487603+0.297363110923523i	-0.185580782851376+0.309048330974275i	-0.332391318828351-0.069966942936618i
17	-6.18985257630956-3.20018485660825i	0.01430600112324-6.75334841087663i	5.62775005264705-2.86117447917337i	4.61484583409051+3.38389461100659i	-0.86583307516532+4.99725002674031i	-4.27190603155088+1.24113177957761i	-2.62442156044499-2.91119085018711i	1.30942227234292-3.26402402365817i	3.22376384193424-0.28941559006817i	1.68070280797327+2.54389242540312i	-1.31408299566219+2.5995367145303i	-2.78244055371945+0.19786232011285i	-1.5458066139307-2.15139935349435i	0.94058109593143-2.28837979083746i	2.22804906314689-0.37529623407224i	1.32089441767666+1.51708572826649i	-0.547993558215+1.65746559014798i	-1.45496453645188+0.28439978381872i	-0.776172121539839-0.972834556563528i	0.462639977561316-0.945930895688363i	0.921956093822539+0.040262743042095i	0.303778716321586+0.800255541334598i	-0.585019463259522+0.601525941941427i	-0.817261605232059-0.238457429203389i	-0.222118312341136-0.846188581108999i	0.598363180671702-0.671084827904959i	0.914711562536843+0.09749109769617i	0.484893859301966+0.801818593236669i	-0.33136477054571+0.892982836159406i	-0.916090006923887+0.315730487173957i	-0.847486535092546-0.509941905416264i	-0.16142107725482-1.00149599099489i	0.681882505260159-0.791968330198576i	1.07904006142826+0.01838064373025i	0.688118456612568+0.874862428853116i	-0.26449070134226+1.11031214308789i	-1.05654776793231+0.47412567671672i	-1.0102035203726-0.56404298481887i	-0.12843989749738-1.12590631366806i	0.816174779364389-0.71294270969318i	0.97211589817567+0.268301941613009i	0.259779968001549+0.873047836077871i	-0.546534342728145+0.581386041740902i	-0.655495070427388-0.180009540277478i	-0.094551069180624-0.560532095523246i	0.407231150518052-0.246161635865954i	0.312845554075849+0.264311520606525i	-0.143363836483204+0.339477553155762i	-0.341985159681646-0.031659988350085i
18	-7.01277459250718-3.50534137615346i	-0.48244182084353-7.59484155819394i	5.95821128124897-3.92870749819661i	5.75661880916818+3.00036279712267i	0.05372709240672+5.76820539141199i	-4.50360309968963+2.32656831667668i	-3.57260383304072-2.70714525347248i	0.86632425532176-3.96812955599334i	3.7098422773349-0.85213217089738i	2.34280674056037+2.82396521654216i	-1.31871712777481+3.33150087536219i	-3.44622122096688+0.54478111494081i	-2.19551256253381-2.52892911648583i	0.87657082739827-3.02038764799358i	2.74955638714513-0.84235310995679i	1.95839694669684+1.63650230449143i	-0.28567271926783+2.17583840918661i	-1.67694382316419+0.7306071732269i	-1.17531980126121-0.91121120213983i	0.26315433652277-1.17429101987644i	1.00247273657167-0.1495927179006i	0.434481371398798+0.831539084373062i	-0.631813083369829+0.723511565003448i	-1.0004701536137-0.27242650896635i	-0.29202166044851-1.09081031373728i	0.808098057884661-0.909953910412148i	1.28554017894256+0.13469282197311i	0.70210002850106+1.15941295221841i	-0.49382321023614+1.3186750958437i	-1.37903336008483+0.46121159013732i	-1.268867013406-0.79339023030836i	-0.20584210120855-1.52310398450777i	1.06599668648018-1.15988216567877i	1.60716308264483+0.08550544471731i	0.96498595088879+1.32004338078256i	-0.42778246494769+1.59041281268906i	-1.50603118133661+0.64569713745759i	-1.40162723503538-0.78048382425426i	-0.21230407625843-1.52470627479127i	1.03314242123964-1.00582616505133i	1.29154710918689+0.23547036403455i	0.47076120939032+1.0569857040644i	-0.537220132996543+0.823538329496052i	-0.802795910171906-0.032387850170171i	-0.271993811089983-0.57079104046511i	0.319073347130556-0.366365000242498i	0.348804909185581+0.14724420859005i	-0.048092517691255+0.312382307269462i	-0.285194842590241+0.025711938348281i
19	-7.82713359656321-3.77239834186619i	-1.09141662454165-8.31584091183398i	5.97351036519406-5.03024189738998i	6.66976850186271+2.19917616100783i	1.26074830284485+5.99572355996556i	-4.02977909775903+3.35495129208618i	-4.08103037018766-1.90840603061769i	0.15535270359514-4.0172136379313i	3.57994537153915-1.32578566021151i	2.70046526377045+2.70260147108933i	-1.15144615312742+3.72727697036382i	-3.84036694349031+0.92855569202395i	-2.83324070118127-2.69066403317572i	0.60268622659592-3.69641739284581i	3.12184079898195-1.50638906222783i	2.7011661006837+1.49699664936387i	0.27253481718349+2.62463707456692i	-1.65279214952501+1.37681189416628i	-1.57591823945187-0.53173413335094i	-0.17328716487434-1.20900362093582i	0.805057998548585-0.391508062581119i	0.438559170517497+0.646707670310362i	-0.615406861961304+0.642558778646855i	-1.0298917818274-0.38582173002606i	-0.22938917201853-1.30160695975465i	1.08724237751328-1.06475591760232i	1.67046363153405+0.26567301215345i	0.88302857870805+1.60456733208477i	-0.74419776932217+1.79813329543748i	-1.95339795521047+0.58780783608618i	-1.76159224100033-1.17423104865997i	-0.23011801760619-2.1676584008227i	1.55189511731731-1.59925433106608i	2.25442801857315+0.17280728964919i	1.31227343771435+1.85699711112556i	-0.59715324873507+2.18165855858081i	-2.02925066045561+0.89937096010695i	-1.9058109694272-0.97782514227862i	-0.40231188580882-1.98536103735981i	1.20957989346753-1.42602609552064i	1.67567473059656+0.0740271220357i	0.82670419222522+1.1964709631133i	-0.39471605511221+1.1449177500746i	-0.923279677236794+0.265962864355082i	-0.544012730372052-0.470180353458315i	0.097819174385379-0.492692561370767i	0.321086795004986-0.067573982637517i	0.087303954780173+0.196097389060295i	-0.14927299810865+0.077521052438742i
20	-8.68754950697362-3.90133069333282i	-1.94550236421932-8.89314360546188i	5.55755220695361-6.24831072830619i	7.3094754421049+0.84169882730373i	2.79384968455408+5.51568001991087i	-2.68018608650344+4.18294289719635i	-3.8602150551483-0.48852390895113i	-0.6283062499766-3.12062949422728i	2.70212019170597-1.34935210027392i	2.37961045045676+2.27428686472847i	-1.07259685690845+3.54524076682189i	-3.90591971560869+1.05495241024995i	-3.23766593879841-2.70772229050902i	0.23033200008176-4.19265733166045i	3.2792115868754-2.26840799822973i	3.45595066485703+1.05028162837124i	1.15442686120653+2.88717074421334i	-1.2425891509861+2.19219974267208i	-1.862206711245+0.28207250490484i	-0.877189399022498-0.87313973097119i	0.161584768493032-0.600546760322487i	0.145190799964093+0.16124609866308i	-0.569406705362779+0.175104631921686i	-0.783783912507454-0.70760386903569i	0.12837228524054-1.45671401389741i	1.50380024629161-1.00384274557037i	2.00682808151605+0.60556340812066i	0.91413649646495+2.14633106127603i	-1.14039992491357+2.25293049452378i	-2.6067300838949+0.6197967654972i	-2.25698427040252-1.65866993287746i	-0.20470661749251-2.88567284580624i	2.11008272931756-2.07080295111157i	2.97852524030204+0.26670705795431i	1.72938356766255+2.44152881595229i	-0.72853730744187+2.86578376045472i	-2.58598763927467+1.26992932515588i	-2.5326274466673-1.09804932352532i	-0.75589951052681-2.4807796865723i	1.28615779142257-2.00350305541431i	2.10836757976068-0.28164796070077i	1.36432296449605+1.23532231583984i	-0.05476271808812+1.53179888012111i	-0.96195356775544+0.748020620517027i	-0.892166216676481-0.198525079308269i	-0.282845313183706-0.568756110220847i	0.172667727330872-0.357200672735903i	0.207709522470021-0.03252845990097i	0.0459732707397008+0.0710317850200689i
21	-9.73922137794263-3.81446126901188i	-3.21476399981486-9.3893299313576i	4.63852368139389-7.74283230798458i	7.71247887449717-1.21535682282547i	4.72516905905718+4.22906221141563i	-0.3417836417497+4.71128528929094i	-2.6849687165132+1.51234620425817i	-1.22221811547294-1.10305051856916i	1.12529496102688-0.54047301955002i	1.08608936565041+1.84529533062944i	-1.50776388470255+2.74088993120866i	-3.84994583943576+0.58508414045222i	-3.28432614534001-2.89593408232309i	0.01536626422855-4.5777257767713i	3.36264433240015-3.01019083187531i	4.20382219075191+0.40136481430159i	2.3122573406253+2.95838758625416i	-0.41101902981947+3.13475721626057i	-1.94607986054603+1.56724200570979i	-1.82628246255814-0.0386106879955i	-1.03479578601224-0.66610073066336i	-0.611233173619464-0.645458873440252i	-0.577949058511647-0.826900846448635i	-0.19366976502197-1.38848520100952i	0.93337873007683-1.58399040303339i	2.15443393906396-0.62606489472006i	2.26309170014775+1.27397697244973i	0.69085791758443+2.81231600432293i	-1.74650044022983+2.61322840002043i	-3.30886951470672+0.47858849273203i	-2.67931911805571-2.25331347953685i	-0.09380435103913-3.61768227150719i	2.70615886207061-2.52097138674975i	3.72124034014619+0.36049306606621i	2.1981975455423+3.02199401898656i	-0.78504316074846+3.60509598097601i	-3.12541407418567+1.7722080483197i	-3.26763821872367-1.08808954330852i	-1.30979038896566-2.96582271702941i	1.200821793335-2.73762216672934i	2.54361543575272-0.87968685128899i	2.08459792800101+1.10146664569208i	0.5374216511503+1.92757961663736i	-0.83247155711829+1.40959489959037i	-1.2452454442698+0.30605395110555i	-0.81538346849794-0.493582210673552i	-0.166664393149478-0.642411052620434i	0.206219388815751-0.370555752905976i	0.228963442923857-0.068722859667295i
22	-11.2055234050374-3.5219851223452i	-5.05301314130714-9.97812172504304i	3.23159953254382-9.72772331881773i	8.00187805907529-4.08448299127533i	7.14684623623998+2.11851717918794i	3.03267869512253+4.89362334958482i	-0.41513989611693+4.00194957084429i	-1.3419060353859+2.08010871676465i	-0.93216821862908+1.43136877730247i	-1.31066370335414+1.87517588189293i	-2.93502417051138+1.5289670139638i	-4.15099956143707-0.71439810555741i	-3.09344892874886-3.7461231049644i	0.22519189932982-5.21302730901031i	3.74576138848702-3.7521759126825i	5.13932949359146-0.2363790945433i	3.71240927763342+3.03760786479844i	0.73143014132871+4.25608843611217i	-1.86789535843737+3.28404184909382i	-2.98498640422776+1.28681301802304i	-2.76695202222091-0.52464397661878i	-1.89369863076653-1.70795257863043i	-0.74344622348257-2.37658277755426i	0.68751793929406-2.51730611515498i	2.21904766447688-1.77060046799293i	3.11184652509331+0.04710720100271i	2.48143378634644+2.30454933940706i	0.20690574853379+3.6333889546946i	-2.57793592404952+2.87408385557537i	-4.04570166196567+0.14606176296324i	-2.99343808897097-2.9483822693077i	0.11745574412032-4.31922276837572i	3.3104312572629-2.90593360954053i	4.42762822629468+0.4584284807967i	2.68142148896463+3.55859341353772i	-0.75865548055159+4.3474702283668i	-3.60230410765202+2.38187679654626i	-4.06402338118719-0.92534666815959i	-2.05430458078832-3.38547111824417i	0.91002395449458-3.58215161476825i	2.90699964331959-1.72645503247448i	2.93656920160853+0.72246203513201i	1.40635378984894+2.23123351346136i	-0.42976701072722+2.19387087999806i	-1.47705617089796+1.08716708496653i	-1.44154639138004-0.13472519255903i	-0.756960018995468-0.783985235934742i	-0.06151241153367-0.766506581783357i	0.267507915250511-0.410358069706492i
23	-13.3312866627446-3.1738006058107i	-7.5337939815348-10.9336459376947i	1.4623245093249-12.4261397511812i	8.37119045961968-7.81722574041375i	10.155212462126-0.7522414341273i	7.43258419123372+4.73692124963616i	3.00414202885508+6.86684892420681i	-0.73332885842635+6.36746033025014i	-3.15250647725064+4.79189058495696i	-4.7596827271117+2.85933926653869i	-5.74589272604183+0.3314578642447i	-5.42508755290266-2.86111233179358i	-3.05802398785973-5.73559905975813i	0.9577597560889-6.67482154048019i	4.87633157004907-4.7614811295326i	6.67488059453326-0.71658328064443i	5.46351227632742+3.45037690436523i	2.03474277374154+5.75493883642402i	-1.79321527741172+5.40213261471763i	-4.35704293101496+2.98153777856276i	-4.91138984402724-0.19679618737508i	-3.62036023226004-2.89465026420339i	-1.14285053640032-4.30736788899689i	1.6643931081974-4.0461482045224i	3.81611679517931-2.13437629152948i	4.34699609482452+0.81805106175278i	2.77243652120513+3.55026621523964i	-0.37818755511321+4.58361473422183i	-3.5206979718832+3.1088955008345i	-4.78405605300924-0.27429300070865i	-3.22479353963833-3.66404791473319i	0.38206678003767-4.94638827506335i	3.87222177475761-3.20685259980352i	5.04362662086694+0.55842091586143i	3.12814402656466+4.01924657158659i	-0.6723303849695+5.02973348957653i	-3.98741273027823+3.03244775243238i	-4.84942239283001-0.63312309927521i	-2.92484535312102-3.69511873027794i	0.41333456541794-4.45484625325852i	3.12314049902796-2.77375956020015i	3.82770271799184+0.05757048552938i	2.52775280954099+2.32901055048856i	0.33121934799693+2.99841094962449i	-1.43816952346205+2.14316819719848i	-2.05086312567334+0.6280123766772i	-1.61101800784453-0.60932304138541i	-0.73198909986841-1.10639281177065i	-0.014577509653793-0.970170107845445i
24	-16.299859121461-3.0709320824481i	-10.6002225659988-12.5863658578313i	-0.4342164947586-16.0222764919984i	9.0611086977635-12.3869457534785i	13.8431276406913-4.2444413765015i	12.8042115894384+4.309047396815i	7.5413593502705+10.0150432311824i	0.7648595635124+11.6312580646676i	-5.21953661568239+9.61946918208936i	-9.05898242294487+5.18353515023351i	-10.1156577529355-0.3595355057902i	-8.20171067878888-5.62395169319893i	-3.72653591608154-9.0984195395882i	2.0142733979324-9.50484127802767i	6.99009625930299-6.50449034860598i	9.23288346798497-1.15795106520106i	7.84560574563937+4.37848361572551i	3.51804695214275+7.84850566428379i	-1.81527540879585+7.97369968661027i	-5.93386345709777+4.97325436124084i	-7.31323561691818+0.3184917175612i	-5.65398148174442-4.00865797042237i	-1.85226836157196-6.32071083537765i	2.42454395159322-5.80582437763921i	5.36201756055112-2.79215767416423i	5.68765750203144+1.34116659827121i	3.25501602225143+4.65737467387431i	-0.75677072164605+5.50622466764671i	-4.28135868169829+3.40489461721578i	-5.38954108474718-0.56012535804881i	-3.4068738718087-4.19217549419013i	0.58180700482722-5.38541388244179i	4.26898563626736-3.39697922772074i	5.47022552152189+0.63819378792914i	3.46069026034902+4.3486602049941i	-0.57095773093069+5.56145214481091i	-4.26370950694618+3.61641566025479i	-5.5370489118472-0.28434640591187i	-3.80899863392132-3.88468139002947i	-0.22568560921095-5.26799865476562i	3.16237107808883-3.92354108611507i	4.66323868425001-0.8642930155388i	3.82469478059713+2.15457449474452i	1.46426175734196+3.71318396553565i	-1.01984018925527+3.41200182935319i	-2.51031985435791+1.84343678824949i	-2.66825242584211+0.02730509290208i	-1.8719629641124-1.23196988275015i	-0.78501043307538-1.67719848361895i
25	-20.1519794549612-3.6314002276094i	-14.03907723101-15.2616509998832i	-2.1280394826694-20.6184667368506i	10.3386357321081-17.6736878722814i	18.2909158130753-8.1388293334838i	19.0467987650889+3.7537549815183i	13.0578954457346+13.4032598267889i	3.1641965965415+17.6925415505669i	-6.898205617282+15.8018437251908i	-13.8886185361006+8.9998056525169i	-15.9091783182678-0.1241734960423i	-12.7108513184117-8.5491728370196i	-5.6160392000152-13.6501147649844i	2.8808648520883-13.9192112039839i	9.85353305830285-9.46117539733624i	12.9263408808587-2.0287014625577i	11.1734158414552+5.5599235862351i	5.509531129967+10.4897897667302i	-1.6730131741502+11.0708672957444i	-7.49890946751952+7.39881720939204i	-9.79432855423972+1.25397123617914i	-7.94126105693072-4.69851777646045i	-3.05698760985341-8.04149741881243i	2.54469174476267-7.5953044973299i	6.37301486072821-3.87116779437508i	6.84662822713376+1.19339919341431i	3.99323244319149+5.12721847553923i	-0.57007142968757+6.08704708715459i	-4.42258605888169+3.76094459351962i	-5.56483891666914-0.46140224369042i	-3.47506893261239-4.20382867008428i	0.59423102148892-5.38136248838264i	4.29646951997299-3.3567885081213i	5.50580700119188+0.69546933978213i	3.52212407855691+4.45769907413699i	-0.54337675565183+5.79564920448568i	-4.42965926565705+3.96363379183337i	-6.02875784287195-0.01772668111082i	-4.54704739062137-4.00331431623234i	-0.85971793006029-5.95910484283688i	3.08637513109289-5.04045996181209i	5.39547442526106-1.91729853732193i	5.18474727570053+1.74989353781721i	2.87773814791283+4.27974265155626i	-0.22359246524273+4.78890625306927i	-2.7275928850048+3.45021156304181i	-3.81134987316315+1.17082109277505i	-3.4362630344852-1.00516569463712i	-2.1264190550239-2.38770153991658i
26	-24.7234269857126-5.318879758143i	-17.4765699001969-19.2075567922692i	-3.219982536084-26.188317416115i	12.4637050887839-23.4393223072294i	23.5298345567298-12.1261924106242i	25.9762829896973+3.2824316759935i	19.2831946580766+17.0131078682699i	6.3163710986305+24.2951162956007i	-8.0426105438828+23.0124871333887i	-18.820019798165+14.1865536685969i	-22.6589630253125+1.3167739879673i	-18.7892913507732-11.0169190138731i	-9.0672905204191-18.7522503462763i	2.8214029712452-19.6464860329688i	12.6988366531914-13.9171007059703i	17.3421249351078-4.0449478976332i	15.5669407840144+6.1935484902124i	8.5645446801713+13.1379162806325i	-0.6439658450666+14.5870453184428i	-8.437602264364+10.5589125382522i	-12.0265294359774+3.1645289695235i	-10.5054978131153-4.3485605419781i	-5.10124228726457-8.98001994164577i	1.47617511357022-9.20216231228059i	6.28549998821824-5.50835505061847i	7.45493625541172-0.05803361596139i	4.95138682830261+4.40960513102817i	0.47298440196522+5.88708528605658i	-3.47609996153186+4.01553761695609i	-4.87399606174327+0.16522585309729i	-3.18788102629198-3.35551907347906i	0.41452194597754-4.55318366706217i	3.75421281957076-2.80510995527643i	4.85601426969967+0.84239362135232i	3.0270794537052+4.28604756976904i	-0.78655951702795+5.53957502943032i	-4.54439646935578+3.81514246754783i	-6.23239625863409-0.07599097462596i	-4.92819972101512-4.19472016618686i	-1.23911812178839-6.51894335909172i	3.08028435609408-5.96861122559375i	6.06523450182465-2.87430345822387i	6.49519874985915+1.2990750831471i	4.37995195090523+4.74774696363822i	0.79928567372724+6.17805658334387i	-2.72353507109029+5.28758870300343i	-4.93144644979038+2.71667124358048i	-5.27917234690461-0.39636127284176i	-3.97574573350378-2.9597054895486i
27	-29.6141202207184-8.5355109645172i	-20.4072675938595-24.5075088500328i	-3.3013478322262-32.5260833294775i	15.6183707552197-29.3149515229164i	29.476025951972-15.8355040486576i	33.2903681892973+3.1085490942822i	25.8370873295835+20.7783820135673i	9.9837150752217+31.0779067150073i	-8.5363905945052+30.7557131257198i	-23.3325904580426+20.4249098314745i	-29.6558763486307+4.1190453402065i	-25.9536302422447-12.3353855565395i	-14.19281241149-23.4587935694021i	1.0642712145172-25.9859868985367i	14.4213816703983-19.8354626199827i	21.5819382228519-7.9041148799768i	20.7693614989903+5.1714060590368i	13.1584583414562+14.7923983655684i	2.2114374222502+18.0463145233778i	-7.7839887856251+14.6240719871512i	-13.3848494904923+6.6958806706976i	-13.216914720554-2.1546592496253i	-8.29269008025502-8.46808748769026i	-1.3452606813465-10.2707332512389i	4.48838863840785-7.70728590230606i	7.03578902610138-2.72108736001436i	5.91039293635521+2.01741170590548i	2.4552459010525+4.40571072544149i	-1.10662016892963+3.81879369832274i	-2.8622224423344+1.23007823722342i	-2.14161730679729-1.46409768309751i	0.25308542425952-2.53315896830188i	2.5993244065618-1.33920993453152i	3.26222761228289+1.368215462466i	1.61134267728006+3.9158081109098i	-1.63435998219661+4.65432793824059i	-4.79588753693351+2.87224406823754i	-6.12853414387466-0.80557098976447i	-4.73652852353271-4.72521450468279i	-1.03544341167063-7.03214930765339i	3.45193320371851-6.57752626086921i	6.82870239754515-3.44815385684705i	7.69492240075825+1.11188160763276i	5.73331706412535+5.30126225779093i	1.76799594449704+7.55561673362297i	-2.66857883429531+7.15794049946773i	-6.00539229968884+4.42564751927063i	-7.22114782541476+0.46267914268612i	-6.12798081404215-3.34462497287886i
28	-34.221481481243-13.4867018993799i	-22.2862884865922-31.000452558493i	-2.0630936088069-39.2347247457992i	19.8163581709786-34.850869413434i	35.8890817048043-18.927159283996i	40.5980958523305+3.3468212570643i	32.3270561057014+24.5296601328563i	13.956215423118+37.6124772442191i	-8.2401684125263+38.4955527051019i	-26.8928992046321+27.3406875611129i	-36.140694676889+8.3468898161358i	-33.5769931767344-11.8944764130827i	-20.8756704996377-26.7970938136048i	-2.9501926542033-32.0290710119789i	13.9617498276458-26.8239658293382i	24.5358089012055-13.9512103591931i	26.1023351905027+1.5485563852061i	19.3064514833112+14.3197520276119i	7.5336710648425+20.5819253836496i	-4.5889803364259+19.2722330473301i	-12.9849026785573+12.0846836227533i	-15.5171534483823+2.4925436512981i	-12.4868007122115-5.7762310903399i	-6.1395734596871-10.1645090131389i	0.5158889827014-10.0603773465043i	5.02106102170564-6.68276101246136i	6.35158186832863-2.23360106899302i	5.04960059114701+1.22924803977959i	2.64374653443193+2.66655953476589i	0.71358961459975+2.31513844107769i	0.08492551134026+1.2861526769556i	0.532934679452248+0.780954388950422i	1.08724133116102+1.36332881977485i	0.72304925306612+2.66270331268728i	-0.95970250197234+3.63536109763083i	-3.43721999098482+3.21329562192293i	-5.49434190695991+0.97567299436194i	-5.85634489094672-2.52024359569174i	-3.88429987259117-5.92404413451412i	0.0256017039529-7.69938542238461i	4.54007506791741-6.84994313064034i	7.93495136795316-3.41130956158069i	8.82753870022803+1.51869426539943i	6.75879552842238+6.21298298275648i	2.3770524698992+9.00340833985324i	-2.83172383429112+8.91950543595782i	-7.12435513417829+6.0213424666799i	-9.13600725297039+1.32298371305129i	-8.32464510073874-3.62156670704169i
29	-37.8691971995885-20.0728197618595i	-22.6791813654709-38.2734675124089i	0.5927022344001-45.8034688278291i	24.8668401639259-39.6367591590559i	42.418007690669-21.2030886202173i	47.5246634422755+3.9604204734785i	38.4642780535444+28.0254808770301i	18.1201261754221+43.5116795806066i	-7.0187910861114+45.7964139915113i	-29.0889471437836+34.6007116504944i	-41.4972207688737+13.9473974333207i	-41.0365225803602-9.3445780992106i	-28.755116076244-28.0426583002886i	-9.3407343407625-36.887289289674i	10.6786742595732-34.1556220943336i	25.2148986485973-21.9177836091627i	30.5554402402293-4.9973136237139i	26.3150383172298+10.8943551140128i	15.1649051005958+21.1248556546737i	1.5593786167363+23.5135576186623i	-9.9815220124446+18.6952235037463i	-16.3728363675427+9.4688450631521i	-16.7418224834983-0.5021038328705i	-12.3043716039914-8.0759128618567i	-5.5253988783887-11.5840976475729i	1.003845387436-11.0660811619369i	5.49264883255168-7.82724563908529i	7.35739004526767-3.62497452427268i	7.05193793332381+0.11049331093629i	5.52127576371939+2.69954831722849i	3.608889686446+4.17542663407813i	1.71043086003989+4.9124657885822i	-0.2047153701736+5.18852682469073i	-2.29074178104011+4.94129527323178i	-4.46915445465005+3.83933890825233i	-6.25548241780794+1.60015807023414i	-6.88822010394935-1.65173228693099i	-5.703552145976-5.2152969966127i	-2.55835346919957-7.95948058331243i	1.93169582735701-8.74559527219318i	6.48752062232632-6.93830166474229i	9.58475655774078-2.76367742217237i	10.0288725253155+2.6644789014009i	7.44474570117692+7.68269816117304i	2.4718642790141+10.6535876044596i	-3.419500215804+10.5524875091473i	-8.42046720117053+7.33756670561138i	-10.9947461933332+1.9681198111226i	-10.3833038054652-3.9244428731609i
30	-39.9927624518911-27.8889132732313i	-21.389391972835-45.7649258368667i	4.5249486051084-51.7508620584212i	30.4397799014238-43.414890607907i	48.7140383366447-22.6433478889603i	53.810557153844+4.8066939857444i	44.1026445562834+31.046709688689i	22.4256770764369+48.5212581670029i	-4.8221469157635+52.3710903378796i	-29.7226355723865+41.9029396926208i	-45.3260688223708+20.6900885159156i	-47.7495264626498-4.6934792825794i	-37.2083926966105-26.8374700912958i	-17.6939314699161-39.8053899728361i	4.518481565671-40.8272168517864i	22.9638978923392-30.8661145058266i	32.9567046669627-13.9648431843259i	32.806870803431+4.3058815997073i	23.965928735222+18.7035643972468i	10.1759678159999+25.8395754722606i	-3.9789706491158+24.9215928720354i	-14.5683534218009+17.5794926989651i	-19.3657605080552+6.9684707755438i	-18.1866506577493-3.4409091813887i	-12.5315728754556-10.9360388590955i	-4.7880641540594-14.1760494356581i	2.6520327693256-13.2450892310922i	8.04966182371441-9.2621706802261i	10.5932832715723-3.7951839796981i	10.3148131215429+1.6663075675683i	7.79898335368181+6.02076897428135i	3.87116818792911+8.62594713844223i	-0.60910604485119+9.22091795360157i	-4.82465169510806+7.82511168133948i	-8.01095507572543+4.70036899756064i	-9.4936687161917+0.37959905318573i	-8.80891226985231-4.30710549650707i	-5.88509767530849-8.29911562826906i	-1.195950669001-10.5130698594525i	4.225539510114-10.1587373886321i	8.97887094154192-7.05300311893597i	11.6716607005222-1.7921781269105i	11.3660624143368+4.3207489008226i	7.93314912972943+9.60741875276182i	2.1699261490741+12.5124556926899i	-4.3862427310314+12.1029715040009i	-9.90032333077276+8.3920442229743i	-12.797428960832+2.3663235773299i	-12.2494760404204-4.2988543335561i
31	-40.2771125471366-36.3438497645795i	-18.4818248074994-52.9189552877129i	9.4268594793216-56.7367485760486i	36.1776267173683-46.1061017318296i	54.5134643370506-23.3527461780094i	59.3244708559363+5.7214098756068i	49.1881377915666+33.4514008962313i	26.8208489576704+52.5113502394901i	-1.710963973143+58.0245974508874i	-28.7735735197631+48.9278140913386i	-47.3804841602344+28.1781748816539i	-53.1496092142783+1.7676056156827i	-45.415119750163-23.1138487092484i	-27.1949623509641-40.1693577323859i	-4.0881863537872-45.695142687101i	17.4946511020049-39.403629440379i	32.186230772025-24.1912527956316i	37.0415792157136-5.0131490373108i	32.0788681112504+12.7127996892772i	19.9138035432099+24.6490979721234i	4.7043397525356+28.5812514528336i	-9.1947940251773+24.7206366969795i	-18.4352004305986+15.2853200537176i	-21.4106772187618+3.5913637925243i	-18.39373468967-7.004314041734i	-11.1419057471544-13.9849211066016i	-2.1852620275766-16.1683445155585i	5.9456097304-13.7610323872592i	11.3344659493193-8.0545848186392i	13.0183500756354-0.9264402246524i	11.0383947436512+5.6861847860887i	6.267046059979+10.2147531994846i	0.1067630895333+11.7307234578001i	-5.8538401342697+10.0544580007885i	-10.1679191645952+5.7244209787384i	-11.8077610003672-0.1465441333596i	-10.3657607572838-6.1061085984664i	-6.1500809271351-10.6650565647424i	-0.1443572128083-12.6286926957066i	6.1856357664428-11.3950906965009i	11.2217385892638-7.1429204216252i	13.5974365289748-0.8398414115941i	12.5752748573922+5.9592100048313i	8.2849428830963+11.4939094269838i	1.7359665677647+14.2681224106704i	-5.4195290210014+13.4748581681822i	-11.3208911589418+9.2455967566966i	-14.41009234746+2.6392092788361i	-13.8693797603649-4.6364532573206i
32	-38.68674517896-44.8155836012727i	-14.2191039231699-59.296907828992i	14.9231982873664-60.5927710098635i	41.7642644469547-47.7717195360059i	59.6463419956317-23.5015842209283i	64.0235130225331+6.5468429074534i	53.7168347441912+35.1459609754281i	31.259322590283+55.4097580952198i	2.2231978691328+62.6069124813833i	-26.2788413882159+55.3737364160261i	-47.4856383153568+35.990956923916i	-56.7324617142889+9.6666331764663i	-52.5651062129265-16.9426643613042i	-36.9390804793928-37.528719191557i	-14.4956754394711-47.7318039492701i	8.8287949769818-46.1141218077011i	27.4310821588876-34.2829522007796i	37.4416039417352-16.1974805867143i	37.5357571637409+3.0793489461429i	28.9930082458983+18.7911552099857i	15.0672457779115+27.6625072975928i	-0.0841833661551+28.5486515567821i	-12.5732878429295+22.4506530757858i	-19.7320462684599+11.9733064562919i	-20.6207329638668+0.4434115108124i	-16.0236073397086-9.0342787816836i	-8.0074128480078-14.3313039572597i	0.7802062855376-14.6965096380497i	7.8577400579235-10.7567493533416i	11.5119794804147-4.1775166510759i	11.1320086894128+2.8841607358801i	7.2351623274626+8.37580100960511i	1.2211312832633+10.850722539771i	-5.05624507749588+9.77362250355997i	-9.78462698434734+5.58478819582163i	-11.6418525860493-0.4684359041426i	-10.1036736587657-6.679168713869i	-5.5507571781831-11.3222070001145i	0.8423859389088-13.0881659598877i	7.4085729182858-11.412251773922i	12.4097148285238-6.6208325603124i	14.4800968028318+0.1420464226104i	12.9827563641917+7.1953480798381i	8.1868220867003+12.744185494728i	1.2149247332723+15.3410694436328i	-6.2322508236129+14.2660435504511i	-12.3072760892405+9.7232266235106i	-15.4915040309192+2.7975345514018i	-14.9880107861288-4.8204181721545i
33	-35.4245030510525-52.7736762307028i	-8.9813497703089-64.6329143100608i	20.6383183512321-63.3202345180486i	46.9566855589447-48.5891277757425i	64.0408201554406-23.313813257793i	67.959899652401+7.1182220559403i	57.772112179812+36.0622851404359i	35.77446877558+57.2052482491109i	6.9439207556099+66.0768667453579i	-22.2849019150549+61.092420535451i	-45.5833085071423+43.8627210105751i	-58.2251600938256+18.7063870698425i	-58.1354088429721-8.4875882988694i	-46.2401858570068-31.7320501031553i	-26.0622189261656-46.3585026552962i	-2.7061674598748-50.0222183522172i	18.4703255618435-43.0675818922037i	33.1415760005282-28.2074350157631i	38.9342770901302-9.6519297132011i	35.7832896055628+8.0458462280785i	25.6862455087213+21.1104540009069i	11.9788603650671+27.3524982251858i	-1.6361382621103+26.4946365471715i	-12.0350062739007+19.9866991834531i	-17.3588360959909+10.4151897318942i	-17.2974019396612+0.7037950764924i	-12.9479348467155-6.6684542411869i	-6.3361471581301-10.2362739130056i	0.23848841319097-9.78651291070009i	4.84649238775628-6.24512066159397i	6.39928918352756-1.28233577590267i	4.84709565620209+3.23210896921271i	1.08239090146476+5.7693585159976i	-3.3974818162209+5.54021445162595i	-6.96095243816414+2.66331742838282i	-8.31528310623389-1.92179887980037i	-6.86093552158172-6.75684814111205i	-2.8435026250257-10.2921754044628i	2.7260184789653-11.3238766405644i	8.35342545413702-9.32818750529817i	12.4678171643775-4.610239467475i	13.8455320532975+1.7672743780861i	11.94242043737+8.2542886328998i	7.0498643055446+13.211477061573i	0.2352263514751+15.3336305661807i	-6.9176403423679+13.9897684177288i	-12.7012721213819+9.3930594437786i	-15.7104270792214+2.5574289580998i	-15.192435290899-4.9474460074838i
34	-30.8516792497189-59.8753040182961i	-3.1726157942835-68.8710482913422i	26.2775307603005-65.0867352667227i	51.6499042336795-48.8276801048804i	67.7784934454804-23.0298003484596i	71.3297675912035+7.3194374426389i	61.5572343731637+36.2397036174341i	40.4760642183371+58.0531118727185i	12.4127721062336+68.612274538147i	-16.9626717464328+66.1727122203833i	-41.8896494661385+51.7093559669898i	-57.7561949768035+28.6145318743075i	-62.0364011521058+1.8658106089996i	-54.7193249238548-23.1227426275872i	-38.1533026994116-41.6845163329896i	-16.3737056292137-50.8428974685727i	5.8975288531519-49.8089632618644i	24.32524346044-39.9503341163097i	35.8522589176483-24.2799703583567i	39.2167097540567-6.6252229729766i	35.0096881458788+9.2990537467136i	25.3058135475328+20.6864960243118i	12.9994028262627+26.1308145880472i	1.0369023952124+25.730792992336i	-8.2586527387397+20.8293949963287i	-13.619443776854+13.4950429672404i	-14.9465108290247+5.9044899271919i	-13.1184860922338-0.2072540325072i	-9.58357062822149-3.90062987143758i	-5.86746727341971-5.12440176003061i	-3.1361118333964-4.55741048708822i	-1.9221616165437-3.27276457382464i	-2.0695057251053-2.33643468474917i	-2.88683245888282-2.45798891548135i	-3.44633913369985-3.78597306785543i	-2.93017560184858-5.89338585019852i	-0.92185691183131-7.94360062429741i	2.43817789298962-8.97855884743142i	6.47196903152782-8.24096653453566i	10.1479007989315-5.4370321409721i	12.3741006258928-0.8658930868839i	12.318254721864+4.6199440758176i	9.66524846240895+9.81260732819617i	4.7418339971082+13.4525815455039i	-1.5266803899708+14.5578957803284i	-7.8185381220125+12.692258840522i	-12.7261174070747+8.1017199004517i	-15.0969600330221+1.6833185019477i	-14.3197028823478-5.2080746426928i
35	-25.3437026354617-66.0161126602416i	2.9190458085745-72.14356791036i	31.7376934769783-66.1481087853789i	55.9438344029987-48.7319052092723i	71.1072514397482-22.7675848301863i	74.4230695587818+7.223328690266i	65.2794538965316+35.9383855304013i	45.3810875219438+58.3275823528393i	18.4008601921846+70.5730884120522i	-10.7638093855099+70.8081480099301i	-36.9673505939381+59.4270773921152i	-55.8141664873202+38.930414002411i	-64.468081122556+13.3523762280939i	-62.1108818883066-12.5925506756321i	-49.9709833850282-34.4514835839522i	-30.9408405537622-48.8612926883215i	-8.8902771752166-54.0972843356701i	12.1578533050208-50.248467294978i	28.8054767657326-39.0138688577665i	38.8516016742809-23.1976811487032i	41.5594643924709-6.0400904801884i	37.5957836209717+9.4565346611156i	28.6943730085897+21.0622385399186i	17.1518773987397+27.6183256407126i	5.2880999088763+29.0686065844849i	-5.0055886987765+26.2560828993966i	-12.5433030241165+20.5676182682103i	-16.9138398046977+13.5329220733189i	-18.3631843545481+6.4792402030448i	-17.5537209408459+0.3139526305132i	-15.2843598149907-4.5361257222818i	-12.2523799906764-8.0449480046136i	-8.9137638210774-10.4180254139387i	-5.4627086412634-11.9016811234885i	-1.9136688897694-12.6348582458675i	1.7591606289204-12.5863108742013i	5.4826788757529-11.588698211809i	8.99855834520652-9.44921210048119i	11.8619824802658-6.0927885826938i	13.5289111695865-1.6847245527318i	13.5066881072956+3.3135549095777i	11.5222538305886+8.1813979559482i	7.6552479375538+12.0665234612654i	2.3914777653332+14.174073301905i	-3.4269022936243+13.9686094895428i	-8.7504104483232+11.3344222629048i	-12.5392103010765+6.648099071854i	-13.9973941666619+0.7382886526998i	-12.7673337038445-5.2644947714941i
36	-19.122029031566-71.2436233073115i	9.2242320404315-74.6116174012034i	37.1211569708561-66.6557151939986i	60.063370853007-48.338013798836i	74.2787580816087-22.3894474166459i	77.4053352885463+7.1400929046309i	68.9180147490243+35.5792507076661i	50.2217912366876+58.4492831965381i	24.39359695385+72.240049846226i	-4.3755156135034+75.0013123549424i	-31.5278376325489+66.6407820484014i	-52.9310373063956+48.8799951556074i	-65.5649627481942+24.8873717564031i	-67.9792759595493-1.3299003523169i	-60.4479981381439-25.6501536220291i	-44.8097413865552-44.5366379000739i	-24.0439927830351-55.5843006960726i	-1.681416918909-57.8245485004864i	18.8293841994954-51.7522862673531i	34.6784009350955-39.0962337606646i	44.0800951471415-22.4010424900805i	46.4375075903153-4.5188367222631i	42.2821861246134+11.885962479812i	33.0311769876216+24.7303020104305i	20.6321312508572+32.7481746023157i	7.1787678814651+35.550966347858i	-5.4285654557791+33.5322090514987i	-15.7245048382634+27.6636367881938i	-22.799260995887+19.2420823066918i	-26.3042196403658+9.6442221475996i	-26.3708040447938+0.1315246099137i	-23.4820046640357-8.2734983062667i	-18.3353113169151-14.8401307079956i	-11.7256383578166-19.1280412747776i	-4.4616732009114-20.955995661935i	2.6859431816333-20.3637116632337i	9.0166912696853-17.5815048357006i	13.928052742121-13.0107882843634i	16.9510472451633-7.2079984235193i	17.7964983257919-0.8586589977743i	16.4047398062554+5.2711151225505i	12.9833486096217+10.411658419601i	8.0145973981974+13.8907445299069i	2.2179901366628+15.2429532852121i	-3.5372114944607+14.3041038564813i	-8.3616282897644+11.2656987559219i	-11.4969794005569+6.6696700164909i	-12.4593972197295+1.3352746416863i	-11.1431136885932-3.7748883396035i
37	-12.2344187789061-75.538202980262i	15.7947228856414-76.2542055825663i	42.5382029451907-66.5102912701251i	64.1016639813041-47.4346873518855i	77.2881944878858-21.5888863615344i	80.113375514233+7.4114249783514i	72.1279419998746+35.4526913957954i	54.4917359760873+58.5637262557971i	29.7863612055822+73.5314325435496i	1.5999306097343+78.3883454157691i	-26.0431887847277+72.6919486775664i	-49.3090628072275+57.5534972055257i	-65.1314826124029+35.4186433473216i	-71.6460656336761+9.6449816864568i	-68.4157854833324-16.045251967833i	-56.4213895093892-38.1414407115724i	-37.8317007705469-53.8542700222864i	-15.6051923924548-61.4805788520662i	7.0009280239541-60.5750615096505i	26.9283289669587-51.916680248514i	41.742336900669-37.2929210331388i	49.9239223580693-19.1530126786824i	50.9969067417173-0.1975262468009i	45.4888281223732+17.0253523783383i	34.7509583242481+30.4561010142288i	20.6821742589719+38.7505460455666i	5.410355525097+41.3779476893797i	-9.0163907072288+38.5942956244095i	-20.8861808283442+31.3130778932342i	-28.9999986770979+20.9073399919926i	-32.7576085346176+8.9807613064048i	-32.1566631675711-2.8573616467277i	-27.7198442609946-13.1858799058366i	-20.3709277143666-20.9166981604723i	-11.2821814189011-25.3828337417179i	-1.7136671691147-26.3695147620772i	7.1386199767272-24.0936312015216i	14.2728805009537-19.13998514229i	18.9805623878058-12.3643416795031i	20.9078133579697-4.7741410323221i	20.0752260831368+2.6014448575694i	16.8543849605691+8.8394516038323i	11.9030842020233+13.235599124359i	6.0653703653294+15.3879282568307i	0.2474099396713+15.2399593003056i	-4.715274055326+13.0756504950837i	-8.18058114349741+9.46450607683353i	-9.79354530227669+5.16272778969739i	-9.53476512756019+0.98404733315827i
38	-4.7694433745976-78.6835479469619i	22.5309344818321-76.8530182379503i	47.8390129569175-65.4812118340155i	67.8222629726355-45.8041479437021i	79.7995672213161-20.2106159406185i	82.1314325344908+8.0753769760337i	74.4624730878065+35.4390279523046i	57.7778981371238+58.3795425341484i	34.2648585101142+73.9989932703509i	7.0001330595361+80.4014959072943i	-20.4873908332219+76.9435041678796i	-44.7121548036356+64.2999549266814i	-62.7103154106327+44.34017464533i	-72.4306080121001+19.8369199791524i	-72.9828088473912-5.9432112727589i	-64.7126473825413-29.7034331422463i	-49.0996738884823-48.5644546882518i	-28.5014694629944-60.4319346091565i	-5.7893799962364-64.2349319103436i	16.0655485996732-60.0086962620684i	34.3941756678461-48.8199166945961i	47.1623429251551-32.5558445932558i	53.193571395438-13.6169619607828i	52.258861951325+5.4363553857962i	45.032068363477+22.2304217387446i	32.9285569454292+34.8710075652823i	17.8596233076971+42.1472217994395i	1.9436782837357+43.6272535199331i	-12.7830055976597+39.6435498327963i	-24.6176166687552+31.1802828332948i	-32.375025311504+19.68768380884i	-35.4877893241634+6.8548178431863i	-34.0176968526786-5.625679984249i	-28.5864462460288-16.2700418428228i	-20.2424933657355-23.9683784374904i	-10.2872710045693-28.0862433034406i	-0.0866085808957-28.4962603488423i	9.1075754471046-25.5425715283633i	16.3038602715106-19.9488235365233i	20.8705132096374-12.6863751559393i	22.5787092685152-4.82294013439i	21.5887884143418+2.6271868662589i	18.3858052816852+8.8317813258322i	13.6767767481302+13.2325520929518i	8.2664307552061+15.5902196647566i	2.9304009226875+15.9796092226472i	-1.6955899426472+14.7386640101059i	-5.194960263169+12.3817874113i	-7.40747884545679+9.49291859132826i
39	2.9035828680208-80.4291051579901i	29.0208320676087-76.2625481006044i	52.5798844237359-63.5404838962367i	70.7753962249851-43.5558781496686i	81.4018730744747-18.5142781184938i	83.1447407416838+8.7314766455861i	75.7577043764349+35.0359409484091i	60.1008222430513+57.3575424404538i	38.0332482319461+73.1429519330625i	12.1750943547789+80.6470021688578i	-14.4287568778623+79.1449901213112i	-38.6965485213012+69.0095873740579i	-57.8962411738474+51.643825024687i	-69.9788535573047+29.2817940035722i	-73.8150991524482+4.6867995082456i	-69.3063578244713-19.2098928339423i	-57.3592064034877-39.6797160570574i	-39.7318253395623-54.5273174617664i	-18.777783227558-62.3388109983532i	2.8744337161634-62.6186758770366i	22.660887901376-55.8026964414495i	38.3951569192444-43.1517354983583i	48.5153891631226-26.5469060228784i	52.2372005783782-8.2187099558105i	49.5985070433936+9.5505093869204i	41.3976794571213+24.7105040994677i	29.0404477687211+35.6777474982646i	14.3219091777329+41.4941442788481i	-0.8234540850087+41.895211850198i	-14.5692192557568+37.2861305695991i	-25.4105215052708+28.6362325625532i	-32.3192362817435+17.3122527325466i	-34.8261446944164+4.8768955824712i	-33.0261537627193-7.1185482551851i	-27.5129837076239-17.320602492541i	-19.2583066802146-24.7172755024525i	-9.4561477588289-28.7248344171948i	0.6440859417273-29.2122763930032i	9.8933469158629-26.4667656045933i	17.3685517804019-21.1107541269601i	22.4550207804585-13.9868443554596i	24.8798225781585-6.0291437419208i	24.6973562888001+1.860237252456i	22.234927844675+8.9135517422037i	18.0108457294837+14.5673118178475i	12.6401271951697+18.4942347873347i	6.743059682108+20.597905008656i	0.869741463611+20.9763353726232i	-4.5502132075268+19.8647316136868i
40	10.1672109770154-80.8216245972715i	34.7068519740484-74.7190767371219i	56.3091205667027-61.090288295787i	72.6605287554594-41.2246921184022i	81.9865679696605-17.118046706332i	83.2633485405837+8.7461848062335i	76.3423927432904+33.6765557865827i	61.9721555886785+55.0805207809247i	41.7129134946632+70.7607595139774i	17.7552598167571+79.164383028313i	-7.3352686702536+79.5544489904086i	-30.9156046020589+72.0832033497026i	-50.5676921296731+57.7590942082986i	-64.3690433853914+38.3131461778585i	-71.0988322868172+15.9829071851538i	-70.3558280593491-6.7577934204087i	-62.5761333116484-27.488894992735i	-48.9516113732038-44.1180524978122i	-31.2623105567429-55.1057229330168i	-11.6464861201121-59.61590586125i	7.661303052657-57.5773336001643i	24.5908610633372-49.6517214807795i	37.4643041774471-37.1174157865013i	45.165437035623-21.6868795948581i	47.2333366876753-5.283690855021i	43.8732837858253+10.1917018818478i	35.8888122439459+23.0785729596354i	24.5481528024894+32.129965971421i	11.4055569117712+36.6261900755146i	-1.8978804472713+36.4184683476613i	-13.8285510846568+31.9027034965731i	-23.1269929771152+23.9319078865323i	-28.9292616221997+13.6826849323838i	-30.8324039679809+2.4954977900931i	-28.9011813041598-8.2900428974833i	-23.6206239169157-17.4849524306755i	-15.805180167576-24.1694927125411i	-6.4794552219164-27.7698286359534i	3.2525510011847-28.0881449215517i	12.3332283346503-25.2878206219543i	19.858170844224-19.8405604064383i	25.1540270118622-12.4461997454953i	27.8222048762918-3.937883488153i	27.7481388919903+4.8145998360027i	25.0801091725878+12.9921545321228i	20.1847610615854+19.8960859575793i	13.5881970224161+24.9954569727769i	5.911739517029+27.951038543097i	-2.1896401987268+28.6180067001034i
41	16.4740627942478-80.3850940254422i	39.2524138101575-72.8951562804432i	58.9292811460592-58.8795643335395i	73.6293523310822-39.5605665804133i	81.9449692930557-16.6959527310045i	83.0861906230166+7.5964495828369i	76.9659083077751+31.0547215304607i	64.2099255636836+51.5054847189548i	46.0905004515+67.0873402015932i	24.3906940712234+76.4401942562245i	1.2148465778816+78.8394814475168i	-21.2333428845195+74.260722134828i	-40.8800852371982+63.3679800332603i	-55.992505091397+47.428610505399i	-65.3482415152508+28.1651266906379i	-68.3456875923208+7.5620339746098i	-65.044115554286-12.3497385534946i	-56.1312480751479-29.7061841964267i	-42.824222679129-42.9976783205843i	-26.717335896365-51.2106109010854i	-9.5955744140793-53.9092014310807i	6.7638764721629-51.2508880401111i	20.779505483382-43.9365525491018i	31.2223121583543-33.1042318550244i	37.3257071794314-20.1810047243777i	38.8387330113949-6.7117689399774i	36.0198388941932+5.8147457013608i	29.5753613241211+16.1232154811868i	20.5528938552825+23.2757553101248i	10.2042107692715+26.7510712664952i	-0.1650981743987+26.4728873209851i	-9.341784251102+22.7879123920689i	-16.3310912848767+16.3992635417901i	-20.4504972264346+8.2658132184004i	-21.3831906549153-0.5190701696025i	-19.1885049874267-8.8546963940553i	-14.2714973258896-15.7519986219248i	-7.318137606454-20.4322028056964i	0.7942684365013-22.3964292299017i	9.1000189691929-21.4613540670623i	16.6495759827535-17.7601201339217i	22.6049865212323-11.7114045395749i	26.317446322083-3.9625390609914i	27.3810210883366+4.6854151333033i	25.6595680991575+13.3618134806725i	21.2868396788445+21.2110832946684i	14.6422844776867+27.4701610588817i	6.3069758242398+31.5325920266894i	-2.9947147906121+32.9951202087838i
42	21.7129334390296-80.0130366094008i	42.8451506161818-71.6838475952416i	60.9050167752807-57.7114157034708i	74.3805040894177-39.2006296133779i	82.1502171400931-17.6589264806259i	83.5884365851832+5.1401593976436i	78.6229398743907+27.3197230620729i	67.7395717718014+47.072278487149i	51.9330590507314+62.8252757622117i	32.6091636348763+73.3827507503874i	11.4483242735739+78.029041079158i	-9.7551133356586+76.5845395053768i	-29.2615694315746+69.4085485125747i	-45.5456876946757+57.3498769668481i	-57.4306985695913+41.6512580318208i	-64.1847379819384+23.8183666533654i	-65.5704374742479+5.467666199586i	-61.8442091358094-11.8308410903128i	-53.707013912016-26.6998152995334i	-42.213425715652-38.0752561430209i	-28.6499409061382-45.2903563664424i	-14.3963036831041-48.1155167752918i	-0.7848555477171-46.7523945195963i	11.0275080502712-41.7847828911318i	20.1621672702857-34.0935442343047i	26.0870335699715-24.7462721128209i	28.6449757902247-14.8745078286455i	28.0416332676797-5.5520047385324i	24.7961655820148+2.3132792659219i	19.6622160778983+8.0629105576419i	13.5291147516402+11.3400232641493i	7.3148716037065+12.1060307986051i	1.8627200453617+10.6222918093006i	-2.14808161938406+7.40068841410793i	-4.26860257295904+3.13010666176832i	-4.31805048496971-1.41208075549288i	-2.39065277461029-5.45340399228017i	1.16743665355348-8.31452480084031i	5.80722240615487-9.48339341299673i	10.8455412073937-8.6683820101076i	15.5453113082184-5.8259764580645i	19.1986473355422-1.1614132213674i	21.2043431893192+4.8965775316548i	21.1322548547006+11.7432910080218i	18.7687932346531+18.6622464787783i	14.139849251789+24.8991954897234i	7.5097840595661+29.7385104583472i	-0.6426036106988+32.5746831644907i	-9.6681756298033+32.9724629885514i
43	26.4641570452322-80.6432767829069i	46.3457187829808-71.8307553827402i	63.3044445755092-58.0674052092061i	76.1042164648011-40.3166652747784i	83.8245903561106-19.8484130518479i	85.9351414097549+1.8639155581349i	82.3364446541605+23.2634300021429i	73.3640706914926+42.8363456390296i	59.7554316324286+59.2336411744663i	42.5827826248894+71.3769613977432i	23.158821617249+78.5394725351741i	2.9238206843105+80.3948275958431i	-16.6751796676138+77.030489270646i	-34.302028743871+68.9250724242561i	-48.8354271324404+56.8927602709113i	-59.4501956799528+42.0008773903896i	-65.6692542270872+25.4690704864492i	-67.3826962240041+8.5600291697556i	-64.8336009593791-7.5278550319858i	-58.5734170344836-21.7560640359833i	-49.3925581019077-33.3214565414972i	-38.2340022537886-41.7056815651878i	-26.0989831304353-46.6952838144233i	-13.9542016673433-48.3722909714035i	-2.6493726398838-47.0779769436485i	7.1475509648088-43.3550030035775i	14.9922759173331-37.8750106386192i	20.6805576946977-31.359811183941i	24.2391619077228-24.5045128105874i	25.8940529135853-17.9102639026721i	26.020640591425-12.0328798370756i	25.0824908306819-7.1516370326499i	23.5657448776945-3.3601939340826i	21.9165460024422-0.5791877521031i	20.4880709653232+1.4121905529085i	19.5024162492735+2.9302003116036i	19.0307635133455+4.3319930385122i	18.9931540418469+5.9589881463211i	19.1770637448822+8.0846176538327i	19.2720071610089+10.8721549232261i	18.9158009439638+14.3470657999024i	17.747028488217+18.386640462979i	15.457753983185+22.7277661943532i	11.8406597436577+26.9917826612376i	6.8254870922332+30.723611903232i	0.5008560409347+33.4409390892877i	-6.8809121123745+34.6882615051108i	-14.9166042114157+34.0901971395703i	-23.0814309645535+31.3985722287581i
44	32.0585097820603-82.7364010269017i	51.2187794657498-73.4239716102356i	67.6142214566008-59.6377677787886i	80.1987354898929-42.2083687765416i	88.1772473828872-22.2090214510042i	91.0607576766308-0.8795647573528i	88.6983207297266+20.4615546962081i	81.2836255888396+40.5101874758923i	69.3359615341082+58.0669688188856i	53.657465705201+72.118337160433i	35.27047786927+81.9019235868219i	15.3403967510089+86.9515632473091i	-4.9094933164085+87.1189769445117i	-24.2842664444223+82.5711862544774i	-41.6978382299195+73.76477243057i	-56.241575850723+61.3999819053495i	-67.2361555710803+46.359251302038i	-74.2634063589052+29.6358383016014i	-77.1767229517782+12.2588135292207i	-76.0905257227365-4.7793413497393i	-71.3510116054943-20.5868512421654i	-63.4919212311628-34.4238531528593i	-53.1801159668522-45.7374776883798i	-41.1563323451363-54.1792275528459i	-28.1765286926688-59.6047602250362i	-14.9587799640137-62.0577587574536i	-2.1397805248484-61.7408964898975i	9.7562106267829-58.9778538635148i	20.3345658912545-54.1708550062279i	29.3336720131204-47.7582317218654i	36.6159045221274-40.1761140027495i	42.1487240935304-31.8275539318341i	45.9792171568058-23.0613140454582i	48.2057982642019-14.1613160923524i	48.9507702493292-5.3464864161808i	48.3370232399896+3.2204187323915i	46.4714073763415+11.4173559160355i	43.4363301041723+19.1438753872463i	39.2900212433242+26.3015710083953i	34.0748000685606+32.7772162662337i	27.8316864555187+38.4312407591426i	20.6189247592274+43.0934507585642i	12.5315107891998+46.5669469451703i	3.7186727834593+48.640148440599i	-5.6035354278332+49.1058077180916i	-15.1468444758512+47.7850040302315i	-24.5541120216813+44.553426434093i	-33.4119657702886+39.3668700279146i	-41.2722787829728+32.2828091323125i
45	40.1992587992954-85.6507897582922i	59.0159388537981-75.3793187047206i	75.114383611079-60.9452652774108i	87.5728259502917-43.0861585419951i	95.673099163465-22.7421640345778i	98.9443041577355-0.9992186936225i	97.1904746716666+20.9768597739456i	90.5005296030255+42.0107668230892i	79.2400815003564+60.9878236526372i	64.0259639518238+76.9191232826802i	45.6855461098746+88.9974731373217i	25.2039266991698+96.6406523124116i	3.6628659015759+99.5194976435903i	-17.8242322969616+97.5694846511495i	-38.1768590924673+90.985681805813i	-56.4072538391021+80.2021313081646i	-71.6718910038695+65.8577548034672i	-83.3117003069898+48.7517201913135i	-90.8790766984372+29.7917782638883i	-94.1507868083486+9.9393523227343i	-93.1269312925261-9.8448661135671i	-88.0170923384029-28.6513769486718i	-79.2156082268017-45.6655036600867i	-67.2685155867788-60.2020501896058i	-52.8350500552995-71.7296752545789i	-36.6466866746588-79.8845438632812i	-19.4665455152853-84.4736334474411i	-2.0516200175981-85.4687735808191i	14.8802432978496-82.9930323347481i	30.6773122913248-77.3013967225734i	44.7742407788762-68.7578183615814i	56.7056257590873-57.8106183911301i	66.1133659100186-44.9679965902591i	72.7487372610152-30.7750121609565i	76.4703421256086-15.7929510441996i	77.2391598084909-0.5815238620012i	75.1118430223902+14.3160957870885i	70.2331894110867+28.3857342388172i	62.828412722854+41.152757399125i	53.1954904451667+52.1913604782351i	41.6975238605155+61.1332409835867i	28.7547591142843+67.6761242534114i	14.8357224452513+71.5923518908368i	0.4468455197669+72.7374287771639i	-13.8799906252319+71.0580992625728i	-27.6023864155911+66.5992339749743i	-40.1849384214705+59.5085976218052i	-51.1190886738473+50.0384686022736i	-59.9446687355766+38.5431142351799i
46	52.0160191103153-87.387419033072i	70.3937822887729-75.4238292903648i	85.9201357627348-59.5688994315737i	97.7694490255756-40.522323258433i	105.291806056143-19.158177800836i	108.049318689363+3.520000989242i	105.840799336348+26.431482089458i	98.7133946898316+48.4748976338092i	86.9605835160637+68.5858156894197i	71.1067702131009+85.7920246388615i	51.8795057044581+99.2634124608142i	30.171085784086+108.353702959002i	6.991868550289+112.631852329358i	-16.581918455148+111.901572880787i	-39.46286737225+106.208188472288i	-60.6065127627194+95.8327870345007i	-79.061966745771+81.274368561519i	-94.0164589886622+63.2213455110087i	-104.831630967165+42.514297405953i	-111.069996712189+20.102283360984i	-112.510608238551-3.00474231403i	-109.153608604245-25.784790623372i	-101.213976368444-47.251437150353i	-89.1053242069639-66.4978479823371i	-73.4150810454395-82.7352614138088i	-54.8727398262044-95.3243799271012i	-34.313080477415-103.798601731085i	-12.636378344624-107.878510527165i	9.232410019795-107.477514091667i	30.383613916543-102.69894962494i	49.9603035921942-93.825336164559i	67.19183235629-81.3007387797428i	81.4223625543995-65.7074105305428i	92.1335807941514-47.7379981723347i	98.9611071653805-28.1646441202351i	101.704378074096-7.806302354496i	100.330022897974+12.504475752364i	94.9689566340507+31.9541232862151i	85.9075746692508+49.7789566608803i	73.5735663034513+65.2934597125803i	58.5169677645073+77.9151397955724i	41.3871612117617+87.1852575277296i	22.9066010808498+92.7848434535664i	3.8421185916129+94.5455268721868i	-15.025278107805+92.4548201172216i	-32.9311277754515+86.6556321050026i	-49.157728774822+77.4399336996548i	-63.0627664658515+65.2366680105836i	-74.1052673149484+50.594191568687i
47	67.0312644927896-85.2247350522023i	84.2683809155888-70.9621721872205i	98.3756858449197-53.1875278330956i	108.634972102022-32.606453168935i	114.490868363276-10.071287791038i	115.580558309625+13.457256261388i	111.754338867474+36.954321948818i	103.085882837262+59.378828116985i	89.8716132881233+79.7226625358939i	72.6191704600136+97.0586558461281i	52.025523679943+110.584911426518i	28.945818633572+119.663263480495i	4.354524436748+123.849951121884i	-20.699170167449+122.917010429929i	-45.139486231874+116.863374532622i	-67.913330348509+105.915205312914i	-88.0383108122818+90.5155290500806i	-104.647187273259+71.303782021662i	-117.026662553486+49.086362494053i	-124.648742411647+24.799707802091i	-127.193287460978-0.532250666959i	-124.560837392425-25.844170108327i	-116.875275301583-50.076710908183i	-104.476393010924-72.223068579683i	-87.9028916594455-91.3725071528482i	-67.866782784799-106.74897486741i	-45.220524472729-117.743163366831i	-20.918520053591-123.936717860534i	4.025186757752-125.117698045409i	28.581071561874-121.286807171041i	51.748172210889-112.654328954537i	72.5961084129909-99.6281198303019i	90.3033166589425-82.7933800940949i	104.189953817476-62.885257427592i	113.744194038278-40.755608734691i	118.640957269547-17.335453121326i	118.752448931031+6.405214611082i	114.150244345786+29.498516167667i	105.09900430458+51.018960549559i	92.0422465277634+70.121240682337i	75.5809100364269+86.0740397124506i	56.4457252943137+98.2885224715065i	35.464633797931+106.340425917479i	13.526679611251+109.984937809573i	-8.456083095837+109.163855157434i	-29.587061662742+104.004832208227i	-49.022372602872+94.8128505953162i	-66.0053263715943+82.0543602618081i	-79.8967348453633+66.334837401677i
48	82.8943575934825-77.076208950843i	97.8845819724821-60.4465562193677i	109.449158245428-40.879098733964i	117.009628981579-19.096587256303i	120.143309433797+4.064227234146i	118.60566010103+27.686801083342i	112.34502513475+50.813346060214i	101.508913388288+72.485990975497i	86.4413939424929+91.788680112775i	67.671598056942+107.887873212132i	45.893743551337+120.070147807821i	21.93950424849+127.774933960833i	-3.256084142405+130.620827590202i	-28.693677907002+128.424220977135i	-53.351894581773+121.209343018055i	-76.230896167308+109.20919980436i	-96.3953188478283+92.8573283762854i	-113.014609506448+72.770702255979i	-125.398948899269+49.724535871087i	-133.029146272077+24.62010659727i	-135.579169853187-1.552969679872i	-132.930317902019-27.758325484354i	-125.176418970151-52.956439156065i	-112.619859043227-76.148309818972i	-95.7586477154377-96.4172857723919i	-75.265136053539-112.967218983866i	-51.957366937468-125.155297388432i	-26.764357930283-132.518158365437i	-0.686873281225-134.790198317287i	25.244575132981-131.913349470617i	50.012655290466-124.037978909984i	72.655209014719-111.514958617927i	92.3045141626314-94.8793410856277i	108.222158802041-74.826435809028i	119.828083985485-52.181402152746i	126.722624516927-27.863740271329i	128.700696746194-2.848263336731i	125.757634036017+21.875736379339i	118.086538197581+45.34536227526i	106.06738260598+66.663288447402i	90.2484539668814+85.033594056137i	71.321039908196+99.7927851252105i	50.088545433601+110.434761735621i	27.431441654665+116.628768363639i	4.269606530078+118.229681960683i	-18.476296132695+115.280332053022i	-39.922739074922+108.00589467165i	-59.2589529403533+96.8007422077154i	-75.7787704857479+82.2084497365065i
49	96.2389731757311-62.6806947360478i	107.914059296333-44.314964090162i	116.000287047408-23.759549396299i	120.085254799064-1.731118628451i	119.902518755057+20.975931875882i	115.346186358488+43.519734612929i	106.47913771319+65.043919629631i	93.5343813797469+84.7119341822534i	76.909344894226+101.741266175429i	57.153208505138+115.436101793941i	34.947698818687+125.216991459634i	11.082053001792+130.646206981329i	-13.576869843753+131.44764229108i	-38.118128122559+127.520333337183i	-61.622511914217+118.944939807713i	-83.199141459229+105.982830530212i	-102.02131066403+89.067732202929i	-117.360055525369+68.790223195033i	-128.614014155181+45.875665888405i	-135.334295808614+21.156458243474i	-137.243284375217-4.4602651119i	-134.246557933295-30.028151291507i	-126.437398729306-54.598893425317i	-114.093684203022-77.259688958574i	-97.6672752649458-97.1693298308269i	-77.766338393497-113.591420345596i	-55.131338998852-125.923342007095i	-30.605711591556-133.719767872403i	-5.102435846441-136.709763670614i	20.432083003201-134.806788434342i	45.055323033557-128.111211274504i	67.865595107939-116.905279630288i	88.037109173377-101.640793718108i	104.851723924094-82.920047958896i	117.726097665225-61.470879585148i	126.233163249348-38.116905441204i	130.117099251241-13.744220058858i	129.301251740767+10.734036443347i	123.888763437814+34.413758487389i	114.155976278643+56.435111768226i	100.538975953156+76.015489824571i	83.6139297272578+92.4788690468242i	64.072119833608+105.280410955162i	42.69078345604+114.025377510394i	20.301028415146+118.481678738784i	-2.245804995075+118.585650497477i	-24.11192446038+114.440951295864i	-44.505616746034+106.310757883271i	-62.7112168384561+94.6037171987284i
50	104.127105720982-43.818132323668i	111.877727926686-24.868727279524i	116.103116387677-4.543192572111i	116.55882392732+16.489221226861i	113.129845004926+37.516013803172i	105.838189116671+57.806899933711i	94.8453667122447+76.6405740359721i	80.4495726340556+93.3317438426412i	63.077563445312+107.257369430404i	43.271440780668+117.881054468631i	21.670763860824+124.774591366805i	-1.009388554103+127.635759416714i	-24.003611890252+126.301611582324i	-46.523685995977+120.756656059255i	-67.787355331754+111.135536326702i	-87.0472671222319+97.720030098184i	-103.618935281476+80.930414370209i	-116.906624318942+61.31147116151i	-126.426119770843+39.513626904557i	-131.823467330427+16.269918478147i	-132.888917229974-7.63034803952i	-129.565497312075-31.370241151826i	-121.951849935936-54.135047317422i	-110.299195609363-75.142157580062i	-95.0025205095502-93.6698349438633i	-76.586316040183-109.083741428402i	-55.685416576012-120.860191159279i	-33.021677423734-128.605225632417i	-9.377400581094-132.068774007131i	14.433455790141-131.153357932857i	37.595162441099-125.917018730908i	59.320037084799-116.570375567246i	78.877041472031-103.46795689646i	95.6180581228334-87.0941741846185i	109.000846331577-68.044517328352i	118.607816069921-47.002736629268i	124.159931368468-24.714929126481i	125.52525420441-1.961561443047i	122.721857339336+20.471467339519i	115.91506073769+41.821593441369i	105.409171673572+61.377077739718i	91.6341240575156+78.5021727261117i	75.1276090771305+92.6590296153861i	56.513459046582+103.425551231476i	36.477182737828+110.508569458679i	15.739648267139+113.751921673691i	-4.970034612491+113.139210202936i	-24.941368824106+108.791243561879i	-43.508028140024+100.958369040664i
51	105.163766822976-23.504888930576i	109.023625021388-5.265526858487i	109.653237916484+13.602638995235i	106.951832675731+32.516341935913i	100.925853732668+50.876645099342i	91.6912668791741+68.0889776502063i	79.472062101124+83.5834730374501i	64.5949261655097+96.8348781261959i	47.480198377714+107.381302655547i	28.629363855954+114.841107150447i	8.609472536503+118.927283553287i	-11.965006467971+119.45876472715i	-32.452281570377+116.36820383953i	-52.204590729591+109.705888714495i	-70.590056253824+99.6395949632872i	-87.0142610031115+86.4503298350655i	-100.94076519824+70.524070590618i	-111.909813405278+52.33975089308i	-119.554540537961+32.45389035256i	-123.614071877814+11.482390340111i	-123.943022032195-9.919871620254i	-120.51702733481-31.080930576436i	-113.434090527266-51.334328402237i	-102.911670108862-70.041605895457i	-89.2796035724081-86.613885443582i	-72.969107766566-100.53176800414i	-54.498244840664-111.362828674637i	-34.454372972436-118.776082870375i	-13.474212255773-122.552906711286i	7.777756587269-122.594026314427i	28.631782979241-118.922336195285i	48.435418570806-111.681461230171i	66.575362626662-101.130133619848i	82.4978034049798-87.6326099266716i	95.726538128028-71.6454975964981i	105.878240776856-53.701489882312i	112.67435678228-34.390617838848i	115.949232307275-14.339713952046i	115.654228090437+5.809159124111i	111.857718117103+25.420531360563i	104.741025809537+43.886816305645i	94.5904990616319+60.6483163743312i	81.7860645842055+75.2112462600114i	66.786726415465+87.1631613368909i	50.1135784805496+96.1852829155529i	32.330982976686+102.061334740595i	14.026622309612+104.682640167906i	-4.208839424022+104.049371602495i	-21.80174943743+100.267987396425i
[truncated: 58 more columns]
