# Supplementary material for: Reconstructing spruce budworm outbreak severity: a comparison of paleoecological and tree-ring signals
Source: PLoS One. 2025 Aug 12;20(8):e0329406. doi: 10.1371/journal.pone.0329406 (PMC12342301; doi:10.1371/journal.pone.0329406)
Supplement: S8 Dataset — (ZIP) [file pone.0329406.s008.zip › BoisJoli wavelet data/Coherence_Lepidopteran_scales_GSI/coherence_wavelet_coi.txt]

x
1	7.30472168585185e-06
2	0.730472168585184
3	1.46094433717037
4	2.19141650575555
5	2.92188867434074
6	3.65236084292592
7	4.38283301151111
8	5.11330518009629
9	5.84377734868148
10	6.57424951726666
11	7.30472168585185
12	8.03519385443703
13	8.76566602302221
14	9.4961381916074
15	10.2266103601926
16	10.9570825287778
17	11.687554697363
18	12.4180268659481
19	13.1484990345333
20	13.8789712031185
21	14.6094433717037
22	15.3399155402889
23	16.0703877088741
24	16.8008598774592
25	17.5313320460444
26	18.2618042146296
27	18.9922763832148
28	19.7227485518
29	20.4532207203852
30	21.1836928889703
31	21.9141650575555
32	22.6446372261407
33	23.3751093947259
34	24.1055815633111
35	24.8360537318963
36	25.5665259004815
37	26.2969980690666
38	27.0274702376518
39	27.757942406237
40	28.4884145748222
41	29.2188867434074
42	29.9493589119926
43	30.6798310805777
44	31.4103032491629
45	32.1407754177481
46	32.8712475863333
47	33.6017197549185
48	34.3321919235037
49	35.0626640920889
50	35.793136260674
51	36.5236084292592
52	37.2540805978444
53	37.9845527664296
54	38.7150249350148
55	39.4454971036
56	40.1759692721851
57	40.9064414407703
58	41.6369136093555
59	42.3673857779407
60	43.0978579465259
61	42.3673857779407
62	41.6369136093555
63	40.9064414407703
64	40.1759692721851
65	39.4454971036
66	38.7150249350148
67	37.9845527664296
68	37.2540805978444
69	36.5236084292592
70	35.793136260674
71	35.0626640920889
72	34.3321919235037
73	33.6017197549185
74	32.8712475863333
75	32.1407754177481
76	31.4103032491629
77	30.6798310805777
78	29.9493589119926
79	29.2188867434074
80	28.4884145748222
81	27.757942406237
82	27.0274702376518
83	26.2969980690666
84	25.5665259004815
85	24.8360537318963
86	24.1055815633111
87	23.3751093947259
88	22.6446372261407
89	21.9141650575555
90	21.1836928889703
91	20.4532207203852
92	19.7227485518
93	18.9922763832148
94	18.2618042146296
95	17.5313320460444
96	16.8008598774592
97	16.0703877088741
98	15.3399155402889
99	14.6094433717037
100	13.8789712031185
101	13.1484990345333
102	12.4180268659481
103	11.687554697363
104	10.9570825287778
105	10.2266103601926
106	9.4961381916074
107	8.76566602302221
108	8.03519385443703
109	7.30472168585185
110	6.57424951726666
111	5.84377734868148
112	5.11330518009629
113	4.38283301151111
114	3.65236084292592
115	2.92188867434074
116	2.19141650575555
117	1.46094433717037
118	0.730472168585184
119	7.30472168585185e-06
