# Supplementary material for: Reconstructing spruce budworm outbreak severity: a comparison of paleoecological and tree-ring signals
Source: PLoS One. 2025 Aug 12;20(8):e0329406. doi: 10.1371/journal.pone.0329406 (PMC12342301; doi:10.1371/journal.pone.0329406)
Supplement: S8 Dataset — (ZIP) [file pone.0329406.s008.zip › BoisJoli wavelet data/Coherence_Lepidopteran_scales_GSI/coherence_wavelet_phase.txt]

V1	V2	V3	V4	V5	V6	V7	V8	V9	V10	V11	V12	V13	V14	V15	V16	V17	V18	V19	V20	V21	V22	V23	V24	V25	V26	V27	V28	V29	V30	V31	V32	V33	V34	V35	V36	V37	V38	V39	V40	V41	V42	V43	V44	V45	V46	V47	V48	V49	V50
1	0.0368126926323808	0.0724032206076521	0.111910532743829	0.160885088962595	0.226205365037141	0.308235279074892	0.391334309535209	0.465207823341957	0.535383625258662	0.595940315551818	0.631153959461602	0.640957289568021	0.627485385566126	0.585734344122333	0.552452772971217	0.600727853307526	0.85491167545704	1.34425929747035	1.51286641178791	1.45006520646796	1.31772479705486	1.14490523844467	0.981880711109169	0.858510922019822	0.76200136864916	0.731057396113586	0.82945660325803	0.968740446616856	1.0299192283203	1.02828366495168	0.975850802736602	0.862541996688439	0.720918676418377	0.611121929382289	0.583988244776766	0.717949334949154	0.958508103374472	1.08197144556044	1.12496721069394	1.10605932972525	1.03565615323425	0.97169381295455	0.939765647634701	0.910787007302848	0.878574442522975	0.863379038258538	0.851098261710135	0.827601553706756	0.821329254811683
2	0.0337010843254174	0.0630775431998465	0.0950319589129805	0.135277597560923	0.19639043501589	0.293633201877258	0.403091411640535	0.490430493455447	0.573733148437123	0.648926425533584	0.685823363072722	0.684667326775893	0.649300954439014	0.559021799977642	0.447314444286118	0.402578814508048	0.67594640780556	1.76825742349233	1.83832767661174	1.66112340038294	1.44575758341758	1.2030155964878	0.990618552708595	0.830253425847779	0.686557650676216	0.621907673026555	0.786270927035136	1.04780463597412	1.14175760667644	1.12697170739466	1.05184712630445	0.895098228499402	0.682772321647689	0.500428454541273	0.419356807027584	0.592663739828178	1.06641454969031	1.22118316558989	1.24661115892773	1.20002731312865	1.082914382829	0.988096553121833	0.956507217633089	0.92614960669238	0.883470164339065	0.871752979442465	0.862292901892756	0.824112067700727	0.815111810183335
3	0.0304074532871695	0.0519410154172436	0.0733625100102039	0.097153010908754	0.13438460581414	0.234930426804974	0.421216628145994	0.532356557771643	0.63221458225136	0.739461686842927	0.782050622127212	0.762456560082216	0.699733994677304	0.539725499906105	0.284160675107638	0.00227572247827433	-0.626302196129474	2.90686019382883	2.32140525116907	1.94207238382279	1.59599872956959	1.2550976735617	0.986511772938545	0.781577832944212	0.54427500906911	0.371875634500111	0.628258867884417	1.2458625533994	1.36924939379837	1.28636006631798	1.17306438604875	0.962970096865888	0.630314411329425	0.309959465839597	0.10329989042945	0.0868025543017314	1.50431977881918	1.48944977459705	1.43602454424643	1.3396381931183	1.13382822127956	0.982755660502543	0.968645325059535	0.944557951849994	0.877002460169897	0.879235615048461	0.881581986302585	0.802999259410953	0.78094170440861
4	0.0275339230106106	0.0406971463752934	0.0508772186372926	0.055011246764511	0.0447433339529922	0.0156874594653966	0.442120607625083	0.641835949627293	0.716372114551739	0.909472231333249	0.970918388103567	0.902440036714341	0.81636546294833	0.596322029833214	0.11981439313211	-0.429862535064048	-1.31153706289233	-2.56355956982467	2.83613977301805	2.26901959216351	1.72364480323898	1.26459907293811	0.966267817327215	0.742211340928831	0.304338496865707	-0.163272737622622	-0.250078927460107	2.18483997738554	1.86609691828708	1.49568400954261	1.35168811924115	1.12838775172976	0.593856320515768	-0.0114084419280898	-0.338797213089052	-1.09135001439165	2.94557494925205	1.85484473539345	1.68802326371173	1.55095866499285	1.17068010391464	0.899505819650905	0.967074025285429	0.983544786378211	0.831432372428155	0.88814615155813	0.940688303584524	0.730285169723722	0.656497168230804
5	0.0258689329057077	0.0319947012909883	0.0342994338896637	0.0285221475393337	0.00199290198379788	-0.088311989830989	-0.365792430874687	0.574459530936801	0.712534692235724	1.25892125814477	1.43321352886271	1.09941782072394	1.03711400033525	0.92769962512848	0.091188205421247	-0.718354846772597	-1.30463127606777	-2.18166800597306	-2.99239430867378	2.67766347040768	1.62759235603179	1.14418697637125	0.935443896898172	0.899007684103432	-0.100410706783274	-0.997300638467428	-1.41029284612749	-2.10564420904303	2.10197672204668	1.53602991677558	1.5630682107299	1.53327172067868	1.08554302985091	-0.65795050869871	-0.662519060330368	-1.06993610149087	-3.02205494063306	1.77115517659453	1.91365283314816	1.92399724221417	1.16261336272047	0.553872741961716	0.906987841471806	1.21118318157085	0.610889687243216	0.915196608414217	1.21192150903135	0.431546317027737	0.241993990868615
6	0.0259097114936544	0.0275925419293934	0.0268381411596694	0.0223237364464966	0.0114406399059099	-0.00947920299065754	-0.0310158689732817	-0.0268689744238319	-0.00616358848309997	-0.137351312882282	-1.00139900703786	1.08529715833011	1.29266571227179	1.61451547638792	-3.00628049147737	-1.11892217243764	-1.16504482685281	-1.81002433567304	-2.45651398138153	-1.75796496405333	0.627365615615843	0.836477225532704	0.858271633649027	1.25205495225718	-3.1086123694131	-1.85796372060459	-1.66983756307301	-1.33713956140988	0.235284919241729	1.43016221521942	1.75411932278442	2.02520907526447	2.99952346997722	-1.46060043095916	-0.761148282387445	-0.551277711034195	0.113973342423861	1.01199008418159	2.07326126495211	2.68442024896054	-2.21574122361206	-0.426030496629764	0.122413338997192	-2.67068571260456	-0.045889600548316	1.02140501584109	2.2014950869879	-1.65722342137161	-0.736343668615806
7	0.027478617173776	0.026986854485418	0.0256771752159474	0.0243140286542569	0.0238949942383272	0.0219621485568337	-0.00308812685457861	-0.14100157924946	-0.519887509829163	-0.357680088343005	0.486193081741296	1.07990372288578	1.40238689063754	1.71029097435987	-1.75589861490637	-0.916784936824262	-0.862401587488854	-1.36586248568539	-2.33032535140648	-0.972617340431674	0.383106968426075	0.592005201618416	0.646311381687146	0.784486439310702	-2.79155220963286	-2.06442967438968	-1.8619423850395	-1.58724127099725	1.19254162126268	1.70856668926248	1.91349203255777	2.12408694568907	2.63447188656227	-1.23607509401229	-0.609989008880739	-0.359663715781282	-0.0916178321470248	0.189147901764123	2.75108929889445	-2.79137807154756	-2.16170925272658	-1.40850515555058	-0.997485249190039	-0.756375524866523	-0.150117411597873	1.17113108130934	-3.12177212528002	-2.09743097770966	-1.58724685249199
8	0.0299653626213968	0.028422014414672	0.0268377236994265	0.0268759118226183	0.0313412014208122	0.0421661988189103	0.0502833477734855	-0.00477194336740987	-0.462977935992444	-1.17285471853873	1.11344934002408	1.24689790622584	1.32370135313393	1.11175772791613	0.132898665931643	-0.292347281247883	-0.382282082079005	-0.634161387200634	2.99007834854701	1.63474242605644	0.693907256600123	0.517546202792574	0.375653835072542	0.112961041014591	-0.763243664472468	-1.74401646111545	-2.03767406558571	-2.45160666468932	2.59995562837317	2.14474357197062	2.03549379916433	1.95364969907447	1.65797635487169	0.1412920803253	-0.25730693491402	-0.284010706419274	-0.297995430190582	-0.464060466650741	-1.28448812696315	-2.09484261981558	-2.07020900700955	-1.77357746749138	-1.41527985483698	-1.03434083150371	-0.689649593872067	-1.19762623647577	-2.16645839551512	-2.00694633067457	-1.87655085113693
9	0.0328575328686095	0.0304920836952056	0.0281067526020042	0.0277554366079126	0.0338647787226959	0.054363458210056	0.0991772715928213	0.168018360632665	0.231555379342693	2.37476307170602	1.68936099878878	1.39179278596954	1.21851858978607	0.899648300606181	0.476766467794329	0.206629369146818	0.121548478401483	0.343127296455909	1.52695467658005	1.34621168689735	0.828208578660676	0.4763470858745	0.158324817917762	-0.251675208453765	-0.85132500397974	-1.55026638816885	-2.12924305666679	-2.71695536571173	2.91507783858045	2.44053939132188	2.10780855165357	1.76872340236285	1.26083415866734	0.550674539513252	0.0621825374392185	-0.192282362303023	-0.403963918171217	-0.709364155695369	-1.19725940846852	-1.70064195586435	-1.92911421101727	-1.90201947090005	-1.72516411641003	-1.48060303291068	-1.3029376347305	-1.43647005257629	-1.72791395010478	-1.87416648457398	-1.97701443098638
10	0.0359488323057611	0.0325360650197115	0.0284825104124284	0.0255803008519904	0.0285351273335871	0.0484108743899539	0.108156791269019	0.245374940199426	0.510990005078942	1.02971933311226	1.45784166509852	1.40414923344246	1.21691564521191	0.979124195665305	0.742818743842427	0.573561872100277	0.51825516449465	0.661171979070067	0.980614334127896	1.00090003689941	0.736190627188448	0.390620652302103	-0.00464879603818268	-0.472020479913312	-1.01215130334705	-1.59252312846391	-2.16692458501361	-2.71751346646572	3.05293905597484	2.59107817099671	2.14935335615378	1.68674403426336	1.18357463545138	0.67445790708192	0.24399147204399	-0.0960346131527772	-0.410418199705448	-0.766057550828841	-1.18119440964254	-1.58675103511013	-1.87277085555976	-1.9936498776389	-1.96997576034926	-1.8377812345876	-1.65728991151904	-1.56670196791836	-1.64715589757173	-1.83074334285188	-2.05500343115174
11	0.0393339893910143	0.0345208679464953	0.0278270825337961	0.0199436884028796	0.0137982244857755	0.0187590377411113	0.0614273672847922	0.204085955677673	0.522479728094945	0.939366564864139	1.24603575433004	1.33877521704036	1.26664600347352	1.12454248469791	0.974253551350866	0.853523128799079	0.790440006152592	0.802236757078751	0.844166849400883	0.793939033305887	0.598001107820746	0.28134276174159	-0.138458787419702	-0.642869192140656	-1.18202836414876	-1.70964535396104	-2.21126101585284	-2.68492873506191	-3.1380194821847	2.68536968602668	2.19029049838917	1.67258676174513	1.17673231979154	0.730805155626261	0.339602518320106	-0.0137765139952727	-0.36578303319425	-0.754154977228083	-1.1842099502415	-1.60129657487747	-1.92814001760545	-2.12786737090037	-2.19954436688397	-2.13744749962216	-1.92857668531428	-1.69889572576767	-1.67585391572845	-1.86304131115213	-2.15205956274936
12	0.043513523077402	0.0371853506508653	0.0273465215122338	0.0128642653608887	-0.00725942172214895	-0.0316961734077612	-0.0468785627854907	0.0125140380448941	0.376966758727891	1.06399747855187	1.37050438644049	1.42534479961131	1.3801277004486	1.28757332994646	1.17910753557105	1.07589300320715	0.990315580783855	0.922021895896694	0.848515217988004	0.728616996710051	0.525478711016388	0.213472541173085	-0.229591551330089	-0.786232933022284	-1.35382582848462	-1.84928212012696	-2.27657412505647	-2.66770451160286	-3.06046406974632	2.77769684100636	2.24299510985874	1.6704229515432	1.16393412908593	0.747690637841997	0.390410802268676	0.054602868010637	-0.299315728801093	-0.713521391608348	-1.20277347740641	-1.69443682707528	-2.08174999751162	-2.33592253978921	-2.47011228964866	-2.46893271600932	-2.23843538510502	-1.81815616569652	-1.69571248278755	-1.91717214403161	-2.27921632117149
13	0.0495854556507901	0.0423482369289192	0.0302558563567623	0.0103511796373555	-0.0229415680129128	-0.0802868896183642	-0.180664599918682	-0.34808369896572	-0.551748351896672	2.02519462358159	1.88800933937875	1.73100684120733	1.60463775431787	1.49136530981608	1.38194018567748	1.27416128141832	1.16725877486992	1.05718114949459	0.933402541822267	0.778303981036671	0.566835741376442	0.258343267488977	-0.21863949279082	-0.895092419597	-1.54997931434692	-2.01892816447942	-2.3636374615501	-2.65814447661796	-2.96455954644866	2.91624119380306	2.31836167689094	1.62314260094502	1.0901621137816	0.713751213325873	0.408106872317321	0.117339818418112	-0.206597124373442	-0.631860590612267	-1.23025234591202	-1.88133202089754	-2.34917651661401	-2.63865520649443	-2.81725612084643	-2.89874390529446	-2.75409368317215	-1.90200067474217	-1.57873386084577	-1.94192385879059	-2.4576521018144
14	0.059264263334924	0.0528982639100119	0.0417526895545477	0.0224507115624387	-0.0121806180692032	-0.0784595597974724	-0.215667146233458	-0.523736457918996	-1.2499298153539	-2.59206093177474	2.64189160928169	2.15658746534932	1.90403493031431	1.73749154941155	1.60296046487164	1.47876225231676	1.35515083726109	1.22662363181325	1.08835892924331	0.933609097707726	0.749070141820871	0.499476673492679	0.0585091959722666	-0.95151816354505	-1.87841201272575	-2.26712685557822	-2.48179029065988	-2.63867205565984	-2.7989533118618	-3.06479825846737	2.51057488240886	1.37073133838909	0.862993855521909	0.5979729849083	0.390413822510837	0.187712002475817	-0.0482960270429817	-0.404692487907265	-1.19219655897364	-2.29655826609492	-2.80289478797455	-3.06077943655043	3.03819477212839	2.87121113228012	2.67438048404834	1.21956444969551	-0.96613258658055	-1.92762232190008	-2.7962559164134
15	0.07428572604898	0.0716255440166396	0.0666054676643824	0.0578884410499518	0.0423642921520425	0.0123568434944876	-0.0508692426725778	-0.191600011118914	-0.529793456814054	-2.03632355941611	2.75214821797012	2.35635539708516	2.1287427630054	1.96418925128732	1.82543650220374	1.69561369915532	1.56717547911053	1.43779069011314	1.30863583327096	1.18351058407421	1.06876383623401	0.976583129007385	0.951554506397889	2.00817926734861	-2.72743504739301	-2.67524006773283	-2.65313671811432	-2.60741800721459	-2.52995442139596	-2.40527909639171	-1.8926652459176	0.219022686396497	0.384508269050046	0.382179566856724	0.337017447007578	0.275661726931887	0.214896846706007	0.188923811678867	0.577261950105615	2.70711151059486	2.75217493632216	2.67988851104697	2.56750877902373	2.40355818305459	2.11578919146505	1.47918976198162	0.659417726270888	2.6343660941157	2.79253562780046
16	0.0948056198290009	0.0983480053715723	0.103779608965268	0.113431718076315	0.131373124367271	0.164155351409384	0.221741433618062	0.32162169180926	0.516119174485618	0.995793385605363	1.75799638701511	2.09226668783058	2.14175515955801	2.09419201863337	2.00859847361899	1.90491965698845	1.79216297800634	1.6775479291266	1.57024691177019	1.48354059255049	1.43802883377954	1.47097054810048	1.66125971513001	2.1306369925268	2.72894414589345	3.13026583389869	-2.87606956914863	-2.60402885194803	-2.27401939227846	-1.83431686144897	-1.20678481569756	-0.51618559262847	-0.0772177681173446	0.145791645986202	0.267973668414147	0.35901645271372	0.475968162380658	0.702825281853338	1.15785732170484	1.70436165345395	2.01111652354734	2.118942213169	2.12401950610329	2.06520451286232	1.95403505528573	1.82277694839356	1.83318386210711	2.09658349422026	2.28712469743736
17	0.117232150556824	0.126558324447288	0.141418545258888	0.167203654609284	0.213772363707818	0.298082199703052	0.445408595062826	0.680606148379391	1.00089684015326	1.36362423819377	1.71178231592718	1.97981514411977	2.13027095713298	2.17903231661503	2.15942084788094	2.09794598532783	2.01288637092669	1.91886126429774	1.83071204339462	1.76556453484019	1.74359923745182	1.78825656453774	1.92368648451763	2.16087367149102	2.4741467570184	2.81673044838788	-3.10389309866225	-2.6861945959257	-2.18552312525063	-1.63335271218262	-1.09615572333017	-0.626982576900766	-0.258463600999991	0.0128252522414898	0.218186870291106	0.395506254023537	0.580555130555966	0.801879993464632	1.06362515767448	1.32661293585953	1.53728899434464	1.676911432533	1.75823439901911	1.80242457823368	1.8309754656529	1.86629513694184	1.92430794478599	1.99550171865331	2.05605798940181
18	0.133372191261285	0.142797111241995	0.157295841765533	0.182508147308296	0.23004326868879	0.324289045503964	0.516705661210716	0.892998262530216	1.4324481630558	1.87059113841278	2.12825888474615	2.27572919666186	2.3546183513538	2.38103715868804	2.36432617369129	2.31332559268347	2.23764532301763	2.14863912668519	2.06035805182955	1.98918901129798	1.95174445738839	1.96216418462422	2.03000871124739	2.15891305206817	2.34725174610066	2.59474360924603	2.91779111596498	-2.9133401472427	-2.26248014536108	-1.52992346630337	-0.958088233008242	-0.550967584858965	-0.24356628295213	0.00177446051444726	0.207781624782316	0.391980170060066	0.56801654842812	0.743643736368803	0.918352243714845	1.0840731403985	1.23081811478737	1.3532932222056	1.45297766158535	1.53566861726674	1.60769450655217	1.67278278370584	1.73084278478591	1.78015618494964	1.82197209994609
19	0.133917675054483	0.132752924158644	0.128909604027575	0.122481026897073	0.11501989532936	0.112429816592696	0.138661346476988	0.409742094972294	2.68004072947295	2.86344804974504	2.87036833225058	2.84598886134063	2.80702131970866	2.75484046944193	2.68715986419396	2.60159252917439	2.49798341673651	2.38076717110387	2.26062545773269	2.15324017385644	2.07450027536672	2.03551866220474	2.04102470875081	2.0908377188704	2.18247764905289	2.31462955675065	2.4944920889477	2.76741275300643	-2.8052449383857	-1.07262702268682	-0.542317402715678	-0.280005784768427	-0.0802585403757159	0.0918202486812329	0.247039199523424	0.390647644411887	0.525778711037611	0.653895242563984	0.774846636194069	0.88738208069886	0.990160195854677	1.08272059704066	1.16580130402221	1.2408335471222	1.3089982580778	1.3705141796226	1.42472584014033	1.47106672023808	1.51039048687585
20	0.119396189889679	0.0989738223376361	0.0630847863913305	0.00267633584745151	-0.0984075069727383	-0.272377974836837	-0.587761499014282	-1.14159657067101	-1.79853661107197	-2.25555869176842	-2.53765246647359	-2.73427773937511	-2.89032499984341	-3.028315298081	3.12019814568694	2.97691343872996	2.81593490687379	2.63493829682304	2.44390664926842	2.26468050063653	2.1194812436589	2.01918836044526	1.96245245952896	1.94086756366169	1.94241097114152	1.95068477582209	1.9376764201346	1.83684510722711	1.45183442133571	0.683800994719992	0.281872119525301	0.191971474866394	0.209334184805341	0.267031240893549	0.340867458464691	0.420219780354109	0.499668133686605	0.576100902711927	0.64761296454957	0.713143087364931	0.77243436146468	0.826056484999841	0.875287941367597	0.92173705199691	0.966709654232429	1.01048624875421	1.05178463774218	1.08763474847878	1.11356630137895
21	0.114658308170331	0.0821679483146677	0.0285136580214231	-0.055784709703814	-0.182864327939523	-0.365715199568001	-0.611711879819249	-0.911091340068157	-1.23273745043085	-1.54155998076444	-1.81836008529443	-2.06007123522416	-2.27184936158584	-2.46317225561869	-2.64752927809138	-2.84317629791836	-3.07268684847686	2.92855863785392	2.60523617182608	2.29686713371692	2.05720023189019	1.894185815373	1.78877950364739	1.71847566146175	1.6632292012097	1.60369644961209	1.51822874759582	1.38258708346651	1.1816177527183	0.939568143889112	0.722617622888184	0.575942576240641	0.497263555423372	0.466085942924351	0.463804652882113	0.47738287098142	0.498163411275131	0.52041610173746	0.540427414008994	0.556072819598681	0.566700841524976	0.573142734586381	0.577626169388723	0.583346656324387	0.593517743462773	0.609938684692243	0.631446415434832	0.652872217305714	0.664963861854844
22	0.164203649935663	0.144250284085342	0.108912837904079	0.0527001570521919	-0.0301320210467212	-0.144529757853082	-0.293362725840795	-0.476421848363094	-0.689960906963318	-0.926294184977712	-1.17330626707515	-1.41591205834168	-1.64126192834024	-1.8447876386498	-2.03339090759752	-2.22842759936355	-2.47856983828154	-2.89885092275382	2.67431618675914	2.05348472606726	1.74090315677697	1.58322765608291	1.49121556361237	1.42725049636167	1.37224361241557	1.31412743772959	1.2444013172166	1.15809552012755	1.05549504639008	0.943531753477417	0.833947766230372	0.737943305978662	0.661468696516911	0.604534962967345	0.563345333797634	0.532623704705993	0.507031601982573	0.481810051345964	0.453071363006744	0.41806643740897	0.375607208349622	0.326661072864933	0.274892800523448	0.226647316363611	0.18979925827453	0.171302665387678	0.173991858589598	0.193871403897122	0.219694160088083
23	0.300529632066503	0.319237383724357	0.332223701315983	0.335090667405772	0.322508695196108	0.2884927863012	0.226493200750957	0.129138240154333	-0.0118451603973139	-0.203401276223865	-0.442957970148564	-0.706569585809097	-0.9524741896341	-1.14651449258473	-1.27495296251085	-1.33041939409006	-1.28015574274205	-0.950200464178706	0.141977930556953	0.784149104666232	0.963937083040374	1.03128285603386	1.05930414365672	1.06752323393425	1.06212159536647	1.04506970549673	1.01708511061522	0.978947808245734	0.932176164380722	0.879218111706724	0.823141444548199	0.766941755347675	0.71278609900725	0.661523416930097	0.612583509195554	0.564157673943649	0.51347705506418	0.457070138674811	0.391004266447624	0.311259600393741	0.214554733042596	0.100066192965137	-0.0278348014084544	-0.157081550826971	-0.268532966476489	-0.341138359006185	-0.358949914607178	-0.317643767281235	-0.230515435488064
24	0.525066769667163	0.603949807211743	0.686933784055722	0.767809366429297	0.839073287271871	0.893218769145669	0.923284977486498	0.921719367875388	0.876920028597208	0.766591706774678	0.549896885904292	0.191142285343826	-0.218384415359014	-0.496850926162293	-0.608166894361431	-0.590427567494736	-0.469548659582393	-0.266057039283451	-0.0191036394221442	0.217292356286632	0.408127926947245	0.548475803420749	0.647521292247654	0.715729422293221	0.761011823324676	0.78872775814209	0.802478284717224	0.804812342913747	0.797698664977126	0.782783693065673	0.761480201026361	0.734935323486984	0.703928985269643	0.668747449055296	0.629056514734739	0.583768070663286	0.530859195002852	0.467068098655397	0.387357561949493	0.284036806446164	0.14567136054594	-0.0427659451812087	-0.292755605170806	-0.589436957519955	-0.873246203983909	-1.07559176490575	-1.15846979209128	-1.09587140144184	-0.861956900943646
25	0.815140501621912	0.984966598482359	1.16936417076923	1.35180680144514	1.51690000745588	1.65655950712205	1.7702377861025	1.86147555529851	1.93440636958131	1.99067336854075	2.02268409901707	1.96949639960297	0.472844637281707	-0.519450878199751	-0.522781506817849	-0.443777299801881	-0.334002484930687	-0.208037635978783	-0.075513135455738	0.0551551893253385	0.177211793581365	0.28631869268088	0.380553831017325	0.459779089402529	0.524867211263302	0.577104485556663	0.617838549712471	0.648315830212362	0.669630488157267	0.682724441206889	0.688401310420688	0.687335143430833	0.680066329093205	0.666983066317813	0.648287510041246	0.623940700490258	0.593566646093439	0.556263413640748	0.510184022756285	0.451488527972489	0.371290088955098	0.244442667963421	-0.0303443858043519	-1.03125252074265	-2.15090951471301	-2.4611101183592	-2.60538233404351	-2.70856226817562	-2.82767854795389
26	1.12727681823745	1.51212833304065	1.90542840277096	2.21794732665332	2.44180585705436	2.607031439971	2.74128721536506	2.8646689190948	2.99388167463149	-3.13543747227863	-2.92806090904617	-2.61592570484437	-2.13329380820688	-1.5414363847192	-1.06399935236563	-0.747016042560635	-0.525915871329691	-0.355464721962395	-0.213605512047743	-0.0899716566586735	0.0203510337828027	0.119728057926908	0.209351443026113	0.289897744534505	0.361830648167148	0.425527477831373	0.481326324253557	0.529545918367796	0.570503422099922	0.604539137334102	0.632048768183896	0.653521460111774	0.669583933382955	0.68105654718653	0.689035841050017	0.695031674667847	0.701211065255557	0.71084856154934	0.729183519381495	0.765090104751084	0.834279998757892	0.96432199813804	1.19376399188953	1.52562860367659	1.84542529646049	2.03319066934757	2.0820986427437	2.01781597690528	1.85170233943582
27	-0.807475410356535	-2.5661829578036	-2.66175273790468	-2.66443862737172	-2.63898876277095	-2.59587885515758	-2.53648385866857	-2.45899817978236	-2.35971990185078	-2.23349978833992	-2.07451380721176	-1.87845374642129	-1.64698331864128	-1.39249788499979	-1.13661427002462	-0.899846780896752	-0.692550336862574	-0.515165584502519	-0.363271184078	-0.231518872857906	-0.115313267343425	-0.0111833400593107	0.083331226402064	0.169899571467499	0.249599566880394	0.323074837147867	0.390658312968599	0.452477420575999	0.508551861300369	0.558888023227925	0.603568151229179	0.64282973431179	0.677131745396044	0.707208151094945	0.734112944931474	0.759261744536384	0.784469138721019	0.811963224532163	0.844320821700579	0.884200719465115	0.933673900502782	0.992965939703197	1.05879858914425	1.12338710049437	1.17566199514449	1.20483746132076	1.20401222097528	1.17164642380586	1.11122243439516
28	-1.1897110358641	-1.39632985673395	-1.54560316566515	-1.64194190783501	-1.69571864494179	-1.71594047150484	-1.70875850376455	-1.67793043693506	-1.62561290340515	-1.5531094952273	-1.46156473478411	-1.35262079898665	-1.22895548459265	-1.0945017648718	-0.954150321213876	-0.812962344434889	-0.675242011102672	-0.543914511782834	-0.420414691240063	-0.304972256750499	-0.197049548172992	-0.095747790561044	-0.000108783689024817	0.0906883025327993	0.177211154152337	0.259718785014211	0.338156046882848	0.41219482345807	0.48131746349107	0.544930141459114	0.602484542295228	0.653582126500469	0.698039728344366	0.73590635856911	0.767433114482402	0.793005930734189	0.813053045980938	0.827937708778325	0.837845901388523	0.842682730341183	0.842001450301874	0.835002587331726	0.820646186823943	0.79790150248576	0.766107925992999	0.725358588345661	0.676789134883737	0.622690801677946	0.566447461764832
29	-0.885719153687817	-0.963729860559878	-1.0272026256488	-1.07500032919627	-1.10701109014226	-1.12371724892228	-1.12587141092942	-1.11431307894987	-1.08990182041985	-1.05352752034129	-1.00616007888973	-0.948905730137302	-0.883041667726325	-0.810007335590244	-0.731342793476219	-0.648581706944678	-0.563123215288445	-0.476115338825603	-0.388378545489636	-0.300384800758798	-0.212292849015289	-0.124031227435612	-0.0354178332133247	0.053694879513734	0.143262142618751	0.232897670077596	0.321766412543044	0.408560292759505	0.491587456738083	0.568970175872348	0.638899112806053	0.699862197512407	0.750777234830233	0.791001000411935	0.820234166747274	0.838366812564598	0.845310759352854	0.840854434532854	0.824566217172331	0.795769994328776	0.753622011699469	0.697324482780581	0.626502828389199	0.54172314847492	0.445014779847203	0.340131558610381	0.23228403732262	0.127344266263382	0.0309246733458422
30	-0.596267326004131	-0.631652327802124	-0.661575775404822	-0.685501194685148	-0.703075502484588	-0.714100266492241	-0.718502698133137	-0.716311864333542	-0.707641884836132	-0.692680977192566	-0.671683409557981	-0.644960679167293	-0.61286840205412	-0.575786302054568	-0.534090110020452	-0.48811584799711	-0.438118568434486	-0.384228927819243	-0.326412044753233	-0.264434380007393	-0.197846770299736	-0.125996375952819	-0.0480878656296502	0.036676778006127	0.12884696686666	0.228347034762629	0.334027093733058	0.44331077117088	0.552204293648286	0.65585037072591	0.749493026833084	0.829404132990885	0.893345369831757	0.940474216484478	0.970898794693981	0.985139308709447	0.983647379695285	0.966418517059246	0.932670960191651	0.880554141073966	0.806887279759028	0.707047282544611	0.575416823553094	0.407316451818648	0.203466450099783	-0.0244964337787207	-0.254358336523769	-0.463825604888372	-0.641073616959803
31	-0.33376725498928	-0.353298047255489	-0.371264032606167	-0.387396508507814	-0.401443365420892	-0.413172005908647	-0.422372788008682	-0.42886275551883	-0.432489029360102	-0.433130941513066	-0.430699836068902	-0.425135435069276	-0.416397723263972	-0.404453368700597	-0.389255670136466	-0.370716803824589	-0.34867062435047	-0.322823354436327	-0.292688107771167	-0.257497395452088	-0.216086107219099	-0.166737895850131	-0.106996393771098	-0.0334754668458185	0.0582020225327636	0.172984164859914	0.314779043995697	0.482933674310955	0.667937894754527	0.851329049666283	1.0134376798266	1.14248483496232	1.23644349399508	1.29917770730313	1.33641300304745	1.35359724340519	1.35515226763297	1.34432259453704	1.32316194286134	1.29242103512947	1.25110445466038	1.19513547455924	1.11311719832333	0.969536351850343	0.606810115635367	-0.613657247644923	-1.42279233851648	-1.6679508490931	-1.79620501699771
32	-0.0933711620492416	-0.109586572705651	-0.126626843393398	-0.144273250474343	-0.162273005490228	-0.180350326173923	-0.198219732440311	-0.21560041768885	-0.23223034727638	-0.247878729290592	-0.262355684264401	-0.275518254330833	-0.287272245414738	-0.297569682057713	-0.306401773087223	-0.313787145615959	-0.319754597737515	-0.324318564927595	-0.327443511145573	-0.328989694606814	-0.328625256939076	-0.325673558089148	-0.318827593714364	-0.305569206941514	-0.280864188186305	-0.233842446854182	-0.137933296706862	0.0833699050276838	0.641885677150159	1.44287555572072	1.84026432369456	1.98656953574998	2.03914210859918	2.05108108468993	2.04339182207137	2.02673287519704	2.00798440744624	1.99262183813193	1.98578956733539	1.99298306207729	2.02065136660893	2.07668992619572	2.17021634523194	2.30883014559614	2.49081497137417	2.69545164840287	2.88723360664906	3.03770568149671	3.13781688603882
33	0.13756605055646	0.116836020332252	0.0934284873875163	0.0676486672002998	0.0398603576810729	0.0104642914509555	-0.0201273568109871	-0.0515181471791851	-0.0833538499477049	-0.115346098477037	-0.147291806067271	-0.179087915407931	-0.210742089287351	-0.242380879710954	-0.27425766938914	-0.306763335886022	-0.340443341148381	-0.376026120556566	-0.414469731097935	-0.457037515833904	-0.505420414344945	-0.561935838609426	-0.629854385744342	-0.713939439090805	-0.821320938918742	-0.962771388033764	-1.15384711672068	-1.41262181556908	-1.74478814769408	-2.11600715569601	-2.46132747599857	-2.74335136843934	-2.9653730449529	3.13930439921083	2.99066237224658	2.86378508467665	2.75490084333697	2.66294668174896	2.58821947484328	2.53136448663233	2.49268713696985	2.47174005980088	2.46711336279833	2.47637219093258	2.49612981362935	2.52226966252838	2.55030207556523	2.57577752211277	2.59463720196453
34	0.378482775573635	0.346342986370201	0.309848297472555	0.269564739455794	0.226148859882699	0.180305813771077	0.132740332335065	0.0841065236018136	0.0349628116212193	-0.0142630164691876	-0.0632961997854786	-0.112025146807993	-0.160501833243029	-0.208936105471758	-0.25768766703824	-0.307258921193584	-0.358290849026292	-0.411562943923477	-0.467996930346498	-0.528662397584281	-0.59478022949017	-0.667716361330162	-0.748953641711846	-0.84002393821745	-0.942378903724212	-1.05718328803091	-1.18504173325059	-1.32572852818918	-1.47806380434003	-1.64010224626133	-1.80968479827482	-1.98516007820481	-2.16587889959724	-2.3520707374687	-2.54391853819803	-2.74000861249066	-2.93590038468996	-3.12406503343302	2.98729741435034	2.83858317457146	2.7161223911142	2.61959446808851	2.54643392408772	2.49305273868499	2.45562786894573	2.43048316863814	2.41422341871696	2.40374811966197	2.3962165928976
35	0.65607245478723	0.603379099599442	0.544476176955533	0.480554562171156	0.412998132678713	0.343272774720777	0.272795165376252	0.202809308538418	0.134296095091325	0.0679291189956049	0.00407535011569961	-0.0571712180785329	-0.115938385693514	-0.17252040895736	-0.227327244859586	-0.280842447460795	-0.333590364244528	-0.386111315495324	-0.438942626516298	-0.492603323633317	-0.547580708545136	-0.604317753271768	-0.663201298768259	-0.724552457925266	-0.788622497584491	-0.855599854734299	-0.925636870278973	-0.998908520987393	-1.07572083249176	-1.15669656517351	-1.24308713587549	-1.33730838422243	-1.44390817502676	-1.57141286042576	-1.73591239718227	-1.9670163560192	-2.30826178819421	-2.76540578900173	3.07038976315732	2.75331026953183	2.55655285796493	2.43627846735014	2.36289554307213	2.31986670797558	2.29783624270793	2.29116895308435	2.2961973768655	2.31033400994501	2.33161223051801
36	1.00832900185772	0.91689898953537	0.815202798710263	0.706419158263708	0.594513653605404	0.48360216236637	0.377241872079135	0.277942934889721	0.18704144485525	0.104868884975301	0.0310555094873966	-0.0351698426221806	-0.0947499982639515	-0.148650183118921	-0.197773441820503	-0.242919461174953	-0.284769027781699	-0.323881847747951	-0.360700123404224	-0.395553510847223	-0.428663070704719	-0.460142927949423	-0.489998861619394	-0.518123121120887	-0.544284466570974	-0.568111695906964	-0.589067546808836	-0.606407408274135	-0.619112857586441	-0.625781832048757	-0.624441401431936	-0.612217284395918	-0.584728330637097	-0.534937565583211	-0.450937123807988	-0.311945891487414	-0.0839273271609738	0.267286969217016	0.702411558145411	1.08684867369841	1.35800853481362	1.54388558533383	1.68093532971288	1.79237249965089	1.89156714714589	1.98637228309114	2.08159192114788	2.18025539972721	2.28429698665565
37	1.5490481926646	1.36314087303809	1.13503923225772	0.884485914542999	0.644020420443686	0.438957742621657	0.276393721588009	0.151262768155076	0.0551209336000786	-0.0196248372069242	-0.0787379530357624	-0.126342938952488	-0.165340182259828	-0.197766028086768	-0.225053883019504	-0.248212475816693	-0.267945059105881	-0.284728580567957	-0.298866006833228	-0.310520476383034	-0.319736876619176	-0.326454415640798	-0.330512441228926	-0.33165090184715	-0.329506295964349	-0.323603641502943	-0.313344908796372	-0.297994564536551	-0.276663536585375	-0.24829433648297	-0.211652753454911	-0.165336089009555	-0.107814787160427	-0.0375327479127909	0.0469028943877419	0.146421115100437	0.261098331907262	0.389796740451672	0.53004833587337	0.678402008215754	0.831238257502519	0.985736815390422	1.14056131535155	1.29603246932609	1.45386474942779	1.616670203381	1.78736891450182	1.96853283817787	2.16165504373683
38	-2.95305535538706	-2.62925042942944	-1.87917889771027	-1.10809310166269	-0.771258028825444	-0.618715470212795	-0.534802121206066	-0.481907169912223	-0.445339529618326	-0.418315657497718	-0.397284104052649	-0.380196949781694	-0.365776836369444	-0.353171119699289	-0.341774194945819	-0.331129608557107	-0.320872816676261	-0.310695896027833	-0.300324704170678	-0.289503404024919	-0.277983519621923	-0.265515902409976	-0.251844677987246	-0.236702663300517	-0.219808022215697	-0.20086213030876	-0.17954878256482	-0.155535014748931	-0.128473918233519	-0.0980098894234013	-0.0637867289656651	-0.0254588313783475	0.0172946958442534	0.0647538509500327	0.117141412090717	0.174609722392806	0.237235260376593	0.305026816070612	0.377953599987788	0.455999425224844	0.539248952370175	0.628013888297559	0.723014812362316	0.825654735675181	0.938466772993092	1.06591950372628	1.21598397041546	1.40330308314777	1.65513845568905
39	-1.72968256406717	-1.58882973292965	-1.4457137894248	-1.30631388898026	-1.17567911342912	-1.05703352806353	-0.951667510876834	-0.859386119490198	-0.779112315186183	-0.709384379404959	-0.648674017312876	-0.595553142240949	-0.548762282200038	-0.507224652491205	-0.47003432431003	-0.436434438633483	-0.405793506909077	-0.377583400865899	-0.3513603428232	-0.326749117330177	-0.303430261763637	-0.28112984014568	-0.259611394530872	-0.238669718507606	-0.218126167951321	-0.197825297609995	-0.177632681749769	-0.157433841485561	-0.137134261550364	-0.116660537400453	-0.0959627531355732	-0.0750182568742635	-0.0538370811397615	-0.0324693649145427	-0.0110152934635134	0.0103616820689801	0.0314171928031945	0.0518020878747226	0.0710295659516176	0.088428882887406	0.103078611852006	0.113708326619391	0.118551350600785	0.115122740948858	0.0998889914773416	0.0678052304040687	0.0117845363637186	-0.0774708206429696	-0.20978992693115
40	-1.29018176645924	-1.22343246182798	-1.15651340520016	-1.09020407932983	-1.02521496060318	-0.962153626489564	-0.901504218173479	-0.843620966295373	-0.788733861551005	-0.736963007951129	-0.68833782476133	-0.642817757911954	-0.600312083029994	-0.560697358455649	-0.523831897225376	-0.489567192871742	-0.457756567189045	-0.428261462095568	-0.4009558327606	-0.375729065996572	-0.35248778273985	-0.33115680912151	-0.311679530081275	-0.294017779171704	-0.278151370928568	-0.264077348969965	-0.251809004217746	-0.241374713567073	-0.232816660078398	-0.22618952081843	-0.221559245760367	-0.219002095703185	-0.218604149544443	-0.22046151601363	-0.224681469806744	-0.231384648043969	-0.240708256856367	-0.252809916774501	-0.267871294305893	-0.286100019516	-0.307727606329284	-0.333000272148032	-0.362158914664102	-0.395404458803769	-0.43284600451922	-0.474432552941017	-0.519875237045354	-0.568575491138932	-0.619582663761463
41	-0.989296500574706	-0.951043425371708	-0.912633196831014	-0.874289848411947	-0.836227244712125	-0.798645867280867	-0.761730420974177	-0.725648357163347	-0.690549329623219	-0.656565528100548	-0.623812780491181	-0.59239228032437	-0.562392781272747	-0.533893101399099	-0.506964792083658	-0.48167484498467	-0.458088330387011	-0.436270878229779	-0.416290926374749	-0.398221667675481	-0.382142627362882	-0.368140795108969	-0.356311222452479	-0.346756977403122	-0.339588326338218	-0.334920992578217	-0.332873327116937	-0.333562228320258	-0.337097675287173	-0.343575807635163	-0.353070606725944	-0.365624419860723	-0.381237818881353	-0.399859577030545	-0.421377833592963	-0.445613715030191	-0.472318695179925	-0.501176717345875	-0.531811534515174	-0.563798914384782	-0.596682477015257	-0.629991229382504	-0.663256561499982	-0.696026687455246	-0.727877194792915	-0.758417297812701	-0.787292297368499	-0.814183391653333	-0.838806231569485
42	-0.753322567814599	-0.729107620277109	-0.704795289736121	-0.6804835751532	-0.656270100373808	-0.632251873651522	-0.608525180020602	-0.585185622710363	-0.562328325852651	-0.540048306884292	-0.518441023536301	-0.497603097281748	-0.477633212612314	-0.458633189411185	-0.440709223698938	-0.423973289659575	-0.408544692368757	-0.394551754989269	-0.382133614891842	-0.371442088161006	-0.362643538472993	-0.35592065066812	-0.351473956678049	-0.349522885932454	-0.350306007461087	-0.354079990859232	-0.361116636116063	-0.371697115733204	-0.386102364119148	-0.404598401360132	-0.427415406559519	-0.454719740952257	-0.486579095726673	-0.522922713813609	-0.563501224392058	-0.607853596347332	-0.655290959478958	-0.704906915382979	-0.755620032211464	-0.806246526446477	-0.855592054687866	-0.902545087769522	-0.946153825863641	-0.985674310355831	-1.02058633352193	-1.0505818516854	-1.07553515337814	-1.09546465746013	-1.11049421120425
43	-0.553511969355717	-0.536453731783257	-0.519306356432079	-0.502118990035523	-0.484942114052345	-0.467827741016712	-0.45082968392161	-0.43400391204591	-0.417409009075981	-0.401106752544327	-0.385162837735155	-0.369647774573802	-0.354637992983637	-0.340217201216524	-0.326478053317864	-0.313524196896181	-0.301472791616165	-0.290457613371688	-0.280632890080539	-0.272178053574703	-0.265303638764386	-0.260258615368106	-0.257339494967335	-0.256901605765308	-0.2593729433149	-0.265270932569476	-0.275222163769072	-0.289984476984046	-0.310469271035098	-0.337758917462775	-0.373108618028739	-0.417912718220545	-0.473602066036944	-0.541425505682138	-0.622070353479238	-0.715126758829979	-0.818534182694582	-0.928329634203394	-1.03905616194817	-1.1448671847174	-1.24083415797429	-1.32378859571187	-1.39242052407943	-1.44685228229324	-1.48806477510808	-1.5174218564173	-1.53636401382277	-1.54624648632381	-1.54827228574123
44	-0.370056803203765	-0.355760986209055	-0.341250193552132	-0.326536784402971	-0.311632795728515	-0.296549927344003	-0.281299539289213	-0.265892664493961	-0.250340040488111	-0.2346521649806	-0.218839381586903	-0.202912003977867	-0.186880489476055	-0.170755676962529	-0.154549109358782	-0.138273468642424	-0.121943162457503	-0.105575117635647	-0.0891898601327246	-0.0728129975313918	-0.0564772768953586	-0.0402254802493834	-0.0241145648861284	-0.00822169697639196	0.00734675870315093	0.0224414931161463	0.0368485869557491	0.0502541133555258	0.0621837811095535	0.0718945701413198	0.0781674650429987	0.0788783321805639	0.0700141988358322	0.043091357829245	-0.0230113223868153	-0.195505434282462	-0.749587596454651	-1.80532784858533	-2.24474541289862	-2.38275289439125	-2.43212902693409	-2.44583513823708	-2.44139045253686	-2.42605644260201	-2.40332227029632	-2.37503949765628	-2.34226066654296	-2.30561501466942	-2.26549528353927
45	-0.192482997151299	-0.178023311124296	-0.163112643605728	-0.147727244303543	-0.131839758975213	-0.115418713535437	-0.0984279101551909	-0.080825716624065	-0.0625642256581431	-0.0435882549900201	-0.0238341516015831	-0.00322835386324726	0.0183143470167175	0.0408929207879637	0.0646226823883827	0.0896384684703606	0.116098562464458	0.144189568442551	0.174132489683619	0.206190336543557	0.240677669477534	0.277972571323847	0.318531621161272	0.362908468265372	0.411776485576894	0.465955521840501	0.526441578708935	0.594435572601724	0.671361908407725	0.758857463157847	0.858694866053576	0.972582059994945	1.10176662008774	1.24640831105712	1.40483104861899	1.57303151835792	1.74498340759444	1.91393783730694	2.07414005805888	2.22199379557444	2.35621396317271	2.47726156743575	2.58659847267047	2.68609576588904	2.7776746552713	2.86313218139323	2.94408041188555	3.02194429370389	3.09798471158404
46	-0.0266496938505609	-0.0112378626426622	0.00478597384306908	0.0214603313852437	0.0388274691436331	0.0569337393088411	0.0758299625649853	0.0955718279718816	0.116220314192591	0.137842126613555	0.160510141597463	0.184303844581943	0.209309742629532	0.235621723914062	0.263341326001174	0.29257786112063	0.323448329448994	0.356077030407617	0.390594757217199	0.427137432285801	0.465844012599579	0.506853469343174	0.550300631661435	0.596310691792331	0.644992213075155	0.696428582511351	0.750668025195343	0.807712562649985	0.86750664762753	0.929926610035787	0.994772424699026	1.06176353933723	1.1305404348889	1.20067311207276	1.27167678752686	1.3430338744326	1.41422010507634	1.48473178548321	1.55411094050644	1.62196559270982	1.68798345808648	1.75193860866232	1.81369179884871	1.8731859412212	1.93043857504021	1.98553316509536	2.03861084276379	2.08986391082972	2.1395322091849
47	0.105417836131523	0.120058034566312	0.135218474673179	0.150921085592933	0.167188487804166	0.184043898289111	0.201511006684181	0.219613817582399	0.238376453724574	0.257822914458412	0.277976783610079	0.298860880865474	0.320496850977812	0.342904685698542	0.366102174377119	0.39010428080704	0.41492244622483	0.440563821494924	0.46703043550176	0.494318311626372	0.522416549824104	0.551306398036668	0.580960343108619	0.611341257509174	0.642401643291201	0.67408301802056	0.706315487985676	0.739017551001069	0.772096163894555	0.80544709801842	0.838955590058449	0.872497275841318	0.905939373174447	0.939142057894793	0.971959957406882	1.00424367013336	1.03584120913103	1.06659926455189	1.0963641826391	1.12498256758756	1.15230142512577	1.17816778085531	1.20242771985407	1.22492480469203	1.24549783527667	1.26397791512508	1.28018478511798	1.29392237928359	1.30497355137395
48	0.183401767401851	0.194806769763149	0.206485640330107	0.218440569758757	0.230673034629064	0.243183694081793	0.255972278776121	0.269037472454495	0.282376786582892	0.295986428742763	0.309861165683888	0.323994182202104	0.33837693727727	0.352999019187889	0.367848001600135	0.382909302898876	0.398166051272772	0.413598958268778	0.429186203676151	0.444903334668664	0.460723182108985	0.47661579678587	0.492548408101286	0.508485407344198	0.52438835718073	0.540216028364982	0.555924463948232	0.571467070463401	0.586794734722367	0.601855964029985	0.616597046840648	0.630962230214752	0.644893909928053	0.658332828798782	0.671218278772307	0.683488302580099	0.695079891398288	0.705929175890558	0.715971609339803	0.725142143253074	0.733375397857357	0.740605832275186	0.746767921858019	0.751796353131997	0.755626250032285	0.758193448503999	0.759434840029496	0.759288808049474	0.757695784345154
49	0.206204038478042	0.21317928517314	0.220218184825934	0.227315541331718	0.23446561561952	0.241662098558886	0.248898084689945	0.256166047077874	0.263457813615437	0.270764545117623	0.278076715569783	0.285384094904614	0.292675734693144	0.299939957139964	0.307164347772928	0.314335752211996	0.321440277390575	0.328463297585653	0.335389465590366	0.342202729334761	0.34888635422811	0.355422951460143	0.36179451246003	0.367982449672428	0.373967643770852	0.379730497391851	0.385250995440803	0.390508771993329	0.395483183797254	0.400153390370096	0.4044984406877	0.408497366471551	0.412129282105981	0.415373491251621	0.418209600267053	0.420617638605005	0.422578186409851	0.424072509606202	0.425082702829393	0.425591840602224	0.425584137202091	0.425045115681138	0.423961786491477	0.422322836118962	0.420118826033568	0.417342402113062	0.413988514480605	0.410054647408621	0.405541058574491
50	0.18866046454308	0.191418268957256	0.194123845432803	0.196771844601239	0.199356716582612	0.201872709338254	0.204313868249122	0.206674036964977	0.208946859574309	0.211125784148645	0.213204067717725	0.215174782734088	0.217030825086922	0.218764923725675	0.220369651953973	0.221837440453924	0.223160592099974	0.224331298620255	0.225341659161835	0.22618370081467	0.226849401147317	0.227330712805824	0.227619590225703	0.2277080185056	0.227588044490348	0.227251810110538	0.226691588025696	0.225899819618646	0.224869155389746	0.223592497801362	0.222063046625392	0.220274346849653	0.21822033920273	0.215895413361306	0.213294463909139	0.210412949122693	0.207246952665055	0.203793248277188	0.200049367563895	0.196013670981309	0.191685422143429	0.187064865577532	0.182153308072621	0.176953203781924	0.171468243260451	0.165703446642551	0.159665261193254	0.153361663501812	0.146802266627742
51	0.149027612445022	0.148415886108662	0.14769935660593	0.146874192343695	0.145936489476836	0.144882274937762	0.143707509855805	0.142408093378061	0.140979866903718	0.139418618744202	0.137720089221662	0.135879976218463	0.133893941190362	0.131757615656088	0.129466608175999	0.12701651183249	0.12440291222478	0.121621395990768	0.118667559868676	0.115537020311387	0.112225423666617	0.108728456936413	0.105041859130022	0.101161433224876	0.0970830587513186	0.0928027050179246	0.0883164449956935	0.0836204698812255	0.0787111043611983	0.0735848226031536	0.0682382650008169	0.0626682557060445	0.05687182098408	0.0508462084342589	0.0445889071247596	0.0380976686976215	0.0313705295092593	0.0244058338823046	0.0172022585571028	0.00975883844591589	0.00207499381020356	-0.0058494409982189	-0.0140141870672991	-0.0224184885329075	-0.0310610780383267	-0.0399401397787735	-0.0490532698178545	-0.0583974333073869	-0.0679689181762087
52	0.102627154685536	0.0995568200810356	0.0963576993897594	0.0930270959394365	0.0895622268890052	0.0859602269091362	0.0822181515051397	0.0783329800165003	0.074301618323034	0.0701209012837255	0.0657875949306947	0.0612983984373862	0.0566499458769653	0.0518388077839867	0.0468614925296557	0.0417144475184142	0.0363940602110787	0.0308966589773835	0.0252185137784227	0.0193558366772073	0.0133047821732472	0.00706144735477042	0.00062187185983215	-0.00601796236485747	-0.0128621315211002	-0.0199147706487569	-0.027180074566931	-0.0346622990891111	-0.042365762537968	-0.0502948475891608	-0.0584540034775851	-0.0668477486040014	-0.0754806735850494	-0.0843574447953202	-0.0934828084565937	-0.10286159533661	-0.112498726128042	-0.1223992175878	-0.132568189527617	-0.143010872759353	-0.153732618112777	-0.164738906660147	-0.176035361301107	-0.187627759883645	-0.199522050062742	-0.211724366128497	-0.224241048070745	-0.23707866318846	-0.250244030600652
53	0.0622173523369966	0.0574532561690182	0.0525551405559712	0.04752048751678	0.0423466871803004	0.0370310380769852	0.0315707470095448	0.0259629285258465	0.020204604013407	0.0142927004313037	0.00822404869209122	0.00199538170334642	-0.00439666792429175	-0.0109555704982703	-0.0176849021925516	-0.0245883483236843	-0.0316697069570418	-0.0389328928478495	-0.0463819417236518	-0.0540210149168644	-0.0618544043580524	-0.0698865379425535	-0.078121985285098	-0.0865654638791305	-0.0952218456796804	-0.104096164130838	-0.113193621661235	-0.122519597673366	-0.132079657055214	-0.141879559245434	-0.151925267886304	-0.162222961101912	-0.172779042442495	-0.18360015253959	-0.194693181520777	-0.206065282237165	-0.217723884361629	-0.229676709421004	-0.241931786831161	-0.25449747101007	-0.267382459650685	-0.280595813242797	-0.2941469759409	-0.308045797883716	-0.322302559080185	-0.336927994986705	-0.351933323910936	-0.367330276388771	-0.383131126692927
[truncated: 70 more columns]
