# Supplementary material for: Reconstructing spruce budworm outbreak severity: a comparison of paleoecological and tree-ring signals
Source: PLoS One. 2025 Aug 12;20(8):e0329406. doi: 10.1371/journal.pone.0329406 (PMC12342301; doi:10.1371/journal.pone.0329406)
Supplement: S8 Dataset — (ZIP) [file pone.0329406.s008.zip › BoisJoli wavelet data/Coherence_Lepidopteran_scales_GSI/coherence_wavelet_power.corr.txt]

V1	V2	V3	V4	V5	V6	V7	V8	V9	V10	V11	V12	V13	V14	V15	V16	V17	V18	V19	V20	V21	V22	V23	V24	V25	V26	V27	V28	V29	V30	V31	V32	V33	V34	V35	V36	V37	V38	V39	V40	V41	V42	V43	V44	V45	V46	V47	V48	V49	V50
1	3.60253505591872e-05	2.19454431384685e-05	8.55728227716108e-06	2.3510171292487e-06	5.53086411706664e-07	1.48311353166523e-07	5.51746277560122e-08	2.75598155633498e-08	1.66557046613617e-08	1.13538345132185e-08	8.44254872687794e-09	6.73550368399084e-09	5.29642980849282e-09	3.68655265999704e-09	2.2916837954611e-09	1.32112059623297e-09	7.09540829080121e-10	7.2209839475676e-10	1.33697978446342e-09	2.02543115529098e-09	2.66492061608676e-09	3.05957375602624e-09	2.74587278993832e-09	2.05264066152865e-09	1.46349889087279e-09	1.01844422126912e-09	7.2803555477873e-10	6.16498780857833e-10	6.39008099292867e-10	7.67639972107968e-10	8.98067303877659e-10	8.62333652400315e-10	6.9085782070241e-10	5.25097875437973e-10	3.54706765016528e-10	2.13837270121303e-10	1.93490958788212e-10	2.55933885516276e-10	3.41050819711144e-10	4.15989213177265e-10	4.523823531701e-10	4.56971340438992e-10	4.41260620401824e-10	4.20616122387089e-10	4.18694963002732e-10	4.22888905889413e-10	4.12324565806441e-10	4.00701178265685e-10	3.93727131438427e-10
2	6.38155612121459e-05	3.69213760803213e-05	1.27192364222882e-05	2.75663068456264e-06	4.41583329744082e-07	7.67237367374455e-08	2.25191502953891e-08	1.08985865158487e-08	6.79757996790811e-09	4.82387565642677e-09	3.77493068754956e-09	3.28413811549821e-09	2.781370105437e-09	1.91313596976769e-09	1.09962275957715e-09	5.36459883006202e-10	1.47219316789176e-10	1.93209046429791e-10	6.73007499249955e-10	1.17164350813349e-09	1.67765148153628e-09	2.05523455411716e-09	1.79657056567346e-09	1.20725284645124e-09	7.76679519984399e-10	4.82857908347631e-10	2.90261039940764e-10	2.34481356167331e-10	2.70061527585563e-10	3.93023822348894e-10	5.32819599129452e-10	5.16685644307176e-10	3.85925870530079e-10	2.81723217849832e-10	1.68238711418578e-10	6.69412838441675e-11	5.790965582374e-11	1.06789059904791e-10	1.70347214169382e-10	2.22835761356891e-10	2.42316827354601e-10	2.39641975515365e-10	2.22919476524606e-10	2.04468297846354e-10	2.05236535351963e-10	2.1212891835801e-10	2.04544825006168e-10	1.96627290832639e-10	1.94523491557776e-10
3	9.09352748136154e-05	5.02776260073339e-05	1.54367722896838e-05	2.61145880105826e-06	2.50790532252964e-07	1.85854406964971e-08	3.12477906921155e-09	1.64630472387056e-09	1.19666572118492e-09	9.34360962743437e-10	8.01331406756712e-10	8.39762621205744e-10	8.41958933846575e-10	5.7766867411018e-10	3.10960094542103e-10	1.50272303822774e-10	1.97977583788306e-11	5.23482307051693e-11	2.45670636447264e-10	4.18239885913691e-10	6.42103685996562e-10	8.77161367745825e-10	7.38022522493761e-10	4.0838089184245e-10	2.23934473446579e-10	1.22632074225235e-10	4.65577203006705e-11	3.33922933220397e-11	5.15756144170529e-11	1.12894372652543e-10	1.99086543967194e-10	1.89232281096963e-10	1.21043628024589e-10	8.98549353813069e-11	5.08551672623783e-11	7.45746744375769e-12	5.07958681031108e-12	2.42959968846979e-11	5.03111759087344e-11	6.97613118336185e-11	7.24587820585857e-11	6.84080037269279e-11	5.87837082266087e-11	4.93188382419456e-11	5.11372141854899e-11	5.63816970428699e-11	5.28030983445116e-11	4.95365323610674e-11	5.07458392581043e-11
4	0.000108646235074896	5.85517892323767e-05	1.67904994492324e-05	2.41885117934747e-06	1.52972336633623e-07	3.07385463491002e-09	3.56004271812523e-11	5.7126576821885e-11	7.54109532874828e-11	6.87393807732277e-11	6.57616561492492e-11	1.06284960296976e-10	1.54822938885194e-10	1.02464406860881e-10	4.99829334654048e-11	4.24142728978443e-11	3.51793993471251e-11	4.7569941996577e-11	7.52411380833472e-11	8.66010250683935e-11	1.41112762184803e-10	2.4959065703777e-10	2.04086847546241e-10	7.68406176997748e-11	3.11781217676083e-11	2.03897983940526e-11	2.84096992435116e-12	1.04796409796485e-12	3.85069126194756e-12	2.01896643441158e-11	5.41352070744466e-11	4.50459060823915e-11	1.7851920196361e-11	1.7600991243185e-11	1.46789570073273e-11	2.60490941951648e-12	9.41574007605244e-13	4.29553017918631e-12	1.00678021587506e-11	1.31484060431993e-11	1.12750627791578e-11	1.00520525742303e-11	7.24615494125248e-12	4.73414783024945e-12	5.6109487084096e-12	7.52948982690268e-12	6.39478980734305e-12	5.54087249732286e-12	6.64564251172783e-12
5	0.000115247735801375	6.24290690599878e-05	1.80701977307554e-05	2.64605289268868e-06	1.73343317749382e-07	3.74012599245244e-09	1.12862171461245e-11	1.51907600734212e-12	2.47272184460905e-12	1.59134193138115e-12	1.29207790697646e-12	7.62911914751543e-12	2.32854552576595e-11	1.24388120883688e-11	2.26163280497069e-12	8.77523049692085e-12	1.96184690861791e-11	2.10810694468506e-11	1.5304181633627e-11	6.8771163577975e-12	1.51927782302082e-11	5.89378505147835e-11	5.0373435862084e-11	9.40068936178286e-12	8.39374111368735e-13	4.24807225347667e-12	2.63131889559729e-12	5.99109933120415e-13	2.10280144013474e-14	4.07948027410148e-12	1.61619533577815e-11	1.03419571276461e-11	3.73623382951297e-13	2.67013899991413e-12	5.87636296131267e-12	2.06693726232489e-12	7.06960531675396e-14	9.27637528115878e-13	1.80851769024749e-12	1.74497227541143e-12	7.08180401517883e-13	8.34904624510377e-13	3.84420315183725e-13	9.6761508331759e-14	2.37126541028928e-13	5.644882697804e-13	3.44914987730839e-13	1.88769838320201e-13	5.19200436307581e-13
6	0.000114970811450108	6.44797156196777e-05	2.01944910412297e-05	3.44863156482612e-06	3.0995133060367e-07	1.42697069553147e-08	3.75660139908129e-10	1.0368304641943e-11	4.38163986920288e-13	6.86166276435926e-16	4.57508217955111e-15	1.15852665112875e-12	6.00594771877987e-12	3.03415491236593e-12	2.4857070938891e-13	2.43879306678988e-12	7.99220257440357e-12	5.86224886913791e-12	2.49717482545423e-12	3.18788647079846e-13	2.95185472419453e-12	2.20551138128391e-11	2.04811330023466e-11	3.14876488231673e-12	5.10913422435693e-13	2.51681465827167e-12	3.25456016575585e-12	9.86439877200547e-13	4.37515652119394e-13	3.15638869048517e-12	9.49423782430291e-12	6.33436465979896e-12	1.16892187700755e-12	1.39018861745098e-12	4.24328712042694e-12	2.99177430088884e-12	7.74037481949382e-13	5.35539386915535e-13	3.66710772970703e-13	3.65058590626678e-13	8.44836081165974e-15	1.1638195433719e-13	1.76444688678049e-14	9.8489469674199e-16	1.41439234555392e-14	4.27367198973271e-14	2.70202324284918e-14	1.67773640265534e-14	8.15635605964687e-14
7	0.000112474203446411	6.64124856323836e-05	2.32365329095999e-05	4.79699244259996e-06	5.8376464154282e-07	4.22916444241468e-08	1.87466340154577e-09	5.40359102045946e-11	1.47342811259321e-12	1.33939258913859e-13	3.30007379845061e-13	1.9523059283365e-12	4.83925318643855e-12	2.25949344358498e-12	9.49598277863005e-14	3.76934699003722e-12	6.37916447402692e-12	2.13534321759206e-12	9.04654699608943e-13	1.63630293170182e-13	5.39437712161585e-12	2.1757157197903e-11	2.0760240694921e-11	4.41207870755097e-12	1.32202072853114e-13	3.46912121317961e-12	4.76051100238083e-12	1.23209649471145e-12	4.36445253523937e-13	5.75021127617143e-12	1.22979999017829e-11	9.02345035972152e-12	1.77863445514346e-12	9.57154722168079e-13	6.17802092493583e-12	7.64029183614561e-12	3.94122110204871e-12	8.55313892527328e-13	1.94771171092298e-14	3.51333717906281e-13	2.71963341627563e-13	1.79650110799424e-13	6.16950586844729e-14	1.58228606261835e-14	1.12108157378399e-14	4.89538262510879e-15	1.54705438623879e-14	5.53865397425515e-14	1.06613548226798e-13
8	0.000110196742410781	6.87258190823488e-05	2.69021879162011e-05	6.61954183941994e-06	1.02855010754105e-06	1.01554836458767e-07	6.30795160395194e-09	2.22364999226837e-10	3.2962875803754e-12	3.04617970453013e-14	1.08753438498386e-12	5.60598071345357e-12	9.5318313205924e-12	5.90788367209714e-12	5.19431329577515e-12	1.38403649220733e-11	1.20232659728282e-11	1.42948041685902e-12	7.06916583339848e-13	1.11944301975059e-12	1.30176801168281e-11	3.99088616578571e-11	4.18432840440159e-11	1.77276592885231e-11	4.55114877356778e-12	8.16053780804501e-12	1.03348693554557e-11	4.53279481016372e-12	4.40082960879908e-12	1.59578536002086e-11	2.57052658690747e-11	1.94725398278705e-11	5.3950065181354e-12	3.71190793079158e-12	1.57034136689307e-11	2.10957084218407e-11	1.30010411489508e-11	3.83236516842108e-12	7.63515240716141e-13	9.98257434906686e-13	1.07125829417673e-12	7.07179487273305e-13	3.32208780343582e-13	1.21952268604434e-13	3.58396121869185e-14	4.85667917958693e-15	3.90234892808582e-14	1.60727234475223e-13	3.16746294838348e-13
9	0.000108842126480893	7.14252347290763e-05	3.09632038437445e-05	8.88702294030273e-06	1.69771909970681e-06	2.17700309693864e-07	1.87775279122882e-08	1.02070063408097e-09	2.15839040729656e-11	3.16603251586683e-13	3.79864238886221e-12	1.75418270919779e-11	3.40083114740597e-11	4.25344351505755e-11	5.56409866345815e-11	6.72698661014415e-11	4.3570873487624e-11	9.24938258428057e-12	5.17072905042707e-12	1.77035091632021e-11	5.39951227509149e-11	1.07515566942609e-10	1.18883469222106e-10	8.3108215024979e-11	4.96210287255608e-11	4.05018877987248e-11	3.87866498238678e-11	3.36991012359196e-11	3.94832704800306e-11	5.92918170214624e-11	7.22052144448423e-11	6.26230999938324e-11	4.24870731501436e-11	4.14898287255576e-11	6.17815355025898e-11	6.79137763235637e-11	4.6604235682294e-11	2.16479330756828e-11	9.29063532154835e-12	5.89622139943334e-12	4.58524902930282e-12	3.02875062056071e-12	1.56531704531802e-12	6.64914089663169e-13	2.76714641182029e-13	1.76815387209102e-13	2.90901652782878e-13	6.34476520907283e-13	1.11507822623183e-12
10	0.00010844425939101	7.44669864755118e-05	3.5332914236693e-05	1.16060961198912e-05	2.65449298554603e-06	4.28835393698487e-07	5.05571241473924e-08	4.65671933181809e-09	3.80809065943037e-10	4.6497235106964e-11	3.85211255071134e-11	8.34960285285682e-11	1.63937582791634e-10	2.58046458585431e-10	3.39352122976448e-10	3.4778729641993e-10	2.45632246353033e-10	1.26766803958859e-10	9.74492814072901e-11	1.53687916223728e-10	2.63218955887467e-10	3.65111273310676e-10	3.81081891416172e-10	3.22401272971361e-10	2.53026592085529e-10	2.07742590584345e-10	1.86516815710737e-10	1.82655636254719e-10	1.96795054053681e-10	2.18915657007708e-10	2.31450595533742e-10	2.30001031217645e-10	2.26290190523491e-10	2.40564061751346e-10	2.6240824749398e-10	2.42852632106372e-10	1.72846044748817e-10	9.92399264838753e-11	5.38870223460299e-11	3.24410144924747e-11	2.13772360640828e-11	1.33430198074905e-11	7.13636027897616e-12	3.36748413529387e-12	1.75442230882432e-12	1.39149698006848e-12	1.73650027965354e-12	2.6823630023571e-12	4.18961738047315e-12
11	0.000108919761139017	7.78514532701984e-05	3.99920057964242e-05	1.47768770277015e-05	3.94409138285112e-06	7.70890738952022e-07	1.14762498984071e-07	1.46222138502368e-08	2.21084514924106e-09	6.5223480873124e-10	4.44851742556412e-10	5.65190404194084e-10	8.96395838958408e-10	1.35761975635625e-09	1.75359237920145e-09	1.83897271516884e-09	1.56698093749675e-09	1.20611743020109e-09	1.04825980974509e-09	1.1285615712882e-09	1.28514321712338e-09	1.32782483049019e-09	1.20890491081889e-09	1.04747498662032e-09	9.34026463506306e-10	8.58891103816785e-10	8.03290747426093e-10	7.65515257129795e-10	7.35622897558441e-10	7.04360303342858e-10	6.94284959215076e-10	7.43415949173112e-10	8.49235661104987e-10	9.56137900524617e-10	9.75239984150365e-10	8.39264773634095e-10	5.93028862278495e-10	3.60583280268328e-10	2.12245960535904e-10	1.34104788479079e-10	8.89600740514255e-11	5.55677879456318e-11	2.99915471174273e-11	1.40571666231137e-11	7.04563542959869e-12	5.5669399810979e-12	6.7291721703533e-12	9.53439940575659e-12	1.45446968658197e-11
12	0.000110227598854396	8.16293830883615e-05	4.49593710093972e-05	1.83904490650801e-05	5.58321414585286e-06	1.26101097525612e-06	2.140381593738e-07	2.82358392634312e-08	3.73217798070511e-09	1.71354685411784e-09	2.20763631342541e-09	3.21042928091988e-09	4.74867936982002e-09	6.71394346196942e-09	8.516371465231e-09	9.39369867376217e-09	9.10814730526974e-09	8.17778568711993e-09	7.26629457385353e-09	6.53125334070497e-09	5.67903733620869e-09	4.53004364405761e-09	3.39705536474792e-09	2.75892774318129e-09	2.66423709653237e-09	2.75458164891875e-09	2.73009330106346e-09	2.5228152391592e-09	2.18235215942996e-09	1.82358471907463e-09	1.64606548133891e-09	1.83692929933754e-09	2.36039473417352e-09	2.8853550346808e-09	2.99410215640569e-09	2.52490877503396e-09	1.72701101747586e-09	1.01391312396316e-09	5.92886479227818e-10	4.00519093049794e-10	2.94032470513686e-10	1.97314033756125e-10	1.08124108104257e-10	4.62783255466143e-11	1.76652978680036e-11	1.19042274922453e-11	1.58296136645326e-11	2.38650627988422e-11	3.97067222333633e-11
13	0.000112422916281869	8.59627988739646e-05	5.03870168778128e-05	2.25497477030175e-05	7.6552007903419e-06	1.94966955314557e-06	3.64482137866681e-07	4.6686319045548e-08	2.48369434305339e-09	6.19443441695405e-10	4.90989729355264e-09	1.1514940792266e-08	1.99071249849701e-08	2.92622892543845e-08	3.77975641248626e-08	4.3298697225699e-08	4.4515513315559e-08	4.18390705809298e-08	3.64712510086849e-08	2.9328921338764e-08	2.11029404174411e-08	1.31183522902626e-08	7.36775021427871e-09	5.08896010887477e-09	5.55471689071786e-09	6.78716836330005e-09	7.24768088749471e-09	6.55147830720631e-09	5.07151497527560e-09	3.47304326821365e-09	2.56796279905295e-09	3.04950541539937e-09	4.86371804552484e-09	6.87317505895739e-09	7.56733104509324e-09	6.35966927628703e-09	4.07930423813422e-09	2.08511219014227e-09	1.06788922041037e-09	7.98806173410176e-10	7.34126033537153e-10	5.73337825669183e-10	3.30609280110075e-10	1.28272294790083e-10	2.88033210894382e-11	9.54427678979086e-12	1.95690505686048e-11	3.53815621655708e-11	7.52059753007949e-11
14	0.000115707202189924	9.12234099047144e-05	5.67169242939402e-05	2.76738551639079e-05	1.05071631329611e-05	3.05743365853239e-06	6.64351736245638e-07	1.05110774023217e-07	1.41275969688069e-08	5.28241323279631e-09	1.16794120305533e-08	3.10000713236248e-08	6.34113035977841e-08	1.03456066978275e-07	1.41882959870772e-07	1.69060163998811e-07	1.78546853655582e-07	1.68936686071997e-07	1.430961533034e-07	1.06514102396291e-07	6.66200020401098e-08	3.22028728989524e-08	1.07054442364035e-08	4.08035229603916e-09	7.49529707661439e-09	1.31669384769001e-08	1.56885924322885e-08	1.39583759512312e-08	9.53330224043909e-09	4.66008272629788e-09	1.70535708356171e-09	2.70625429116959e-09	7.75434112418417e-09	1.38123204139111e-08	1.64993364085172e-08	1.3876084492584e-08	8.09507256684285e-09	3.0408730386218e-09	8.41593264577953e-10	8.82658471620833e-10	1.43213330517066e-09	1.43775503829479e-09	9.23730168612986e-10	3.6550107481523e-10	6.49503130503009e-11	1.46740252288563e-13	1.20074080393185e-11	2.2172205395567e-11	9.84747494271076e-11
15	0.000120386538699084	9.79337600025421e-05	6.46306886208818e-05	3.45110753856444e-05	1.48495425150126e-05	5.11290257341001e-06	1.38800367220508e-06	2.84803690150172e-07	3.72171471887004e-08	2.62105520122097e-09	1.92853072134642e-08	7.19738044382629e-08	1.68671415846818e-07	3.0088195604101e-07	4.38716735458033e-07	5.44023319328078e-07	5.87641933152497e-07	5.59550290701809e-07	4.68986692630456e-07	3.39226911395954e-07	2.0165822444376e-07	8.83087572710889e-08	2.07984514996234e-08	5.37302815626732e-10	9.75475564545483e-09	2.49738405336568e-08	3.1576956218376e-08	2.76230629336957e-08	1.7788863144165e-08	7.25352253593827e-09	7.53316884417451e-10	2.73620188358262e-09	1.3983315308525e-08	2.81681660238005e-08	3.5198514242542e-08	2.99781372243531e-08	1.6947315168651e-08	5.2180333422168e-09	2.87234400551901e-10	1.03261880231271e-09	3.16274582184572e-09	3.76572865224196e-09	2.71328967859311e-09	1.26523279142759e-09	3.60428420263421e-10	6.69489160037588e-11	1.66166947169632e-11	6.13632683140821e-12	1.98356392896157e-10
16	0.00012657899668546	0.000106312135538781	7.44623902299253e-05	4.35493579509245e-05	2.13485070484924e-05	8.8543338115633e-06	3.16589148319024e-06	1.0025801009877e-06	2.88104033106119e-07	8.90884449409813e-08	8.82773857268947e-08	2.13513719529179e-07	4.61035231029945e-07	8.09935909707974e-07	1.18921864974088e-06	1.49581334466631e-06	1.64156554566433e-06	1.59027192840575e-06	1.36376297654923e-06	1.02593278576809e-06	6.61641775627645e-07	3.53864108411903e-07	1.5636147037869e-07	7.28768070206925e-08	6.27098829396726e-08	7.34479072698445e-08	7.38337258339272e-08	6.06159663904401e-08	4.28635839161396e-08	2.77117594021514e-08	2.00604750238864e-08	2.59456480897931e-08	4.72485556862255e-08	7.37426414853001e-08	8.72821030986277e-08	7.7533577896483e-08	5.15887970410358e-08	2.63710077351232e-08	1.33204470841141e-08	1.15950895194099e-08	1.34947627669831e-08	1.30973800999634e-08	9.6540436115871e-09	5.4294856038893e-09	2.40124163129586e-09	9.42414235085501e-10	4.75210979521993e-10	5.81566236075825e-10	1.40998805289527e-09
17	0.000133725767437892	0.000115535649867514	8.51642907719018e-05	5.36961427950542e-05	2.91536084247659e-05	1.38775947452519e-05	6.06196259285523e-06	2.68091478538223e-06	1.39003598717172e-06	9.50927352463746e-07	8.99239253497762e-07	1.13137610535815e-06	1.63786173601984e-06	2.36286995696728e-06	3.15505842835391e-06	3.80440727530594e-06	4.13219922399031e-06	4.0636425154497e-06	3.63663664530797e-06	2.96462949090158e-06	2.19644271272803e-06	1.48317234068643e-06	9.37127530090989e-07	5.92269744360438e-07	4.03214446668361e-07	2.93662294916553e-07	2.12525873077181e-07	1.49619464035957e-07	1.11869751326815e-07	1.00075942128254e-07	1.09793140341524e-07	1.40254515981841e-07	1.89120669920139e-07	2.40042392379735e-07	2.6615565195821e-07	2.51278667782835e-07	2.04557895966468e-07	1.51348827221769e-07	1.11592997501388e-07	8.83131043874249e-08	7.32529820907434e-08	5.85936842422576e-08	4.26756202127292e-08	2.80588875706912e-08	1.73291752010734e-08	1.10908192070309e-08	8.52588343466493e-09	8.68433257772588e-09	1.09922771018683e-08
18	0.000140544306417084	0.000123760300808677	9.42849360652947e-05	6.1961596453588e-05	3.49642857886736e-05	1.68860234262471e-05	7.12341679914276e-06	3.05535303617118e-06	2.04274408244547e-06	2.34969289330053e-06	3.16440589967377e-06	4.24314508693985e-06	5.54033433771234e-06	6.96578916196219e-06	8.30366877704046e-06	9.27868241410238e-06	9.69080358101765e-06	9.49939129724328e-06	8.79558377083745e-06	7.71818704996932e-06	6.40790382234034e-06	5.01537575008769e-06	3.69977831829095e-06	2.58414390578298e-06	1.71330499261354e-06	1.06699354255974e-06	6.10704411960727e-07	3.25955040396783e-07	1.99794380278994e-07	2.05986229755562e-07	3.06861416658032e-07	4.65296436084839e-07	6.44620511140452e-07	8.00983298622358e-07	8.89809188477765e-07	8.8804028028071e-07	8.082812182648e-07	6.87574678778189e-07	5.61876704331905e-07	4.49679500390014e-07	3.53792496976483e-07	2.71812386100701e-07	2.03057704067112e-07	1.4878797430501e-07	1.0967049720634e-07	8.44265606814191e-08	7.03103242547341e-08	6.41009845792221e-08	6.25051815730293e-08
19	0.000146429779816221	0.000130483414939683	0.000101462438534679	6.80469563151158e-05	3.83750233926978e-05	1.71401164641243e-05	5.111091948298e-06	4.70596655066775e-07	5.83412286059331e-07	3.19366330104849e-06	6.82671093201956e-06	1.06635322123942e-05	1.42398025249148e-05	1.72074718865107e-05	1.92641713717808e-05	2.02369677007211e-05	2.01960000511288e-05	1.94392877626039e-05	1.83057948915573e-05	1.69596820691664e-05	1.53409794789382e-05	1.33186119946512e-05	1.0886431991591e-05	8.22892657323656e-06	5.63823188528945e-06	3.39080017537401e-06	1.67551732044663e-06	5.79182573500751e-07	9.51979891759004e-08	1.38885605612983e-07	5.70688950722217e-07	1.22330723910065e-06	1.92483260832015e-06	2.51993314770802e-06	2.89567605314945e-06	3.00565123060477e-06	2.87454410038797e-06	2.57536887883047e-06	2.19317597112335e-06	1.79708261651502e-06	1.43078293811349e-06	1.11636526902289e-06	8.61578405068454e-07	6.6524652041629e-07	5.20626128872547e-07	4.17887661660165e-07	3.46082917512552e-07	2.94357704946555e-07	2.52457406487062e-07
20	0.000153684618382219	0.000139898064537536	0.000113224492835991	8.09582371646054e-05	5.06186439477126e-05	2.73851630066841e-05	1.31608590267733e-05	7.18394531004518e-06	7.34893144621119e-06	1.13696970351273e-05	1.73558487378517e-05	2.38580812164666e-05	2.96992697186972e-05	3.39014852109468e-05	3.58363306604629e-05	3.54913054210671e-05	3.35858872603003e-05	3.1309836600458e-05	2.97200620098525e-05	2.91456231904531e-05	2.90205168641892e-05	2.82759492785474e-05	2.60119081925056e-05	2.19976052251654e-05	1.67395881983359e-05	1.11856141184147e-05	6.31707853224505e-06	2.84448392297068e-06	1.07943890802851e-06	9.50068544460885e-07	2.09566951059187e-06	3.99082478655704e-06	6.07163754484609e-06	7.84900780163503e-06	8.99406429329867e-06	9.37837249641828e-06	9.05899648328592e-06	8.21788784211036e-06	7.08330495144345e-06	5.86357323328253e-06	4.71011288626901e-06	3.70942487056241e-06	2.89364011183386e-06	2.25811739184974e-06	1.77819060199591e-06	1.42138833088646e-06	1.15455333967687e-06	9.47097479432622e-07	7.72418574601301e-07
21	0.000166409068259098	0.000158372509793177	0.000138531226607013	0.000112325402170651	8.57868730512685e-05	6.36032937781904e-05	4.81483026433967e-05	3.96061196683928e-05	3.67897217756889e-05	3.80486561481303e-05	4.17927666232939e-05	4.65199112631926e-05	5.06287054884425e-05	5.24644269061362e-05	5.08370565449269e-05	4.57824949208911e-05	3.89692922603023e-05	3.32314293239089e-05	3.12637948827267e-05	3.41687998565147e-05	4.07591010424601e-05	4.80809829496799e-05	5.28418045808456e-05	5.28954869999316e-05	4.80147936235611e-05	3.9708486025224e-05	3.03825930362941e-05	2.23672870319599e-05	1.72174452600056e-05	1.54392864804586e-05	1.65873633189225e-05	1.95860888774625e-05	2.31289893698267e-05	2.60425450860751e-05	2.75387813586229e-05	2.73182147421396e-05	2.55261829434168e-05	2.26053162624263e-05	1.91104591145682e-05	1.55495016999372e-05	1.22882624242867e-05	9.52501707490688e-06	7.31595215104453e-06	5.62376135372588e-06	4.36568070258567e-06	3.44776134878318e-06	2.78271104636726e-06	2.29559241686369e-06	1.92429473737491e-06
22	0.000183386959691989	0.00018360676984303	0.00017352492797915	0.000156379377978079	0.000136059731984844	0.000115976581862715	9.8420984476255e-05	8.44951929667257e-05	7.44474438453923e-05	6.80884764058854e-05	6.49484298849018e-05	6.40439780892879e-05	6.35330504814331e-05	6.08373708220952e-05	5.36366557243957e-05	4.14486525752595e-05	2.67954330212352e-05	1.48900427911176e-05	1.1593076849417e-05	2.05760089701699e-05	4.12900929676099e-05	6.89368164814896e-05	9.64450420245434e-05	0.000117331452145515	0.000127980106454235	0.000128408829072014	0.000121501632906119	0.000111376911648935	0.000101737875584139	9.48030310140098e-05	9.10123669308469e-05	8.93782898212635e-05	8.81889581179958e-05	8.57563978474961e-05	8.09757557892104e-05	7.35755378741299e-05	6.40564963549852e-05	5.34107389015808e-05	4.27602593319579e-05	3.30469626547435e-05	2.48560683294473e-05	1.83885917707569e-05	1.35449349981065e-05	1.00571575735026e-05	7.61259830866227e-06	5.93484649854657e-06	4.81515618025608e-06	4.10743799452424e-06	3.70835885052245e-06
23	0.000192347856591412	0.000198817838900998	0.000196888760689149	0.000187917542916221	0.000173534406259179	0.000155254033385647	0.000134483911907856	0.000112796708043347	9.21813685763491e-05	7.49588389153645e-05	6.31583569417994e-05	5.74561770037465e-05	5.62299693072937e-05	5.55743991617145e-05	5.0848086407004e-05	3.93975931396454e-05	2.30573932010002e-05	8.71205722926252e-06	6.09271252210306e-06	2.36210667681255e-05	6.43999329663588e-05	0.00012445670875243	0.000194071469574385	0.000261349139292298	0.000316182638754393	0.000352879091555207	0.000370681336009392	0.000372505689630458	0.00036285996636944	0.000345943222003804	0.000324549718149508	0.000299908076763898	0.000272210430403602	0.000241416035310191	0.000207934468261495	0.000172939895496693	0.000138261911533506	0.00010596842794975	7.78502682585953e-05	5.50160014902307e-05	3.77266525016365e-05	2.54879325633964e-05	1.73224923608999e-05	1.20994970814067e-05	8.8090606175483e-06	6.71686049552868e-06	5.39184804106718e-06	4.64368206913542e-06	4.42463643810675e-06
24	0.00017534604552831	0.00018293048887483	0.000186037656831264	0.000185235709910828	0.000180151771474317	0.000169475843911683	0.000151805520683512	0.000126992648146112	9.72850379453415e-05	6.74983713426889e-05	4.38011585466582e-05	3.13888176900151e-05	3.20858287051964e-05	4.32879040800839e-05	5.92322180252525e-05	7.43742191408252e-05	8.7267188162295e-05	0.000102713386092759	0.000130663753167514	0.000182091077500439	0.000263786863461924	0.000374640408333403	0.00050510846617478	0.000639888159526926	0.00076232689454779	0.000858602521914275	0.000920234311241262	0.000944520106694869	0.000933402853752209	0.000891681336529628	0.000825386735818792	0.00074076602644343	0.000643899092381706	0.000540699150451451	0.000436964824049254	0.000338239545610986	0.000249412883711119	0.000174176697096071	0.000114550594792398	7.06813800972338e-05	4.10169630854201e-05	2.28130718637995e-05	1.28169947781306e-05	7.93057047501968e-06	5.69017978553779e-06	4.48639904562927e-06	3.53817291280514e-06	2.70121508776267e-06	2.21281196918872e-06
25	0.000121947043836743	0.000126072444091743	0.000133011349302744	0.000143956297502397	0.000157170444730282	0.000167839679612904	0.000169499387512483	0.000156716520552718	0.000127993616207778	8.75417915864652e-05	4.48998104182969e-05	1.2309713874772e-05	8.95076644536115e-07	1.74134294340901e-05	6.31743691077265e-05	0.000135602839520371	0.000231446145088466	0.000349651275989384	0.000492112063099828	0.000661738113732641	0.000858868269409271	0.00107798744892394	0.00130649826715369	0.00152617818183114	0.00171665565819606	0.00185947513181589	0.00194135840099022	0.00195588853924946	0.00190358986288394	0.00179088362677893	0.00162853535412189	0.00143006199471671	0.00121031258390912	0.000984229176396669	0.000765712238212829	0.000566553190916853	0.000395499051606016	0.000257603660858749	0.000154036117108783	8.24405768759994e-05	3.78019181431141e-05	1.36304392617744e-05	3.1972841239043e-06	5.61668442167609e-07	1.21969153050056e-06	2.32950556081181e-06	2.57923323675322e-06	1.82906821100236e-06	6.7038030297827e-07
26	4.45102497475099e-05	4.4444487999275e-05	5.69222110190796e-05	8.50383100196374e-05	0.000127099355649542	0.000175835684134596	0.000219685558059649	0.000246133855857427	0.000246195174182377	0.00021849092477935	0.000171332901437026	0.000121891276687506	9.26432207257208e-05	0.000106355833666286	0.000181333793656047	0.000328330657006369	0.000549600461297736	0.000839596796387482	0.00118634318622305	0.00157268978949415	0.00197728365659089	0.00237562654045907	0.00274170756537403	0.00305035999688859	0.00327999274632774	0.00341504078208365	0.00344753486267396	0.00337752568600347	0.00321248111394806	0.00296600629323925	0.00265625089275447	0.00230423430983457	0.00193216374355272	0.00156174046654436	0.00121247631725444	0.000900138863052507	0.000635538268540784	0.000423894260137063	0.00026494613460152	0.000153810453127616	8.24084788356265e-05	4.11500605443547e-05	2.05233592246934e-05	1.23081829350826e-05	1.02690957518898e-05	1.03348821902814e-05	1.03818571868906e-05	9.78570797059335e-06	8.89669640897526e-06
27	4.65569224311313e-07	7.7166478403837e-06	3.80889555432826e-05	9.72227119495035e-05	0.000185333687796442	0.000295785404053789	0.000415679967647548	0.000528785391028292	0.000620309122876407	0.000682248343194933	0.000717622451659807	0.000742043877333257	0.000781812128784502	0.000868781420372157	0.0010332624446159	0.00129680480237145	0.00166668540961364	0.00213336802721093	0.00267135454680908	0.0032430178587177	0.00380440314117652	0.00431169523207272	0.00472706643242539	0.00502289323227342	0.00518379345369082	0.00520648524019858	0.00509796557323055	0.00487280467668507	0.00455037072934725	0.0041525611378094	0.0037022456784298	0.00322228516609992	0.00273480302045188	0.00226039865949828	0.00181715716393246	0.00141953162745978	0.00107734828392445	0.000795238119121085	0.000572716129502402	0.00040495079101711	0.000284067637258894	0.000200690528558689	0.000145390267656838	0.000109782880058217	8.71569409037553e-05	7.26504385247888e-05	6.30935467369076e-05	5.66653539400944e-05	5.24924986304841e-05
28	0.000115324102941729	0.000172305810062767	0.00026646662893416	0.000405943595860098	0.000594259042718629	0.000828715588560878	0.00110026849446134	0.00139527886817096	0.00169898868423515	0.00199991474680456	0.00229386112823292	0.00258612092797524	0.0028908025429405	0.0032270259222869	0.00361275881286592	0.00405795051739537	0.00455902815891372	0.00509655446771486	0.00563695502568093	0.00613799396413443	0.00655653401963753	0.00685645793804343	0.00701467224146624	0.00702381819356413	0.00689139694828795	0.0066360753893881	0.00628261802112877	0.00585700839970886	0.00538292924489627	0.0048800900291693	0.00436421214905334	0.00384803151664332	0.00334255066772275	0.00285792720945786	0.00240369902474054	0.00198837766974337	0.00161868067227217	0.00129876718093063	0.00102979175125364	0.000809942894505239	0.00063495362976332	0.000498926615446174	0.000395249516734876	0.000317394914074016	0.000259478154950056	0.000216543634881468	0.000184626158054237	0.000160669583432021	0.000142382923336816
29	0.000560970218303171	0.000755665652387109	0.00101339248037683	0.00134439334530152	0.00175521103377597	0.00224707310984785	0.00281502954004489	0.00344814632758893	0.00413078062078818	0.00484461750204397	0.00557085210223975	0.00629178348775615	0.00699124107826881	0.00765368968720628	0.00826243420475603	0.00879784930592959	0.00923675316081744	0.00955377748707317	0.00972489280929804	0.00973236286486744	0.00956968349269932	0.00924483573828336	0.00878058899228561	0.00821149982684394	0.00757831780536838	0.00692131665931379	0.00627432227766223	0.00566085410519313	0.00509302488270885	0.00457298249353499	0.00409603505481018	0.00365434399186391	0.00324019125045661	0.00284818942163849	0.00247623082914962	0.00212532381762131	0.00179867338711544	0.00150042577147546	0.00123444731730245	0.00100339373705614	0.000808190011896517	0.000647918607076827	0.000520027781830926	0.000420732933185014	0.000345488419434948	0.000289440355953249	0.000247813146243137	0.000216217731447392	0.000190889344903258
30	0.00142049786015713	0.00185367948681792	0.00238873134521526	0.0030360688900624	0.00380157118342988	0.00468462719446406	0.00567643580773208	0.00675883108819427	0.00790385408445143	0.00907420245760819	0.0102245852250351	0.0113039236958987	0.0122582943268238	0.0130345033552242	0.0135841836800319	0.0138682577155184	0.0138614715671109	0.013556479772955	0.0129667221362867	0.0121272199518865	0.0110925656978333	0.00993184859713922	0.00872097203214678	0.00753356489045894	0.00643219265252284	0.00546161796778504	0.00464539063604982	0.00398620782534901	0.00346956232537553	0.003069493328087	0.00275496759448032	0.00249557200264219	0.00226565739783555	0.00204662862762514	0.00182753828131988	0.00160441038638351	0.00137879200613274	0.00115596797032624	0.000943156493062161	0.000747890326834672	0.000576704606197174	0.000434197263721846	0.000322488587767109	0.000241072825249444	0.000187023304437264	0.000155485241375204	0.000140370378444085	0.000135156511430666	0.000133692361511206
31	0.00249176942754509	0.00318606978161116	0.00401592255713013	0.00498815015749401	0.00610271148105026	0.00735033702112768	0.00871031116566193	0.0101487523642789	0.0116178095092669	0.0130562134611214	0.0143915679092139	0.0155446106474569	0.0164354167589822	0.0169911654091148	0.0171546986057964	0.016892740058905	0.016202412415216	0.0151146896837396	0.0136937181531168	0.012031541704112	0.0102385976098981	0.00843123849515241	0.00671825796971	0.00518872948276153	0.00390327258317623	0.00289014850276022	0.00214653208706994	0.00164420044397107	0.00133803037875878	0.00117532686162318	0.0011041687478601	0.00107953752401438	0.00106675669678124	0.00104246167652826	0.000993762808188936	0.000916398472203559	0.000812556410060695	0.000688791822151331	0.000554217904391908	0.000418974128357248	0.000292915711833453	0.000184490429137244	9.98278160694693e-05	4.21144753696307e-05	1.13398278689783e-05	4.46448976063961e-06	1.60013038276813e-05	3.89278411120991e-05	6.5789213077921e-05
32	0.00330352719859483	0.00414919969319527	0.0051386179971644	0.00627366905566934	0.00754808148991406	0.00894503305014993	0.0104349212328179	0.0119737010695752	0.0135023079340683	0.014947734264331	0.0162262642061774	0.0172491466279794	0.0179305940590826	0.0181974730211162	0.0179994979085831	0.0173182995282108	0.0161735663076822	0.0146246705909074	0.0127668284961059	0.0107218162486459	0.00862437944470452	0.00660645094066975	0.00478186544451591	0.0032342392534308	0.00201004226178775	0.00111777439364773	0.000532859120829267	0.000206726160010098	7.78637557869634e-05	8.25246344684396e-05	0.000163232553380918	0.000274064134367986	0.000382597492154321	0.000469164186626395	0.000524448338938194	0.000546511934599485	0.000538071721966433	0.000504461014088703	0.000452333527739067	0.000388914349421641	0.000321514304401827	0.00025707431886867	0.000201633790966792	0.000159752384874208	0.000134006097795414	0.000124702833294886	0.000129924791378513	0.000145927959422078	0.000167842442677386
33	0.00346384294782212	0.00428380611083101	0.00523144466506592	0.00630769554304418	0.00750676920737571	0.0088140060670067	0.0102037081214047	0.0116373167709048	0.0130624619117622	0.0144134983554582	0.0156141081055344	0.0165823300644234	0.0172379709628647	0.0175118010292604	0.017355357447541	0.0167497258559294	0.0157115077111259	0.0142944234058671	0.0125856642741675	0.0106970853159896	0.00875240922376754	0.00687251828211414	0.00516139232113901	0.00369515780103933	0.00251604958248572	0.00163201771316263	0.00102151545711089	0.000641990643709622	0.00044001575206101	0.000360944715040154	0.000356429772205589	0.00038889272807336	0.000432880393321642	0.000473917758935164	0.000505858216972266	0.000527781182886836	0.000541267455982654	0.000548516747797444	0.000551396457319935	0.000551230785686593	0.000549004592790291	0.000545661415737093	0.000542275281796363	0.000540011996360237	0.000539915173830977	0.000542623644855948	0.000548142064249199	0.000555756526151257	0.000564132618354941
34	0.00296422235975272	0.00362124326431759	0.00438013371150392	0.0052465406843604	0.00622296229043686	0.00730683120232529	0.00848816142122044	0.00974704721227818	0.0110515073738553	0.0123563218120346	0.0136035408502126	0.0147252049612169	0.0156484760084271	0.0163028889868955	0.0166288829194465	0.0165863000280565	0.0161612988652055	0.0153702163026061	0.0142593627858912	0.0129004735488159	0.0113824043984073	0.00980044319752852	0.00824510564845258	0.00679236447616414	0.00549690343647182	0.00438928873516708	0.00347709640498565	0.00274924369181181	0.00218223287879717	0.00174683207043473	0.00141388934325786	0.00115841100803004	0.000961582860901725	0.000810920907969501	0.000699089172037885	0.000622064656544435	0.000577276945065546	0.000562163877974885	0.000573346882827716	0.000606413969138211	0.000656153153738158	0.000717019824545134	0.000783636404951659	0.000851183674080163	0.000915618897744428	0.00097372167885451	0.00102301062836415	0.00106159037210718	0.00108798477618123
35	0.00209434386650426	0.00252730669756071	0.00303444398103603	0.00362892442155393	0.00432508552952046	0.00513669095200266	0.00607429748703066	0.00714192586040256	0.00833347036213904	0.0096294916683812	0.0109951484487576	0.0123799809462897	0.0137200378650751	0.0149424552719791	0.0159721192352224	0.0167395757699934	0.017189008102337	0.0172849791865826	0.0170167853514451	0.0163996672495757	0.0154726936297386	0.014293742863605	0.0129325161657822	0.0114628111971689	0.00995530835347639	0.00847188787710422	0.00706208021463912	0.00576176894792983	0.00459383347457483	0.00357012806257455	0.00269408748799555	0.0019633172995367	0.00137171757887727	0.000910931088012876	0.000571130475204161	0.000341315481472993	0.000209359260821414	0.000162029758183236	0.000185143119431304	0.000263914078789758	0.000383482639949351	0.000529536645525791	0.000688923543853797	0.000850149178860724	0.00100368790660961	0.00114206601548992	0.00125971989801024	0.00135266537862648	0.00141804205573297
36	0.00116487827389404	0.00136559695710032	0.00161249324941446	0.00192624527833998	0.00233276938281472	0.00286167008065667	0.00354345441471341	0.00440561375923114	0.00546792539442939	0.00673756299573366	0.00820477353423083	0.00983992715797703	0.0115926450161956	0.0133934568099116	0.0151580692118296	0.0167939029487106	0.0182081627041363	0.0193164214220092	0.020050589641291	0.0203652257654953	0.0202414069567397	0.0196877670718785	0.0187387382822584	0.0174504229605061	0.0158948035525631	0.0141531315615574	0.0123093187993352	0.0104440126011659	0.00862982012656838	0.00692790957722984	0.00538600504379677	0.00403763702953498	0.0029024230847899	0.00198712588364609	0.00128725207376963	0.000788993442126889	0.000471354210690817	0.000308342849583635	0.000271129129970215	0.00033007853687589	0.000456581289345812	0.000624597604928722	0.00081184910272562	0.00100060120374736	0.00117800410412062	0.00133599004053704	0.00147076095195054	0.00158194157076538	0.00167151636441244
37	0.000394496359026054	0.000399373012376463	0.000429903266833008	0.000514003421832101	0.000687960579604474	0.000995017067630539	0.0014825425202107	0.00219783326368821	0.00318281125617572	0.00446812865896889	0.00606737508039649	0.00797218982889442	0.0101490691219364	0.0125385151905869	0.0150569116550555	0.0176011624258313	0.0200557532422215	0.0223015480251188	0.0242253752577556	0.0257293362013543	0.0267387967502097	0.0272082007839873	0.0271241327321206	0.0265054108669792	0.0254003535072071	0.023881674501817	0.0220396916103081	0.0199746496489092	0.0177889672050128	0.0155801261090347	0.0134347632792856	0.0114243269674344	0.00960245505301664	0.00800404772294852	0.00664585844050384	0.00552832459986351	0.00463830377499214	0.00395236797910476	0.00344032795856533	0.00306870173674624	0.00280389620580225	0.00261492913659568	0.00247557584244855	0.00236587722226218	0.00227299413320754	0.00219143913776007	0.00212276366340473	0.00207482911090827	0.00206084535309902
38	0.000116585681037392	6.05859637995904e-05	3.85077893965259e-05	8.63724950895121e-05	0.000249946305936177	0.000583219857852495	0.00114548572742402	0.00199704056167778	0.00319373728791172	0.00478081652976266	0.00678662208397105	0.00921692014642415	0.0120505688238898	0.0152372079306637	0.0186974595960281	0.0223258655517261	0.0259964704073475	0.0295706356840711	0.0329063842852338	0.0358683722591427	0.0383374949390393	0.0402191712513422	0.0414495070659236	0.0419987916570327	0.0418720927531663	0.0411070404707234	0.0397691844827315	0.0379455354869446	0.035737037529145	0.0332507533769227	0.0305924873071679	0.0278604370843774	0.0251402862563847	0.0225019487500836	0.019997987712406	0.0176635714212655	0.0155177146164944	0.0135654888160425	0.0118008673683525	0.010209891708695	0.00877389300212708	0.00747256608414117	0.00628676008861505	0.00520091520488815	0.00420513395669808	0.003296927584665	0.00248272471979074	0.00177927203839885	0.00121509523879744
39	0.00142459792219558	0.00168990227392363	0.00206167885436033	0.00258492584184071	0.00331297122732977	0.00430550759384663	0.0056254235471672	0.00733449482887304	0.00948815249243425	0.0121297002061953	0.0152844852175479	0.0189546151386224	0.02311483657728	0.027710140173191	0.0326555283661037	0.0378381871883686	0.043122062325441	0.0483545817376284	0.0533750256244112	0.0580238519768883	0.062152169031943	0.0656305210615154	0.0683562247143889	0.0702586497960803	0.0713020593881719	0.0714858797951146	0.070842527691437	0.06943314836955	0.0673417897093702	0.0646686354799475	0.0615229439996684	0.0580162899500428	0.0542566029624149	0.0503433568036094	0.046364109852409	0.0423924518003908	0.038487289504004	0.0346933170134388	0.0310424648763882	0.0275561098851451	0.0242478421262852	0.0211266225715823	0.018200211871918	0.0154788006256833	0.0129788160719836	0.0107269148731786	0.0087641932681787	0.00715065263718196	0.00596994939032645
40	0.00733778520835281	0.00881075065308473	0.0105700660861124	0.0126666722644855	0.0151545107155308	0.0180878696582292	0.0215179081637426	0.0254884876147432	0.0300315447661329	0.0351623389184661	0.0408749827291892	0.0471387084939647	0.0538953186147547	0.0610582145086967	0.0685132927540939	0.0761218481056219	0.0837254440033422	0.0911525213678417	0.0982263376625214	0.10477368216967	0.110633718771136	0.115666276973821	0.119758950399775	0.122832465790051	0.124843942927881	0.12578785846551	0.125694732240658	0.124627750290595	0.122677703709213	0.119956740963886	0.116591494208632	0.112716145801266	0.108465954932826	0.103971676889684	0.0993551934449078	0.0947265479189765	0.0901824572871306	0.085806268282766	0.0816692427340161	0.077833002939772	0.0743529401175163	0.0712823837863191	0.0686773410011875	0.0666016341296816	0.0651322868788543	0.0643650240041798	0.0644197556066052	0.0654459091193245	0.0676274499969019
41	0.0241021718647369	0.0284496219525716	0.0333965193127886	0.038985690122205	0.0452526970782551	0.052222582329115	0.0599063531204549	0.0682974081061987	0.077368157442441	0.0870671312796998	0.0973168914416932	0.108013053516806	0.119024687197107	0.130196290621308	0.141351432680308	0.152298032647565	0.162835109562965	0.172760697582994	0.18188050226184	0.190016780211591	0.197016872338938	0.202760816617132	0.207167512945334	0.21019900742601	0.211862598396685	0.212210629361035	0.211338009111758	0.209377670131308	0.206494326820691	0.202877011794162	0.198730941906701	0.194269291216582	0.189705426175939	0.185246094118763	0.181085958448414	0.1774037541084	0.174360207183099	0.172097734549892	0.17074182340575	0.170403893660031	0.171185373050053	0.173182666795853	0.176492679376977	0.181218542216309	0.187475212992721	0.195394634730924	0.205130170670931	0.216860059921585	0.230789665993966
42	0.0613323712699161	0.071003247407604	0.0816703039575181	0.093332429067236	0.105965410183782	0.11951867290803	0.133912504319002	0.149036004720622	0.164746017420767	0.180867274085457	0.197193960692055	0.213492854906734	0.229508110537072	0.244967671469851	0.259591191364236	0.273099223546515	0.285223336822709	0.295716716898927	0.304364739297954	0.310994956509866	0.315485935960272	0.317774419655791	0.317860351022663	0.315809425739235	0.311752963998493	0.305885061391862	0.298457142208405	0.289770199240157	0.280165145408597	0.27001181354016	0.259697212973036	0.24961368038861	0.24014754620266	0.231668879743088	0.224522782439816	0.219022577216805	0.215445104792043	0.214028194887152	0.21497024321628	0.218431702967511	0.224538199584818	0.233384904690246	0.245041760888656	0.259559133284331	0.276973472888314	0.297312607129155	0.320600317861313	0.346859921836117	0.376116627275328
43	0.129250857714823	0.146800597441542	0.16563194071055	0.185634408884323	0.206654285423363	0.228492733962712	0.25090531348899	0.273603137835419	0.296255883364768	0.318496786246349	0.339929690061304	0.360138108015755	0.378696155803539	0.395181096634175	0.4091871258864	0.420339916903449	0.428311359617392	0.432833857724947	0.433713514860409	0.430841540861515	0.424203248872831	0.413884093141854	0.400072313548478	0.383057900925901	0.363227769230832	0.34105720663957	0.317097866309207	0.291962736915769	0.266308691594945	0.240817341275205	0.216175006404877	0.193052664253396	0.172086724949654	0.153861439087022	0.13889364704387	0.127620451788474	0.120390241568688	0.11745731654475	0.118980194609346	0.125023496541655	0.135563148435893	0.15049449764277	0.169642822963994	0.192775634191175	0.219616101933023	0.249856935916075	0.283174037048406	0.319239282974767	0.357731865506176
44	0.234298128103689	0.261354624415653	0.289617932661222	0.318799553714505	0.348550833849725	0.378464802350768	0.408080351507779	0.436888927616729	0.464343808821289	0.489871935415689	0.512888134385064	0.532811447727196	0.549083139956699	0.561185831596322	0.568663090458793	0.571138719282399	0.56833491454413	0.560088443777169	0.546364002645533	0.527263971494363	0.50303389474914	0.474063153306208	0.440880485057344	0.404144224344847	0.364627367489833	0.323197816732872	0.280794395910417	0.238399454460777	0.197009068812541	0.157602000013273	0.121108663807629	0.0883814071899332	0.0601673598767343	0.0370850398333047	0.0196057422045807	0.00804053744740407	0.00253345690761174	0.00306116481224211	0.00943911873651904	0.021333921141034	0.0382812777970518	0.059708719391143	0.0849620234389535	0.113334105834992	0.144095043252979	0.176521844474509	0.209926612577418	0.243681829446254	0.277241644734456
45	0.381915870183274	0.419777182103208	0.458511783514436	0.497653497141058	0.536672983632485	0.574984783954093	0.611957175731211	0.646924827112618	0.679204105094395	0.708110758627788	0.73297955624789	0.753185320461207	0.768164674506403	0.777437709476104	0.78062869914963	0.777484943584077	0.76789281671724	0.751890132438532	0.729674030132464	0.701603714444449	0.668197562082508	0.630124325171524	0.588188407639771	0.543309457550302	0.496496791456239	0.448819432705525	0.401372789533356	0.355243206430199	0.311471780496742	0.271018932157138	0.234731248367514	0.203312071448801	0.177297186923481	0.157036772425445	0.142684514197617	0.134194489078515	0.131326062741953	0.133656686439194	0.140602103432065	0.151443122165276	0.165357794990623	0.181457576313634	0.198825837139096	0.216556995367658	0.233794489830423	0.249765883242931	0.263813522447028	0.275419406163282	0.284223199308912
46	0.592764331550503	0.645966793938921	0.700130628401495	0.754703853846831	0.809078729298514	0.862601720841558	0.914585926308306	0.964325766734003	1.01111363618229	1.0542580847359	1.09310299933923	1.1270471502002	1.15556339306317	1.1782167659491	1.19468069825523	1.20475056458659	1.2083538679945	1.20555642821824	1.19656407879269	1.18171953903343	1.16149431730022	1.13647571289336	1.10734920603014	1.07487674782672	1.03987167352436	1.00317115062951	0.965607227973915	0.927977661937662	0.89101775407473	0.855374434455066	0.821583764429923	0.790052911721303	0.761047473581602	0.734684797412594	0.710933682835016	0.689620557459936	0.670441915112184	0.652982505666523	0.636738485854755	0.621144495541659	0.605603427578261	0.589517522498851	0.572319349963467	0.553501241233144	0.532641811420674	0.509428353096143	0.483674086536267	0.455329505588078	0.424487348111384
47	0.914674342070588	0.994284850597513	1.07609282482038	1.15955697171641	1.24407990258811	1.3290164875577	1.41368398669122	1.49737375481951	1.5793642405486	1.65893492888077	1.73538081525006	1.80802695045189	1.87624256441435	1.93945426494621	1.99715781763876	2.04892804614836	2.09442644815929	2.13340620021041	2.16571432179183	2.19129088199371	2.21016525574174	2.22244956561321	2.2283295730946	2.22805340331657	2.22191859323702	2.21025803883273	2.19342547681217	2.17178116654805	2.14567843567856	2.11545171715354	2.08140663722766	2.04381261568532	2.00289831583016	1.95885013844659	1.91181379826058	1.86189886148266	1.80918596732127	1.75373631336078	1.69560286229972	1.6348426326038	1.57152937356499	1.50576589970565	1.43769537204713	1.36751086396886	1.29546263460195	1.22186264835034	1.14708601893522	1.07156921270589	0.9958050103633
48	1.40295259431183	1.5247873974376	1.65129368316202	1.78196992555961	1.91624251943001	2.05347014143465	2.19294952982835	2.33392259310551	2.47558471519618	2.61709408540701	2.75758184693565	2.89616283018193	3.03194661768087	3.16404867740332	3.29160130111153	3.41376409464943	3.52973378721267	3.63875315599016	3.74011889980562	3.83318833878609	3.91738486454313	3.99220211451972	4.05720689253884	4.11204090270403	4.1564214033093	4.19014091926525	4.21306617410476	4.22513641478025	4.22636130368905	4.21681854278862	4.19665137506	4.16606608032598	4.12532954744709	4.07476696554693	4.01475963579	3.94574286511318	3.8682038669171	3.78267956357051	3.68975416381271	3.59005637639472	3.48425612060318	3.37306060500135	3.25720966742641	3.13747030093324	3.01463033026771	2.88949124934839	2.7628602794927	2.63554175785908	2.50832801283782
49	2.07006321954051	2.24714374770649	2.43192116647424	2.62390610961535	2.82251456192913	3.02706885547583	3.23680005630023	3.45085175920715	3.66828527988001	3.88808620508001	4.10917223365199	4.33040221439912	4.55058626232605	4.76849681296147	4.98288045601694	5.19247037494897	5.3959992083495	5.59221214262567	5.77988004311971	5.95781243249852	6.12487013061461	6.27997737870858	6.42213328231183	6.55042242099461	6.66402448865241	6.76222284481124	6.84441187498132	6.91010307598722	6.95892980011873	6.99065060964267	7.00515121054296	7.00244495125312	6.98267188862222	6.94609643947481	6.89310365197866	6.82419414671647	6.73997779293802	6.64116620097228	6.52856412715827	6.40305990278233	6.26561501316995	6.11725296696626	5.95904760836466	5.79211103615696	5.61758130249178	5.43661007064097	5.25035041440718	5.05994494163961	4.86651442032463
50	2.83564279656008	3.06799465082529	3.31036159402163	3.56220783390135	3.82288574791387	4.09163535228616	4.36758519547619	4.64975474082469	4.93705827977825	5.2283103917515	5.52223294004602	5.81746356580301	6.11256561432289	6.40603940084338	6.69633469663367	6.98186429162779	7.26101846734663	7.53218019406118	7.79374084948831	8.04411624317668	8.28176272144325	8.50519312249198	8.71299235032066	8.90383233924966	9.07648618834187	9.22984125649403	9.36291102434807	9.47484554810065	9.56494035240866	9.63264363446979	9.67756167850927	9.69946240880207	9.69827703943737	9.67409980970918	9.62718582469667	9.55794705069321	9.46694654407201	9.35489101939086	9.22262188752063	9.07110491686574	8.90141868991826	8.71474204310744	8.51234068990448	8.29555323522976	8.06577679328517	7.8244524209851	7.57305057526208	7.31305679484472	7.04595779589401
51	3.52079585283442	3.78932614853143	4.06827536210645	4.3570100424348	4.65478184559745	4.96072733558288	5.27386915842632	5.59311865249793	5.91727993712333	6.24505549935645	6.57505327491267	6.90579519445025	7.23572714103893	7.56323023928801	7.88663337175075	8.20422679441216	8.51427670083072	8.81504056434724	9.10478307016703	9.38179243449222	9.64439689659342	9.89098116206557	10.1200025717328	10.3300067708907	10.519642657852	10.6876763990596	10.8330043102138	10.9546644187224	11.0518465420237	11.1239007385767	11.1703440131347	11.1908651848089	11.1853278548691	11.1537714406324	11.0964102715914	11.0136307735304	10.9059867952072	10.7741931596726	10.6191175479647	10.441770846267	10.2432961082644	10.0249563020208	9.78812102497631	9.53425238143195	9.26489022404174	8.98163696434891	8.68614215732753	8.38008706135506	8.06516936823769
52	3.91693459787782	4.18883823534995	4.46944345762096	4.75803509083676	5.0537980190087	5.35581841887277	5.66308617318452	5.97449849633383	6.28886478917075	6.60491272178477	6.92129552397842	7.23660044365822	7.5493583136926	7.85805414833701	8.1611386714899	8.45704066120774	8.7441799784538	9.02098113334729	9.2858872295495	9.53737411717583	9.77396457700886	9.99424235401855	10.1968658564177	10.3805813377868	10.544235384215	10.6867865358887	10.8073158830082	10.9050364891623	10.979301511116	11.0296109020842	11.0556166056457	11.057126169133	11.0341047282054	10.9866753379509	10.9151176498362	10.8198649576775	10.7014996591123	10.5607472013873	10.3984686012498	10.2156516479672	10.0134009156946	9.79292672627299	9.55553321586316	9.30260566842242	9.03559728581436	8.75601556824859	8.46540847978877	8.16535057190576	7.85742923360568
53	3.91030900792385	4.1533946746676	4.40232398804791	4.65639116375967	4.91481804937793	5.17675661243879	5.44129228531721	5.70744816959832	5.9741900904103	6.24043247853757	6.50504504527473	6.76686020214215	7.02468116499819	7.27729066998924	7.52346021741595	7.76195974919272	7.99156765635712	8.21108100524869	8.41932586470239	8.61516761204601	8.79752109297353	8.96536050958005	9.11772891204072	9.25374717260961	9.37262232578299	9.47365516555027	9.55624699954371	9.61990547045904	9.66424936717919	9.68901236139462	9.69404561994533	9.67931925836622	9.64492261693146	9.59106335659241	9.51806538830561	9.42636566507676	9.31650988132899	9.18914713868354	9.04502365067608	8.88497557110393	8.70992104141875	8.52085156168273	8.31882279696865	8.10494493660957	7.88037272733804	7.64629530307593	7.40392593396042	7.15449181516909	6.89922401232172
[truncated: 70 more columns]
