# Supplementary material for: Reconstructing spruce budworm outbreak severity: a comparison of paleoecological and tree-ring signals
Source: PLoS One. 2025 Aug 12;20(8):e0329406. doi: 10.1371/journal.pone.0329406 (PMC12342301; doi:10.1371/journal.pone.0329406)
Supplement: S8 Dataset — (ZIP) [file pone.0329406.s008.zip › BoisJoli wavelet data/Coherence_Lepidopteran_scales_GSI/coherence_wavelet_power.txt]

V1	V2	V3	V4	V5	V6	V7	V8	V9	V10	V11	V12	V13	V14	V15	V16	V17	V18	V19	V20	V21	V22	V23	V24	V25	V26	V27	V28	V29	V30	V31	V32	V33	V34	V35	V36	V37	V38	V39	V40	V41	V42	V43	V44	V45	V46	V47	V48	V49	V50
1	1.83963220727179e-06	1.1206426411882e-06	4.36977068631662e-07	1.20054538364808e-07	2.82433220103805e-08	7.57350970231204e-09	2.81748881464548e-09	1.40734020765494e-09	8.50522486367144e-10	5.79782828545557e-10	4.31118207272111e-10	3.43948062043423e-10	2.70461847227549e-10	1.88253574271036e-10	1.17024685494364e-10	6.7462938203123e-11	3.62326567622322e-11	3.6873908045151e-11	6.82727866292194e-11	1.0342851156336e-10	1.36083999713517e-10	1.56236936899814e-10	1.40217817260173e-10	1.0481796324785e-10	7.4733476653693e-11	5.20067885995549e-11	3.71770887394845e-11	3.14814705590877e-11	3.26309074559971e-11	3.91994857609763e-11	4.58597490618939e-11	4.40350124494591e-11	3.52786101420918e-11	2.6814089207505e-11	1.81130781222942e-11	1.09195864335568e-11	9.88060335507046e-12	1.30692473888469e-11	1.74157381543388e-11	2.12424623927327e-11	2.31008757437583e-11	2.33352120832408e-11	2.25329451758774e-11	2.14787352136878e-11	2.1380631333395e-11	2.15947947569298e-11	2.10553274106432e-11	2.04617798740982e-11	2.01056506217994e-11
2	3.45251214230842e-06	1.99749867911189e-06	6.88128684520347e-07	1.49137619877283e-07	2.38902828530208e-08	4.15086269959637e-09	1.21831788912485e-09	5.896289488841e-10	3.67758692891484e-10	2.60978497414352e-10	2.04229090641563e-10	1.77676518162743e-10	1.50476057545777e-10	1.03503362503577e-10	5.94911469442069e-11	2.90232386076353e-11	7.96477331143867e-12	1.0452882747284e-11	3.64106578221686e-11	6.33875713298248e-11	9.07633185471906e-11	1.11191096945658e-10	9.7197009235437e-11	6.53140869098243e-11	4.20194608101018e-11	2.61232959471733e-11	1.5703532896986e-11	1.26857730925757e-11	1.46107107020483e-11	2.1263144805154e-11	2.88262940999447e-11	2.7953424319137e-11	2.08791355701883e-11	1.5241624643295e-11	9.10195229730914e-12	3.62161815870257e-12	3.13299430563201e-12	5.77743921676614e-12	9.21602527905477e-12	1.20557299381515e-11	1.31096831687533e-11	1.29649699001018e-11	1.20602590471579e-11	1.10620241775342e-11	1.11035869134235e-11	1.14764745847975e-11	1.10661644051442e-11	1.06378146053143e-11	1.05239960882712e-11
3	5.2122692064722e-06	2.88183570511754e-06	8.84811895249202e-07	1.49684776569112e-07	1.43749251455628e-08	1.06528869494946e-09	1.79107499843852e-10	9.43636386901363e-11	6.8591026988782e-11	5.35561242193348e-11	4.59310759678013e-11	4.81338936977811e-11	4.82597829389921e-11	3.31110743083969e-11	1.78237513280249e-11	8.61337586988633e-12	1.13477686812582e-12	3.00051956160145e-12	1.40814606423423e-11	2.39728629262357e-11	3.68043894598872e-11	5.02775319652309e-11	4.23023087087125e-11	2.3407760645414e-11	1.28355774214739e-11	7.02908068975561e-12	2.66861646752725e-12	1.9139945700136e-12	2.95623439179004e-12	6.47093070721926e-12	1.14113325623096e-11	1.0846501466607e-11	6.93803341206571e-12	5.15034582231681e-12	2.9149394759623e-12	4.27450491517591e-13	2.91154053993386e-13	1.39260893709527e-12	2.88375873353867e-12	3.99861042063989e-12	4.15322523890255e-12	3.9210408945585e-12	3.36939117256534e-12	2.82687947437739e-12	2.93110596905453e-12	3.23171160924665e-12	3.02659187066329e-12	2.83935736434753e-12	2.90867296397066e-12
4	6.59773653407993e-06	3.55566190294486e-06	1.01963304632952e-06	1.46889054972606e-07	9.28951816338117e-09	1.86665308845873e-10	2.16189947935777e-12	3.46911333563331e-12	4.57946473001697e-12	4.17432158182853e-12	3.99349393946698e-12	6.45434390884496e-12	9.40189928801765e-12	6.22233398260728e-12	3.0353028430102e-12	2.57568242168387e-12	2.13633181269017e-12	2.88876962941718e-12	4.5691523986638e-12	5.25900181068062e-12	8.56932433829665e-12	1.51568381119504e-11	1.23935380664853e-11	4.66628365308366e-12	1.89334709029114e-12	1.23820689869491e-12	1.7252296915022e-13	6.36394902297392e-14	2.33840099501837e-13	1.22605340131811e-12	3.28745706879617e-12	2.73549304369037e-12	1.08408971559683e-12	1.06885160706332e-12	8.91405862915257e-13	1.58187773679089e-13	5.71787621102075e-14	2.60853736688837e-13	6.11385254858462e-13	7.98460423928467e-13	6.84698310722068e-13	6.10428833228989e-13	4.40035691568588e-13	2.87489576383757e-13	3.40734874602906e-13	4.57241708188906e-13	3.88335024316161e-13	3.36479371614347e-13	4.0356850250573e-13
5	7.41478431382354e-06	4.01654816707543e-06	1.16259653823149e-06	1.70241188217959e-07	1.11525255087824e-08	2.40631430610972e-10	7.26130238269652e-13	9.77339890664621e-14	1.5908945211258e-13	1.02383418716968e-13	8.31294335656073e-14	4.90840645067263e-13	1.49813466775869e-12	8.00285646517103e-13	1.45508450377082e-13	5.64578913297649e-13	1.26220889139323e-12	1.35630936231606e-12	9.8463718288139e-13	4.42458449526676e-13	9.77469734406739e-13	3.79193089086512e-12	3.24091540251432e-12	6.04819552715621e-13	5.40034730498561e-14	2.7331156911711e-13	1.69293235446883e-13	3.85454074517631e-14	1.35289591808281e-15	2.62464734206079e-13	1.03982431762965e-12	6.65378638036476e-13	2.403810174596e-14	1.7179083506173e-13	3.78072190354955e-13	1.32982169964342e-13	4.54842763227332e-15	5.96821459836924e-14	1.16356026499564e-13	1.12267655115384e-13	4.55627600492038e-14	5.37159161549831e-14	2.47327524755188e-14	6.22542134273908e-15	1.52561969620193e-14	3.63179262395121e-14	2.21910671202858e-14	1.21450337081844e-14	3.34042072418561e-14
6	7.83681419700381e-06	4.39516381952597e-06	1.37652741680311e-06	2.35070836385224e-07	2.11273710032841e-08	9.72673330248024e-10	2.56063141639912e-11	7.06740049861263e-13	2.98667958415064e-14	4.67715026871131e-17	3.11853665508173e-16	7.896924439046e-14	4.09386484755061e-13	2.06818652432115e-13	1.69434523400198e-14	1.66236698587339e-13	5.44776589905136e-13	3.9959146660425e-13	1.70216204249481e-13	2.17297535241204e-14	2.01208782631748e-13	1.50335399798407e-12	1.3960659393377e-12	2.1463087040553e-13	3.48256528059851e-14	1.7155492421422e-13	2.21842248395947e-13	6.72392056438658e-14	2.98226030650271e-14	2.15150535939208e-13	6.47160586524307e-13	4.31772536601201e-13	7.96778194863519e-14	9.47601374326276e-14	2.89237349270652e-13	2.03929841145909e-13	5.27611125906191e-14	3.65042450122712e-14	2.49962938902815e-14	2.48836753405262e-14	5.75869937031425e-16	7.93300265102968e-15	1.20270895175695e-15	6.71338807183319e-17	9.64099485248961e-16	2.91308488650693e-15	1.84179391648321e-15	1.14360404117571e-15	5.55965867839393e-15
7	8.12251856662293e-06	4.7960921800316e-06	1.67806629608269e-06	3.46423081782772e-07	4.21575703065879e-08	3.05416403514978e-09	1.35382050449275e-10	3.90229644178196e-12	1.06406152116692e-13	9.67265456426088e-15	2.38320520419709e-14	1.4098913941806e-13	3.49475014278846e-13	1.63173215584728e-13	6.85768772432374e-15	2.72209893224175e-13	4.60682363529808e-13	1.54207492914299e-13	6.53311992332302e-14	1.18168438060556e-14	3.89564246583592e-13	1.57123062783994e-12	1.4992365833682e-12	3.18625872612287e-13	9.54720067706088e-15	2.50528571001105e-13	3.43788511664138e-13	8.89779731485989e-14	3.15186466446209e-14	4.1526142370024e-13	8.88121271133542e-13	6.51644028906232e-13	1.28447154480373e-13	6.91225789000165e-14	4.46156435254822e-13	5.5175685083272e-13	2.84622078624539e-13	6.17679677603038e-14	1.40657360084693e-15	2.53721703228963e-14	1.96403017236144e-14	1.29737425627508e-14	4.45541505766061e-15	1.14267516706173e-15	8.09608391856534e-16	3.5352849848912e-16	1.11723200438465e-15	3.9998344830619e-15	7.69928124308356e-15
8	8.43125793706905e-06	5.25827801206339e-06	2.05831207375874e-06	5.06467464031946e-07	7.86953504083828e-08	7.77005746457488e-09	4.82627397724816e-10	1.70133583229607e-11	2.52202108854564e-13	2.33066116562857e-15	8.32082937719722e-14	4.28918934909795e-13	7.29289511816688e-13	4.52017818421248e-13	3.97421867874951e-13	1.05893952986532e-12	9.19911554962466e-13	1.09370911034737e-13	5.40868624946457e-14	8.56496538725751e-14	9.95995130219884e-13	3.05346509570938e-12	3.20146959874766e-12	1.35636013199781e-12	3.48212736424513e-13	6.24370536366236e-13	7.90730718308716e-13	3.46808457166872e-13	3.36711673658744e-13	1.22095060962693e-12	1.96673442555324e-12	1.48986260743189e-12	4.12777097865626e-13	2.84001618545977e-13	1.20148316763942e-12	1.61405278575945e-12	9.94722066906835e-13	2.93217916765169e-13	5.8417279790036e-14	7.63776291128523e-14	8.19629945299084e-14	5.41069775255183e-14	2.54176108545457e-14	9.33068446598757e-15	2.7421229348688e-15	3.71589159396821e-16	2.98572441011809e-15	1.22973941128027e-14	2.42345613306601e-14
9	8.82280073469249e-06	5.78976756351692e-06	2.50989379253795e-06	7.20386812184312e-07	1.37618014315663e-07	1.7646903036638e-08	1.5221164122453e-09	8.27385369565671e-11	1.749602758321e-12	2.56640281756659e-14	3.07919974948038e-13	1.42194984569803e-12	2.75673183867515e-12	3.44786396434571e-12	4.51028800732574e-12	5.45293116968507e-12	3.53187820788569e-12	7.49759877894048e-13	4.19142050417515e-13	1.4350558804927e-12	4.37687340443696e-12	8.71526911208093e-12	9.63675732465332e-12	6.73679616788899e-12	4.02230701338723e-12	3.28310459360378e-12	3.14406648993904e-12	2.7316670921065e-12	3.2005349313019e-12	4.80622626267822e-12	5.85299313464276e-12	5.07626183444055e-12	3.44402477536882e-12	3.36318761124515e-12	5.00804416861857e-12	5.50512687519449e-12	3.77776416275466e-12	1.75479298337889e-12	7.53103846745466e-13	4.77950846577428e-13	3.71682728117066e-13	2.45512138215845e-13	1.2688543327829e-13	5.38982901975684e-14	2.24306361742167e-14	1.4332749447405e-14	2.35806428896499e-14	5.14310046651709e-14	9.03888348356083e-14
10	9.31326268593266e-06	6.39527265316667e-06	3.03441338060475e-06	9.96738993190925e-07	2.27969563453032e-07	3.68286591929132e-08	4.34187831125536e-09	3.99922048759717e-10	3.27041273021611e-11	3.99321243146068e-12	3.30821901334567e-12	7.17069258700798e-12	1.40790649612007e-11	2.21611956914706e-11	2.9143778398754e-11	2.98681965147679e-11	2.10950551672187e-11	1.08868145880192e-11	8.36900691099843e-12	1.31988170096153e-11	2.26054130837665e-11	3.13559907830362e-11	3.27275577291195e-11	2.76880285072083e-11	2.1730086330547e-11	1.78410671808098e-11	1.60181839943646e-11	1.56865834213756e-11	1.69008857083512e-11	1.88006173053854e-11	1.9877125881317e-11	1.97526363663184e-11	1.94339469828105e-11	2.06597962166631e-11	2.25357889259491e-11	2.08563401094545e-11	1.48441293989201e-11	8.52278866089614e-12	4.6278521084437e-12	2.78605517215246e-12	1.8358907708166e-12	1.14590711567959e-12	6.12875206790989e-13	2.89201701582211e-13	1.50670915324596e-13	1.19502654864681e-13	1.49131759942193e-13	2.3036305840685e-13	3.59807033004924e-13
11	9.91032275795952e-06	7.08349909158488e-06	3.63876748384438e-06	1.34450919803514e-06	3.58862507429239e-07	7.01413219625556e-08	1.04419381161747e-08	1.33043680206753e-09	2.01158988669499e-10	5.9345130772483e-11	4.0475890711401e-11	5.1425189209844e-11	8.15607011075924e-11	1.23526252971676e-10	1.59554761064925e-10	1.67323293402595e-10	1.42575476513783e-10	1.09741454556053e-10	9.53784046176142e-11	1.02684850818035e-10	1.16931803179771e-10	1.20815290986502e-10	1.09995080090254e-10	9.53069956244888e-11	8.49846127187947e-11	7.81482438425523e-11	7.30893135664745e-11	6.96522210016215e-11	6.69323937797183e-11	6.40878925093554e-11	6.31711634313657e-11	6.76414630612076e-11	7.72697204906439e-11	8.69964742506436e-11	8.87345226277336e-11	7.63624956492883e-11	5.39581373343659e-11	3.28085248371227e-11	1.93117020363209e-11	1.22018421938999e-11	8.09424329618542e-12	5.05596695887166e-12	2.72885203599462e-12	1.27902464016302e-12	6.41063847478686e-13	5.06521235540116e-13	6.12269687379908e-13	8.67509939667849e-13	1.3233837354177e-12
12	1.06256938441153e-05	7.86888984606004e-06	4.33398274783156e-06	1.77279813270236e-06	5.38209348625401e-07	1.21558635916947e-07	2.06327995538411e-08	2.72187171419008e-09	3.59773604858304e-10	1.65182081880005e-10	2.12811200002606e-10	3.09478197854053e-10	4.57762063875002e-10	6.47209124167017e-10	8.20959149911625e-10	9.05531529386921e-10	8.78005016518064e-10	7.88320238644656e-10	7.00454535210489e-10	6.29598205331123e-10	5.47446489726808e-10	4.36686069210489e-10	3.27468534672534e-10	2.65954460060448e-10	2.56826493637793e-10	2.65535506299943e-10	2.63174884370745e-10	2.4319374308411e-10	2.10373864142482e-10	1.75789485801008e-10	1.5867702856503e-10	1.77075873473657e-10	2.27536769894808e-10	2.78141768021216e-10	2.88624747183301e-10	2.43395555257178e-10	1.66479997095399e-10	9.77389560485143e-11	5.7152929738694e-11	3.86091442225055e-11	2.8344072123301e-11	1.9020631272296e-11	1.04229220433395e-11	4.46112701344591e-12	1.70289518016679e-12	1.14754088901443e-12	1.52593933114819e-12	2.30053864464608e-12	3.82763916106316e-12
13	1.14817379660337e-05	8.77936958175936e-06	5.14601954667909e-06	2.3030028297529e-06	7.81824671152523e-07	1.991195004535e-07	3.72245138152489e-08	4.76806775351442e-09	2.53659383494025e-10	6.32636789504077e-11	5.01447178468196e-10	1.17601942062869e-09	2.03311211178189e-09	2.98855383419112e-09	3.86026035784324e-09	4.42209037319096e-09	4.54636364378997e-09	4.2730188918796e-09	3.72480417004355e-09	2.99535896039028e-09	2.15524058794548e-09	1.33977563048865e-09	7.52467380826874e-10	5.19734840743691e-10	5.67302520909696e-10	6.9317263113315e-10	7.4020471594069e-10	6.69101636048098e-10	5.17953171495172e-10	3.54701461847396e-10	2.62265710056159e-10	3.11445595467649e-10	4.96730897812442e-10	7.01956483887744e-10	7.72850545383024e-10	6.49512204414672e-10	4.16618816652612e-10	2.12952239532477e-10	1.09063388595634e-10	8.15819716484697e-11	7.4976197290451e-11	5.85549183214946e-11	3.37650832135113e-11	1.31004329525571e-11	2.94167947459478e-12	9.74755759768076e-13	1.99858461516373e-12	3.61351438878777e-12	7.68077657511354e-12
14	1.2519846662015e-05	9.87063106165588e-06	6.13693168499306e-06	2.99438942988382e-06	1.13690478023593e-06	3.30822972638106e-07	7.18847375964218e-08	1.13732831525589e-08	1.52864596502717e-09	5.7157205799042e-10	1.26374542774792e-09	3.35429542965051e-09	6.86128246692555e-09	1.11942391684235e-08	1.53521377054744e-08	1.82927880880395e-08	1.93192747507966e-08	1.82794274269864e-08	1.54834086675269e-08	1.15251272531404e-08	7.20847271716273e-09	3.48444196334003e-09	1.15835935665027e-09	4.41505663489801e-10	8.11012351084512e-10	1.42469999808992e-09	1.69755009089836e-09	1.51033577212698e-09	1.03153027619689e-09	5.04234136348643e-10	1.84524461624507e-10	2.92824371453117e-10	8.39041649977746e-10	1.49453214973549e-09	1.78527488306708e-09	1.50143160346369e-09	8.7590975614811e-10	3.29031066706716e-10	9.10627724539183e-11	9.55061440469575e-11	1.54960875735898e-10	1.55569163166212e-10	9.9950217870871e-11	3.95482504535645e-11	7.02780764420254e-12	1.58777104884331e-14	1.29923552393703e-12	2.39909535843373e-12	1.06552465151136e-11
15	1.38007401378867e-05	1.12268230910731e-05	7.40906207810298e-06	3.95624285258996e-06	1.70230558690984e-06	5.86127323938923e-07	1.59116444392636e-07	3.26490134241531e-08	4.26645854740105e-09	3.00469654747057e-10	2.21080792095534e-09	8.25085414466775e-09	1.93359689874452e-08	3.44921760553335e-08	5.02931284977991e-08	6.23651492943412e-08	6.73654521610123e-08	6.4145113228622e-08	5.37631826868788e-08	3.88879230397633e-08	2.31174746137721e-08	1.01234425722989e-08	2.38427009795678e-09	6.15947315534523e-11	1.11825499118308e-09	2.86292377183066e-09	3.61988451387006e-09	3.16662242705816e-09	2.03926020511893e-09	8.31521370117693e-10	8.63579157243996e-11	3.13669713974484e-10	1.60300398137915e-09	3.22911135793189e-09	4.03504871516605e-09	3.43660085356664e-09	1.94278775023205e-09	5.98179189840853e-10	3.2927662540302e-11	1.18376223008078e-10	3.62567390682956e-10	4.31691475815984e-10	3.11043129719607e-10	1.45042370659653e-10	4.13183983866988e-11	7.67481648916374e-12	1.9048864450918e-12	7.03449512848655e-13	2.27389628660305e-11
16	1.5373470977676e-05	1.29119883478106e-05	9.04372309074905e-06	5.2892249748087e-06	2.59285238563128e-06	1.07539044741346e-06	3.84508821445632e-07	1.21766932026096e-07	3.49912632228748e-08	1.082010964386e-08	1.07216036071916e-08	2.59320033850019e-08	5.59943744975123e-08	9.8369607341843e-08	1.44434849988052e-07	1.81671870092248e-07	1.99373995173422e-07	1.93144202262168e-07	1.65633881523861e-07	1.24603198951283e-07	8.03587554142626e-08	4.2978059102727e-08	1.89906587177876e-08	8.85114835016706e-09	7.61633912916975e-09	8.92051051399824e-09	8.96736955580526e-09	7.36202548992285e-09	5.20593527037845e-09	3.36569209793913e-09	2.43641629854645e-09	3.15119157482821e-09	5.73850574423723e-09	8.95630703653422e-09	1.06007229792762e-08	9.41672979561452e-09	6.26564354949327e-09	3.20285302209665e-09	1.61781584638536e-09	1.40826501139963e-09	1.63898710829857e-09	1.59072356491121e-09	1.17251805723154e-09	6.59430407419954e-10	2.91639367476159e-10	1.14459572847127e-10	5.77160697529335e-11	7.06332953019447e-11	1.7124808204887e-10
17	1.72072399662826e-05	1.48666161355481e-05	1.09585640519954e-05	6.90938202891528e-06	3.75135731624031e-06	1.78570747815883e-06	7.80026519947509e-07	3.44968250510527e-07	1.788636793888e-07	1.22361123498095e-07	1.15710127662744e-07	1.45580470465855e-07	2.10752800026928e-07	3.0404364946e-07	4.05978956221303e-07	4.89534292230289e-07	5.31713109582353e-07	5.22891535716982e-07	4.67946310011304e-07	3.8147540327076e-07	2.8262852817545e-07	1.90848053195116e-07	1.20585423424657e-07	7.62106496843417e-08	5.18838506192665e-08	3.77871645419815e-08	2.73468888393648e-08	1.92523705088403e-08	1.43949045343329e-08	1.2877329358775e-08	1.41276954225429e-08	1.80473304367106e-08	2.43352108740851e-08	3.08875927721038e-08	3.4247731453509e-08	3.23334269661621e-08	2.63216048061019e-08	1.94748973104976e-08	1.43592930768185e-08	1.13637394533373e-08	9.42586956299688e-09	7.53957598884888e-09	5.49130995304571e-09	3.61049348129611e-09	2.22984157665137e-09	1.4271175344473e-09	1.09707295008025e-09	1.11746148461132e-09	1.41443757244144e-09
18	1.91599868165742e-05	1.68718733071444e-05	1.28535845959605e-05	8.44703995095691e-06	4.76657697376837e-06	2.3020212947732e-06	9.71114201919376e-07	4.16527181964191e-07	2.78481218393438e-07	3.20326635822821e-07	4.31394034135481e-07	5.78455335538921e-07	7.55297283654874e-07	9.49625295486234e-07	1.13201443981053e-06	1.26493514580232e-06	1.32111839737777e-06	1.29502373066987e-06	1.19907574621489e-06	1.05219745925823e-06	8.73570448265363e-07	6.83731242492833e-07	5.04379761869066e-07	3.52288644265664e-07	2.33569768196999e-07	1.45460052633832e-07	8.32555140815645e-08	4.44364801108665e-08	2.72373729662934e-08	2.80814893689116e-08	4.18335032387231e-08	6.34324776894755e-08	8.78791948959596e-08	1.09195668135831e-07	1.21305037216564e-07	1.21063887229067e-07	1.10190571790787e-07	9.37350086719628e-08	7.65989780873177e-08	6.13034673463588e-08	4.82314776790439e-08	3.70553732629752e-08	2.76822521816278e-08	2.02838215138273e-08	1.4951052335089e-08	1.15096216336521e-08	9.5851971533584e-09	8.73869636399609e-09	8.52114529174015e-09
19	2.11493581429177e-05	1.88461696639428e-05	1.46545699468844e-05	9.82825659814611e-06	5.54263698609415e-06	2.47560613808235e-06	7.38212638519331e-07	6.79698980040654e-08	8.42642486954027e-08	4.61271805684194e-07	9.86005405598916e-07	1.5401707365231e-06	2.05670379250604e-06	2.48533451405004e-06	2.78239071437298e-06	2.92289504338785e-06	2.91697794445765e-06	2.80768337868526e-06	2.6439690938431e-06	2.4495453760908e-06	2.21575057799324e-06	1.92365306698517e-06	1.57236492042563e-06	1.18853224697585e-06	8.14349277752549e-07	4.89744964378542e-07	2.42000745540027e-07	8.36533367220645e-08	1.37497739195786e-08	2.00597270424878e-08	8.24265734892063e-08	1.76686483794722e-07	2.78010212469223e-07	3.63962635906271e-07	4.18232479696345e-07	4.34116573886425e-07	4.15180318873781e-07	3.71969409753057e-07	3.16767969889351e-07	2.59558840536325e-07	2.06652914597813e-07	1.61240486207875e-07	1.24440740673558e-07	9.6083849414184e-08	7.51958274601363e-08	6.03569562902408e-08	4.9985949434638e-08	4.25150985807351e-08	3.64632939578835e-08
20	2.35171136676675e-05	2.14074688817171e-05	1.73258280237632e-05	1.23883839890791e-05	7.74576152091532e-06	4.19052991779629e-06	2.01389977054844e-06	1.09930102450764e-06	1.12454751799963e-06	1.73981274350464e-06	2.65582510379664e-06	3.65080912954268e-06	4.54463894418029e-06	5.18766998025632e-06	5.48374372429539e-06	5.43094730355727e-06	5.13937657941526e-06	4.79109096277821e-06	4.54782062026249e-06	4.45991889559323e-06	4.44077488673753e-06	4.3268397335054e-06	3.98039184477594e-06	3.36611554196073e-06	2.56152373968323e-06	1.71164402420028e-06	9.66651415439095e-07	4.35268359621952e-07	1.65177802207084e-07	1.45381302223717e-07	3.20683348855921e-07	6.10683626775141e-07	9.29093567034185e-07	1.20107015648364e-06	1.37628888659352e-06	1.43509646142644e-06	1.386224934252e-06	1.25751688441849e-06	1.08390084472579e-06	8.97255168912546e-07	7.20750464815219e-07	5.67623274475866e-07	4.42790333474208e-07	3.45541433736686e-07	2.72102120238952e-07	2.17503555627273e-07	1.76671955921045e-07	1.44926664181738e-07	1.1819696472642e-07
21	2.69784153831946e-05	2.56755199652156e-05	2.24588300027521e-05	1.82103138341352e-05	1.39078592279539e-05	1.03114337291746e-05	7.8058541057801e-06	6.42098630386386e-06	5.96438887784248e-06	6.16848865915383e-06	6.77548783712086e-06	7.54185756087333e-06	8.20797965681747e-06	8.50558876822273e-06	8.24175775200283e-06	7.4223068380606e-06	6.31774316619952e-06	5.38751471573528e-06	5.06851972446568e-06	5.53948222484501e-06	6.6079088722316e-06	7.79494016533466e-06	8.56676963877963e-06	8.5754726897373e-06	7.78420948128814e-06	6.4375820466605e-06	4.92565834258185e-06	3.62620839631055e-06	2.79131056330791e-06	2.50303356810713e-06	2.68916100793919e-06	3.17531758933734e-06	3.74969639059055e-06	4.22204514644468e-06	4.46461656454402e-06	4.42885806976123e-06	4.13833196591596e-06	3.66479794867115e-06	3.09820798559872e-06	2.52090177687575e-06	1.99218619206458e-06	1.544205912978e-06	1.18606995471633e-06	9.11730180356194e-07	7.07768805251475e-07	5.58954741966177e-07	4.51136078614487e-07	3.72163887584739e-07	3.11968712328617e-07
22	3.14987798962761e-05	3.15365347703317e-05	2.98048646540223e-05	2.68599229493811e-05	2.33697944375929e-05	1.99202867605841e-05	1.69049147900116e-05	1.45130029420981e-05	1.27871886390667e-05	1.16949642187424e-05	1.1155625792528e-05	1.10002759896593e-05	1.09125184070603e-05	1.04495050041282e-05	9.21270092416979e-06	7.11927383854408e-06	4.60241801477536e-06	2.55753288735084e-06	1.99124177975208e-06	3.53416174619909e-06	7.09203943654415e-06	1.18406762004642e-05	1.65655243749095e-05	2.01530010217159e-05	2.1982027572051e-05	2.20556655199001e-05	2.08692766289158e-05	1.91302414929017e-05	1.7474628269763e-05	1.62834904533322e-05	1.56324011184264e-05	1.53517299338734e-05	1.51474487919219e-05	1.47296291133931e-05	1.39084998891029e-05	1.26374289488184e-05	1.10024261430647e-05	9.17389716032167e-06	7.34455710082783e-06	5.67618877945602e-06	4.26931024272964e-06	3.15844815663219e-06	2.32649544401253e-06	1.7274303108683e-06	1.30754966964966e-06	1.01937686240004e-06	8.27057414239389e-07	7.0549882905754e-07	6.36952482364079e-07
23	3.50024517257183e-05	3.61798250922363e-05	3.58287815808503e-05	3.41962465342818e-05	3.15788789408807e-05	2.82523127894672e-05	2.44726752762301e-05	2.05261519315701e-05	1.67746808349325e-05	1.3640615430014e-05	1.14932257583042e-05	1.04555730308448e-05	1.02324342006993e-05	1.01131369920894e-05	9.25306744429703e-06	7.16936687737179e-06	4.19586319671496e-06	1.58537437329869e-06	1.10871979398555e-06	4.29843754909924e-06	1.17191612360037e-05	2.26479775613117e-05	3.5316105754931e-05	4.75589423960606e-05	5.75372543558927e-05	6.42150819149182e-05	6.74546407702097e-05	6.77866270511259e-05	6.60313490418648e-05	6.29529288374104e-05	5.90598514765608e-05	5.45756951239666e-05	4.95354230521979e-05	4.39316209262949e-05	3.78388213750484e-05	3.1470692997803e-05	2.51601757862954e-05	1.92835774179716e-05	1.41667825409881e-05	1.00115227194573e-05	6.865297884585e-06	4.63815997198108e-06	3.15225609152223e-06	2.20180286904385e-06	1.60302653992988e-06	1.22229896090053e-06	9.81180160331918e-07	8.45032850039844e-07	8.05172077678356e-07
24	3.3805932741423e-05	3.52681794712027e-05	3.58672275457403e-05	3.57126157689377e-05	3.47324551937255e-05	3.26741841443424e-05	2.92674249170617e-05	2.44836141525047e-05	1.87561198749476e-05	1.30133838769585e-05	8.44466731692369e-06	6.05162355651823e-06	6.18600416047343e-06	8.34571415305867e-06	1.14197065160714e-05	1.43390165566332e-05	1.68247232759597e-05	1.98026811008692e-05	2.51913867690259e-05	3.51063447153659e-05	5.08569265842097e-05	7.22289938628441e-05	9.7382651448909e-05	0.000123367573062876	0.000146973213147825	0.000165534723181218	0.000177417056303954	0.000182099248965915	0.000179955892358604	0.000171912170580636	0.000159130868293507	0.000142816374282217	0.000124140862964627	0.000104244376076078	8.42448622532058e-05	6.5211070457636e-05	4.80856876251661e-05	3.35804875976078e-05	2.2084841955655e-05	1.36270537179138e-05	7.90788689385794e-06	4.39825814565256e-06	2.47105922526607e-06	1.5289784909141e-06	1.09704119381146e-06	8.64957655194113e-07	6.82143900978387e-07	5.20782178473927e-07	4.2662024327051e-07
25	2.49088717740677e-05	2.57515249679087e-05	2.71688639596159e-05	2.94044762606729e-05	3.21035945709427e-05	3.42828897408561e-05	3.46219012490677e-05	3.20108761353139e-05	2.61439430896492e-05	1.78812638084008e-05	9.1712237148329e-06	2.51437898644469e-06	1.82828124940534e-07	3.55686261244028e-06	1.29039803672375e-05	2.7698201084188e-05	4.72751300009276e-05	7.14196796022253e-05	0.000100518683295315	0.000135166456720727	0.000175432211560384	0.000220189438747265	0.000266864999639848	0.000311736762446696	0.000350643642723135	0.000379815911630274	0.000396541367107779	0.000399509289407262	0.000388826775239175	0.000365805428472984	0.000332644212102956	0.000292104094815566	0.000247218136747069	0.000201038398142572	0.000156404184614854	0.000115724008895447	8.07845344443795e-05	5.26180574368925e-05	3.14633776180303e-05	1.68392910051478e-05	7.72141006633342e-06	2.78415001392151e-06	6.5307643188312e-07	1.14726251373696e-07	2.49133877962861e-07	4.75824206029303e-07	5.26833516814961e-07	3.7360500181435e-07	1.3693170807077e-07
26	9.63226992235306e-06	9.6180387078989e-06	1.23182885789938e-05	1.84027715076057e-05	2.75050197992212e-05	3.80518370751401e-05	4.75411979325433e-05	5.32647592430307e-05	5.32780288755411e-05	4.72826725304317e-05	3.70774094187974e-05	2.63779620400795e-05	2.00485172194793e-05	2.30160042574882e-05	3.92416590885796e-05	7.10526121513347e-05	0.00011893664993344	0.000181693497893697	0.000256731378841208	0.000340338970067983	0.000427895372445224	0.000514099026678405	0.000593321032068969	0.000660115164867676	0.000709808991304445	0.000739034150459101	0.000746066053378093	0.00073091567137491	0.00069519909201903	0.000641860546052689	0.000574827724527285	0.000498649343973074	0.000418131167936777	0.000337969474621032	0.000262386736279966	0.000194795143718707	0.000137534077730314	9.17331166492669e-05	5.73358428191857e-05	3.32854524476694e-05	1.78336611575558e-05	8.90510596397113e-06	4.44137107491115e-06	2.66356043735854e-06	2.22229043201954e-06	2.23652698956331e-06	2.24669264465418e-06	2.11768258072626e-06	1.92529544800573e-06
27	1.06742829395207e-07	1.76922524281413e-06	8.73279991694556e-06	2.22906214866682e-05	4.24921605308082e-05	6.78158462239635e-05	9.53045294934227e-05	0.000121236640726639	0.000142220635338241	0.000156421676305054	0.000164532032891573	0.000170131226176105	0.00017924904466225	0.000199188825407628	0.000236900016338622	0.000297323376525122	0.000382127312210201	0.00048912541352496	0.000612471632045597	0.000743539057013013	0.000872249999019807	0.000988558788957913	0.00108379252619755	0.00115161786339294	0.00118850807002078	0.00119371070234566	0.00116882998495218	0.00111720648857099	0.0010432808293249	0.000952073509029805	0.000848827968421563	0.000738785593606413	0.000627018705270762	0.000518250210444841	0.000416626544464674	0.000325461423175427	0.000247007744638357	0.000182327272605859	0.000131308808467288	9.28446103002929e-05	6.51292691983224e-05	4.60130819060531e-05	3.33341804522715e-05	2.51703390702065e-05	1.99828038188297e-05	1.66568427636295e-05	1.4465697781546e-05	1.29918815342527e-05	1.20351551031543e-05
28	2.80130479151578e-05	4.18543113731156e-05	6.47266465007309e-05	9.86065975074288e-05	0.000144349763952676	0.000201300932747112	0.000267263072234411	0.000338923198117826	0.000412696480655378	0.000485793569595545	0.000557195244157893	0.00062818723598802	0.000702196575416413	0.000783867634592882	0.000877564907501235	0.000985705150800727	0.00110742048717027	0.00123798946503357	0.0013692566185386	0.00149096255365738	0.00159262892113951	0.00166548258210795	0.00170391396591751	0.00170613558297598	0.00167396951712953	0.00161195008770593	0.0015260927695873	0.00142270915407361	0.00130755194286987	0.001185408707549	0.00106009828756368	0.000934714326884755	0.000811929420002269	0.0006942109222131	0.000583875653363613	0.000482991131213006	0.000393189091222426	0.000315479820280306	0.000250143768168556	0.000196740911340807	0.000154234769668667	0.00012119283678021	9.60089293417835e-05	7.70974905434585e-05	6.30290962785585e-05	5.25999948399517e-05	4.48470118564729e-05	3.90277888522907e-05	3.45858285648214e-05
29	0.000144366330367313	0.000194471424079755	0.000260797719451778	0.000345981172438152	0.000451705576693397	0.000578286847235946	0.00072445108726295	0.000887384420137813	0.00106306114000033	0.00124676788175832	0.00143366519073342	0.00161919771131614	0.0017992039260762	0.00196968583689584	0.00212634693807819	0.00226413662968334	0.0023770890411427	0.00245867561584028	0.00250271234066669	0.00250463476805233	0.00246276904466792	0.00237916910174234	0.00225969466813089	0.0021132389173869	0.00195028879648479	0.00178120879649848	0.00161470404883143	0.00145682730962699	0.00131069580665105	0.00117686230014589	0.00105411932866504	0.000940449626008692	0.000833866942048414	0.000732984820899581	0.000637260849654485	0.000546954526962813	0.000462890663273797	0.000386136296632046	0.000317686435778693	0.000258224531367284	0.000207988628362369	0.000166742598142405	0.000133829747288672	0.000108276103876463	8.89118417892038e-05	7.44878082397538e-05	6.37749979813819e-05	5.56438816731188e-05	4.91255922877001e-05
30	0.000387304487352384	0.000505413210040476	0.000651297263467069	0.000827796463489263	0.00103651376016085	0.00127728255344801	0.00154770318362831	0.00184282263503366	0.00215501778647374	0.00247411800436427	0.00278777451909357	0.00308206051899735	0.00334227353185872	0.00355391006314476	0.00370378262710891	0.00378123656193713	0.0037793862911245	0.00369622904478469	0.00353542923963279	0.00330653557334852	0.00302443290590156	0.00270795869340556	0.0023778083000783	0.00205405693994665	0.00175376334432602	0.00148913223064874	0.00126658454708817	0.00108685568741799	0.000945990202067654	0.000836909771715386	0.000751153058220447	0.000680427800874953	0.000617740653891422	0.000558021573742733	0.000498285704622712	0.000437448981536917	0.000375933217556369	0.000315179342891412	0.000257155432812905	0.000203915322757662	0.000157240843595672	0.000118385640240947	8.79278178907768e-05	6.57294809212164e-05	5.09926604465359e-05	4.23936799841598e-05	3.82725514677878e-05	3.68509695369765e-05	3.64517631390866e-05
31	0.000719789705329956	0.000920350094962818	0.00116006709211152	0.00144091146328153	0.00176287133556598	0.00212326905532579	0.00251612056796157	0.00293163861511371	0.00335600059572666	0.00377150788352206	0.0041572475808144	0.00449032345999414	0.00474764785824419	0.00490818524693453	0.00495542457419728	0.00487975342132444	0.00468034061621526	0.00436613352477444	0.0039556618864267	0.00347551413149808	0.0029575919325253	0.00243550571128537	0.00194068234038508	0.00149885219079573	0.00112752624356375	0.000834868233057629	0.000620062065676584	0.000474955082114194	0.000386512685083453	0.000339513024777578	0.000318957801179775	0.00031184265595091	0.000308150698032847	0.000301132670892949	0.000287065179854503	0.000264717184094388	0.000234720649710263	0.000198969157105536	0.000160095206916419	0.000121027756845163	8.46136530837986e-05	5.32931779950941e-05	2.88369515726696e-05	1.21654778653807e-05	3.2757009015661e-06	1.28964330878132e-06	4.62224700235167e-06	1.12449647120097e-05	1.90043259106443e-05
32	0.001011024075817	0.00126983691460972	0.00157264226968362	0.00192001762894151	0.00231004367567423	0.00273757206434599	0.00319354313175335	0.00366447718763311	0.00413229786824354	0.00457466166059768	0.00496594784507632	0.00527899468652861	0.00548754745992247	0.00556922411633376	0.00550863505707957	0.00530015850412219	0.00494981997903474	0.00447579002061478	0.00390720893319113	0.0032813455776837	0.00263943801076813	0.00202186346749682	0.00146346035648787	0.000989818928556669	0.000615161007586522	0.000342087942787422	0.000163078239648283	6.32672632331612e-05	2.38297210834651e-05	2.5256154189098e-05	4.99563138137289e-05	8.38756339835312e-05	0.000117091597150996	0.000143584798815081	0.000160504171848285	0.000167256598897212	0.000164673524000581	0.000154387174645234	0.000138433879714372	0.000119024832265112	9.83974651723978e-05	7.86760059856735e-05	6.17087751698824e-05	4.88912297576085e-05	4.10117377677654e-05	3.81645311827163e-05	3.97626791706305e-05	4.46603498143811e-05	5.13671419333106e-05
33	0.00112312381586074	0.00138899041846835	0.00169625476189311	0.00204522063913025	0.0024340108382439	0.00285787210220382	0.00330847205657714	0.00377330837887343	0.00423540047509897	0.00467346340949521	0.00506275167232279	0.00537669002271805	0.00558927642423338	0.00567806366825701	0.0056273380680741	0.0054309667907319	0.00509433272791426	0.00463485429419389	0.00408080259344112	0.00346844572911021	0.00283789981054227	0.00222835996719593	0.00167354084067719	0.00119812583660014	0.000815809276154659	0.000529168899736635	0.000331218347781175	0.000208160413844223	0.000142671644741953	0.000117033483266195	0.00011556954858407	0.000126095406545169	0.000140358060825011	0.000153664103666737	0.000164020545818227	0.000171128894985281	0.000175501712901474	0.000177852238721484	0.000178785961871232	0.000178732244147934	0.000178010418621141	0.000176926419771988	0.000175828492490118	0.000175094639999201	0.000175063246056069	0.000175941446470619	0.000177730750529674	0.000180199679876642	0.000182915561854986
34	0.001018277284604	0.00124397879462304	0.00150467479178071	0.00180230514220957	0.00213772800223657	0.00251006143695113	0.00291587503037452	0.00334833071330505	0.00379644222114606	0.00424467543099613	0.00467312332098786	0.00505844025965589	0.00537560470307674	0.00560041033161942	0.00571239660530204	0.00569776842099174	0.00555177092905674	0.00528001621366202	0.00489841295813312	0.00443160383436612	0.00391011281759635	0.0033666734394135	0.00283237988653449	0.00233333050473517	0.00188831039837641	0.00150781974904262	0.00119446109497348	0.000944427259986778	0.00074964624798948	0.000600076243095964	0.000485702901621472	0.0003979403271928	0.000330325416141331	0.000278569634791055	0.000240152909398532	0.000213693249843453	0.000198307660068685	0.000193115980413316	0.000196957594986456	0.000208316885475321	0.000225403418024476	0.000246312493238856	0.000269196792179107	0.000292400803701484	0.000314535757366422	0.0003344953740875	0.000351427240721098	0.00036468025346156	0.000373747326996322
35	0.000762235372761025	0.000919811972382572	0.00110438432580228	0.0013207451762932	0.00157411265339155	0.00186949602936656	0.00221073744543026	0.00259930024266837	0.00303296225107506	0.00350464853873259	0.0040016786213767	0.00450568769641453	0.00499340072260269	0.00543829890896228	0.00581304457866519	0.00609235998967048	0.00625593065581261	0.00629085928255064	0.00619325027422696	0.00596865045853334	0.00563127888648314	0.00520220036167018	0.00470678260529233	0.00417188423806788	0.00362322935365379	0.00308333923443655	0.00257024046097005	0.00209699284440751	0.0016719233297344	0.00129934627169094	0.00098051175525952	0.000714548321120925	0.000499235907140487	0.000331532900845959	0.000207862642627573	0.000124221593889413	7.61961952692826e-05	5.89706471331873e-05	6.73827430685543e-05	9.60513932026667e-05	0.000139568309523626	0.000192724589714434	0.000250733369362952	0.000309411356279809	0.000365291697254698	0.000415654338791879	0.0004584744088071	0.00049230186866078	0.000516095676660092
36	0.000449166634588845	0.000526561962028071	0.000621762962163899	0.000742742935854022	0.000899494991393493	0.0011034343658375	0.00136632430181335	0.00169876522713151	0.00210838308400123	0.00259794397744885	0.00316368722683321	0.00379418782648698	0.00447002014253499	0.00516439704958073	0.00584481579520094	0.00647557864039123	0.00702090454183112	0.00744823918246842	0.00773132787565395	0.00785264874856931	0.00780490532432148	0.00759142674082456	0.00722548973511786	0.00672872687986577	0.00612889396184671	0.00545732083331497	0.0047463631377518	0.00402711776569363	0.00332758138788191	0.00267133991531824	0.00207679533013662	0.00155687669423604	0.00111914835941617	0.000766217952265533	0.000496352876348017	0.000304228808327007	0.000181749964146498	0.000118894242558098	0.00010454496540709	0.000127275329003209	0.000176053657920956	0.000240839245151556	0.000313041746453253	0.000385822866925263	0.00045422783722365	0.00051514580003818	0.000567112257029189	0.000609982508371096	0.000644521746940586
37	0.000161159449432358	0.000163151657347697	0.000175623861175874	0.00020998041318637	0.000281045301695421	0.000406483860056478	0.000605647506879617	0.000897857713046019	0.00130024041529497	0.00182531761877378	0.00247864094327858	0.00325679488339717	0.00414609249114561	0.00512222776859845	0.00615104179534424	0.00719041780998826	0.00819316598623962	0.00911061691441379	0.00989653782476177	0.0105109351749339	0.0109233194785022	0.0111150801726483	0.0110807367353929	0.0108279767976735	0.0103765393341397	0.00975612936894409	0.00900364346668562	0.00816003358806626	0.00726713972166417	0.00636478509463988	0.00548836257624556	0.00466706016945868	0.00392278999320477	0.00326980945387004	0.0027149626676434	0.00225842831857041	0.00189483746953515	0.00161461933144112	0.00140544100593972	0.00125362445318154	0.00114544623404933	0.00106824950425096	0.00101132096828986	0.000966506944463705	0.000928562392755854	0.000895245588014686	0.000867190318597406	0.000847608119896795	0.000841895482357887
38	5.04596022356108e-05	2.62222908266748e-05	1.66666070707102e-05	3.73829934133694e-05	0.000108179590028339	0.000252424155190272	0.000495779187101434	0.000864341757014924	0.00138228564399239	0.00206919150196399	0.00293732684694578	0.0039891873537779	0.00521562257179172	0.00659483604265251	0.00809247212553817	0.00966288728840129	0.011251566612746	0.0127985057958688	0.0142422555434788	0.0155242374614998	0.0165929017021671	0.0174073125063938	0.0179398157715254	0.0181775523591997	0.0181227156396652	0.017791592353186	0.0172125531401205	0.0164232572152182	0.0154673943039488	0.0143913023838303	0.0132407747433628	0.012058312486394	0.0108810004221676	0.00973909808950851	0.00865535541330324	0.00764499362225706	0.00671624251097262	0.00587129708981662	0.00510754895578712	0.00441895668409032	0.00379744019167453	0.00323421117353292	0.0027209809180639	0.00225101496311219	0.00182002956893471	0.0014269475723048	0.00107455135747742	0.000770089075499374	0.000525906971443934
39	0.000653245983733699	0.000774900662245597	0.000945377927607762	0.001185311587307	0.00151915506456941	0.00197428025114663	0.00257952456741225	0.0033632151325145	0.00435076972398155	0.00556204513578048	0.00700866428782389	0.00869159362063364	0.0105992532513998	0.0127064187689793	0.0149741147445886	0.0173506106020926	0.0197735189596474	0.022172878271889	0.0244749908571347	0.0266066991072427	0.0284997290589062	0.0300947190963956	0.0313445840136094	0.0322169365031131	0.0326953894860941	0.032779679895825	0.0324846723211921	0.0318384047903782	0.0308794172585112	0.0296536487542445	0.0282111994192134	0.0266032315578459	0.0248792360454991	0.0230848263409972	0.021260152130361	0.0194389577913675	0.0176482549227213	0.015908537874673	0.0142344483238064	0.0126357885473065	0.0111187902469999	0.00968756245514808	0.00834566379972619	0.00709776715535186	0.005951405193386	0.00491880126285568	0.00401879994621925	0.00327891473343915	0.00273750607210895
40	0.00356480082462181	0.00428038846897567	0.00513508902620756	0.00615365024343475	0.00736227768482083	0.00878734534228508	0.0104537070230576	0.0123826712131025	0.0145897532439505	0.0170823663016865	0.0198576502312372	0.0229006576425278	0.0261831153114744	0.0296629524100499	0.0332847358668019	0.0369810806930899	0.0406750161459061	0.0442831963749157	0.0477197573322727	0.050900550778175	0.0537474402299733	0.0561923288607369	0.0581806080470968	0.0596737657079769	0.0606509700218182	0.0611095376674186	0.0610642956177097	0.0605459405517818	0.0595985800793811	0.0582766975272362	0.0566418126038499	0.0547591130145307	0.0526943096055449	0.0505109251619617	0.0482681715893907	0.046019509504142	0.0438119253937321	0.0416859102912865	0.0396760842104035	0.0378123841437402	0.0361217199356368	0.0346299998279073	0.0333644328475546	0.032356024812008	0.0316421949379144	0.0312694476782606	0.0312960370721879	0.0317945571002975	0.0328543808071133
41	0.012405443256932	0.0146430858096301	0.0171892652512357	0.0200660243133914	0.0232916671982064	0.0268790831569057	0.0308339376441355	0.0351528329318974	0.0398215684641189	0.0448136525909697	0.050089227705128	0.0555945669100107	0.0612622800751866	0.0670123300352332	0.0727539072927754	0.0783881474563689	0.0838116051638948	0.088920328131484	0.0936143125612955	0.0978020735230343	0.101405037030491	0.104361458352769	0.10662959508156	0.108189912258567	0.10904616635489	0.10922529869218	0.108776159044184	0.107767168065164	0.106283104635907	0.104421264277458	0.102287272576759	0.0999908507115781	0.0976418188852458	0.0953465904257707	0.0932053590342893	0.0913101199970428	0.0897435993990846	0.0885790995345447	0.0878812089521319	0.0877072757352882	0.0881095049735404	0.0891375166552263	0.0908411877387001	0.0932736002043645	0.0964939230337628	0.10057006760498	0.105580970330152	0.111618371288278	0.118787971550534
42	0.0334450382208577	0.0387186452143118	0.0445354774454654	0.0508949286121979	0.0577837954134969	0.0651744992203807	0.0730235719321782	0.0812705390474616	0.0898373360639052	0.0986283877411014	0.107531462027509	0.116419380897769	0.125152629353405	0.133582852994995	0.141557176694935	0.148923215921377	0.155534592972686	0.161256718017723	0.165972554592791	0.169588065675659	0.172037033101147	0.173284961773716	0.173331820843241	0.172213434694587	0.170001413291346	0.166801598529719	0.162751094108508	0.158014033832184	0.152776320274752	0.147239626268344	0.141614991135909	0.136116359243735	0.130954399692888	0.126330914281662	0.122434089611602	0.119434783207866	0.117483958553563	0.116711306119891	0.117225012694759	0.119112574699665	0.122442496705493	0.127266676567667	0.133623254554439	0.141539695164619	0.15103587542941	0.162126969870719	0.174825946926174	0.189145521408902	0.20509943956616
43	0.0746725886912047	0.0848116664460496	0.0956911698806192	0.107247271752257	0.119391164821058	0.132007974599071	0.144956479251684	0.158069779477093	0.171157036146382	0.184006357399334	0.196388870284188	0.208063956304446	0.218785567703161	0.22830947514957	0.23640123159931	0.242844575891946	0.247449947752356	0.250062747752394	0.250570955408629	0.248911718967627	0.245076553336643	0.239114828322486	0.231135296465565	0.221305495270811	0.209848958007241	0.197040274717241	0.183198154073452	0.168676740350709	0.153855531359322	0.139128316768536	0.124891607096381	0.1115330485879	0.0994203168828042	0.0888909532943425	0.080243553976345	0.0737306480860091	0.0695535112883232	0.0678590613802391	0.0687388795056661	0.0722302992726726	0.0783194123722804	0.0869457574321325	0.0980083921110598	0.111372998958388	0.126879644278984	0.144350796096621	0.163599211412572	0.184435322852918	0.206673788684781
44	0.143410987221442	0.159971934072605	0.177271555586641	0.195133265015756	0.213343655725344	0.231653625972086	0.249780937428166	0.267414310659386	0.284219103977457	0.299844554622102	0.313932485426323	0.326127299180246	0.336087000801779	0.343494908710061	0.348071646406842	0.349586948199735	0.347870773987224	0.342823211194663	0.334422650474523	0.322731757570174	0.307900827188408	0.290168194561359	0.269857493614977	0.247371682660175	0.223183903187357	0.197825387426756	0.171870777840532	0.145921358373563	0.120586815091754	0.096466235530379	0.0741291156625697	0.0540971665446655	0.0368276970382438	0.0226992943421515	0.012000432387252	0.00492151355393198	0.00155069764809556	0.00187370113164925	0.00577756786817154	0.0130582293461009	0.0234314968088175	0.0365469688678964	0.0520042040298308	0.0693704048564259	0.0881987943048393	0.108046838389746	0.128493483910624	0.149154634787986	0.169696182773894
45	0.247666430562453	0.272218895415829	0.297337674758973	0.322720459965964	0.348023982799603	0.372868582290901	0.396844596423022	0.41952056796259	0.440453171666761	0.459198681500341	0.4753257053289	0.488428825388031	0.498142700715403	0.504156117938218	0.506225424516194	0.504186748513787	0.497966405218098	0.487588916341232	0.473182123671124	0.454978965766542	0.433315601763531	0.408625706889099	0.381430924429636	0.352327631679022	0.32197035453559	0.291052337814346	0.260283936514389	0.23036962793902	0.201984547171452	0.175751511739994	0.152219519960647	0.131844678258118	0.114974435110619	0.101835875202029	0.0925286616419037	0.0870230139828408	0.0851628846518268	0.0866742574361076	0.0911782510370197	0.0982084810508354	0.107231927364926	0.117672382146742	0.128935425920376	0.140433802948015	0.151612046793667	0.161969244036312	0.171078916954168	0.178605149870721	0.184314271156365
46	0.407255853769152	0.443808347044079	0.481021346331278	0.518515615703968	0.555873609677294	0.592646320950466	0.628361816726831	0.662535332407038	0.694680710770746	0.724322894512028	0.751011104344075	0.774332268259575	0.79392421435908	0.809488104128357	0.820799568821569	0.827718021555381	0.830193653653451	0.82827168624784	0.822093536268549	0.811894667356085	0.797999027037979	0.780810116444828	0.760798891429204	0.738488846803167	0.71443878059225	0.689223864663985	0.663415754125341	0.637562543620971	0.612169418510735	0.587680848955776	0.564465133302769	0.542802014156701	0.5228739688193	0.50476162025277	0.488443532388139	0.473800453158973	0.460623860122351	0.448628457697412	0.437468082814901	0.426754307540981	0.416076892310272	0.405025149386353	0.393209228511279	0.38028033834469	0.365948968447324	0.350000274698894	0.332305930998076	0.31283192438302	0.291641969949698
47	0.665790512469029	0.723738919713157	0.783286859976349	0.844040326624273	0.905564481038689	0.967389733845342	1.02901911934878	1.08993681545953	1.14961760566031	1.20753702782565	1.26318190985737	1.31606095692392	1.36571503213898	1.41172676391652	1.45372912054925	1.49141261661411	1.52453085662377	1.55290417803485	1.57642122649159	1.59503837834637	1.6087770155774	1.6177187520933	1.62199880348896	1.62179777979169	1.617332257847	1.60884455229386	1.59659214771841	1.58083727654736	1.561837125605	1.53983512829143	1.51505374964295	1.48768910004342	1.45790762327627	1.4258450002807	1.3916072966558	1.35527426553349	1.31690460411061	1.27654285804588	1.23422757883304	1.19000027015462	1.14391461404437	1.09604544908733	1.04649698204363	0.995409750827499	0.942965918802986	0.889392564538732	0.834962732926422	0.77999412737264	0.724845442442555
48	1.08193192266895	1.17588874154388	1.27344812416198	1.37422330270872	1.47777192312323	1.58359940832888	1.69116341545879	1.7998793179165	1.90912661019447	2.01825610295753	2.12659774939548	2.23346892256049	2.33818294844536	2.44005769178559	2.53842399152346	2.63263375073197	2.72206750134834	2.80614128669776	2.88431273350479	2.95608621855775	3.02101707179093	3.07871479546611	3.12884531644739	3.17113232335425	3.20535777084517	3.23136165784578	3.24904120393076	3.25834955743755	3.25929416983395	3.25193496347841	3.23638240479334	3.21279557308489	3.18138028826399	3.14238733036067	3.0961107520063	3.04288625411697	2.98308956694433	2.91713475540625	2.84547235082297	2.76858720212705	2.68699593907831	2.60124394825908	2.51190177936353	2.41956092370357	2.32482893761821	2.22832391886776	2.13066838207992	2.03248261767069	1.93437765510901
49	1.69132232081913	1.8360040131667	1.98697436508407	2.14383354529202	2.30610439061248	2.47323321992994	2.64459178423757	2.81948036711678	2.99713202690036	3.17671794844046	3.357353849516	3.53810736512848	3.71800631286679	3.89604772471965	4.07120751563595	4.24245064713176	4.40874163554756	4.56905524927785	4.72238723740781	4.86776493356333	5.00425758317	5.13098624939904	5.24713316246469	5.35195038820189	5.44476770455588	5.5249995883319	5.59215122889097	5.64582350010177	5.68571683649679	5.71163397403919	5.72348153006378	5.72127041076094	5.70511504803438	5.67523148073409	5.63193430821847	5.57563255701282	5.50682451406082	5.42609159273274	5.33409131031893	5.23154946809866	5.11925163705196	4.99803406362809	4.86877412038081	4.73238043536158	4.58978284152575	4.44192229264678	4.28974089495679	4.13417220359606	3.97613192968582
50	2.45459659065344	2.65572561508602	2.86552392719308	3.08352773307707	3.30917643599903	3.54181217680247	3.78068060730694	4.02493295278531	4.2736293993383	4.52574382007472	4.78016983093728	5.03572814326021	5.29117515621631	5.54521270872935	5.79649888771987	6.04365976822761	6.28530194150041	6.5200256700027	6.74643849387437	6.96316910200191	7.16888127281608	7.36228768540368	7.54216340063391	7.70735881479317	7.85681189465889	7.98955951290698	8.10474771605084	8.20164077349545	8.27962887543773	8.33823436888172	8.37711644454085	8.39607421241442	8.395048129861	8.37411977254666	8.33350996520232	8.27357531517655	8.19480321681102	8.09780541822374	7.98331026371019	7.85215374426183	7.70526950529795	7.54367797431517	7.36847478154409	7.18081865370368	6.98191896447137	6.77302312533114	6.55540399708823	6.33034749569189	6.09914055630351
51	3.22890510308437	3.47517295795325	3.73099595277094	3.99579315252879	4.26887825458391	4.54945940588364	4.83664027976314	5.12942246982823	5.42670923960976	5.72731064616641	6.02995003397475	6.33327187268321	6.63585088905904	6.93620242019398	7.23279389223907	7.52405730710361	7.80840259916017	8.08423170551124	8.34995317722588	8.60399714553824	8.84483044664789	9.07097170175144	9.28100614546815	9.47359999602725	9.6475141645083	9.80161710803424	9.9348966429918	10.0464705488998	10.1355958111905	10.2016763715734	10.2442692774084	10.2630891461851	10.2580108872779	10.2290706501206	10.1764649952694	10.1005483119704	10.0018285322808	9.88096121701484	9.73874211231879	9.57609829709562	9.39407806043412	9.19383966432861	8.97663916006656	8.74381743653675	8.49678668527213	8.23701647026487	7.96601959052299	7.68533792009472	7.39652840404749
52	3.80580550889115	4.06999484765101	4.3426388946875	4.62304276666117	4.91041447360068	5.20386611872718	5.50241624328066	5.80499334927073	6.11044061656405	6.41752181308639	6.72492837845498	7.03128764239266	7.33517212016025	7.63510980834579	7.92959538604726	8.21710220915585	8.4960949694604	8.76504287600238	9.02243320383972	9.26678504542031	9.49666309236842	9.71069127085371	9.9075660519847	10.0860692599376	10.2450802048194	10.3835869745349	10.5006967300817	10.5956448615707	10.6678028776434	10.7166849185638	10.7419528027736	10.7434195377657	10.7210512483507	10.6749674983662	10.6054400051632	10.5128897693869	10.3978826652128	10.2611235579023	10.1034490359143	9.92581886350894	9.72930627647788	9.51508725808437	9.28442894426361	9.03867731646726	8.77924434712423	8.50759476648698	8.22523262064405	7.93368778876806	7.63450262334751
53	4.02529006822339	4.27552357102029	4.53177255052779	4.79331046913773	5.05933629316677	5.32897705409818	5.60129129181457	5.8752733825969	6.14985874207809	6.42392988031732	6.69632327292536	6.96583699895396	7.23123908330618	7.49127646897539	7.74468453272376	7.99019704710345	8.22655648223289	8.45252453267216	8.66689274828349	8.86849314327232	9.05620865480761	9.22898332181055	9.38583205573239	9.52584987843015	9.64822050756911	9.75222417726772	9.8372445908505	9.90277491344509	9.94842272457517	9.97391386465459	9.97909512414429	9.96393573983852	9.92852767902619	9.87308470884523	9.79794026472332	9.70354414809317	9.59045809930246	9.459350306544	9.3109889254617	9.14623469661828	8.9660327590447	8.77140376746287	8.56343442835154	8.34326757571363	8.11209191114392	7.871131534568	7.62163539184238	7.36486676332422	7.10209291362167
[truncated: 70 more columns]
