# Supplementary material for: Reconstructing spruce budworm outbreak severity: a comparison of paleoecological and tree-ring signals
Source: PLoS One. 2025 Aug 12;20(8):e0329406. doi: 10.1371/journal.pone.0329406 (PMC12342301; doi:10.1371/journal.pone.0329406)
Supplement: S8 Dataset — (ZIP) [file pone.0329406.s008.zip › BoisJoli wavelet data/Coherence_Lepidopteran_scales_GSI/coherence_wavelet_rsq.txt]

V1	V2	V3	V4	V5	V6	V7	V8	V9	V10	V11	V12	V13	V14	V15	V16	V17	V18	V19	V20	V21	V22	V23	V24	V25	V26	V27	V28	V29	V30	V31	V32	V33	V34	V35	V36	V37	V38	V39	V40	V41	V42	V43	V44	V45	V46	V47	V48	V49	V50
1	0.996954270153968	0.997956755521366	0.997497773718557	0.996345030883978	0.994124201653061	0.989699597940682	0.980697824190323	0.963586811092549	0.938894751681463	0.92252507284216	0.929257116450487	0.940060684647707	0.928769331145492	0.877945665617194	0.769126575607659	0.602321899542288	0.450196130818034	0.413678552995765	0.481347396326553	0.582035782799099	0.675384100298121	0.748680439244307	0.799878155498868	0.831295267950486	0.847231582516321	0.852102680011543	0.850091721025122	0.847445197542288	0.850298138361135	0.85645772030708	0.858087483982609	0.850365401524348	0.832988770900125	0.807086032706788	0.774389159919775	0.74497385151124	0.744128493672154	0.784716619061534	0.842743540246272	0.892693198174401	0.928730459840396	0.953941525390292	0.971445597296032	0.982933964686081	0.98960198639329	0.992689813583413	0.993319926961049	0.992250001917471	0.989941684509347
2	0.995201054676715	0.997684697718203	0.997617936205803	0.996691286737414	0.994790407661931	0.990962433437916	0.983019222202442	0.967010953614823	0.940128707459687	0.913239597053596	0.909322776035122	0.918632878766779	0.905599710881115	0.846189553839201	0.724599395908494	0.549707584046483	0.39955108429863	0.366521277506265	0.436024502060929	0.540408052445125	0.639143199379816	0.717352189689138	0.771181768478345	0.802214019104023	0.815187612007084	0.81594659045093	0.810719736322632	0.807692310297713	0.813036613868185	0.822006251928708	0.824207074561057	0.814246920103775	0.792960970651318	0.763128030770753	0.72761039022379	0.697178268178628	0.698378054886173	0.745415291505833	0.812648142288716	0.870917602395731	0.912882514310509	0.942133597621285	0.962527163893551	0.976007901150608	0.983688770509502	0.986738841128877	0.986385428076964	0.983608857342637	0.979063307448276
3	0.992027204433746	0.996991734244549	0.997604910011067	0.996967848234542	0.9953785007879	0.992130372940557	0.985375352968225	0.971421639781105	0.945715863166725	0.912149192863942	0.89312120817683	0.895025854903305	0.88189391092115	0.819109849243088	0.691147130932496	0.514204737340092	0.368184355376955	0.337612233801063	0.407146669396558	0.512985154597433	0.614666066029223	0.695498562644511	0.750070601225136	0.779269035258537	0.788097409533402	0.783586760228904	0.773956837550074	0.769482198898249	0.776465084834461	0.787770243341815	0.79077942751208	0.77974278689964	0.756615740051384	0.725611882497373	0.690096832449423	0.659947561767259	0.66088204458447	0.708931446776722	0.780293184203956	0.844041796869044	0.890745750724872	0.923558591674088	0.946584613210269	0.961816921112181	0.97011559232681	0.972373589216072	0.969736575935225	0.963280287718128	0.95377372321238
4	0.98666235278344	0.995530758628103	0.997319753862294	0.997120709039092	0.995858493854209	0.993136592930461	0.987489945163036	0.975787884614879	0.953177249624347	0.918303337888625	0.885715495014705	0.872668880276367	0.856120045141861	0.793085515570884	0.663291434794956	0.487750093968774	0.34655014655634	0.317272486355968	0.385309178672065	0.490767022032853	0.593155347532357	0.674108139314059	0.726874987399254	0.751714814670532	0.753714443262777	0.740917879008424	0.724017068522488	0.71661730751536	0.72572352957291	0.741175974938947	0.747578890399072	0.738652665030688	0.717226679725936	0.688457912346725	0.655358067578115	0.625329660511649	0.621566131855287	0.663067347715466	0.732084556912853	0.798219685675741	0.849092836930721	0.88590765968939	0.912092896398708	0.929267524633851	0.937780422853346	0.937986146723681	0.930696918203191	0.916926305023737	0.897586228871847
5	0.977409301739964	0.992700224805564	0.996685179502511	0.997358832170806	0.996683284667801	0.994759241736102	0.990635342712883	0.981938766188527	0.96412427853928	0.931639019381378	0.88621438539121	0.843516686763898	0.803208261212535	0.726717385264703	0.58658794276979	0.410497865062984	0.278130162250869	0.252304579969623	0.317841138317738	0.422313677970031	0.525668741905407	0.605903610568458	0.653066248195684	0.665986814427146	0.650155336043801	0.616272255217778	0.58144219372821	0.568471115188935	0.58683611260689	0.617741363434696	0.637199678022033	0.636696538908451	0.620754076456797	0.596617684586463	0.566803043121614	0.534105642059137	0.517167842907273	0.541073521204382	0.601068717750518	0.669502611720414	0.728334880931423	0.773993239647632	0.807697217619273	0.829762798372055	0.839184516351462	0.835094284457673	0.817755487697452	0.788579220732414	0.749808829178982
6	0.96071425414067	0.986856388347355	0.995037768545109	0.997456604428761	0.997821286315238	0.997049595276105	0.994878557400087	0.989907241023109	0.978668043199517	0.953876251160797	0.903820933901474	0.819554272181386	0.707381168294175	0.575130558680746	0.421163326566671	0.269896354849782	0.168635880340208	0.144580980277863	0.189117026127268	0.272718770819633	0.361347348718414	0.425916959050008	0.448951349998935	0.427213371034944	0.369788560006752	0.295242125037891	0.232130225025449	0.215243951804311	0.255597234463319	0.320302810940891	0.369749670981039	0.39013580774246	0.389525606952871	0.381187444394588	0.36917913406994	0.347134294197722	0.315104793820321	0.291924205338374	0.296477581569693	0.326567616157567	0.36794446973825	0.409735074295932	0.446414219809344	0.473496538590167	0.485573355283715	0.478214000991375	0.450949079150885	0.408160307023465	0.357482595266788
7	0.933856373627224	0.975575605159732	0.990670352629792	0.996013518817725	0.997732398409911	0.99780065954096	0.996482062853275	0.992763741452284	0.983475866831296	0.960696172554074	0.907404337376182	0.798780863936059	0.632153699316467	0.461265044364192	0.336786383263023	0.256687416907646	0.208659885331446	0.19167531899068	0.205129778994912	0.23827508122697	0.269366866567734	0.275707626338482	0.24668791651614	0.188266089916856	0.117677733307245	0.0546082864101681	0.0154536626927925	0.0116627528398416	0.0440989906633613	0.0962627272494545	0.144018429387949	0.174592131384	0.192562682250798	0.209861315703257	0.231069842510008	0.247411970004339	0.245110036557461	0.219189873536636	0.177999451360055	0.135253114337684	0.100317577380454	0.0756124657653145	0.0594873812559177	0.0493426644900869	0.0426046283703494	0.0364961711886551	0.0290132625615786	0.0208188528290169	0.0149519079229543
8	0.894733423807748	0.956222032866663	0.981796099004537	0.991938442389216	0.995690428200652	0.996380655627924	0.994644998644982	0.989085595609901	0.975133735142596	0.941828695233074	0.867834559048041	0.729471478931002	0.543552586645572	0.387405329583595	0.310750669723853	0.296554347331723	0.312143537198929	0.335604720846347	0.3533564422299	0.353680086298205	0.326735753884771	0.270975060698024	0.196812552947617	0.121902862632788	0.0621641626468951	0.0250307714698523	0.00896940009432529	0.00878413092750476	0.0204691982023602	0.0405317460598178	0.0641227650561081	0.0878522344359585	0.113222366336614	0.144046628003994	0.179855102982086	0.212948568568911	0.232644811191573	0.232806504210911	0.216214950474904	0.192547741653213	0.171857151722552	0.158789007826845	0.15170350410354	0.146296824940378	0.139921635711777	0.133454935449432	0.130335896914686	0.134126255174849	0.145821724813788
9	0.843741738427144	0.926445628182571	0.966155046128063	0.983579553125762	0.99042626781456	0.991548903871305	0.987760137631479	0.976453823968732	0.950073500935635	0.893099309314233	0.783208265208893	0.613809710903415	0.432709825014465	0.313155697200486	0.275445688658284	0.292885860485033	0.33308540387238	0.371384773740322	0.390604908717425	0.379724339091252	0.334700736709042	0.261468694396937	0.1763908488452	0.0999471792703527	0.0468632705988676	0.0201095070607131	0.0125402947912636	0.0139108544908422	0.0177064699068722	0.0233098221194414	0.033668974623014	0.0520696502983013	0.0800883834631421	0.116099209752093	0.154334144685438	0.185999966458344	0.202902403811527	0.201742047800319	0.18632664629793	0.165906372570962	0.150227117211805	0.144594660482169	0.148585304812929	0.158838718970961	0.173015851041272	0.191963026555184	0.219183750405774	0.25803642492695	0.307518484461629
10	0.784432823670832	0.885184087382631	0.94123273293118	0.968384165558855	0.979390259216728	0.980271632298266	0.971570633280708	0.948583839426034	0.899991650963375	0.807916048103292	0.659479618132608	0.476486144096363	0.321706643670899	0.241981279760323	0.233349231265022	0.267337402263424	0.315386534964413	0.355168554701287	0.371760032045036	0.357457963189547	0.311233580414669	0.23944635001904	0.156508461746851	0.08162670576685	0.0305521832207734	0.00765569126868349	0.00512940775499479	0.00990875691974745	0.0126633427534127	0.012677156668242	0.0162253231859051	0.0306820034151384	0.0588644903406747	0.0967964248540534	0.135226327698628	0.163417174879197	0.173396463177168	0.163195716189847	0.137894504356566	0.107632488287765	0.083024455639849	0.0705021690274063	0.0706998644613135	0.080607938410219	0.0973220884370813	0.120781847812884	0.15432438461413	0.202834839569071	0.268119630237641
11	0.722601316763732	0.833642938640143	0.904973380966584	0.94294255539497	0.958297160739825	0.95698197037626	0.938577418427383	0.89611302482788	0.816786481858505	0.688782295236026	0.520012869233839	0.352489432952398	0.23677042792692	0.19148843105724	0.203265464113176	0.247846637154131	0.301245305267176	0.343592104822983	0.361784362877936	0.350043171355401	0.308605156137035	0.243013085777671	0.164571772647577	0.0895032284762715	0.0339361311796485	0.0059249199385297	0.000887180453440632	0.00563341246514315	0.00833669170197275	0.00646908914568371	0.0069667216039247	0.0193847811210584	0.047888827098243	0.0877593303505602	0.12764936631995	0.154909053042089	0.160744459735447	0.1434494586835	0.109032420252249	0.0688848821117261	0.035031484649676	0.0152882697176812	0.0112647074213883	0.020089696199688	0.0380567262966584	0.0637198833718388	0.0991278370957122	0.148918653786152	0.216750426374754
12	0.663906624868832	0.775178238014967	0.856600291614449	0.903571135694725	0.921428034447586	0.91413218303412	0.880021475113323	0.81202528478117	0.702454705807799	0.554631063495272	0.394529659526584	0.262435779078012	0.18582187018444	0.166827429271942	0.191897712652324	0.242601221688667	0.299900137972066	0.346849246922861	0.371685570804537	0.369074449947371	0.339042092738705	0.285693442580162	0.217044152760123	0.144994758008634	0.0831778413561869	0.0416687869210944	0.0214872191011671	0.0144578980290955	0.0102791651836716	0.00526234870160725	0.004926771257471	0.0183432153682579	0.0495852615011962	0.0933575180596358	0.137161523654088	0.167181618574952	0.173966968302924	0.155767171866697	0.118926058821086	0.0752821285675639	0.0373480601577401	0.0135316949660491	0.00606782351754439	0.0124700504834885	0.0289005049907433	0.0531612122608134	0.086032028563369	0.130804392440773	0.190860770050313
13	0.61097731142163	0.71302779007375	0.796135030642246	0.84663180553139	0.862395636181498	0.84389729384206	0.789326346637672	0.696112024550973	0.568063052810518	0.423252110561817	0.291604091527874	0.199220829087353	0.155751856223536	0.156304439999044	0.189444737605955	0.241894759900629	0.299995958345253	0.351100312233864	0.385575768690058	0.398020359129968	0.387010897999591	0.35426471339676	0.304206015975852	0.243875221269711	0.182164310287638	0.127454825591828	0.0843578839586337	0.0523212107753429	0.0284043951010199	0.0124324219241973	0.00928047180987536	0.0252681689034881	0.0617287530085849	0.111633672875756	0.161816714367853	0.198532497943737	0.212685404185224	0.202612665366645	0.173961558226408	0.136998170053197	0.102418364653335	0.0775904726672186	0.0650659021152407	0.0636894573999529	0.0710246794116638	0.085468556325807	0.107212677665918	0.138005191889853	0.179736045134964
14	0.562223425512825	0.647563446321068	0.722492941380037	0.767859190608639	0.774437469052246	0.739366395125936	0.663286001176093	0.552397365757315	0.422548671021936	0.297951924988966	0.201463987215724	0.144765521765949	0.127380007251881	0.142080796336865	0.17974009035987	0.231229011131746	0.287741589039635	0.341116074712365	0.384516607275077	0.413020292828162	0.423748363648252	0.415680918105299	0.389506095072188	0.347623824089056	0.294059191301223	0.233942462598314	0.172630940337111	0.115201198333353	0.0669729080939538	0.0343874639902723	0.0243099881492803	0.0408631174127541	0.0818033228185462	0.13769397426767	0.1949132600314	0.240514421313162	0.266219141384985	0.27011452891561	0.256017303750373	0.231173214086847	0.203318669238608	0.178300516225224	0.159113892500679	0.146379912942244	0.139555529102457	0.13805458182765	0.141829746410559	0.151345401061277	0.1669615531061
15	0.514410162200178	0.577313280815931	0.634112206452154	0.66389281101581	0.653275427722609	0.598650631482531	0.506141362243112	0.391296881614681	0.276029628122474	0.181066879104148	0.118483517574019	0.0901133206763846	0.0912465058263385	0.115006091787596	0.154731569246047	0.204541412844076	0.259143005583042	0.313619401249047	0.363401225155597	0.404341797716076	0.432790696309428	0.445677918703607	0.440713461332251	0.416783696930299	0.374503145614343	0.316756223579516	0.249041023294697	0.179476830741227	0.118267629250853	0.0762001892376334	0.0618964055194526	0.0785339470778561	0.121906000317435	0.18141258693833	0.243651072633727	0.296606161961253	0.332529882247869	0.348832360723523	0.347330785683703	0.33257194796862	0.309942892209557	0.284163035523894	0.258507741783467	0.234763437036837	0.213627284131267	0.195192900474247	0.179282439770945	0.165552054401692	0.153406562661354
16	0.467938484472282	0.504953936504009	0.536006361227763	0.541849727980323	0.510002423870975	0.440235428901495	0.344690186372479	0.242805540546791	0.153508983979299	0.0888761399645884	0.0525126082988807	0.0420160293795362	0.052468800529014	0.0788107133767197	0.116758687202973	0.16281797694771	0.213945175105275	0.267176558934651	0.319337900865699	0.366867076689815	0.405784509269866	0.431888501537646	0.441267641179436	0.43114984081116	0.400939484702675	0.353120427767147	0.293659022318931	0.231650946575764	0.178082907407103	0.143675799311481	0.136072204648102	0.157272253170422	0.202675133110907	0.262512440427727	0.325027203286987	0.379774938850505	0.419724164562099	0.441829743720051	0.446479447028936	0.43638563222809	0.415370683084689	0.387336178882333	0.355573949742221	0.322449917399729	0.289379904454364	0.256962033849137	0.225149879030801	0.193422343318699	0.161000771388373
17	0.429334288264269	0.441248767037265	0.445681327851749	0.427950658675992	0.380816816013245	0.308785337628065	0.225464423419142	0.146359790855847	0.0827414731368124	0.0396049355068507	0.0169414345008089	0.0121067394550253	0.021744891964685	0.0428208869583191	0.0729337154535522	0.11021278856516	0.153021275586811	0.199590641839701	0.247662061733854	0.294219724943553	0.33544505469191	0.367045557394106	0.385039983594513	0.386873014012629	0.372481402237706	0.344852276434989	0.309816665718984	0.275137969652378	0.249115507547941	0.238908576701891	0.24883349879763	0.2791063979443	0.32563013826879	0.381094427322632	0.436976788616673	0.485579337901781	0.521386951110498	0.541544134449004	0.545652812643298	0.535203725975062	0.512881474304614	0.481887283131044	0.445367127777751	0.405999887237876	0.365765123878723	0.325873704796208	0.28682537423171	0.248569757061284	0.210789426576467
18	0.405153502270113	0.396733128044595	0.38062775296441	0.347862161205475	0.296529526150856	0.232808227102345	0.166939363441197	0.10804975635991	0.0615025200307565	0.0289925074236007	0.00985478031679962	0.00238201409778019	0.0047090410139005	0.0152600306078301	0.0328826149069142	0.0567812009017972	0.0863166767817747	0.120711361545656	0.158708475745587	0.198289352577094	0.236621045357071	0.270412359531464	0.296704981752856	0.313842043191224	0.322158969514666	0.324055174066039	0.323452887469774	0.324912647221146	0.332683686315973	0.349847537344994	0.37765379498913	0.415178032973669	0.459438939764336	0.505996524381332	0.549859942560286	0.586412051522661	0.612101408371032	0.624805072031323	0.623900719231253	0.610134749420432	0.585355261892131	0.552152334811167	0.513447145319605	0.472089401414804	0.430531503128213	0.390630105936437	0.353588612735185	0.320019628554934	0.290090742307705
19	0.392187314288543	0.368380021958631	0.338605725160832	0.298624975373121	0.249361466971139	0.19593705468492	0.144493399512044	0.0995921062460349	0.0634613226797917	0.0364843686255197	0.018004197629908	0.00697854386834866	0.00239656556398525	0.00350601948919591	0.00991109256680114	0.0215725511289735	0.0387105912807758	0.0615949204018612	0.0902260938162692	0.123983472500117	0.161415493107591	0.200379253062913	0.238585544283787	0.274321688276658	0.306965710500031	0.337048560927482	0.365913853805496	0.395194620567317	0.426305070101757	0.460049731272657	0.496387203932645	0.53436329305513	0.572214587695989	0.60761650010045	0.638017995853391	0.66099176037677	0.674543776185206	0.677356653172746	0.668961968125217	0.649834881967639	0.621388351678754	0.585838506191333	0.545936419617653	0.504609391562728	0.464596324866234	0.4281643827905	0.396951593975711	0.371916969788348	0.353331147379992
20	0.377748608148415	0.341863587508792	0.303005666264051	0.259996773138381	0.214600276534808	0.170187919641872	0.129896193237159	0.0956061199791053	0.0679125504703713	0.0465565385788142	0.0308845706223253	0.0201830081019674	0.0138941958343278	0.0117572791760511	0.0139008692499563	0.0208827592224327	0.033637191607384	0.0532690184265333	0.0806611175562298	0.115971587648536	0.158255868052394	0.205498980022944	0.255135849640048	0.304792853158331	0.352840987648789	0.39853974588824	0.441836934550743	0.48302273336066	0.522401740249681	0.560059024391208	0.595733388966702	0.628784019018267	0.658229434612922	0.682837413727855	0.70124769362395	0.712116015038858	0.714276502567404	0.706923431936028	0.689805781882867	0.663406220875526	0.629049462464919	0.588874646828251	0.545634125437517	0.502345890250122	0.461893853110023	0.426691271538778	0.398478548316072	0.378244894568418	0.366194803688021
21	0.350840762698317	0.305882296036263	0.261604758266294	0.218406239533824	0.177832994239645	0.141618587489383	0.110883165472627	0.0859220794653683	0.066420472580587	0.051776344419249	0.041361740590589	0.0346977183530927	0.0315739273071095	0.0321403905111627	0.0369727504307306	0.0470775098528434	0.0637720332033595	0.0883733604809445	0.121703769106754	0.163576905071246	0.212558491900469	0.266216956331269	0.321771919304146	0.376781912554572	0.429544360091877	0.479130625992011	0.525183805326595	0.567647860582513	0.606535705283154	0.641773244449817	0.673115306641503	0.700115482509905	0.722132347785952	0.738360659304174	0.747884186989928	0.749755136141432	0.743111036899959	0.727338880895686	0.702282490855525	0.66846030325407	0.627225347594585	0.580780791118	0.531991601789276	0.4840113050219	0.439833007967702	0.401911576557864	0.371956829715442	0.35089757112164	0.338928181366305
22	0.312622752501289	0.262055009394115	0.215731554965074	0.174563982730315	0.139411581822302	0.110656178402416	0.0880767777246412	0.0710226967194613	0.058686674970929	0.0503288729055563	0.045418014676962	0.0437161416948024	0.0453370469843894	0.0507862567247949	0.0609608101134559	0.0770604062974254	0.100355582514615	0.131802118136739	0.17159590220531	0.218873646857051	0.271760687326592	0.327787394082001	0.38446754722648	0.439760983707882	0.49226930409163	0.541189742777784	0.58614178857374	0.626972465850638	0.663597532186351	0.695893804241718	0.723636004401043	0.746465451469067	0.763880169944144	0.775241803987227	0.779801879448525	0.776757045330147	0.76534764497864	0.745012076155187	0.715595229080237	0.67757955113782	0.632268752792664	0.581830069044443	0.529123318041732	0.477325458170414	0.429460772478107	0.387998270566055	0.354636801523132	0.330293497442075	0.315213197321559
23	0.279997551968333	0.227562271052909	0.181972564093273	0.144100588249736	0.114105946221395	0.0914457146130537	0.0751226916436872	0.0640119714228717	0.0571178282541539	0.0537182929963254	0.0534269355618949	0.0562129480393288	0.0624003464910285	0.0726408283660601	0.0878348699820618	0.108971137470221	0.136876234870337	0.171918686259784	0.21377000300376	0.261340864118454	0.312944663382178	0.366625143573334	0.420506477838668	0.473038814893616	0.523091563374991	0.569921731497435	0.613075816614554	0.652276563855443	0.687323976570911	0.718020568171653	0.744119733659419	0.765292320561537	0.781107363493005	0.791026466832943	0.794416214021323	0.790588101585254	0.778878888186215	0.758782430254147	0.730132366915745	0.693310393501458	0.649421976326905	0.600358114525785	0.548674731738021	0.497283964058063	0.449039349944949	0.406352566647716	0.370959844467193	0.343874514643188	0.325474148208966
24	0.276615313981278	0.226674683852696	0.184549629178509	0.150944875507293	0.125648581908305	0.107761519890634	0.0960690409180824	0.0893791226644206	0.0867327451816537	0.0874907199059591	0.0913428925427599	0.0982795494974686	0.108542807139365	0.122557772756944	0.140836270584301	0.163851150889794	0.191894503063387	0.224951095636243	0.262626687237066	0.304159217422142	0.348511380674983	0.394512027518147	0.440999737885881	0.48693051488001	0.531433315614702	0.573817710537279	0.613548928457752	0.650206797933553	0.683440896196354	0.712928844160447	0.738340590594713	0.759309495247661	0.775410963180009	0.786150933666484	0.790969215876399	0.789265737367276	0.780459792835043	0.764090861122143	0.739961219810563	0.708303178781203	0.669929875847852	0.626309479339314	0.5795063091797	0.531970895333447	0.48622337898093	0.444525170669272	0.408637178381443	0.379716066476152	0.358334634150161
25	0.30887438677525	0.265925201933567	0.230159696922481	0.202139123470773	0.181621187631342	0.167808220801789	0.15966812027852	0.156198464405919	0.156579121360782	0.160225988646716	0.166783650609649	0.176089233900064	0.188125242551646	0.202967978345029	0.220733271645337	0.241521351936991	0.26536525898495	0.292189611010149	0.321786710598629	0.353814082101532	0.387812533237122	0.423238891825945	0.459504781533926	0.496012990289749	0.532185469269471	0.567480305095318	0.601397812621873	0.633477563883423	0.663288737138763	0.690416051295494	0.714443239237533	0.734935920755728	0.751426145675389	0.763401939656966	0.770306869787937	0.77155660979589	0.766580829812914	0.754897797245528	0.736223558499816	0.710605631197736	0.678553767421718	0.641124123864356	0.59991009758379	0.556913857094185	0.514315071081826	0.474197080208813	0.438308513943803	0.407918062408869	0.383775474503872
26	0.355731526275105	0.322476534380312	0.294876041880193	0.273358072061949	0.257774062312235	0.247579308125533	0.242047092833081	0.240441615364473	0.242120355858765	0.246574154777547	0.25342781155211	0.262421797625015	0.273387812356565	0.286224028447149	0.300871856981068	0.317294467999417	0.33545713206652	0.355309843138724	0.37677306778699	0.399727534990356	0.424008664138517	0.449405637777291	0.475664466344954	0.502493865807728	0.52957249594379	0.556556102703986	0.583083309541917	0.608779118454689	0.633255539005197	0.656109137065309	0.676915713723731	0.695222866538442	0.71054195861794	0.722342130694386	0.730050470456819	0.733064137992422	0.730781583629636	0.722659843556593	0.708301529762947	0.687566826977234	0.660692447222564	0.628384769607077	0.591846771190069	0.552707703296555	0.5128538114055	0.474196759415699	0.438442366052894	0.406919306950612	0.380497833564815
27	0.390835877243616	0.368368535343123	0.349850317907168	0.335564742953205	0.32542533897966	0.319090569804801	0.316092164868708	0.315938482957335	0.31817838150797	0.322429927381953	0.328385957693682	0.335807869376	0.344515165861312	0.354374539156145	0.3652897846618	0.377192604313344	0.390033949782613	0.403775605543803	0.418381939394234	0.433811987153235	0.450012195786103	0.466910187123853	0.484409825697206	0.502387709952885	0.520691001041051	0.539136302773735	0.557509147055031	0.575563546532077	0.593021067768245	0.609568970636316	0.624857178013644	0.63849422517351	0.650042948580344	0.659017571885254	0.664885061029962	0.667075060444223	0.665004039747005	0.65811969700228	0.645969893706305	0.628294928995947	0.605132062003465	0.576908623308715	0.544490475982482	0.509154344030551	0.472471207038287	0.436119288880983	0.401673710610998	0.37042843255304	0.343289348352187
28	0.402122205959514	0.39154476606975	0.383424251170701	0.377858715429082	0.374727397942733	0.373768878029075	0.374659934637864	0.377075568068703	0.38072414112586	0.38536148733749	0.390791636950551	0.396861188405067	0.40345196616925	0.410474262818865	0.417861359300976	0.425565170509432	0.433552551335341	0.441801791452585	0.450298960828007	0.459033942272965	0.467996146665607	0.477170022429348	0.486530532136212	0.49603877598968	0.505637903010234	0.515249380252583	0.524769605982331	0.534066773964219	0.542977843956592	0.55130547194783	0.558814831347087	0.565230449260868	0.57023353336249	0.57346081790969	0.574506733039629	0.5729316495156	0.568279867306462	0.560111434559497	0.548051006285831	0.53185377101836	0.511482298503457	0.487179651547903	0.459516356174265	0.429387228646731	0.397943537998249	0.366466196423679	0.336208241157609	0.308247208376242	0.283382451727733
29	0.391975062259561	0.393992974634675	0.39748197516976	0.402307440861106	0.408202298577215	0.414835666822316	0.421875378414041	0.429031036966156	0.436074507347051	0.442842217898912	0.449226565207552	0.455163090225539	0.46061789329011	0.465577485772102	0.4700416326233	0.474018819578692	0.477523609421696	0.480575115296151	0.483195944881551	0.485411150526032	0.48724690002327	0.488728734391519	0.489879393364131	0.490716265477142	0.491248561200949	0.49147432068049	0.491377360401438	0.490924245293754	0.490061356067891	0.488712119836838	0.486774501955448	0.484118938143083	0.480587039880856	0.475991651794454	0.470119182740947	0.462735542956963	0.453597398234891	0.442470586489392	0.429157083112024	0.413530415380173	0.395576607271003	0.375433821198169	0.353420096394419	0.330037261310239	0.30594260119053	0.281888698303599	0.258643067849576	0.236907169073405	0.217254394210316
30	0.372269491402575	0.385017415451811	0.39897708291337	0.413820399173056	0.429101856558363	0.444327200453689	0.459019617600087	0.472769345123706	0.48526060546581	0.496277323480086	0.505693630838483	0.513456328683835	0.519565315537277	0.524055881332726	0.526984737604293	0.528420173018271	0.528435862203872	0.527107485074851	0.524511257221192	0.520723580690196	0.515821198032425	0.509881413154879	0.502982102362815	0.495201367785394	0.486616782294341	0.477304243473109	0.467336499290738	0.45678143548802	0.445700229977795	0.434145488527764	0.42215948454431	0.409772640108415	0.397002411874319	0.383852789704818	0.370314680909571	0.356367534712653	0.341982642549477	0.327128590389737	0.311779271824939	0.295924605452168	0.279583558332496	0.262818261264429	0.245747085332041	0.228553921068476	0.211491052134844	0.194874224709911	0.179070495532112	0.164481293783394	0.151523823662111
31	0.358585354321206	0.377101064933357	0.397001793520043	0.417923920159987	0.439369944853145	0.460763094010668	0.481508980247786	0.501051673444981	0.518915111880666	0.534726033784157	0.548219484048616	0.559231107430549	0.567681563982597	0.573557947922658	0.576895801967382	0.577763851249579	0.576252336308671	0.572464957782376	0.566513947104245	0.558517563202976	0.548599286027336	0.536888050844947	0.523518984857017	0.50863423476797	0.492383592371808	0.474924727391058	0.456422920900131	0.437050259318099	0.416984299314896	0.396406248787965	0.3754987285948	0.354443184391468	0.333417009708943	0.312590425993493	0.292123154927686	0.272160934326708	0.25283200277214	0.234243847049094	0.216480797887196	0.199603459995039	0.183651372001349	0.168650485515676	0.154626696283392	0.141625444726694	0.129735302145469	0.119110990152755	0.109989503555083	0.102693062700775	0.0976149956628821
32	0.362747183296745	0.381335253211006	0.401357497444252	0.422546106824435	0.44450389687703	0.466735215735877	0.488687795853303	0.509797921213962	0.529531647194155	0.547416744178933	0.563062766509241	0.576169310789021	0.586524485186789	0.593996606401819	0.598522258096604	0.600093363939154	0.598745168562491	0.594546234199175	0.587590900463118	0.577994178191641	0.565888751906417	0.551423615078254	0.534763815766199	0.516090809731491	0.495602975549442	0.473515922678829	0.450062307216603	0.425490953985307	0.400065162711524	0.374060146220178	0.34775960619887	0.321451495049639	0.295423042073993	0.269955146700675	0.245316278253929	0.221756099526765	0.199499186489775	0.178739479789394	0.159636473281375	0.142314543671775	0.1268670594083	0.113366663138235	0.101882064859256	0.0924996858013805	0.0853459322342223	0.0806037578811682	0.0785168063849227	0.0793766573764743	0.0834931524811811
33	0.389339480152701	0.403888967964366	0.419660638206935	0.436508680611914	0.454182631589264	0.472340666392411	0.490572395489807	0.508427425967778	0.525445457331502	0.541184013239856	0.55524089829212	0.567269802796816	0.576988815334622	0.584182669654257	0.588700206052112	0.590448758795822	0.589387076486678	0.585518069035974	0.578882276401519	0.569552563023543	0.557630212714713	0.543242353629518	0.52654048172197	0.507699761900326	0.48691875299127	0.464419210223492	0.440445654211511	0.415264447977265	0.389162185176802	0.362443256954627	0.335426527172686	0.308441104359759	0.281821256055719	0.255900575480998	0.231005595816783	0.207449170921513	0.185524114167068	0.165497798136419	0.147608612340468	0.132065239293455	0.119049477843219	0.108722667868766	0.101234639717085	0.0967327785643885	0.0953678032721409	0.0972928576081704	0.102653864879735	0.111571549040148	0.12411819883416
34	0.435896390733187	0.444711700234588	0.454452969013238	0.465079034888733	0.476469004628479	0.488425688697435	0.500686471517614	0.512939776588068	0.524844739297222	0.536051578963207	0.546220439532052	0.555037043756335	0.562224230043084	0.567549159631916	0.570826570871531	0.571918847594195	0.570733847230153	0.567221432420383	0.561369521964932	0.553200281554183	0.542766861228592	0.530150889002044	0.515460767169396	0.498830695685601	0.480420263600634	0.460414398410011	0.439023436365014	0.416483066695798	0.393053903351165	0.369020445758501	0.344689205083077	0.320385798434879	0.29645085880572	0.273234685176051	0.251090677471676	0.230367770679518	0.211402290664764	0.194509863127425	0.179978147507379	0.168061151204885	0.158975633937997	0.15289963306961	0.149972534800963	0.150295596202168	0.15393163343592	0.160902884083691	0.171186782912935	0.184710314599968	0.201344379951022
35	0.490326923157946	0.494340901598688	0.499023634655072	0.50441851674794	0.51050868384701	0.517213868051356	0.524393425955477	0.531854725694019	0.539365483722934	0.546668326599048	0.553495830036413	0.559584518120492	0.564686710719786	0.56857958950857	0.571071319988499	0.572004448785916	0.571257054656347	0.568742261781699	0.564406742403806	0.558228772637152	0.550216293106969	0.540405293058206	0.528858703002219	0.515665858607501	0.500942492263644	0.484831118907929	0.467501607753113	0.449151670405737	0.430006949784122	0.41032036807821	0.390370394404569	0.37045793511075	0.350901642789121	0.332031589471921	0.314181449035507	0.29767956028986	0.28283945387468	0.269950568930223	0.259269908250169	0.251015255427571	0.245360318437558	0.24243183255277	0.242308345524984	0.245020213928145	0.250550318817802	0.258835157433451	0.269766221127181	0.283191829248822	0.298919759850746
36	0.527458462706037	0.529605987924689	0.532317035301346	0.535678671086027	0.539732890938224	0.544468894736434	0.549820473702896	0.5556685593893	0.561848293341798	0.568159457482653	0.574378830515963	0.580273017778481	0.585610500918575	0.590171995087837	0.593758598992007	0.596197600443403	0.59734610299356	0.597092841133413	0.595358650142092	0.59209606666701	0.587288480785921	0.58094916431989	0.573120385088607	0.563872699116459	0.553304404013414	0.541541044596743	0.528734791768703	0.515063472163155	0.500729013019792	0.485955087112931	0.470983797238913	0.456071325957992	0.441482586107737	0.427485027600694	0.414341868280376	0.402305101751767	0.391608676674373	0.382462231174627	0.375045704895627	0.369505053232887	0.36594917530366	0.364448063367192	0.365032106414686	0.367692444016489	0.372382265400584	0.379018969744892	0.387487128059587	0.397642197398225	0.409314924144182
37	0.523927556393195	0.526852253141629	0.530531980089989	0.535044175008318	0.540425158027955	0.546661870285808	0.553687891860196	0.561384232524449	0.569584713500962	0.578085150505492	0.586655122040301	0.595050923138876	0.603028362813755	0.610354311113637	0.616816257932114	0.622229525927539	0.626442115731681	0.629337411122282	0.630835120370973	0.63089088451789	0.629494964015038	0.626670347268726	0.622470532451819	0.616977137574484	0.610297407627761	0.602561620632484	0.593920351013328	0.584541529626556	0.57460724299635	0.56431023578389	0.553850114663988	0.543429292168346	0.533248749038183	0.523503727199922	0.51437948805853	0.506047279911961	0.498660653854936	0.492352251747528	0.487231166478189	0.48338094827352	0.48085830511059	0.479692522829323	0.479885611818303	0.481413170794717	0.484225941687084	0.488252010355844	0.493399584345512	0.49956025151087	0.506612594872921
38	0.485448543758241	0.490042728928673	0.495711270942634	0.502493459743554	0.510382856012749	0.519321588798808	0.529198631964354	0.539852436524112	0.551077717457854	0.562635656062496	0.574266385248354	0.585702438640937	0.596681875888027	0.606960009100554	0.61631898086904	0.624574806045841	0.63158182132139	0.637234744641014	0.641468711950637	0.644257734198555	0.645612019572787	0.645574557552118	0.644217285550553	0.641637075026917	0.637951695722957	0.633295852411791	0.627817341665755	0.621673346643132	0.615026873415461	0.60804332936678	0.600887248777395	0.593719179178741	0.586692751392406	0.579951964164799	0.573628719717731	0.567840648934592	0.562689264517761	0.558258477887402	0.554613511520605	0.551800233333427	0.549844933686338	0.548754558315758	0.54851740130311	0.549104250350164	0.55046996165323	0.552555423675636	0.5552898490681	0.558593313737538	0.562379444174224
39	0.436020911873957	0.441950409830839	0.449065890298788	0.457360556688267	0.466783520291244	0.477237475943785	0.488579613165456	0.500625866714259	0.513158220090569	0.525934424510686	0.538699243966905	0.551196221187178	0.563178986857749	0.574421284394444	0.584725114149975	0.593926665817632	0.601899961301179	0.608558339633301	0.613854062988424	0.617776405163226	0.620348608615133	0.621624076997989	0.621682122803215	0.620623528676424	0.618566117670366	0.615640469876422	0.611985874837844	0.60774657237856	0.603068308515417	0.598095216347609	0.592967022140011	0.587816572139823	0.582767674181916	0.577933248471166	0.573413783148285	0.569296091795072	0.565652371619216	0.562539562505757	0.559999008258345	0.558056421915111	0.556722156618257	0.555991781645336	0.555846959352185	0.556256612520333	0.557178362795404	0.558560209802363	0.560342407875753	0.562459484387298	0.564842332003982
40	0.389616928545269	0.395711637105047	0.402790457167625	0.410810160807682	0.419694691624261	0.429335335357601	0.439592891235275	0.450301797500584	0.461275976643494	0.472316002058366	0.483217070501302	0.493777208114792	0.503805145960817	0.513127367730232	0.521593943194862	0.529082896984251	0.535503003574944	0.540795028777213	0.544931543185256	0.547915507497841	0.54977787223365	0.550574448313925	0.550382296067988	0.549295855317122	0.547423005006727	0.544881203064303	0.541793820022383	0.538286746251273	0.534485323898787	0.530511631345936	0.526482130005689	0.522505670085275	0.518681842810894	0.515099660872769	0.511836545842758	0.508957600482298	0.506515144697066	0.504548495943117	0.503083977684454	0.502135142558025	0.501703199704167	0.501777637742632	0.502337035620514	0.503350052623322	0.50477658598178	0.506569079715094	0.508673961902422	0.511033180047375	0.513585796447012
41	0.349254494942886	0.35403060911346	0.359393059138686	0.365282078266454	0.371619450538259	0.378309835912746	0.385243042413554	0.392297167122745	0.399342460142961	0.406245708297309	0.412874894377873	0.419103867446611	0.424816761900944	0.429911926965425	0.434305170698359	0.437932178291265	0.440750027033035	0.442737783250496	0.443896223945604	0.444246773209991	0.443829778033076	0.442702268853562	0.440935357746525	0.438611423293295	0.435821218474811	0.432661019155035	0.429229908570368	0.425627270047692	0.421950537776708	0.418293235171529	0.414743312987263	0.411381785309215	0.408281650883063	0.405507079851311	0.403112841500215	0.401143946706003	0.399635478954385	0.398612589625403	0.3980906362136	0.398075445822667	0.398563690178513	0.399543362112234	0.400994346578448	0.402889081454713	0.405193304353669	0.407866881316981	0.410864711526481	0.414137699190667	0.417633779826705
42	0.319632286247905	0.322309768038456	0.325183987205905	0.328197306252714	0.331284888183442	0.334376197439043	0.33739684124663	0.340270683393179	0.342922142416758	0.34527857119055	0.34727260639109	0.348844375407506	0.349943455188792	0.35053049189028	0.350578410761963	0.350073170688484	0.349014044910872	0.347413436379044	0.345296260710413	0.342698950080812	0.339668146340879	0.336259160671182	0.33253428022193	0.328561000008895	0.324410251810934	0.320154692098945	0.315867099336004	0.311618918463431	0.307478978002633	0.303512393720028	0.299779662756203	0.296335943830275	0.293230512729583	0.290506377769214	0.288200037132465	0.286341358786642	0.284953563770333	0.284053294810221	0.283650754186248	0.283749897268683	0.284348670958393	0.285439289147938	0.28700854008136	0.289038122941848	0.291505012981619	0.294381855900853	0.297637392892655	0.30123691775404	0.305142766724665
43	0.312112546558424	0.313116005752701	0.314072741875405	0.314936339481531	0.315659276775677	0.316194107469166	0.316494707608233	0.316517541666305	0.316222899009414	0.315576051418978	0.314548284870614	0.313117764147222	0.311270196775038	0.308999272645101	0.306306866777321	0.303203004164316	0.299705596659006	0.295839971690828	0.291638220613675	0.287138400310539	0.282383625131809	0.277421087362607	0.272301043413638	0.267075800154403	0.261798731680411	0.256523351777148	0.25130246184737	0.246187388490648	0.241227319582451	0.236468742834578	0.231954986592275	0.227725859128591	0.223817379966684	0.220261594782804	0.217086464168899	0.21431581589453	0.211969350219741	0.210062688184706	0.208607453548812	0.207611380084326	0.207078437165745	0.207008967958463	0.207399835928328	0.208244576801265	0.20953355443863	0.211254120304362	0.213390777234454	0.215925349035275	0.21883715800025
44	0.336157169469058	0.336368366457717	0.336421286867482	0.336279975492772	0.335909834027953	0.335278412707885	0.334356166562036	0.333117152426053	0.331539644681947	0.329606650672854	0.327306310692181	0.324632172130859	0.321583332475499	0.318164451053774	0.314385634397357	0.310262204549019	0.305814363350572	0.301066768558019	0.296048039465406	0.29079021058199	0.285328151866694	0.279698973198637	0.273941429304412	0.268095339438974	0.262201033894321	0.25629883704276	0.25042859424302	0.244629247655107	0.238938463904306	0.233392314660547	0.228025009588054	0.222868679784265	0.217953208764183	0.213306107243544	0.208952427411616	0.204914712038018	0.201212973601972	0.197864698641169	0.194884872666012	0.192286021250135	0.190078263268126	0.188269372686391	0.186864845804509	0.185867971375039	0.185279901583055	0.185099722426944	0.185324522593955	0.185949460452668	0.18696782927543
45	0.388837824734616	0.388828778105841	0.388616005454037	0.38817118610587	0.387468173035105	0.386483483447225	0.385196730426336	0.383590986093782	0.381653068970294	0.379373750766875	0.376747880510371	0.373774426586898	0.370456439816044	0.366800942924726	0.36281875367323	0.358524250331195	0.353935089176755	0.34907188419944	0.343957859256744	0.338618482618137	0.333081093196012	0.327374526885854	0.321528750394054	0.315574508793148	0.309542991874541	0.303465523220721	0.2973732748337	0.291297009162997	0.285266849493404	0.279312078888992	0.273460967246947	0.2677406254887	0.262176885498494	0.256794204100776	0.251615589136173	0.24666254554	0.241955039236349	0.237511476624985	0.233348697449021	0.229481978881116	0.225925048748725	0.222690105929439	0.219787846081421	0.217227491027591	0.215016820282309	0.213162203392723	0.211668631960747	0.210539750412851	0.209777884790243
46	0.456756205935684	0.45690427719304	0.456833500679611	0.456521488017856	0.455948128077062	0.455095875936571	0.453949988274459	0.452498702615963	0.450733359431555	0.448648467619146	0.446241715365479	0.443513929693484	0.440468989113708	0.437113694672627	0.433457605309781	0.429512843796377	0.425293879642192	0.420817295249454	0.416101541294361	0.411166686867151	0.406034169340356	0.400726548301116	0.395267267213654	0.389680425803673	0.383990565503405	0.378222469684303	0.372400979847802	0.366550828451823	0.36069648862545	0.35486204066669	0.349071054925236	0.343346490438887	0.337710608512239	0.332184900292657	0.326790027304163	0.321545773838106	0.316471010064049	0.311583664709834	0.306900706161671	0.302438130849494	0.298210957806864	0.294233228325981	0.290518009665308	0.287077401808647	0.283922546319562	0.281063636383182	0.278509927178417	0.276269745777325	0.274350499824509
47	0.525587051387742	0.526281683149076	0.526759121460482	0.527001620343349	0.526993500207827	0.526721314392149	0.526173974484039	0.525342834528004	0.524221735167579	0.522807009636771	0.521097454268984	0.519094266811221	0.516800956301585	0.514223228583345	0.511368851691348	0.508247505366335	0.504870618844951	0.501251200857754	0.497403665466155	0.493343657004739	0.489087876990133	0.484653915431779	0.480060088551776	0.475325284505286	0.470468818301563	0.465510296767129	0.460469494072414	0.455366238064348	0.450220307410382	0.445051339363257	0.439878747797855	0.434721651048189	0.429598808979993	0.42452856866805	0.419528818003069	0.414616946526282	0.409809812777317	0.405123717438621	0.400574381565016	0.396176929197094	0.391945873670338	0.387895106946151	0.384037891305509	0.380386852759651	0.376953975544668	0.373750597077808	0.370787402762784	0.368074420039536	0.365621011081331
48	0.585064575553712	0.586592950544971	0.587916710688272	0.589021452857201	0.58989453706324	0.590525181825472	0.590904529496382	0.591025682454088	0.590883711635959	0.59047563937342	0.589800398881171	0.588858773049275	0.58765331538207	0.586188256026314	0.584469395839119	0.582503991373978	0.580300633522418	0.577869122352932	0.575220340451473	0.572366126802479	0.569319152968484	0.566092803041207	0.562701058556919	0.559158389301688	0.555479650683673	0.551679988124039	0.547774748717924	0.543779400243329	0.539709457448718	0.535580415428655	0.531407689799247	0.527206563309271	0.522992138466298	0.518779295717172	0.514582656696217	0.510416552040054	0.506294993262435	0.502231648183941	0.498239819417763	0.494332425422485	0.490521983644433	0.486820595284538	0.483239931237178	0.479791218760172	0.476485228446055	0.473332261074524	0.470342133934805	0.467524166214981	0.464887163063545
49	0.628672096065146	0.631093758217475	0.633328842233388	0.635365129246393	0.637191873764766	0.638799856804134	0.64018141739331	0.641330463506462	0.642242463814179	0.642914421920973	0.643344834964037	0.643533638587384	0.643482140379336	0.643192943874355	0.642669865178943	0.641917844193542	0.64094285227648	0.639751798040889	0.638352432799552	0.636753256984169	0.6349634286715	0.632992675155928	0.630851208321106	0.62854964438701	0.62609892844577	0.623510264052391	0.620795048006026	0.617964810344434	0.61503115947829	0.61200573231264	0.608900149138819	0.605725973030341	0.602494673439062	0.599217593661904	0.595905921831752	0.592570665077676	0.589222626497554	0.585872384589382	0.582530274794929	0.579206372819667	0.575910479405524	0.572652106247017	0.569440462756383	0.56628444339895	0.563192615335977	0.560173206128603	0.557234091273171	0.554382781355618	0.551626408630877
50	0.665853295122653	0.668955583442949	0.671893917889908	0.674656793131666	0.67723400758389	0.679616693775862	0.681797331652114	0.683769745914075	0.685529088725563	0.687071809272444	0.688395611780522	0.689499403658898	0.690383235452262	0.691048234259787	0.691496532216384	0.691731191540221	0.69175612753519	0.691576030804815	0.691196289790837	0.690622914601007	0.689862462941081	0.688921968819921	0.687808874557065	0.686530966491731	0.685096314672846	0.683513216702428	0.681790145810107	0.679935703154926	0.677958574281501	0.675867489600523	0.673671188717793	0.671378388400294	0.668997753941481	0.666537873669636	0.664007236331859	0.661414211081087	0.658767029793164	0.65607377144496	0.65334234829168	0.650580493591298	0.64779575063598	0.644995462863679	0.642186764837742	0.639376573897796	0.636571582301433	0.633778249693014	0.631002795753391	0.628251192902555	0.625529158946223
51	0.701209777462539	0.704750787586522	0.708152377173639	0.71140333907582	0.714493645832478	0.717414465640411	0.720158164313407	0.722718294362409	0.725089572463272	0.727267846672064	0.72925005479969	0.73103417537139	0.732619172576655	0.734004936565831	0.735192220376403	0.736182574679639	0.736978281432001	0.737582287400313	0.737998138409226	0.738229915038035	0.738282170374417	0.738159870317943	0.737868336818193	0.737413194332642	0.736800319699005	0.736035795536205	0.73512586721759	0.734076903399521	0.732895360037444	0.731587747779766	0.730160602596295	0.728620459472247	0.726973828979777	0.725227176526128	0.723386904069774	0.721459334092773	0.719450695618227	0.717367112065523	0.715214590742482	0.712999013782109	0.710726130341835	0.708401549894806	0.70603073645541	0.703619003594826	0.701171510116657	0.698693256277648	0.696189080454024	0.693663656170152	0.691121489423061
52	0.727078580796596	0.730873151788776	0.734550888325335	0.738100974060735	0.74151363579158	0.744780150514714	0.747892841268695	0.750845062809176	0.753631178243011	0.756246527787817	0.758687390835581	0.76095094248439	0.763035205664941	0.764938999932232	0.766661887921621	0.76820412038609	0.769566580641743	0.770750729154457	0.771758548905134	0.772592492076647	0.773255428514311	0.773750596325172	0.774081554900861	0.774252140574897	0.774266425058839	0.77412867674272	0.773843324893745	0.773414926743137	0.772848137414044	0.772147682612858	0.77131833398204	0.770364886993604	0.769292141248634	0.768104883038649	0.766807870019017	0.765405817842311	0.763903388599985	0.762305180923637	0.760615721602091	0.758839458577031	0.756980755187885	0.755043885545693	0.753033030925643	0.750952277078685	0.74880561237391	0.746596926695335	0.744330011028935	0.742008557688641	0.739636161143059
53	0.741038628140517	0.744972973635675	0.748809696971192	0.752538334123613	0.756149332384954	0.759634053283149	0.762984766565266	0.766194636153177	0.769257699017791	0.77216883793103	0.774923749047123	0.77751890523927	0.779951516077357	0.782219485280083	0.784321366413581	0.786256317540892	0.788024055455176	0.789624810056264	0.791059279357157	0.792328585535739	0.793434232378748	0.794378064400725	0.795162227861149	0.795789133848535	0.796261423551403	0.796581935792587	0.796753676865521	0.796779792678531	0.796663543185692	0.796408279060046	0.796017420546598	0.795494438418181	0.794842836946422	0.794066138792601	0.793167871718322	0.79215155701378	0.791020699541159	0.789778779292469	0.788429244364324	0.786975505256722	0.785420930408517	0.783768842888796	0.78202251817062	0.780185182921495	0.778260014753207	0.776250142882455	0.774158649662629	0.771988572956404	0.769742909328064
[truncated: 70 more columns]
