# Supplementary material for: Reconstructing spruce budworm outbreak severity: a comparison of paleoecological and tree-ring signals
Source: PLoS One. 2025 Aug 12;20(8):e0329406. doi: 10.1371/journal.pone.0329406 (PMC12342301; doi:10.1371/journal.pone.0329406)
Supplement: S8 Dataset — (ZIP) [file pone.0329406.s008.zip › BoisJoli wavelet data/Coherence_Lepidopteran_scales_GSI/coherence_wavelet_significance.txt]

V1	V2	V3	V4	V5	V6	V7	V8	V9	V10	V11	V12	V13	V14	V15	V16	V17	V18	V19	V20	V21	V22	V23	V24	V25	V26	V27	V28	V29	V30	V31	V32	V33	V34	V35	V36	V37	V38	V39	V40	V41	V42	V43	V44	V45	V46	V47	V48	V49	V50
1	0.97434873840567	0.96098636493799	0.940507603462099	0.916754375919932	0.874675875705871	0.837361185513874	0.819933606482346	0.820606858639042	0.820740279962508	0.814739691296815	0.834095825434539	0.841917006574296	0.840710192377127	0.833846041130065	0.83989880130661	0.835908415018412	0.845176242139178	0.847244673158202	0.851791212954351	0.855045760235249	0.85824778014622	0.859203665948151	0.849477309313696	0.842114894952027	0.844541644975844	0.845766558087831	0.857774855958699	0.851793260621119	0.84767726356861	0.837204836355309	0.840011179118735	0.831832476909101	0.852034412624888	0.855820240224171	0.85732352783103	0.863119945392583	0.850574530946033	0.854758154952254	0.860158726993137	0.846919737829922	0.845849380531036	0.847627099065213	0.840604390029575	0.846342940192978	0.846307282261769	0.852341211856494	0.852646548175935	0.863010866417437	0.8637924949871
2	0.966118794408304	0.953297084130408	0.931282700625214	0.897500524844543	0.864250407811885	0.81024832592488	0.779457418887628	0.787581632662294	0.784860942263284	0.77899724766273	0.790882433738909	0.815148657612325	0.811636880996777	0.804598127427521	0.804736544029542	0.809904145348686	0.817707236300511	0.813137264151516	0.824142604697395	0.824977171872601	0.835396249781267	0.833845538617616	0.816617661223234	0.811841559834763	0.813493208078895	0.816045750224644	0.820727597402571	0.828440269970978	0.819224091419205	0.801294508655516	0.806387817447552	0.808243110651102	0.82254498521316	0.834141579760615	0.832644926584696	0.838801242079117	0.828255736854272	0.816461276644244	0.826857502064669	0.821471267934096	0.822996424764435	0.81428101060254	0.812600799188661	0.819328671041652	0.818358864966088	0.828193060645987	0.824806655690577	0.835113859132533	0.831892867642421
3	0.957211274494859	0.942443274005356	0.919976226593497	0.883485184206126	0.83291231189464	0.784419507786744	0.761320724513921	0.750194552551828	0.755345784543379	0.751389058949315	0.7467953633917	0.769687031525711	0.770037435445475	0.776061513148293	0.781274997631985	0.781230651463974	0.788363021930445	0.783127900400235	0.79472657315701	0.795584326742919	0.805692603743995	0.801383766883662	0.78427618878679	0.766973765522654	0.769683834183482	0.780547131448097	0.796286745677385	0.796690048420043	0.788565849505321	0.763741825525938	0.772999623095241	0.770032055464236	0.792624309987405	0.798022624048632	0.803561355204582	0.808786596612162	0.798430910689702	0.780684522202599	0.797874473698656	0.795202231616063	0.801428331771673	0.791525452450623	0.775420166637286	0.786609110437061	0.784254788725431	0.791194496504099	0.794735880078334	0.793640706480052	0.792395984690694
4	0.947830880029912	0.931500049107661	0.903616094867169	0.868544190396877	0.813721662976801	0.758891842990859	0.731165196689899	0.71576071965055	0.717878721676516	0.721169060285205	0.721968201525811	0.724481852910769	0.731624089356954	0.734498913607614	0.752029845422519	0.74600947424708	0.743940696315229	0.754193287911623	0.758672678142137	0.764891054059862	0.765983699661833	0.771761556107988	0.766493362194462	0.742047194234026	0.745075157141473	0.748271880567777	0.761791751456694	0.757321046178835	0.743525516139653	0.733937537605561	0.727165685279457	0.739902815224758	0.759235377006922	0.770013954952074	0.772888894263686	0.773375967012032	0.765286987171644	0.760608690250543	0.765098501943421	0.76709215195717	0.76686646265637	0.756070317467603	0.757649593284468	0.758842344245608	0.754610458699918	0.760952113548966	0.762347072266456	0.758336300045705	0.739802319108943
5	0.935115509594359	0.919962136666615	0.892652659331327	0.849980119630151	0.797040056747221	0.741865926182654	0.700904448591416	0.679890522891513	0.685455709913211	0.682333661555686	0.696846609710882	0.692866800229389	0.700612693575571	0.706104040943066	0.70816754442055	0.711973004434519	0.710966383799291	0.725754968273068	0.723315836610468	0.735632423072567	0.733697221677441	0.738970364617805	0.725490080108189	0.725529554272055	0.718899206373118	0.722031495068265	0.725811708092022	0.719752375500495	0.713654377207512	0.710812933004698	0.702909026948471	0.710100522167478	0.736058345848894	0.733429131621041	0.732526964263946	0.73685816987186	0.734544226229471	0.735279879401416	0.749707084533441	0.737379063224792	0.738643470393944	0.742743906405183	0.736716166773892	0.742952480734302	0.732062220196499	0.730554953227248	0.739030515647575	0.727803149173778	0.710993689104523
6	0.923269947766545	0.904044692616028	0.874498983465974	0.830249847543362	0.772507309068507	0.721275355226072	0.682015040392029	0.664670625566468	0.668770910961075	0.659782838203369	0.668085391062412	0.655855697419061	0.67595356664768	0.691462144758517	0.688129804017599	0.68999926122173	0.698275654206065	0.705384706093528	0.713055673139514	0.71499062215421	0.710758634585094	0.712953343906095	0.696555716028425	0.703671120890969	0.705956056832085	0.718261866788398	0.709430070843653	0.700430305067337	0.696739469543326	0.696493004769142	0.690431083844841	0.70824830622237	0.717727523797684	0.713818848706624	0.708015386682377	0.710427156370348	0.711194568600901	0.721593310314832	0.727438216957319	0.732792543776752	0.735600586576516	0.73641171860559	0.732832485515773	0.726358350124037	0.713436113176925	0.722809140573514	0.715117249090679	0.717153206725486	0.711654104820553
7	0.920086650005394	0.899338752060854	0.870455866049764	0.821193975802723	0.760555968955446	0.723671623236228	0.675944029284644	0.674986565621615	0.6611807418907	0.647057498244746	0.640571859556555	0.652661918803171	0.667823846910987	0.6821159152212	0.684262647624781	0.690532676387558	0.697566300988131	0.699660226890227	0.709952923433166	0.704896268174458	0.70131904262035	0.70793001641777	0.694759691528972	0.694364119179949	0.707997373625079	0.705446223236547	0.688255468370797	0.681255642037509	0.68773807703555	0.680034665303968	0.680208076283949	0.686909245820658	0.690835953098269	0.701292476258122	0.701841862664394	0.697019162106858	0.697815615623969	0.698320348260879	0.719837457209083	0.723321354381652	0.724973713633174	0.72775787960371	0.717914923154523	0.717009551221117	0.712022930591533	0.707898422110611	0.712885967643763	0.708184480488715	0.706867321285815
8	0.911776625866075	0.893215877436909	0.861879766301011	0.819916586285043	0.769566495302387	0.716851785492112	0.680460977551066	0.669193232614184	0.655686727361189	0.64641292001501	0.650810561277387	0.671692049669741	0.6777985570305	0.686029549414908	0.688866430341347	0.683989567785851	0.697813969671552	0.697997509344646	0.706281604163224	0.708184478488208	0.699835322290249	0.6895828436762	0.703278161318152	0.704286597404468	0.696456859317052	0.694879105807074	0.686488979266483	0.677283598214175	0.675418581388043	0.678580172571258	0.670808693769303	0.683435109664827	0.685996361264932	0.693648139322814	0.70227761048554	0.701836812596544	0.712105733130815	0.707347990749097	0.721079003005519	0.718735123061521	0.713669021993945	0.722719625143463	0.710700761163775	0.711170055397126	0.70935649067004	0.712160336432322	0.708120506253844	0.710726673538135	0.721047599844062
9	0.908350131173497	0.893293920454204	0.866069977357909	0.830384828675533	0.781463670647085	0.732792578178692	0.695274795230015	0.665579433227773	0.648251762950076	0.649069098688415	0.666633228041257	0.689375854977381	0.691972410527744	0.698434546694211	0.685567299275765	0.692054610984353	0.68445770979963	0.696540441903667	0.703862386270272	0.707749757088622	0.693969921080521	0.700631745915914	0.690920415367761	0.690244765971738	0.685487493118762	0.684302165106669	0.672620685026517	0.678222126891136	0.684561016133391	0.688758372043236	0.692709405957151	0.695200526156979	0.707963643738422	0.694599124694596	0.705518398829946	0.702385485476875	0.719962491951866	0.730674681541903	0.715175124895781	0.718597792365093	0.710671214304337	0.710628542453754	0.713123512097348	0.696635615191458	0.696960060382676	0.693620379219411	0.706759838666505	0.700779195142536	0.70394380158
10	0.900646813358103	0.890720090681587	0.863501074443132	0.826311376882473	0.782302542473466	0.738837003357272	0.700907842860111	0.676089991188609	0.653793952991994	0.660726495831892	0.677784371753083	0.687918069237866	0.700847175841543	0.700292172072974	0.702836888758272	0.693283871887963	0.691516144923808	0.675895876245005	0.699199162652306	0.695925846720506	0.690157690445422	0.707885107618857	0.702516508444399	0.701369135545351	0.68973595801315	0.676102062762302	0.68156148621228	0.699522055524081	0.692001159092117	0.680869870961144	0.692386566803854	0.706220189112562	0.707381247250011	0.703049320111428	0.690129567073089	0.706970921659014	0.718089229779393	0.720117251896637	0.726140478761741	0.722140887498303	0.709971211635761	0.707911933168716	0.689415786928496	0.692327825925949	0.678903925814226	0.676760702486047	0.686136704640176	0.695402386889432	0.699389709304807
11	0.895879277259013	0.890176125408822	0.865893105840597	0.830889205699003	0.786801006260061	0.743838092921443	0.709356003589432	0.676722756078167	0.668321830819485	0.657120506431355	0.666738153488222	0.683550320284655	0.685604296075541	0.701332000112473	0.707328279968846	0.704989642179226	0.693531873442477	0.695795316277657	0.694703977234763	0.691847523785273	0.699823998519705	0.708111170429789	0.71030723019067	0.709211844541188	0.699609314784423	0.695191787339844	0.694503691959397	0.704341595573081	0.702129785577201	0.703464928275896	0.705910829462118	0.712265731196926	0.710876459459917	0.705550540557	0.7028457608687	0.706467193564519	0.697941460238055	0.709109205021614	0.707634244633208	0.710777517019536	0.695742012153806	0.676824974422507	0.670766304861791	0.672507524094507	0.682353751426624	0.692812285413251	0.683548307436057	0.690556932551816	0.696503261183567
12	0.886829740211681	0.87525228768069	0.860357619369395	0.830814523502206	0.793725616890166	0.752055636763367	0.721450582826558	0.703841989570686	0.689224349104761	0.675859167760676	0.687269806620074	0.693387166788451	0.698484913750088	0.687778774954709	0.69776677747817	0.688797936457445	0.68882648486307	0.70506038336753	0.706690309971512	0.704241706792415	0.703002746988418	0.706238709863338	0.708501571285949	0.707613919427889	0.702939541306192	0.700514065633235	0.706351414505211	0.70850092245593	0.71059141411454	0.720033470659557	0.72337665965542	0.718966160285934	0.712153044547801	0.712510345810097	0.707465036480473	0.711295858522305	0.695120007402366	0.705377809592369	0.707685536538951	0.706306114228918	0.699922369635942	0.686035515574947	0.681206709202372	0.681964005356113	0.683214720297772	0.687792375653406	0.676244422530989	0.696868200691924	0.705880673487643
13	0.878235693298524	0.873393214528519	0.860148362590343	0.839928600528779	0.804269058124522	0.778208811265405	0.742021274787586	0.728905686033221	0.716300862210807	0.693814677226074	0.690601261521859	0.695027969813573	0.693045499009541	0.686673688541686	0.679066872062527	0.686125408980532	0.688938654779786	0.703380852113258	0.69655797916408	0.70872334787867	0.717002062069269	0.721375994114128	0.713781131674691	0.709070606168574	0.708421392495683	0.696925927284525	0.701309230134288	0.720511936528271	0.716038644667179	0.728770866865717	0.729381730589541	0.727666391085112	0.729365609738928	0.718290235482089	0.719237407562534	0.711868381072395	0.707409503720905	0.705573556834779	0.699908679698967	0.704677068271298	0.702018598244793	0.69432203446605	0.687168075315629	0.698575617957773	0.691188341099703	0.689559722586475	0.686250767583223	0.687386280018116	0.696194115548877
14	0.86625556189522	0.865170812777823	0.855710105793074	0.835494164346624	0.814097327911542	0.790937524352555	0.764407913671671	0.745239335964134	0.729432831825456	0.709335324496634	0.694840715124963	0.689711141456261	0.682598026679031	0.687759806773909	0.682989693890685	0.677937010582294	0.688935847796547	0.701745091818614	0.700139889344107	0.705485246194424	0.710899726251364	0.716691619219193	0.720016123467295	0.712134580931821	0.705579414348643	0.712577875552943	0.709957033498303	0.722572780271557	0.715214954797592	0.72604695662996	0.72971096088314	0.718513411813851	0.735754184881934	0.730546592076536	0.723182989096291	0.709748164020361	0.70762513493195	0.711492187093094	0.708628350673583	0.706309556410959	0.695595254637935	0.695521401194707	0.696399885833026	0.702271208424295	0.690881814343382	0.698592405938569	0.704157209372903	0.694618150027283	0.706210707378542
15	0.856644054670061	0.860448800372914	0.855910663317101	0.843086872457089	0.83358838306086	0.808038552114672	0.773455593711191	0.753734308272282	0.725965962303842	0.709771333029443	0.706501729499496	0.691847345042451	0.68555723845443	0.684807069416415	0.687646525389931	0.69310430148185	0.688588499366582	0.695246490366937	0.703566344302776	0.706923011674709	0.711860685403984	0.716436501546175	0.714065105314183	0.711607744000899	0.711295797547055	0.71833455543787	0.714222603890255	0.710044834261374	0.710480482990558	0.712433965193243	0.725026683096368	0.72702754707637	0.726601702277921	0.722729477154293	0.720934698424901	0.711512170743754	0.708912344861563	0.707482099620066	0.707818088254685	0.705621962552202	0.700240828563857	0.69638632360074	0.691734703623529	0.698379670978941	0.6910213449043	0.699449683945556	0.705828106584722	0.706801327646732	0.707550225920044
16	0.850025247884083	0.855727647331132	0.843404599536009	0.830127189602064	0.816448741057342	0.799113981141068	0.77641174248832	0.748931252766865	0.724057162886632	0.711303135178542	0.697297186937837	0.690818513403854	0.685488974334338	0.673069532643782	0.690381624936026	0.699911177621527	0.690805852489851	0.695749065314243	0.701052569417596	0.711122396476386	0.710703335757788	0.718684030334908	0.711532897238736	0.710294831185279	0.719510679028634	0.722703633543307	0.721885416457033	0.715195390155825	0.71063636964779	0.713062607471465	0.721347165178449	0.728001597140942	0.722565352824154	0.721165825550792	0.719895042035762	0.719380561429034	0.715273291156464	0.715232463899788	0.710741590371801	0.709570714902972	0.710475233061702	0.702854373058834	0.70714736582724	0.702488490090239	0.705158803819291	0.708004997624459	0.715951591643486	0.708704088466876	0.70861422674976
17	0.845067882566728	0.848280719341551	0.837902829310173	0.828262781871558	0.821941632558751	0.805690512197963	0.777552855939105	0.766058962295134	0.742736897512918	0.724129922979519	0.71425390735463	0.70043924375487	0.695543877769153	0.687020739036569	0.693207595643445	0.697144908449016	0.691014819994593	0.697563595079663	0.704255670987854	0.704917619840345	0.700022265594087	0.702038572145621	0.708497458358431	0.712024220287099	0.714731628865994	0.715522437126292	0.718108787750132	0.706930434354786	0.70559094603396	0.710951018419321	0.716671900667951	0.710208121110561	0.7019101794738	0.708683946451613	0.719024871806252	0.709180827982244	0.708686070897993	0.706205305752053	0.711227752742935	0.713476008318004	0.708891382674567	0.706125688703639	0.698954868897099	0.70755295098686	0.723435700286292	0.726742118966503	0.709570175767911	0.713450892426029	0.710733907656702
18	0.839761284384464	0.844526453898067	0.840614317751534	0.835059061742803	0.827453747149518	0.805671153028154	0.791947098148164	0.764916678967963	0.74911904735926	0.727097594404427	0.707510576990099	0.692967996737416	0.683200257821251	0.67252517909462	0.68295023020808	0.689605489626881	0.687330777094373	0.685360636790545	0.691224727788996	0.692038981959057	0.699815229565861	0.698766620371885	0.702685586115543	0.707642598893422	0.712717329855068	0.718332851097933	0.718278491413079	0.720311012535887	0.716853240818344	0.71724291638827	0.716604445028498	0.70424925186884	0.705693677927245	0.704386863120017	0.710142856797066	0.701708007216111	0.717865421043591	0.722096392076773	0.716596593469621	0.708158806112658	0.709519834280815	0.720243343085059	0.716164253533817	0.715231616610335	0.711306983140455	0.710746721995056	0.706928305950433	0.707444344633619	0.697794255646461
19	0.832501223779655	0.837968689321941	0.840702663622359	0.827119882781852	0.810972998921804	0.800664916317627	0.789726338054081	0.769891421290657	0.745685534427627	0.72100965127921	0.705806577251876	0.705370140070115	0.69763307301061	0.695969929239496	0.701885815994361	0.704535015282168	0.697705714534113	0.691715655664158	0.687442959445128	0.695830750992171	0.70051365443734	0.700997420491656	0.706234151856496	0.709892279484711	0.704072941393576	0.706637800360622	0.706006894317822	0.703281201924797	0.703646381501272	0.695079263005971	0.706137170585721	0.705723272202755	0.703446302083654	0.711658636763123	0.712077591737951	0.723885088299032	0.720741410381505	0.729687592257721	0.71845073108848	0.723527607436778	0.706516409512351	0.718848122306501	0.716875086496888	0.71938102176124	0.708053738727543	0.710924250445694	0.714955133391822	0.702729055416052	0.712779343196429
20	0.822818817784182	0.821903819802221	0.821994309155095	0.812791653517496	0.805661156873616	0.799244133730406	0.783257493197963	0.769086137810336	0.745303189335895	0.728101723272234	0.713307415953012	0.708208137640606	0.709212368002473	0.708015877858257	0.704539332771797	0.69462485886696	0.696171595549413	0.695799363682783	0.69623049559754	0.699548231101327	0.705680502981375	0.699570968069274	0.696164177832351	0.697528774496042	0.698860417897928	0.696759885964756	0.708966674061146	0.712820604003254	0.719172404003105	0.715524635308577	0.702255049307075	0.694877274855439	0.707129581400188	0.706815535098391	0.717367754134875	0.723326699733467	0.723920022796457	0.723628886601346	0.718789760179716	0.724540448797248	0.718422930261105	0.715841254443187	0.71575972006156	0.716680085551299	0.716994800720178	0.724423239746133	0.724441688801515	0.72238021233906	0.70967528005641
21	0.809696289976596	0.817915232675693	0.818029981356758	0.813692544863535	0.811384885261624	0.80083683885028	0.787493788215772	0.771136185260754	0.750839881479123	0.743293741977319	0.726104929766581	0.721791078385891	0.709521902598152	0.707525771700694	0.702295766747062	0.697717396922747	0.69865878393814	0.696779222729354	0.700046621411406	0.703048398706159	0.701835343702743	0.703287452345821	0.707724204995278	0.70471344792016	0.704973709505922	0.712290527058343	0.714261708870572	0.7210078572455	0.730168286042717	0.72573283576313	0.729879561129845	0.717837068626335	0.719144618079852	0.721838173809952	0.717065135976823	0.725177628721039	0.720851536641446	0.719424060049927	0.71736141759063	0.719213964873595	0.716648151255239	0.710347114079663	0.710396222607395	0.714761250826086	0.723539273904853	0.724962286782182	0.725218870025046	0.721296057454445	0.72215278279575
22	0.797609502614349	0.803282706217379	0.803543722597548	0.802823687678952	0.802735924849884	0.796667512797396	0.786928531731106	0.778335722975369	0.773879773822885	0.758981565128801	0.749500143984162	0.744215757568231	0.729504767503926	0.713489181589522	0.705999512143159	0.688461970444207	0.681876153612257	0.673538737039884	0.683735416849476	0.682563269367334	0.686066132248764	0.687480583954109	0.698292478840361	0.704421058609822	0.705159894540321	0.710322722402272	0.719726581725084	0.727523006061761	0.724695174379504	0.727563616659302	0.726901516780303	0.72265701925256	0.720690721897068	0.71695932639765	0.716481373534846	0.709633770152943	0.7099430962233	0.711091502562593	0.717542813080042	0.715499899451655	0.718808563480979	0.718411779012333	0.719404033783155	0.711837945979564	0.708419869463701	0.706909133926453	0.70580121924654	0.709052569906732	0.708690728075421
23	0.784339131613958	0.790803548671339	0.796729862546082	0.80249942145563	0.800472278873248	0.793395184419267	0.788073946658932	0.78356496281903	0.777304938802065	0.770417328854066	0.756832161170616	0.745695267488684	0.736515783394139	0.728448021325672	0.71529665045595	0.698368582709354	0.688363050762876	0.683498569824859	0.688063090505474	0.691701478772861	0.687770891336789	0.68022202067711	0.687088751953114	0.686916521044434	0.70569647587761	0.715644187590607	0.708753717978419	0.71604034346727	0.724411862729039	0.721086971427874	0.720787135493439	0.723991831474247	0.720728836785922	0.712355036712509	0.703689914955936	0.694972793939356	0.697115661325015	0.691486982674426	0.697323529580456	0.705200247786115	0.70728901541373	0.704468454408425	0.701745286093205	0.704674691695018	0.692574949375456	0.69707702291932	0.692611679800561	0.697140730162078	0.706567668499073
24	0.764436729452208	0.773979064285543	0.773189273760224	0.7899493540788	0.799065969532526	0.801810941517423	0.797112694907528	0.788492866904019	0.779421037662897	0.772239197728389	0.757133992706412	0.745707020625518	0.742239114091057	0.723039657924696	0.712258167477562	0.697930524863719	0.695280801208388	0.689518875294076	0.684135439696938	0.688759391865209	0.685369432658909	0.675694961965335	0.677739184940303	0.686940021282344	0.699255331572972	0.705660779277964	0.712594271088113	0.705895317815443	0.712761312189411	0.722107665118251	0.713070385924118	0.711014933991329	0.709552019236965	0.710592125313325	0.710295996293336	0.710622887197358	0.701545015198224	0.705411053728312	0.709097349272317	0.701880365860305	0.694437772986498	0.69785164451571	0.70593399147099	0.701896414636545	0.694142625035338	0.692304215928433	0.683764597804272	0.687546581135206	0.689832739022423
25	0.750580443325571	0.755932989966183	0.761476160585554	0.771336911493444	0.774646937691031	0.782435518122425	0.783607208661021	0.778683251592106	0.778247200306758	0.763889251250751	0.754414370756537	0.745751238419935	0.739082562930194	0.73481967514659	0.730038791766588	0.719796848264912	0.71016353913474	0.709673066024347	0.704383901568271	0.694663781784427	0.691978335537812	0.690240984037804	0.693404348386739	0.696306574566617	0.697059097187512	0.689667680285641	0.691709354034457	0.695025520042823	0.700333672167501	0.706442689571668	0.709232390421758	0.711073909517234	0.712124268997515	0.7125857480454	0.714980915274675	0.698071296316315	0.698903784788822	0.694047075755604	0.699169492517758	0.707339138072198	0.712401421215704	0.700752092353116	0.689157940010696	0.684847225950485	0.68460164612303	0.685341780610541	0.680822649203163	0.684485251236743	0.681171111619497
26	0.727231111170912	0.739129703253845	0.753907422382977	0.763565149267254	0.768776795647489	0.771980545492401	0.774915874767405	0.772669244568442	0.771041314567942	0.770168883481576	0.764301613493829	0.749457761438161	0.746598113564004	0.743553525738429	0.730162088926653	0.722277174978922	0.718764000912013	0.715342975785741	0.711556285162078	0.704737185425579	0.706017264490973	0.704884512672589	0.70319129211316	0.704475511443817	0.70027642268647	0.702373605513041	0.69716935508583	0.701826307703545	0.694003502755538	0.702596712066614	0.699805699981418	0.705267332781929	0.708539023874547	0.705376459355564	0.708697194097494	0.698089708328525	0.685622019274975	0.690714438785146	0.702449271115294	0.701221157521837	0.691764217585596	0.690707931321997	0.690229861365222	0.688889476620599	0.688629687692269	0.688320782642008	0.687587412618138	0.689204975106476	0.686128330576355
27	0.726088673473111	0.735365750406388	0.739061969610975	0.738017559515033	0.749684300045073	0.75117926886454	0.757946377689751	0.763484704059999	0.767754230976304	0.760602732711894	0.75862276880714	0.754464896963746	0.753809951887711	0.744374327383598	0.737011603495084	0.739399454362256	0.731486065074838	0.735217693896214	0.720771115719883	0.714470080844905	0.711429290323179	0.71694252343816	0.717130054171845	0.708429110284923	0.70404061810739	0.70094732366002	0.701368770177823	0.694416236669948	0.689401187845657	0.689301697886365	0.689625403414586	0.691852614210127	0.691681314998464	0.68575533539481	0.68890055862111	0.692409409642882	0.696684769024481	0.693217721089178	0.692838720255509	0.697298417258782	0.705050266569918	0.699931979311455	0.705397860058849	0.698223645022238	0.696049679742579	0.690719589411941	0.683497534320677	0.6840556464493	0.68130834929434
28	0.718250104632329	0.722969371556359	0.72836594218701	0.738283237281825	0.753642168558102	0.760517586192249	0.758509241311183	0.755175995025926	0.757908597550996	0.760011272211892	0.763718395439075	0.76034561423777	0.752300891402119	0.750138049621045	0.741612005705284	0.732615567405048	0.730371593895342	0.729148118880509	0.71586526343021	0.715579197273763	0.711137548222396	0.706829065415939	0.699747013095267	0.695158672871441	0.693432190018256	0.691098440809863	0.689118437130745	0.691810432388683	0.693140740847267	0.695840920378455	0.68656080998448	0.683150828172446	0.69116746322089	0.689253424028519	0.685220095973038	0.683333442233193	0.68594827020569	0.686866401176324	0.683139562324895	0.68925134820829	0.691680514124236	0.695521497568089	0.692088023408407	0.687337603903115	0.683594258127764	0.682586993953591	0.68347974550092	0.681698596704844	0.67949193531345
29	0.706481853675572	0.714574424035997	0.728149425799076	0.734723898054277	0.738820902186499	0.749638365744247	0.758156439142477	0.759621137970109	0.753936665020698	0.756897743948587	0.758769159753295	0.754022602333245	0.753491758126153	0.744996811848256	0.744650652803287	0.742383269353519	0.734120566819531	0.73134955876753	0.729240914908399	0.726128766841265	0.718787903386747	0.710896765919707	0.709501165735627	0.709267870971593	0.705677277381156	0.701319712498455	0.698816816269383	0.693528809330565	0.69541626404127	0.693863445514155	0.689386569684999	0.685524784336383	0.684409426663421	0.679249565026175	0.678448294423432	0.671146249470789	0.672578521467289	0.670880446355051	0.668308808070125	0.672305808504117	0.671953207979351	0.671221374659354	0.672691161136676	0.671710027251971	0.67039258780056	0.669153176357395	0.667592327540757	0.671125810788695	0.668084207677441
30	0.709620724049923	0.721995948476782	0.729739280099025	0.735531300382606	0.739713298308804	0.749571940504415	0.754300097139346	0.759435909975785	0.760009742851074	0.768793371454696	0.769396980608987	0.76471970594308	0.762037475347645	0.753923092297971	0.753177555604151	0.74779157467132	0.750296178692342	0.7521096045401	0.746568694328535	0.735538508725741	0.72664518239831	0.732170100544583	0.726454144379301	0.726391480495477	0.726601698136817	0.716297974728023	0.717191907449295	0.710567010492792	0.706111887209435	0.703289115823259	0.703237376241164	0.697274737363562	0.693786786144426	0.690440091967642	0.68446110801744	0.680564002487596	0.685697258129288	0.684103595864591	0.682218564078503	0.678502435879721	0.677555349541947	0.674874251007888	0.677370241881009	0.674118060320564	0.673632873833986	0.676125254732633	0.675809947682047	0.677244493532203	0.675747022664783
31	0.707537352882897	0.715599161326864	0.722733001571567	0.730667060988831	0.738056913694508	0.74510175836576	0.753618049026343	0.753615689368093	0.756128335375047	0.754624242874683	0.754663862150801	0.755191737666853	0.757151993987602	0.756013190723022	0.757874907474202	0.754008409524117	0.761395846871828	0.758762550900496	0.749666997930598	0.751513640016344	0.74898803574042	0.750136243951508	0.743303437758602	0.736260610901193	0.731318079386106	0.727314887754794	0.727211514607266	0.722795777690742	0.718361585270271	0.722024860243164	0.721350181651513	0.707151609430129	0.70817099130286	0.705086005672569	0.6959065430028	0.69135584736259	0.684082154615329	0.686177418419412	0.685643179692973	0.686689562658258	0.680908442769152	0.678343132165864	0.676320237633873	0.676690811362874	0.680046073871828	0.678264901120706	0.684053580077973	0.688384130033252	0.681155658425023
32	0.711194021123216	0.720083874197157	0.726276408915631	0.729162738283917	0.730979384234564	0.735811139360421	0.734696907985896	0.739787496775022	0.741652024887752	0.743895277518956	0.750250617330702	0.752519302083647	0.754180734206463	0.757486486994879	0.761433402950483	0.760629101642927	0.763798569163673	0.761759106842596	0.759202692206672	0.757930856980673	0.753984277084296	0.748389670320367	0.748576751580596	0.744386090972272	0.744801987340246	0.737294004802895	0.734194418294706	0.730468086697269	0.721804026342338	0.713495791121512	0.711652110251018	0.710536495784642	0.704361651965393	0.701732774484831	0.697886410178106	0.697212016130109	0.691747054070348	0.687837291841629	0.686888113631074	0.687636819012132	0.687589896838132	0.687906415498699	0.692377707478315	0.688670612826445	0.685941847241485	0.680326261087418	0.683757512678248	0.680089904906425	0.68286261353663
33	0.691030891598367	0.708105124101003	0.722532644874494	0.730256827097178	0.735347647621717	0.736240895693573	0.734382591699846	0.738245600439533	0.738714594567979	0.744552300323659	0.744846197579469	0.750073013459639	0.753144379005692	0.757556059186369	0.754689753499209	0.751692624790426	0.74997463274006	0.757666356753733	0.7487715726356	0.748326781202361	0.744947577005255	0.746112843011962	0.741401886517979	0.743535162436247	0.737797857829669	0.730981461898148	0.725733147085983	0.717459068324784	0.714944075201302	0.712434850668355	0.715723253079288	0.713926691344639	0.710208954881562	0.697805600694708	0.693635405010092	0.693509431479087	0.689021348167254	0.688185655515423	0.688362676419396	0.693512187321538	0.693667929718826	0.69118211978158	0.688019084906035	0.679180670788462	0.679498530990767	0.678257100648673	0.680488397655013	0.681634054467079	0.682647598900363
34	0.683908085659504	0.696433515651583	0.702098961393365	0.710977175421959	0.719189667081265	0.721549397623904	0.728797366796992	0.737353063214815	0.733516954967213	0.726514524518054	0.735694984509583	0.736154773268391	0.74239898141343	0.74169264609343	0.745616468301284	0.739277187026128	0.737240119659787	0.73551392069483	0.735294071210277	0.733648034486122	0.733669699977932	0.731327760844416	0.740628466645459	0.73467310964452	0.733101534391993	0.731630448279375	0.732554115702628	0.730046278531082	0.72527711484846	0.720276649974021	0.724710383468328	0.724284618375681	0.72159637984477	0.719197572219293	0.715418785065454	0.71455427879544	0.713997052506025	0.70811245956816	0.704279491830069	0.697937156001703	0.693147921316775	0.69168077555565	0.691890629291466	0.695373428807162	0.692275122742191	0.695480875811689	0.695299915437976	0.690538499930986	0.688545207389831
35	0.675882229821333	0.682364949590309	0.689186529298501	0.697992521086727	0.703009942575778	0.707338512610414	0.712277815888313	0.715344342694711	0.715884361978398	0.71752008769822	0.722951488284511	0.726400228745532	0.726354851677739	0.724895548942666	0.726984893791629	0.728604713956485	0.724469674143211	0.721486031708371	0.720250343367222	0.722877250495374	0.721369360727881	0.71730557935583	0.716504112686031	0.718005532546863	0.720725577138455	0.720180425889248	0.720557719109355	0.723722179352412	0.722794384725344	0.718267708723233	0.714077045482372	0.716835271016188	0.720402326575259	0.713724517533062	0.709980090342578	0.709150054607352	0.712167350043328	0.712285746539566	0.711204590073303	0.70461452655327	0.707969954474971	0.708893741724723	0.703892593931379	0.704834965367387	0.704756619528647	0.706545696900996	0.705317099066805	0.703643967992891	0.702331646580409
36	0.662529432324011	0.665988002042725	0.666954233396406	0.670221794796455	0.689550654158857	0.686977539410514	0.689387845225677	0.694978569799385	0.694689923023721	0.700565805687596	0.698974566593594	0.700032927122373	0.701800288312764	0.706326281473874	0.711413013728237	0.713407573852372	0.714330298274591	0.710798932313598	0.707976027357678	0.713339857692398	0.715431401305338	0.708328334280614	0.704653615064437	0.701426564130972	0.704540228728747	0.706264439447624	0.707684471959772	0.706645431781354	0.705881580994545	0.704903989080131	0.704848649610605	0.701311763906871	0.699777160862025	0.705641241800988	0.70925088989714	0.715351745421182	0.71153475585012	0.721329322067303	0.716415567476342	0.718837389977178	0.718210195761341	0.71561222095672	0.717933910499933	0.718397930186049	0.721350081299925	0.721254018610137	0.71775055617852	0.708994614030159	0.707766201345095
37	0.664988423404075	0.666191870862655	0.670084262065572	0.670930801129603	0.669795140503824	0.674505646047268	0.680501941051114	0.678166039099337	0.690542477581453	0.694302541392873	0.69675271406887	0.69937767529703	0.697930169685182	0.702213970070251	0.708961247644067	0.708155534897558	0.711760144154038	0.710831850938083	0.710048835324357	0.708652650664937	0.710765258046748	0.713739044543339	0.710498445983846	0.704724403247169	0.703927084879225	0.705161884321756	0.704649611249528	0.703699024046966	0.706325819449896	0.705598816949478	0.706011182593041	0.705286705009797	0.705714399931798	0.704858658502152	0.712488696334928	0.718085994641106	0.7197649541056	0.718980253574953	0.717765627202746	0.713783709120101	0.717936064672592	0.722240992179605	0.72445766277836	0.721442865364719	0.720165539907834	0.714765494008519	0.718050908823262	0.715024187594028	0.71994007194334
38	0.648045262089836	0.644454690649369	0.644750837887052	0.649001158972682	0.653907529235255	0.6594249103137	0.665477490819844	0.668608265910553	0.674178123227291	0.681493950781493	0.683429976623192	0.684750327086588	0.687851368267555	0.691992105124836	0.693497140431376	0.693939910605844	0.694574614206026	0.700102227634742	0.699199459797955	0.702096956734944	0.700451531409673	0.702353573563413	0.705287200955653	0.701582467989572	0.699515592651866	0.703538518710672	0.708251268385382	0.7039232756687	0.69787555556912	0.693739105143722	0.697181189267411	0.700883151114434	0.703856047401176	0.708653321179607	0.712378324339289	0.712102203172736	0.719387153794324	0.721870248950082	0.719831993725876	0.722666869050667	0.724697005171277	0.722009533603155	0.716209830233227	0.712283966520061	0.708715663367612	0.709383227354248	0.713845334293348	0.714153788408302	0.706408017088652
39	0.656289183914779	0.659182185528045	0.660483680859039	0.660715760680565	0.662761946584753	0.663802738373294	0.662171951098203	0.662362706356134	0.665400295589684	0.668737787603909	0.672498299995277	0.675189102067317	0.684348244350893	0.683891041722394	0.685086552087816	0.685606586398684	0.688110628236216	0.693500778520702	0.700292631145701	0.697283471946839	0.699809189625009	0.700291131887398	0.702248436934041	0.710257576179631	0.715001335737191	0.712827874094212	0.714285861933171	0.710246446988114	0.709584495974877	0.710317915513163	0.708769875292496	0.710578922410133	0.706305376081124	0.703185617386948	0.703923334937186	0.710091569669784	0.710043005233764	0.709518139935435	0.709901748741743	0.712648773908951	0.715871466474521	0.71430368320044	0.714468728357303	0.710950252210565	0.7024042512601	0.700195469210585	0.702643345245519	0.701295421969899	0.698518499293814
40	0.664004238231813	0.672230029689527	0.669078158401214	0.669011351653865	0.671101859387657	0.674939741320533	0.676217921462243	0.679785266715105	0.679077660778009	0.680368845027803	0.688682324304134	0.691161249717323	0.690093718060842	0.692143752143935	0.692639066691254	0.695718804327141	0.700409383519447	0.701544350450236	0.702217025951591	0.70803128328365	0.714461104313485	0.717952370934955	0.71918644546699	0.722123124344084	0.720909764320638	0.718671792045994	0.721114523484247	0.726151099487105	0.722596580551294	0.717956722875199	0.716304807229845	0.715682512985733	0.717536544558635	0.71338873400842	0.707891339617906	0.708030703878367	0.70226241171638	0.697098879220117	0.700920065191783	0.702733675973765	0.702506330386056	0.701206800837634	0.700233991264911	0.699212954475659	0.700261632143803	0.703026197205068	0.702888479606458	0.704334036255185	0.704561106103399
41	0.676507519045903	0.673774490439228	0.670071048495474	0.675156336768734	0.680439750072132	0.683567549419921	0.681021291587559	0.688278003973891	0.688662123533877	0.686614314296549	0.691239934794828	0.691832120728247	0.695446749589718	0.703709844095981	0.706200482314527	0.70615138074992	0.714750591973979	0.714282050764236	0.718258434623045	0.717034993788525	0.717434185487053	0.717408116823798	0.718887882256648	0.72415378489671	0.724866658308043	0.724133033850053	0.71991116428921	0.716708666243587	0.714078214364848	0.710727875491314	0.713771960352273	0.708643190535746	0.703215777039944	0.701352080082174	0.70154386412453	0.697939381970842	0.697098375629737	0.697527773336174	0.699064550777342	0.69725165105985	0.697452890653621	0.693033823178692	0.70170990417896	0.702897915829348	0.700951310042401	0.703993622354503	0.701926949604854	0.701461822162153	0.711234224273851
42	0.683220767838807	0.681064212915322	0.677724180442889	0.675745593180799	0.67270030802643	0.674201905293761	0.68171843697667	0.688663915089695	0.69211880612477	0.697842914246059	0.698157190419555	0.699035537931401	0.696863047480943	0.701665306094458	0.705201775863316	0.708888898937329	0.708836436654198	0.712571719259872	0.713681373220322	0.717521059260547	0.717675412915836	0.714435254425876	0.716957382811195	0.719262748934997	0.722149912332162	0.726417086320165	0.726394923955673	0.724308876548532	0.724441680532284	0.723379192653057	0.721310451216203	0.720096474187516	0.718448622348245	0.719163459649811	0.714003924049489	0.717449525256718	0.716327471393703	0.71827548802674	0.718371757658188	0.719430598965218	0.720172529342391	0.724797323981008	0.721373384595521	0.719902428902191	0.718307140876885	0.719370308578633	0.719439441042144	0.716533184536118	0.718269470358408
43	0.678269036225545	0.680145374823182	0.687279783120983	0.689321571772652	0.69207185736281	0.696655357075867	0.701135403161889	0.701753386625634	0.706751870197884	0.707992226626787	0.714881917557934	0.710106322962234	0.711296141408391	0.710181349437178	0.706646044391799	0.708957859184781	0.712040767943598	0.721361098769858	0.726019577178538	0.723194360047594	0.723334459208959	0.727380673430247	0.728085652331423	0.733623253761722	0.73199279178575	0.732516635756116	0.73803073236683	0.737799719318477	0.735812564437862	0.73380781714354	0.733577313598729	0.734668573173723	0.73384747741955	0.729640095417247	0.731431810480038	0.729963426833576	0.731490242641319	0.732382691583959	0.728685170792641	0.724605896076692	0.723111057224388	0.721702147832841	0.724898127648885	0.721946631390487	0.718109871005094	0.714590548302686	0.712668520850042	0.715156396897666	0.719911918081619
44	0.687945370280472	0.687151735715445	0.691595127392019	0.694141760283542	0.694758110479788	0.695245720102579	0.691497750547744	0.693115232251083	0.698004667998761	0.703720819625322	0.705451878455681	0.707088175130243	0.70980893449046	0.712991406046411	0.719433494807691	0.724272982038579	0.724268821551529	0.723515824126806	0.725010239335131	0.730491870973213	0.733305786440938	0.733850089327793	0.737116957027042	0.73709663885429	0.741684974506718	0.734458555141982	0.740467212231214	0.738086053143698	0.735582714450233	0.734537621476805	0.735188473487399	0.734631317706335	0.732847205928217	0.733633283114711	0.732785399942814	0.730310109122161	0.734800017009775	0.735244544607215	0.733076299733473	0.730563629264276	0.733015623592638	0.729444965769215	0.724916391302306	0.724380494804093	0.723086805882614	0.723609319178069	0.723990036304046	0.724520860216039	0.727276167698455
45	0.691217167406944	0.693593792437087	0.697685824864032	0.700252978720838	0.697270611588873	0.69676051288188	0.697640306939827	0.700947629946085	0.706106182107796	0.711067469801188	0.714860429122129	0.715826890809945	0.715315253091138	0.71443973208868	0.717485143490809	0.717214155489882	0.715075342214425	0.714569038141675	0.718448213875676	0.722346230502575	0.720733512279584	0.72243676055159	0.723696056103137	0.726742837997843	0.731021311518895	0.730512497186759	0.732895805976574	0.733294175948317	0.73675118948963	0.73786863002744	0.737593338360098	0.736369757283475	0.738380231434319	0.737069762554036	0.737692058928627	0.736626506054706	0.734941757737513	0.733854694630154	0.734967286487668	0.73302745483068	0.733419378371463	0.734248947776681	0.737678091367717	0.738301031825567	0.742122248887252	0.745696339986641	0.748364524952826	0.746889066104759	0.744161050568147
46	0.705719973732434	0.704206766488064	0.703754086926728	0.703915530858718	0.708015201719931	0.713596299405923	0.716829721064983	0.71872942416197	0.721768720520015	0.723589639428021	0.725838400616325	0.729823924320198	0.731341760278859	0.729669056185065	0.732580872040773	0.733404910820903	0.733524332967236	0.739338078967386	0.741874670390068	0.742485877694327	0.742053899773823	0.738991853373666	0.736888583322904	0.739393988586441	0.73928748188185	0.744736846863161	0.746967365883449	0.747615953914671	0.750406509881492	0.745447537743094	0.747776861315228	0.750622159641702	0.75144349184297	0.75283030981819	0.755775019820912	0.757346195484109	0.75490122123867	0.75490219236466	0.757780452511066	0.757003844566178	0.755808089572695	0.755823034548946	0.756872865411916	0.754413020242263	0.755886737046755	0.753453915549672	0.755762788172992	0.758551387493967	0.758351039730303
47	0.711201458549045	0.71370570403277	0.716697589412718	0.720740199612824	0.723762622402285	0.724775182650654	0.725452069692268	0.725846869802136	0.725993408239317	0.726293278731063	0.728644319270971	0.728872496172633	0.733744099093366	0.739314278660679	0.739814244959575	0.740151997377369	0.740571481836262	0.740918680152687	0.742710064689863	0.745183773129131	0.747387521280726	0.751623023221106	0.749434038873472	0.752053592154272	0.755023349324538	0.75406444469631	0.756493942035142	0.759966965031148	0.759927090337752	0.763577453466276	0.761820761962008	0.762065339892845	0.762627121822099	0.765739806502588	0.765549714448247	0.766325158944986	0.765114752662743	0.765531193014567	0.76682596464562	0.76760190277559	0.772269384953341	0.771568378738002	0.768748231803262	0.767478776137563	0.767393529688805	0.765792655896952	0.765680310295802	0.764243902144058	0.760833289271668
48	0.731796677781918	0.732673089280235	0.732250663259059	0.735129276527287	0.738525568003284	0.740001308775208	0.741809725598575	0.742874154521071	0.745242860048318	0.747863799607529	0.7478431951413	0.750050409877296	0.750205677337936	0.755429064206924	0.757232009705684	0.760462117162235	0.763676428889792	0.766932209350571	0.769794467256043	0.769611928404386	0.771377022044806	0.771929065627477	0.772760667200453	0.774430545553153	0.776402576663048	0.776304956963168	0.775966753697895	0.775213470227212	0.774137468148948	0.772878754215324	0.772260882241368	0.772382171356001	0.772770308091395	0.774827389494959	0.773695558774958	0.77459335728285	0.776131345411751	0.779401526749819	0.777154204027069	0.776139780633308	0.778104930498397	0.776084918445209	0.774947657697361	0.777700106707665	0.775819806193304	0.775278066147036	0.775857756831258	0.776554585640168	0.778463714455124
49	0.752136579237891	0.747434707107882	0.750378356261062	0.751692971571675	0.752147913912239	0.754798258867635	0.756935324440615	0.759480312471755	0.7628825925637	0.765963650022494	0.766751925230654	0.767339763183727	0.768985315276928	0.772859215770764	0.775035445913795	0.774466050873938	0.775164483497777	0.773932415833826	0.772697675108295	0.771462724202335	0.77097264974409	0.770987319780332	0.773327201398025	0.772620577379539	0.772615905215105	0.77464501578861	0.776377359804234	0.776189901620498	0.778150679976852	0.775014295638056	0.771591967289104	0.768039950027983	0.765120770251377	0.763629395491768	0.763622753793172	0.764365570600641	0.764972673601456	0.765294526102592	0.765999007257734	0.767842650003962	0.76844716021344	0.769313669334705	0.770620487290129	0.770384638087292	0.76852202637962	0.770192025954518	0.770996600789839	0.770730927094608	0.771324312589777
50	0.784746973903837	0.783860565516809	0.782021425234152	0.779175792164231	0.780335152210249	0.78136260668346	0.779733074784987	0.781500899820051	0.781541350751448	0.780419758110148	0.782154240284388	0.784023694298726	0.78473516694706	0.784538645020537	0.785050936350143	0.787077433050291	0.787039640520349	0.788136178466787	0.789229498564982	0.79067698295201	0.792120666367784	0.793458492790215	0.794611137105102	0.794853026384488	0.794762248334057	0.794681934490628	0.794606064654791	0.794552735031406	0.794759240269422	0.795242925103443	0.794486861399537	0.793441958062598	0.793930948437086	0.793859590284282	0.793073395610448	0.791753355449845	0.790522434058339	0.791290997589831	0.791703371682464	0.792928253697229	0.792848138750037	0.792145509374072	0.792211318297496	0.791550192613048	0.791201239914672	0.79233114945547	0.792399677412729	0.793113106281428	0.794191415992403
51	0.814332835819737	0.815057219990126	0.816159721651389	0.816545459640172	0.81742026198408	0.818255462460938	0.819079210786286	0.819892368854909	0.820649984134969	0.820568462712686	0.821304271277458	0.823111672876951	0.823945760628578	0.82441186686013	0.824422847881895	0.825701436354276	0.826429443278283	0.826118319211451	0.827266743988847	0.827232098046497	0.826501486985683	0.829348560978844	0.830250034357351	0.831061201143203	0.831397708419562	0.831916536346046	0.831315357604513	0.830847364062868	0.829932653160224	0.828949673272537	0.827862199146353	0.827614274580861	0.827883105325998	0.829578356084076	0.830764974483359	0.830862244872195	0.829944713310492	0.829011551277906	0.828291436813384	0.829426602328547	0.830445842347711	0.83134979671481	0.832139240391372	0.832713687637049	0.833399996369623	0.833898591287825	0.834171126749075	0.834403143081089	0.834527195380995
52	0.841098872964531	0.843114876681159	0.845043200225475	0.845246381754423	0.844717349660669	0.845771450791847	0.844955236186845	0.845946652671064	0.847654436298936	0.849125250003055	0.849935852537479	0.848713281521305	0.848964111811683	0.849206460690783	0.847916171754672	0.846567063715943	0.84529861833165	0.846366517580916	0.848245613266016	0.847496957545093	0.84865459868491	0.849970695391293	0.850538233440587	0.850183947702006	0.851148540735771	0.852145196204395	0.853170588025372	0.854221628371677	0.855295463310232	0.856328478443347	0.857377265042327	0.857869221583613	0.857551753069444	0.857221499039191	0.856879174315468	0.856998373894912	0.856858041185311	0.856564977442219	0.856285645889194	0.855988904542677	0.855752134160126	0.855645988883272	0.855417224798702	0.855232570964625	0.856875385153681	0.858330280973764	0.860363325667924	0.862426487631143	0.862129505073234
53	0.872620103249985	0.872180883921463	0.872682364966606	0.872361666149607	0.871424300916661	0.870721414993053	0.871019279028718	0.871103123055938	0.871997756496356	0.8716277647813	0.871627464765336	0.871067464666126	0.870629941926304	0.871011350030913	0.871242311995638	0.871574911037408	0.87187903997932	0.872309996960233	0.873776450332413	0.875180467856953	0.876439626081028	0.875230982916931	0.8749015530699	0.875875468897808	0.877017030201489	0.878180628296169	0.879512674422656	0.88098635694359	0.882413278317285	0.883362644529081	0.883706295495269	0.883979113911834	0.884438602112118	0.885094374952361	0.885615693729667	0.886129938927089	0.886512642156428	0.886816716485404	0.887182888148678	0.887620910197087	0.887812870473419	0.887592668718424	0.887294645624327	0.887053143528472	0.886787363024611	0.886461534173067	0.886092740094044	0.885651219644155	0.885686422196979
[truncated: 70 more columns]
