# Supplementary material for: Reconstructing spruce budworm outbreak severity: a comparison of paleoecological and tree-ring signals
Source: PLoS One. 2025 Aug 12;20(8):e0329406. doi: 10.1371/journal.pone.0329406 (PMC12342301; doi:10.1371/journal.pone.0329406)
Supplement: S8 Dataset — (ZIP) [file pone.0329406.s008.zip › BoisJoli wavelet data/Coherence_Lepidopteran_scales_GSI/coherence_wavelet_t.txt]

x
1	1900.4108
2	1901.4108
3	1902.4108
4	1903.4108
5	1904.4108
6	1905.4108
7	1906.4108
8	1907.4108
9	1908.4108
10	1909.4108
11	1910.4108
12	1911.4108
13	1912.4108
14	1913.4108
15	1914.4108
16	1915.4108
17	1916.4108
18	1917.4108
19	1918.4108
20	1919.4108
21	1920.4108
22	1921.4108
23	1922.4108
24	1923.4108
25	1924.4108
26	1925.4108
27	1926.4108
28	1927.4108
29	1928.4108
30	1929.4108
31	1930.4108
32	1931.4108
33	1932.4108
34	1933.4108
35	1934.4108
36	1935.4108
37	1936.4108
38	1937.4108
39	1938.4108
40	1939.4108
41	1940.4108
42	1941.4108
43	1942.4108
44	1943.4108
45	1944.4108
46	1945.4108
47	1946.4108
48	1947.4108
49	1948.4108
50	1949.4108
51	1950.4108
52	1951.4108
53	1952.4108
54	1953.4108
55	1954.4108
56	1955.4108
57	1956.4108
58	1957.4108
59	1958.4108
60	1959.4108
61	1960.4108
62	1961.4108
63	1962.4108
64	1963.4108
65	1964.4108
66	1965.4108
67	1966.4108
68	1967.4108
69	1968.4108
70	1969.4108
71	1970.4108
72	1971.4108
73	1972.4108
74	1973.4108
75	1974.4108
76	1975.4108
77	1976.4108
78	1977.4108
79	1978.4108
80	1979.4108
81	1980.4108
82	1981.4108
83	1982.4108
84	1983.4108
85	1984.4108
86	1985.4108
87	1986.4108
88	1987.4108
89	1988.4108
90	1989.4108
91	1990.4108
92	1991.4108
93	1992.4108
94	1993.4108
95	1994.4108
96	1995.4108
97	1996.4108
98	1997.4108
99	1998.4108
100	1999.4108
101	2000.4108
102	2001.4108
103	2002.4108
104	2003.4108
105	2004.4108
106	2005.4108
107	2006.4108
108	2007.4108
109	2008.4108
110	2009.4108
111	2010.4108
112	2011.4108
113	2012.4108
114	2013.4108
115	2014.4108
116	2015.4108
117	2016.4108
118	2017.4108
119	2018.4108
