# Supplementary material for: Reconstructing spruce budworm outbreak severity: a comparison of paleoecological and tree-ring signals
Source: PLoS One. 2025 Aug 12;20(8):e0329406. doi: 10.1371/journal.pone.0329406 (PMC12342301; doi:10.1371/journal.pone.0329406)
Supplement: S8 Dataset — (ZIP) [file pone.0329406.s008.zip › BoisJoli wavelet data/Coherence_Lepidopteran_scales_GSI/coherence_wavelet_wave.corr.txt]

V1	V2	V3	V4	V5	V6	V7	V8	V9	V10	V11	V12	V13	V14	V15	V16	V17	V18	V19	V20	V21	V22	V23	V24	V25	V26	V27	V28	V29	V30	V31	V32	V33	V34	V35	V36	V37	V38	V39	V40	V41	V42	V43	V44	V45	V46	V47	V48	V49	V50
1	0.0273233835074247+0.0010063019313272i	0.021284210989238+0.0015437439186145i	0.0132424212046106+0.0014881842621932i	0.00689457575302889+0.00111890505056159i	0.00330152016252788+0.0007598258079538i	0.00167165155837774+0.00053222511038082i	9.89133240458484e-04+4.08131740910918e-04i	6.758781373326e-04+3.39258242286929e-04i	5.05640110702235e-04+2.99931446470648e-04i	4.0172377171283e-04+2.72446446956233e-04i	3.37926148081269e-04+2.46984690525613e-04i	2.9965816597298e-04+2.23554833399569e-04i	2.68371639306268e-04+1.94641996862116e-04i	2.30483385570463e-04+1.5290157934318e-04i	1.85632511751096e-04+1.14439671657775e-04i	1.36587230867499e-04+9.3590371120694e-05i	7.96353668011825e-05+9.15545862542859e-05i	2.7494202676297e-05+1.19284076921372e-04i	9.64377539541e-06+1.66286886689916e-04i	2.4691480059943e-05+2.0352164011623e-04i	5.8879546235324e-05+2.27671450595478e-04i	1.04098498192598e-04+2.29465108981203e-04i	1.32592030571226e-04+1.98495144899342e-04i	1.34887005365433e-04+1.56207749281188e-04i	1.26076137454378e-04+1.20310429413484e-04i	1.08228056156003e-04+9.7061472167864e-05i	8.30008875237639e-05+9.0656934717956e-05i	6.40569972161116e-05+9.32200262567196e-05i	5.92912676198356e-05+9.87163603996251e-05i	6.5162357871074e-05+1.08090449067807e-04i	7.6511478482337e-05+1.13058542445195e-04i	8.7019310619826e-05+1.01598982284227e-04i	8.9944461388752e-05+7.90337105005177e-05i	8.54931420821969e-05+5.98956533589652e-05i	7.15758070386336e-05+4.73032766179106e-05i	5.01708590240142e-05+4.38215498432453e-05i	3.6418965200782e-05+5.18544684153987e-05i	3.42220686278609e-05+6.43417524203606e-05i	3.62759801006804e-05+7.59036764648924e-05i	4.16414348035379e-05+8.30565442186775e-05i	4.94100200154466e-05+8.33442299326864e-05i	5.49126566288591e-05+8.04203906694281e-05i	5.64556703571085e-05+7.72630275669977e-05i	5.72817311726986e-05+7.38052653500158e-05i	5.94927269359507e-05+7.17576646034451e-05i	6.08788343364789e-05+7.11993336195193e-05i	6.09724446164349e-05+6.95608561698345e-05i	6.17014066603612e-05+6.7142277633677e-05i	6.15783550336057e-05+6.6170486728812e-05i
2	0.0353344564032515+0.0011912605255672i	0.0268383726091247+0.0016951474084313i	0.0157126081842327+0.0014977112990434i	0.0072809006531869+0.00099099521653223i	0.00288442023553068+0.00057386948158708i	0.00117340716176772+0.00035480762674099i	6.1090840405066e-04+2.60517009950018e-04i	4.07567512663699e-04+2.17617104632713e-04i	3.06461905881679e-04+1.98050420404274e-04i	2.44902195729364e-04+1.85761199239521e-04i	2.10435948579935e-04+1.72207840408813e-04i	1.96465599859704e-04+1.60396504784916e-04i	1.85909076486925e-04+1.41123943101653e-04i	1.6410996923639e-04+1.02665173755262e-04i	1.32319339773204e-04+6.3479824790938e-05i	9.431126963587e-05+4.01611650898569e-05i	4.18912122251385e-05+3.35958671640419e-05i	-1.20684399609863e-05+6.03216424259725e-05i	-3.0351026267394e-05+1.10728864384664e-04i	-1.3664909208779e-05+1.50870879893409e-04i	2.2607107448651e-05+1.79857582556294e-04i	7.2138365013851e-05+1.87220547392495e-04i	1.02830341886112e-04+1.56891672597359e-04i	1.03749106602832e-04+1.13500432442866e-04i	9.53949108509665e-05+7.8182355888118e-05i	7.90420795575441e-05+5.66568003980793e-05i	5.32698900793887e-05+5.33629553731126e-05i	3.38492440182953e-05+5.87108944124274e-05i	3.02554198172762e-05+6.61381272092841e-05i	3.76747088060424e-05+7.92382295580281e-05i	5.0667037224848e-05+8.87078608272388e-05i	6.29190494849224e-05+7.84946738916635e-05i	6.74525476792982e-05+5.48562514690224e-05i	6.51747527505607e-05+3.56413965549769e-05i	5.24303162446146e-05+2.33735033856534e-05i	3.00346118486138e-05+2.02259219728846e-05i	1.62758542101383e-05+2.94849396713494e-05i	1.56656840137722e-05+4.29679271758794e-05i	1.83996058193669e-05+5.47541054035214e-05i	2.39376374298164e-05+6.15762127017081e-05i	3.22938945195324e-05+6.08548819823982e-05i	3.77005010224309e-05+5.72057051996505e-05i	3.80857927107187e-05+5.39977088644821e-05i	3.80284495889841e-05+5.05837677952631e-05i	4.02274112494256e-05+4.90069713855212e-05i	4.14782699934223e-05+4.93404573945333e-05i	4.11865653464719e-05+4.80629410250075e-05i	4.21509216694693e-05+4.55477779343719e-05i	4.23308591225305e-05+4.49242911300497e-05i
3	0.0409830484622762+0.0012465743550745i	0.0304466951671395+0.0015828559652213i	0.016847962066798+0.0012382309935263i	0.00691556461748721+0.00067398979110005i	0.00213383617689044+0.00028849348393395i	5.70070483677921e-04+1.36446452099638e-04i	2.19343754753821e-04+9.8273152070173e-05i	1.50316415620597e-04+8.8549439783391e-05i	1.19990970484129e-04+8.7894836930094e-05i	9.71049973366347e-05+8.85697492683684e-05i	8.63532968870514e-05+8.57770811902108e-05i	9.01032384848293e-05+8.60610383428793e-05i	9.54450575874319e-05+8.03488716629509e-05i	8.86522022329092e-05+5.31076826150013e-05i	7.2780657477871e-05+2.12566433280051e-05i	5.27080833069395e-05+1.199491770372e-07i	1.55002750149432e-05-1.12139273143274e-05i	-3.0256152241409e-05+7.2354818190036e-06i	-4.59677742896414e-05+4.92828070228777e-05i	-3.19024966634084e-05+8.19416429610455e-05i	-2.745601035694e-06+1.08918968399757e-04i	3.9537863201402e-05+1.21050658459857e-04i	6.44317783380099e-05+9.74306094393524e-05i	6.16750358728281e-05+6.12055889956807e-05i	5.50453765931247e-05+3.33165266200409e-05i	4.4360099490025e-05+1.73014385002475e-05i	2.37362003158065e-05+1.72431953628244e-05i	7.9320875376833e-06+2.35461544974875e-05i	6.1814879264039e-06+3.02538001465505e-05i	1.28200017235866e-05+4.38495174349618e-05i	2.34984428188496e-05+5.59323875706736e-05i	3.37782208802174e-05+4.85536825187716e-05i	3.82152228729626e-05+2.78816888297336e-05i	3.8815445596501e-05+1.24319200762991e-05i	3.04989675104368e-05+3.1617943735381e-06i	1.16975891711142e-05+1.0179385191984e-06i	6.4372683507757e-07+9.66924934197355e-06i	1.7221314935392e-06+2.11235900247373e-05i	4.0978359910615e-06+3.02214273815528e-05i	8.2277440760585e-06+3.49573338210731e-05i	1.54890329283137e-05+3.31612763660915e-05i	1.97276542884438e-05+2.95890411838096e-05i	1.86725329310249e-05+2.71679817254231e-05i	1.769774086048e-05+2.44657122722384e-05i	1.96616445363054e-05+2.36393323564427e-05i	2.05897784130867e-05+2.48679835274584e-05i	1.98691189138425e-05+2.4112536495642e-05i	2.10187299024913e-05+2.17719709221301e-05i	2.17545905553236e-05+2.15615526616084e-05i
4	0.0435249876251568+0.0011987165960631i	0.031937895368594+0.0013004992693447i	0.0170948557495382+0.0008704899284103i	0.00648698753207595+0.00035721768643042i	1.63217808830132e-03+7.307786224902e-05i	2.31571005227724e-04+3.633058790305e-06i	2.25277691247499e-05+1.06640540334679e-05i	2.52898634209228e-05+1.89016801276327e-05i	2.73587116680503e-05+2.38203985752637e-05i	2.12707081636571e-05+2.73322056884383e-05i	1.91239842980164e-05+2.79607733028568e-05i	2.66876972094591e-05+3.37997688640992e-05i	3.5597896662599e-05+3.78738456880545e-05i	3.49865841201449e-05+2.37471760623009e-05i	2.9321223491381e-05+3.5300124713713e-06i	2.4730156604573e-05-1.13376554288685e-05i	6.3518216523786e-06-2.39484846196077e-05i	-2.41305534435097e-05-1.57418285149559e-05i	-3.45573446601243e-05+1.08966587133163e-05i	-2.49903511948368e-05+2.97768032694145e-05i	-7.5552328854414e-06+4.90440235043073e-05i	1.98931582093509e-05+6.29252254508023e-05i	3.39185933020304e-05+4.91000582090462e-05i	2.69863740736399e-05+2.47506272447624e-05i	2.22530718760936e-05+6.9896077771488e-06i	1.86117758493111e-05-3.0660893953714e-06i	6.82189526123843e-06-1.74248939448195e-06i	-2.46391194806257e-06+3.49513426447307e-06i	-2.38560893996069e-06+7.84237776913907e-06i	1.4085206581522e-06+1.87169138234296e-05i	6.6805768526284e-06+3.00003602724978e-05i	1.20029084014721e-05+2.53372234843282e-05i	1.46279142524167e-05+9.8761132375165e-06i	1.75241216781876e-05-1.999315984506e-07i	1.50947760814111e-05-5.3191600133242e-06i	3.11002884464955e-06-5.98189120057765e-06i	-3.97581136444862e-06+7.8946662149439e-07i	-2.42627963713289e-06+8.3108099808754e-06i	-1.5502279639145e-06+1.31635299255705e-05i	3.004654288781e-07+1.51442249850512e-05i	5.4637549467745e-06+1.29188093945736e-05i	8.2378071957857e-06+1.03704113428229e-05i	6.38376438138015e-06+9.25699375753128e-06i	5.03599759864992e-06+7.56630290914067e-06i	6.66740391655135e-06+7.31136021028391e-06i	7.23112529895019e-06+8.8937821978902e-06i	6.22437071340626e-06+8.53495101855205e-06i	7.32541275773069e-06+6.55940325379951e-06i	8.53028741211919e-06+6.57264943712254e-06i
5	0.0435535853771398+0.0011269361716701i	0.0320497133300781+0.0010257710422528i	0.0172416562467855+0.0005916110672926i	0.00659896200063505+0.000188267623271i	1.68968493838171e-03+3.36738092372e-06i	2.47229573873979e-04-2.1890272691306e-05i	1.27320988049695e-05-4.8767818300109e-06i	4.19910087441767e-06+2.71798694762854e-06i	4.82912633399354e-06+4.17210241858352e-06i	1.57091300276759e-06+4.87261608679356e-06i	6.3268936780787e-07+4.56955568481864e-06i	5.09044771532008e-06+9.98711906381475e-06i	9.9623813226664e-06+1.68604102360533e-05i	8.5834023852661e-06+1.14541839081179e-05i	6.07793344989767e-06+5.5577718120483e-07i	9.05135398478505e-06-7.91234433314893e-06i	4.7282084807138e-06-1.73427079996053e-05i	-1.06879560364289e-05-1.52637738621966e-05i	-1.57002413616863e-05-2.359987288616e-06i	-9.51787634368093e-06+4.76228862892916e-06i	-8.97958158832e-07+1.57932239632417e-05i	1.28921820953737e-05+2.83641666347029e-05i	1.70940971148502e-05+2.31833169945919e-05i	7.74450002977408e-06+9.73943144049118e-06i	3.69945537888765e-06-3.7271839286841e-07i	4.53843566377348e-06-7.0264047292886e-06i	1.05210229109835e-06-6.49862670442514e-06i	-1.60114109096561e-06-2.70258607901262e-06i	-2.9810944225668e-07+5.0741710206359e-07i	2.8492320247787e-07+8.19205656263713e-06i	1.260867006329e-07+1.63149970106376e-05i	4.896306833683e-07+1.30421314642677e-05i	1.1570677938297e-06+2.19429901504965e-06i	5.24725459218426e-06-4.05521553318737e-06i	7.75673383870939e-06-6.05140982633709e-06i	2.80169600418459e-06-5.1180010757138e-06i	-1.07137210588033e-06-1.2868288387943e-07i	-7.7793110017496e-07+3.83059428486049e-06i	-1.83478268635512e-06+5.14010848890758e-06i	-1.85439184825527e-06+5.0300845502499e-06i	1.3556647366586e-06+3.13468334834262e-06i	3.15386195287505e-06+1.95049463415895e-06i	1.550323287395e-06+1.98193903495884e-06i	4.4426144016339e-07+1.1816681583783e-06i	1.61882614726305e-06+1.13357325621875e-06i	1.85887510207061e-06+2.41701726767044e-06i	8.3712342890798e-07+2.23162217849853e-06i	1.6016154335716e-06+7.375341566602e-07i	2.83908307299504e-06+7.0077411378287e-07i
6	0.0422627871619988+0.0010952617211198i	0.0316487336568871+0.0008734906985988i	0.0177121040876583+0.0004754741143091i	0.00732023969366633+0.00016344225298782i	2.19496933062066e-03+2.511294938897e-05i	4.70975311050141e-04-4.464604300604e-06i	7.6383360048902e-05-2.3698562571242e-06i	1.2691332272674e-05-3.410851674013e-07i	2.60987806237643e-06-1.60864180748e-08i	1.02309343925245e-07-1.4141362158018e-08i	1.43780069049799e-07-2.24614736028775e-07i	1.98040639934181e-06+3.75346662900296e-06i	2.65299191216175e-06+9.29141748626246e-06i	-3.0016658854215e-07+6.86141712315901e-06i	-1.94781218655496e-06-2.6518310349729e-07i	2.68864461060594e-06-5.53938678445288e-06i	4.3996769297047e-06-1.02415857616278e-05i	-2.26205884362571e-06-9.27458593602033e-06i	-4.82483772497282e-06-3.94235498907174e-06i	-4.1424373857045e-07-2.18730623655037e-06i	5.48422970074953e-06+3.9765470071242e-06i	1.24077392407925e-05+1.37447466786252e-05i	1.16653124146832e-05+1.35026421618676e-05i	2.19250125304523e-06+6.6440812975692e-06i	-2.81674510972211e-06-9.293075018124e-08i	-1.77168028494427e-06-5.99897431721927e-06i	-7.0333477069497e-07-7.07819876310445e-06i	9.0670252980475e-07-3.80961165794766e-06i	2.5361404072961e-06+6.0797619862425e-07i	9.8189154147094e-07+6.93579751648665e-06i	-2.2147352393791e-06+1.19454137342584e-05i	-4.35573655889927e-06+8.91638673860319e-06i	-4.21992975669753e-06+6.0358832258288e-07i	5.1124974568707e-07-4.62066824709745e-06i	5.88066674732034e-06-5.60215508845171e-06i	5.8095262478508e-06-3.57207198930825e-06i	3.44638878411676e-06+3.9450613153938e-07i	1.52976454356505e-06+2.44649672466738e-06i	-1.14986526828155e-06+2.09253826922908e-06i	-2.13762304509469e-06+1.05156518568032e-06i	-2.17862451750381e-07-2.89611204943502e-07i	1.22486144436252e-06-5.5587312102004e-07i	5.19819186262121e-07+6.3952565455401e-08i	-1.10270498203133e-07-5.6139524620577e-08i	4.68422377345006e-07-2.1510817461825e-08i	4.25619137833626e-07+6.95151658893837e-07i	-3.82201681311869e-07+5.23430936854532e-07i	-4.4084010632502e-08-5.0880099826799e-07i	8.34324179111257e-07-7.56237342610997e-07i
7	0.0406096914836992+0.001116179112727i	0.031205698780737+0.0008423481533748i	0.0184590645872618+0.0004740808302114i	0.00838732251507938+0.00020396979529154i	2.9259177034509e-03+6.992809613823e-05i	7.87571060927801e-04+1.7299534124454e-05i	1.65854320598891e-04-5.12180809532e-07i	2.78789788884612e-05-3.9572400943234e-06i	4.03542145227663e-06-2.30992557058965e-06i	1.31318837931538e-06-4.9081277525349e-07i	1.94553619643326e-06+1.02823151189902e-06i	2.52314932697509e-06+4.72026746350352e-06i	1.4124333674735e-06+8.30746222749229e-06i	-8.0060981545965e-07+5.70208336352909e-06i	-2.172531537191e-07-1.16025702229278e-06i	4.52451027741593e-06-5.90240708691497e-06i	6.29467855953745e-06-7.34723372425789e-06i	1.13912284124504e-06-5.48045697192913e-06i	-2.50878260124507e-06-2.64206020020442e-06i	8.7259828248975e-07-1.28047070811735e-06i	8.25192731716064e-06+3.32569037814783e-06i	1.48270229071464e-05+9.9706346390403e-06i	1.39333434161474e-05+1.05113189769387e-05i	5.69468142784191e-06+5.68430692720125e-06i	-1.30833172026295e-06-4.7763832416681e-07i	-3.38063446878047e-06-6.28295656394063e-06i	-2.39911967017981e-06-8.00610368263778e-06i	-6.992015788285e-08-4.25138899400142e-06i	9.3456682574714e-07+2.35175990521342e-06i	-1.26150848172268e-06+9.09859649704058e-06i	-4.513973153197e-06+1.26522345971581e-05i	-6.04669074328512e-06+9.78996141107677e-06i	-4.46575369057922e-06+2.48110437861241e-06i	1.23112298379062e-06-3.53965658923921e-06i	7.8040964221804e-06-5.45430251732927e-06i	9.91071760130588e-06-3.72661783978563e-06i	7.57281518013067e-06-6.957526761676e-07i	3.47947996844937e-06+6.6609900558551e-07i	-4.94354689980781e-07+2.03497865939328e-07i	-2.13270622862787e-06-7.7901720431322e-07i	-1.11293720043675e-06-1.65892475623969e-06i	2.6234194493878e-07-1.60227240995761e-06i	5.1608999643851e-07-7.99334114066346e-07i	3.50461367632684e-07-3.30687089807343e-07i	4.01027229768022e-07-6.0657499435355e-08i	1.04287657715834e-07+2.46893899842924e-07i	-4.76359343587662e-07-9.442930449855e-09i	-4.53121845143914e-07-7.79356337701568e-07i	-2.057470425875e-08-1.25058910760585e-06i
8	0.0390493366754255+0.001170477887566i	0.0308396058078187+0.0008767598189082i	0.0192957503931042+0.0005179783838881i	0.00957153059241853+0.00025730556705182i	0.00377245170075306+0.00011827189615394i	1.18491827967637e-03+4.999313234611e-05i	2.95201935064053e-04+1.4856264609689e-05i	5.54948348653054e-05-2.648202192769e-07i	6.04542907015121e-06-3.01765565237765e-06i	2.51708559532333e-07-5.9878004113645e-07i	1.71373896670441e-06+3.48215577493923e-06i	2.80439082487637e-06+8.3533234637227e-06i	2.8102695274648e-06+1.11408208114114e-05i	4.00800926359019e-06+8.10924331158066e-06i	8.40701367783528e-06+1.12390553376968e-06i	1.3257712818877e-05-3.9901856291851e-06i	1.19728422376338e-05-4.8138163234404e-06i	3.58439669479452e-06-2.6363516506325e-06i	-3.09317313010805e-06+4.7227949500597e-07i	-2.5161893961548e-07+3.92949505413595e-06i	1.03223344449827e-05+8.5874203764217e-06i	2.04313298750505e-05+1.16317231574586e-05i	2.2394698989293e-05+8.8320642047283e-06i	1.55694487869474e-05+1.7662601506311e-06i	5.73695320485807e-06-5.4882243261296e-06i	-1.8323482971717e-06-1.04721363445426e-05i	-5.3850056364218e-06-1.06835978895645e-05i	-6.11090143117465e-06-5.04340364519496e-06i	-6.6896657646406e-06+4.02488453760858e-06i	-8.0718334012796e-06+1.24844372786929e-05i	-8.4559235160847e-06+1.68675522011988e-05i	-6.1348813823502e-06+1.5233422804112e-05i	-7.5263951054341e-07+8.61128154992662e-06i	7.09861106847121e-06+1.00970555415074e-06i	1.42620907479988e-05-3.7529258849055e-06i	1.64083585070904e-05-4.7896278168249e-06i	1.28273832402491e-05-3.9398181744393e-06i	6.51497917747117e-06-3.26085248186546e-06i	9.1836913380193e-07-3.11949600603198e-06i	-1.8605957831227e-06-3.21931841200092e-06i	-1.84469822097782e-06-3.38141617056604e-06i	-6.3028390011217e-07-3.06547734439789e-06i	3.3224177097898e-07-2.1191258680881e-06i	6.6423054317274e-07-1.11706405000943e-06i	5.4353114128203e-07-4.4827577595988e-07i	9.4552701833845e-08-2.41504884978947e-07i	-4.12471806324093e-07-6.08556373015523e-07i	-6.3030021526113e-07-1.35232679307624e-06i	-6.3047085475959e-07-1.99735592752829e-06i
9	0.0377003522448508+0.0012391865442893i	0.0305425495787834+0.00093159471798i	0.0201109578769735+0.000565402612863i	0.0107743783911909+0.0002991243919519i	0.00470831181821008+0.00015950691795689i	1.68449152494655e-03+9.166510432787e-05i	4.93016195154755e-04+4.9056950190086e-05i	1.13886279284984e-04+1.931710400928e-05i	1.63492503030501e-05+3.8549016305282e-06i	-1.46500927973925e-06+1.41158879412555e-06i	-8.3355236379932e-07+6.99738610455231e-06i	2.6962405305086e-06+1.49012747253491e-05i	7.275101003885e-06+1.97901682119793e-05i	1.46643254573661e-05+1.8466028708676e-05i	2.39622798603183e-05+1.23767045084747e-05i	2.90237598043764e-05+6.0839954511871e-06i	2.36899115439565e-05+2.8937374814201e-06i	1.03550837092078e-05+3.6994509996134e-06i	3.6033382008871e-07+8.21371741307748e-06i	3.3879274864398e-06+1.48308212055999e-05i	1.79651828008451e-05+1.95731989876218e-05i	3.33165808797291e-05+1.71905778768506e-05i	3.89292505810195e-05+6.2154875251893e-06i	3.19228354248845e-05-8.208226662006e-06i	1.67838343066278e-05-1.91567203144713e-05i	4.723633056197e-07-2.30052777418131e-05i	-1.19314016972233e-05-1.90967254867487e-05i	-1.91248763470313e-05-8.6472404935895e-06i	-2.21385786936026e-05+5.1022802528542e-06i	-2.12747710482627e-05+1.79578316793524e-05i	-1.57170714043058e-05+2.63985842639517e-05i	-5.6261921937316e-06+2.8053416392979e-05i	7.1885585411867e-06+2.24442005401908e-05i	1.98462900204615e-05+1.21862907929922e-05i	2.83642005938346e-05+1.7660347756983e-06i	2.92470369439511e-05-5.6940372097745e-06i	2.26960664616938e-05-9.7019685997786e-06i	1.27644847381625e-05-1.09573358289768e-05i	4.0215244749966e-06-1.02606198021243e-05i	-1.13677511310998e-06-8.70556287047051e-06i	-2.71517561233077e-06-7.25045210334817e-06i	-2.04627303340007e-06-5.9503347194476e-06i	-6.9552543600358e-07-4.46979247749297e-06i	2.6555190075305e-07-2.9362652734015e-06i	5.0338167246726e-07-1.83411919423547e-06i	2.0360833489096e-07-1.50664681847297e-06i	-3.0513432957495e-07-1.9260687498881e-06i	-8.6035928936623e-07-2.74846404083211e-06i	-1.50863047154067e-06-3.50728270146566e-06i
10	0.036556201309287+0.0013147191447128i	0.0302963590089942+0.0009860722817045i	0.0208714203535037+0.0005946312551138i	0.0119629816307623+0.0003060834341955i	0.00572074269482067+0.00016328644249737i	0.00229760127635479+0.00011131586080151i	7.85207625748141e-04+8.5258244061606e-05i	2.32525700431226e-04+5.8229338454739e-05i	5.97913620264204e-05+3.35225769766298e-05i	1.23369946516758e-05+2.05310478744742e-05i	2.4573566974452e-06+2.16626460797948e-05i	5.3242335607936e-06+3.16528484339621e-05i	1.55858996487842e-05+4.2188759074553e-05i	3.14721742281905e-05+4.68349782884656e-05i	4.7662280018179e-05+4.37669232260734e-05i	5.5025110394188e-05+3.55465132908192e-05i	4.7823723758704e-05+2.72713493683791e-05i	3.12153744150553e-05+2.42850784225223e-05i	1.92975644835211e-05+2.88101069570658e-05i	2.34955587986926e-05+3.66647054706426e-05i	4.22312456839637e-05+3.82669286317815e-05i	6.20639224301402e-05+2.55567205769033e-05i	6.85713853694151e-05-3.187766810347e-07i	5.61751964436916e-05-2.86780183602245e-05i	2.9616129764526e-05-4.73809888138058e-05i	-1.0999244679913e-06-5.06172700772643e-05i	-2.69341295579331e-05-3.96984574998811e-05i	-4.32685766476111e-05-1.95346455901007e-05i	-4.90836273049616e-05+4.3628760885181e-06i	-4.42941817032889e-05+2.71883583860211e-05i	-2.92219453253149e-05+4.47428966273288e-05i	-6.1629973646703e-06+5.29148400915548e-05i	1.99536877027112e-05+4.89287792920128e-05i	4.25530034335564e-05+3.40226550653679e-05i	5.52166036298143e-05+1.37462490063037e-05i	5.44884068104469e-05-5.2489193092135e-06i	4.23463276895608e-05-1.8426093812578e-05i	2.52177191666838e-05-2.42606577133699e-05i	9.793966306875e-06-2.38534176516724e-05i	-3.191950277726e-07-2.00046241535452e-05i	-4.8301866956651e-06-1.55061653549694e-05i	-5.2654456578674e-06-1.1701002085228e-05i	-3.64711446713621e-06-8.64600997802479e-06i	-1.7006155679783e-06-6.21763639050346e-06i	-4.01927562983e-07-4.63531222425297e-06i	1.69654071927e-08-4.14358215846621e-06i	-3.5311587260308e-07-4.61539120707018e-06i	-1.47869958468783e-06-5.55975653322131e-06i	-3.34696855482781e-06-6.36342110178443e-06i
11	0.0355887582823798+0.0014005702185745i	0.0300933185554631+0.0010392603342208i	0.0215731701343493+0.0006004733853385i	0.0131159725011001+0.0002616155555065i	6.77684705519212e-03+9.35143918148e-05i	2.99581878269629e-03+5.62052706711e-05i	1.1539198923705e-03+7.09715496662e-05i	4.04104979432057e-04+8.36365725198e-05i	1.39054665879429e-04+8.0075904283725e-05i	5.14481666532837e-05+7.0350997767578e-05i	2.29670564826288e-05+6.82160415707557e-05i	1.86559254354342e-05+7.89580943602842e-05i	3.0599692533567e-05+9.74855299961127e-05i	5.4269430046437e-05+1.13429226140398e-04i	8.0284290811483e-05+1.18226232559477e-04i	9.6198453985336e-05+1.10287075427555e-04i	9.50411496937786e-05+9.600437937224e-05i	8.23830544079376e-05+8.52052728978292e-05i	7.34056878756567e-05+8.2583538181385e-05i	8.03714975199358e-05+8.17562431323225e-05i	1.01110096864798e-04+6.8876840222254e-05i	1.19466534298328e-04+3.4526865322801e-05i	1.17520965680398e-04-1.6376595406228e-05i	8.84021962171512e-05-6.62144028434816e-05i	3.95339343336039e-05-9.65147577529572e-05i	-1.38423898182832e-05-9.90523268579056e-05i	-5.77988680706287e-05-7.75546451623808e-05i	-8.47462996606108e-05-4.16359097659882e-05i	-9.25593702453325e-05-3.307319025812e-07i	-8.13083761777498e-05+3.99023583831209e-05i	-5.22106331228527e-05+7.32117388683378e-05i	-9.4551455076151e-06+9.25673133198992e-05i	3.8183668946513e-05+9.18288170923786e-05i	7.85779248105616e-05+7.04347814403374e-05i	1.00487260987377e-04+3.5501116540253e-05i	9.88561806582981e-05-1.361979721887e-06i	7.76082300608175e-05-2.9725480746761e-05i	4.72320411159546e-05-4.43691950701438e-05i	1.87451931159746e-05-4.6049056403947e-05i	-1.2051850110954e-06-3.95016876843031e-05i	-1.12589199022872e-05-3.01545993928889e-05i	-1.34498778236014e-05-2.15931599648076e-05i	-1.09918372549779e-05-1.51153092713114e-05i	-6.8685450730939e-06-1.07952879776198e-05i	-3.17224574463972e-06-8.48487061851193e-06i	-1.0286378467405e-06-7.98602669225366e-06i	-9.2833475067747e-07-8.80390337153429e-06i	-3.0359150219776e-06-1.00908122694269e-05i	-7.1463391664004e-06-1.08776355267235e-05i
12	0.0347765518578363+0.0015142060918839i	0.0299347444605464+0.0011136473154543i	0.0222228794806686+0.0006078699875948i	0.0142171602328717+0.0001829034115459i	7.83399566389017e-03-5.687127732085e-05i	0.00372129301600334-0.0001179902642541i	1.53221903658262e-03-7.188088916243e-05i	5.57081801899002e-04+6.971706792645e-06i	1.88328717042505e-04+7.4559307205171e-05i	6.6616737300754e-05+1.19994812188916e-04i	3.0993613850845e-05+1.5266737941472e-04i	2.7228270261917e-05+1.85876245679472e-04i	4.3299578068336e-05+2.24334705154602e-04i	7.5918602035284e-05+2.60846471297613e-04i	1.16804292006833e-04+2.82798273543915e-04i	1.52621494499787e-04+2.82787906210219e-04i	1.73534442907542e-04+2.64592385988468e-04i	1.81158456369582e-04+2.38909481640316e-04i	1.868421727313e-04+2.12052730643766e-04i	1.99915095190482e-04+1.78410225817689e-04i	2.16146507296946e-04+1.25334622130841e-04i	2.18088227740291e-04+4.7276172752646e-05i	1.8817226693711e-04-4.3978222684009e-05i	1.23039612387063e-04-1.23245203518193e-04i	3.6840617220854e-05-1.67122671563388e-04i	-4.783605357778e-05-1.67308287235195e-04i	-1.12366210472153e-04-1.31852160153349e-04i	-1.48179483794917e-04-7.5996367089916e-05i	-1.54377585217928e-04-1.2551985373306e-05i	-1.32313134954467e-04+5.0392406635748e-05i	-8.3764612468678e-05+1.05253172638053e-04i	-1.4133691200617e-05+1.41396931952313e-04i	6.374461631071e-05+1.47931699172025e-04i	1.30590289257894e-04+1.21095346150203e-04i	1.6776895112045e-04+6.9042830568854e-05i	1.66351887444115e-04+9.092328127547e-06i	1.31658336443413e-04-4.0628006276647e-05i	7.98197393806645e-05-6.90975728167808e-05i	2.90445736987727e-05-7.53249569163766e-05i	-8.1831011765521e-06-6.58470348874115e-05i	-2.78014485256864e-05-4.95912970452373e-05i	-3.22575727204498e-05-3.35926684349367e-05i	-2.69911279545791e-05-2.14489463928552e-05i	-1.76417229096009e-05-1.40532697978658e-05i	-8.6277500370409e-06-1.09431093542922e-05i	-2.8008800028554e-06-1.10912099299529e-05i	-1.643525134666e-06-1.30885206029536e-05i	-5.498729015783e-06-1.52350249817014e-05i	-1.3593205921599e-05-1.58653623343798e-05i
13	0.03411167237674+0.0016928304425071i	0.0298383938612184+0.0012643592858675i	0.0228544210432977+0.0006916911549961i	0.0152952749244087+0.0001583297932356i	0.00890991798288375-0.00020444335789133i	0.00448320896197828-0.00036071829787638i	0.0019130279727693-0.00034942645623845i	6.54252447722474e-04-2.37400976803709e-04i	1.36709665486866e-04-8.4146624312985e-05i	-3.51882477111297e-05+7.20345498779893e-05i	-7.040263395777e-05+2.14446559689471e-04i	-5.5140680237936e-05+3.41226656595176e-04i	-1.5377288363574e-05+4.54218949982652e-04i	4.372171672396e-05+5.49278213206439e-04i	1.17567698080462e-04+6.15106367187332e-04i	1.95921320670805e-04+6.40992366854646e-04i	2.66868780778017e-04+6.25030246800996e-04i	3.23722793540517e-04+5.73859924303399e-04i	3.66080981725363e-04+4.9436952831335e-04i	3.92827577366901e-04+3.87293165707567e-04i	3.94748036576861e-04+2.51262378636084e-04i	3.56691319561684e-04+9.4255091345999e-05i	2.69906315620686e-04-5.9970839158977e-05i	1.43719118480467e-04-1.79294683388619e-04i	4.997211264525e-06-2.40019523085224e-04i	-1.14980784061598e-04-2.39168076848448e-04i	-1.95345200704839e-04-1.92458733826176e-04i	-2.30843465652556e-04-1.2119316558885e-04i	-2.25806878740288e-04-4.0398214179317e-05i	-1.85030251886864e-04+4.241731016509e-05i	-1.10973832630437e-04+1.19705237018958e-04i	-9.307045463693e-06+1.77635241775989e-04i	1.03862052964971e-04+1.99191836019418e-04i	2.01864196081696e-04+1.74829001717924e-04i	2.57195905174055e-04+1.11206958244672e-04i	2.55111637224706e-04+3.0072900957311e-05i	2.01357452122056e-04-4.2202013407613e-05i	1.18688942800503e-04-8.6876543648332e-05i	3.51575924515788e-05-9.92174042768503e-05i	-2.78188618651792e-05-8.66851925762238e-05i	-6.12788586959455e-05-6.21450587079481e-05i	-6.75777348832312e-05-3.717604928317e-05i	-5.55152771986237e-05-1.86647429338566e-05i	-3.54113007782862e-05-8.7727307264012e-06i	-1.60057091893233e-05-6.532478799691e-06i	-3.23599566967469e-06-9.41049118844455e-06i	-1.131033920182e-07-1.42488858560397e-05i	-6.948732147233e-06-1.78556797753013e-05i	-2.16514706449199e-05-1.76502713602177e-05i
14	0.033603450007252+0.0019938185219108i	0.0298477799948367+0.0015803700960902i	0.0235474818220963+0.0009837424132382i	0.0164585726011931+0.0003695687600809i	0.0101432543008438-0.0001235572173012i	0.00545515638007303-0.00042888959711051i	0.0024916470856686-0.00054585578133294i	8.78590525124466e-04-5.07415777520999e-04i	1.1731335036768e-04-3.52979909622691e-04i	-1.9396103045347e-04-1.18793585128051e-04i	-2.9684939859522e-04+1.62054353984625e-04i	-3.04622768643247e-04+4.59130846827421e-04i	-2.57773077536679e-04+7.4469150564324e-04i	-1.6701472090906e-04+9.92619238960923e-04i	-3.790783205482e-05+1.1781680198329e-03i	0.00011825589927261+0.00128128440198945i	0.00028295152786604+0.00129171187825178i	0.00043400729903737+0.00121082722627155i	0.00054921497291144+0.00104869494678401i	6.07632938553097e-04+8.20924876728201e-04i	5.91522708568217e-04+5.50033960412473e-04i	4.92976450778812e-04+2.68979375076231e-04i	3.23240188314628e-04+1.8934134361658e-05i	1.16032216050925e-04-1.62779162847421e-04i	-8.2034890284275e-05-2.58214514328724e-04i	-2.30325886205497e-04-2.75497930951941e-04i	-3.09704993131203e-04-2.40265503883504e-04i	-3.23949182097882e-04-1.78204704510244e-04i	-2.87792844335014e-04-1.02658373120328e-04i	-2.13001051572822e-04-1.6389517990441e-05i	-1.04346523177695e-04+7.6243365998236e-05i	3.2353490004329e-05+1.59551522476885e-04i	1.79169171003558e-04+2.09379534178346e-04i	3.03970651808351e-04+2.07054223610515e-04i	3.71727891519551e-04+1.52980428836728e-04i	3.62162555682631e-04+6.87921449254e-05i	2.81235715756744e-04-1.3593138070511e-05i	1.58630636307356e-04-6.7947139979265e-05i	3.35562252500665e-05-8.43566301377128e-05i	-6.17075918305901e-05-6.95442484993827e-05i	-1.1170094178569e-04-3.9349167955328e-05i	-1.18274074240652e-04-9.578970219438e-06i	-9.46049068340713e-05+9.8169566630953e-06i	-5.76552740106685e-05+1.59802502160167e-05i	-2.25177464657251e-05+1.13593851370961e-05i	4.1244777885302e-07+1.12559901141501e-06i	6.16468369191901e-06-8.92132562422098e-06i	-5.1472139115675e-06-1.38075165515475e-05i	-2.92214053371577e-05-1.0512482797897e-05i
15	0.0332669848002709+0.0024758179547601i	0.0300106309286387+0.0021532111744841i	0.0243881708541423+0.0016267918762618i	0.0178309729668336+0.0010333617751783i	0.0117055163840178+0.0004961927959759i	6.87423665721024e-03+8.494819018572e-05i	0.00357731378145074-0.00018213237006092i	0.0015928534845492-0.00030898098667793i	5.06129508243843e-04-2.964094812195e-04i	-6.9872414959035e-05-1.3909061927931e-04i	-3.90602746651881e-04+1.60305565307969e-04i	-5.76854094757001e-04+5.76668485021293e-04i	-0.00066109767186484+0.00105929443805217i	-0.00063927596665309+0.00154032497651067i	-0.00050727017018217+0.00194886139451933i	-0.00027917685638814+0.00222505523592268i	8.43897255674e-06+2.33065193913555e-03i	0.00030160063421549+0.00225419051442801i	0.00053961651120768+0.00201097126228366i	0.00066878893330668+0.00163964843288244i	0.00065699927428932+0.00119684096617163i	5.05828006064872e-04+7.48626265577073e-04i	2.54495552536207e-04+3.57053927555114e-04i	-2.98509979830841e-05+6.38404718467078e-05i	-2.74896607619964e-04-1.20839924204278e-04i	-4.29162901327552e-04-2.16034514103756e-04i	-4.77087983037189e-04-2.53527617949527e-04i	-4.34916731338963e-04-2.57270031267338e-04i	-3.31991707871019e-04-2.32845753360437e-04i	-1.91861055150697e-04-1.73893695360063e-04i	-2.63977501447445e-05-7.91620159006428e-05i	1.55237566273761e-04+3.4554867093663e-05i	3.33273452562707e-04+1.34858990082401e-04i	4.73459462894437e-04+1.9030333897161e-04i	5.38320303562766e-04+1.88619168807906e-04i	5.06537959900164e-04+1.43280925219931e-04i	3.86694666511368e-04+8.4402740117599e-05i	2.15714972523731e-04+4.1245581751473e-05i	4.31782868728135e-05+2.81203818050919e-05i	-8.86224164939986e-05+4.1125755749404e-05i	-1.58182676416472e-04+6.4914122372902e-05i	-1.67037652083418e-04+8.3113429376163e-05i	-1.32981439293079e-04+8.6005134400869e-05i	-8.00053447182594e-05+7.27641994076795e-05i	-2.99232271145133e-05+4.93589642423267e-05i	2.2756981924532e-06+2.47725578021051e-05i	9.79524180407535e-06+7.59300045494869e-06i	-6.58319614858881e-06+3.65843447267947e-06i	-4.02377965557168e-05+1.46449581178261e-05i
16	0.0330831697291116+0.003145901295546i	0.0303087948617619+0.0029904573061608i	0.0253516667346596+0.0026404723518705i	0.0193674234211094+0.0022063510998496i	0.013530260682172+0.0017878096810906i	0.00867123536744149+0.00143635473332282i	0.00512700030089204+0.00115587530066081i	0.00280595309777927+0.00093491595831816i	0.00137894056137324+0.00078243867974737i	4.79469083791965e-04+7.39864712937137e-04i	-1.63332326593639e-04+8.62285632745458e-04i	-0.00067992166281128+0.00118346891347547i	-0.00108391377318378+0.00168749245657822i	-0.00132868947155636+0.00230243739303968i	-0.00136560903581929+0.00291735509759077i	-0.00118471946099404+0.003412814920542i	-0.00083093966322265+0.00369216505971906i	-0.00039688609528373+0.00370371324326653i	1.89518198554e-06+3.44945389119298e-03i	0.00026072529374886+0.00298047202371168i	0.00031805888000456+0.00238151555816268i	0.00017511380386761+0.00174836338667759i	-0.00010551790809925+0.00116323203480197i	-4.23459635974502e-04+6.75667770098246e-04i	-6.77600583847327e-04+2.96642465639615e-04i	-8.00465861579941e-04+9.067120247285e-06i	-7.74489582320425e-04-2.10617983203559e-04i	-6.24664387235155e-04-3.72376735084382e-04i	-3.95470668327718e-04-4.66459747006693e-04i	-1.28082362801894e-04-4.7473998535819e-04i	1.48947417302684e-04-3.90948712665627e-04i	4.13796459705528e-04-2.34832788842984e-04i	6.40146216480219e-04-4.9529141809693e-05i	7.93612233649896e-04+1.16528820719331e-04i	8.41511324231618e-04+2.31060342417685e-04i	7.70041955390419e-04+2.88981631048115e-04i	5.96330342655939e-04+3.07406467645771e-04i	3.65998832725046e-04+3.10048441562537e-04i	1.36808410229618e-04+3.12255375884217e-04i	-4.2356463903664e-05+3.15233671802511e-04i	-1.46253655027912e-04+3.10404125781084e-04i	-1.76156617562659e-04+2.88517873398847e-04i	-1.52493873703592e-04+2.46934136513489e-04i	-1.03277661888709e-04+1.91587064615352e-04i	-5.4123366625221e-05+1.3424352863132e-04i	-2.26080648885742e-05+8.78144242339296e-05i	-1.67021577206901e-05+6.21869776680684e-05i	-3.57513595251841e-05+6.16114004450684e-05i	-7.28287249408493e-05+8.36541875342184e-05i
17	0.0329575103575184+0.0038814776665794i	0.0305991016951615+0.0038933800385068i	0.0262185993450337+0.0037327131837723i	0.0207352984877789+0.0034996923398056i	0.0151420389453165+0.0032871758118328i	0.0102189971962011+0.0031396456657081i	0.00637617841645634+0.0030440180811153i	0.00365180480222782+0.00295673632897821i	0.0018254951789195+0.0028486563205527i	0.00057561463789115+0.0027385725647723i	-0.00038239475404701+0.0026942944201577i	-0.00121396806886851+0.00280061272538393i	-0.00194921302194965+0.00311267534394214i	-0.0025206580042953+0.00362009347818838i	-0.00283012057100217+0.00423946585689209i	-0.0028158640915492+0.00483746877206068i	-0.00249574036093011+0.00527265768508586i	-0.00197311005991154+0.00543800468714056i	-0.00140643479914905+0.00528871487191983i	-0.00095629534922059+0.00484767212323479i	-0.00073128300952773+0.00418968387389847i	-0.00075402442148939+0.00341258297720144i	-0.0009601196000921+0.00260684434761591i	-0.00122886642849972+0.00183503920413276i	-0.00143119840264825+0.00112793509205545i	-0.00147377300986671+0.00049635838471335i	-1.32201156563167e-03-4.986287251487e-05i	-9.96896408250978e-04-4.88210265953183e-04i	-5.5356797620224e-04-7.84115033601999e-04i	-5.6753316323034e-05-9.06050848489166e-04i	4.3456998078252e-04-8.45766775680758e-04i	8.70312182870036e-04-6.30544092270695e-04i	0.00120652663992073-0.00031897799783534i	1.40587367717597e-03+1.803167319948e-05i	0.00144539121370423+0.00032046692866999i	0.00132746845954578+0.00055422632087038i	0.00108526218899122+0.00071189092474656i	7.76310240417984e-04+8.02331501621379e-04i	4.65618672022302e-04+8.37970172011255e-04i	2.06177985129476e-04+8.27508286037995e-04i	2.6020119373293e-05+7.76259367363512e-04i	-7.3574157431109e-05+6.90738522629678e-04i	-1.10468835640924e-04+5.82443536617125e-04i	-1.1035052247705e-04+4.67861459186363e-04i	-9.7182611084479e-05+3.65055339652073e-04i	-8.8010947372729e-05+2.8911865271404e-04i	-9.1733462161051e-05+2.48591312650066e-04i	-1.10194185503715e-04+2.43669399999871e-04i	-1.40338718785441e-04+2.6613727406343e-04i
18	0.0327587713678271+0.0043952008960483i	0.0307003144479887+0.0044139587809728i	0.0267375327008475+0.0042407352704796i	0.0215815636506475+0.0039831347596919i	0.016051411925818+0.003759064165713i	0.0108595301958254+0.0036504992052116i	0.00646970677163617+0.00367605981169342i	0.00305596459079042+0.00379610675544241i	0.00054952721890071+0.00394668566106184i	-0.00126211719030104+0.00408304909465404i	-0.00262376734351682+0.00420866511101499i	-0.00372136682284775+0.00437418751924562i	-0.00463300244264765+0.004647630020031i	-0.00533077841248115+0.00507228536841273i	-0.00572688051081768+0.00563449139397727i	-0.00574226997868338+0.00625697993341617i	-0.0053681410037147+0.00681982068058299i	-0.00469363399263279+0.00719783570016493i	-0.00388817887590986+0.00729728633981931i	-0.00314696110619061+0.0070774517538362i	-0.00262399763023289+0.00655159943530474i	-0.0023817059008942+0.00577166660514666i	-0.00237697221904447+0.00480712858174357i	-0.00248648664024813+0.00372880789123481i	-0.00255728273164118+0.00260343493941457i	-0.0024599084304677+0.00149753853952705i	-0.0021244296332014+0.00048355093120802i	-0.00155046211449187-0.0003601736169815i	-7.94868073281427e-04-9.59787553781284e-04i	5.1704498222e-05-1.26430355110102e-03i	0.0008881745856539-0.00126348265824395i	0.0016203504523706-0.00099560376027396i	0.00217237905303196-0.00053983592259588i	2.49520467399767e-03+4.4276468166e-06i	0.00257335904576912+0.00054252682865571i	0.0024280409175694+0.00100368305112636i	0.0021129455829561+0.00134842644207178i	0.00170151920042502+0.00156504630957407i	0.00126881277678599+0.00166060162180792i	0.00087446790434634+0.00165247615255398i	0.00055299565121159+0.00156340492342536i	0.00031366463535616+0.0014193026129404i	0.00014767729873012+0.00124762363171197i	3.776935399376e-05+1.07475887220385e-03i	-3.4060139768531e-05+9.22665595939537e-04i	-8.2475328481856e-05+8.0588329081367e-04i	-1.17813509869756e-04+7.29824723987433e-04i	-1.46704559759135e-04+6.90461113340636e-04i	-1.7324259938834e-04+6.75160393148991e-04i
19	0.0324833576948557+0.0043762884425833i	0.0306684421904666+0.004095411971176i	0.0270574171203796+0.0035074108353907i	0.0221763889667805+0.0027298512793181i	0.0166685344172027+0.0019257127042857i	0.0111431622062954+0.0012581292681666i	0.00606485647677276+0.00084639265292495i	0.00170432277923198+0.00074022933418864i	-0.00185241748616842+0.00092136121128145i	-0.00465453301909074+0.00132908598704432i	-0.00681842816270021+0.00189604587737379i	-0.00846145650673277+0.00257673252403631i	-0.00965449760038047+0.00335629505946691i	-0.0104060737941543+0.004238012753365i	-0.0106819457209071+0.0052184934530021i	-0.0104511650142593+0.0062647396736058i	-0.00973732481232687+0.00730463886461521i	-0.00864950247014917+0.00823453293054798i	-0.00737531133504594+0.00893924163344727i	-0.00613587141921284+0.00931559074595374i	-0.00512072613091125+0.00929146261043881i	-0.0044302571661008+0.00883675881254798i	-0.00404929453535034+0.00796708058741413i	-0.00386106254970282+0.0067428384853862i	-0.00369335204791864+0.00526550239347598i	-0.00337726308306706+0.00367036613440299i	-0.00279730510754777+0.00211375394802744i	-0.00191875673577299+0.00075345684664084i	-7.88901205407167e-04-2.75825790678768e-04i	4.82329108686198e-04-8.86752078551869e-04i	0.00175261642059399-0.00105609877625396i	0.00287917261703034-0.0008279365731506i	0.00374583335187407-0.00030128229187489i	0.00428167189576015+0.00039425277770633i	0.00446928479830745+0.00112711095070974i	0.004342149926542+0.00178815027597901i	0.00397209253762614+0.00230484847018413i	0.00345016198632335+0.002644097294555i	0.00286621264994908+0.0028063561644064i	0.00229282652608423+0.00281561960672332i	0.00177729696501194+0.00270897198711152i	0.00134202550111825+0.00252774083164951i	0.00099062999300139+0.00231081107446262i	0.00071581204991679+0.00209006421566068i	0.00050583547637789+0.00188781365883406i	0.00034835083969304+0.00171598192343754i	0.00023193125415947+0.0015764947993132i	0.00014631669005388+0.00146226667095389i	8.216011754708e-05+1.35848061931987e-03i
20	0.032390793157969+0.003885819564981i	0.030973089829625+0.0030755742425309i	0.0279456834370775+0.0017652898606875i	0.0236776317484888+0.0000633694459316i	0.0186319488844956-0.0018394652936927i	0.0132633620961666-0.0037047215402589i	0.00794457705293125-0.00529361835143672i	0.00293517287215293-0.00641353612184703i	-0.0016106477874247-0.00694960610052702i	-0.00561224593903601-0.00687296387383896i	-0.00902375210530541-0.0062258189932378i	-0.0118020806322013-0.0050919204490381i	-0.0138907520175096-0.0035656541305085i	-0.0152239131435877-0.0017319389073269i	-0.0157496773781328+0.0003370080176978i	-0.0154651665878464+0.0025700663558233i	-0.0144490619386792+0.0048791641739406i	-0.0128749745312878+0.0071452821496888i	-0.0109938666136695+0.0092166026329733i	-0.0090856405344903+0.0109217226358048i	-0.0073938534336181+0.0120953487636701i	-0.0060663031475081+0.012609931799552i	-0.005123183791135+0.0124050376870196i	-0.004463995103936+0.0115067696498461i	-0.0039095993468768+0.01003176776859i	-0.00326361334454947+0.00817367690287569i	-0.00237249194129484+0.00617389110092871i	-0.00116690848717275+0.0042820931728467i	0.00032448259510551+0.00271473848909415i	0.00198832641527116+0.00162042116888873i	0.00365918623125512+0.00105963571227544i	0.00516046036908241+0.00100301292757211i	0.00634273152393817+0.00134749098626589i	0.00711123863777866+0.00194538314624847i	0.00743793762250052+0.00263833451575742i	0.00735772377901781+0.0032876972065093i	0.0069521003524634+0.00379495454121443i	0.00632616736407566+0.0041095406474633i	0.00558563029357774+0.00422522035160184i	0.00481936644375094+0.00416879368666559i	0.00409041807284254+0.00398571482008833i	0.00343519730422523+0.00372654216931465i	0.0028683865111485+0.00343667889961269i	0.00239019739516562+0.00315029786442742i	0.00199321850662623+0.00288808176238131i	0.00166735152427376+0.00265763545241643i	0.00140254701582651+0.002455223392146i	0.00118978430757089+0.00226782835121792i	0.00102101307241646+0.00207521476562613i
21	0.0327637696944339+0.0037731876843216i	0.0320655387362958+0.0026407051763853i	0.0300790176243438+0.0008578953326043i	0.027053862081879-0.0015107592954778i	0.0232849172924796-0.0043060856808877i	0.0190410890752093-0.0072916310897771i	0.0145232461070906-0.0101876218678286i	0.0098611064185299-0.0127136354349502i	0.0051430185884165-0.0146293694635718i	0.0004609961115302-0.0157634184500614i	-0.004050034749404-0.0160239748659959i	-0.0081954108864624-0.0153916822823937i	-0.0117338305828699-0.0139011590505242i	-0.0144176247251436-0.0116213574022827i	-0.0160488215371514-0.0086441990852195i	-0.0165342548829359-0.0050859684855244i	-0.0159219334467727-0.0010988533160144i	-0.0144049094758796+0.0031160175376367i	-0.0122877292084227+0.0073049039052988i	-0.0099221965567411+0.01117532745957i	-0.007629810440123+0.0144291435689359i	-0.005633555464742+0.0168087877947493i	-0.0040191419228417+0.018144889278362i	-0.0027359973069091+0.018391729458747i	-0.0016351657106143+0.0176398949353829i	-0.0005299406230507+0.0161017454683787i	0.0007404517071198+0.014072733616555i	0.0022622831832102+0.0118777790884119i	0.00402513760954836+0.00981513408774311i	0.00592833353831715+0.00810992301147901i	0.00781017894960929+0.00688631125565574i	0.00948934368312026+0.00616223494624049i	0.0108063697074352+0.0058652074958404i	0.0116552607100572+0.0058631980604603i	0.0119991262651525+0.0060019188042687i	0.0118687097812779+0.0061395518092647i	0.0113470271620397+0.0061718768906925i	0.0105462339023599+0.0060441992860319i	0.00958363849404432+0.00575028624259131i	0.00856255654397909+0.00532156144943017i	0.00756114705101999+0.00481133759686412i	0.00662952485329632+0.00427877100857081i	0.00579324711622651+0.00377592795659188i	0.00506023456282222+0.00333956339107171i	0.00442828518315012+0.00298759777328577i	0.003891176950799+0.00271926184625651i	0.00344245186870773+0.00251757662637309i	0.00307695719572269+0.00235309203538865i	0.00279089367041569+0.00218831049961361i
22	0.0331838124713055+0.0054984097629293i	0.0333068544459248+0.0048381273437495i	0.0325254630909939+0.0035565140866854i	0.0310177177379567+0.0016361535767345i	0.0289595015195342-0.0008728724968518i	0.0264701729221102-0.0038525905102715i	0.0235887477062391-0.0071256572093762i	0.0202892541728542-0.0104707022407074i	0.0165293320125972-0.0136411681933379i	0.0123137568823634-0.0163841479235885i	0.0077488440345591-0.0184567588324765i	0.0030664235349605-0.0196395926872867i	-0.0013939301548985-0.0197489586346255i	-0.0052420115422985-0.0186508671191047i	-0.008118082340972-0.0162789977547442i	-0.0097744691215359-0.0126560429693227i	-0.010133386898924-0.0079137687369557i	-0.00930354974427429-0.00230378763412663i	-0.00755050915345539+0.00380956663946668i	-0.00522966307167761+0.00997965039482746i	-0.0027019147293538+0.0157301335149958i	-0.0002563630673013+0.0206212751094746i	0.0019391571865288+0.0243156983630675i	0.0038488303890188+0.0266281397480538i	0.0055425959570848+0.0275471843258266i	0.0071452124439686+0.0272242292638735i	0.0087784793829078+0.0259333254993638i	0.0105137414395499+0.0240124193401478i	0.01234618771503+0.0217999787665305i	0.0141945801737804+0.0195805284714705i	0.0159226504762606+0.0175489619394163i	0.0173734229141515+0.0157980907548794i	0.0184059230527478+0.0143282923372213i	0.0189248885517442+0.0130735986858504i	0.0188973499312544+0.0119359369283513i	0.0183541485202006+0.0108187953286202i	0.0173784392667582+0.0096531670331005i	0.0160860248454+0.0084116020706468i	0.0146034331973038+0.0071096631626354i	0.0130489735159797+0.0057970766483276i	0.0115200859673978+0.0045426928513037i	0.0100879346118988+0.0034177766547813i	0.00879816380189985+0.00248137152436678i	0.00767555207842685+0.00177005626264335i	0.00673007707825605+0.00129292640760832i	0.00596244928291482+0.0010314928306431i	0.00536811089440759+0.00094354826138026i	0.00493964344829567+0.0009698369695526i	0.00466818655138787+0.00104239816692346i
23	0.0319675511433078+0.0099072765744673i	0.032306638420582+0.0106787413543607i	0.0320088147805031+0.0110434046803807i	0.0312400139061593+0.0108784842804497i	0.0301498188596728+0.010075343608885i	0.0288252339400799+0.0085545249758602i	0.0272696569947769+0.0062842196195373i	0.0254154235938563+0.0033004704748106i	0.0231670989645417-0.0002744308382268i	0.0204618784296675-0.0042203346893295i	0.0173267953552326-0.0082198167244547i	0.0139123822364504-0.0118753508366672i	0.0104892484007356-0.0147449504037838i	0.0074056529235318-0.0163944102828691i	0.0050167903493424-0.0164599505712578i	0.0036059339088536-0.0147111175891187i	0.0033205522164954-0.0111014213176695i	0.00414195689272729-0.0057944950637952i	0.00589649464380582+0.00084284300027157i	0.00830342150184681+0.00828270444564115i	0.0110438184115705+0.0159074584533285i	0.0138297719354198+0.0230970277346729i	0.0164549078839718+0.0293146958143487i	0.0188149981618765+0.0341742885930713i	0.0208976056077108+0.0374764221778593i	0.0227488893944558+0.0392093184408528i	0.0244309716749539+0.0395180481256894i	0.0259836592334199+0.0386525745388006i	0.0274006291200866+0.0369081114819376i	0.0286243652659964+0.0345707887661816i	0.0295583109407861+0.031878229272934i	0.0300904716519767+0.0289997544770385i	0.0301207974160341+0.0260359578408893i	0.0295850382709025+0.0230333970605873i	0.0284698273010765+0.0200077789234195i	0.0268166823080346+0.0169684332193529i	0.0247155813047846+0.0139379218654732i	0.0222910408414023+0.0109628452320566i	0.0196847589001294+0.008114635441928i	0.0170387817547772+0.0054816642852063i	0.0144820797980575+0.003155772017972i	0.0121218767622902+0.001217054995981i	0.0100396245815083-0.0002795231494624i	0.00829056256237025-0.00131311241286801i	0.00690549761129314-0.00190025051458509i	0.00589368882951468-0.00209236677704238i	0.00524624689730682-0.0019684152567789i	0.00493996068662453-0.00162414273260667i	0.00494170764968996-0.00115975514256377i
24	0.0268625687652467+0.0155617347351864i	0.0260995324213313+0.0180073994683599i	0.0247244487772737+0.0202788505113061i	0.0229557189403137+0.02216206947586i	0.0210248335905411+0.0234122951973673i	0.0191335271320446+0.0237783216426759i	0.017423891741971+0.0230387924923204i	0.015969387417749+0.0210469978939261i	0.0147882276065284+0.0177770083304696i	0.0138734702430885+0.0133612217960392i	0.0132286267052044+0.0081086633117278i	0.0128956360564758+0.0024953653264325i	0.0129644694363007-0.0028771225032096i	0.0135597985746676-0.007352402051307i	0.0148081003902963-0.0103093076162042i	0.0167955593703326-0.0112559651948625i	0.0195306747260231-0.0099098297429406i	0.0229242560659432-0.0062472671221317i	0.0267939005806426-0.0005119232922251i	0.0308920999999233+0.0068202989502758i	0.0349496821250114+0.0151124975380778i	0.0387219277383243+0.0236594862511248i	0.0420247354676647+0.0317833312903304i	0.0447522624547609+0.0389138974100235i	0.0468737751589002+0.0446416074147483i	0.0484136539679059+0.0487371278960044i	0.0494226326586263+0.0511404289998439i	0.0499494734026866+0.051927581361854i	0.0500206002300196+0.0512665457681632i	0.0496317920898241+0.049372946548174i	0.048752201997569+0.0464741473393977i	0.0473378338287406+0.0427860617641054i	0.0453498025599996+0.0385032121992147i	0.0427723537715917+0.0337994607273899i	0.0396264779722264+0.0288350258685153i	0.035976574400073+0.023764948663369i	0.0319294854888226+0.0187448989150674i	0.0276268722465856+0.0139317607371933i	0.023232999952709+0.0094783516306067i	0.0189204132163135+0.0055234367727129i	0.0148557675444104+0.0021794981460005i	0.0111874793491619-0.0004787350211405i	0.00803614686643801-0.00242222530344872i	0.00548811861217126-0.00367012716163405i	0.00359225315110264-0.0042861404881821i	0.00235979163867536-0.00436923937800361i	0.00176722552285416-0.00404029578303092i	0.00176194164595439-0.00342672077118923i	0.00227017663741618-0.00264739716070843i
25	0.0172487008277393+0.0183065078011914i	0.0141398329305082+0.0213099293729194i	0.0102641656223023+0.0241804267076152i	0.005936857474163+0.026675473156286i	0.0015382572976793+0.0285134045878099i	-0.0025276118629759+0.0293996990137052i	-0.0058750456874969+0.0290658789234451i	-0.0081720849882905+0.027317441354748i	-0.009164575690265+0.0240837147597105i	-0.0086873623078242+0.0194598439822167i	-0.0066644597518024+0.0137302417670188i	-0.00310239707549095+0.00736453514867366i	0.00191844644364823+0.00098138074599672i	0.0082509236924619-0.00471814979247964i	0.0156855781335579-0.009038988370859i	0.0239542406911101-0.0113879238463836i	0.0327364044522386-0.0113596338438325i	0.0416721233619899-0.0087966429398927i	0.050383381954022-0.0038118552651163i	0.0585028293400108+0.0032300106257278i	0.0657056479044272+0.0117672540696813i	0.0717383707170219+0.0211203530761745i	0.0764384537957178+0.0305795892697811i	0.0797403813895977+0.0394853366474474i	0.0816673429354496+0.0472888834194497i	0.0823109726082209+0.0535875604138426i	0.0818042272507363+0.0581342526970342i	0.0802935411179057+0.0608263981768251i	0.0779158403490653+0.0616823016388661i	0.0747842126019264+0.0608128300368347i	0.0709836524721882+0.0583948408447309i	0.0665759969325046+0.0546499605741331i	0.0616114182975481+0.0498295336198444i	0.0561429106092594+0.0442044185967991i	0.0502401204518348+0.0380571802952177i	0.0439994967695733+0.0316741361265319i	0.037548822740166+0.0253354532263367i	0.0310454607323021+0.019302712855053i	0.0246688216584488+0.0138046810051153i	0.0186084654283099+0.0090231007142179i	0.013049754066324+0.0050808965941129i	0.00815911958569595+0.00203513394185574i	0.00407085237034384-0.00012356544280811i	0.00087696455977958-0.00146451299577511i	-0.00137877774759986-0.00210394344079637i	-0.00270207908109804-0.0021872243055384i	-0.00314457645478585-0.00186879003124301i	-0.00279609025354742-0.00129261551144491i	-0.00177376565617434-0.00057585067162061i
26	0.0063352197441481+0.0133348557908752i	0.0008649934593514+0.0147269534820179i	-0.0054830788434522+0.0157691755895705i	-0.0123031367557419+0.0162800494713763i	-0.0190841701169744+0.016067420560898i	-0.0252494703019481+0.0149492151803709i	-0.0302054168744183+0.0127815218829867i	-0.033393955607611+0.0094914512886813i	-0.0343428553546809+0.0051100354484282i	-0.0327084731332404-0.0002013291250886i	-0.0283070759191385-0.0061380336453704i	-0.0211324051410591-0.0122591435097085i	-0.0113587527202135-0.018017349859432i	0.0006699235630601-0.022811048384081i	0.0144634681454698-0.0260527440607401i	0.0294196586238807-0.0272437290105002i	0.0448666277264764-0.0260425592221509i	0.0601106526725666-0.022315106496238i	0.0744856903087855-0.016157038860119i	0.087400349385835-0.0078848413821514i	0.0983776273691838+0.0020023628616171i	0.10708303007986+0.012882457988225i	0.113337827560261+0.024080266821835i	0.117116112223477+0.034935903592184i	0.118526681457699+0.044861674264107i	0.117783060395454+0.053381500372874i	0.115166693566233+0.060151312461465i	0.110989094476591+0.064962716952243i	0.105558421220802+0.067734625274641i	0.0991546717561462+0.0684981554423878i	0.0920157877828685+0.0673792358488202i	0.0843348401416692+0.0645815870052894i	0.0762665533867094+0.0603708632642078i	0.0679400380748272+0.0550593085792566i	0.0594739269371221+0.0489896531037006i	0.0509901946458423+0.0425171847149092i	0.042623678843863+0.035989761461424i	0.0345255039653032+0.0297266388764047i	0.0268599741004914+0.023997996077187i	0.0197957822808019+0.0190076515222315i	0.0134933679460897+0.0148814888060283i	0.0080908128315675+0.0116635455065097i	0.00369076176063909+0.00932067771038881i	0.00035053330490464+0.00775542514099378i	-0.00192305318830527+0.00682543469171399i	-0.00317343259528465+0.00636680095363813i	-0.00348880302671102+0.00621812711173333i	-0.00299235437166173+0.00624207514676218i	-0.00182978706676686+0.00634163561209653i
27	0.00101410546936865-0.00105990126893137i	-0.00501036488342691-0.00324985995725243i	-0.0117697092324581-0.0061250436424134i	-0.0188302079732077-0.0097351959048814i	-0.0256480496852362-0.0140984335114259i	-0.0316038454816702-0.0191905900262289i	-0.0360489621326866-0.0249337372830783i	-0.0383597728252868-0.0311850181900372i	-0.0379947550059523-0.0377278007192417i	-0.0345487210615801-0.0442679260322235i	-0.0277984348914895-0.0504381300559114i	-0.0177344653634901-0.0558132542316821i	-0.0045753117007611-0.0599374743840373i	0.0112384957556489-0.0623625794664456i	0.0290706128583349-0.0626937360900459i	0.0481335613866572-0.0606368201639401i	0.0675479405323337-0.0560399825136877i	0.0864104798855963-0.0489221773693593i	0.103864043334611-0.039483096750756i	0.119162265966851-0.028092036580505i	0.131721990487224-0.01525697790052i	0.141158082273176-0.001578684650564i	0.147297404429511+0.012302964192819i	0.150171431548715+0.025762425099147i	0.149989762289868+0.038234703797136i	0.147099204116212+0.049249609240059i	0.141934748219176+0.058452230723831i	0.134969366124119+0.065610530866083i	0.126669071993133+0.070612816439299i	0.117458240595222+0.07345856653555i	0.107698055180303+0.07424573060346i	0.0976785898176438+0.0731565268662837i	0.0876228335792775+0.070442487766359i	0.0776993024726804+0.0664084933068759i	0.0680389956350926+0.0613951132096352i	0.0587524101773114+0.055758815143046i	0.0499430476155189+0.0498503370719275i	0.0417151067302095+0.0439924694703982i	0.0341745690668646+0.0384593101639501i	0.0274243379868152+0.0334594642540931i	0.0215552315399573+0.0291255178304972i	0.0166352853446175+0.0255114266344853i	0.0126999358651107+0.0225983760289772i	0.0097452738761529+0.0203084188828053i	0.0077258110245082+0.0185240364577972i	0.006557265170375+0.0171109082940784i	0.0061239292809774+0.0159407554508494i	0.0062894088649548+0.0149111789102457i	0.0069090128295683+0.0139599092322365i
28	0.0083422850183891-0.0208207495289614i	0.0047590738434761-0.0270005413527853i	0.0008588634085477-0.0340839202708252i	-0.0029914400386467-0.04197577755248i	-0.0063440082620472-0.0505191811758643i	-0.0086964558956147-0.0594946566644619i	-0.0095278907966378-0.0686228954863494i	-0.0083424408468658-0.0775709901675808i	-0.0047168883445309-0.085962370584165i	0.0016519583825784-0.0933907305702339i	0.0109052044142312-0.099438245950616i	0.022990344899771-0.103698145342394i	0.037645032467119-0.10580111356821i	0.054399687301119-0.10544411198923i	0.072600608057426-0.102419161133375i	0.0914528327411286-0.0966387362560856i	0.11007938600394-0.088154003147322i	0.127591138784566-0.077162428389532i	0.143159726335676-0.064002423194675i	0.156085184428807-0.049134481911572i	0.165850383770414-0.033110399265346i	0.172155972929453-0.016534111203726i	0.174932157715771-0.00001902976552i	0.174326833806895+0.015852888488687i	0.170672816889841+0.030565758995345i	0.164439636373168+0.043694973909618i	0.156177127483793+0.054921801753843i	0.146458609468334+0.064038021614361i	0.135830743433794+0.070942568682397i	0.124775419676112+0.07563276551864i	0.113686607655559+0.078192562076317i	0.102862483716853+0.078779509839977i	0.0925108013845866+0.0776112812992788i	0.0827637634982587+0.0749517582909246i	0.0736978154699486+0.0710963021842719i	0.0653538427164746+0.0663558789670974i	0.0577540907106004+0.0610401698023076i	0.0509134756733021+0.0554404545365364i	0.0448444995344807+0.0498136632235252i	0.0395564140243826+0.0443693296186601i	0.0350503506974829+0.0392611222930334i	0.0313127035348886+0.0345841633459592i	0.0283090892441658+0.0303785703732968i	0.0259807897630338+0.0266387439224864i	0.0242448467011722+0.0233270594938018i	0.0229981087052869+0.0203899721227283i	0.0221247078853532+0.0177742060754154i	0.0215058048036951+0.0154407172373375i	0.0210300829349063+0.0133744566739924i
29	0.0304097801500764-0.0372170197235221i	0.031820975727098-0.0458144986772913i	0.033410502621247-0.0552856385133074i	0.0353955403918573-0.0654435212941574i	0.0380296419575835-0.076033121464743i	0.0415863289110363-0.0867361908517906i	0.0463368819079447-0.0971808148312021i	0.052523267569036-0.106955397648162i	0.060327988043987-0.115626606361036i	0.069843534427043-0.122760607716285i	0.081044912890665-0.127946727766986i	0.093769189771608-0.130822407983626i	0.107705963795162-0.131098009825376i	0.122401970468931-0.128579667971481i	0.137281618139328-0.123188101415269i	0.151683260908818-0.114971189586786i	0.16490869985841-0.104108334773408i	0.176281159556883-0.090905239885968i	0.18520524665968-0.075778717727301i	0.191221547825543-0.059232389248121i	0.194048809229008-0.041825403183842i	0.193608093629908-0.024137350908298i	0.190025734696758-0.006733115404609i	0.183614901649424+0.00986866609339i	0.174838626584338+0.025220535241332i	0.164259693472116+0.038962723780843i	0.152484400770466+0.050830820404304i	0.140107635447073+0.060655481561536i	0.127665915962638+0.068356029784047i	0.115603285133599+0.073930218913879i	0.104252544492655+0.077442341296268i	0.0938317889494839+0.0790113244964201i	0.0844539785462228+0.0787997244950054i	0.076145723652487+0.0770038044763529i	0.0688707496188424+0.0738443866614822i	0.0625536544507124+0.0695579811830812i	0.0571004263531975+0.0643878243355359i	0.0524134861855319+0.0585748001447021i	0.0484004596542052+0.0523486244109694i	0.0449771847182265+0.0459199886400148i	0.0420664130897885+0.0394744847155372i	0.0395941626180972+0.0331690195340494i	0.0374857139489839+0.0271311114102188i	0.035662899087182+0.0214610179330078i	0.0340437344586507+0.0162361822093785i	0.0325447593411313+0.0115170990819698i	0.0310857927005663+0.0073534658413247i	0.0295963231117037+0.0037894280620607i	0.0280224557719462+0.0008668616455478i
30	0.0614802486467666-0.041724862699925i	0.0685014050795267-0.0501189504821346i	0.0760246821648548-0.0591953212353035i	0.0840880054562111-0.0687672325286924i	0.0927267395573631-0.0785914260925128i	0.101966425547118-0.088372610543436i	0.111813205353197-0.097771957259445i	0.122242205182083-0.10641962434253i	0.133184670541709-0.113931053138825i	0.144515257772669-0.119926465839514i	0.156041468326551-0.124052634356914i	0.16749760077154-0.126005610928517i	0.178545627179278-0.125552755041359i	0.188784953348427-0.122552128106776i	0.197772061176395-0.116967238721913i	0.205049637183108-0.108875282719811i	0.2101831634781-0.098467478002933i	0.212801377116627-0.086040835563677i	0.212635816765004-0.07198166065961i	0.209554160825619-0.056742105540567i	0.203582399284298-0.040812021331408i	0.194912093043152-0.024689002516295i	0.183890902176763-0.008849743554896i	0.170996896634464+0.006274428894666i	0.156799493244593+0.020315687641425i	0.141911774594741+0.03298036018897i	0.12694009844387+0.044052107755885i	0.112437108189304+0.053388670348813i	0.0988634976392953+0.0609139735106103i	0.0865623395653989+0.0666077386952174i	0.0757477674280156+0.0704946556612905i	0.0665076808505927+0.0726347332703882i	0.0588182929704194+0.0731157857043648i	0.0525670335678364+0.0720483050303812i	0.0475797177336659+0.0695623748059334i	0.0436479929621914+0.0658059001976347i	0.0405537674661988+0.060943307182454i	0.0380883920471526+0.0551539695064895i	0.0360655759493758+0.0486298813357926i	0.0343281400754666+0.0415724090404049i	0.0327495813657419+0.0341882373974982i	0.0312319494804117+0.026684811669621i	0.029701708545321+0.0192656428248093i	0.028105123430631+0.0121257990127191i	0.0264043623124683+0.0054477870822982i	0.0245750493827492-0.0006021215140414i	0.0226055293571439-0.0058772030052655i	0.0204976914374768-0.0102534067556851i	0.01826888756441-0.0136324983782147i
31	0.0903312178586362-0.0313214074343542i	0.101432534850569-0.037405327764532i	0.113105827096461-0.044034141933251i	0.125247498360934-0.051102829033009i	0.137727753811295-0.05846482986028i	0.150388993694481-0.06593168306548i	0.16304424588205-0.073275598779142i	0.175475801148474-0.080235484570593i	0.187434474634203-0.086526693725692i	0.198640209834736-0.091854404855108i	0.208784988218823-0.095930089956605i	0.217539113772642-0.098490037321502i	0.224561820899978-0.099314441198132i	0.229516753953665-0.098245239317141i	0.232092192060929-0.095200755462293i	0.232025017853247-0.090185346953078i	0.229126492602859-0.083292684729867i	0.223307086437205-0.074701972858896i	0.214597112039253-0.064667257730371i	0.203159879585695-0.05350085639024i	0.189294610155246-0.041552700586604i	0.173427392576741-0.029187910671791i	0.156089914722188-0.016765083695799i	0.137887325107756-0.004617567534957i	0.119458115221829+0.006960565270648i	0.101430091272068+0.017722930791039i	0.0843771170575266+0.0274736149748285i	0.0687812480451261+0.036065128493332i	0.0550041522633695+0.0433929530798754i	0.0432704552464147+0.0493884031355407i	0.0336640718132464+0.0540114974978707i	0.0261369584649967+0.0572452118787177i	0.0205282902682601+0.0590919557675888i	0.0165910347447603+0.0595725114004591i	0.0140223763288678+0.0587271105194818i	0.0124944551549235+0.0566179060229671i	0.0116823519739014+0.0533318769827927i	0.0112870423699468+0.0489831957810783i	0.0110519938970084+0.0437142520225842i	0.0107730289220029+0.0376948080789994i	0.0103018941664999+0.0311190840467869i	0.0095445818106774+0.0242008704917078i	0.0084558029382524+0.017166999002899i	0.0070311314216958+0.0102496404727411i	0.00529825432262049+0.00367794910098916i	0.00330853767021565-0.00233045653144395i	0.00112980010164352-0.00757775888784049i	-0.0011591695434901-0.0118936317613654i	-0.0034721724203642-0.0151421238346306i
32	0.106484735547587-0.009971598397928i	0.119141609235709-0.013108838311238i	0.132320247158816-0.016845426804092i	0.145854375768511-0.021190111748976i	0.159539886740614-0.026118677326651i	0.173134519182674-0.031567872883022i	0.186359044756702-0.037431571019151i	0.198900350707525-0.043560041213066i	0.210416864916222-0.049763003035506i	0.220546769473422-0.055816762574704i	0.228919368891347-0.061475270530047i	0.235169785037538-0.066484428676738i	0.238956828177308-0.070598488676089i	0.23998345283905-0.073597014757146i	0.23801869066718-0.075300691604843i	0.232919432688845-0.075584298567626i	0.224650005115198-0.074385452657031i	0.213297246609264-0.071708215601891i	0.199078837119247-0.067621294915153i	0.182342999752033-0.062251247311009i	0.163558396748301-0.055771705264373i	0.143294008016211-0.048390093641732i	0.122189900223412-0.04033351158177i	0.100920911317781-0.031835396703294i	0.0801562211029141-0.0231242846003159i	0.0605184011484381-0.014415491255972i	0.0425457297758166-0.0059059752582829i	0.0266612786659764+0.0022279123958706i	0.0131515594978424+0.0098305137569278i	0.0021564633352424+0.0167657517631815i	-0.0063290160080635+0.0229158183040015i	-0.0124420356878889+0.0281804936258844i	-0.0164299907889479+0.0324776169156854i	-0.0186220947241589+0.0357448478352287i	-0.0193975455884545+0.037942491197947i	-0.0191534118918613+0.0390568715766557i	-0.0182750582267648+0.0391035867261751i	-0.0171113464948394+0.0381299529379669i	-0.0159560982503612+0.0362160667397324i	-0.0150365004988255+0.0334741080409449i	-0.0145083806557301+0.0300457505938519i	-0.0144576420281574+0.0260977773875851i	-0.0149066856677769+0.0218161824456877i	-0.0158243660122388+0.0173991540583206i	-0.017137931503099+0.0130493735457449i	-0.0187454664334817+0.0089660397608352i	-0.0205275466102783+0.0053369646277653i	-0.0223571151039036+0.0023310048248342i	-0.0241069406009779+0.0000910226366272i
33	0.105392101762318+0.014590530629515i	0.117515543538772+0.013792866178987i	0.130185909866033+0.012198586651806i	0.14324921272916+0.009705427957235i	0.156506654463877+0.006241717290186i	0.169712673726686+0.001775987705648i	0.182575467070703-0.003675257879245i	0.194760651916675-0.010042594251007i	0.205898622007858-0.017202301060058i	0.215595935858939-0.024979028111596i	0.223450770541782-0.033152561938463i	0.229072079741591-0.041468322728561i	0.232101645148022-0.049650805473464i	0.232237749057231-0.057418842021353i	0.229258781811694-0.064501352365268i	0.223044795191629-0.07065220722178i	0.21359488405336-0.075662948784542i	0.201038371624071-0.07937239471218i	0.185638112923868-0.081672539654414i	0.167784807618448-0.082510609067149i	0.147981984377457-0.081887544657714i	0.126822206400119-0.079853547191788i	0.104955950222847-0.076501524017779i	0.0830554141154952-0.0719593627108175i	0.0617761107415658-0.0663818829158968i	0.0417194062888937-0.0599431349257393i	0.0233991366246491-0.0528294629261762i	0.0072150570734039-0.0452334881330728i	-0.0065647904404032-0.0373489436790609i	-0.0178115973068036-0.0293661470788568i	-0.0265329921127561-0.0214678453843828i	-0.0328607008287213-0.0138252087527006i	-0.0370302802153622-0.0065938569910636i	-0.039355164854428+0.000090054785492i	-0.0401976150734572+0.0061135299736906i	-0.0399392073445533+0.0113899470142061i	-0.0389532924627205+0.0158615076626139i	-0.0375814125220851+0.0195006581307882i	-0.0361150875925166+0.022310312021193i	-0.0347837365208658+0.0243228248199595i	-0.0337488587999539+0.0255977951759867i	-0.0331040385085622+0.026218871044531i	-0.0328798815520825+0.0262897991623687i	-0.0330526890891712+0.0259299657779306i	-0.033555510558597+0.0252696391209614i	-0.0342902021640865+0.0244450545346979i	-0.0351392237559672+0.0235934029820981i	-0.0359761149243927+0.0228477157246425i	-0.0366738722250442+0.0223316015972138i
34	0.0888557146976843+0.0353338763589823i	0.0994149534223956+0.0358778333090348i	0.110703752269841+0.035442940396516i	0.122622754205271+0.033879390843672i	0.135022283046371+0.031066565595438i	0.147698103582503+0.02692322070913i	0.160390210468208+0.021416182190824i	0.172785425109266+0.014566745580223i	0.184524369174576+0.006454120808526i	0.195213071026828-0.002784516071029i	0.204439064632756-0.012957524883647i	0.211791390562282-0.023825713095861i	0.21688344876954-0.035112216921839i	0.219377234490905-0.046514657955775i	0.219007165901878-0.057718700941462i	0.215601534857407-0.068412050605732i	0.209099618041086-0.078297937937467i	0.199562694683888-0.087107252309183i	0.187177624985291-0.094608656287234i	0.172252221645967-0.100616246579639i	0.155202343099749-0.10499456478898i	0.136531380306278-0.107660984158631i	0.116803518381001-0.10858567827323i	0.096612749090025-0.107789499558585i	0.076550020504073-0.10534015578909i	0.057171086768493-0.101347078841194i	0.0389675426078167-0.0959553469142097i	0.0223432033265422-0.0893389686469489i	0.0075974607929728-0.0816937836907124i	-0.0050834275923058-0.0732301934699895i	-0.0156268981952024-0.0641659149657162i	-0.0240669901112123-0.054718948318774i	-0.0305307309176511-0.0451009580310567i	-0.0352195974084448-0.0355112756924045i	-0.0383879283604723-0.0261317272471357i	-0.0403202410769978-0.0171224607730935i	-0.0413092867216206-0.0086188983681219i	-0.0416364044221446-0.0007298618250367i	-0.0415553476955347+0.0064631634585477i	-0.0412803119563835+0.0129057440129626i	-0.0409784405019533+0.0185693745818586i	-0.0407666729299312+0.0234497288620701i	-0.0407124577363983+0.0275644925047309i	-0.0408376002772734+0.0309509425380591i	-0.0411243663012082+0.0336633643619362i	-0.0415229072825665+0.0357703099342109i	-0.0419591064222752+0.0373516172589127i	-0.0423420481592329+0.0384950504858579i	-0.0425704716283781+0.0392923970638215i
35	0.0618772234890122+0.0476349891925991i	0.0706345976678813+0.0486749359666462i	0.0804032702375608+0.0486866382236851i	0.0911486358884608+0.0475172346209074i	0.102782980816856+0.045039539091051i	0.115159708058951+0.041160780783528i	0.128070644074658+0.035830290115271i	0.141247149332374+0.029045563289853i	0.154365527244386+0.020856222264906i	0.167056916510247+0.011365516088112i	0.17892148356083+0.000729171725546i	0.189546335812319-0.010848417001564i	0.198526191288608-0.023120492063549i	0.205485507410664-0.035806389316436i	0.210100531293595-0.048601680829687i	0.212119618948505-0.061189436788589i	0.211380203196365-0.073251996171875i	0.207820976728227-0.08448263663103i	0.201488187543388-0.094596577497794i	0.192535392148329-0.10334082658154i	0.181216536162754-0.110502480121662i	0.167872781042182-0.115915194338469i	0.152914013969315-0.119463656289813i	0.136796412478583-0.121085983654312i	0.119997741829565-0.120774073314746i	0.102992211600305-0.118571995956762i	0.086226696373376-0.114572599343359i	0.070099940794303-0.108912538561432i	0.054946046592692-0.101765999241932i	0.0410231175334845-0.0933374201559131i	0.0285074658072713-0.0838535535044486i	0.0174933108365681-0.0735552217381105i	0.0079974760006092-0.0626891349018598i	-0.0000317515590305-0.0515001184329335i	-0.0067026629152416-0.0402240655685776i	-0.0121662452252188-0.0290818711267887i	-0.0166015420345086-0.0182745277430281i	-0.0202013143859646-0.0079794783128297i	-0.0231588772598396+0.0016517713558839i	-0.0256567557460886+0.0104948573218925i	-0.0278575585654612+0.0184527208552265i	-0.029897229354736+0.0254549090476824i	-0.0318806288458477+0.0314561990599137i	-0.0338792368715476+0.0364347109119867i	-0.0359306480321985+0.0403896287433279i	-0.0380394687103625+0.0433385917003354i	-0.0401792012484431+0.0453147554058709i	-0.0422947161610231+0.0463634762948673i	-0.0443049569013777+0.0465385453924786i
36	0.0301726986681191+0.0478633898399996i	0.0372640957504102+0.0486240083070331i	0.0456477006285315+0.0484531736335158i	0.0553460681446974+0.0472279850999768i	0.0663299448069966+0.0448465149186616i	0.0785119055703103+0.0412342913159871i	0.091742692725343+0.0363501153216789i	0.105810844588641+0.030190847514125i	0.120446010991473+0.022794840015357i	0.135326106943277+0.014243751403814i	0.15008817295034+0.004662563703626i	0.164342513528203-0.005782284603845i	0.17768940120724-0.016886634329546i	0.189737389412927-0.028414094218908i	0.200122099506434-0.040103073284029i	0.208524255419777-0.051675067306774i	0.214685746496102-0.062843846981512i	0.218422608685118-0.073325152135524i	0.219634019251158-0.082846474512342i	0.218306683896001-0.091156510459678i	0.21451433268626-0.098033883230882i	0.208412401740091-0.103294770530662i	0.200228328242074-0.106799124120968i	0.190248195246849-0.108455232336792i	0.178800702858594-0.108222450771969i	0.16623959430272-0.106112008581093i	0.152925719244971-0.102185884912846i	0.139209872848311-0.096553838575223i	0.125417417643795-0.089368760175663i	0.111835494587934-0.080820595150403i	0.0987033835030289-0.071129153409291i	0.086206307760747-0.0605361719291781i	0.0744727192351168-0.0492970262818083i	0.0635748694205075-0.0376724927510943i	0.0535322877952588-0.0259209431478744i	0.0443176588142163-0.014291310650387i	0.0358645170915606-0.0030171003348412i	0.0280761627874159+0.0076883619483429i	0.0208352273812595+0.0176353368361604i	0.0140133822323676+0.0266597175170397i	0.0074807657694493+0.0346237775066242i	0.0011147976212146+0.041415748508641i	-0.00519186071085+0.0469484026083536i	-0.0115243563358433+0.0511568371933614i	-0.0179397945853262+0.0539956642115454i	-0.0244625206242141+0.0554357912181747i	-0.0310805250216131+0.0554609558790029i	-0.0377429368428925+0.0540641452058583i	-0.0443585498174811+0.0512440029993126i
37	0.0006956471045392+0.0319814757845867i	0.0066356997792654+0.0314946969894269i	0.0140953938916355+0.0302731213944787i	0.0231386335191256+0.0282470556696913i	0.0337817572724557+0.025363739981182i	0.0459872224676757+0.0215913639670006i	0.0596594222636575+0.016922626667781i	0.0746430887421281+0.0113776278662485i	0.0907245998745006+0.0050058955057981i	0.107636338115825-0.002112616833726i	0.125064054360039-0.009867688193121i	0.142656987548485-0.018120220732338i	0.160040293510196-0.026704883096136i	0.176829163120612-0.035433967647435i	0.192643874822423-0.044102362294122i	0.207124942376355-0.052493479864232i	0.219947493694817-0.060385935774778i	0.230834053997984-0.067560720917812i	0.239565004084699-0.073808583737785i	0.245986134661767-0.078937315444607i	0.250012908231462-0.082778626723832i	0.251631255374121-0.085194314093929i	0.250894954874963-0.086081439460963i	0.247919859371631-0.085376286909233i	0.242875413931433-0.083056914985124i	0.235974061134328-0.07914418844976i	0.227459223916804-0.073701247597437i	0.217592602464527-0.066831451876218i	0.206641514507025-0.058674913192278i	0.194866954535521-0.049403808043335i	0.182512955312495-0.039216721580972i	0.169797715468494-0.028332326273546i	0.156906821889103-0.016982729230478i	0.143988756595974-0.005406832823442i	0.13115274514106+0.006155958142337i	0.118468885185607+0.01747138224793i	0.10597039530739+0.028315071749705i	0.0936577478416641+0.0384762260397057i	0.0815043959303529+0.0477601043681867i	0.0694637721974942+0.0559893155442031i	0.0574772215487255+0.0630039620234347i	0.0454825298366246+0.0686607677419242i	0.0334227198358077+0.0728313783649629i	0.0212548028457907+0.0754000657658307i	0.0089581956898041+0.0762610936605172i	-0.0034574629184755+0.0753160082778222i	-0.0159453368338089+0.0724711082380352i	-0.0284154710936822+0.067635324256249i	-0.0407301104248764+0.060718705537471i
38	-0.0165956571801593-0.0031665088177418i	-0.0106154737416002-0.0059705439061862i	-0.0029471036502029-0.00925176454021218i	0.0064910996827155-0.0130129078248566i	0.0177378148610993-0.0172431463925096i	0.030782949288023-0.0219165847725785i	0.0455634547386286-0.0269911502838535i	0.0619611062644683-0.0324079720387878i	0.0798025008350668-0.0380913281430282i	0.0988614212538533-0.0439492221611109i	0.118863583753625-0.049874625948855i	0.139493652404481-0.055747397904276i	0.160404269231444-0.061436854747901i	0.18122672524248-0.066804942560195i	0.201582793449909-0.071709920632926i	0.221097168231724-0.07601044151741i	0.239409911906126-0.079569884302165i	0.256188302623131-0.082260777394774i	0.271137508303343-0.083969133522616i	0.284009577261051-0.084598514633611i	0.29461033260923-0.084073648815741i	0.302803877646115-0.082343435722055i	0.308514554686136-0.079383201176816i	0.311726340911684-0.075196094914045i	0.312479802431589-0.069813566381454i	0.310866853192156-0.063294900227136i	0.307023671410186-0.055725842919726i	0.301122207342362-0.047216401956068i	0.293360769159466-0.037897946052966i	0.283954197347061-0.027919775333748i	0.27312413336656-0.017445361742571i	0.261089858009625-0.006648479140296i	0.24806012303268+0.004290552164822i	0.2342263311834+0.015188291353002i	0.219757339891258+0.025861083011534i	0.204796077845906+0.03612729104625i	0.189458076110407+0.04580875882798i	0.173831930258341+0.05473145270519i	0.157981630364239+0.062725309744087i	0.141950623707057+0.069623374852823i	0.125767412144699+0.07526037289233i	0.10945243298989+0.079470913756852i	0.0930259290749871+0.0820875690276726i	0.0765164804330642+0.0829390847664034i	0.0599698463905894+0.0818490044235066i	0.043457752582356+0.0786349679130473i	0.0270862522337908+0.0731089279963219i	0.011003294868306+0.0650784846263909i	-0.0045948516698513+0.0543494841225043i
39	-0.0090781529116757-0.056654572651938i	-0.0011268831939932-0.0624818754362408i	0.0086112859903057-0.0684854141988585i	0.0202041083066794-0.0746015421131597i	0.0336797686923849-0.0807572594659394i	0.0490221377452116-0.08687104810082i	0.0661673057486774-0.0928540621339513i	0.0850016515382313-0.0986116696892062i	0.105361642790159-0.104045325039223i	0.127035490657705-0.109054734429538i	0.149766696588578-0.113540262746075i	0.173259437207089-0.117405512893373i	0.19718563959313-0.12055999617066i	0.221193509737531-0.122921800968169i	0.244917196946317-0.124420159624365i	0.267987211604439-0.124997810064417i	0.290041167272426-0.124613050513456i	0.310734393722708-0.123241392574977i	0.329749967006126-0.120876730461296i	0.346807726259628-0.117531962037411i	0.361671893500024-0.113239020141349i	0.374156979460466-0.108048299578977i	0.384131741768078-0.102027495127548i	0.391521056655663-0.095259897379895i	0.396305666582084-0.087842224625157i	0.398519868019259-0.079882098321062i	0.398247300808659-0.071495295119654i	0.395615087934989-0.062802927957825i	0.390786648102897-0.05392872068243i	0.383953559886001-0.044996543617406i	0.375326893276639-0.036128370396445i	0.365128441144951-0.027442798816599i	0.353582279436174-0.019054250571199i	0.340907061882628-0.011072927314586i	0.327309414384283-0.0036055550827i	0.312978738455599+0.003243102247694i	0.298083665127528+0.009368034389864i	0.282770323574619+0.014661209735458i	0.267162505751406+0.019008414658983i	0.251363722681228+0.022285933027872i	0.235461062825961+0.024357327831948i	0.219530681061718+0.025070610487734i	0.203644670842519+0.02425609251146i	0.187879004546642+0.021725207379534i	0.172322169903011+0.017270566821053i	0.157084085658426+0.010667475715548i	0.142304848870369+0.001677074301696i	0.128162850707961-0.009948792504144i	0.114881798414099-0.024460958505397i
40	0.035037161087314-0.121564023808943i	0.047192488489546-0.130350157130512i	0.061121214123562-0.13899628545574i	0.076844054947087-0.147390456429818i	0.094344865931219-0.155417358855843i	0.113567537791406-0.162960918530824i	0.134413985881571-0.1699071451986i	0.156743402192424-0.176147153944496i	0.180372899133268-0.181580270129747i	0.205079620799284-0.186117115302892i	0.230604336930842-0.189682563250682i	0.256656469541429-0.192218451202749i	0.282920435456662-0.19368593179569i	0.309063123266943-0.194067357174859i	0.334742264014219-0.193367597793897i	0.359615404721183-0.191614715043129i	0.383349155676027-0.188859928505438i	0.4056283586932-0.18517684482288i	0.426164816139106-0.180659944993786i	0.444705230251563-0.175422359273516i	0.461038029183693-0.16959299234963i	0.474998799324795-0.163313094542936i	0.486474100960386-0.156732405763773i	0.495403513606423-0.150005026095956i	0.501779835114508-0.143285188498387i	0.505647441152738-0.136723123652606i	0.507098894912068-0.130461213122728i	0.506269976812012-0.124630623736891i	0.503333376684263-0.119348602859636i	0.498491352858733-0.114716590890679i	0.491967710752597-0.110819274307051i	0.483999485623865-0.107724660813632i	0.474828728515432-0.105485209165887i	0.46469479032227-0.104139991955683i	0.453827476438116-0.10371781250737i	0.442441404466309-0.104241139742079i	0.430731841656292-0.105730670359564i	0.418872229368222-0.108210278942845i	0.407013521852856-0.111712076499155i	0.395285379284338-0.116281269144306i	0.383799163930088-0.121980493343053i	0.372652597386478-0.128893304016368i	0.361935849784998-0.137126507938463i	0.351738752510817-0.146811067446143i	0.342158757767986-0.158101348048434i	0.333309214407861-0.171172546725773i	0.32532749247041-0.186216213437423i	0.31838247095619-0.203433863797029i	0.312680905868288-0.223028772610488i
41	0.122356836467196-0.18614665615441i	0.140571848487766-0.197007356845507i	0.160388074514038-0.207443309264537i	0.181754678978206-0.217323109500796i	0.204587171008243-0.226518781233852i	0.228766230944529-0.234909225461788i	0.254137490508359-0.242383758727056i	0.280512360104114-0.248845629972498i	0.3076699622709-0.254215397198318i	0.335360190279892-0.258434040210096i	0.363307866825474-0.261465685555937i	0.391217931538714-0.263299824691573i	0.418781539768916-0.263952916728574i	0.445682910991427-0.263469282822761i	0.471606725599911-0.261921220102595i	0.496245835930103-0.259408288509655i	0.519309033123329-0.256055753249351i	0.540528597517389-0.252012197704436i	0.559667357850926-0.247446355401217i	0.576524994355583-0.242543243516351i	0.590943342868932-0.237499712927946i	0.602810490892352-0.232519559351892i	0.612063500890263-0.227808365088278i	0.618689649353575-0.223568259860427i	0.622726129999752-0.219992800871052i	0.624258233319155-0.21726217549764i	0.623416079585573-0.21553892430578i	0.620370045371878-0.214964366967992i	0.615325081503095-0.215655889362749i	0.608514170356201-0.217705217175736i	0.600191209904641-0.221177760772275i	0.590623638774315-0.22611306943054i	0.580085129249128-0.232526382083852i	0.568848672701112-0.240411208701396i	0.557180364082489-0.249742823756884i	0.545334159384742-0.260482503436044i	0.533547833532547-0.272582293865658i	0.522040307894817-0.285990061140703i	0.511010448909499-0.300654547469084i	0.500637365172109-0.316530143169147i	0.491082153034332-0.333581082894889i	0.482490963825215-0.351784787118374i	0.474999192839256-0.371134096731702i	0.468736524738186-0.391638189141235i	0.463832515244142-0.413322017242421i	0.460422347821608-0.436224176366185i	0.45865237878291-0.460393176271527i	0.458685076589369-0.485882172617309i	0.46070297200416-0.512742291788641i
42	0.251818541289373-0.236160938724759i	0.277018444314132-0.247463829817656i	0.303463436970148-0.258101417070882i	0.331018691903018-0.267946883267224i	0.359519438582652-0.27688230411835i	0.388771495222674-0.284802099265137i	0.418552606908368-0.291616429173384i	0.448614622310389-0.297254431235497i	0.478686514776022-0.301667185377345i	0.508478224534383-0.304830300359961i	0.53768526829909-0.306746017047319i	0.565994031927905-0.307444734311795i	0.593087632332901-0.30698587691475i	0.618652207899131-0.305458042383259i	0.642383473612463-0.302978385159599i	0.663993359172145-0.299691220488784i	0.683216536660472-0.295765856814225i	0.699816639720969-0.29139369290306i	0.713591979231813-0.28678464343267i	0.724380571395326-0.282162983175254i	0.732064312878235-0.277762724029039i	0.736572163638645-0.273822659802822i	0.737882230504075-0.270581229790661i	0.736022682219692-0.268271362843556i	0.731071468069575-0.267115468117854i	0.723154855555464-0.267320736461095i	0.712444846108358-0.269074907270204i	0.699155569450611-0.272542639715881i	0.683538795086521-0.277862604881557i	0.665878731665528-0.285145387343419i	0.646486310036033-0.294472252047184i	0.625693162390749-0.305894796311014i	0.603845517069564-0.319435468913387i	0.581298225834292-0.335088900177289i	0.558409127725971-0.352823950489395i	0.5355339314023-0.372586351550651i	0.513021767040639-0.394301786519144i	0.49121152082687-0.417879233589966i	0.470429021458302-0.443214383729552i	0.450985101001464-0.470192938198785i	0.433174504108729-0.498693595741377i	0.417275572367779-0.528590553046123i	0.403550586790509-0.559755365035652i	0.392246613385138-0.592058042965741i	0.383596666415104-0.62536730708303i	0.377820983023335-0.65954995513796i	0.375128192670354-0.694469356502265i	0.375716166095676-0.729983131856535i	0.379772341529052-0.765940128086208i
43	0.414197045944521-0.255952141647703i	0.446010849599472-0.265206672447786i	0.478515322725839-0.273539052754284i	0.511487978298147-0.280836094647711i	0.544679965543932-0.286996613917958i	0.577817849236093-0.291934459421439i	0.610606057511097-0.295581423364551i	0.642729995548893-0.297889948260021i	0.67385980332553-0.298835546619087i	0.703654715781792-0.298418852566527i	0.731767963820741-0.296667230569167i	0.757852135286515-0.29363587531219i	0.781564897240417-0.28940834828403i	0.802574965183197-0.284096510564031i	0.820568192074558-0.277839827256883i	0.835253640693899-0.270804036489263i	0.846369497580345-0.263179194293024i	0.853688685854866-0.255177125392948i	0.857024037868089-0.247028328199308i	0.856232896858215-0.238978399464548i	0.851221029477367-0.231284059403465i	0.841945747794128-0.224208870948507i	0.828418159665348-0.218018756646112i	0.81070448948826-0.212977423033609i	0.788926436454465-0.209341804839614i	0.763260563588375-0.207357639847825i	0.733936737060466-0.207255279746252i	0.701235660500406-0.209245832916985i	0.665485572307316-0.213517722244856i	0.627058194352752-0.220233725139777i	0.586364037206751-0.229528544726331i	0.543847179460223-0.241506941325637i	0.499979646433234-0.256242432797631i	0.455255516330308-0.273776551937186i	0.410184879742206-0.29411862984569i	0.365287771541829-0.317246056918066i	0.321088183144336-0.343104958605092i	0.278108248463339-0.371611212126042i	0.236862679530348-0.4026517233572i	0.197853508616319-0.436085880563736i	0.161565173846621-0.471747103624907i	0.128459965807596-0.509444413855515i	0.098973834552926-0.548963960157227i	0.073512540701566-0.590070451534727i	0.052448121817585-0.632508463280474i	0.036115636644289-0.676003603497957i	0.024810145489722-0.720263547096302i	0.018783885351965-0.764978964864208i	0.018243603205043-0.809824394598635i
44	0.593775894819912-0.230342599131315i	0.63053742374937-0.234289382560485i	0.667264885265873-0.236975207898063i	0.703656973988646-0.23830040425478i	0.739390164610256-0.23817885553444i	0.77412140664772-0.236540582173572i	0.80749138031772-0.233334201048494i	0.839128293874026-0.228529202147948i	0.868652188949787-0.222117981473003i	0.895679706577048-0.214117572204259i	0.919829253014788-0.204571020472247i	0.940726491722219-0.193548358023594i	0.958010076180995-0.181147131575495i	0.971337528196152-0.167492457518368i	0.980391158155421-0.152736580630997i	0.984883917816576-0.137057926336437i	0.984565072777248-0.120659647434622i	0.979225581042438-0.103767677856249i	0.968703066140516-0.086628317434984i	0.95288627805916-0.069505382633676i	0.931718942797889-0.052676968241048i	0.905202911393681-0.036431873961984i	0.873400531615811-0.021065757281437i	0.836436179815312-0.006877079766282i	0.794496906258699+0.00583708207963i	0.747832164231447+0.016785288265968i	0.696752610788177+0.025685975847648i	0.641627984763933+0.032271617117349i	0.582884085059395+0.036292727601306i	0.520998888811091+0.037521661129097i	0.456497864435213+0.035756135690949i	0.389948548326288+0.030822441257376i	0.321954465904402+0.022578288888116i	0.253148487519752+0.010915268956866i	0.184185717307491-0.004239105178103i	0.11573601839076-0.022919783546119i	0.0484762808899329-0.0451230039030418i	-0.0169174598779725-0.070805555260174i	-0.0797779486567401-0.0998844761788384i	-0.139454575369037-0.132237178933573i	-0.195321080711515-0.167701987397732i	-0.246783008218984-0.206079074453477i	-0.293284815029969-0.247131783774661i	-0.334316560402586-0.290588320809911i	-0.369420098160149-0.336143798480744i	-0.398194706466017-0.383462624237445i	-0.420302095461555-0.432181216385644i	-0.435470740229687-0.481911038698803i	-0.443499493208497-0.532241942961447i
45	0.775398255987673-0.151121947602581i	0.815130683641752-0.146664929730319i	0.854099505886803-0.140563241123598i	0.891956549050487-0.132733251642882i	0.928337452871221-0.12310587797305i	0.962864980253517-0.111628764872347i	0.995152777855107-0.098268356392406i	1.02480955691361-0.08301181204126i	1.05144365338086-0.06586872335899i	1.07466791629613-0.04687258789773i	1.09410486365261-0.02608200014801i	1.10939203605405-0.00358152250799i	1.12018747047478+0.02051779610364i	1.12617520966586+0.04607828101558i	1.12707075741297+0.07293589284021i	1.12262638613926+0.10090090289514i	1.11263620141408+0.12975898987114i	1.09694086789381+0.1592727570298i	1.07543190315378+0.18918366148652i	1.04805544979444+0.21921433943406i	1.01481544209342+0.24907130366263i	0.975776091251881+0.278447982604826i	0.931063622822283+0.307028063532574i	0.880867211036911+0.334489096599681i	0.825439067267575+0.360506311278244i	0.765093653491718+0.384756592475699i	0.700206006140449+0.406922560314367i	0.631209170762658+0.426696695251744i	0.558590763244298+0.443785448936472i	0.482888688556682+0.457913280925698i	0.40468606285833+0.468826562104631i	0.324605398939015+0.476297287298261i	0.24330212818775+0.480126542080933i	0.161457544229415+0.480147672091008i	0.079771263878611+0.476229107155032i	-0.001046690089207+0.468276797123679i	-0.080284072805633+0.456236221423673i	-0.157234751151498+0.440093939842217i	-0.231207067783417+0.419878657894486i	-0.301532114458171+0.395661786199631i	-0.367571794692815+0.367557479534888i	-0.428726558699441+0.335722147588808i	-0.484442698331642+0.300353435841248i	-0.534219096364862+0.261688681415714i	-0.57761333266748+0.22000285514225i	-0.614247059543194+0.175606007403955i	-0.643810569558614+0.128840241586855i	-0.666066491318577+0.080076245079676i	-0.680852561709955+0.029709413741476i
46	0.955829127664313-0.025478585594307i	0.99809329901757-0.011216907595659i	1.03914949687503+0.0049733802838i	1.07865295351842+0.02315180409686i	1.11624984463521+0.04336294951762i	1.15158069158233+0.06563472746116i	1.1842840745718+0.08997674411091i	1.21400062010582+0.11637880805605i	1.24037721876408+0.14480960685183i	1.26307142262281+0.17521558428486i	1.28175596533438+0.20752004794719i	1.29612334238459+0.24162253440268i	1.30589038443226+0.27739845628836i	1.31080275306726+0.31469905216771i	1.3106392859289+0.35335165589196i	1.30521611701446+0.39316029769161i	1.29439049826105+0.43390664428895i	1.27806425015897+0.47535128007654i	1.25618677227685+0.51723532594019i	1.22875754914167+0.55928238671648i	1.19582809288141+0.60120081266702i	1.15750327133195+0.6426862548293i	1.11394197882949+0.68342448877084i	1.06535711651908+0.72309447623029i	1.01201485954721+0.76137162947282i	0.954233199782927+0.797931239005538i	0.892379764519496+0.832452021673683i	0.826868923721392+0.864619743158856i	0.758158210563675+0.894130866586497i	0.686744092018796+0.920696177367683i	0.613157137837294+0.944044333583798i	0.537956647205203+0.963925291192893i	0.461724802414898+0.980113554100773i	0.385060427846235+0.992411200692857i	0.30857244023044+1.00065064074628i	0.23287308239517+1.00469705970568i	0.15857103732915+1.0044505110689i	0.086264522355373+0.99984762203879i	0.016534464393391+0.990862882592743i	-0.050062143308656+0.977509493632639i	-0.112998604979302+0.95983975582714i	-0.17178451280764+0.937944987061327i	-0.225971276051581+0.911954962976493i	-0.275157108080083+0.882036881821463i	-0.318991399439902+0.848393861648906i	-0.357178415065161+0.811262984676527i	-0.389480264827644+0.770912910293176i	-0.415719108542184+0.72764108462342i	-0.435778569064553+0.681770580671745i
47	1.14753562278621+0.12142083583438i	1.19445135675836+0.14409648074958i	1.24020344155647+0.16872801635824i	1.28449289077571+0.19534243470175i	1.32701704391666+0.22395251110907i	1.36747245678079+0.25455558850001i	1.4055579633386+0.28713246140589i	1.4409778749236+0.32164638176067i	1.47344527845807+0.35804220800103i	1.50268539173519+0.39624571810552i	1.52843893066451+0.4361631058949i	1.55046544092655+0.47768067821536i	1.56854654475924+0.5206647685429i	1.58248905268341+0.56496188010361i	1.59212788992393+0.61039906882699i	1.5973287881352+0.65678457337451i	1.5979906948178+0.70390869615546i	1.59404785551907+0.75154493570562i	1.58547152752739+0.79945136711569i	1.57227128826036+0.84737226341488i	1.55449590685383+0.89503994700207i	1.53223375350429+0.94217685643872i	1.50561272780649+0.98849781023784i	1.47479969454963+1.03371244576996i	1.43999942306155+1.07752780812209i	1.4014530340837+1.11965106075299i	1.35943596617092+1.15979228714359i	1.3142554815866+1.19766735040005i	1.26624773944814+1.23300077597399i	1.21577447131374+1.26552862136131i	1.16321930133935+1.29500129585938i	1.10898375942865+1.32118629322679i	1.05348304131847+1.34387080041458i	0.99714157416876+1.36286414643047i	0.94038844985899+1.37800005685174i	0.8836527907524+1.38913868150825i	0.82735911411491+1.39616836538872i	0.77192276163303+1.39900713585192i	0.71774545955183+1.3976038827074i	0.66521107286428+1.39193921162096i	0.61468161376417+1.382025955541i	0.56649356028839+1.36790933337208i	0.52095453580397+1.34966674987292i	0.47834039384593+1.3274072356554i	0.43889274590578+1.30127053113381i	0.40281696224572+1.27142582324121i	0.3702806678205+1.23807014861487i	0.34141274708652+1.20142648167589i	0.31630286303032+1.16174153051526i
48	1.3651607864843+0.25321839010494i	1.4201000993858+0.28019859521173i	1.47433062366521+0.30882975081944i	1.52761141307693+0.33910312337204i	1.57969960174548+0.37099783324663i	1.63035246358013+0.40448017300504i	1.67932954998633+0.43950301539224i	1.72639488115606+0.4760053241261i	1.77131916436661+0.5139117799071i	1.81388201123504+0.55313253323727i	1.85387412480775+0.59356309457498i	1.8910994267485+0.63508437107392i	1.9253770947537+0.67756285766927i	1.95654348069212+0.72085098859729i	1.98445388084913+0.76478765358281i	2.00898413105431+0.80919888092618i	2.03003200137719+0.85389868759117i	2.04751836746918+0.89869009416806i	2.06138813847945+0.94336630029207i	2.07161092473977+0.98771201377207i	2.07818143204479+1.03150492436125i	2.08111957329423+1.07451731082032i	2.08047029244172+1.11651776771901i	2.07630310003996+1.1572730363332i	2.06871132410443+1.19654992205774i	2.05781108445481+1.23411727900561i	2.04374000305268+1.26974804093424i	2.02665566705053+1.30322127636118i	2.00673386521971+1.33432424473029i	1.98416662205563+1.3628544297898i	1.95916005709487+1.38862152596332i	1.93193209975519+1.41144935344916i	1.9027100922708+1.43117767807967i	1.87172831499304+1.44766391261607i	1.83922546942861+1.46078467714135i	1.80544215486797+1.47043719753855i	1.77061837430721+1.47654052268901i	1.73499110458911+1.47903654297815i	1.6987919642995+1.47789079492883i	1.66224501098088+1.47309303926759i	1.62556469670815+1.46465760243221i	1.58895400806119+1.45262347441273i	1.55260281308887+1.43705415884278i	1.51668643405756+1.41803727437811i	1.48136446069305+1.3956839095708i	1.44677981433915+1.37012773662249i	1.41305806905563+1.34152389253083i	1.38030703125081+1.3100476391835i	1.34861657507519+1.27589281685584i
49	1.60382587072241+0.33548384117135i	1.66853813258569+0.36118582755434i	1.73309530840723+0.38795083366987i	1.79729915091778+0.41573956649746i	1.86094838422073+0.44450382098806i	1.92384001286086+0.47418627141137i	1.98577067229818+0.50472033579559i	2.04653800642341+0.53603011951696i	2.10594205705344+0.56803044348232i	2.16378664986434+0.60062696162385i	2.21988076096966+0.63371637159533i	2.27403984834469+0.66718672163185i	2.32608713253834+0.70091781551669i	2.37585481160625+0.73478171650206i	2.42318519593705+0.76864334986578i	2.46793174962217+0.8023612025684i	2.50996002622331+0.83578811721948i	2.54914848820503+0.86877217628474i	2.58538920089927+0.90115767118512i	2.61858839362929+0.93278614967329i	2.64866688251125+0.96349753364087i	2.67556035144135+0.9931312983314i	2.69921948982857+1.02152770282713i	2.71960998771131+1.04852906066269i	2.73671239096312+1.07398103851205i	2.7505218213092+1.09773397011473i	2.76104756780533+1.11964417196852i	2.76831255823754+1.13957524683219i	2.77235272055103+1.15739936076603i	2.77321624587944+1.17299847929888i	2.77096276599434+1.1862655483562i	2.76566245900595+1.19710560581831i	2.75739509790232+1.20543681000441i	2.7462490570027+1.21119137199375i	2.73232029161357+1.21431637949858i	2.71571130611209+1.21477450098579i	2.69653012534431+1.21254455989668i	2.67488928362492+1.20762197012489i	2.6509048447759+1.20001902536517i	2.62469546556325+1.18976503652411i	2.59638151360857+1.1769063130674i	2.56608424939407+1.16150598594574i	2.53392508037774+1.14364367156939i	2.500024893524+1.12341497816567i	2.46450347077179+1.10093085772784i	2.42747899014243+1.07631680862355i	2.38906761337406+1.04971193574838i	2.34938315919277+1.02126787686066i	2.30853685963052+0.9911476053923i
50	1.83008980496073+0.3494210847039i	1.90258272527619+0.36870334454259i	1.97526155057937+0.38833568976319i	2.04794762691785+0.40826126129318i	2.12045752796876+0.42841809970622i	2.19260390298837+0.44873927888296i	2.26419636238073+0.46915309061788i	2.33504239362531+0.48958328141795i	2.40494829995551+0.50994934223089i	2.47372015393073+0.53016685129571i	2.54116475789946+0.55014786972955i	2.60709060331164+0.56980138885987i	2.6713088209068+0.58903382768581i	2.73363411397883+0.60774957821447i	2.79388566719547+0.62585159577468i	2.8518880238266+0.64324203077111i	2.9074719247024+0.6598228977136i	2.96047510277321+0.67549677674914i	3.01074302776644+0.69016754234666i	3.05812959612185+0.70374111324549i	3.10249776212229+0.71612621728658i	3.14372010690861+0.72723516430988i	3.1816793428627+0.73698461992856i	3.21626875164554+0.74529637268993i	3.24739255497518+0.75209808690928i	3.27496621800758+0.75732403332335i	3.29891668592881+0.76091578965871i	3.31918255506749+0.76282290325152i	3.33571418047967+0.76300350799114i	3.3484737225356+0.76142488809243i	3.35743513553945+0.7580639815303i	3.36258410183293+0.75290781639445i	3.36391791516686+0.74595387393842i	3.36144531736743+0.73721037270293i	3.35518629247624+0.72669646878185i	3.34517182260517+0.714442368065i	3.33144360972168+0.70048934712629i	3.3140537674728+0.6848896803206i	3.29306448697229+0.6677064715975i	3.26854768022353+0.64901339052374i	3.24058460454058+0.62889431301828i	3.20926547097095+0.6074428683303i	3.17468903932809+0.58476189482031i	3.13696220202151+0.56096280812354i	3.09619955843865+0.53616488627069i	3.05252298120022+0.51049447730062i	3.00606117518823+0.48408413581i	2.95694922984828+0.45707169573457i	2.90532816490341+0.42959928743327i
51	1.99461314131292+0.29947274331864i	2.06946960481435+0.30941738234992i	2.14451773386157+0.31906743350259i	2.21958570676432+0.32836442289679i	2.29449627294265+0.33724831480832i	2.36906739950946+0.34565781879847i	2.44311295811879+0.35353072442872i	2.51644344819062+0.36080426216836i	2.58886675231752+0.36741548877025i	2.66018891939251+0.37330169505824i	2.73021497077455+0.37840083374333i	2.79874972462926+0.38265196456878i	2.86559863345026+0.38599571378076i	2.93056862967984+0.38837474463536i	2.99346897430873+0.38973423538883i	3.05411210334048+0.39002236097992i	3.11231446705729+0.38919077440458i	3.16789735711724+0.38719508360871i	3.22068771664674+0.38399531958637i	3.27051892866303+0.37955639127262i	3.31723157836611+0.37384852276479i	3.36067418507515+0.36684766839501i	3.40070389984493+0.35853590121282i	3.43718716508228+0.3489017705205i	3.47000033278297+0.33794062423607i	3.49903023832493+0.32565489204041i	3.52417472707806+0.3120543254941i	3.54534313142034+0.29715619158678i	3.56245669608168+0.28098541650418i	3.57544895006617+0.26357467676379i	3.58426602372756+0.24496443527657i	3.58886690988934+0.22520292033537i	3.58922366820643+0.20434604600772i	3.58532157225946+0.18245727291533i	3.57715919915211+0.15960740891216i	3.56474846164773+0.13587434972002i	3.54811458313057+0.11134276014124i	3.52729601591202+0.08610369703469i	3.50234430362087+0.06025417580983i	3.47332388862188+0.03389668275561i	3.44031186559759+0.00713863607166i	3.40339768260764-0.01990820099781i	3.36268279110723-0.04712835101878i	3.3182802465656-0.07440329282389i	3.27031426147565-0.10161216674097i	3.21891971269128-0.12863250936279i	3.16424160516879-0.15534101227205i	3.1064344943267-0.18161429883087i	3.04566186937356-0.20732971289396i
52	2.05597597370336+0.21174286890367i	2.12680136255072+0.21243991516506i	2.19757342264174+0.21241092461912i	2.26812962289969+0.21160828673107i	2.33830281064819+0.20998536568198i	2.40792177784801+0.20749683014333i	2.47681186381266+0.20409899157133i	2.54479559165314+0.19975014880456i	2.61169333541964+0.19441093659025i	2.67732401464499+0.18804467552228i	2.74150581275428+0.18061772074988i	2.80405691558892+0.17209980671224i	2.8647962661034+0.16246438507218i	2.92354433113156+0.15168895296401i	2.98012387598638+0.13975536863768i	3.03436074255561+0.1266501515747i	3.08608462648452+0.11236476417181i	3.13512984899826+0.09689587213739i	3.18133611890899+0.08024558082241i	3.22454928037764+0.06242164481337i	3.2646220420561+0.04343764824849i	3.30141468332247+0.02331315347983i	3.33479573343838+0.00207381589225i	3.36464261960246-0.02024853709602i	3.3908422800466-0.04361586458832i	3.41329173851923-0.06798390979713i	3.43189863672184-0.09330223786068i	3.44658172150878-0.11951431478655i	3.45727128392377-0.14655762810684i	3.46390954742814-0.17436384950274i	3.46645100297259-0.202859039321i	3.46486268887452-0.23196389256219i	3.45912441378405-0.26159402557518i	3.44922892135139-0.29166030234717i	3.43518199554469-0.32206919893606i	3.41700250590707-0.35272320425723i	3.39472239238395-0.3835212551115i	3.368386589693-0.4143592030291i	3.33805289154838-0.44513031020949i	3.30379175538577-0.47572577156071i	3.26568604856279-0.50603525958867i	3.22383073732995-0.53594748865766i	3.17833252017767-0.56535079494243i	3.12930940746377-0.59413372821953i	3.07689024951213-0.622185651505i	3.021214215645-0.64939734443687i	2.96243022686785-0.67566160622672i	2.90069634516551-0.70087385396453i	2.83617912259014-0.72493271205659i
53	2.00243059058877+0.1247469362257i	2.06432219304227+0.11873270119664i	2.125856796838+0.11182767933504i	2.18689148710956+0.10400044589081i	2.24728037883506+0.09522180459178i	2.30687511135368+0.08546504967025i	2.36552536908563+0.07470622482004i	2.42307942613485+0.06292437714361i	2.47938471224267+0.05010180411339i	2.534288397365+0.03622429155194i	2.58763799196607+0.02128134063326i	2.63928195996097+0.00526638192233i	2.68907034109825-0.01182302549738i	2.73685537945436-0.02998501170838i	2.78249215461457-0.04921323228692i	2.82583921204215-0.06949672501952i	2.86675918908834-0.09081978864998i	2.9051194330724-0.11316188517893i	2.94079260786254-0.13649756710115i	2.97365728541629-0.16079643081535i	3.00359851879169-0.18602309727546i	3.03050839321927-0.21213722077494i	3.05428655192769-0.23909352656665i	3.07484069354342-0.26684187782206i	3.09208703803477-0.29532737222698i	3.10595075834298-0.32449046829825i	3.11636637503578-0.35426714128868i	3.12327811153085-0.38458906832799i	3.12664020766564-0.41538384222758i	3.12641718963529-0.44657521315854i	3.12258409457857-0.4780833571975i	3.11512664836236-0.50982517052536i	3.10404139539464-0.5417145878622i	3.08933577958337-0.57366292352848i	3.07102817585075-0.6055792333412i	3.04914787190765-0.63737069538396i	3.02373500028898-0.66894300753491i	2.99484042094531-0.70020079949693i	2.96252555497671-0.73104805695087i	2.92686217038035-0.76138855534786i	2.88793212096051-0.79112630076949i	2.84582703981785-0.82016597521747i	2.80064798909126-0.84841338364657i	2.75250506786912-0.8757759000272i	2.70151698041591-0.90216290971665i	2.64781056707317-0.92748624543097i	2.59152030038978-0.95166061414248i	2.53278774921451-0.97460401228042i	2.47176101364261-0.99623812668364i
[truncated: 70 more columns]
