# Supplementary material for: Reconstructing spruce budworm outbreak severity: a comparison of paleoecological and tree-ring signals
Source: PLoS One. 2025 Aug 12;20(8):e0329406. doi: 10.1371/journal.pone.0329406 (PMC12342301; doi:10.1371/journal.pone.0329406)
Supplement: S8 Dataset — (ZIP) [file pone.0329406.s008.zip › BoisJoli wavelet data/Coherence_Lepidopteran_scales_GSI/coherence_wavelet_wave.txt]

V1	V2	V3	V4	V5	V6	V7	V8	V9	V10	V11	V12	V13	V14	V15	V16	V17	V18	V19	V20	V21	V22	V23	V24	V25	V26	V27	V28	V29	V30	V31	V32	V33	V34	V35	V36	V37	V38	V39	V40	V41	V42	V43	V44	V45	V46	V47	V48	V49	V50
1	1.35541149134427e-03+4.991889826208e-05i	1.05583059108217e-03+7.657939751182e-05i	6.56907292212654e-04+7.3823289479001e-05i	3.42014275101016e-04+5.5504720447312e-05i	1.63776143096593e-04+3.7692133964326e-05i	8.29244200716597e-05+2.64017093782003e-05i	4.9067223326266e-05+2.02458985894876e-05i	3.35278020688774e-05+1.68293403342236e-05i	2.50829263639389e-05+1.48784841764328e-05i	1.99280230567993e-05+1.35150555157288e-05i	1.67632600922427e-05+1.22519924237625e-05i	1.48649277467616e-05+1.10897243034704e-05i	1.33129194547875e-05+9.6554659555036e-06i	1.14334240223671e-05+7.5848789967801e-06i	9.20853888853718e-06+5.676926724264e-06i	6.77558481139037e-06+4.64267042409636e-06i	3.9504145323147e-06+4.54168270414271e-06i	1.36388519535566e-06+5.9172396621263e-06i	4.7839185023809e-07+8.24887433937777e-06i	1.2248525444314e-06+1.00959520505874e-05i	2.9207954260426e-06+1.12939343805746e-05i	5.1639395481012e-06+1.13829111058362e-05i	6.5773977753551e-06+9.84660630699363e-06i	6.69124294418527e-06+7.74888579795447e-06i	6.25416853822397e-06+5.96815319417846e-06i	5.3687915685785e-06+4.81485884452653e-06i	4.11736550529741e-06+4.49715354810924e-06i	3.17762952396186e-06+4.62429899201312e-06i	2.94121939350797e-06+4.89695169827615e-06i	3.23246235728971e-06+5.361965392436e-06i	3.79545004470324e-06+5.6084140378592e-06i	4.31670453810808e-06+5.03994785490249e-06i	4.46181039460056e-06+3.920568599671e-06i	4.24099698991707e-06+2.97120072344825e-06i	3.55060973089375e-06+2.34653972077544e-06i	2.48878982477714e-06+2.17382419750139e-06i	1.80660948972858e-06+2.57230742849549e-06i	1.69762961688732e-06+3.19175517117368e-06i	1.79951653040617e-06+3.7652992458945e-06i	2.06567679414379e-06+4.12012642704912e-06i	2.45104742969656e-06+4.13439744595706e-06i	2.72401277809436e-06+3.98935664838574e-06i	2.80055595357637e-06+3.83273160119063e-06i	2.84153376006567e-06+3.66120487054397e-06i	2.95121304133078e-06+3.55963100869656e-06i	3.01997267713514e-06+3.53193428397062e-06i	3.02461633516255e-06+3.45065550811887e-06i	3.06077743251797e-06+3.33067881710124e-06i	3.05467329871303e-06+3.28247188258012e-06i
2	1.85703860777705e-03+6.260791909892e-05i	1.41051820739103e-03+8.909021119228e-05i	8.25792243525465e-04+7.871375390316e-05i	3.82655203692706e-04+5.208277031972e-05i	1.51593664758939e-04+3.016029936813e-05i	6.16696172477196e-05+1.86472788394483e-05i	3.21069179384105e-05+1.36917387362242e-05i	2.14201287732986e-05+1.14370901989713e-05i	1.61064198792328e-05+1.04087430348403e-05i	1.28710861547866e-05+9.762870408359e-06i	1.10596771750864e-05+9.0505597298972e-06i	1.03254511651685e-05+8.4298028683038e-06i	9.77064224881151e-06+7.41691361629056e-06i	8.62496780239234e-06+5.3956735363875e-06i	6.95417865525159e-06+3.33624731922711e-06i	4.95662553467685e-06+2.11071123477958e-06i	2.20163563692197e-06+1.76566526659893e-06i	-6.3426924380613e-07+3.17026580488854e-06i	-1.59512932422018e-06+5.81946907038619e-06i	-7.1817332302685e-07+7.92917387928385e-06i	1.18813972580166e-06+9.45259977673669e-06i	3.79130578390069e-06+9.83956794776171e-06i	5.40435411695908e-06+8.24560281689244e-06i	5.45264073925608e-06+5.96513167318453e-06i	5.01357741050159e-06+4.10895392515054e-06i	4.15413758463361e-06+2.97765627215563e-06i	2.79965372554484e-06+2.80454486753715e-06i	1.77898174712705e-06+3.08561129048435e-06i	1.59010462914648e-06+3.47595713011757e-06i	1.98003297379554e-06+4.1644464491498e-06i	2.66285812336883e-06+4.66213263590316e-06i	3.30677519769015e-06+4.12536811825057e-06i	3.54503784645326e-06+2.88302657590983e-06i	3.42532599706211e-06+1.87317016235726e-06i	2.75552906129469e-06+1.22841845055728e-06i	1.57849983981476e-06+1.0629940801375e-06i	8.5539421628108e-07+1.54961125460061e-06i	8.2332609560491e-07+2.25822349581748e-06i	9.6701016097419e-07+2.87765818464032e-06i	1.25806709402349e-06+3.23620103286041e-06i	1.69723875850352e-06+3.19829075685541e-06i	1.98138851018945e-06+3.00650452715293e-06i	2.00163791015871e-06+2.83790498850355e-06i	1.99862418356458e-06+2.65848181306644e-06i	2.11419286966118e-06+2.57561166003289e-06i	2.17993303427466e-06+2.59313835937761e-06i	2.16460219727882e-06+2.52599717590497e-06i	2.21528493321855e-06+2.3938101992366e-06i	2.22474173067162e-06+2.36104221056706e-06i
3	2.28198408378283e-03+6.941071843766e-05i	1.69530760600089e-03+8.813527190103e-05i	9.38114238036712e-04+6.8946150305888e-05i	3.85066728308503e-04+3.7528540058169e-05i	1.18814494669573e-04+1.6063654689287e-05i	3.17421914473939e-05+7.5974980793978e-06i	1.22133168713918e-05+5.471964075433e-06i	8.36979387449004e-06+4.93053639969175e-06i	6.68123761204534e-06+4.89408734701095e-06i	5.40691985326431e-06+4.93166725557504e-06i	4.80825259399164e-06+4.77616822988616e-06i	5.01705372915173e-06+4.79197929634361e-06i	5.31449246609212e-06+4.4739191730341e-06i	4.93625833310106e-06+2.95709789781929e-06i	4.0525121532779e-06+1.18359476830538e-06i	2.93484774086166e-06+6.67891050403e-09i	8.63073446352225e-07-6.24404591853324e-07i	-1.68469795298314e-06+4.0288009235488e-07i	-2.55953944940037e-06+2.74412435018996e-06i	-1.77636833643169e-06+4.5626065422693e-06i	-1.5287827770156e-07+6.06473558303198e-06i	2.20151447775857e-06+6.74024227824566e-06i	3.58763679555222e-06+5.42505031607194e-06i	3.43413815002262e-06+3.40799879870478e-06i	3.06499096539794e-06+1.85510317866768e-06i	2.47002223576507e-06+9.633643363659e-07i	1.32165940217965e-06+9.6012129033648e-07i	4.4166791371869e-07+1.31107742868413e-06i	3.4419247936458e-07+1.68456698558974e-06i	7.1383269388127e-07+2.4415924296175e-06i	1.30842078660045e-06+3.11438077432761e-06i	1.88081085520293e-06+2.70352584481041e-06i	2.12786831693561e-06+1.55248505237484e-06i	2.16128942037305e-06+6.9222385374987e-07i	1.69821819122825e-06+1.7605240965053e-07i	6.51335449867373e-07+5.6680007618718e-08i	3.5843463262696e-08+5.38395115258972e-07i	9.589029625395e-08+1.17618620472253e-06i	2.2817230197413e-07+1.6827644321623e-06i	4.581304156592e-07+1.94646524317487e-06i	8.6244747381676e-07+1.84645866290303e-06i	1.09845886984315e-06+1.64755242885361e-06i	1.03970847829271e-06+1.51274500585247e-06i	9.8543091541135e-07+1.36227948135797e-06i	1.09478336962034e-06+1.31626568087801e-06i	1.14646294968828e-06+1.38467841545923e-06i	1.10633578568252e-06+1.34261424094247e-06i	1.17034747044172e-06+1.21228881161966e-06i	1.21132105246286e-06+1.2005724767089e-06i
4	2.56763236119838e-03+7.071486270058e-05i	1.88408493997072e-03+7.671924087474e-05i	1.00846220131175e-03+5.135206767966e-05i	3.82681306138306e-04+2.1073037391078e-05i	9.62856857043456e-05+4.3110198126586e-06i	1.36608702122705e-05+2.143219292895e-07i	1.3289614124297e-06+6.2909541695249e-07i	1.49190327838984e-06+1.11505064618741e-06i	1.6139490732211e-06+1.40521639581444e-06i	1.25480469051404e-06+1.61238542864059e-06i	1.12816484593911e-06+1.64946598020516e-06i	1.57436449128971e-06+1.99392085033761e-06i	2.09999626533279e-06+2.23425937921406e-06i	2.06393362746763e-06+1.40089684274597e-06i	1.7297218543696e-06+2.0824300594834e-07i	1.45888497297825e-06-6.6883260783407e-07i	3.7470758102597e-07-1.41277246625627e-06i	-1.4235130966326e-06-9.2864422311919e-07i	-2.0386118711987e-06+6.428172658474e-07i	-1.4742344098563e-06+1.75659748248604e-06i	-4.4569939043101e-07+2.89321212351706e-06i	1.17354006449495e-06+3.71209399516979e-06i	2.00093055875524e-06+2.89651773091841e-06i	1.591984080033e-06+1.46009257994318e-06i	1.31275643263151e-06+4.1233195228568e-07i	1.09794857109714e-06-1.808751887923e-07i	4.02438231305495e-07-1.02793186223237e-07i	-1.45351449780361e-07+2.0618546572561e-07i	-1.40732187408294e-07+4.62638682914771e-07i	8.309165425696e-08+1.10415088566326e-06i	3.9410155531824e-07+1.76978558952544e-06i	7.080773073513e-07+1.4946971500958e-06i	8.62932031935412e-07+5.82613099626714e-07i	1.03378551902186e-06-1.179439375443e-08i	8.90473212432874e-07-3.1378865635127e-07i	1.8346727113524e-07-3.52884590342619e-07i	-2.34541638685688e-07+4.657232904676e-08i	-1.43131439054525e-07+4.90272503657933e-07i	-9.1451272121235e-08+7.76544860060171e-07i	1.772510001043e-08+8.93390309303883e-07i	3.223186215655e-07+7.62108271123063e-07i	4.85965912807906e-07+6.11772804902087e-07i	3.76591951112317e-07+5.46089913774285e-07i	2.97084298255772e-07+4.46352434869166e-07i	3.93324455569133e-07+4.31312818328126e-07i	4.26579588841364e-07+5.24663284948393e-07i	3.67188976812025e-07+5.03495064150483e-07i	4.32141808238298e-07+3.8695326486138e-07i	5.03219948005706e-07+3.8773468562261e-07i
5	2.72209908607124e-03+7.043351072938e-05i	2.00310708312988e-03+6.41106901408e-05i	1.07760351542409e-03+3.697569170579e-05i	4.12435125039691e-04+1.1766726454437e-05i	1.05605308648857e-04+2.10461307733e-07i	1.54518483671237e-05-1.3681420432066e-06i	7.95756175310595e-07-3.04798864375683e-07i	2.62443804651104e-07+1.69874184226783e-07i	3.01820395874597e-07+2.6075640116147e-07i	9.8182062672974e-08+3.04538505424598e-07i	3.9543085487992e-08+2.85597230301165e-07i	3.18152982207505e-07+6.24194941488422e-07i	6.2264883266665e-07+1.05377563975333e-06i	5.36462649079129e-07+7.15886494257369e-07i	3.79870840618605e-07+3.4736073825302e-08i	5.65709624049066e-07-4.94521520821808e-07i	2.9551303004461e-07-1.08391924997533e-06i	-6.67997252276805e-07-9.53985866387286e-07i	-9.81265085105397e-07-1.474992055385e-07i	-5.94867271480058e-07+2.97643039308073e-07i	-5.6122384926999e-08+9.87076497702607e-07i	8.0576138096086e-07+1.77276041466893e-06i	1.06838106967814e-06+1.448957312162e-06i	4.8403125186088e-07+6.08714465030699e-07i	2.31215961180478e-07-2.3294899554276e-08i	2.83652228985842e-07-4.39150295580538e-07i	6.5756393193647e-08-4.06164169026572e-07i	-1.0007131818535e-07-1.68911629938289e-07i	-1.86318401410425e-08+3.17135688789744e-08i	1.7807700154867e-08+5.12003535164821e-07i	7.88041878956e-09+1.01968731316485e-06i	3.0601917710519e-08+8.15133216516732e-07i	7.2316737114356e-08+1.37143688440603e-07i	3.27953412011516e-07-2.53450970824211e-07i	4.84795864919337e-07-3.78213114146068e-07i	1.75106000261537e-07-3.19875067232112e-07i	-6.69607566175204e-08-8.0426802424641e-09i	-4.8620693760935e-08+2.39412142803781e-07i	-1.14673917897195e-07+3.21256780556724e-07i	-1.15899490515954e-07+3.14380284390619e-07i	8.4729046041163e-08+1.95917709271414e-07i	1.9711637205469e-07+1.21905914634935e-07i	9.6895205462187e-08+1.23871189684928e-07i	2.77663400102121e-08+7.38542598986435e-08i	1.01176634203941e-07+7.0848328513672e-08i	1.16179693879413e-07+1.51063579229402e-07i	5.2320214306749e-08+1.39476386156158e-07i	1.00100964598225e-07+4.6095884791262e-08i	1.7744269206219e-07+4.3798382111429e-08i
6	2.79849145393122e-03+7.252433576193e-05i	2.09566658079242e-03+5.783944740197e-05i	1.17283253777028e-03+3.14842047771e-05i	4.84720237331467e-04+1.0822564693721e-05i	1.45343062440194e-04+1.662890191758e-06i	3.11863100257509e-05-2.95630217963e-07i	5.05783443718562e-06-1.5692345270997e-07i	8.40374885071826e-07-2.2585446680942e-08i	1.72816842991611e-07-1.065185391918e-09i	6.77456088105684e-09-9.3639070689933e-10i	9.5206048039183e-09-1.48731889544839e-08i	1.31135468245976e-07+2.48541210583614e-07i	1.75671688785567e-07+6.1524462006123e-07i	-1.9875963920008e-08+4.54338638561994e-07i	-1.28977195399892e-07-1.755948196269e-08i	1.78032483674063e-07-3.6679849146934e-07i	2.91330958382884e-07-6.7816138388502e-07i	-1.49785491380656e-07-6.14130094667332e-07i	-3.19483594117573e-07-2.61048725986547e-07i	-2.7429747067801e-08-1.4483563960544e-07i	3.63146185558328e-07+2.63312799814562e-07i	8.21596363128333e-07+9.10128240457554e-07i	7.72435499220513e-07+8.9409694042741e-07i	1.45179635121121e-07+4.39947433168587e-07i	-1.86514843122975e-07-6.153543759259e-09i	-1.17314367306401e-07-3.97230743318942e-07i	-4.6572327033186e-08-4.68693147753049e-07i	6.0038616743146e-08-2.52258934714779e-07i	1.67934197727723e-07+4.0258021543203e-08i	6.5017365678252e-08+4.59263843666654e-07i	-1.46651890618696e-07+7.90982812393714e-07i	-2.88421383306583e-07+5.90411417786545e-07i	-2.79428739875602e-07+3.9967471997675e-08i	3.3853139847252e-08-3.05964217442351e-07i	3.89396836813239e-07-3.70954785318232e-07i	3.84686165956847e-07-2.36529902691668e-07i	2.28207607849095e-07+2.6122792929027e-08i	1.0129556731041e-07+1.61998311890999e-07i	-7.6139988451866e-08+1.38560441861418e-07i	-1.4154579537061e-07+6.9630906596336e-08i	-1.44260767047601e-08-1.91770239594105e-08i	8.11059685003571e-08-3.68079410541904e-08i	3.44205777240374e-08+4.2347114305997e-09i	-7.30172020267702e-09-3.71735965439855e-09i	3.10172638355674e-08-1.424369826894e-09i	2.81829855492343e-08+4.60304704737914e-08i	-2.53080359969999e-08+3.46597350027054e-08i	-2.9190863947799e-09-3.36909925023815e-08i	5.52459797812495e-08-5.00753471920436e-08i
7	2.8489273427503e-03+7.830429332198e-05i	2.18920078577196e-03+5.909398960167e-05i	1.29497496540581e-03+3.325860873396e-05i	5.88403200631708e-04+1.4309272138511e-05i	2.0526447366251e-04+4.905727126606e-06i	5.52511641398879e-05+1.2136294067583e-06i	1.16353237762744e-05-3.59314700358e-08i	1.95581848424474e-06-2.7761573887039e-07i	2.83100464319626e-07-1.62050236712891e-07i	9.21252573789004e-08-3.44324195654652e-08i	1.36486909006782e-07+7.2134428061401e-08i	1.7700871010918e-07+3.31145067853266e-07i	9.9087678172175e-08+5.82800691757734e-07i	-5.6165883334839e-08+4.00023260741104e-07i	-1.5241151245326e-08-8.13965296130052e-08i	3.17411942099068e-07-4.14076746795896e-07i	4.41596111836719e-07-5.15436938471138e-07i	7.9913884853744e-08-3.84475309898935e-07i	-1.76000828584779e-07-1.85350769004883e-07i	6.12161534696676e-08-8.98299858645972e-08i	5.78904702432513e-07+2.33310077118662e-07i	1.04017315641785e-06+6.994786862426e-07i	9.77478074417921e-07+7.37409789330484e-07i	3.99503986247799e-07+3.98776174795342e-07i	-9.17845439121551e-08-3.35081807309581e-08i	-2.37164618150787e-07-4.40773768387476e-07i	-1.68307548695583e-07-5.61659221161926e-07i	-4.905170227206e-09-2.98251424897922e-07i	6.5563487094383e-08+1.64985077521107e-07i	-8.8499712147131e-08+6.38301828800541e-07i	-3.16672721971936e-07+8.87603322601052e-07i	-4.24198804825071e-07+6.86803758646685e-07i	-3.13289939673294e-07+1.74059093930415e-07i	8.6368051631648e-08-2.48320636591826e-07i	5.47487628452779e-07-3.82640473481274e-07i	6.95275273686097e-07-2.61436693357002e-07i	5.31262352409862e-07-4.8809748375489e-08i	2.4409901327732e-07+4.6729428386647e-08i	-3.46808986191983e-08+1.42761644643027e-08i	-1.49617612614237e-07-5.4651077926354e-08i	-7.8076860602621e-08-1.16380004992495e-07i	1.8404304804591e-08-1.12405623201913e-07i	3.62057146571467e-08-5.60763879349043e-08i	2.45862240353929e-08-2.31989817609135e-08i	2.8133615359578e-08-4.2553588163459e-09i	7.3161836183189e-09+1.73205645332986e-08i	-3.34184552834198e-08-6.624581909242e-10i	-3.17882546521225e-08-5.46748694487121e-08i	-1.4433952928521e-09-8.77336757072911e-08i
8	2.90235931315954e-03+8.699628949043e-05i	2.29216741565858e-03+6.516556342463e-05i	1.43416522854975e-03+3.849897372108e-05i	7.11408267623146e-04+1.9124350691739e-05i	2.80389150221228e-04+8.790611275695e-06i	8.80695780554949e-05+3.7157617929542e-06i	2.19410150962964e-05+1.1041984735128e-06i	4.12467827923264e-06-1.968288056004e-08i	4.49329203966756e-07-2.2428859827723e-07i	1.87083506189335e-08-4.4504592827568e-08i	1.27374410778894e-07+2.58812776444096e-07i	2.08437595136958e-07+6.20864481061138e-07i	2.08874532321031e-07+8.28046460993801e-07i	2.97897070828642e-07+6.02723115213747e-07i	6.24855030100432e-07+8.3534778584365e-08i	9.85385400804459e-07-2.96572321275532e-07i	8.89886823487453e-07-3.57789038884476e-07i	2.66411878277617e-07-1.95948008786334e-07i	-2.29901468391233e-07+3.5102383483187e-08i	-1.8701689578761e-08+2.92061467296654e-07i	7.67212097838193e-07+6.38263838197499e-07i	1.5185676785236e-06+8.6453299616198e-07i	1.66449596102572e-06+6.5644709952648e-07i	1.15720620463177e-06+1.3127807112977e-07i	4.2640159810343e-07-4.07914713585271e-07i	-1.3619010200998e-07-7.7834619063804e-07i	-4.00242938572663e-07-7.94063164006136e-07i	-4.54195466314575e-07-3.74853218668531e-07i	-4.97212382768795e-07+2.99151333074285e-07i	-5.99942606994894e-07+9.27911352414172e-07i	-6.2849027557792e-07+1.25368831814659e-06i	-4.5597778684929e-07+1.13223092403092e-06i	-5.5940266310649e-08+6.40037330529025e-07i	5.27607424328939e-07+7.5046814315864e-08i	1.06003623702092e-06-2.7893788527547e-07i	1.21955854263421e-06-3.5599121737395e-07i	9.53400963510678e-07-2.92828737803763e-07i	4.84228724496456e-07-2.42364310775543e-07i	6.8258194257259e-08-2.31857927849738e-07i	-1.38289608964598e-07-2.39277272563173e-07i	-1.37108015588731e-07-2.51325260551399e-07i	-4.6846131155316e-08-2.27842966802351e-07i	2.4694017371832e-08-1.57504972494793e-07i	4.93692304964468e-08-8.30262822615603e-08i	4.03981937773837e-08-3.33182963909284e-08i	7.0276716102212e-09-1.79499579703049e-08i	-3.06571504261647e-08-4.52312230418944e-08i	-4.6847343786018e-08-1.00512290258443e-07i	-4.6860026642622e-08-1.48454367513094e-07i
9	2.96871671135869e-03+9.757982574354e-05i	2.40507507073544e-03+7.335848719712e-05i	1.58363869767176e-03+4.452266585073e-05i	8.4842913341212e-04+2.3554569872327e-05i	3.70756323076981e-04+1.2560382721109e-05i	1.32645395665605e-04+7.218174655218e-06i	3.88225926384097e-05+3.8629927617584e-06i	8.96798253533487e-06+1.52112662276877e-06i	1.28742278792581e-06+3.0355448184854e-07i	-1.15362251864675e-07+1.11155652219656e-07i	-6.5638135583774e-08+5.51009627960459e-07i	2.1231563749797e-07+1.17340185604586e-06i	5.7287830593163e-07+1.55837809445207e-06i	1.1547432703903e-06+1.4541086423765e-06i	1.88691129996794e-06+9.7460440865976e-07i	2.28547787028916e-06+4.7908462102596e-07i	1.86546363902365e-06+2.2786754785693e-07i	8.15411746165898e-07+2.91313511716722e-07i	2.8374510307425e-08+6.46789716664024e-07i	2.6678257223019e-07+1.16785398901016e-06i	1.41466949849963e-06+1.54129283864286e-06i	2.62351634755599e-06+1.35367318293132e-06i	3.06548639147867e-06+4.8943897302156e-07i	2.51376577025886e-06-6.4635734711061e-07i	1.32164413380425e-06-1.50849719819695e-06i	3.719627949676e-08-1.81155210534927e-06i	-9.3953900956769e-07-1.50377290155116e-06i	-1.50598964289134e-06-6.8092752008605e-07i	-1.74330383192651e-06+4.0177939331462e-07i	-1.67528324221251e-06+1.41409063395532e-06i	-1.2376418190616e-06+2.07875825009852e-06i	-4.4303487347729e-07+2.20906811468626e-06i	5.6606351402767e-07+1.76737004429052e-06i	1.56279740994363e-06+9.5961026813943e-07i	2.23354083697581e-06+1.3906652429679e-07i	2.30305984329607e-06-4.4837733371747e-07i	1.78720324280632e-06-7.6398215401751e-07i	1.00514018829205e-06-8.6283612885595e-07i	3.16675208669724e-07-8.07973179604034e-07i	-8.9515430875243e-08-6.85520119480564e-07i	-2.13806681758546e-07-5.70937326641433e-07i	-1.61133904288312e-07-4.68559497934521e-07i	-5.4769196097389e-08-3.51974101940947e-07i	2.0910901849897e-08-2.31216401627117e-07i	3.9638822829549e-08-1.44427836302093e-07i	1.6033151691448e-08-1.18641002584452e-07i	-2.4027822804815e-08-1.51668410095545e-07i	-6.7749048696569e-08-2.16427981245219e-07i	-1.18797205475432e-07-2.76181206469297e-07i
10	0.00304979215154369+0.00010968371946269i	2.52754921509055e-03+8.226553629447e-05i	1.74125023131202e-03+4.960859361631e-05i	9.98041540965343e-04+2.5535772916586e-05i	4.7726720903117e-04+1.3622578193195e-05i	1.91683109541894e-04+9.286802962443e-06i	6.5507902040428e-05+7.1128813793742e-06i	1.93990357534002e-05+4.8579276032089e-06i	4.98824331049842e-06+2.79670448518052e-06i	1.02924450885872e-06+1.71285380942008e-06i	2.0501110347885e-07+1.80726020838065e-06i	4.4418744686606e-07+2.64071772422851e-06i	1.30029250089325e-06+3.51970231316819e-06i	2.62564452857323e-06+3.90732472428951e-06i	3.97634443180484e-06+3.65136458853518e-06i	4.59060689589175e-06+2.96555641358564e-06i	3.98981327799603e-06+2.2751802508692e-06i	2.60422036450346e-06+2.02604315875172e-06i	1.60994738506376e-06+2.40355493557455e-06i	1.96017551753064e-06+3.05884438147624e-06i	3.52324686438756e-06+3.19251383964889e-06i	5.17783732286679e-06+2.13213307299612e-06i	5.72073862792171e-06-2.659473865157e-08i	4.6865556893044e-06-2.39253511536547e-06i	2.47079939599754e-06-3.95287701241578e-06i	-9.176393852822e-08-4.2228718380263e-06i	-2.24704684820676e-06-3.31194270124479e-06i	-3.60978878390263e-06-1.62972646692208e-06i	-4.0949238696182e-06+3.6398380510996e-07i	-3.69535244033745e-06+2.26825652144494e-06i	-2.43791357728801e-06+3.73278760057304e-06i	-5.1416340646918e-07+4.4145523394526e-06i	1.66468609895259e-06+4.08200528842926e-06i	3.55009030610909e-06+2.83842474537082e-06i	4.60658269606162e-06+1.14681506368497e-06i	4.54583106255091e-06-4.379041678288e-07i	3.53284786736062e-06-1.53724277360657e-06i	2.10385103593482e-06-2.02400580026149e-06i	8.1708603480095e-07-1.99003078372596e-06i	-2.662964027024e-08-1.66893559924029e-06i	-4.0297035652848e-07-1.29364046882274e-06i	-4.39282919630497e-07-9.76185244818061e-07i	-3.04269608965845e-07-7.21314918638705e-07i	-1.41878089797466e-07-5.18721803298871e-07i	-3.3531808097447e-08-3.86712468340901e-07i	1.41538135394e-09-3.45688662759287e-07i	-2.9459571243164e-08-3.85050507861451e-07i	-1.23364196124124e-07-4.63836537501627e-07i	-2.79229188602378e-07-5.30884255970528e-07i
11	0.00314563153943496+0.00012379408738524i	2.65989870237187e-03+9.185850371821e-05i	1.90681686171119e-03+5.307485033686e-05i	1.15929913717302e-03+2.312376667032e-05i	5.98994313473804e-04+8.265582573847e-06i	2.64795472056322e-04+4.967891003745e-06i	1.01993072605154e-04+6.273058005036e-06i	3.57181714084573e-05+7.3924984479939e-06i	1.22908121498717e-05+7.0777768660834e-06i	4.54741844001907e-06+6.21820844808676e-06i	2.03002017284516e-06+6.0295031975481e-06i	1.64896642308827e-06+6.97897549396554e-06i	2.70465626158857e-06+8.61658491597699e-06i	4.7967852496205e-06+1.00258218735772e-05i	7.0961958069441e-06+1.0449821344618e-05i	8.50282239408669e-06+9.74809236400708e-06i	8.40053018002958e-06+8.4856684597146e-06i	7.28170205333912e-06+7.53115328236317e-06i	6.4882074593175e-06+7.29942248280444e-06i	7.10390386380805e-06+7.22629924040017e-06i	8.93695439244088e-06+6.08791009848225e-06i	1.05594495659003e-05+3.0517725753584e-06i	1.03874839705251e-05-1.4475002080615e-06i	7.81372405211642e-06-5.85258165785546e-06i	3.49433913178438e-06-8.53077996146162e-06i	-1.22350596354196e-06-8.75507150169144e-06i	-5.10874644470603e-06-6.85492693835449e-06i	-7.49058539631064e-06-3.68012926705018e-06i	-8.18116979535388e-06-2.923284638374e-08i	-7.1867130203192e-06+3.52690352475509e-06i	-4.61481159140152e-06+6.47106462703255e-06i	-8.3572468819252e-07+8.18187187059007e-06i	3.37499140533269e-06+8.11659740929501e-06i	6.94537293563935e-06+6.22561394848187e-06i	8.8819029583796e-06+3.13788503066337e-06i	8.73773446321063e-06-1.2038313714811e-07i	6.85966321898621e-06-2.62738612625811e-06i	4.17476207029666e-06-3.92171983873593e-06i	1.65685664586963e-06-4.0702000063091e-06i	-1.0652431174124e-07-3.49148890373548e-06i	-9.9515732646793e-07-2.66531521433444e-06i	-1.18881247689989e-06-1.90858372979516e-06i	-9.7155033258672e-07-1.33601721068452e-06i	-6.0709934975877e-07-9.54177666729575e-07i	-2.80389559703115e-07-7.49963693980035e-07i	-9.0919599601917e-08-7.05871703603667e-07i	-8.2053974676895e-08-7.78162471865375e-07i	-2.68339512393306e-07-8.91910222924018e-07i	-6.31653110652591e-07-9.61456230527735e-07i
12	0.00325662210987282+0.00014179660645747i	0.00280321496685823+0.00010428660336812i	2.08104359965396e-03+5.692349401464e-05i	1.33135448687509e-03+1.7127842244e-05i	7.33608196464243e-04-5.325664830053e-06i	3.48477478813098e-04-1.1049102995904e-05i	1.43483414114807e-04-6.731227807766e-06i	5.21674753865306e-05+6.52859851583e-07i	1.76358905952432e-05+6.9820461020331e-06i	6.2382705585097e-06+1.12368172681964e-05i	2.902371935669e-06+1.42964134365808e-05i	2.5497693765338e-06+1.74062308953014e-05i	4.0547540153476e-06+2.10076422701365e-05i	7.1093361685032e-06+2.44267571202202e-05i	1.0938043582713e-05+2.64824159112098e-05i	1.42921165807829e-05+2.64814450706194e-05i	1.62504927431389e-05+2.4777540275888e-05i	1.69644373259125e-05+2.2372485442164e-05i	1.74966843538951e-05+1.98575066871612e-05i	1.87208876186484e-05+1.67070814956131e-05i	2.02408650953245e-05+1.1736859457269e-05i	2.04226959379232e-05+4.4271390126834e-06i	1.76212399514875e-05-4.1183051422443e-06i	1.15219451234812e-05-1.1541197538901e-05i	3.4499098436569e-06-1.56500675943726e-05i	-4.4795686003399e-06-1.56674494240381e-05i	-1.05224430220151e-05-1.23471890412025e-05i	-1.38761480761161e-05-7.1166184142337e-06i	-1.44565642776971e-05-1.1754205321048e-06i	-1.23903566541261e-05+4.7189562176993e-06i	-7.84406947835334e-06+9.85634833920733e-06i	-1.3235380967671e-06+1.32410014870501e-05i	5.9693131081953e-06+1.38529444852398e-05i	1.22290221604047e-05+1.1339875882105e-05i	1.57105879214968e-05+6.465460103057e-06i	1.55778881380819e-05+8.514437236743e-07i	1.2329038576436e-05-3.8045768327307e-06i	7.47465502428138e-06-6.47058639664903e-06i	2.71985564485859e-06-7.05374475082738e-06i	-7.6629990022662e-07-6.16619239769715e-06i	-2.60344419209117e-06-4.6439369571483e-06i	-3.02073434311963e-06-3.14575830295234e-06i	-2.52756237670187e-06-2.00856926074772e-06i	-1.65204489273453e-06-1.31600709946248e-06i	-8.0793868362634e-07-1.02475863678572e-06i	-2.6228614561004e-07-1.03862739557334e-06i	-1.5390658376842e-07-1.22566394032823e-06i	-5.1492403738593e-07-1.42667160915477e-06i	-1.27292478936087e-06-1.48569904142587e-06i
13	0.00338430653845197+0.00016795005157748i	0.00296034361277122+0.00012544032877823i	2.26744575039093e-03+6.862445419237e-05i	1.51748346907182e-03+1.570830502125e-05i	8.83975823686253e-04-2.0283350086538e-05i	4.44790663902349e-04-3.5787787844571e-05i	1.89796413526161e-04-3.4667495263652e-05i	6.49100639854641e-05-2.35531600197804e-05i	1.35633166755044e-05-8.3484024971253e-06i	-3.49111633959781e-06+7.1467325158985e-06i	-6.9848259503685e-06+2.12757934026267e-05i	-5.4706483634964e-06+3.38539721024234e-05i	-1.5256202327973e-06+4.5064227439147e-05i	4.3377436950918e-06+5.44953008416947e-05i	1.16641929756503e-05+6.10262808965943e-05i	1.94378569084897e-05+6.35944973405407e-05i	2.64767364590309e-05+6.20108544552403e-05i	3.21173689382688e-05+5.69341154701004e-05i	3.63198334685245e-05+4.90476693316022e-05i	3.89734318471461e-05+3.84243486665179e-05i	3.91639655327806e-05+2.49283852604345e-05i	3.53882609937589e-05+9.3512894472499e-06i	2.67780980843212e-05-5.9498608230234e-06i	1.42587424914898e-05-1.77882855639625e-05i	4.957861511384e-07-2.38129527148994e-05i	-1.14075385984693e-05-2.37284785491524e-05i	-1.93806985684875e-05-1.90943247835088e-05i	-2.29025725135533e-05-1.20238849091935e-05i	-2.24028798033743e-05-4.0080104803678e-06i	-1.83573260306968e-05+4.2083301736078e-06i	-1.10099986661562e-05+1.18762636981248e-05i	-9.233758599864e-07+1.76236481038644e-05i	1.03044207585108e-05+1.97623331275438e-05i	2.0027464825925e-05+1.7345233827599e-05i	2.55170656522005e-05+1.1033127656486e-05i	2.53102800812393e-05+2.9836096634606e-06i	1.99771894575118e-05-4.1869700299014e-06i	1.1775434541157e-05-8.6192447986702e-06i	3.48807495264409e-06-9.84361324516415e-06i	-2.75998066183397e-06-8.60026036784772e-06i	-6.07963279733466e-06-6.16557072297639e-06i	-6.70456046520433e-06-3.68833123375785e-06i	-5.50781308908759e-06-1.851777035495e-06i	-3.51324600668836e-06-8.7036512398269e-07i	-1.58796747528931e-06-6.4810398241184e-07i	-3.21051433137884e-07-9.33638975754647e-07i	-1.122127771693e-08-1.41366852482827e-06i	-6.8940154502268e-07-1.77150780368253e-06i	-2.14809795490028e-06-1.75112870779586e-06i
14	0.00353212758140695+0.00020957435596766i	0.00313736140011747+0.00016611594357206i	0.0024751241315566+0.00010340318360313i	1.72999433756704e-03+3.884613069272e-05i	1.06617827257329e-03-1.298735263841e-05i	5.7340268058148e-04-4.5081465593729e-05i	2.61902137802011e-04-5.7376021221048e-05i	9.23504528816303e-05-5.3335513545073e-05i	1.23310469731981e-05-3.71024425822876e-05i	-2.03876419009049e-05-1.24866374861644e-05i	-3.12024493936177e-05+1.7033865667741e-05i	-3.2019524269596e-05+4.82601854036976e-05i	-2.70950571061889e-05+7.82760521956615e-05i	-1.7555260013378e-05+1.04336244969264e-04i	-3.984570010617e-06+1.23839658055507e-04i	1.2430120222617e-05+1.34678432569179e-04i	2.974161568414e-05+1.35774485995321e-04i	4.5619397744309e-05+1.27272534257918e-04i	5.7729112740612e-05+1.1023047768067e-04i	6.38695449774225e-05+8.62890982541677e-05i	6.21761656470227e-05+5.78151981973315e-05i	5.18177662830503e-05+2.82729740348484e-05i	3.39764394524633e-05+1.9902057138313e-06i	1.21963843163959e-05-1.71100518145496e-05i	-8.6228556457223e-06-2.71414574331878e-05i	-2.42100265062922e-05-2.89581528184128e-05i	-3.25537273137757e-05-2.52548001155957e-05i	-3.40509632438102e-05-1.87314621505014e-05i	-3.0250496392123e-05-1.07906322440828e-05i	-2.23889775891072e-05-1.7227358657373e-06i	-1.0968077160539e-05+8.0140966443492e-06i	3.4007417206984e-06+1.67707879123856e-05i	1.8832839202609e-05+2.2008312464758e-05i	3.19509789309971e-05+2.17638942996529e-05i	3.90730814285766e-05+1.60800867765976e-05i	3.8067649351581e-05+7.2308835081729e-06i	2.95612631526449e-05-1.4288026344427e-06i	1.66739916775339e-05-7.1420633044133e-06i	3.52716369027839e-06-8.86689848571078e-06i	-6.48621159553532e-06-7.30993865808056e-06i	-1.17411151910064e-05-4.1360717846065e-06i	-1.2432030630802e-05-1.0068652149184e-06i	-9.94411587777278e-06+1.03188045833724e-06i	-6.06026415450522e-06+1.67971689018823e-06i	-2.36688653532753e-06+1.19400828015881e-06i	4.3353232339607e-08+1.18314021714001e-07i	6.47982552213466e-07-9.37738842089816e-07i	-5.4103421584764e-07-1.45133639646908e-06i	-3.07152187458646e-06-1.104988637521e-06i
15	0.00370468926436943+0.00027571288028057i	0.00334205407811338+0.00023978663440417i	0.00271592376896787+0.00018116334965534i	0.00198569886991839+0.00011507758511019i	1.30355369271152e-03+5.525719073568e-05i	7.65531078262742e-04+9.4600292181e-06i	3.9837803278503e-04-2.0282686877392e-05i	1.77383890946282e-04-3.4408845620138e-05i	5.636376626343e-05-3.30088533578869e-05i	-7.7811556150468e-06-1.54894568026604e-05i	-4.3498435786782e-05+1.7852002830454e-05i	-6.42398216966273e-05+6.42191517621752e-05i	-7.3621383553744e-05+1.17965507124234e-04i	-7.1191267403646e-05+1.71534193386613e-04i	-5.6490793045766e-05+2.17029764776308e-04i	-3.108978793633e-05+2.47787357184371e-04i	9.39783729153e-07+2.59546853125895e-04i	3.3586952301612e-05+2.51031929968503e-04i	6.0092957265286e-05+2.23946464973197e-04i	7.447790042367e-05+1.82595085881973e-04i	7.3164976410436e-05+1.33283010322518e-04i	5.63301902753348e-05+8.33687725461005e-05i	2.83412201908655e-05+3.97623607957281e-05i	-3.32427697979243e-06+7.10942431671331e-06i	-3.06131294187192e-05-1.34570166967209e-05i	-4.77925848332631e-05-2.40581089611384e-05i	-5.3129634065999e-05-2.82334287305509e-05i	-4.84333448059586e-05-2.86501926339996e-05i	-3.69713733719391e-05-2.59302478991544e-05i	-2.13660960118511e-05-1.93652087861209e-05i	-2.93971522071773e-06-8.81566731141098e-06i	1.7287618600065e-05+3.8481108499068e-06i	3.71141114597902e-05+1.5018212674264e-05i	5.27255535730084e-05+2.11926250934543e-05i	5.99486085491233e-05+2.10050719634574e-05i	5.64092523955598e-05+1.59560990765498e-05i	4.30632228383354e-05+9.3992866222877e-06i	2.40225240631338e-05+4.5932044889175e-06i	4.80843505331068e-06+3.13155151297166e-06i	-9.86919965662532e-06+4.57986038496209e-06i	-1.76155929564304e-05+7.228988551403e-06i	-1.86017037652862e-05+9.2557059614339e-06i	-1.48091242253327e-05+9.5777329989028e-06i	-8.90958238173415e-06+8.10319149735121e-06i	-3.33232058486776e-06+5.49672974652796e-06i	2.5342707531635e-07+2.75872999886911e-06i	1.09082104589067e-06+8.455742965191e-07i	-7.33120126255524e-07+4.07411822763821e-07i	-4.48097517153499e-06+1.63089680179878e-06i
16	0.00390329426117463+0.00037116692788724i	0.00357596161479449+0.00035282697930706i	0.00299109837681402+0.0003115342532846i	0.00228505168375187+0.00026031476598813i	0.00159635818772365+0.00021093345424314i	0.00102306954031813+0.00016946729208527i	6.04905485640414e-04+1.36375125619621e-04i	3.31058381447935e-04+1.10305394696587e-04i	1.62693321824385e-04+9.2315471382765e-05i	5.65698189895328e-05+8.72924121751224e-05i	-1.9270648437784e-05+1.01736157367865e-04i	-8.0220074020424e-05+1.39630738410851e-04i	-1.27884795958758e-04+1.99097597826039e-04i	-1.56764482716583e-04+2.71651438980995e-04i	-1.6112041125948e-04+3.44202067198365e-04i	-1.39778283370797e-04+4.02658542179552e-04i	-9.803782543803e-05+4.35617469756212e-04i	-4.6826323799857e-05+4.36979973982285e-04i	2.23601699251e-07+4.0698136508462e-04i	3.0761488429492e-05+3.51648872855985e-04i	3.7525950844577e-05+2.80981420075195e-04i	2.0660677658328e-05+2.06279411239769e-04i	-1.2449455372849e-05+1.37243104667255e-04i	-4.99615841067342e-05+7.97181815128318e-05i	-7.99462231689513e-05+3.49991504209743e-05i	-9.44423956154908e-05+1.069777736426e-06i	-9.13776027739779e-05-2.48496130168329e-05i	-7.37005836447891e-05-4.3934604360803e-05i	-4.66593256566994e-05-5.50349216374524e-05i	-1.51117065195357e-05-5.60118596728099e-05i	1.75734551415355e-05-4.61258059326327e-05i	4.88214811243342e-05-2.77065796455371e-05i	7.55271962620066e-05-5.8436605854172e-06i	9.36337751965099e-05+1.37485700705084e-05i	9.92851153466225e-05+2.72614902359361e-05i	9.08528526725248e-05+3.40952922978968e-05i	7.03576115382016e-05+3.62691335453825e-05i	4.31821120850818e-05+3.65808449597337e-05i	1.61412430218194e-05+3.68412285367349e-05i	-4.9973972818373e-06+3.71926206633402e-05i	-1.7255633514582e-05+3.66228101093978e-05i	-2.07837132907859e-05+3.40405761813401e-05i	-1.79918812787684e-05+2.91343485474146e-05i	-1.21851415163222e-05+2.26042636165648e-05i	-6.3857069341749e-06+1.58386272898566e-05i	-2.6673964634708e-06+1.03607224146674e-05i	-1.97059220486471e-06+7.33708635052498e-06i	-4.21809873740866e-06+7.26917728105568e-06i	-8.59264533712853e-06+9.86987984522573e-06i
17	0.0041196887946898+0.00048518470832242i	0.00382488771189519+0.00048667250481334i	0.00327732491812921+0.00046658914797154i	0.00259191231097236+0.00043746154247569i	0.00189275486816456+0.0004108969764791i	0.00127737464952513+0.00039245570821352i	7.97022302057042e-04+3.80502260139413e-04i	4.56475600278477e-04+3.69592041122277e-04i	2.28186897364937e-04+3.56082040069088e-04i	7.1951829736394e-05+3.42321570596538e-04i	-4.7799344255877e-05+3.36786802519712e-04i	-1.51746008608564e-04+3.50076590672991e-04i	-2.43651627743707e-04+3.89084417992767e-04i	-3.15082250536912e-04+4.52511684773548e-04i	-3.53765071375272e-04+5.29933232111511e-04i	-3.5198301144365e-04+6.04683596507585e-04i	-3.11967545116264e-04+6.59082210635733e-04i	-2.46638757488943e-04+6.7975058589257e-04i	-1.75804349893631e-04+6.61089358989979e-04i	-1.19536918652574e-04+6.05959015404349e-04i	-9.1410376190966e-05+5.23710484237308e-04i	-9.4253052686174e-05+4.2657287215018e-04i	-1.20014950011512e-04+3.25855543451989e-04i	-1.53608303562465e-04+2.29379900516596e-04i	-1.78899800331032e-04+1.40991886506931e-04i	-1.84221626233338e-04+6.2044798089169e-05i	-1.65251445703959e-04-6.232859064358e-06i	-1.24612051031372e-04-6.1026283244148e-05i	-6.919599702528e-05-9.80143792002499e-05i	-7.094164540379e-06-1.13256356061146e-04i	5.4321247597815e-05-1.05720846960095e-04i	1.08789022858754e-04-7.8818011533837e-05i	1.50815829990091e-04-3.9872249729418e-05i	1.75734209646996e-04+2.253959149934e-06i	1.80673901713029e-04+4.0058366083749e-05i	1.65933557443223e-04+6.9278290108797e-05i	1.35657773623902e-04+8.898636559332e-05i	9.7038780052248e-05+1.00291437702672e-04i	5.8202334002788e-05+1.04746271501407e-04i	2.5772248141185e-05+1.03438535754749e-04i	3.2525149216617e-06+9.7032420920439e-05i	-9.1967696788886e-06+8.63423153287098e-05i	-1.38086044551155e-05+7.28054420771406e-05i	-1.37938153096313e-05+5.84826823982954e-05i	-1.21478263855598e-05+4.56319174565092e-05i	-1.10013684215911e-05+3.61398315892551e-05i	-1.14666827701314e-05+3.10739140812583e-05i	-1.37742731879644e-05+3.04586749999839e-05i	-1.75423398481801e-05+3.32671592579288e-05i
18	0.00433833866009585+0.00058206914270727i	0.00406573126785869+0.00058455330355797i	0.00354092864134659+0.00056161281400262i	0.00285810877580339+0.00052749803471916i	0.00212573481847036+0.00049782371911267i	0.00143815893306967+0.0004834461479887i	8.56801944484368e-04+4.8683121289332e-04i	4.04710212701408e-04+5.02729376204905e-04i	7.2775475971401e-05+5.22670975366505e-04i	-1.67145822985049e-04+5.40729978530386e-04i	-3.4747308358015e-04+5.57365670204744e-04i	-4.92831351172537e-04+5.79286280555972e-04i	-6.13561888007707e-04+6.154990603074e-04i	-7.05970374028876e-04+6.71737393986491e-04i	-7.58427318377105e-04+7.46191960925497e-04i	-7.60465390032797e-04+8.2862991520014e-04i	-7.10918409844073e-04+9.03168540153246e-04i	-6.21591499203088e-04+9.53230160448318e-04i	-5.14922752911739e-04+9.66400695751348e-04i	-4.16761143924131e-04+9.3728736691224e-04i	-3.47503581114749e-04+8.67647226341321e-04i	-3.15416187951895e-04+7.64358470137361e-04i	-3.14789292799367e-04+6.36621915274632e-04i	-3.29292603745041e-04+4.93816793339874e-04i	-3.38668334502019e-04+3.44780404609408e-04i	-3.25772774697978e-04+1.98323351876203e-04i	-2.81344349117517e-04+6.4038045732245e-05i	-2.05332173688302e-04-4.7698831844224e-05i	-1.05266673565769e-04-1.27107436457082e-04i	6.847375959822e-06-1.67435369057366e-04i	1.17623524356021e-04-1.67326655846556e-04i	2.1458768802688e-04-1.3185068007695e-04i	2.8769442920582e-04-7.1492029624967e-05i	3.30447158121669e-04+5.86366049631e-07i	3.40797367191005e-04+7.1848394082564e-05i	3.21552467969883e-04+1.32920643887789e-04i	2.79823483191435e-04+1.78576006354158e-04i	2.25337099649255e-04+2.07263600744618e-04i	1.68032538832037e-04+2.19918266592336e-04i	1.15808308982083e-04+2.18842187242472e-04i	7.3234810474983e-05+2.07046227238598e-04i	4.1539513145689e-05+1.87962342267259e-04i	1.9557330984904e-05+1.65226399181168e-04i	5.001904581772e-06+1.423334200544e-04i	-4.510682634185e-06+1.22191268416621e-04i	-1.0922445840211e-05+1.06725450622238e-04i	-1.56023832154926e-05+9.66527950519555e-05i	-1.94285083548789e-05+9.14397584593293e-05i	-2.29430175528523e-05+8.94134399143085e-05i
19	0.00455766702676673+0.00061402721115684i	0.0043030203049461+0.00057461806372962i	0.0037963654803628+0.0004921169438194i	0.00311151937296972+0.00038301930732042i	0.00233872466053108+0.00027019242831349i	0.00156347208434024+0.00017652529442304i	8.5094640295259e-04+1.18755453859517e-04i	2.39129704719632e-04+1.03859916834008e-04i	-2.59908540731088e-04+1.29274124055973e-04i	-6.53067083316525e-04+1.86481072424631e-04i	-9.5667835521935e-04+2.66029942400691e-04i	-0.00118720797527849+0.0003615355583594i	-0.00135460089399012+0.00047091422839748i	-0.00146005286323061+0.00059462605948791i	-0.00149875983422736+0.00073219510629323i	-0.0014663795111406+0.00087899156577007i	-0.00136622219423726+0.00102489748776703i	-0.00121359228243758+0.00115536883751173i	-0.00103481338350688+0.00125424493427646i	-0.00086091035017157+0.00130704963373938i	-0.00071847759271675+0.00130366426918789i	-0.00062159944164985+0.00123986579964356i	-0.00056814742979466+0.00111784319939934i	-5.41737022273754e-04+9.46072537215733e-04i	-5.18205938104297e-04+7.38790825244869e-04i	-4.73856204737385e-04+5.14980836158417e-04i	-3.92483602595543e-04+2.96576073265613e-04i	-2.69216451980394e-04+1.05715839424149e-04i	-1.10688957866883e-04-3.870049774773e-05i	6.7674514911893e-05-1.24418194304241e-04i	2.45905677170072e-04-1.4817884945138e-04i	4.03970249143517e-04-1.16165922721108e-04i	5.25569472096267e-04-4.2272242307154e-05i	6.00751775787952e-04+5.5316722551989e-05i	6.27075321148266e-04+1.58142408300697e-04i	6.09237312576591e-04+2.50891352682546e-04i	5.57315390732277e-04+3.233881168607e-04i	4.84084486270956e-04+3.70987358146935e-04i	4.0215186524401e-04+3.93753536073156e-04i	3.21701344860821e-04+3.95053268877837e-04i	2.49368548975167e-04+3.80089780683239e-04i	1.88296586608576e-04+3.54661643936068e-04i	1.38993071382631e-04+3.24224716487162e-04i	1.00433982469266e-04+2.93252220076076e-04i	7.0972640615334e-05+2.64874898290161e-04i	4.8876324631518e-05+2.40765573080445e-04i	3.254175382635e-05+2.21194447698271e-04i	2.0529366452466e-05+2.05167355331679e-04i	1.1527701728904e-05+1.90605367318795e-04i
20	0.00481492021050478+0.00057763053428652i	0.00460417734987606+0.00045718684649211i	0.00415415069712328+0.00026241190779647i	3.51970101771465e-03+9.41992449696e-06i	0.00276965577247614-0.00027343815188249i	0.00197161057170234-0.00055071015184746i	0.00118096844462915-0.00078690107595469i	4.36316057915905e-04-9.5337784855343e-04i	-0.00023942422607111-0.00103306512765163i	-0.00083426535023084-0.00102167219249074i	-0.00134138877595625-0.00092547353043468i	-0.00175438978245619-0.000756918503378i	-0.0020648726414951-0.00053003765770494i	-0.00226304822856725-0.0002574542589179i	-2.34120354963411e-03+5.00965415574e-05i	-0.00229891076762117+0.00038204264954678i	-0.00214786590782405+0.00072529209386456i	-0.00191387641476078+0.00106215254638899i	-0.00163424804979583+0.00137005617841059i	-0.00135058854599662+0.00162352378332316i	-0.00109910288881825+0.00179798435102448i	-0.00090176135809751+0.00187447757696579i	-0.00076156582698555+0.00184401988491007i	-0.00066357684236725+0.00171049154228679i	-0.00058116542001448+0.00149123120080778i	-0.00048513902624451+0.00121502434107915i	-3.52673037109306e-04+9.17754403059551e-04i	-1.73461984437862e-04+6.36536958531735e-04i	4.8234626349252e-05+4.03548290825313e-04i	2.9556648999854e-04+2.40877047917938e-04i	5.43941287666072e-04+1.57515791043616e-04i	7.67107023450297e-04+1.49098763738558e-04i	9.42852682102416e-04+2.00305733533679e-04i	0.00105709194806608+0.00028918293486563i	0.001105656042703+0.000392190772237i	0.00109373218352909+0.00048871911374443i	0.0010334359004203+0.00056412336769051i	9.40390405007099e-04+6.10886872169531e-04i	8.30308910862173e-04+6.28082763072401e-04i	7.16403108089248e-04+6.19694889145143e-04i	6.08044284445009e-04+5.92480052802604e-04i	5.10645134452851e-04+5.53953807763332e-04i	4.26388205954454e-04+5.10865374924891e-04i	3.55304968573991e-04+4.68294579344371e-04i	2.96293703729376e-04+4.29315922566681e-04i	2.47853286984624e-04+3.95059873637137e-04i	2.0848986129334e-04+3.64971140857642e-04i	1.76862495485236e-04+3.37114701359156e-04i	1.51774501278555e-04+3.08482520555163e-04i
21	0.00515997038899063+0.00059423982358512i	0.00505000590375982+0.00041588500478678i	0.00473714843313371+0.00013511004851933i	0.004260716289739-0.0002379296797121i	0.00366714468023202-0.00067816599900017i	0.00299878361734743-0.00114835993725975i	0.0022872679353909-0.00160444990495582i	0.00155302694399491-0.00200227211314788i	0.00080997467244332-0.00230398131673041i	7.260233810457e-05-2.4825828404417e-03i	-0.00063784050419747-0.00252361790458183i	-0.00129069633604895-0.00242403806261023i	-0.00184796251840725-0.00218929536321151i	-0.00227063361008665-0.00183024910243595i	-0.0025275310100829-0.00136137604836876i	-0.00260398197141726-0.00080098984425177i	-0.00250754738807678-0.00017305855294917i	-0.00226863108381135+0.00049074201093876i	-0.00193519608563747+0.00115045027471816i	-0.00156264803787906+0.00176000378822255i	-0.00120161984752734+0.00227244771430719i	-0.00088722938947235+0.00264721819572758i	-0.00063297518888789+0.00285764099372751i	-0.00043089257492881+0.00289651588613087i	-0.00025752246235866+0.00277810936837787i	-8.3460418272e-05+2.53586600695746e-03i	0.00011661383652885+0.0022163166641326i	0.00035628727541872+0.00187063298743641i	0.00063391945037419+0.00154578675558603i	0.00093365402696544+0.00127723283939865i	0.00123002610775732+0.00108452606339108i	0.00149447798200627+0.00097049119039577i	0.00170189658341799+0.00092371229825132i	0.00183558853882672+0.00092339583200959i	0.00188974397022651+0.00094524298015726i	0.00186920466106564+0.0009669188201766i	0.00178704479689784+0.0009720097014929i	0.00166092776133728+0.0009519017387789i	0.00150932848415366+0.00090561333499521i	0.00134851815383429+0.00083809341105577i	0.00119080604136633+0.00075773818955497i	0.00104408473918366+0.00067386420767229i	9.12379248622069e-04+5.9467138942458e-04i	7.96937005388163e-04+5.25948276733693e-04i	6.97411214648551e-04+4.70517165397724e-04i	6.12821968647177e-04+4.28256905034321e-04i	5.42152196579351e-04+3.96493473286348e-04i	4.84590392564564e-04+3.70588773465766e-04i	4.39538210421886e-04+3.44637307771145e-04i
22	0.00553688442500039+0.00091743706076446i	0.00555741459143261+0.00080726564974833i	0.0054270355511494+0.00059342209310311i	0.00517546072775267+0.000273000375221i	0.00483203709814649-0.00014564312455083i	0.00441668022040064-0.00064282391936345i	0.00393590006853125-0.00118895140377867i	0.00338536313516393-0.00174708883150547i	0.00275800139165292-0.002276096870238i	0.0020546116801424-0.0027337767031279i	0.00129293323013465-0.00307960215854931i	0.00051164804302878-0.00327696387983208i	-0.000232584190586-0.00329521213298169i	-0.00087465574033492-0.0031119900931763i	-0.00135454248102043-0.00271623187362213i	-0.00163091886709756-0.00211172381894254i	-0.00169080608630104-0.00132045173834667i	-0.00155234362298884-0.00038439844369704i	-0.00125984006716349+0.00063564517218459i	-0.00087259533649457+0.00166515438471243i	-0.00045082793291381+0.00262465114090403i	-4.277545492139e-05+3.44076248249141e-03i	0.00032355803700985+0.00405719540712495i	0.00064219652440038+0.00444303777226393i	0.00092480974738482+0.00459638493853518i	0.00119221429209012+0.00454249827756006i	0.00146473301741441+0.00432710455346435i	0.00175427013624377+0.00400659179128408i	0.00206002292613582+0.00363743505970318i	0.00236843641614674+0.00326710872117874i	0.00265677355496651+0.00292813172450574i	0.00289884216364504+0.00263599014492603i	0.00307111995544934+0.00239074695674026i	0.00315771193432431+0.00218139507041226i	0.00315311697830446+0.00199157053860289i	0.00306248111676496+0.00180516989734386i	0.00289967916706779+0.00161067900934286i	0.00268403338235116+0.00140351771016481i	0.00243665557993386+0.00118628271740129i	0.00217728623814237+0.00096727111848327i	0.00192218373409343+0.00075797093289668i	0.00168322214577798+0.00057027306143176i	0.00146801746078651+0.00041402920046593i	0.00128070410213023+0.00029534270543745i	0.00112294688821155+0.00021573121217306i	9.9486436641278e-04+1.72109717454134e-04i	8.9569604543245e-04+1.57435727952901e-04i	8.2420411752187e-04+1.61822129875788e-04i	7.78910181936637e-04+1.73929327140403e-04i
23	0.00565111804784017+0.00175137561222412i	0.00571106077613385+0.00188775260655142i	0.00565841249725949+0.00195221658422111i	0.00552250641935183+0.0019230625009343i	0.00532978534180518+0.00178108594715679i	0.00509562959707978+0.00151224065506511i	0.00482063984540948+0.00111090357686009i	0.00449285459248609+0.00058344626346114i	4.09540319456182e-03-4.851297666922e-05i	0.00361718324835815-0.00074605681942543i	0.00306297362297913-0.00145307203649313i	0.00245938495546333-0.00209928527639418i	0.00185425466842757-0.00260656360469371i	0.00130914685033582-0.00289814967114281i	0.00088685161895282-0.00290973566673294i	0.00063744507986522-0.00260058275152463i	0.00058699624739197-0.00196247257363325i	0.00073220145155746-0.00102433168829039i	0.00104236283696631+0.00014899500024191i	0.00146785141275152+0.0014641891200192i	0.00195228972225358+0.00281206793594797i	0.00244478137944969+0.00408301623411025i	0.00290884423713912+0.00518215504968672i	0.00332605319706882+0.0060412178015967i	0.00369420965894358+0.00662495806414355i	0.0040214734888206+0.00693129373880744i	0.0043188264355841+0.00698586995223284i	0.00459330541099792+0.00683287439167611i	0.00484379266489771+0.00652449397741679i	0.00506012069668668+0.00611130979188369i	0.0052252205266626+0.00563532802277779i	0.00531929413855358+0.00512648076086472i	0.00532465502690599+0.00460255058599497i	0.00522994529575467+0.00407176781382589i	0.00503280198595027+0.00353690903830779i	0.00474056447723415+0.00299962354887887i	0.00436913878539516+0.00246389976668109i	0.00394053653466546+0.00193797555117145i	0.00347980662607594+0.001434478436961i	0.00301205953049014+0.00096903049706438i	0.00256009420772279+0.0005578669484467i	0.00214286531483077+0.00021514696018378i	1.77477165553792e-03-4.941317862087e-05i	0.00146557825192583-0.0002321276728998i	0.00122073104710322-0.00033592000620409i	0.00104186683438831-0.00036988168419403i	9.27414189216135e-04-3.47969944064855e-04i	8.73269925076791e-04-2.87110584960256e-04i	8.73578747434302e-04-2.05017681455703e-04i
24	0.00503104711050695+0.00291453216027593i	0.00488813926625664+0.00337257675744863i	0.00463060207185803+0.00379799315400178i	0.00429933951788301+0.00415069819173922i	0.00393770711985779+0.00438485094751768i	0.00358348738844429+0.00445340344918391i	0.00326329253796603+0.00431489822924213i	0.00299088077267485+0.00394185823643477i	0.00276966325966558+0.00332942717340479i	0.00259833983075719+0.00250240164659057i	0.00247756812622094+0.0015186584529965i	0.00241520284553047+0.00046735294099831i	0.0024280945380451-0.00053885162595001i	0.00253959277068085-0.0013770195031895i	0.00277338520123517-0.00193081356988217i	0.00314561318308397-0.00210811153856751i	0.00365786851977213-0.00185599600431137i	0.00429344688696699-0.00117004056752861i	5.01818635713839e-03-9.587728644486e-05i	0.00578573150618341+0.0012773627729516i	0.00654566950781189+0.00283039525132293i	0.00725216729507985+0.00443114696066586i	0.00787074481938406+0.00595264877487727i	0.00838157894277637+0.00728812098478642i	0.00877891363006333+0.00836085453908348i	0.00906731504469654+0.00912789795415343i	0.00925628503378706+0.00957800833562195i	0.00935495618568862+0.00972543282994445i	0.00936827741428221+0.00960162854143264i	0.00929545816578195+0.0092469794024229i	0.00913072115828489+0.00870406798130365i	0.0088658264287018+0.00801333239160523i	0.00849349126382596+0.007211204415071i	0.00801076504383112+0.00633024640030796i	0.0074215790471856+0.00540046541508984i	0.00673799450317623+0.0044508988454921i	0.00598002175861679+0.00351070183747294i	0.0051741922748784+0.00260925696323618i	0.00435127103077743+0.00177518516565795i	0.00354357362742919+0.00103447555065459i	0.00278231270552814+0.00040819468702402i	2.09528493515762e-03-8.966150876544e-05i	0.00150507696510056-0.00045365466424337i	0.00102786086941935-0.0006873721874142i	6.72787289778706e-04-8.02744328241364e-04i	4.41961564022715e-04-8.18307785078884e-04i	3.30980813416185e-04-7.56700470548781e-04i	3.29991204647151e-04-6.41784997744143e-04i	4.25177715200097e-04-4.95826737649085e-04i
25	0.00342257572987977+0.00363247121768441i	0.00280569820856792+0.00422842553799253i	0.0020366684133023+0.00479800434908854i	0.00117802172498394+0.00529308426875473i	0.00030522890656674+0.00565777605473554i	-0.0005015417162819+0.00583363914273802i	-0.00116575671308674+0.00576740084743214i	-0.00162154703839824+0.00542046689295081i	-0.00181848213644612+0.00477881426810831i	-0.00172379100828364+0.00386132210106348i	-0.00132239630260136+0.00272442502809293i	-0.00061559354765718+0.00146130885528267i	3.80667987848982e-04+1.94730603572067e-04i	0.00163719061864042-0.00093619949299071i	0.00311241290374241-0.00179356245607874i	0.00475312335902096-0.00225965028668538i	0.00649572535814251-0.00225403683920916i	0.00826879655782141-0.00174547503207179i	0.00999732918944127-0.00075636788222451i	0.0116084316046811+0.0006409152831436i	0.0130376518254675+0.0023349189361236i	0.0142346956428357+0.0041908088363824i	0.0151673102457681+0.0060677590219508i	0.0158224956627741+0.0078348831164346i	0.0162048532608976+0.0093833029108045i	0.0163325655633519+0.0106331187216679i	0.0162320145491581+0.0115352967358322i	0.0159322564546019+0.0120694860566661i	0.0154604608668866+0.0122393188136695i	0.0148390672193639+0.0120667937967044i	0.0140849405758621+0.0115870039733052i	0.0132103509458112+0.0108439256131749i	0.0122252537773476+0.0098874317609032i	0.0111401644202119+0.0087712675727752i	0.00996890250703145+0.00755150100444651i	0.00873060593226151+0.00628494462593009i	0.00745063008973838+0.00502719063794726i	0.00616019962816172+0.00383014333649391i	0.0048949141814297+0.00273919564370068i	0.00369238719955163+0.00179040994572056i	0.00258939916660113+0.00100817757480455i	0.00161897437668351+0.00040382172002475i	8.07759416886381e-04-2.4518489237563e-05i	1.74011808091616e-04-2.90596183764313e-04i	-2.73584155871295e-04-4.17475253900219e-04i	-5.36160396979538e-04-4.34000270437759e-04i	-6.23962996540186e-04-3.70814907687856e-04i	-5.54814576234901e-04-2.56487402832258e-04i	-3.51959683569526e-04-1.14263245238394e-04i
26	0.00133181589317467+0.00280330810811805i	0.00018184247479663+0.00309596059765927i	-0.0011526753360031+0.00331506080619405i	-0.00258641589856989+0.00342245881015836i	-0.00401195255986396+0.00337775908800823i	-0.00530804726599083+0.00314268536400757i	-0.00634990669273561+0.0026869839832226i	-0.00702021439039545+0.00199533184105184i	-0.00721969598933201+0.00107425262260067i	-6.87610945154107e-03-4.232423489329e-05i	-0.00595082966667959-0.00129036262227467i	-0.00444254093220144-0.00257716745784869i	-0.00238788361104522-0.00378768122729209i	0.00014083408066781-0.00479543220358819i	0.00304056962891547-0.00547691477204972i	0.00618472136870233-0.0057272885157683i	0.00943204660492923-0.00547477367348482i	0.0126367080877306-0.0046911732646728i	0.015658687492089-0.0033965990146473i	0.0183736601226177-0.0016575837132738i	0.0206813485489781+0.0004209449380927i	0.0225114340321649+0.0027082031854887i	0.0238263432270168+0.0050622525122085i	0.0246206297342933+0.0073443690235791i	0.0249171653874246+0.0094310052677419i	0.0247608383160372+0.0112220780761037i	0.0242108149441171+0.012645255755413i	0.0233325829194054+0.0136567289525707i	0.0221909245011036+0.0142394508954999i	0.0208447020088505+0.0143999633407489i	0.0193439365233402+0.0141647394719519i	0.0177292161890312+0.0135766062510359i	0.01603306783666+0.0126914106261611i	0.0142826336173308+0.0115747938026612i	0.0125028529906218+0.0102988059198562i	0.0107193679726945+0.0089381370533618i	0.00896052468618249+0.00756591534968694i	0.00725809312981284+0.00624925601717761i	0.00564661398372771+0.00504495721864481i	0.00416155058926733+0.00399586650685908i	0.00283663118389156+0.00312844764765686i	0.00170088387663847+0.00245195840139314i	0.00077588708351922+0.00195943111860029i	7.369054988034e-05+1.63037729995755e-03i	-0.00040427213309703+0.00143487089120266i	-0.00066713202335604+0.00133845502463706i	-0.0007334304896719+0.00130720019946212i	-0.00062906501607478+0.00131223465366416i	-0.00038466534628047+0.00133316466326432i
27	2.2586631567991e-04-2.36066170461569e-04i	-0.0011159319130151-0.00072382401751295i	-0.00262140471702036-0.00136419838239493i	-0.00419395203641169-0.00216826838812599i	-0.00571245364684416-0.00314006908577903i	-0.00703895635698134-0.00427421801368103i	-0.00802899353857503-0.0055533586459856i	-0.00854366810955066-0.00694567318267182i	-0.00846236963271479-0.00840291232475665i	-0.00769485282678747-0.00985955963920981i	-0.0061913975027839-0.0112338163530518i	-0.0039499031148094-0.0124309891625616i	-0.0010190348323251-0.0133495547743271i	0.0025030903656333-0.0138896855266454i	0.0064747429327612-0.0139634422795126i	0.0107205320347256-0.0135053163390401i	0.015044593408319-0.0124814871465129i	0.0192457464409923-0.0108961762767491i	0.0231330857669193-0.0087938600708648i	0.0265403775001413-0.0062567898448809i	0.0293377381189905-0.0033981055135671i	0.0314393886380802-0.0003516120328839i	0.0328067671979126+0.0027401737571772i	0.0334468839670125+0.0057379278742542i	0.0334064217395544+0.0085158121503361i	0.0327626230966493+0.0109691034352203i	0.031612371312009+0.013018754356076i	0.0300610088170479+0.014613084461275i	0.0282123284666771+0.0157272169125126i	0.0261608489953256+0.0163610356907371i	0.0239870148265849+0.016536356555504i	0.0217554326145737+0.0162937640021929i	0.0195157675289007+0.0156892805134164i	0.0173055522433274+0.0147908103901818i	0.015153963498715+0.0136742069146363i	0.0130856117286555+0.012418864233991i	0.0111235492751719+0.011102900349061i	0.00929098377825778+0.00979820866475144i	0.00761151994366705+0.00856583753140621i	0.00610807688957526+0.00745224845340851i	0.00480088203704154+0.00648697162509088i	0.00370508859735462+0.00568202432164857i	0.0028285891456729+0.0050332160590673i	0.00217051300104778+0.00452318608753708i	0.00172072878458222+0.0041257600837591i	0.00146046478369835+0.00381102156635284i	0.00136395018660122+0.00355039964933759i	0.00140080657391219+0.00332108754427479i	0.00153880766836939+0.00310921631008875i
28	0.0019685171344817-0.00491304266279153i	0.00112299188825311-0.00637127935284848i	0.00020266477735761-0.0080427342047807i	-0.00070588585260154-0.00990496454665668i	-0.0014969866094967-0.0119209393524027i	-0.00205209033281-0.0140388695418506i	-0.0022482828442457-0.0161928470778514i	-0.0019685539051058-0.0183043162571159i	-0.0011130374360476-0.0202844183629044i	0.0003898102707337-0.0220372779069552i	0.002573285580284-0.0234643015127277i	0.0054249989976465-0.0244695039153546i	0.0088830447864455-0.024965738337538i	0.0128366168653607-0.0248814971825415i	0.0171314622576191-0.0241677038300499i	0.0215799949115817-0.0228037051905351i	0.0259752762012229-0.0208015747827046i	0.0301074996061392-0.0182079085152551i	0.0337811970746965-0.0151025608007092i	0.0368311990431339-0.0115941938358141i	0.0391354792473235-0.0078130138372986i	0.0406234001557089-0.0039015307120548i	4.12784925324748e-02-4.4904267128e-06i	0.0411356551103647+0.0037407835565697i	0.0402734219338367+0.0072125586908314i	0.038802587189838+0.0103106408666462i	0.0368528947150915+0.0129598194704122i	0.0345596298370601+0.0151109609091877i	0.032051787399904+0.0167402170637428i	0.02944307837159+0.0178469561425306i	0.0268264671655011+0.0184509876966512i	0.0242723140297441+0.0185894889259022i	0.0218296422681273+0.0183138236981756i	0.0195296475967173+0.0176862598352827i	0.01739036873071+0.0167764933395974i	0.01542145334378+0.0156579024131147i	0.013628150668506+0.0144035620795317i	0.0120139804643435+0.0130822052301085i	0.0105818927939156+0.0117544592843156i	0.0093340707748542+0.0104697676244901i	0.00827078141845974+0.00926439120486221i	0.00738881413179966+0.00816077585195966i	0.00668005553824544+0.00716838805783699i	0.00613065002012778+0.00628590652763512i	0.00572102200403549+0.00550445306164929i	0.0054268310117954+0.00481139273073477i	0.00522073586214274+0.00419415413572387i	0.0050746941819386+0.00364352409242607i	0.00496243876895593+0.00315595152516393i
29	0.0076024450375191-0.00930425493088053i	0.0079552439317745-0.0114536246693228i	0.0083526256553117-0.0138214096283268i	0.0088488850979643-0.0163608803235393i	0.0095074104893959-0.0190082803661857i	0.0103965822277591-0.0216840477129477i	0.0115842204769862-0.0242952037078005i	0.0131308168922589-0.0267388494120405i	0.0150819970109966-0.0289066515902589i	0.0174608836067608-0.0306901519290712i	0.0202612282226662-0.0319866819417466i	0.0234422974429021-0.0327056019959065i	0.0269264909487905-0.032774502456344i	0.0306004926172327-0.0321449169928703i	0.0343204045348321-0.0307970253538173i	0.0379208152272046-0.0287427973966965i	0.0412271749646026-0.0260270836933519i	0.0440702898892207-0.0227263099714919i	0.0463013116649201-0.0189446794318252i	0.0478053869563856-0.0148080973120303i	0.0485122023072519-0.0104563507959606i	0.0484020234074769-0.0060343377270744i	0.0475064336741894-0.0016832788511522i	0.045903725412356+0.0024671665233476i	0.0437096566460844+0.0063051338103329i	0.041064923368029+0.0097406809452107i	0.0381211001926166+0.0127077051010761i	0.0350269088617683+0.015163870390384i	0.0319164789906595+0.0170890074460117i	0.0289008212833998+0.0184825547284697i	0.0260631361231638+0.019360585324067i	0.023457947237371+0.019752831124105i	0.0211134946365557+0.0196999311237513i	0.0190364309131218+0.0192509511190882i	0.0172176874047106+0.0184610966653705i	0.0156384136126781+0.0173894952957703i	0.0142751065882994+0.016096956083884i	0.013103371546383+0.0146437000361755i	0.0121001149135513+0.0130871561027424i	0.0112442961795566+0.0114799971600037i	0.0105166032724471+0.0098686211788843i	0.0098985406545243+0.00829225488351234i	0.00937142848724597+0.00678277785255471i	0.00891572477179551+0.00536525448325196i	0.00851093361466268+0.00405904555234461i	0.00813618983528282+0.00287927477049245i	0.00777144817514158+0.00183836646033117i	0.00739908077792593+0.00094735701551517i	0.00700561394298654+0.00021671541138695i
30	0.0162840136183206-0.0110514880369448i	0.0181436776483787-0.0132747945909606i	0.0201363362535147-0.0156788145518868i	0.0222720346147847-0.0182140862413434i	0.0245601396053231-0.0208161788695209i	0.0270074161827265-0.0234068798557393i	0.0296154911334322-0.0258964450949141i	0.0323777762408784-0.0281869161266228i	0.0352760607933356-0.0301764365255182i	0.0382771455454907-0.0317644161484765i	0.0413300442204038-0.0328572969647997i	0.0443643816027935-0.03337457361524i	0.0472906256639197-0.0332546275903631i	0.05000267271075-0.0324598642160805i	0.0523830499779397-0.0309806181687451i	0.0543106307768165-0.0288373359823934i	0.0556703261901833-0.0260806647346858i	0.0563638013709751-0.0227892724718881i	0.0563199501003668-0.0190654782348877i	0.0555037249160438-0.0150290416791176i	0.0539220096757079-0.0108097076017078i	0.0516255423058862-0.0065392717506396i	0.0487064060611791-0.0023439941727391i	0.0452912253085464+0.0016618814630201i	0.0415308190767215+0.0053809303231552i	0.0375875719595408+0.0087353686147225i	0.033622087373904+0.0116678955990247i	0.0297807416407628+0.0141408314728704i	0.0261855567820277+0.0161340267163178i	0.0229274010327344+0.0176421102365776i	0.0200629910175234+0.018671621505676i	0.0176156083381573+0.0192384548171519i	0.015578952668843+0.0193658691422144i	0.0139232080112672+0.0190831300477075i	0.0126022387447129+0.0184246922157188i	0.011560859421574+0.0174297306626213i	0.0107413049919166+0.016141796202003i	0.0100883114243616+0.0146083987998859i	0.009552536673794+0.012880391139586i	0.0090923493769883+0.0110111082804794i	0.0086742432031801+0.00905529394596091i	0.00827227445984753+0.00706789328597293i	0.00786696601079594+0.00510280939049836i	0.00744408525929158+0.00321170913589856i	0.0069936118500379+0.00144293233990555i	0.00650908946577-0.00015948138061164i	0.00598743102058739-0.00155666992053409i	0.0054291368993928-0.00271577651227565i	0.00483880303737297-0.00361078222890785i
31	0.0253483409559713-0.0087892727861744i	0.0284635427083955-0.0104965152050651i	0.0317392495896048-0.0123566632874856i	0.0351463908889597-0.0143402465376988i	0.0386485441630189-0.0164061381697571i	0.0422014844763731-0.0185014530055407i	0.0457527445494556-0.0205622696741829i	0.0492412317964612-0.0225153215895507i	0.0525970210804246-0.0242807324681944i	0.0557415242019254-0.0257757708549758i	0.058588306383087-0.0269194713167984i	0.0610448498081614-0.02763783225749i	0.0630155303648681-0.0278691727734891i	0.0644059614410372-0.0275691381401406i	0.0651286693243308-0.0267148087442013i	0.0651098191996437-0.0253074073171107i	0.0642964480522368-0.0233732193777682i	0.0626634324110759-0.0209625323669868i	0.0602192784852141-0.0181466356426455i	0.0570098136435112-0.0150131702125236i	0.0531190039621955-0.0116603323533063i	0.0486664165761607-0.0081905804996323i	0.0438012513498756-0.0047045425463163i	0.038693322344088-0.0012957610783738i	0.0335218001747679+0.0019532425877708i	0.0284628570023631+0.0049733292994389i	0.0236775279107078+0.0077095225347773i	0.0193010851415018+0.0101204345002916i	0.0154350183537656+0.0121767357490574i	0.0121423609567924+0.013859152036562i	0.0094466607504826+0.0151564640284291i	0.0073344359837993+0.0160638944453224i	0.0057605566857001+0.0165821194273737i	0.0046557017107939+0.0167169707923732i	0.0039348963140665+0.0164797381912471i	0.0035061379314263+0.0158878626913818i	0.0032782491814241+0.0149657519695722i	0.0031673191744813+0.0137454445672921i	0.0031013609268847+0.0122668972163955i	0.0030230790275719+0.0105777478717456i	0.00289087130689898+0.00873249770516699i	0.00267835771236733+0.00679113966574805i	0.00237282947154279+0.00481732621602975i	0.00197304454438227+0.0028762081098669i	0.00148677234985815+0.00103208957036848i	9.28426992554744e-04-6.53962252945134e-04i	0.00031703943406773-0.00212643669071i	-0.00032528095503093-0.00333753756717492i	-0.00097434544176133-0.00424911483379341i
32	0.0316581012880933-0.0029645739406915i	0.0354210123489948-0.003897280947286i	0.0393390448450458-0.0050081753526709i	0.0433627653545484-0.0062998579148962i	0.0474314921096665-0.0077651292278284i	0.0514732005161529-0.0093851847594979i	0.0554048754924452-0.0111284726454261i	0.0591334280594814-0.0129504777350974i	0.0625573082187345-0.0147946293184315i	0.0655689468621646-0.016594422797564i	0.0680581355618805-0.0182767072777624i	0.0699163954000752-0.0197659389048169i	0.0710422900617342-0.0209890562605109i	0.0713475073997796-0.0218805233980396i	0.0707633801112606-0.0223870295552762i	0.069247361643993-0.0224713464097777i	0.0667888461170979-0.0221149273881097i	0.0634136508195568-0.0213189800494795i	0.059186492387169-0.0201039312596994i	0.0542108981690142-0.0185074065550113i	0.0486262022828794-0.0165810271790569i	0.0426015634675338-0.014386460913599i	0.0363272746817884-0.0119912247365214i	0.030003966447916-0.0094647200671229i	0.0238305871118292-0.0068748909440109i	0.0179922283085778-0.0042857511919653i	0.0126489211405961-0.001755856949545i	0.00792644557116235+0.00066236231819302i	0.00390998203205395+0.00292262922596766i	0.00064112038537819+0.00498448782128621i	-0.0018816277169388+0.00681291354330705i	-0.00369903934128881+0.00837811088104764i	-0.0048846654864115+0.00965565327861645i	-0.0055363818855561+0.0106270068425859i	-0.0057669248068449+0.0112803701233817i	-0.0056943434245948+0.0116116773921766i	-0.0054332073175894+0.0116255658892233i	-0.005087233749735+0.0113361028321373i	-0.004743776391753+0.0107671010610758i	-0.00447037834448632+0.00995191186266538i	-0.00431336737574051+0.00893265509545148i	-0.00429828269151179+0.00775891563876833i	-0.00443178416430735+0.00648598984665232i	-0.00470461216304041+0.00517279945029582i	-0.00509513751997866+0.00387960196673203i	-0.00557306051418528+0.00266561956924562i	-0.00610287612062325+0.00158668907696407i	-0.00664681008812425+0.00069301188069963i	-7.16703632090771e-03+2.706119177583e-05i
33	0.0331964318757518+0.0045957291673155i	0.0370150767485841+0.0043444806093221i	0.0410059920599828+0.0038423140253942i	0.0451206746245843+0.0030570182453896i	0.0492965071019155+0.0019660177503494i	0.0534561425155482+0.000559401073675i	0.0575076685391916-0.0011576336914632i	0.0613457612602668-0.0031632189730992i	0.0648540020030119-0.0054183853030489i	0.0679084644651157-0.0078679008309287i	0.070382582355205-0.0104424026610533i	0.0721531838024068-0.0130617031773869i	0.0731074371093059-0.0156390237400633i	0.0731503071543521-0.0180858019308226i	0.0722119912694524-0.0203166528979218i	0.0702547081328559-0.022254050775064i	0.0672781726421707-0.0238323354676904i	0.0633231190614389-0.02500073771961i	0.0584723415338856-0.0257252379772426i	0.052848902742761-0.0259892133008369i	0.0466114042805931-0.025792960309615i	0.0399464918594056-0.025152291253927i	0.0330590527493708-0.0240964701147596i	0.0261608161379621-0.0226657789540948i	0.0194582555759839-0.0209089829043488i	0.0131407895431234-0.0188809043724069i	0.0073702661956904-0.0166402380988326i	0.0022726005707436-0.0142476559647571i	-0.0020677794160032-0.0117641800831467i	-0.00561030159477316-0.00924975671474014i	-0.00835736881988901-0.0067619475739181i	-0.010350472172101-0.0043546678816796i	-0.0116638073817101-0.0020769348057594i	-0.0123961001555442+0.0000283654799713i	-0.0126614553466551+0.001925641275754i	-0.0125800620123797+0.0035876085000964i	-0.0122695182841232+0.004996061846799i	-0.0118374031803394+0.0061423224164459i	-0.0113755397691522+0.0070273079363059i	-0.010956190459159+0.0076612097458931i	-0.0106302244029979+0.0080628002432808i	-0.010427118738367+0.0082584268833709i	-0.0103565137213797+0.0082807678405442i	-0.0104109446847694+0.0081674274266671i	-0.0105693235231865+0.0079594375629366i	-0.0108007368779208+0.0076997096935235i	-0.0110681619217773+0.0074314562639495i	-0.0113317661216699+0.0071965794958728i	-0.011551545899372+0.0070340137325489i
34	0.0296520373123078+0.0117912665915715i	0.0331757604821678+0.0119727904455422i	0.0369429451339875+0.0118276623475605i	0.0409204348353229+0.0113058902832843i	0.0450582811528309+0.0103672224722445i	0.0492883287618147+0.0089845470012905i	0.053523811287921+0.0071467933781196i	0.0576602179138899+0.0048610681365091i	0.0615776205099522+0.0021538044197121i	0.0651445468153838-0.0009292207565468i	0.0682233528052617-0.0043240551565231i	0.0706768972231565-0.007950877848594i	0.0723761677818569-0.0117172966288835i	0.0732083689240162-0.0155224048106139i	0.0730848733486639-0.0192613055868961i	0.0719483803369741-0.0228297829135071i	0.0697786259132434-0.0261288020145659i	0.0665960595674049-0.0290685579923854i	0.0624630384098148-0.0315718512404187i	0.0574822826055918-0.0335766439778755i	0.051792568257529-0.0350377323878921i	0.0455618819444165-0.0359275430985275i	0.0389784978605604-0.0362361227377982i	0.0322406369765738-0.0359704299679605i	0.0255455045515925-0.0351530595479395i	0.0190785612811993-0.0338205299852344i	0.0130038572229957-0.0320212553204497i	0.0074561495675233-0.0298133039700987i	0.0025353483642386-0.0272620295770772i	-0.0016963904364993-0.0244376451930811i	-0.0052148516270035-0.0214128051438809i	-0.0080313943925906-0.0182602582485425i	-0.0101884091014555-0.0150506390602761i	-0.0117531305671539-0.0118504665166603i	-0.0128104341736456-0.0087204177469444i	-0.0134552661798301-0.0057139357603471i	-0.0137853205658391-0.0028762122602025i	-0.013894483001755-0.0002435621630241i	-0.0138674335644731+0.0021568220421212i	-0.0137756513979881+0.0043067753640547i	-0.0136749138859357+0.0061967853147192i	-0.0136042449371967+0.0078254081636431i	-0.0135861527869394+0.0091985457888215i	-0.0136279140996924+0.010328637905982i	-0.013723610779085+0.0112338000939399i	-0.0138566078754442+0.0119369088240498i	-0.0140021718744537+0.0124646068337255i	-0.0141299633475328+0.0128461818942027i	-0.0142061905350935+0.0131122643916657i
35	0.021876902165038+0.0168415119399174i	0.0249731014986712+0.0172091886479182i	0.0284268488072769+0.017213326020572i	0.0322259092663171+0.0167998794118379i	0.0363392713630827+0.0159238817563993i	0.0407151052439737+0.0145525336054829i	0.0452798104480596+0.0126679205561946i	0.0499384085580955+0.0102691573828192i	0.0545764555479711+0.0073737880967244i	0.0590635392542553+0.0040183167487942i	0.06325829716291+0.0002578011358916i	0.0670147497009767-0.0038354946134726i	0.0701896080516561-0.0081743283612527i	0.0726500978628195-0.0126594703477289i	0.0742817552042987-0.0171832890458678i	0.0749956104905973-0.0216337328450983i	0.07473418754437-0.0258984916142919i	0.0734758109586706-0.0298691226271603i	0.0712368318704583-0.0334449407128645i	0.0680715407032472-0.0365364996246151i	0.0640697207919104-0.0390685265159793i	0.0593519909257858-0.0409822099796438i	0.0540632681080787-0.042236780733933i	0.048364835452799-0.0428103600743039i	0.0424256084873788-0.0427000831161889i	0.0364132456159877-0.0419215311999252i	0.030485740862464-0.0405075309669294i	0.0247840717482135-0.0385063972865148i	0.0194263610725424-0.0359797140790975i	0.0145038622966698-0.032999761365352i	0.0100789111933826-0.0296467081547923i	0.0061848193589707-0.026005698041349i	0.0028275347562037-0.0221639561979117i	-0.0000112258713518-0.0182080414879188i	-0.0023697491996875-0.0142213547652168i	-0.0043014172501653-0.0102819941416728i	-0.00586953147537727-0.00646102124503845i	-0.00714224319559845-0.00282117161266643i	-0.00818789957754976+0.0005839893633576i	-0.0090710329856531+0.00371049238994774i	-0.00984913428446949+0.00652402202403655i	-0.0105702668077117+0.0089996694010515i	-0.0112715044226952+0.0111214458328095i	-0.0119781190666483+0.0128816155782186i	-0.0127034024379973+0.0142798901870071i	-0.0134489831389154+0.0153225060391911i	-0.0142054928327166+0.0160211854176506i	-0.0149534403029099+0.0163919642437412i	-0.015664167732571+0.0164538605167898i
36	0.0113019919857276+0.0179285139301447i	0.0139582645940625+0.0182134239381346i	0.0170985682237192+0.0181494332380578i	0.0207313513946248+0.0176905060754804i	0.0248456564282907+0.0167984626689716i	0.0294087359337674+0.0154454076221845i	0.0343646814405261+0.0136159087579387i	0.039634284314365+0.0113087901218295i	0.0451162776625226+0.0085384175278202i	0.0506900159298205+0.0053353783824016i	0.0562195429217463+0.001746488048383i	0.0615588877627521-0.0021659094856141i	0.0665583218286969-0.006325340930147i	0.0710712183263739-0.0106432596128077i	0.0749610894824775-0.0150216796264913i	0.0781083418989731-0.0193562797609547i	0.0804162933199156-0.0235398451676389i	0.0818160350856948-0.0274658985894287i	0.0822698013417199-0.0310323647640313i	0.0817726123527148-0.0341451111812795i	0.0803520856888257-0.0367212152546331i	0.078066444109011-0.038691821422611i	0.0750008802990715-0.0400044708686693i	0.0712625543253427-0.0406248105336302i	0.066974589610889-0.0405376159671447i	0.0622694901502185-0.0397470933496629i	0.0572824218452991-0.0382764586304559i	0.0521447844149319-0.0361668249092162i	0.046978451104824-0.0334754614557227i	0.0418909782467764-0.0302735174178085i	0.0369719945035653-0.026643328481347i	0.0322908802473341-0.0226754437021278i	0.0278957505660564-0.0184655208367523i	0.0238136691910643-0.0141112406231375i	0.0200519514112589-0.0097093831394446i	0.0166003654579866-0.0053531929713295i	0.0134340149417625-0.0011301356958349i	0.0105166783489818+0.0028798817791979i	0.00780439215841898+0.00660578749618079i	0.0052490874424336+0.00998611085582844i	0.0028021210732057+0.0129692627165947i	0.0004175772912878+0.0155133772711604i	-0.0019447504113061+0.017585780969038i	-0.0043167561636107+0.0191621627993604i	-0.006719830296227+0.0202255214522039i	-0.0091630919423754+0.0207649595736123i	-0.0116420426482314+0.0207743856709639i	-0.0141376273434539+0.0202511728418065i	-0.0166156822778797+0.01919481308534i
37	0.0002760677363861+0.0126918570759871i	0.0026333792025378+0.012498678783109i	0.0055937607728721+0.0120138961869891i	0.0091825727973417+0.0112098514712681i	0.0134062992579077+0.010065606881994i	0.018250041330571+0.0085685384686613i	0.0236758574152862+0.0067157488436252i	0.0296221293978525+0.0045152146109464i	0.036004081320044+0.0019865909479867i	0.0427155090887664-0.0008383925460656i	0.0496317028636335-0.0039159946545637i	0.0566134630262699-0.0071910143631022i	0.0635120325688461-0.0105978398798736i	0.0701746998890791-0.0140619793797364i	0.0764507723870859-0.017502034074993i	0.0821975878542697-0.0208320512894884i	0.0872862207172305-0.0239641744932418i	0.0916065550366212-0.0268114898641662i	0.0950714348747044-0.0292909558674109i	0.0976196622329199-0.0313262943940786i	0.0992176883830628-0.0328507197854734i	0.0998599298722395-0.0338093859536032i	0.0995677288255077-0.0341614418888175i	0.0983870613925837-0.0338816019132138i	0.0963851718929921-0.0329611585551548i	0.0936463682204602-0.0314083920005796i	0.0902672528313512-0.029248359491885i	0.086351681513172-0.0265220792532177i	0.0820057393771883-0.0232851547313913i	0.0773330021558812-0.0196059142148063i	0.0724303143152199-0.0155631662730949i	0.0673842680391212-0.0112436911328331i	0.0622685135319371-0.0067396005614378i	0.0571419759230107-0.002145703027937i	0.052048001401359+0.0024429936077543i	0.047014408242283+0.0069335226399258i	0.0420543792471092+0.0112368436705093i	0.0371681018622075+0.0152693004227988i	0.0323450409599687+0.0189536099790427i	0.0275667162649954+0.0222193745984619i	0.022809850487664+0.0250031388985412i	0.0180497539272082+0.0272480437356187i	0.0132638151567499+0.028903151658209i	0.0084349740991962+0.0299225359287878i	0.003555062315433+0.0302642350752376i	-0.0013720950684823+0.0298891776925651i	-0.0063279111159939+0.0287601783635896i	-0.0112766871765708+0.026841096218645i	-0.0161637550338074+0.0240962342610822i
38	-0.00697761431578777-0.00133135295685416i	-0.00446325690776576-0.00251030448391346i	-0.00123910444741838-0.00388988781831793i	0.00272917122712498-0.00547125377097448i	0.00745783246556622-0.00724984999457817i	0.0129426358536177-0.0092147887849327i	0.0191570728781438-0.0113483807586333i	0.0260514360714729-0.0136258737565296i	0.0335528184402446-0.0160154306438627i	0.0415661073696263-0.0184783716842336i	0.0499759807413166-0.0209696970862561i	0.0586498561287879-0.0234388935287139i	0.0674416874940566-0.0258310154609865i	0.0761964518022857-0.0280880183600492i	0.0847551241944293-0.0301503075991777i	0.0929599080944019-0.0319584538969212i	0.100659468349034-0.033455015235922i	0.107713912652862-0.034586396413625i	0.113999279386553-0.035304671685564i	0.11941131770827-0.035569293845596i	0.123868386293903-0.035348614953228i	0.127313347618771-0.034621149959175i	0.129714391544584-0.033376524650475i	0.131064781306396-0.031616063327149i	0.131381572851956-0.029352988853121i	0.130703411235243-0.02661222735242i	0.12908755234343-0.023429830774095i	0.126606292353739-0.019852051573018i	0.123343009581134-0.015934123490709i	0.119388033322695-0.011738819496419i	0.114834552333609-0.007334871076066i	0.109774762829698-0.002795341137982i	0.104296434112788+0.001803954967429i	0.0984800411250751+0.006385889876284i	0.0923965796701254+0.0108732459994889i	0.0861061438593217+0.0151896547668097i	0.0796573085210533+0.0192602105428353i	0.0730873235054365+0.0230117411907114i	0.066423093324613+0.0263727440547408i	0.0596828853091464+0.0292730231658023i	0.052878683014107+0.0316430888879092i	0.0460190792709981+0.0334134032475369i	0.0391125851424015+0.0345135712661309i	0.0321712170519973+0.0348715895322463i	0.0252142144265813+0.0344132672059061i	0.018271734180743+0.0330619313158362i	0.0113883662030263+0.0307385177375745i	0.0046263156053691+0.0273621322162381i	-0.0019318971489002+0.0228511431847513i
39	-0.004043857396047-0.0252367430762001i	-0.0005019693965112-0.0278325113665756i	0.0038358918251516-0.0305067838605366i	0.0089999070957946-0.0332312091199533i	0.0150026313776544-0.0359732694693661i	0.0218368798388541-0.0386966526982642i	0.0294741839371483-0.0413617824646303i	0.037863931197611-0.0439265050598962i	0.0469332762514564-0.0463469233529695i	0.0565878778926392-0.0485783615552051i	0.0667134790054388-0.0505764372688979i	0.077178305256756-0.0522982104696577i	0.0878362167746011-0.0537033730237228i	0.0985305071430645-0.054755437457022i	0.109098208404999-0.055422880360081i	0.119374731648199-0.055680194378369i	0.129198652065466-0.055508803482998i	0.138416436524838-0.054897799333439i	0.146886911456288-0.053844462110482i	0.154485279382934-0.052354537159824i	0.161106513153281-0.050442248943698i	0.166667986692295-0.048130045796077i	0.171111238169098-0.045448082312101i	0.174402803749741-0.042433460232965i	0.176534105174866-0.039129262658574i	0.177520419785907-0.035583429498297i	0.177399004896642-0.031847533387583i	0.17622648735913-0.027975524006543i	0.174075661930615-0.024022514063463i	0.171031867163929-0.020043681514746i	0.167189124051877-0.016093359437346i	0.162646230086309-0.012224377143946i	0.157502999753413-0.008487703704503i	0.151856832218111-0.004932428375313i	0.145799768855111-0.001606092200681i	0.139416178447637+0.001444637817634i	0.132781177580344+0.004172984914712i	0.125959859400378+0.006530826479853i	0.119007366954544+0.008467286126784i	0.111969809161845+0.009927254583546i	0.104885979521805+0.010849956071403i	0.09778980117518+0.0111676873732592i	0.090713388104856+0.0108048608627765i	0.0836905821580434+0.00967747970288i	0.0767608001368772+0.0076931629212165i	0.0699730052766694+0.0047518202203874i	0.0633896037218834+0.0007470516728035i	0.0570900597044672-0.0044316832444932i	0.0511740234723887-0.0108961182884712i
40	0.0165353381698031-0.0573705797097438i	0.0222718888184044-0.0615170824847562i	0.0288453719855737-0.0655975116999223i	0.036265564773428-0.0695590328792677i	0.0445248477429377-0.0733472263844315i	0.053596740837908-0.0769073124861297i	0.0634349542693873-0.0801854949470185i	0.0739730355058824-0.0831303869300987i	0.0851246730979087-0.0856944763326357i	0.0967846930634733-0.0878355821424083i	0.108830755011008-0.08951824950797i	0.121125724391863-0.090715029256867i	0.133520665780131-0.091407587874885i	0.145858371524422-0.091587596683686i	0.157977312185968-0.091257354231313i	0.169715871480478-0.090430103730516i	0.180916710415409-0.089130017605592i	0.191431094132874-0.08739183356588i	0.20112301146121-0.085260140705061i	0.209872921774824-0.082788329394145i	0.21758097645794-0.080037234544819i	0.22416958261866-0.077073517431817i	0.229585203840715-0.073967845882615i	0.233799325452679-0.07079294545256i	0.23680854849312-0.067621604405691i	0.238633815488649-0.064524722182649i	0.239318810448387-0.061569493933917i	0.238927613197408-0.058817822159374i	0.237541722483807-0.056325040246829i	0.235256591528652-0.054139021690063i	0.232177842424097-0.052299733184226i	0.22841734091576-0.050839270092168i	0.224089319884513-0.049782389649768i	0.219306737911098-0.049147531664924i	0.214178048699547-0.048948289496621i	0.20880453827128-0.049195267063606i	0.203278360496726-0.049898231907504i	0.19768136879819-0.051068451331136i	0.19208480409551-0.052721079711942i	0.186549857842564-0.054877451495668i	0.18112908603116-0.057567127157374i	0.175868607113605-0.060829539368861i	0.17081097572534-0.064715094215429i	0.165998586634832-0.069285597689897i	0.16147743115814-0.074613900611632i	0.157301002829848-0.080782684945382i	0.153534131675983-0.087882350234218i	0.150256517971836-0.096007999183801i	0.14756573755756-0.105255564727983i
41	0.0611784182335978-0.0930733280772048i	0.0702859242438829-0.0985036784227535i	0.080194037257019-0.103721654632268i	0.090877339489103-0.108661554750398i	0.102293585504121-0.113259390616926i	0.114383115472264-0.117454612730894i	0.12706874525418-0.121191879363528i	0.140256180052057-0.124422814986249i	0.15383498113545-0.127107698599159i	0.167680095139946-0.129217020105048i	0.181653933412737-0.130732842777968i	0.195608965769357-0.131649912345786i	0.209390769884458-0.131976458364287i	0.222841455495714-0.131734641411381i	0.235803362799955-0.130960610051297i	0.248122917965052-0.129704144254827i	0.259654516561664-0.128027876624676i	0.270264298758695-0.126006098852218i	0.279833678925463-0.123723177700608i	0.288262497177792-0.121271621758175i	0.295471671434466-0.118749856463973i	0.301405245446176-0.116259779675946i	0.306031750445132-0.113904182544139i	0.309344824676787-0.111784129930214i	0.311363064999876-0.109996400435526i	0.312129116659577-0.10863108774882i	0.311708039792786-0.10776946215289i	0.310185022685939-0.107482183483996i	0.307662540751548-0.107827944681374i	0.304257085178101-0.108852608587868i	0.30009560495232-0.110588880386138i	0.295311819387157-0.11305653471527i	0.290042564624564-0.116263191041926i	0.284424336350556-0.120205604350698i	0.278590182041244-0.124871411878442i	0.272667079692371-0.130241251718022i	0.266773916766273-0.136291146932829i	0.261020153947409-0.142995030570351i	0.25550522445475-0.150327273734542i	0.250318682586055-0.158265071584574i	0.245541076517166-0.166790541447444i	0.241245481912608-0.175892393559187i	0.237499596419628-0.185567048365851i	0.234368262369093-0.195819094570618i	0.231916257622071-0.20666100862121i	0.230211173910804-0.218112088183092i	0.229326189391455-0.230196588135764i	0.229342538294685-0.242941086308654i	0.23035148600208-0.256371145894321i
42	0.133396225485742-0.125101899454064i	0.146745409103824-0.131089397440308i	0.16075415597865-0.136724462994218i	0.175351043807169-0.141939917035111i	0.190448788441547-0.146673291347279i	0.205944525663652-0.150868656683733i	0.221720520033645-0.154478422209021i	0.237645317963896-0.157465049764386i	0.253575348086335-0.159802624843271i	0.269356956589759-0.161478226636919i	0.284828849071781-0.162493042201671i	0.299824894227616-0.162863174779223i	0.314177229088822-0.162620103540352i	0.327719591256512-0.16181076139015i	0.340290791359366-0.160497208732586i	0.351738229471272-0.15875589390568i	0.361921353023873-0.156676504933113i	0.370714951301451-0.154360431779929i	0.378012183213455-0.151918872872952i	0.383727240832123-0.149470633634252i	0.387797561095993-0.147139677548737i	0.39018551185376-0.145052501230195i	0.390879495601293-0.143335413494779i	0.389894434211552-0.14211180410311i	0.387271619879392-0.141499490201687i	0.383077940483871-0.141608227318739i	0.377404510609146-0.142537466935465i	0.37036476152434-0.144374434209119i	0.362092063478495-0.147192587587274i	0.352736970759201-0.151050507208569i	0.342464193245849-0.15599124167843i	0.331449406972978-0.162042123724037i	0.319876020014755-0.169215045171545i	0.307932008543984-0.177507161533642i	0.295806931189516-0.186901977174783i	0.28368921804894-0.197370744464947i	0.271763814391275-0.208874095428485i	0.260210238920085-0.221363812943858i	0.249201093375314-0.23478464122533i	0.238901035308475-0.249076032624987i	0.229466200260294-0.264173730040662i	0.221044034550657-0.280011091489668i	0.213773476705791-0.296520075562444i	0.207785405384486-0.313631823120397i	0.203203255593028-0.331276791136663i	0.200143693893887-0.349384418177499i	0.198717237893972-0.367882326688799i	0.199028705966268-0.386695093853407i	0.201177390054222-0.405742649098085i
43	0.232460232297289-0.143648282591526i	0.250315125904814-0.148842212390528i	0.268557644647133-0.15351860272359i	0.287062921903079-0.157613929018737i	0.305691294898761-0.161071403558103i	0.324289303301631-0.163842675647139i	0.342691063012009-0.165889464955987i	0.360720013656842-0.167185080747358i	0.378191027557063-0.167715779882856i	0.39491285678949-0.167481918252978i	0.410690883778704-0.166498853645468i	0.425330130044667-0.164797563030018i	0.438638467721591-0.162424943706363i	0.450429969670678-0.159443775582624i	0.460528326826764-0.155932330802342i	0.468770256195568-0.151983626744092i	0.475008819940305-0.147704328749279i	0.479116575471595-0.143213319425133i	0.480988478497893-0.138639961630518i	0.48054446561867-0.134122091882336i	0.477731650155589-0.12980378952966i	0.472526074317182-0.125832974266997i	0.464933972177324-0.122358890077429i	0.454992510922298-0.119529537250978i	0.442769991914047-0.117489115528527i	0.428365507799587-0.116375540578093i	0.411908066605194-0.116318092913455i	0.393555207916431-0.1174352531081i	0.373491149306203-0.119832769930656i	0.351924512621183-0.123601999113599i	0.329085689129022-0.128818540229493i	0.305223909512099-0.135541188020653i	0.280604089024222-0.143811202990903i	0.25550351968213-0.153651894633246i	0.230208480150485-0.16506849985127i	0.205010830133604-0.178048329433162i	0.180204649870063-0.192561147310487i	0.156082977110946-0.208559741168863i	0.132934684216841-0.225980639077411i	0.111041527273335-0.244744925368184i	0.090675387985669-0.264759110109414i	0.072095718173073-0.285916010138015i	0.055547186530655-0.308095605583053i	0.041257518506153-0.331165843838253i	0.029435513122673-0.354983372633408i	0.020269215741873-0.379394194723417i	0.013924223362623-0.404234248198145i	0.010542099213688-0.429329927907532i	0.010238876111038-0.454498574366041i
44	0.353061259418474-0.136962528887589i	0.374919795299118-0.139309300355262i	0.396758074574825-0.140906301655813i	0.418396939994291-0.141694268123905i	0.439644022258775-0.141621994822381i	0.460295342330692-0.140647871653849i	0.480137247388601-0.138741346030173i	0.498948668737543-0.135884276590117i	0.516503681780887-0.132072141968869i	0.532574339912487-0.127315070156207i	0.546933746136412-0.121638656534482i	0.559359318613806-0.115084542229376i	0.569636199419369-0.107710728865957i	0.57756074980001-0.099591611095067i	0.582944070382092-0.090817714203784i	0.585615481259614-0.081495130583405i	0.585425894864938-0.071744655611486i	0.58225101408417-0.061700630406981i	0.575994289289627-0.051509505727199i	0.566589570828207-0.041328147779477i	0.554003397979031-0.031321912714513i	0.538236871375272-0.021662521864237i	0.519327063222341-0.012525774221002i	0.497347928141032-0.004089136094252i	0.472410686885247+0.003470749769975i	0.44466366526596+0.00998059211663i	0.414291581073011+0.015272972616905i	0.381514282333064+0.019188818344297i	0.346584950587242+0.021579784943165i	0.309787792741331+0.022310513190722i	0.271435254184952+0.02126072548434i	0.231864794077302+0.018327133222512i	0.191435270780208+0.013425130895167i	0.150522991255334+0.006490257752836i	0.109517482751974-0.002520587019522i	0.0688170482661887-0.0136281848336835i	0.0288241690715893-0.0268302986458964i	-0.010059181827329-0.0421012350485587i	-0.0474362520814585-0.0593916648750972i	-0.0829201866242713-0.0786286970278467i	-0.116138609446077-0.09971619830674i	-0.146738054617895-0.122535350796625i	-0.174388194377948-0.14694543780407i	-0.198785816146996-0.17278484932192i	-0.219658504578527-0.199872298408671i	-0.236767989042904-0.228008240540392i	-0.249913121186717-0.256976488748169i	-0.258932451328323-0.286546018009484i	-0.263706376411822-0.316472952736313i
45	0.488470292385322-0.095200861442801i	0.513500153367721-0.092393116124291i	0.538048973085797-0.088549293166535i	0.561897415870149-0.08361670888293i	0.584815949139121-0.077551843512018i	0.606566928414009-0.070321715318218i	0.626906966340503-0.061905185378682i	0.645589566444447-0.05229416469035i	0.662367995836454-0.04149469554485i	0.67699836469408-0.029527880077696i	0.689242874254142-0.016430630504918i	0.698873189405112-0.002256217799244i	0.705673886939833+0.012925401604215i	0.709445926263892+0.029027498097251i	0.710010085992779+0.045946733341127i	0.707210307532131+0.06356358575549i	0.700916885518333+0.081743041375873i	0.691029444974681+0.100335549628316i	0.677479646255979+0.119178238701528i	0.660233561326525+0.138096380345888i	0.639293668625939+0.15690508920465i	0.614700418676193+0.175411237292291i	0.586533328592588+0.193415560076575i	0.554911570673797+0.210714926883129i	0.519994028128004+0.227104745099707i	0.481978799587595+0.242381464972979i	0.441102143199586+0.256345149708594i	0.39763686056528+0.268802074134125i	0.351890130444167+0.279567314376054i	0.304200811734347+0.288467290832356i	0.254936244597145+0.295342227172736i	0.204488587516394+0.300048489137453i	0.153270736393983+0.302460768490502i	0.101711879319487+0.302474079562741i	0.05025274726869+0.300005538338633i	-0.000659373438054+0.294995896936737i	-0.050575796649555+0.287410809548092i	-0.099051686375377+0.277241809369189i	-0.145651325792399+0.264506979741435i	-0.18995332911258+0.24925130653596i	-0.231555720740557+0.231546702756155i	-0.270080807977208+0.211491700331526i	-0.305179776547954+0.189210808112319i	-0.336536942382953+0.164853539117446i	-0.363873598263844+0.138593114115346i	-0.38695140007725+0.110624852608119i	-0.405575244365852+0.08116426622441i	-0.419595596520948+0.050444873386212i	-0.42891023718661+0.018715757876461i
46	0.637939406691452-0.017004915739581i	0.666147356854351-0.007486387649614i	0.693549081434766+0.003319333106382i	0.7199144755873+0.015451975402215i	0.745007389915095+0.028941296605238i	0.768587901208395+0.043805925016375i	0.790414790698661+0.060052271993852i	0.810248205352194+0.077673535587009i	0.827852472905436+0.096648817246257i	0.842999036790084+0.11694237248756i	0.855469472924256+0.138503015269595i	0.86505854666751+0.161263694293137i	0.871577265158805+0.185141257469473i	0.874855877874992+0.2100364184515i	0.874746776649427+0.235833936410783i	0.871127245647983+0.262403017218057i	0.86390201196893+0.289597940893034i	0.853005548651068+0.317258916688452i	0.838404083958178+0.345213163524797i	0.820097273853301+0.373276209762248i	0.798119498557126+0.401253402553673i	0.772540748953041+0.428941613336714i	0.743467074287321+0.456131122463547i	0.711040569026671+0.482607662601201i	0.675438883767951+0.508154597427352i	0.636874252621224+0.532555209355934i	0.595592037367747+0.555595067607225i	0.551868796778998+0.57706444593535i	0.506009897613315+0.596760757781623i	0.458346691821251+0.614490975566193i	0.409233292227025+0.630074000285522i	0.359042986252597+0.643342947563365i	0.308164333961095+0.654147316812975i	0.256997002676459+0.662355011204781i	0.205947395559048+0.667854177684458i	0.155424135672249+0.670554838331294i	0.105833470172019+0.67039028685811i	0.057574661220447+0.667318226997257i	0.011035431019827+0.661321632851299i	-0.033412472036783+0.652409314965208i	-0.075417520695995+0.640616179847451i	-0.11465240701241+0.626003174874229i	-0.150817732585655+0.608656914894591i	-0.183645337011733+0.588688991351577i	-0.212901216554927+0.566234969281089i	-0.238387991739132+0.541453082079581i	-0.259946889952319+0.51452263837677i	-0.277459217111073+0.485642159643426i	-0.290847300790277+0.455027271240646i
47	0.811430220525258+0.085857496395831i	0.844604654161312+0.101891598683146i	0.876956263575474+0.119308724543066i	0.908273633453415+0.1381279602311i	0.938342750503599+0.158358339268982i	0.966949047275527+0.179997982817286i	0.993879567227479+0.203033310558891i	1.01892522689826+0.22743833768708i	1.041883148105+0.25317407322853i	1.06255903048592+0.28018803428854i	1.08076953250239+0.30841388988167i	1.09634462727455+0.33777124680787i	1.10912989840598+0.36816558856161i	1.11898874030591+0.39948837653316i	1.12580442748144+0.43161732079752i	1.12948201787489+0.46441682561183i	1.12995005657867+0.49773861238771i	1.12716204817341+0.53142252040385i	1.12109766849281+0.56529748291636i	1.11176368979381+0.59918267365005i	1.09919459706308+0.63288881595801i	1.0834528774658+0.66621964426484i	1.06462896967275+0.69897350480723i	1.04284086490789+0.73094508020087i	1.01823335695154+0.76192722004021i	0.990976943915049+0.791712857621149i	0.96126639026834+0.820096991007088i	0.929318963241479+0.846878705073601i	0.895372363225919+0.871863209899485i	0.859682373059437+0.894863869950243i	0.822520255984135+0.915704197947537i	0.784169936517748+0.934219787151379i	0.74492500238132+0.950260156011744i	0.705085568897759+0.963690479776999i	0.664955049844799+0.974393184675312i	0.624836880555439+0.982269381703022i	0.585031240067146+0.987240118844504i	0.54583181930296+0.989247432689263i	0.507522681614953+0.988255182875053i	0.470375260542711+0.984249655536641i	0.434645537363337+0.977239924938859i	0.400571437978431+0.967257965675767i	0.368370484956875+0.954358511177149i	0.3382377362039+0.938618657728025i	0.310344036843562+0.920137216722934i	0.284834605580913+0.89903382138955i	0.261827971158161+0.875447797670212i	0.241415268648408+0.849536812290119i	0.22365989935746+0.821475314213376i
48	1.02271503373198+0.18969945294477i	1.06387301439151+0.20991176906832i	1.1045000035468+0.23136090060142i	1.14441549546537+0.25404030476966i	1.18343754631727+0.27793433952967i	1.22138431699272+0.30301775283488i	1.25807567457632+0.32925523913542i	1.2933348339599+0.35660107288456i	1.32699001968889+0.38499882836255i	1.35887612702639+0.41438119450006i	1.38883636041901+0.44466989258726i	1.41672382708736+0.47577570379691i	1.44240306336287+0.50759861233733i	1.46575147166897+0.54002806879444i	1.48666064670582+0.57294337683552i	1.50503757044581+0.60621420494619i	1.52080565697479+0.63970122327678i	1.53390563000703+0.67325686400548i	1.54429621803671+0.70672620190729i	1.55195465453632+0.73994795007541i	1.55687697333321+0.7727555640018i	1.55907809224667+0.80497844551429i	1.55859168119856+0.83644323641598i	1.55546981426543+0.8669751901083i	1.5497824084603+0.89639960802767i	1.54161645535696+0.92454332641495i	1.5310750549349+0.95123623779104i	1.51827626416702+0.97631283055411i	1.50335177583339+0.99961372936377i	1.48644544576423+1.02098721845339i	1.46771168913968+1.04029072972707i	1.44731376855422+1.05739227746295i	1.42542199824701+1.07217182166735i	1.40221189017227+1.08452254260582i	1.37786226840836+1.09435200977695i	1.35255337876509+1.10158322958736i	1.32646502033619+1.10615555722007i	1.29977472516198+1.1080254596517i	1.27265601112559+1.10716711844638i	1.24527673172781+1.10357286281621i	1.21779754449936+1.09725342546271i	1.19037051755483+1.0882380158749i	1.16313789121485+1.0765742080246i	1.13623100877565+1.06232764173782i	1.10976942744501+1.04558153939642i	1.08386021725334+1.02643604200325i	1.05859745245188+1.00500737098905i	1.03406189659286+0.98142682441711i	1.01032087921418+0.95583961841561i
49	1.27295743717929+0.26627370119687i	1.32431959345779+0.28667338130788i	1.37555865786339+0.30791678073974i	1.42651728143422+0.32997271260143i	1.47703571138526+0.35280291652016i	1.52695283011692+0.37636189303364i	1.57610722708686+0.40059679599583i	1.62433829214471+0.42544738780393i	1.67148731837535+0.4508460617669i	1.7173986021147+0.47671793536109i	1.7619205276036+0.50298101745995i	1.80490662373998+0.52954645188881i	1.84621658058053+0.55631883884723i	1.88571721363373+0.58319663487119i	1.92328336457212+0.61007263108265i	1.95879872776797+0.63683450850777i	1.99215659301251+0.66336546824836i	2.0232604958999+0.68954493327755i	2.05202476862736+0.71524931761424i	2.07837498535943+0.74035285762637i	2.10224829780584+0.76472849923514i	2.12359365824121+0.78824883385691i	2.14237192882347+0.81078707504122i	2.15855587771808+0.83221806695759i	2.17213006417463+0.85241931516396i	2.18309061630386+0.87127202947068i	2.19144490683421+0.88866216820644i	2.19721113356153+0.90448147280917i	2.2004178125148+0.91862848141366i	2.20110319302216+0.93100950999807i	2.19931460485206+0.94153958968713i	2.1951077484075+0.95014334899651i	2.18854593955105+0.9567558301411i	2.17969932102638+0.96132322901884i	2.16864405261072+0.96380354911913i	2.15546149208213+0.96416716038449i	2.14023737881775+0.96239725496916i	2.12306103136233+0.95849019287808i	2.10402456963243+0.95245573162326i	2.08322217156563+0.94431713528668i	2.06074937300651+0.9341111597156i	2.03670241846359+0.92188791197881i	2.01117766910011+0.90771058366302i	1.98427107296335+0.89165505906851i	1.95607770104121+0.87380940085071i	1.9266913512914+0.85427321713004i	1.89620422134657+0.83315691553527i	1.86470664918948+0.81058085103497i	1.83228691974242+0.78667437572775i
50	1.53891595658385+0.29382693754158i	1.59987499340839+0.31004132071792i	1.66099035707068+0.32655008943695i	1.72211181810257+0.3433054311084i	1.78308513396669+0.36025524427277i	1.84375276209422+0.37734325099621i	1.90395460455645+0.39450915210578i	1.96352877826497+0.4116888263125i	2.0223124043031+0.42881457384294i	2.08014240978122+0.44581540474091i	2.13685633548673+0.46261737151505i	2.1922931425664+0.47914394529885i	2.24629401153616+0.49531643416417i	2.29870312706006+0.5110544416925i	2.34936844217341+0.52627636336774i	2.39814241594079+0.54089991781595i	2.44488271893306+0.55484270938968i	2.48945290136987+0.56802281808379i	2.53172301929891+0.58035941228378i	2.57157021476015+0.59177337939479i	2.6088792465013+0.60218796898549i	2.64354296846048+0.61152944271462i	2.67546275390004+0.61972772499505i	2.70454886375127+0.62671704809656i	2.73072075840023+0.63243658520119i	2.75390735279959+0.63683106480709i	2.7740472154182+0.63985135983396i	2.79108871212892+0.64145504481763i	2.80499009667634+0.64160691469576i	2.81571954985145+0.64027945888188i	2.82325516992199+0.63745328460179i	2.82758491722045+0.6331174838226i	2.82870651607156+0.62726993853944i	2.82662731744565+0.61991755969375i	2.82136412585167+0.61107645557619i	2.81294299403642+0.60077202621124i	2.80139898903485+0.58903898092191i	2.78677593302595+0.57592127702586i	2.76912612229431+0.56147197840805i	2.74851002738581+0.54575303354308i	2.72499597728455+0.52883497339052i	2.69865983013699+0.51079653045038i	2.66958463271625+0.49172418113137i	2.63786027046628+0.47171161444174i	2.60358310960119+0.45085913084994i	2.56685563237085+0.42927297596891i	2.52778606624915+0.40706461448382i	2.48648800746665+0.38434995045714i	2.44308003900293+0.36124850079818i
51	1.77699829078155+0.26679988314055i	1.8436878181595+0.27565954930588i	1.9105481001265+0.28425676750779i	1.97742606095895+0.29253944344164i	2.04416378834239+0.30045409135772i	2.11059910941104+0.30794610768274i	2.17656620266008+0.31496006921677i	2.24189624226568+0.32144005466536i	2.30641807107582+0.32732998797032i	2.36995889829793+0.332574001607i	2.43234501771061+0.33711681772516i	2.49340254206783+0.34090414472821i	2.55295814924554+0.34388308661495i	2.61083983560406+0.34600256215372i	2.66687767200452+0.34721373072332i	2.72090455792293+0.34747042144308i	2.77275696915097+0.34672956202909i	2.82227569465592+0.34495160365724i	2.86930655829092+0.34210093799139i	2.91370112119961+0.33814630244675i	2.95531736094103+0.33306116970981i	2.99402032357078+0.32682411752589i	3.0296827451467+0.3194191747978i	3.06218563938023+0.3108361401136i	3.0914188484229+0.30107086893946i	3.11728155405796+0.29012552587494i	3.13968274685642+0.27800879857284i	3.15854165115003+0.26473607017212i	3.17378810396964+0.2503295473797i	3.18536288639017+0.23481834166312i	3.19321800601285+0.21823850137787i	3.19731692959669+0.20063299304824i	3.19763476512408+0.18205163044532i	3.19415839284686+0.16255095055565i	3.18688654510854+0.14219403600554i	3.17582983497471+0.12105028399372i	3.16101073392607+0.09919512228404i	3.14246349907755+0.07670967331535i	3.12023405058196+0.05368036799158i	3.09437980005945+0.03019851121618i	3.06496943106389+0.00635980172551i	3.03208263275695-0.01773619074943i	2.99580978811001-0.0419865875107i	2.9562516180957-0.06628579820222i	2.91351878346473-0.09052614909699i	2.86773144583333-0.11459853770248i	2.8190187899312-0.1383931087078i	2.76751850898259-0.16179994602438i	2.71337625531382-0.18470977544963i
52	1.94058290906934+0.1998586548517i	2.00743317428805+0.20051657891258i	2.07423310386353+0.20048921548095i	2.14082928888743+0.19973162619604i	2.20706395824223+0.19819979270629i	2.27277551305757+0.19585092793517i	2.33779909559804+0.19264379538842i	2.40196718998701+0.18853903441097i	2.46511025190457+0.18349948915193i	2.52705736414923+0.17749053886204i	2.58763691472632+0.17048042703092i	2.64667729392184+0.16244058677317i	2.70400760664143+0.15334595979526i	2.75945839614126+0.14317530622031i	2.81286237515295+0.13191150251647i	2.86405516030799+0.11954182476861i	2.91287600570062+0.10605821455231i	2.95916853139109+0.09145752471538i	3.00278144264467+0.0757417424445i	3.04356923572469+0.05891818709468i	3.08139288611121+0.04099968038505i	3.11612051509825+0.02200468671722i	3.14762803083299+0.00195742154992i	3.1757997399968-0.01911207403432i	3.20052892649101-0.04116789421032i	3.22171839367694-0.06416826613318i	3.23928096692907-0.08806558563241i	3.25313995349039-0.11280649172478i	3.26322955686771-0.1383319804976i	3.26949524327029-0.16457755860593i	3.27189405787552-0.19147343631038i	3.27039488899789-0.2189447596591i	3.26497867854088-0.24691188109141i	3.25563857742236-0.27529066741447i	3.24238004498127-0.30399284378172i	3.22522089169466-0.33292637198518i	3.20419126485656-0.36199586106719i	3.17933357719271-0.39110300796243i	3.15070237870537-0.42014706560277i	3.11836417235819-0.44902533565683i	3.0823971745214-0.47763368283695i	3.04289102139942-0.50586706749022i	2.99994642295657-0.53362009300033i	2.95367476613823-0.56078756436422i	2.90419766945527-0.5872650541747i	2.85164649125608-0.61294947213767i	2.79616179425237-0.63773963418265i	2.7378927690914-0.66153682718734i	2.67699661997694-0.68424536533289i
53	2.00243059058877+0.1247469362257i	2.06432219304227+0.11873270119664i	2.125856796838+0.11182767933504i	2.18689148710956+0.10400044589081i	2.24728037883506+0.09522180459178i	2.30687511135368+0.08546504967025i	2.36552536908563+0.07470622482004i	2.42307942613485+0.06292437714361i	2.47938471224267+0.05010180411339i	2.534288397365+0.03622429155194i	2.58763799196607+0.02128134063326i	2.63928195996097+0.00526638192233i	2.68907034109825-0.01182302549738i	2.73685537945436-0.02998501170838i	2.78249215461457-0.04921323228692i	2.82583921204215-0.06949672501952i	2.86675918908834-0.09081978864998i	2.9051194330724-0.11316188517893i	2.94079260786254-0.13649756710115i	2.97365728541629-0.16079643081535i	3.00359851879169-0.18602309727546i	3.03050839321927-0.21213722077494i	3.05428655192769-0.23909352656665i	3.07484069354341-0.26684187782206i	3.09208703803477-0.29532737222698i	3.10595075834298-0.32449046829825i	3.11636637503578-0.35426714128868i	3.12327811153085-0.38458906832799i	3.12664020766564-0.41538384222758i	3.12641718963529-0.44657521315854i	3.12258409457857-0.4780833571975i	3.11512664836236-0.50982517052536i	3.10404139539464-0.5417145878622i	3.08933577958337-0.57366292352848i	3.07102817585075-0.6055792333412i	3.04914787190765-0.63737069538396i	3.02373500028898-0.66894300753491i	2.99484042094531-0.70020079949693i	2.96252555497671-0.73104805695087i	2.92686217038035-0.76138855534786i	2.88793212096051-0.79112630076949i	2.84582703981785-0.82016597521747i	2.80064798909126-0.84841338364657i	2.75250506786912-0.8757759000272i	2.70151698041591-0.90216290971665i	2.64781056707317-0.92748624543097i	2.59152030038978-0.95166061414248i	2.53278774921451-0.97460401228042i	2.47176101364261-0.99623812668364i
[truncated: 70 more columns]
