# Supplementary material for: Reconstructing spruce budworm outbreak severity: a comparison of paleoecological and tree-ring signals
Source: PLoS One. 2025 Aug 12;20(8):e0329406. doi: 10.1371/journal.pone.0329406 (PMC12342301; doi:10.1371/journal.pone.0329406)
Supplement: S8 Dataset — (ZIP) [file pone.0329406.s008.zip › BoisJoli wavelet data/Coherence_Lepidopteran_scales_Percent_defoliation/coherence_wavelet_phase.txt]

V1	V2	V3	V4	V5	V6	V7	V8	V9	V10	V11	V12	V13	V14	V15	V16	V17	V18	V19	V20	V21	V22	V23	V24	V25	V26	V27	V28	V29	V30	V31	V32	V33	V34	V35	V36	V37	V38	V39	V40	V41	V42	V43	V44	V45	V46	V47	V48	V49	V50
1	-3.09431433663087	-3.05096748328493	-3.00081914963589	-2.93472397088496	-2.84672429739408	-2.75748957965921	-2.71482693387539	-2.70981079848734	-2.65092592373632	-2.50634990140605	-2.33210555745854	-2.18908716405275	-2.15604989862801	-2.3173423319043	-2.54503733454258	-2.57110985913818	-2.25998720840017	-1.64445037027824	-1.35662237875577	-1.35493427450921	-1.50243291165251	-1.76044030766282	-1.98813410694239	-2.10762989199937	-2.16212518608739	-2.16758633416362	-2.08141540458045	-1.94190642194342	-1.82435780748825	-1.76565016749767	-1.80891202826252	-1.94030266283256	-2.08089504584275	-2.16997552322288	-2.1810102131167	-2.03488642838799	-1.79018981487412	-1.67238463116747	-1.61207001395443	-1.56788869818524	-1.53413522021022	-1.51762290026488	-1.57323658685097	-1.71810095750442	-1.85819776908949	-1.8825103855303	-1.79340596942577	-1.64477768019408	-1.47333926006219
2	-3.09824718169738	-3.06259550921326	-3.02133389830877	-2.96250594724555	-2.86630699159842	-2.73794476626514	-2.68595110229876	-2.7499149210974	-2.70908844335776	-2.51049981581124	-2.26385101440794	-2.05108346077251	-1.97532452257966	-2.23847922561801	-2.75695167595706	-2.90721090740771	-2.5215509406075	-1.23436625216078	-0.983032796509414	-1.05484585602579	-1.29592435117895	-1.70313322621062	-2.03073343562931	-2.17715085983231	-2.24168862190315	-2.26540072688442	-2.14068764586197	-1.90030581606285	-1.71663514731278	-1.63259006989833	-1.70539014721437	-1.91024675966371	-2.13092059935253	-2.28090392769152	-2.34157036639615	-2.15521421604632	-1.68498603361675	-1.55939360084537	-1.52625397865537	-1.4881799091903	-1.44428307298927	-1.39956030884548	-1.45460197695905	-1.70663855680268	-1.96004956217938	-1.98034267824001	-1.83597736035609	-1.61808955268928	-1.35054299344447
3	-3.10277140232623	-3.07728673986725	-3.04988349913909	-3.01018568449172	-2.92565799439027	-2.72353919573204	-2.54990731811951	-2.86752005523661	-2.86067639292308	-2.53672733611316	-2.15892381140184	-1.82197943764168	-1.61476204716852	-1.82232864384312	2.95863804628884	2.69375112231571	2.32208468858441	-0.117629281934953	-0.41581511927988	-0.59338393017839	-0.953624560794504	-1.67720891899308	-2.16136299730629	-2.31352978563999	-2.37729394603728	-2.46872465879637	-2.32635949928752	-1.79535977286906	-1.49990297947139	-1.39203676142778	-1.52239035278221	-1.85516557290901	-2.21992205483029	-2.47034198122637	-2.64720037344852	-2.64488034202342	-1.24271250151932	-1.34995101148461	-1.41833564410011	-1.39533851714899	-1.33257104529757	-1.21413297052606	-1.18048330509933	-1.69508029698639	-2.2437892063133	-2.17814934368214	-1.92409852326751	-1.60658587355039	-1.20374792726639
4	-3.10724722597079	-3.09332154983407	-3.08317899753151	-3.07508584840981	-3.05456037185732	-2.92153985733639	-1.79256833855247	2.50619067269272	3.06334494268592	-2.58797662673283	-1.97975962753486	-1.46152907473014	-1.05895135839378	-0.466367117446552	1.34400219514152	1.82734853150978	1.4501356992576	0.660410901399748	0.222023124899545	0.0847042519608702	-0.166771758568184	-1.95900971258312	-2.50930381470021	-2.55613578731887	-2.56093826933317	-2.82408030414281	3.03083223336473	-1.13351930076915	-1.02713181668119	-0.966153883020158	-1.18724015481237	-1.72939462379737	-2.39434189803022	-2.77197112137725	-3.06309003650051	2.50921677525115	0.265924638385249	-1.15023544002826	-1.35013839411859	-1.31889861868702	-1.22734472133723	-0.974418592759196	-0.523760261042155	1.21987092517196	-2.9825659399309	-2.50907599097483	-2.07123955019421	-1.641598106422	-1.10979230215199
5	-3.11049354571125	-3.10700728656482	-3.11200539810805	-3.13242912833937	3.09934990943352	2.97028825140534	2.55838475786798	2.00066568140571	2.63459148841196	-2.60002769050496	-1.56945284719378	-0.91531127809092	-0.522087566659875	-0.0145806652396497	0.788658542131179	1.36561305612225	1.3031797323186	0.973066386221263	0.748075252471686	0.886851778388346	1.34840357141798	2.5761559227093	3.14044687060028	-2.91261766686932	-2.67095267915108	-2.96559637060898	1.79947707006536	-0.0476019334679793	-0.387538859981275	-0.351280648583358	-0.572526082282227	-1.20478756833441	-2.99933425917822	3.04453896344793	2.94494940530921	2.57237958808298	2.48989420283965	-1.73353328975961	-1.47227632577783	-1.31257395576376	-1.20934814877296	-0.887746796737558	-0.051620631584526	1.39123993489109	2.64044321119947	-2.85190006890836	-2.24391395899559	-1.76303820202911	-1.23154150495831
6	-3.11112668150792	-3.11429677054388	-3.12689645997077	3.12594895978001	3.05826349479442	2.89156500009903	2.45892019570597	1.84759135138469	1.71813130343793	1.61933036238936	-0.266332259365658	-0.177995089095533	-0.105720815338471	0.115870137472153	0.846943401941073	1.49163012705997	1.40204993470271	1.17383115960282	1.06022694661713	1.51281042995319	2.10372856882778	2.41752306878569	2.65597579145604	2.93287350794327	-2.52940972840884	-2.26242994821032	-1.58785520387514	-0.796514355500985	-0.0448238811647527	0.298199111975805	0.246101218947048	0.413061068644261	1.48792954471719	2.52512783065286	2.87262407188006	2.90249081167043	-3.13669420243433	-2.61951936415356	-1.72219401623959	-1.35978361183882	-1.34459187587374	-1.24152520623643	-0.892352391738107	1.91690517604211	2.61888219673579	-3.00242524461528	-2.3180139232201	-1.96560825737638	-1.78001652361174
7	-3.10821226070047	-3.11332851342445	-3.1253846784355	3.13469589135926	3.09345037854192	3.00754629843862	2.69578714973744	1.15357350048606	0.530469787404145	0.67524841561998	0.763697057919809	0.388168635199776	0.121598353775937	-0.0496168130619098	2.07067780970529	2.07585600264188	1.64255750322619	1.30112606364544	1.04038483690939	2.06522836037249	2.72817600360428	2.54822462975966	2.42520246439204	2.30719913589013	-1.77979098984243	-1.63413848989396	-1.75519438803189	-1.67338916656903	0.778010774744778	0.909263468740162	0.768024499979031	0.59810598934556	0.673554970692488	2.66200671340154	2.96479406629643	2.9558126829867	2.92543889869311	2.83781313291071	-1.36731323740066	-1.26769533508694	-1.52620359631321	-1.72665384952506	-2.08859018980638	-2.87635615619147	2.85373360272921	-3.02831136485864	-2.02838642569869	-2.11825772197257	-2.386378538689
8	-3.10175791648276	-3.10536634164297	-3.11234107096114	-3.12177006321071	-3.12583184778431	-3.09730864917668	-2.93713095806018	-1.92441457796138	-0.887072653262112	-0.582394260382936	1.29964070878697	0.62229813583531	0.0948075457514478	-0.623009459662502	-2.24214629619569	2.70679856260292	1.86845326655627	1.33632550857303	0.713776678254716	-1.12717896746579	-2.86547584894506	2.72913174467521	2.32461322420643	1.8350586568564	0.59156171164188	-1.00936225012097	-1.90645246028911	-2.67121156786922	2.14501595361098	1.46835651203857	1.05331011942769	0.415941821773565	-0.502770180284783	-2.41669044566707	-3.08505472272106	2.94122293219458	2.67827494704327	2.15018400814814	0.674010930337745	-0.951384517088653	-1.60066798688117	-1.95739867784193	-2.36580890731913	-3.0958221198043	2.30620383741038	0.735935237435674	-1.40374941598287	-2.1898153538501	-2.66867347279255
9	-3.09279128338372	-3.09385179809049	-3.09627369455435	-3.09779028951323	-3.08783828993363	-3.0350033860058	-2.8722469461786	-2.52644536368951	-2.17998688183676	-2.58647098180513	1.98998678321053	0.638805743649751	-0.0343420793876042	-0.723583932839045	-1.65401031682687	3.11391590794697	1.90494114762787	1.30881490026835	0.63610507536004	-0.588276285992184	-2.48950591711194	2.81134367822152	2.29922027862081	1.77688020995807	0.947721334481472	-0.538177036616565	-2.09376996511621	-3.02309288438029	2.46227720700956	1.88189205373125	1.34073119065012	0.215788650652156	-1.22373555914209	-2.25389559493757	-2.91823875479833	2.96239644038047	2.59306826152929	2.02464048310476	0.709522974845605	-0.929265081728797	-1.63469604999072	-1.99327663130534	-2.30207310227008	-3.03923066851491	1.62465868821349	0.244244277585711	-1.6143466034321	-2.38722015801357	-2.82142068744094
10	-3.08284562806908	-3.08225441396455	-3.0836620503726	-3.08738761625873	-3.08933985238975	-3.07188870487883	-2.99538849461419	-2.82360185386849	-2.6190708334508	-2.61956657851597	2.92401345113735	0.329184635405076	-0.111123037631224	-0.487459789263596	-0.83310019480838	-0.0960049818827554	1.52622166776153	1.23861019081067	0.859790183652149	0.428203097486404	2.83648190143424	2.59099583874309	2.26119163522594	1.90155268081373	1.46812805748994	0.938056775848241	-2.69779553607652	3.05951838072077	2.59194516976084	2.2138986087439	1.89401369620182	1.58562321109682	-2.00257556013255	-2.47812887598772	-2.9142704024056	3.01351498481179	2.70420705000655	2.39890656091578	2.24826023290973	-1.54264325610871	-1.80115381342226	-1.97321970604581	-2.03342445126676	-1.93076277451628	-1.32751518932256	-2.42789557342115	-2.52101691399592	-2.68327339316186	-2.86826824352483
11	-3.07283905225363	-3.07163609409274	-3.07445449561602	-3.0853649806943	-3.10824306984205	-3.13741890114243	-3.1348236076912	-3.01382373252564	-2.70116310624483	-2.28928864015163	-1.69438739332073	-0.49783361018184	-0.212841964273599	-0.215208547244874	-0.145099028067255	0.32667214365044	0.963256166043665	1.12232234805644	1.10263554679124	1.19249184171964	1.73994351813862	2.15083673651279	2.15362562647142	2.0354976651101	1.95075234996706	2.18461808426889	2.73576187644052	2.79251760764793	2.6446366579102	2.5145868861842	2.55153434343363	3.06771182094911	-2.74667785020194	-2.79435354764364	-2.99984676654003	3.06764924242311	2.90548489218802	2.88739291683127	-2.99411680258767	-2.32448081764223	-2.10881791917741	-2.04430785501306	-1.93768378463523	-1.70727481047989	-1.69140925148994	3.05525887929642	-2.99552493527447	-2.86249227316328	-2.7791244433519
12	-3.06224198497977	-3.06000052762738	-3.06316540166797	-3.07887457761962	-3.11883828622599	3.08930745399693	3.00059138744183	3.02230027197288	-2.83064878124624	-1.95969902568101	-1.31694809502415	-0.742220346507744	-0.302730873749969	-0.0472196067238102	0.174209510885844	0.471443554786358	0.805804801581553	1.05344785658202	1.22232789194756	1.4099150180022	1.67218108213577	1.91561847423882	2.04265746467064	2.09050952409773	2.14516226141946	2.28409241590187	2.48189771120913	2.61089046239405	2.65992353805978	2.707950640123	2.83275082697755	3.04934367798809	-3.05839416841456	-3.02698848933552	-3.09438819452581	3.09892397856457	3.05155025903046	3.11080108964305	-2.95678119479176	-2.65099452772727	-2.40068128348915	-2.21377308772366	-2.00844288183511	-1.66016689444797	-0.514530227359081	2.37882200672087	3.03590979294372	-2.9142378349826	-2.65908910883834
13	-3.049445987042	-3.04391721687287	-3.04308271855622	-3.05548507228842	-3.09929652750063	3.07420881614709	2.8592982722011	2.58777342776133	2.46537695626652	-0.959740534560387	-0.727354758708337	-0.478309749480377	-0.189714998942879	0.0868181448150353	0.341942610196777	0.593171281762773	0.841795240210475	1.07149653030389	1.27773746971303	1.47422170509706	1.66848554162975	1.84491564564471	1.98408199776848	2.08980975149964	2.18631374612585	2.29687548881119	2.42352688697106	2.54974663184979	2.66689315635221	2.78287002486536	2.90553099047038	3.0231836148838	3.10521911256508	3.13293898652872	3.11917463390745	3.09660190889483	3.10134257398583	-3.12032690255289	-2.99047871859678	-2.8096896120185	-2.6100923272453	-2.40004067967089	-2.13854792716041	-1.67681053658172	-0.416068159646833	1.79776443413288	2.93501584326623	-2.89456109747948	-2.58178992203982
14	-3.03299918959499	-3.02067611636227	-3.00929630748697	-3.00563647244431	-3.02717598548002	-3.11994529503076	2.878390783612	2.23808106677352	1.46398209138016	0.595568224168189	0.0706685496043198	-0.00346792349356382	0.108346043154516	0.293777639587305	0.505264891640631	0.721914202245299	0.934745564316306	1.13885530388729	1.33172039377886	1.51269745973451	1.68049029636479	1.83164923307256	1.96336244898417	2.07781403520281	2.18308571613237	2.28977731287293	2.40612857602827	2.53444748358157	2.66979156982582	2.80113460132367	2.9151491069545	3.0003789582495	3.05071964633002	3.06895270163744	3.06781532302915	3.0664148660685	3.08417173129276	3.13545827545322	-3.0568171864184	-2.92826226358522	-2.76634107569809	-2.56631285478212	-2.29823154222486	-1.88098356407804	-1.2254520784801	-1.74858669917318	-3.05925979225538	-2.76888828435001	-2.50636598741486
15	-3.01300606245187	-2.99017974805266	-2.96129049052122	-2.92738628877848	-2.8937162912668	-2.87818151267817	-2.95025928086283	2.61149959227357	0.977580911620605	0.625100543764116	0.447570821356481	0.394328774773249	0.443865883669736	0.559481068360065	0.712451300044015	0.883556391275615	1.06042712617436	1.23542823875307	1.40392404934059	1.56289848654617	1.71009340711529	1.84388273800869	1.96392922760028	2.0722441031436	2.17402969860253	2.2776732725143	2.39285933605647	2.52533464491121	2.66953954291591	2.80711946901148	2.91725784772469	2.98866874571668	3.02226640435407	3.02791955649739	3.02058903118838	3.01644716508956	3.02926327751882	3.06832214581888	3.13843205423297	-3.04153678868115	-2.90289100071422	-2.72232903430808	-2.4865998421595	-2.18839843442148	-1.90987779714182	-1.99222979991318	-2.43125751712478	-2.51002919202087	-2.38873521301796
16	-2.99279629487324	-2.95747179784468	-2.90747331423623	-2.8367266621051	-2.73519847026778	-2.58319270910354	-2.32792102832902	-1.74355939800731	-0.44342539744213	0.204728925499796	0.445233400245166	0.581706356703838	0.694347996252793	0.810379998373667	0.93709479582274	1.07357526355599	1.21589376464733	1.35949770993053	1.50026160045178	1.63483523718185	1.7606947932444	1.87621896490916	1.98100662108038	2.07656558101746	2.1674178488622	2.26229052699568	2.37372584543662	2.51209990964097	2.67194435488996	2.82466901035396	2.9375776346537	2.99762408390504	3.01168337693701	2.99628333616297	2.97045457090617	2.95128187452025	2.95113082409242	2.97721023901591	3.03304279596513	3.12052580335679	-3.041576827289	-2.8844451262578	-2.69142381830577	-2.47756276907977	-2.29536471930351	-2.2275864130209	-2.27914364736355	-2.32072165219363	-2.27391409228247
17	-2.98095583222602	-2.93564319177736	-2.86908754984274	-2.7708483988354	-2.62352419411262	-2.39733159747161	-2.04379155676441	-1.50524829109174	-0.799777871015487	-0.127139310353438	0.34928510933782	0.654101271384757	0.85881674419252	1.01344785206581	1.14557975020027	1.26871774606326	1.38841755663582	1.50596728364254	1.6205204046091	1.73032443666996	1.83343315649749	1.92817346230753	2.01362284263943	2.0904142263416	2.1623026630205	2.23889742936959	2.33870946140079	2.48582771649177	2.68355576308946	2.87909064237701	3.00476184276545	3.04565332071263	3.02477681590238	2.97219118473897	2.91441097169077	2.87086186313094	2.85274786608913	2.86473351284064	2.90788821337871	2.98200588754021	3.08656644661981	-3.06307785206514	-2.90560308196392	-2.73731127000184	-2.58175861244376	-2.46412589876918	-2.38991127205857	-2.3345629790246	-2.26394475506048
18	-2.99224434946986	-2.94618595980906	-2.87826489043395	-2.77832440548976	-2.62938027965321	-2.40082319538813	-2.03513984116268	-1.44486029302243	-0.661987262681821	0.0196424870306659	0.489456392664212	0.809344828063038	1.03602587805309	1.20618040501863	1.34296615242231	1.46043906856303	1.56659862687217	1.66549536818017	1.75865153537941	1.84600709357465	1.92655416042113	1.99879537091137	2.06118868997638	2.11286881698451	2.15528067551915	2.19620117256247	2.25931235385068	2.40169862315289	2.69659188713862	3.03504066575494	-3.09437578136727	-3.11024603249762	3.07462127870721	2.95286383792122	2.84395674491321	2.76676480043793	2.72721470238392	2.72434234970284	2.7549546809566	2.81580918606819	2.90396720408104	3.0160522590085	-3.13626987152144	-2.99472210104939	-2.85314979471421	-2.72163666191667	-2.60482275854328	-2.49903191461233	-2.39399948143459
19	-3.0442361877632	-3.01269566359827	-2.96720273286175	-2.9040199965627	-2.81805318802355	-2.70045777781744	-2.52583155384676	-2.07951772904976	0.387331767820974	0.778913772981435	0.994362604736117	1.17041914802647	1.32125163310895	1.45133531807972	1.56451232303173	1.66446819799941	1.75422968785362	1.83585347348103	1.91035733898463	1.97777371404692	2.03722950874004	2.08700017630723	2.12452612520108	2.14644085002921	2.14882695521643	2.12850356353012	2.08869817137047	2.06844466177614	2.40666839692781	-2.5930382707279	-2.5701221466996	-2.83479928086312	-3.12994988756431	2.9042899581737	2.72560413040544	2.61363070556155	2.55620825684189	2.54180513617514	2.56183352223905	2.61033639892981	2.68302564745702	2.77626683964242	2.8862016863172	3.00820002747352	3.13688441862169	-3.01634870912924	-2.88944579783162	-2.76777719103426	-2.65090559087315
20	3.13686663479281	3.14005319392601	-3.13933059557071	-3.14075534989744	3.12252952214477	3.05416659759184	2.86982564756852	2.47162310218115	1.99168074884802	1.72744482385044	1.64697548375156	1.65434359640218	1.70068611195691	1.7632988072792	1.83116489832736	1.89881965698996	1.96352913080207	2.0238181199595	2.07863060231545	2.1268123443273	2.16674390764396	2.196000008125	2.21090957610461	2.2058258010245	2.17169958423933	2.09285039743589	1.93823233111059	1.63229701157189	0.95737511576288	-0.242718409236112	-1.38670506727968	-2.55408560199322	3.01498735137283	2.66246392756734	2.47044106684667	2.36421654342682	2.31241985312724	2.29901276558204	2.31479690578538	2.35415781700156	2.41347419312682	2.49016626483197	2.58202983824529	2.68671795970761	2.80132022793944	2.92204819456901	3.04409007263255	-3.12149591371589	-3.01488752742933
21	2.99817929402105	2.97454007741845	2.94532729805932	2.90423812910524	2.8421374988581	2.74868366120196	2.61845046477173	2.46182481222879	2.3083499897318	2.18863169978107	2.11473904496868	2.08183857813066	2.07907701144144	2.09614361769696	2.12512179839088	2.16038440444621	2.19800681820139	2.23517324599754	2.26967713513599	2.29950770762374	2.32248515649558	2.33589496089307	2.33605848823937	2.31775831205955	2.27342726386104	2.19210897352941	2.05887840282969	1.85849150395339	1.59615004865897	1.35455758197556	1.37050501998814	1.80442973861607	2.05484724001135	2.07322032880783	2.03736508202319	2.00419825343313	1.98737857423694	1.98865738112793	2.00684207186234	2.04042190322165	2.08828394034069	2.14980463295836	2.22468610843921	2.31259875620432	2.41258478884269	2.52219795422274	2.63652635661199	2.74749668402994	2.84384139584551
22	2.8548348331475	2.82282394961765	2.79061690383118	2.75583285623081	2.71586406387502	2.66907751190022	2.61611643500966	2.56048351994693	2.50768118653708	2.46319132244697	2.43061540752877	2.41103629298088	2.40350891498293	2.4059535806449	2.41590357878648	2.43094360481898	2.44888836147977	2.46779655614058	2.48589425310017	2.50145134408402	2.51263330601257	2.517339262471	2.51303703323381	2.49662165571535	2.46437062378024	2.41217276996119	2.33638245580419	2.23578592928973	2.11478008199011	1.9861312189956	1.86889384702971	1.77797689450404	1.71436449419263	1.67083856151425	1.64226129606512	1.62658810685686	1.62263981545956	1.62933230489669	1.6457959683266	1.67160054420134	1.70689906138077	1.75249413189724	1.80982183507439	1.88078181980418	1.96724450922179	2.06997784064764	2.18684291248508	2.3107754608567	2.42922509795069
23	2.72584635494899	2.70573893043427	2.69481575897352	2.69103772651955	2.69148899662038	2.69323061406509	2.69409568206465	2.69311631362431	2.6904713700185	2.6870850596837	2.68412485048909	2.68260452772268	2.68317569416449	2.68608567005274	2.69123399970538	2.69826278235642	2.70663921172989	2.71571141975852	2.72473346675297	2.7328624315596	2.73913259025349	2.74241049582359	2.74133035487938	2.73419839638727	2.71882966138494	2.69222428385636	2.64988169760257	2.58441399891252	2.48328634595683	2.32762914989867	2.10216474678295	1.82978058105114	1.58328956467362	1.41357167893122	1.31562983802928	1.2653377018466	1.24324002214018	1.23760397451125	1.24216789879687	1.25406216421294	1.27260665062189	1.2987595176654	1.3349735859928	1.38529497325542	1.45551959804828	1.55296030327222	1.68467516857143	1.85228673575078	2.04398676709606
24	2.59746863570781	2.60827842892698	2.63851446947726	2.68222180770888	2.73201290352495	2.78108949258371	2.82472158153344	2.86064008998132	2.88856389123782	2.90941942882055	2.92465728715309	2.93580228910284	2.94421547995673	2.95100009883688	2.95698971053028	2.96277548291194	2.96874631707009	2.97512721427425	2.98200852932386	2.98936270071767	2.9970463302878	3.00478406902564	3.01212554557621	3.01835449849504	3.02230300880629	3.02196475644196	3.01365713284074	2.99008435337708	2.93539739465952	2.8109961949172	2.51506054112013	1.89496431662138	1.28406009130384	0.996997754542892	0.877229876675265	0.824826112518548	0.801440014343342	0.791054289745323	0.786407929039122	0.784331525317011	0.783984769252883	0.786205630947558	0.793421726882398	0.810026521772943	0.843419324102919	0.906291776098492	1.02119206469846	1.22668007867046	1.56534504918804
25	2.42635792079514	2.5068295024545	2.61845196580212	2.74131976528811	2.85684721418038	2.95418942985481	3.03056273983065	3.08792512836233	3.12989763058639	-3.12305011198449	-3.10143771940209	-3.08597287162529	-3.07472564452238	-3.06619403345014	-3.05919513429854	-3.05277825561152	-3.04615917680344	-3.03867177491196	-3.0297329700875	-3.01881715488851	-3.00543617005207	-2.98912006083068	-2.96939173872109	-2.94572399289083	-2.9174566896692	-2.88362615236206	-2.84258922227815	-2.79111250260834	-2.72183046084464	-2.61444488696176	-2.39280719188913	-1.62175378644967	-0.3574002681415	0.00344514498577994	0.134878214113726	0.201134383646005	0.237718409763785	0.256065767385711	0.260939899901128	0.254852176243566	0.239541456224372	0.216555605609606	0.187475235829822	0.153942025094455	0.117530487063728	0.0794119692507737	0.0395023547281873	-0.00656673535984789	-0.0869136878560268
26	2.14604476226776	2.44925810830258	2.77419543117804	3.02558728254719	-3.09247634428285	-2.98795934809084	-2.92094838414744	-2.87698838521257	-2.84756270994069	-2.82755450996018	-2.8137441805951	-2.80398465762622	-2.79674651057668	-2.79085970011792	-2.78536166982653	-2.77940466390943	-2.77219705105793	-2.7629644672435	-2.75092197065516	-2.73525057482893	-2.71507152152778	-2.68940969651933	-2.6571332987622	-2.61684920335425	-2.56672044781488	-2.50415090192314	-2.42525040624752	-2.32396494425706	-2.19083248978418	-2.0119874737436	-1.77181581515191	-1.46806601713826	-1.137547974628	-0.844229264833066	-0.624170406282936	-0.474663407387511	-0.380026041041887	-0.326429240692091	-0.30441864233577	-0.307878600128507	-0.332785561611516	-0.376394863301247	-0.436885942055863	-0.513438567920781	-0.606754947376219	-0.720083817238815	-0.860771813441614	-1.04182252375307	-1.28011672718041
27	-0.476376988883928	-2.27094634028522	-2.4035088877642	-2.44700684354376	-2.46867198765417	-2.48160663118553	-2.49023171900658	-2.49646960296615	-2.50126185726756	-2.50507275525679	-2.50809016821972	-2.51031587858918	-2.51160929073694	-2.51170942771919	-2.51024618805435	-2.5067462777031	-2.50063677911905	-2.49124809254362	-2.47781721658188	-2.45949166259507	-2.4353335346498	-2.40432240833713	-2.36535479970263	-2.31723791114148	-2.25867759557225	-2.18826827899887	-2.10451110296655	-2.00592159234329	-1.8913379977418	-1.7605721279974	-1.61544945424219	-1.46091180013662	-1.30530276061546	-1.15897617507662	-1.03162943337341	-0.930083588022655	-0.857744495373705	-0.8153997063404	-0.802317635160877	-0.816998866292231	-0.857471209149033	-0.921295731403377	-1.00552346014974	-1.10680744230587	-1.22174113536474	-1.3472851843725	-1.48097628819721	-1.6206172704009	-1.76336871638104
28	-1.48673201877491	-1.68699242567785	-1.84125278525504	-1.95327037277401	-2.03341584207784	-2.09115529971467	-2.13342544066683	-2.16496706278793	-2.18894952394367	-2.20747042656591	-2.22189415997515	-2.23306972814022	-2.24146892216324	-2.2472740568537	-2.25043437184459	-2.25070351663607	-2.24766652499543	-2.24076241387372	-2.22930733221745	-2.212522554438	-2.18957118118145	-2.15960681734192	-2.12183638420837	-2.07559730453593	-2.02044657123251	-1.95625621357495	-1.88330753978315	-1.80237633844767	-1.71480255838614	-1.62253795067221	-1.5281602108551	-1.43483374281667	-1.34619585864906	-1.26616609683017	-1.19871338573453	-1.14764498129983	-1.11647097624493	-1.10834182923637	-1.12597674960783	-1.17143175266557	-1.24554252704918	-1.34700813453932	-1.47146058922117	-1.61133751367769	-1.75724883953166	-1.90035205982819	-2.03418566274761	-2.15494489155016	-2.260557148254
29	-1.64691135753114	-1.70320307501301	-1.75540205948636	-1.80178819776787	-1.84191684183958	-1.87611460472897	-1.90508044436778	-1.9296236327065	-1.95051337078069	-1.96840235065857	-1.98379312594656	-1.99702652154522	-2.00827983953388	-2.01756837040667	-2.02474730995815	-2.02951343149977	-2.03140741080359	-2.02981896889366	-2.023998229724	-2.01307797447192	-1.99611270877295	-1.97214123477729	-1.94027883809536	-1.89984174111186	-1.85049828134155	-1.79242747747363	-1.72644906767166	-1.65407881261626	-1.57747204588441	-1.49925378555545	-1.42228243383158	-1.34942657864491	-1.28342870024708	-1.22689348540118	-1.18240176275002	-1.15273782267521	-1.14123032039918	-1.15222859139459	-1.19172887362927	-1.26801847532459	-1.39159427118126	-1.57196559528101	-1.80750248864536	-2.07255039213646	-2.32479885288126	-2.53478111634053	-2.69747930217621	-2.8205451521457	-2.91298278731351
30	-1.67296108009897	-1.68304451790983	-1.69446776075326	-1.70659693186072	-1.71902077208799	-1.73150908381611	-1.74396494841058	-1.75637836337184	-1.76878518823379	-1.7812324587667	-1.79374937702413	-1.80632241182486	-1.81887266597909	-1.83123375065226	-1.84312871857872	-1.85414510804125	-1.86370788484868	-1.87105116487586	-1.8751912684415	-1.87490623035297	-1.8687308428764	-1.8549822021448	-1.83183874564989	-1.79750420916879	-1.75048982496385	-1.69002681411549	-1.61655304585248	-1.53209941293513	-1.44030624782102	-1.34588171458035	-1.25363263923233	-1.16751519754251	-1.09013167205976	-1.02276671811003	-0.965763194376417	-0.918989616802303	-0.88226881724445	-0.855784178568867	-0.84063995465211	-0.840123502970679	-0.863831482716995	-0.947750329523428	-1.36416103814376	3.03159657993524	2.67382331861921	2.57970107355011	2.53090945824443	2.49580924646176	2.46569001591993
31	-1.61756626329501	-1.60922467621067	-1.60328671431457	-1.59964188350916	-1.59821200332172	-1.59894923267558	-1.60183188246734	-1.60685863623153	-1.61404150398669	-1.62339749290722	-1.63493861417728	-1.64865946141927	-1.66452118348348	-1.68243022174532	-1.70220968671363	-1.7235607283239	-1.74601075591328	-1.76884496593432	-1.7910174396007	-1.81103821391162	-1.82683354500251	-1.83557939131161	-1.83351778544491	-1.81579716047779	-1.77646837878363	-1.7089845034096	-1.60790216056869	-1.47248780755156	-1.31107841141552	-1.14120940944576	-0.981863486140824	-0.844326434688824	-0.730234207047852	-0.635290430510504	-0.553087020946059	-0.476944711326663	-0.400234513102006	-0.315919321764656	-0.215731247392072	-0.0893361624652904	0.075489713215887	0.288663382836124	0.545568525998485	0.814836066678836	1.05263726595215	1.23431889277804	1.35987694585809	1.43941790793644	1.48297735400435
32	-1.50591636185335	-1.48950375223077	-1.4760096440204	-1.46552093133663	-1.45812450359065	-1.45391184300963	-1.45298383153617	-1.45545565252458	-1.46146165307889	-1.47115997413554	-1.48473662973438	-1.50240848495714	-1.52442418772056	-1.55106147606552	-1.58261831298469	-1.6193938943859	-1.66165367480611	-1.70957024094206	-1.76312948331076	-1.82198969387339	-1.88528018834057	-1.95132295994	-2.01724209785532	-2.07834740895867	-2.1269104507437	-2.14905774170366	-2.11521256294379	-1.94617627543404	-1.42799402307061	-0.653947002321226	-0.269347941888791	-0.121561822749376	-0.0536935191211472	-0.0136067967380139	0.0182818817198738	0.0507695631425287	0.0884028013428238	0.133722660896375	0.188052351763139	0.251684254244689	0.323800834302908	0.402343025892895	0.484024747533598	0.564638971787276	0.639642814681061	0.704816671411064	0.756727474946208	0.792849361657118	0.811382896619053
33	-1.34568710566786	-1.32570270586919	-1.30907500309236	-1.29592779316001	-1.28638347547289	-1.28057182373245	-1.27863977796065	-1.28076246398063	-1.28715584210692	-1.29809160931747	-1.31391523565434	-1.33506831154481	-1.36211671128594	-1.39578639623134	-1.43700885966406	-1.48697793220932	-1.54721820285873	-1.61966119778143	-1.70671604541935	-1.81130291937822	-1.93678843769507	-2.0867354657819	-2.26441298866347	-2.47223058087041	-2.71174362665171	-2.98521505754485	2.98453801672807	2.62111587089493	2.20695862077256	1.77824889907741	1.39958447716817	1.1067509850106	0.894146497528013	0.742470191059439	0.634741941241284	0.558971851177004	0.50702434732703	0.473253648412525	0.453539040992463	0.444671842558596	0.443976682965957	0.449082911153805	0.457794142482914	0.468022898775032	0.477766731456015	0.485107123213	0.488216400149258	0.485362585173673	0.474907678242572
34	-1.13360343326865	-1.11229876740637	-1.09457640572443	-1.08047236731406	-1.07002152242085	-1.06326582800333	-1.06026255092552	-1.06109280933465	-1.06587093629142	-1.07475538201512	-1.08796216628821	-1.10578234048961	-1.1286056376048	-1.15695369086436	-1.19152828918518	-1.23328390542512	-1.28354082474096	-1.3441691584212	-1.4179028060474	-1.50890441701694	-1.6238399905156	-1.77402073270689	-1.97967392631054	-2.27678849727057	-2.71334248999424	3.00979674416556	2.48350075477921	2.08762171747682	1.79350681772278	1.56054124748806	1.36634918078276	1.20057668636745	1.05839073741423	0.937055539612832	0.83444308891167	0.748524473053262	0.677281166916612	0.618748324710257	0.571068951624142	0.5325235981416	0.501534989144645	0.476656426953958	0.456552502121059	0.43997792342748	0.425757794544771	0.412771031179681	0.399937722939985	0.386210807635445	0.370572141671525
35	-0.862626529819749	-0.841908665078989	-0.824562623505535	-0.810455370122578	-0.799453004905257	-0.791421968602251	-0.786228502644037	-0.783736369139567	-0.783802682201958	-0.786271490149605	-0.790964449345201	-0.797667488634975	-0.806111679722741	-0.815945428024948	-0.826693262606752	-0.837693340141101	-0.848000152543253	-0.856228624765488	-0.860296448645615	-0.856984822228277	-0.841170337749605	-0.804476753695203	-0.733068118268687	-0.60523246735459	-0.395225110095604	-0.103615451584808	0.198990451253921	0.427240060108706	0.564628675986222	0.635043283504974	0.662981911214287	0.664995243477359	0.651465355193259	0.628967565189597	0.601782117050596	0.572761568938746	0.543831005008	0.516289164976333	0.490999588820223	0.468517671610765	0.449177547167914	0.433151790098617	0.420491536871003	0.411152025245149	0.405007418932384	0.401858489891054	0.401436920176808	0.403410359021053	0.407392589692764
36	-0.532691816290341	-0.515585101151559	-0.501143198326304	-0.48911990145144	-0.479277566250943	-0.471382080116859	-0.465196992593709	-0.460476797992947	-0.4569592907323	-0.454356868703581	-0.452346643793736	-0.450559244726046	-0.448566293435224	-0.445866753509352	-0.441872776022599	-0.435896447278412	-0.427140188512032	-0.414695747182829	-0.397560004089518	-0.374680118804551	-0.345044697000976	-0.307838148915474	-0.262664977677434	-0.209819874123019	-0.150525984965077	-0.0870116278989953	-0.0223030957411888	0.0402747674337801	0.0977263070092304	0.147889766572877	0.189650578614279	0.222867043177413	0.248129589036288	0.266485100033646	0.279206461996568	0.287633288736455	0.293077900960161	0.296779362611378	0.299888246550519	0.30346844990695	0.308506174689203	0.315918952925067	0.326559310566211	0.341208777111711	0.360559113521439	0.385179633708437	0.415473103812123	0.451628258399908	0.493583637170609
37	-0.160747075801889	-0.151061980890701	-0.143039065787515	-0.136489167209155	-0.131237700043313	-0.127119858032925	-0.12397639071417	-0.121649881469733	-0.11998149754824	-0.118808233124337	-0.117960721966411	-0.117261757366578	-0.116525722247806	-0.115559197251233	-0.114163069699064	-0.112136495360114	-0.109283043246304	-0.105419248301041	-0.100385570614423	-0.094059381996902	-0.0863690667384677	-0.0773076818542534	-0.0669440008702574	-0.0554283762333385	-0.0429909540849585	-0.0299305595911643	-0.0165940458020506	-0.00334777648613973	0.00945535370214928	0.021508976702981	0.0325821518431037	0.042541116105795	0.0513627776335006	0.0591407660203932	0.0660862972917791	0.0725268476664004	0.0789056979330993	0.0857850009460533	0.0938543340011802	0.103945810538973	0.11705563891185	0.134370171754786	0.157291287001128	0.187450253999909	0.226689629507575	0.276978407472326	0.340209709943093	0.417827053382573	0.510268757982902
38	0.221667439998377	0.222014213683282	0.221587780219442	0.220425484410735	0.218557656709884	0.216008918046908	0.212799261774727	0.208944971943616	0.204459423499279	0.199353799815258	0.193637754948927	0.187320041174257	0.180409115911494	0.172913735514621	0.164843536024511	0.156209592698606	0.147024940947637	0.137305031734182	0.127068085534229	0.116335302213882	0.105130881679853	0.093481814158927	0.0814174113808538	0.0689685717980167	0.05616680380758	0.0430430685338437	0.029626544408786	0.0159434553918002	0.00201614005490055	-0.0121374304874286	-0.0265034479950431	-0.0410711005887683	-0.0558301104400485	-0.0707665437793528	-0.0858563000572885	-0.101055430228341	-0.116286033509028	-0.131415857800114	-0.146228737306975	-0.160381365506045	-0.173339067172926	-0.184278039514549	-0.191931470446178	-0.194336408808366	-0.18839439574778	-0.16906181491258	-0.127769895419573	-0.0492404426911748	0.0944703119072286
39	0.586248972940968	0.578836585703391	0.571106139629595	0.562986778299375	0.554406016686019	0.54528917707188	0.535558991962093	0.525135391514108	0.513935502520685	0.501873894277126	0.488863113074259	0.474814550459892	0.459639689154418	0.443251762417198	0.42556784514032	0.406511365249313	0.386014979759875	0.364023699966615	0.340498076028635	0.31541716770521	0.288780945054273	0.26061169551048	0.230953980675286	0.199872706463581	0.167448957764384	0.133773405421241	0.0989373039340013	0.0630213295009144	0.026082713699364	-0.0118587393977922	-0.0508351406334429	-0.0909449908381645	-0.132367324759165	-0.175375467654055	-0.220350628962632	-0.267795818844566	-0.318350806568829	-0.372809086723102	-0.432138208358831	-0.497505632487069	-0.570314053001971	-0.652253784000714	-0.745386764937784	-0.852288196537229	-0.97628584446786	-1.12183742818167	-1.29500787575528	-1.50364725204918	-1.755804014808
40	0.923627433382753	0.912191552014655	0.900529182618784	0.888533116216928	0.876092455124695	0.863091719522523	0.849410066884762	0.83492065361192	0.819490181578911	0.802978687865567	0.785239653563037	0.766120526621758	0.745463772748335	0.723108584609653	0.69889338849032	0.672659282166713	0.644254508557276	0.613540004782271	0.580395952829339	0.544729085736707	0.506480269900764	0.465631603602079	0.422211981940467	0.376299844873845	0.32802173554619	0.277545438141024	0.225066888683674	0.170790731107252	0.114905195883013	0.0575526970129985	-0.00120205773541838	-0.0614047344384062	-0.123243710514526	-0.18708197191062	-0.2534896331552	-0.323279231364168	-0.397546662254863	-0.477720556438252	-0.565621168812715	-0.663524454078829	-0.774213473937657	-0.900969001965922	-1.04739171632036	-1.21685726670393	-1.41134655109095	-1.62960416765777	-1.86539513680299	-2.10764776984926	-2.34356954832705
41	1.24231718632524	1.23099182888524	1.21945828989852	1.20761533624768	1.19535482310066	1.18256058290553	1.16910726042253	1.15485910973201	1.13966878212998	1.12337615267404	1.10580725995729	1.08677347102519	1.06607103411703	1.0434812489668	1.01877156964927	0.991698057636531	0.962009716368861	0.929455346365749	0.893793627980385	0.854807109727742	0.812320568231535	0.766223704738974	0.716497255106604	0.663240291392396	0.606694933680536	0.547263291615376	0.48551091338946	0.422152105817883	0.358015603158777	0.293993743950614	0.230983114355541	0.169827654544804	0.111275256127346	0.0559561315533115	0.00438738603878795	-0.0429943895695723	-0.0857697436933962	-0.123432246187766	-0.155214444272307	-0.17976619949261	-0.194471782244433	-0.19374476905712	-0.163823349110665	-0.0617042901262369	0.312177522608976	1.53911207189988	2.1533681330121	2.31179206320208	2.36835919458078
42	1.55682227382815	1.54928761711278	1.54169798123959	1.5339815749127	1.52605915847466	1.51784270119152	1.50923380639809	1.50012186443448	1.49038188904279	1.47987199056141	1.46843044106872	1.45587229638907	1.44198556395139	1.42652695433037	1.40921734464099	1.38973723988837	1.36772278301502	1.34276329101972	1.31440195363184	1.28214229466131	1.2454642938569	1.20385558104353	1.15686437680842	1.10418074662995	1.04574924477548	0.981906572687478	0.913521161596891	0.842091443040816	0.769748498386079	0.699124277979166	0.633095066055061	0.574469578640722	0.525720466624384	0.488833141522704	0.465285595104848	0.456118608691698	0.462032737663431	0.483453668629653	0.520525856985287	0.573016886926446	0.640144097230494	0.720376465361847	0.811311598040429	0.909746284088464	1.01200352466422	1.11444863498581	1.21400767253824	1.30849814777778	1.39669714888643
43	1.87541243999639	1.87425415879395	1.87334673408479	1.8726597822487	1.87215784997404	1.871799182807	1.87153417389097	1.87130339955992	1.87103511750725	1.87064206087284	1.87001730314115	1.86902888760051	1.86751280184625	1.86526371909717	1.86202270551483	1.85746078187528	1.85115679953483	1.84256751778636	1.83098705327396	1.81549211358217	1.79486902246239	1.76751967288712	1.73134932946241	1.68365719181727	1.62109691690222	1.53987500514098	1.43652005252407	1.30965286127836	1.16269796126144	1.00581235213589	0.853982533092561	0.721159119076395	0.615295522190204	0.537918799414739	0.486619446045524	0.457546275417109	0.446819639073305	0.451071315750117	0.467540075358097	0.494000114144148	0.528651291957881	0.570019265871581	0.616878276063131	0.668196032594295	0.723096067886149	0.780832366793972	0.840771778839408	0.902380781189818	0.965214252885599
44	2.19501522824104	2.20138266499732	2.20839980037631	2.21608874235801	2.2244734188398	2.23357975072446	2.24343585610964	2.25407229589575	2.26552237538455	2.2778225227109	2.29101277431824	2.30513741191176	2.32024581730788	2.33639364628124	2.35364447850091	2.37207219343947	2.39176448057858	2.41282817215515	2.43539760101926	2.45964817513618	2.48581936577854	2.51425563844167	2.54548395363066	2.5803723250179	2.62048855609378	2.6690305815368	2.73376495858231	2.83975193766044	3.13103107013088	-1.35277701197181	-0.683738944342839	-0.529390061005753	-0.443971134490236	-0.379003523158249	-0.32212761718529	-0.268775162518365	-0.216866919032879	-0.165319098606502	-0.113509072167649	-0.0610510062221739	-0.00769001161040874	0.0467524119576808	0.102408442854031	0.159381283243744	0.217755338992612	0.277602003182977	0.338982480633297	0.401948426636661	0.466540840640218
45	2.50303175645794	2.51665106742312	2.53132271506678	2.54712229474624	2.56413524288885	2.58245856490113	2.60220293624181	2.62349526876287	2.64648185871516	2.67133226325923	2.6982440898677	2.72744892803531	2.75921970406546	2.79387979267082	2.83181426147802	2.87348362875122	2.91944042328333	2.97034853407488	3.02700460780196	3.09035919690189	-3.12165300060257	-3.04137287915873	-2.95056634307756	-2.8477901987836	-2.73179913502159	-2.60192269621414	-2.45858598700013	-2.30383184256258	-2.14153406920692	-1.97697060476556	-1.8157457710319	-1.66254295182285	-1.52033446623781	-1.39029800099452	-1.27222735205267	-1.16508206305858	-1.06744447667488	-0.977816077629336	-0.894775658531324	-0.817045796891685	-0.743507437084663	-0.673188858489013	-0.605244107911054	-0.538928697165749	-0.473576199890586	-0.408577204439305	-0.343361055388475	-0.277380431311612	-0.210098779730239
46	2.77561020286016	2.79393905553873	2.8134345006815	2.83417204137029	2.85623361746756	2.87970805068841	2.9046914502256	2.93128754351457	2.95960788317949	2.98977186386159	3.02190646097676	3.05614557727514	3.09262885283032	3.13149976142418	-3.11028252232136	-3.06620587401267	-3.01932243333911	-2.96951434432998	-2.91668775182124	-2.86078316908673	-2.8017872185496	-2.73974507220166	-2.67477247066919	-2.60706574563937	-2.53690793835059	-2.46466906578984	-2.39079899382102	-2.31581229764325	-2.2402658174226	-2.16473104844359	-2.08976462121865	-2.01588055636457	-1.94352757044932	-1.87307360593269	-1.8047983280416	-1.73889299441521	-1.67546616637359	-1.61455330619544	-1.55612833132837	-1.50011551722387	-1.44640058557709	-1.39484025305082	-1.34526987116221	-1.29750903248748	-1.25136515342674	-1.20663508433568	-1.16310475920464	-1.12054678665392	-1.0787156950252
47	2.9807203587143	2.99903796078414	3.01820713793714	3.03825703611847	3.05921639867618	3.08111317912632	3.10397408083452	3.12782401708116	-3.13049982093115	-3.10460744826365	-3.07766873053675	-3.04967304087984	-3.02061552808405	-2.99049813723534	-2.95933066675158	-2.92713183013448	-2.89393028199771	-2.85976555962852	-2.824688884484	-2.7887637638126	-2.75206633229619	-2.71468537839245	-2.67672201074373	-2.63828893683691	-2.59950934847321	-2.56051543504464	-2.52144657376021	-2.48244727285096	-2.44366496624939	-2.40524777347022	-2.3673423444605	-2.33009190533293	-2.29363460783324	-2.25810226507566	-2.22361953135781	-2.19030355796967	-2.15826413292186	-2.12760429293788	-2.09842138254618	-2.07080852843368	-2.04485649734244	-2.02065591206728	-1.9982998115401	-1.97788655639698	-1.95952309960116	-1.94332866136987	-1.9294388673393	-1.91801042650756	-1.9092264376157
48	3.10045128428049	3.11481659635419	3.12960216338038	-3.13837853544961	-3.122757647443	-3.10672494852029	-3.09028677697884	-3.07345150438296	-3.05622969789296	-3.03863427821688	-3.02068066983259	-3.00238693982189	-2.98377392143094	-2.96486531834785	-2.94568778569734	-2.92627098391736	-2.9066476020245	-2.88685334730637	-2.86692689920194	-2.84690982603778	-2.82684646435478	-2.80678376175105	-2.7867710854325	-2.76685999994185	-2.74710401876193	-2.72755833558898	-2.70827954197603	-2.68932533869632	-2.67075424852124	-2.65262533811594	-2.63499795641543	-2.61793149615955	-2.60148518426257	-2.58571790540791	-2.57068806174036	-2.55645346982599	-2.54307129421476	-2.53059801501206	-2.51908942487523	-2.50860064881322	-2.49918617808493	-2.49089990735137	-2.48379516201869	-2.47792470038997	-2.47334067281047	-2.47009451744916	-2.46823676975727	-2.46781676008941	-2.46888217166155
49	-3.13918995108455	-3.13010503559481	-3.12089353896013	-3.11156364929558	-3.10212433402712	-3.09258536217887	-3.08295732337572	-3.07325164310202	-3.06348059376254	-3.05365730110591	-3.04379574559425	-3.03391075833653	-3.0240180112464	-3.01413400113827	-3.00427602753707	-2.99446216404641	-2.98471122319511	-2.97504271476152	-2.96547679765599	-2.95603422552241	-2.9467362862956	-2.93760473602178	-2.92866172730899	-2.9199297328223	-2.91143146427095	-2.90318978735027	-2.89522763309734	-2.88756790609571	-2.88023338992047	-2.8732466501504	-2.86662993519024	-2.86040507504553	-2.85459337807618	-2.849215525628	-2.84429146430627	-2.8398402955173	-2.83588016176823	-2.83242812908657	-2.82950006480664	-2.82711050987587	-2.82527254476633	-2.82399764804499	-2.82329554666477	-2.82317405709839	-2.8236389165531	-2.82469360368624	-2.82633914849505	-2.82857393138549	-2.83139347183808
50	3.13514867127749	3.13943870189551	-3.13947398699275	-3.13522563075485	-3.13100862008117	-3.1268302700964	-3.12269812349328	-3.11861994459979	-3.11460371154627	-3.11065760651916	-3.10679000408894	-3.1030094576014	-3.0993246836246	-3.09574454444656	-3.09227802862299	-3.08893422957783	-3.0857223222636	-3.08265153789192	-3.07973113674814	-3.07697037910643	-3.07437849426378	-3.07196464771227	-3.06973790646899	-3.06770720258199	-3.06588129482793	-3.06426872861403	-3.06287779409172	-3.06171648248347	-3.06079244061716	-3.06011292365389	-3.05968474598603	-3.0595142302719	-3.05960715456278	-3.05996869746638	-3.06060338127873	-3.06151501300437	-3.06270662317165	-3.06418040233739	-3.06593763516152	-3.06797863191894	-3.07030265730154	-3.07290785634806	-3.07579117732347	-3.07894829135108	-3.08237350858003	-3.08605969064706	-3.08999815916282	-3.09417859991976	-3.09858896247783
51	3.09678536990121	3.09736664017276	3.09786726554771	3.09828280272114	3.09860873493831	3.09884047746612	3.09897338358994	3.09900275114238	3.09892382957008	3.09873182754473	3.09842192112374	3.09798926246598	3.09742898910725	3.09673623379974	3.09590613491926	3.09493384744349	3.09381455450405	3.09254347951484	3.09111589887885	3.08952715527529	3.0877726715291	3.08584796506452	3.0837486629453	3.08147051750387	3.07900942256302	3.07636143025418	3.07352276843793	3.07048985873348	3.06725933516634	3.0638280634452	3.06019316088241	3.05635201697556	3.05230231467203	3.04804205234339	3.04356956650231	3.03888355530185	3.03398310286544	3.02886770450573	3.02353729290241	3.01799226532312	3.01223351198838	3.00626244570097	3.00008103288393	2.99369182619898	2.98709799895027	2.98030338151765	2.97331250011	2.96613061818486	2.9587637809465
52	3.04592340472249	3.04383426848082	3.04163211751662	3.03931412768915	3.03687736601763	3.03431879854377	3.03163529766093	3.02882364897571	3.02588055776014	3.02280265504635	3.01958650340917	3.0162286024768	3.01272539420423	3.00907326793956	3.00526856530872	3.00130758493995	2.99718658704526	2.99290179787248	2.98844941403756	2.98382560674327	2.9790265258868	2.97404830405514	2.96888706040352	2.9635389044083	2.95799993948194	2.95226626643351	2.94633398675385	2.94019920569997	2.93385803514827	2.92730659618062	2.92054102136185	2.91355745666038	2.90635206295696	2.89892101707856	2.89126051228581	2.88336675813297	2.87523597960829	2.86686441545129	2.85824831552926	2.84938393714082	2.84026754009696	2.83089538041062	2.82126370240413	2.8113687290186	2.80120665008097	2.7907736082514	2.78006568233626	2.76907886760818	2.75780905272426
53	2.99633925043343	2.99234362511571	2.98822376480068	2.98397680721769	2.97959978006032	2.97508960361971	2.97044309298788	2.96565695987314	2.96072781406502	2.95565216458161	2.95042642052858	2.94504689169532	2.9395097889105	2.93381122417622	2.92794721059716	2.92191366211832	2.91570639308252	2.90932111761617	2.90275344884954	2.89599889797535	2.88905287314669	2.88191067821347	2.87456751129322	2.86701846316996	2.85925851551166	2.85128253889379	2.84308529061325	2.83466141227318	2.82600542711548	2.81711173707338	2.80797461951182	2.79858822361829	2.78894656640108	2.77904352824571	2.76887284797357	2.75842811733924	2.74770277489493	2.7366900991415	2.72538320087566	2.71377501463266	2.70185828911189	2.68962557646067	2.67706922027792	2.66418134218491	2.65095382679507	2.63737830489802	2.62344613465598	2.60914838059194	2.59447579013043
[truncated: 70 more columns]
