# Supplementary material for: Reconstructing spruce budworm outbreak severity: a comparison of paleoecological and tree-ring signals
Source: PLoS One. 2025 Aug 12;20(8):e0329406. doi: 10.1371/journal.pone.0329406 (PMC12342301; doi:10.1371/journal.pone.0329406)
Supplement: S8 Dataset — (ZIP) [file pone.0329406.s008.zip › BoisJoli wavelet data/Coherence_Lepidopteran_scales_Percent_defoliation/coherence_wavelet_power.corr.txt]

V1	V2	V3	V4	V5	V6	V7	V8	V9	V10	V11	V12	V13	V14	V15	V16	V17	V18	V19	V20	V21	V22	V23	V24	V25	V26	V27	V28	V29	V30	V31	V32	V33	V34	V35	V36	V37	V38	V39	V40	V41	V42	V43	V44	V45	V46	V47	V48	V49	V50
1	0.210955377113265	0.129036106502069	0.0506913611514804	0.0139820247808725	0.00321785973210956	0.000806270867575074	0.000282394224705863	0.000151505323043529	0.000113246485008668	9.32899833280255e-05	7.20371950384409e-05	4.88303590396313e-05	2.72866271671609e-05	1.38507567998605e-05	9.06153745534589e-06	7.10050007056567e-06	5.0440802873269e-06	5.74865507343053e-06	9.91739784986181e-06	1.24988889505544e-05	1.33276569731149e-05	1.40200699753301e-05	1.37335941558497e-05	1.16298462571236e-05	8.71356409332053e-06	5.88878394464455e-06	4.18208792600623e-06	3.84506323572068e-06	4.25639892345652e-06	4.83987612717001e-06	5.16510517733514e-06	4.84717894287786e-06	4.005011417627e-06	3.08028684722611e-06	2.0612324315533e-06	1.23181765140751e-06	1.10235157812868e-06	1.50066607861277e-06	2.16905949629773e-06	2.85526060239467e-06	3.0286202700418e-06	2.5091749694322e-06	1.86278497301251e-06	1.58736174525493e-06	1.80406605207673e-06	2.37949215016207e-06	2.89257961687668e-06	2.93325310190231e-06	2.33259260840758e-06
2	0.376905377714946	0.21932676242296	0.0765010267597573	0.016834990034408	0.00266682615708227	0.000417163890382751	0.000103330608741853	5.38430702582305e-05	4.87866330707831e-05	4.7753425491846e-05	4.08408954607426e-05	2.87533771143656e-05	1.44442083580026e-05	5.18420695955532e-06	3.25805681130672e-06	2.90504284834294e-06	1.22947388598927e-06	1.89171690200198e-06	5.92063351559666e-06	7.72167802738698e-06	7.66063705656088e-06	8.08892550164731e-06	8.49000110126471e-06	7.13696149178591e-06	4.935677884999e-06	2.8213578348605e-06	1.63453318391099e-06	1.53087407206299e-06	2.00765473980398e-06	2.64082836461e-06	3.03153288303722e-06	2.84167079975922e-06	2.28117283935013e-06	1.70879625584762e-06	1.00118556102257e-06	3.91139897543536e-07	3.27758542048502e-07	6.29853599048922e-07	1.16020837157396e-06	1.76429757908445e-06	1.91687969164732e-06	1.41664325248744e-06	8.34668653629494e-07	6.03463830302081e-07	7.99119561787101e-07	1.31787466462477e-06	1.81213891057464e-06	1.92342838194529e-06	1.47615183162187e-06
3	0.541274856983761	0.301430051778698	0.0942359117798255	0.016493236100124	0.0016378353859596	0.000109947455995102	1.11215296055152e-05	5.75544192075376e-06	9.55473985906543e-06	1.30588219126545e-05	1.3476761849208e-05	1.08650908514228e-05	5.21385721015059e-06	7.55639919387312e-07	4.67736677325154e-07	9.37764444869729e-07	2.29571392560042e-07	7.45663049143039e-07	2.99311201378877e-06	3.23417025488771e-06	2.35589048237306e-06	2.35362391939252e-06	3.15073381477846e-06	2.70108384172991e-06	1.66028023987797e-06	7.13981187496171e-07	2.37581049191274e-07	2.31927780276146e-07	4.85061890324142e-07	8.49719816235118e-07	1.06800461259849e-06	9.54518686464794e-07	7.38758766441994e-07	5.80125957953342e-07	3.12950695900642e-07	4.42138885285243e-08	2.71957275983439e-08	1.38316547240191e-07	3.77885304081327e-07	7.10633064777413e-07	7.97345070761582e-07	4.92290944860609e-07	1.80386782865205e-07	7.00751607729633e-08	1.68220628978972e-07	4.35523212659531e-07	7.11907644493077e-07	8.15467916392636e-07	6.28294944722127e-07
4	0.650320867756062	0.352992811833957	0.103362278087134	0.0156730787617322	0.00110981735850782	2.70187511912003e-05	1.72044572615227e-07	8.2385997456147e-08	9.34616827787783e-07	1.89371791965769e-06	2.57005366271965e-06	2.9731259600785e-06	1.98465895619075e-06	3.67433764039576e-07	1.81148894336957e-07	5.51308218401598e-07	7.85614464331733e-07	1.32062149554978e-06	1.74840873457741e-06	1.13232842906594e-06	3.48905672092887e-07	2.0477895844075e-07	7.97903102898703e-07	6.98623223998889e-07	3.62193445238898e-07	1.11173271638373e-07	9.83633634304637e-09	7.69970922661044e-09	6.92313112295017e-08	1.877133613089e-07	2.39799112237854e-07	1.64828985379739e-07	1.21114753485039e-07	1.31948388336785e-07	9.52912842446992e-08	1.6218886240642e-08	3.90229162785952e-09	2.11280616204422e-08	8.84014836714165e-08	2.12199303590505e-07	2.48077028642704e-07	1.25465202386668e-07	2.73382489008461e-08	2.56591557319163e-10	2.54235582038299e-08	9.88715215036333e-08	1.84693125209903e-07	2.34151716109837e-07	1.89017653217511e-07
5	0.691148930345697	0.375948723723944	0.110540687450288	0.0169409295626211	0.00125859523689965	3.99602618217836e-05	5.6947010838722e-07	9.08966801220142e-08	1.11324515532543e-07	1.42872545010887e-07	2.7746418334445e-07	7.41425151213344e-07	1.01601768308123e-06	5.85648913637416e-07	3.38237740890047e-07	5.72874194345957e-07	1.24309070132304e-06	1.67447481037368e-06	1.14450461626151e-06	4.95176400328983e-07	2.06643814982697e-07	1.29246072421379e-07	2.8581372830141e-07	1.6806085013329e-07	6.60373539216816e-08	1.68223767907382e-08	1.70731009018124e-09	3.37783426826176e-09	1.44089981212236e-08	4.50761813366386e-08	4.72516606286301e-08	1.03255851198243e-08	6.8223652989865e-09	2.59672003646859e-08	4.0557015291681e-08	1.69783697408582e-08	5.41959480826094e-10	5.18842935181298e-09	2.13289797786099e-08	6.0268564225101e-08	7.45034496979585e-08	3.22155855353899e-08	6.82638503028365e-09	3.29142799675688e-09	7.53393853702501e-09	1.87362117034852e-08	3.46374162237443e-08	5.06276965691064e-08	4.03895735664751e-08
6	0.687807814755544	0.384891071639248	0.120738022577804	0.0208819991760923	0.00194883333418335	9.8660312915536e-05	3.65221542566968e-06	2.97694045760229e-07	3.77976384120253e-08	1.6031106595851e-10	3.73265273069336e-08	2.84281788576077e-07	5.97516404321664e-07	4.18065819034339e-07	1.80444281286835e-07	4.99342085327862e-07	1.3498604673335e-06	1.58920763987749e-06	7.12967588623681e-07	2.16930100748694e-07	2.79550260446046e-07	3.40322430504982e-07	2.31140932615646e-07	5.49703447563738e-08	1.2893517770417e-08	6.39093333535408e-09	1.24568298052184e-09	2.49095656236168e-09	4.7551447386161e-09	1.85338596901221e-08	2.0291012105012e-08	6.05138251884877e-09	3.12979984638927e-09	8.25494894133792e-09	2.73326680517588e-08	2.78792760257481e-08	1.28168170630534e-08	6.32206824582811e-09	5.71917976018546e-09	2.04372709796882e-08	2.92305147021011e-08	1.20603452204366e-08	9.70608477096951e-10	2.43959216309238e-10	1.41563078685911e-09	2.51874085130167e-09	4.97877459367448e-09	1.06981990109738e-08	9.18886612156194e-09
7	0.669158409120727	0.39123451788103	0.134919698285028	0.0272417997804744	0.00316587463089979	0.000197920682002144	5.04609902564054e-06	2.14596722394283e-07	7.75304480664676e-08	1.67970398786148e-08	4.99876412474153e-08	2.12444742635542e-07	4.01094707515512e-07	1.88127779505428e-07	8.88688189547101e-09	4.03366925642368e-07	1.263582946195e-06	1.37080007064015e-06	4.02886956842621e-07	1.95326931940377e-08	2.21732561298604e-07	4.2036744420121e-07	2.56714073771988e-07	3.81607660048752e-08	6.22727063464779e-10	6.96396356869814e-09	6.61317829516462e-09	2.41567271067487e-09	1.25660715539991e-09	1.47717353645962e-08	2.00738481953485e-08	1.13237728717997e-08	3.22132815439593e-09	3.06310745865219e-09	2.98135518597522e-08	5.19606911716407e-08	3.40804942198426e-08	7.7828165394071e-09	2.18855003959277e-10	8.97041201972738e-09	1.77529721680534e-08	1.01282305813616e-08	2.21163932165057e-09	5.19261046785664e-10	3.46087467441334e-10	1.47476299071461e-10	6.73073986766634e-10	3.48460904448038e-09	5.81301448383083e-09
8	0.652052575497918	0.400460669912738	0.153074159254444	0.036344148654786	0.00532658372387644	0.000462731004579998	1.96942100698287e-05	3.85051825362542e-07	1.2247662077846e-07	2.142423980917e-09	3.55030280095167e-08	1.75242760232822e-07	3.43416056777913e-07	2.01195632645537e-07	1.39896873786008e-07	4.29655065896079e-07	1.1650719273473e-06	1.30037988304467e-06	3.84813469084229e-07	4.81470057769015e-08	2.00232283225648e-07	4.64429776013371e-07	3.5844547769046e-07	8.73663410558808e-08	9.70456073751972e-09	8.31441471480213e-09	1.03248715214946e-08	6.08799749040345e-09	7.03667335222802e-09	2.27835595096647e-08	2.43377279234337e-08	1.32242857397461e-08	5.46495997709107e-09	7.28824663258028e-09	5.11284782515836e-08	9.48565588571172e-08	6.60055502403643e-08	1.73601056227947e-08	3.18612541492702e-09	7.59010645421268e-09	1.59969881449491e-08	1.14211810297992e-08	3.20465269681383e-09	6.23215392746089e-10	1.83381698123959e-10	2.66431133842696e-11	2.75243213358055e-10	2.18292210550236e-09	5.61298704674636e-09
9	0.642858820604152	0.414814728528064	0.175514584655371	0.0489188678355239	0.00911655530290418	0.00116994541965403	0.000109212997846598	8.78875929861733e-06	8.29363803416263e-07	7.48344959879543e-08	3.44690146650766e-08	1.5901074387741e-07	4.68926952154688e-07	5.57087200359508e-07	3.98834665126317e-07	2.8818012582639e-07	1.07507324619018e-06	1.62406989494787e-06	7.7432509870551e-07	1.88223161437472e-07	1.82190854105387e-07	5.64297448364246e-07	6.09174638584583e-07	2.49474005112174e-07	5.01348717528361e-08	1.08554507481366e-08	1.58968051011247e-08	2.67847743065108e-08	4.01842840509631e-08	5.17344087880484e-08	3.23212170374059e-08	1.13460918454632e-08	1.90441218362461e-08	5.0140283500418e-08	1.33884972959867e-07	1.98068950090406e-07	1.35487934234383e-07	3.95327632972085e-08	7.07749922050303e-09	1.12463241591549e-08	2.11428527068865e-08	1.48850838845339e-08	3.60498634868069e-09	2.69228308524248e-10	9.13162897342351e-11	5.90735117371337e-11	2.91147585048428e-10	2.49958619601933e-09	6.41705052953791e-09
10	0.64274827625984	0.434489218085619	0.201730366405743	0.0648078930804531	0.0147577062699453	0.0025105692984928	0.000347202244544997	4.35971511946844e-05	5.55953888928391e-06	6.81047813260165e-07	2.55268550623206e-08	2.07475332682235e-07	9.99087690653847e-07	1.57761388260149e-06	9.32732473692567e-07	7.6950428261215e-09	1.25139792734514e-06	2.91187815706128e-06	2.02103142660314e-06	4.14007231354728e-07	6.27900169246128e-08	8.86149648212032e-07	1.27051573014538e-06	7.03822490123103e-07	1.64379479140959e-07	3.6424560101325e-09	2.71422630201117e-08	9.20502840313703e-08	1.43491879010015e-07	1.36510319077737e-07	5.63205546950773e-08	9.51844906579587e-11	5.45687150598603e-08	2.09408472168879e-07	4.18249283399732e-07	5.0479156050163e-07	3.31952917400772e-07	9.36495912124331e-08	1.59637895205299e-09	1.9322556349497e-08	4.20192650201126e-08	2.85326149726198e-08	7.55716266005519e-09	6.27260032401103e-10	7.57801705078014e-12	4.04534247623087e-11	1.01023690966639e-09	5.3664139339654e-09	1.03230491374369e-08
11	0.65096739615727	0.458477493808523	0.230288129621495	0.0828241486120475	0.0217454864026592	0.00437835981187767	0.000734069010258603	0.000113101129338654	1.90273242984334e-05	4.09967845548866e-06	8.30074412559156e-07	9.36778584626732e-07	3.30401712212857e-06	5.71634778099609e-06	5.12137153330832e-06	3.25246411485255e-06	5.25718070943728e-06	8.86251237291079e-06	7.82984589318294e-06	3.79097679020702e-06	2.06004793760019e-06	3.2349809198208e-06	3.85540910895315e-06	2.52543896887366e-06	9.46537650131188e-07	2.57756094897692e-07	2.25611035868629e-07	4.01599177033906e-07	5.33595633540669e-07	4.85459853387724e-07	2.81785473169546e-07	1.66502699988747e-07	3.81445334114753e-07	9.15656545776295e-07	1.47385860245642e-06	1.59389930008173e-06	1.10753615956781e-06	4.59663224856231e-07	1.39727391715925e-07	1.22573675140904e-07	1.38866423149581e-07	8.60323007192317e-08	2.74832374619287e-08	4.19216845683353e-09	1.53026550095863e-10	7.2602794832124e-10	5.35696849247821e-09	1.69721830392998e-08	2.70923513482434e-08
12	0.667086684431708	0.486676040378018	0.260847459664529	0.102339768009624	0.0295729172366779	0.00651583600022161	0.00118268283926338	0.000187402170722683	2.88146050584527e-05	1.20176565316502e-05	1.06428485776468e-05	1.16019164807419e-05	1.84994875281142e-05	2.86263345233608e-05	3.45138330986147e-05	3.59317528836306e-05	4.0105875705694e-05	4.5497647582167e-05	4.27445221984777e-05	3.25998253980238e-05	2.452859661423e-05	2.13605944068093e-05	1.81324482772978e-05	1.24326982243069e-05	6.86990376387823e-06	3.68569022321053e-06	2.61354621312848e-06	2.52012696660701e-06	2.5936684162396e-06	2.46882950716435e-06	2.21291043188239e-06	2.28473830305683e-06	3.14051790794773e-06	4.66786527603273e-06	6.01892751007815e-06	6.14836579689704e-06	4.81596991160347e-06	2.95617227657353e-06	1.65000529463689e-06	1.04766150758195e-06	6.91654492681841e-07	3.51957972659563e-07	1.11360785558143e-07	1.67785960759267e-08	3.57545605891415e-10	2.83387311061685e-09	1.95169552390722e-08	6.03584743996149e-08	1.07092473512877e-07
13	0.692887002359057	0.522116925961709	0.296458736303973	0.125272808229555	0.0389372416442107	0.00897176573462425	0.00166039612462936	0.000274712796981365	2.19705946462788e-05	6.5769344159302e-06	4.63343885777611e-05	8.66375535190416e-05	0.000127638429538937	0.000175805668014154	0.000222335219842523	0.000256665383624102	0.000277900152986602	0.000283264407087798	0.000264796190643338	0.000225739043177145	0.000181459360839147	0.000141476914242915	0.00010502457372089	7.18886233863348e-05	4.58894117885214e-05	2.93065976811186e-05	2.05209856988577e-05	1.64487598166632e-05	1.47403547699622e-05	1.42146280871759e-05	1.46241776306675e-05	1.63188524222866e-05	1.95661796017649e-05	2.36598059468887e-05	2.66864771783543e-05	2.65621855646854e-05	2.27409645380888e-05	1.68511217242591e-05	1.12076027586423e-05	6.90959757385444e-06	3.81816156509887e-06	1.69144084772692e-06	5.09803009234592e-07	8.18049764298262e-08	7.29363840516519e-09	7.14079628827396e-09	5.679289711766e-08	2.20457687132624e-07	4.76497955296667e-07
14	0.733288894525201	0.571953699611777	0.344811461320936	0.157689599368124	0.0531496018543581	0.0127198157079207	0.00220307176161266	0.000431008919306781	0.000162780824603435	0.000121350155861563	0.000250092099442761	0.000498214030726469	0.000791384402026826	0.00109047411073099	0.00136923301785851	0.00159040048925909	0.00171517896258098	0.00171831120073938	0.00159741518719623	0.00137986653943883	0.00111383620203631	0.000845143295848171	0.000604560661344072	0.000410054831944505	0.000268796026838929	0.000176647174662378	0.000121943546167975	9.21635598878057e-05	7.80202142721226e-05	7.39042182868414e-05	7.67399363804568e-05	8.47086277535379e-05	9.59936897648161e-05	0.000107645504009312	0.000115294707602237	0.000114435449237307	0.000102957662149537	8.29246111259335e-05	5.9440841957628e-05	3.75511294744133e-05	2.03272704177433e-05	8.91477311584097e-06	2.91021261876344e-06	6.4779986391695e-07	9.88027872521927e-08	4.96712439556216e-10	1.60567898389886e-07	8.42628651810023e-07	2.08527246015441e-06
15	0.795944179129865	0.647013231952058	0.418501526876197	0.211422284200859	0.0807022198625203	0.0217337278164593	0.00343447183408467	0.00019284314242042	0.000343715992496204	0.000852291813892007	0.00157422623197567	0.00273484222884694	0.00430754395690849	0.00605215487320093	0.00767527304940238	0.00891417881576723	0.00956377225465981	0.00951247846964164	0.0087830617935176	0.00753630818884688	0.00602036580715125	0.00449125862105389	0.00314601485604586	0.00209068326216936	0.00134268840771887	0.000857953595274799	0.000567638874459793	0.000407250427068099	0.000329485539316224	0.00030400658386853	0.000311918268357518	0.000340416691694543	0.000379252136944494	0.000418409372859529	0.000446444679866201	0.000450691125940715	0.000421304293193952	0.000357649301263774	0.000271115425461366	0.000180576717377861	0.000103722772511194	5.02833971729168e-05	2.02753371629044e-05	6.98625708410728e-06	2.30333036849609e-06	9.70614804248178e-07	1.51291602081669e-06	4.3836177230929e-06	9.70475328674632e-06
16	0.889345609724454	0.759583072323108	0.533392618505489	0.304382943730857	0.13862514861853	0.0488450017078908	0.0124900976779054	0.00216403405863013	0.00119280954596718	0.00320028932863665	0.00689067142361722	0.0124908444803026	0.0200688016043645	0.0288564367503449	0.0373531460928201	0.0438972254271769	0.0472266450692834	0.046796136643046	0.0428588700042072	0.0363474688389069	0.0285794052592894	0.0208729333081086	0.0142151675336632	0.00909861639416416	0.00555380741860736	0.00331515674054702	0.0020151659036471	0.00132306543824488	0.00100106242071248	0.000899649798134531	0.000929099053247907	0.00103376495536701	0.0011769833807117	0.00133097547347983	0.00146568577503827	0.00154102076925111	0.00151406427941466	0.00136233360340499	0.00110463459896054	0.000798167290263068	0.000511099080408982	0.000291085360430912	0.000150817757853847	7.53275199914811e-05	4.02179627074675e-05	2.66262516781832e-05	2.58682479832527e-05	3.57130693715261e-05	5.44377216617114e-05
17	1.01928054522618	0.918403056893641	0.701982381698526	0.453008266519353	0.246233297795028	0.113868899155977	0.0472067067639099	0.0207427119585849	0.0135923260624841	0.0163263238645198	0.0276036284757981	0.0487318531227154	0.0797678135327991	0.117495489484175	0.15539285145522	0.18552365326755	0.201307096058543	0.199685839270973	0.18182083530474	0.152316634173312	0.117506739168155	0.083506839851662	0.0547062244680669	0.0331257810915024	0.0186739170910214	0.00996483177972117	0.00522057275578469	0.00289778064104664	0.0019311324322709	0.0016938396691274	0.00184912869336852	0.00222128623766082	0.00272272992576398	0.00330711708456899	0.00391643654429773	0.0044361153325839	0.00470367752157113	0.00458458198795265	0.00406136081198711	0.00325862106179605	0.00237991772281826	0.0016070497988839	0.00103353460152678	0.000662767590671094	0.000448903757410505	0.000340067643409444	0.000299650140726918	0.000305634899316181	0.000340524803305667
18	1.18588567250933	1.12429409983353	0.92548498758147	0.657394231841136	0.400035781890658	0.207986440750509	0.0951379051993625	0.0456052967209745	0.0363282863049213	0.0539404332726941	0.0982666803979158	0.175383159804415	0.287299018321305	0.424375048615717	0.564148673771872	0.677230366452638	0.737480558904619	0.731420041170047	0.662460439696567	0.548548583468353	0.415038672256471	0.286304523119376	0.179409240374381	0.101638383346828	0.0517868321657412	0.0236497008741319	0.00974204213816421	0.00382522064590005	0.00182660891198808	0.00157801069241387	0.00211173252782904	0.00307034094593146	0.00439006217413717	0.00612696461103222	0.00827321910123995	0.0105808270251914	0.0125394122184209	0.0135810774533031	0.0133848651374955	0.0120506016306254	0.0100212153652714	0.00783698298747625	0.00590695989783804	0.00441906868908614	0.0033809835364686	0.00271052816052472	0.00230577189535905	0.00207328406854058	0.00192854677115142
19	1.38959325359872	1.38296362655141	1.21539127380763	0.93053625249489	0.604031475568899	0.31280775816175	0.109041999988806	0.0118713836499736	0.0176759665437958	0.118226273694721	0.312588368322975	0.604486929746847	0.987303071210478	1.42755614463701	1.85969581876136	2.19902989077073	2.36883929269854	2.32873511269235	2.08995957727109	1.71040135536265	1.27272676098986	0.856654765233646	0.517339339624836	0.276877778273038	0.128864389244443	0.050565447167454	0.0157748924490689	0.00339779155524823	0.000356663632541614	0.000360266584699098	0.00118475023335146	0.00246869990541686	0.00460618124212116	0.00826337074178645	0.0139072337288921	0.0212635829668259	0.0290942231067097	0.0355968483135375	0.0392301315154895	0.0394048584687003	0.0366124966215041	0.0320138058980715	0.0268484654898304	0.0220200290010021	0.0179773678555196	0.014804146681604	0.0123694037267862	0.0104468280307038	0.00878528907437684
20	1.64970710526009	1.74555725802446	1.67347909652529	1.44185245307308	1.10211243484935	0.737029504127654	0.440885786920784	0.300245795298745	0.382228194916685	0.730971248262803	1.36611662742309	2.27508569129614	3.39705067442279	4.60794651183051	5.72362578604092	6.53360976249603	6.8607183723589	6.6228695593953	5.86666234152648	4.75425755396403	3.50859935387805	2.34232089711541	1.40096607940446	0.740243404075112	0.338397547728556	0.129619498638946	0.0395307657343152	0.00889824155777921	0.00152424522494688	0.000530553239024535	0.000452874748159149	0.000835700796898617	0.00309546588224495	0.00939347894062378	0.0216755381072167	0.0403119424860082	0.0631410540603497	0.0858581391647452	0.103701290614879	0.113387479709221	0.114158389359141	0.107542331146149	0.0962740207891458	0.0831246324546233	0.0701565357760538	0.0584996162412518	0.0484780503539039	0.0398749808559197	0.0322080515372354
21	1.99662316903217	2.3042520231967	2.50690479622502	2.5879610245684	2.56786285566798	2.51237983294047	2.53283310553427	2.77588655315181	3.40139226425825	4.54834427808498	6.29163222634362	8.59647771957699	11.2834205988431	14.0224572775089	16.37450219653	17.8852109408183	18.2110647604981	17.233026478166	15.1072147950308	12.2243241610494	9.09061443157053	6.17972403511114	3.81499065076441	2.12191611011423	1.05399595289209	0.463902783386424	0.180738302585034	0.0635638515301332	0.021396456022882	0.00747240472496936	0.00302660706426452	0.00299548200693559	0.00825554964058511	0.02251084863196	0.0500882461851872	0.0929586396387889	0.1481081508084	0.207241897310891	0.259385592102888	0.294933040879952	0.308873756547322	0.301747678181816	0.278386959023964	0.245553266017654	0.209696321871746	0.175544710229273	0.145641949481744	0.120595115616717	0.0997322980738958
22	2.36604850163888	3.00250254376533	3.71158177717607	4.5065132366968	5.4273176239611	6.55408420825464	8.01715243872648	9.99616919082528	12.6968161116119	16.2960173583745	20.857330171069	26.2365519760689	32.0152997233409	37.5058474831475	41.8549220836198	44.2376973112364	44.0888463062802	41.2876786159846	36.2196903062933	29.6815008552123	22.6611893771761	16.0781094510439	10.5778599350744	6.44507415588463	3.6399686338946	1.91541453480678	0.951761769725537	0.459003376307811	0.225716806638218	0.122451648527757	0.0813464388750644	0.0723032416134128	0.0858990331593997	0.123288234802397	0.189123234405455	0.284988294374403	0.404271837936275	0.530962772528987	0.643395455891155	0.721152316319703	0.751629777585115	0.733320952051217	0.674937085820179	0.591511944738629	0.499536730600935	0.412903842702752	0.340592812694657	0.286221896871526	0.24908796340457
23	2.47737982012358	3.39807666595616	4.62862500293875	6.28766510119392	8.54200629920436	11.6136989490315	15.775890028436	21.3277101754867	28.5367034034227	37.5417122092425	48.2247299762275	60.0856812146708	72.1775136726069	83.1620250657804	91.5165395007565	95.8624754721153	95.3238576236455	89.7909664711308	79.9850362919628	67.2907420180278	53.4126618953374	39.9769067197984	28.2094902363213	18.7781167588295	11.81100469679	7.04222890682815	4.00377978285294	2.19378793635492	1.18308297863715	0.657210637262802	0.412986101286579	0.33367315604697	0.36023714065689	0.4664316939306	0.63911097745627	0.863675641368154	1.11563463849658	1.3596561023572	1.55576342969597	1.66958064993225	1.68189488035192	1.59352116949802	1.42398555616739	1.20526144325425	0.973331393779303	0.760373383250354	0.589433514844487	0.472293619125281	0.410314621323967
24	2.01735744913075	2.93360512259237	4.30514747503643	6.38914479967686	9.5698132235216	14.3730943906203	21.4424534543424	31.4555678592642	44.9719207976857	62.222225029635	82.880294814939	105.887831549004	129.416828218004	151.03621812612	168.093017913013	178.237965622086	179.954893746425	172.928786517567	158.128763789622	137.576596133485	113.878791167223	89.6739623874731	67.1580500343254	47.8003891274187	32.2827973930743	20.6195504097514	12.3751406782652	6.89512131337768	3.49131347818538	1.55730317912164	0.618082782530271	0.332267707053	0.467901041968351	0.868756721347405	1.42236305093989	2.03630750336375	2.62589805342122	3.1131116148236	3.4336972759967	3.5471154137308	3.44376469517826	3.14590584671432	2.70180187284506	2.17524154705455	1.63370138761305	1.13794513632792	0.734671206254287	0.452729074231881	0.302751590412572
25	1.10960833641032	1.69333270810781	2.69310886821201	4.47755709759667	7.66697345197301	13.1814808558176	22.212773123972	36.0775504664768	55.9374774605248	82.4175653663494	115.209432059377	152.786008664043	192.356504994214	230.141483975248	261.954964988308	283.973660708903	293.495582423427	289.477366532128	272.702039639403	245.543949632259	211.419693865101	174.096370343269	137.044979830436	102.980910741137	73.6527684123357	49.8607681247579	31.6331411499956	18.4727535169307	9.59968378686262	4.14405430445467	1.27269486227342	0.254603123012317	0.48131329622389	1.4609700249028	2.80227500140222	4.19927103696894	5.42202766046583	6.31303163560469	6.78559889206702	6.81970585983203	6.45226344346384	5.76192012429186	4.85121660930916	3.8298806865705	2.8019882972997	1.85761518853931	1.06791548200754	0.482183340103856	0.126222211005125
26	0.307388753618627	0.479584045386766	0.95151760415016	2.19125545080431	5.04957251322465	10.8401274655896	21.3075937625804	38.4246081790525	63.9990587438613	99.1408808248723	143.711121080806	195.924172640488	252.2681068109	307.837262362009	357.052366227846	394.61721443269	416.476064737987	420.527181902305	406.919916093622	377.887355897164	337.196840799824	289.391315923393	239.020792758002	190.027417382044	145.373702873337	106.92315595975	75.521849505486	51.2007786076284	33.4203087773884	21.2989092400877	13.7956613236391	9.83964899779772	8.41420937564771	8.60962264094366	9.65643560368322	10.9465747350994	12.0439157744313	12.6824553602187	12.7499099717081	12.2572514440001	11.2988205728951	10.0109454597543	8.53748585983845	7.00789782951907	5.52851050874915	4.18309891739432	3.03668158638298	2.13751741206104	1.51553464222841
27	0.00290751230139973	0.07487284405494	0.557234422209205	2.09948376725001	5.81999920925581	13.3701361036386	26.8613064069689	48.6008490127428	80.6310297486671	124.137490432896	178.865272289545	242.720821433829	311.721695655973	380.376459422195	442.456287433857	491.998412891996	524.304855359866	536.697013247694	528.858202666265	502.714452335939	461.926104962245	411.149504576816	355.257548225181	298.681300942617	244.971403898333	196.60428931924	154.997608734826	120.665081579301	93.4349461851803	72.6713152179979	57.4628803420589	46.7678977612079	39.5210297871187	34.7138809651348	31.4585943750902	29.036949958884	26.9309642922428	24.8287275232684	22.6023279995173	20.2616495915479	17.8951214920046	15.6124720810707	13.503065143052	11.6169579221121	9.96724534927451	8.54528532161681	7.33782871335725	6.33745211488635	5.54323506150698
28	0.864984677910034	1.81814839457445	3.8695317412423	7.96242335516794	15.4874941279492	28.266409749936	48.3962469267241	77.9291883464473	118.409671084502	170.350134385682	232.775825939367	302.98540559093	376.642174083162	448.23286258483	511.828906749444	561.993475786327	594.629455447984	607.57685506618	600.8375432045	576.405527266075	537.778091334221	489.287934654682	435.414853671624	380.210559429635	326.917603263375	277.8033437576	234.179796128379	196.55022615951	164.815637594131	138.484670886366	116.851119182849	99.1257394812051	84.5263220646099	72.3382746307418	61.9572786690052	52.9191714216798	44.9150598323765	37.7862191109516	31.4955572788121	26.0791178531731	21.5885993576074	18.0400778261661	15.3825764707906	13.4932575638274	12.196801427548	11.2989457353657	10.6211508246056	10.0255964366778	9.42550542083088
29	5.67557244993847	9.59030839691516	15.955014305679	25.9526504605235	41.0394087259465	62.8235853079389	92.8366540049694	132.207210139825	181.285218791956	239.298759165789	304.143633486256	372.395501050389	439.590982763962	500.757336785915	551.099790412159	586.705518551475	605.112055811297	605.620484554064	589.299105454352	558.699397249254	517.368922415926	469.27872564618	418.281311472429	367.68669647943	320.002069361696	276.839262353418	238.963218537979	206.437772180991	178.821409975955	155.371703482826	135.22853869905	117.559220415222	101.659901897747	87.0155577996675	73.3242209274224	60.491293768467	48.5984369981163	37.8510701083936	28.5102010734955	20.8177586987185	14.9279383052975	10.857924150213	8.46825978705864	7.4764561783297	7.49926249695455	8.11224182783783	8.91217463938334	9.5690756239168	9.85925339943284
30	19.0375215909516	28.6278750872893	42.2136631448659	60.8963688447739	85.7602224594668	117.689006798669	157.1341025975	203.868510804341	256.780682106681	313.771147345954	371.807115288275	427.162728170021	475.829854907548	514.037467733633	538.781873988836	548.258626651583	542.105618816287	521.411031129311	488.495677493493	446.529257872951	399.069454346036	349.615397756853	301.24630845019	256.382761601954	216.674729860254	182.996915437236	155.521587489508	133.840135337429	117.111477303485	104.222779821563	93.952187837683	85.1238169404195	76.7436483547065	68.103579729068	58.8417134134037	48.9509291041147	38.7346012855564	28.7167149844443	19.5217373975053	11.745399911592	5.83937594075337	2.02991653384307	0.283265940947596	0.320791406956854	1.67668436823171	3.78330852206968	6.06549968579284	8.0258154824319	9.30707248552908
31	42.7251090268113	59.5268789383676	81.2414093770979	108.479583061194	141.552259577976	180.303927523819	223.960324745441	271.028284025254	319.287698672067	365.906095033175	407.684974260391	441.417047265276	464.302055507746	474.345741102726	470.660546627288	453.60219465677	424.7109934783	386.471342899508	341.944321547363	294.353931253113	246.710281833635	201.533266878919	160.706031929751	125.450842149661	96.3924439700781	73.6628155421308	57.006960817421	45.8668900576332	39.4416891340135	36.7373731428927	36.6258958110799	37.9275407419279	39.5183082040769	40.4495214097153	40.0564683866654	38.0303255756072	34.4337441126751	29.6532151177877	24.2965532221393	19.0569115790443	14.5719929873123	11.3068692517287	9.48168209994207	9.05395870972928	9.75273586155261	11.1513659691259	12.759921494313	14.1171783076922	14.8655161666558
32	71.9821111371935	95.0289619752684	122.848119839386	155.367273525654	192.055298834394	231.830424554932	273.024610857616	313.430566955701	350.447939013777	381.327592770774	403.490286898366	414.873587400435	414.245230230095	401.418359776276	377.317391923384	343.871389130327	303.748664702797	259.982295239006	215.561158420162	173.067596227442	134.428709993754	100.817662645021	72.7031508409536	50.0103888437155	32.3350035409845	19.147298157686	9.93784554496849	4.28066942046293	1.81875309775993	2.19958356289113	4.99974967659417	9.67528009005384	15.5607791177757	21.9210185263865	28.0401397054715	33.3216591433211	37.3700399288257	40.0313993974318	41.3838672786019	41.6825922992535	41.2759488913668	40.5151477508385	39.678426615571	38.9245959298851	38.2815711285812	37.666560635015	36.9280793097312	35.8970346911503	34.4346863998076
33	99.1217721096273	126.01851798164	156.885337931987	191.085551214616	227.500463937689	264.517544218862	300.089066441584	331.8719572377	357.445691037624	374.587869531566	381.570228326194	377.425810363031	362.135190463772	336.68846852648	302.999945089464	263.680361964372	221.701093634005	180.008387224549	141.157336298506	107.031323607755	78.6938148720589	56.3902330499663	39.6854857631633	27.6954803990076	19.3549998848438	13.6627683301982	9.8566791695235	7.4938471608805	6.43518124713915	6.75609965298396	8.61881175349875	12.1448779044585	17.3201065785704	23.9503335671777	31.6707161354353	39.9973435330968	48.4014730872793	56.3848487827913	63.538611279845	69.5760274249186	74.3378191135891	77.7757634198626	79.9239852629143	80.8677228392277	80.7170941561598	79.5898518442384	77.6036066351494	74.8754524636872	71.525702921035
34	121.027140651784	150.396441683744	183.06953470542	218.101688906945	254.103632930884	289.278537526225	321.52500120327	348.605992967704	368.37113602977	379.006831345524	379.278525211696	368.724883128028	347.766812469511	317.705614124821	280.602464831163	239.052527963404	195.886747418544	153.848298021307	115.295450689874	81.9770683828885	54.9123234464665	34.3858680234343	20.0481648210518	11.0926128269739	6.47003564380827	5.09877006412708	6.03466332800638	8.57763267605799	12.3068094044767	17.0511537409559	22.8137910513315	29.6743148059393	37.6934561759298	46.8396879242136	56.9493254957594	67.7227426568145	78.7515086264866	89.5660384670273	99.6913304420874	108.699298532301	116.249230901154	122.111876138702	126.176507781169	128.443287585769	129.004995886956	128.022752244065	125.699985054366	122.257991883732	117.915303211942
35	142.410379629445	175.41452527517	211.785130325383	250.485867694752	290.066110761144	328.71199846363	364.353109824871	394.820645774834	418.043580991157	432.260653456512	436.220260717497	429.338951898069	411.793073621423	384.526978001492	349.173620216059	307.897062499484	263.178680084478	217.577298502874	173.496469881002	132.989197390597	97.6224702896264	68.4128040290943	45.8319403532306	29.8712647305823	20.1461290295733	16.0180736368012	16.7139503989368	21.4253838671194	29.378572332868	39.8716190335317	52.2830020652622	66.0593891837006	80.6932166312594	95.7002360628696	110.60500789145	124.93882578962	138.250683067896	150.12847835837	160.225337477099	168.285020270429	174.160867708637	177.824320738086	179.361224412475	178.956387262483	176.868740207967	173.400635018105	168.86523745346	163.555682821997	157.718878740885
36	174.367659965085	214.90316218112	259.867087363015	308.278715939171	358.749952533074	409.530038693968	458.596243678873	503.786379716601	542.962328973824	574.188014869518	595.901566291368	607.060680846629	607.242745929519	596.686842004909	576.272440555512	547.438094059619	512.051217156335	472.245860016191	430.2482971064	388.210016504118	348.06463084836	311.420164953878	279.492199138729	253.077567571862	232.563626238025	217.965065175386	208.979001507658	205.049462805856	205.433920767414	209.266714977826	215.616474536141	223.536561473786	232.108842903014	240.481647935822	247.902650146576	253.74684021479	257.538998181733	258.969434120852	257.901479270295	254.369408816902	248.566159384945	240.821235078888	231.570347958644	221.319350551691	210.605662089607	199.960531688208	189.875111599905	180.772549302572	172.987361121714
37	233.575528458419	287.978443390374	348.85418536278	415.344151833846	486.170883710016	559.669896546684	633.860156309506	706.550137052304	775.471618162973	838.429266761973	893.451322381993	938.925878983868	973.708557781923	997.190632475327	1009.32140986882	1010.58413433116	1001.93001856825	984.67941020251	960.401995800775	930.789037639629	897.529980486407	862.203688790149	826.191598850654	790.616777958229	756.309797883636	723.799832093478	693.327664663199	664.876360440761	638.215056246369	612.95148076201	588.589175475744	564.585794551094	540.409209144909	515.588418000652	489.756528113882	462.683413796638	434.296188120234	404.686390829834	374.103811981032	342.938056518668	311.690169339221	280.937697048749	251.297270435755	223.388998299006	197.806595310091	175.096255892235	155.745975115473	140.185540994108	128.79606731809
38	343.094928613466	419.204171541184	504.236102054953	597.325928911736	697.152735225448	801.96284787052	909.627951952983	1017.73582275975	1123.70784626385	1224.93424405861	1318.91559536025	1403.39822700567	1476.49150578753	1536.75697564801	1583.26237354659	1615.59739323786	1633.85210613589	1638.56264647616	1630.63166245584	1611.23282001381	1581.70920839307	1543.47491473	1497.92754087714	1446.37735473969	1389.99644906549	1329.78903181333	1266.58201989262	1201.0335773724	1133.65616189055	1064.84998334354	994.942469130885	924.229303346898	853.012820067765	781.633970918948	710.494764778598	640.069006171024	570.900330912018	503.587903297193	438.761596568627	377.049876908598	319.044770115	265.269028933004	216.150793161012	172.010568815667	133.0642642989	99.4444285839865	71.2399463492813	48.5525258514998	31.5666535921966
39	528.794454496271	633.234987676855	748.058423996068	871.994247303434	1003.26002658601	1139.59475516636	1278.3273943495	1416.47843867038	1550.88898941758	1678.36881551869	1795.85258577698	1900.5521945842	1990.09307544101	2062.62364928978	2116.88946829651	2152.26691912102	2168.75515780899	2166.92881718264	2147.85751657546	2113.00093576871	2064.08992317007	2003.00466376496	1931.66034989417	1851.90922061304	1765.4655038786	1673.85700847424	1578.40418461991	1480.22469979977	1380.25920988838	1279.31223369171	1178.10098158091	1077.3046980444	977.607542392988	879.729183103326	784.439000597547	692.551918786177	604.906221475161	522.326037649171	445.573275402354	375.295437141486	311.97678328291	255.900609185185	207.129915031798	165.512517685269	130.714795097133	102.285954122024	79.7522039031301	62.7377479150561	51.1073105501142
40	808.045018822582	942.2587691876	1085.68657256714	1236.17923321344	1391.06081699013	1547.19945301751	1701.11483945344	1849.11838989581	1987.47864746927	2112.60166256685	2221.21383764505	2310.5335956745	2378.41833781937	2423.47459875767	2445.12201178102	2443.60543638234	2419.95402352609	2375.89065074654	2313.69956237594	2236.06372876157	2145.88599586727	2046.10925910927	1939.55054365177	1828.76205714598	1715.92921068848	1602.81162500773	1490.72868996993	1380.58680644132	1272.94147739971	1168.08433283623	1066.14326700219	967.183298465207	871.296546938002	778.671725634111	689.63651898978	604.669805281198	524.384492289672	449.485354723489	380.7093237889	318.757885116673	264.232395690345	217.58315446248	179.081993538727	148.826141032301	126.778368734879	112.845254317844	106.992052310889	109.38945806851	120.584698762482
41	1184.26369526922	1343.52435444764	1507.68802732363	1673.5391908348	1837.42427518335	1995.37497592864	2143.26504208059	2276.99339927309	2392.68344649292	2486.88591236098	2556.77108860222	2600.29582985921	2616.33157883613	2604.74187615246	2566.40123538095	2503.15165395922	2417.69801473956	2313.44874668951	2194.31285164876	2064.46827724331	1928.11920655049	1789.26084869996	1651.46961838262	1517.73423429999	1390.33947434001	1270.80948220025	1159.91212354592	1057.72049433454	963.722838677265	876.968319519736	796.233661846378	720.19485436773	647.58887249463	577.352618105141	508.729653776395	441.339423663068	375.208024572736	310.763741980216	248.804072134074	190.443485435609	137.052547428848	90.1991414606687	51.6015057698841	23.1007961614556	6.65818406796533	4.37841209953765	18.5585716721569	51.7579245835276	106.882088992741
42	1666.28753677228	1845.14349849776	2022.63779759941	2194.66605929445	2356.85911902732	2504.74858859798	2633.95729673918	2740.40518521374	2820.51895584103	2871.43217761711	2891.16190596704	2878.74830213509	2834.34534266305	2759.25344091316	2655.88851290843	2527.68644642595	2378.94672189318	2214.6236722029	2040.07812152775	1860.80550058008	1682.15865707372	1509.08423391803	1345.89058021037	1196.06274969493	1062.1364357424	945.63802857218	847.092791984502	766.097925174546	701.452479900009	651.332170704698	613.494374671226	585.497265662542	564.91711749984	549.54924567348	537.580613233923	527.72548052603	519.319250159202	512.369455468259	507.566301169161	506.257994917507	510.398107089816	522.473267802083	545.419663559231	582.536130282771	637.400322189492	713.792674881396	815.630895718163	946.915711281767	1111.6867541909
43	2301.11645408738	2501.19281186879	2693.29195467132	2872.6317575767	3034.33229188283	3173.60142790168	3285.93657052377	3367.3327592973	3414.4858695928	3424.97882146023	3397.43867894781	3331.65338938398	3228.63868316339	3090.64826455101	2921.12372739563	2724.58440788928	2506.46136336238	2272.88352997851	2030.4275437523	1785.84541156802	1545.78594661615	1316.52646802408	1103.73063558656	912.246481085816	745.955845952045	607.682772055718	499.164220986886	421.082163003198	373.151935685365	354.258156292798	362.626658383625	396.01911073373	451.93626796209	527.816199330229	621.215249904869	729.961728620657	852.275150949467	986.847014274567	1132.88226793999	1290.10359173559	1458.72309127976	1639.38788843994	1833.10722831895	2041.16910934857	2265.05410285241	2506.35305243353	2766.69386464038	3047.68078264375	3350.84755067734
44	3194.92699142191	3429.97225587139	3650.93212451379	3852.32570604676	4028.67017520904	4174.67295010723	4285.43569921446	4356.66141227326	4384.85474424445	4367.50533642556	4303.24391817199	4191.9617415076	4034.88529807989	3834.6002618808	3595.02109054163	3321.3055566059	3019.71648639173	2697.43595420879	2362.33990413914	2022.74345214739	1687.12878845869	1363.8685283823	1060.95747920408	785.765094232045	544.819429414896	343.631319619149	186.564916722337	76.7578812854209	16.0916121001623	5.20914975703287	43.5759970569413	129.577218578129	260.64292162545	433.393630545325	643.797135003144	887.329052448654	1159.130479698	1454.15756728351	1767.31946261348	2093.60266144125	2428.18122340791	2766.5134171745	3104.42607480814	3438.18821183316	3764.57531652977	4080.92518468014	4385.18536943322	4675.95135565963	4952.49359644882
45	4563.91702687596	4872.75237825359	5164.22754745475	5432.23696625873	5670.71442844538	5873.82734540129	6036.1818158937	6153.03087446318	6220.47740424655	6235.66269385367	6196.93154540613	6103.96524012973	5957.87454959461	5761.2463253255	5518.13895700173	5234.02408107694	4915.67424407235	4570.99865641018	4208.83158133189	3838.68015542619	3470.44040632987	3114.09180925123	2779.38182084431	2475.51238983219	2210.84044467677	1992.6038092251	1826.68293920595	1717.40737499123	1667.4139600385	1677.56178486565	1746.90659425829	1872.73514970344	2050.65786974173	2274.75606325949	2537.77829140296	2831.37888925726	3146.39047528537	3473.12138367643	3801.66836700485	4122.2346190733	4425.44314056928	4702.63569245907	4946.14803559717	5149.55282598813	5307.8624144643	5417.68488185619	5477.32792178061	5486.84665632898	5448.03312222974
46	6877.67848198915	7359.37291066135	7829.88494401785	8283.01461606588	8712.57068449971	9112.5470453427	9477.30805960342	9801.77629191049	10081.6154302334	10313.4007030403	10494.7689847353	10624.5410170972	10702.8087916072	10730.9821332928	10711.7898784147	10649.2327024079	10548.4865676913	10415.7578428273	10258.0933011675	10083.1503358893	9898.93472318231	9713.51502262777	9534.72412803567	9369.85949126841	9225.39407231961	9106.71007968104	9017.86703903338	8961.41467465501	8938.25954149305	8947.59236561321	8986.88071717467	9051.9290511715	9137.00541784998	9235.03138554091	9337.82905440325	9436.41658770286	9521.341556602	9583.03968050365	9612.20532576051	9600.15945815695	9539.20066284438	9422.92535841047	9246.50442327217	9006.90508161089	8703.04899835033	8335.90002310668	7908.47779898267	7425.79639747746	6894.73013093977
47	10947.140377487	11792.1578192063	12648.7990281444	13511.2637279459	14373.5423564341	15229.540147374	16073.2085088381	16898.6792324001	17700.3966134053	18473.2423000945	19212.6476484565	19914.6885612352	20576.1582431969	21194.6140076057	21768.3952043071	22296.6104776938	22779.0938598981	23216.3306061195	23609.3551210613	23959.62473778	24268.8744197734	24538.9585919175	24771.6871990677	24968.6636850394	25131.1328342432	25259.8462942614	25354.9530890265	25415.9215474345	25441.4978395402	25429.7047794001	25377.8827849244	25282.7729599883	25140.6402724072	24947.432839322	24698.9714964696	24391.1622133622	24020.2226073143	23582.9128768562	23076.7609731406	22500.2717896458	21853.1105862684	21136.2517606227	20352.0854006797	19504.4757408119	18598.7676211133	17641.7392257852	16641.5016483602	15607.3480923971	14549.557659263
48	17661.4522894152	19127.0111243704	20644.4767886567	22208.3875032149	23812.6476270847	25450.5853379023	27115.0198277733	28798.336154116	30492.5656211511	32189.4693919358	33880.6229560533	35557.4991125469	37211.5472742318	38834.2671550508	40417.2752573521	41952.3630155661	43431.5459558851	44847.1037727081	46191.6117728113	47457.9646665204	48639.3941603178	49729.4821976332	50722.1719776207	51611.7790342127	52393.0046648482	53060.9538529881	53611.159532286	54039.6146034075	54342.8125558786	54517.7968938202	54562.21884947	54474.4021304952	54253.4127277434	53899.1311514525	53412.323906544	52794.7105979652	52049.0228053217	51179.0508043751	50189.6743538329	49086.874111131	47877.72078154	46570.3398211607	45173.8503765698	43698.2781140099	42154.4426245047	40553.8211393912	38908.3913030817	37230.4566770627	35532.4594454985
49	27337.2992335464	29650.3520844049	32064.8912401483	34575.3220599389	37174.931756139	39855.895498915	42609.296570007	45425.1606688251	48292.5042384574	51199.3964530143	54133.0342969425	57079.8299764467	60025.5097365813	62955.2230171308	65853.6607667585	68705.1816472819	71493.944796163	74204.0477721012	76819.6682818385	79325.20827136	81705.4389569029	83945.6453662941	86031.7689555628	87950.5468570874	89689.6463027076	91237.7927488139	92584.8902126246	93722.1323134845	94642.102505287	95338.8619923639	95808.0238484327	96046.8119136452	96054.103135328	95830.452149573	95378.0970778856	94700.9457381654	93804.5417424481	92696.0102726324	91383.9836845185	89878.5074819033	88190.9276156379	86333.7604847477	84320.547433569	82165.6959349767	79884.310009497	77492.012738231	75004.7639701338	72438.6764893927	69809.8339871902
50	39002.1415599181	42217.2001864999	45576.0015040588	49072.0783015761	52697.464341638	56442.6751657291	60296.7064467285	64247.050893772	68279.7344573535	72379.3723005483	76529.2447003355	80711.3927264825	84906.7332200544	89095.1922652857	93255.856023481	97367.1374819366	101406.957370709	105352.937221293	109182.602289474	112873.591845035	116403.874148267	119751.963291497	122897.134986656	125819.63832993	128500.900573856	130923.721986944	133072.457981371	134933.185839848	136493.85357179	137744.408674013	138676.904858668	139285.585136704	139566.940003373	139519.739856973	139145.041186254	138446.166477992	137428.658216152	136100.207759367	134470.560285599	132551.397373327	130356.199139334	127900.088166457	125199.657723608	122272.786999279	119138.446233587	115816.494739652	112327.47485048	108692.404812463	104932.573571992
51	50180.9913062119	54074.9980912959	58129.2957158489	62335.8291373221	66684.8856592844	71165.0774873194	75763.3429791118	80464.9676853516	85253.6260167785	90111.444082125	95019.0839264927	99955.8490651218	104899.810859608	109827.954928941	114716.346433254	119540.312721091	124274.641498652	128893.792369064	133372.119308222	137684.101397651	141804.578930058	145708.991844921	149373.617343805	152775.803481325	155894.19552982	158708.951974754	161201.947113278	163356.957398593	165159.828894996	166598.623478705	167663.741732736	168348.020834131	168646.80611196	168557.995357094	168082.055381879	167222.010751229	165983.405027869	164374.235285356	162404.861035047	160087.889080047	157438.036143527	154471.971414755	151208.141408843	147666.579741594	143868.704576218	139837.106602557	135595.330461277	131167.652526156	126578.857908838
52	57714.1427414398	61828.4272515012	66087.0085539726	70480.3164686185	74997.2503494841	79625.182464504	84349.9785499333	89156.0362524676	94026.341934249	98942.5460574912	103885.057090276	108833.15358784	113765.113809521	118658.361935905	123489.629659506	128235.131641177	132870.753059497	137372.247237138	141715.44111219	145876.446138626	149831.872052833	153559.040836338	157036.198141303	160242.719427302	163159.308086325	165768.182908206	168053.252359803	170000.273316531	171596.992091453	172833.265851463	173701.162787613	174195.039712204	174311.596083045	174049.90379914	173411.41246528	172399.930179109	171021.580246278	169284.734570919	167199.924793539	164779.73255078	162038.660506075	158992.986042555	155660.599715817	152060.830731399	148214.261838054	144142.53611194	139868.158148489	135414.292178556	130804.55958503
53	59468.73807534	63293.1614338988	67223.5272069737	71249.8826079615	75361.0985856195	79544.8959235455	83787.8846857556	88075.6172186792	92392.6547334971	96722.6472968174	101048.426855443	105352.112715931	109615.228695461	113818.830961091	117943.645383653	121970.21305416	125879.042448489	129650.766583656	133266.303389558	136707.017426383	139954.881012448	142992.632791763	145803.931766615	148373.504848384	150687.286039915	152732.545454208	154498.006495963	155973.949682475	157152.301756245	158026.708940302	158592.593405155	158847.192249624	158789.578542303	158420.664221615	157743.184905825	156761.666915324	155482.377053548	153913.255925678	152063.835791719	149945.144149054	147569.594415762	144950.865237183	142103.770062195	139044.118730803	135788.572879911	132354.497009275	128759.807054667	125022.81829123	121162.09433811
[truncated: 70 more columns]
