# Supplementary material for: Reconstructing spruce budworm outbreak severity: a comparison of paleoecological and tree-ring signals
Source: PLoS One. 2025 Aug 12;20(8):e0329406. doi: 10.1371/journal.pone.0329406 (PMC12342301; doi:10.1371/journal.pone.0329406)
Supplement: S8 Dataset — (ZIP) [file pone.0329406.s008.zip › BoisJoli wavelet data/Coherence_Lepidopteran_scales_Percent_defoliation/coherence_wavelet_power.txt]

V1	V2	V3	V4	V5	V6	V7	V8	V9	V10	V11	V12	V13	V14	V15	V16	V17	V18	V19	V20	V21	V22	V23	V24	V25	V26	V27	V28	V29	V30	V31	V32	V33	V34	V35	V36	V37	V38	V39	V40	V41	V42	V43	V44	V45	V46	V47	V48	V49	V50
1	0.0107724227526153	0.00658922047218281	0.00258855109408305	0.000713991195380769	0.000164319800079283	4.11721699512461e-05	1.44204429062514e-05	7.7366095684783e-06	5.78292446703586e-06	4.7638469933589e-06	3.6785747274412e-06	2.49351914103838e-06	1.39338985978931e-06	7.0728800438041e-07	4.62726826845626e-07	3.62586579028225e-07	2.57575635173519e-07	2.93554701270832e-07	5.06431282797916e-07	6.38254959678376e-07	6.80575945400763e-07	7.15933970786693e-07	7.01305101506022e-07	5.93877350480573e-07	4.44957589513631e-07	3.00710373058964e-07	2.13558050731072e-07	1.9634790661668e-07	2.17352737032305e-07	2.4714796288019e-07	2.63755763391144e-07	2.47520880694212e-07	2.04515650229501e-07	1.57294649568587e-07	1.05256701431087e-07	6.29026890742427e-08	5.62915123762824e-08	7.66314167030996e-08	1.10762883551189e-07	1.45803698861717e-07	1.54656299130564e-07	1.28130858292801e-07	9.51229947352119e-08	8.10585253393856e-08	9.21245168174959e-08	1.21508613474748e-07	1.47709391933931e-07	1.49786380828521e-07	1.19113691394084e-07
2	0.0203911141474773	0.0118658881315979	0.00413881377473264	0.000910796777547925	0.000144279067892924	2.2569156637064e-05	5.5903321161339e-06	2.91298627348474e-06	2.63942586823425e-06	2.58352787652112e-06	2.20955022258938e-06	1.55559837967587e-06	7.81452106583452e-07	2.8047293067914e-07	1.76265482708412e-07	1.57166927898478e-07	6.65162765852346e-08	1.0234456063561e-07	3.20314649193513e-07	4.17753705243224e-07	4.14451302366051e-07	4.37622313150641e-07	4.59321070496978e-07	3.86119713460872e-07	2.67027156148224e-07	1.52639450278766e-07	8.84305576456274e-08	8.28224530467135e-08	1.08616961679513e-07	1.42872550540748e-07	1.64010217722589e-07	1.53738410416811e-07	1.23414677814688e-07	9.24482948983643e-08	5.41655552419776e-08	2.11612218079704e-08	1.77322008092344e-08	3.40759707708906e-08	6.27689142645131e-08	9.54509950039439e-08	1.03705903153558e-07	7.66424041038016e-08	4.51567549783074e-08	3.26482469477263e-08	4.32334988178564e-08	7.12988837711839e-08	9.80392787193372e-08	1.04060196563199e-07	7.98619024225601e-08
3	0.0310250370395503	0.0172775040270312	0.00540145660878645	0.000945366765712796	9.38781893495695e-05	6.30201800553004e-06	6.37468863546189e-07	3.29893022863471e-07	5.47662900291831e-07	7.48511460130784e-07	7.72467130423944e-07	6.22770191066872e-07	2.98850225494035e-07	4.33121106311751e-08	2.68099424008613e-08	5.37512065470455e-08	1.31586769004682e-08	4.27402518705591e-08	1.71560548015822e-07	1.85377633295672e-07	1.35035996100112e-07	1.3490608021816e-07	1.80595185688069e-07	1.54821945182492e-07	9.51646936369575e-08	4.09242965968312e-08	1.36177780215563e-08	1.32937413972362e-08	2.78029967947177e-08	4.87046247055316e-08	6.12163713809317e-08	5.47115337437548e-08	4.23445090722974e-08	3.3251922015005e-08	1.79378495169262e-08	2.53427165803338e-09	1.55881701351861e-09	7.92809040719652e-09	2.16598007547515e-08	4.07323873846773e-08	4.57025853584459e-08	2.82173550119174e-08	1.03394911986577e-08	4.01659975608077e-09	9.64214608816688e-09	2.49635164648915e-08	4.08054443212376e-08	4.67413588202296e-08	3.60128937826333e-08
4	0.0394918953713484	0.0214361185115988	0.00627685881532018	0.000951775680735817	6.73956398704056e-05	1.64076188849536e-06	1.04477137330268e-08	5.00303673604822e-09	5.67562749487869e-08	1.1499940053288e-07	1.56071095637895e-07	1.80548380288641e-07	1.20521957285699e-07	2.23130711081452e-08	1.10005899187508e-08	3.34791755239312e-08	4.77078404921253e-08	8.01970973303732e-08	1.06175240924582e-07	6.87626648072581e-08	2.11879196561947e-08	1.2435567735817e-08	4.84540900015678e-08	4.24251421630643e-08	2.19948433961805e-08	6.75119533959043e-09	5.97329080085265e-10	4.67578585039602e-10	4.20419493677128e-09	1.13992288917229e-08	1.45622290782646e-08	1.00095343199472e-08	7.35490956804411e-09	8.01280138002429e-09	5.78673330932491e-09	9.84920814036521e-10	2.36973623816919e-10	1.28303925075166e-09	5.3683378727639e-09	1.28861814386874e-08	1.50649203261729e-08	7.61909834217093e-09	1.66016395714534e-09	1.55819802765745e-11	1.54389094727567e-09	6.00414960679403e-09	1.12158196641674e-08	1.42192808690555e-08	1.14784343457418e-08
5	0.0444669928793696	0.0241877090260114	0.0071119432381585	0.00108994192301533	8.09752326596707e-05	2.5709548258987e-06	3.66384467122051e-08	5.84809127277717e-09	7.16237300260143e-09	9.19210341319464e-09	1.78514316138587e-08	4.77016536842486e-08	6.53683295961826e-08	3.76793552433046e-08	2.17614678332338e-08	3.68574580705996e-08	7.99777051474192e-08	1.07732004203967e-07	7.36348945751114e-08	3.18585539247631e-08	1.32950058170608e-08	8.31540631796006e-09	1.83886228614258e-08	1.0812663230832e-08	4.24869723105708e-09	1.08231449999304e-09	1.09844553452455e-10	2.1732238271621e-10	9.27043056457926e-10	2.900101767535e-09	3.04006729151811e-09	6.64325299279417e-10	4.38935887549956e-10	1.67067221407129e-09	2.60934862372083e-09	1.09235074123955e-09	3.48684738074424e-11	3.33812064104306e-10	1.37225936451248e-09	3.87754606652859e-09	4.79338710044814e-09	2.07267949020826e-09	4.39194508167191e-10	2.11763194397972e-10	4.84716935193598e-10	1.20544640355375e-09	2.22849471793383e-09	3.25727397380375e-09	2.59857579361789e-09
6	0.0468833957027911	0.0262355268826767	0.00822992755745234	0.00142339038527215	0.000132839322853261	6.72503334703204e-06	2.48947827169376e-07	2.02918714302513e-08	2.57641975023477e-09	1.09273651442014e-11	2.5443071631339e-09	1.93776448871062e-08	4.07288161340213e-08	2.84968341491796e-08	1.229971579326e-08	3.40369098391294e-08	9.2011229119349e-08	1.08325972802091e-07	4.85983742313091e-08	1.4786717357758e-08	1.90551273162961e-08	2.31975718123696e-08	1.57553775552594e-08	3.74697171192783e-09	8.78867443293404e-10	4.35628456152474e-10	8.49101258275094e-11	1.69792345603363e-10	3.24127361774479e-10	1.26333295305874e-09	1.38310663141783e-09	4.12483480259633e-10	2.13338146966177e-10	5.62686304837398e-10	1.86309062559734e-09	1.90034934436888e-09	8.73639253765943e-10	4.30934369849453e-10	3.89839373789999e-10	1.39307614986381e-09	1.99245451705419e-09	8.2207547682917e-10	6.61600818251725e-11	1.66291167797125e-11	9.64943650327062e-11	1.71686220294445e-10	3.3937075791034e-10	7.29226808388267e-10	6.26345379036256e-10
7	0.0483244284960385	0.0282536754030584	0.00974345868424354	0.00196731355035161	0.000228629096105011	1.42931833702387e-05	3.64412743267942e-07	1.549747238543e-08	5.59899501042943e-09	1.21302720177396e-09	3.6099437176923e-09	1.53420634560065e-08	2.89657460016704e-08	1.35859720283189e-08	6.41781501744451e-10	2.91298381522016e-08	9.12518215417022e-08	9.89946910822771e-08	2.9095176377609e-08	1.41058712365376e-09	1.60127992978486e-08	3.03575599177725e-08	1.8539049547658e-08	2.75584552629293e-09	4.49713087974099e-11	5.02914638653005e-10	4.77582075186295e-10	1.74451970692904e-10	9.07480527794989e-11	1.06676634360287e-09	1.44966756530954e-09	8.17765786083007e-10	2.32633767935354e-10	2.21207587536443e-10	2.15303706181118e-09	3.75243092054705e-09	2.46118166280013e-09	5.62049518066371e-10	1.58049915321653e-11	6.47813773717535e-10	1.2820615005863e-09	7.31427637834699e-10	1.59717347643535e-10	3.74993319730437e-11	2.49933032982724e-11	1.06502552642261e-11	4.86071986882549e-11	2.51647051447665e-10	4.19796865647157e-10
8	0.0498891648907333	0.0306396280672216	0.0117118500233264	0.00278072550157074	0.000407542004572017	3.54039908053701e-05	1.50682280921312e-06	2.94606826640025e-08	9.37080315128039e-09	1.63918903576466e-10	2.71637055820931e-09	1.34079908425887e-08	2.62750902711118e-08	1.53936698811193e-08	1.07036433353226e-08	3.28733191679523e-08	8.91407651424565e-08	9.94933059750103e-08	2.94424457976541e-08	3.68377336500007e-09	1.53199630975528e-08	3.55339654290981e-08	2.74250056096805e-08	6.68448213935595e-09	7.42505204364159e-10	6.3614380536716e-10	7.89965774490109e-10	4.6579849856613e-10	5.38382594200265e-10	1.74319188342678e-09	1.86210279211123e-09	1.01180272362021e-09	4.18129303776096e-10	5.57630705989429e-10	3.91188866964865e-09	7.25756585222686e-09	5.05014764665343e-09	1.32823825022821e-09	2.43773496433889e-10	5.80726289046986e-10	1.22394483099626e-09	8.73845461322602e-10	2.45191036454067e-10	4.76828045152811e-11	1.40307087486967e-11	2.03849003405182e-12	2.10591209547629e-11	1.67017453741169e-10	4.29454996157091e-10
9	0.0521104783424601	0.0336251027975014	0.0142273056996778	0.00396538947771618	0.000738992827730612	9.48363987530674e-05	8.85286376509825e-06	7.12421509060547e-07	6.72286715694858e-08	6.06612409670968e-09	2.79407668467918e-09	1.28894955773572e-08	3.80114684612836e-08	4.51577851291108e-08	3.2329750348226e-08	2.33600344652509e-08	8.71460098494136e-08	1.31647970557186e-07	6.27672048556413e-08	1.52574697013863e-08	1.47684876566377e-08	4.57422516720783e-08	4.9380020609976e-08	2.02224957078247e-08	4.06395940281714e-09	8.79948618542392e-10	1.28860348708905e-09	2.17118806909328e-09	3.25735946467537e-09	4.19361872669957e-09	2.61997506520457e-09	9.19720247174835e-10	1.5437266576917e-09	4.06439808195807e-09	1.08527872064496e-08	1.6055574572812e-08	1.09827241009935e-08	3.20454684541896e-09	5.73705855824139e-10	9.11633025392986e-10	1.71385089971171e-09	1.20659282649609e-09	2.92222113202465e-10	2.1823790062249e-11	7.40214707490153e-12	4.78853032007552e-12	2.36005782900627e-11	2.02617788164383e-10	5.20169533223012e-10
10	0.0551996350139173	0.0373142132645919	0.0173247335047214	0.00556574350518489	0.00126740129819385	0.000215609304719357	2.98179518837773e-05	3.7441513613959e-06	4.77456772532967e-07	5.84888238639008e-08	2.19226271705104e-09	1.78181149004289e-08	8.58022929161385e-08	1.35486494058347e-07	8.01036642417129e-08	6.60855222965473e-10	1.07470858185078e-07	2.50073967385953e-07	1.73567477690209e-07	3.5555207081823e-08	5.39244700417546e-09	7.61031012539671e-08	1.09112707375218e-07	6.04447277485592e-08	1.41170153036562e-08	3.12816462898271e-10	2.33099499057423e-09	7.90533754680182e-09	1.23231747814318e-08	1.17235939278944e-08	4.83684543043851e-09	8.1745052260255e-12	4.68639631678301e-09	1.79841341618335e-08	3.59195172375139e-08	4.33518236096073e-08	2.85083298689704e-08	8.04268707527277e-09	1.37098050281821e-10	1.65943355653108e-09	3.60864148272816e-09	2.4503993097362e-09	6.49013985697896e-10	5.38694946781334e-11	6.50804974174993e-13	3.4741661151335e-12	8.67597950097482e-11	4.60871077262505e-10	8.86550093814467e-10
11	0.0592298122339168	0.0417156620009813	0.0209533115755089	0.00753595156943991	0.00197856464727386	0.000398375450262012	6.67910096588769e-05	1.02907744592388e-05	1.73124622241109e-06	3.73018966190071e-07	7.55262888529974e-08	8.52350209852764e-08	3.00623832954672e-07	5.20115458517321e-07	4.65980133703491e-07	2.95933160335618e-07	4.78337053649475e-07	8.06376704681307e-07	7.12417096173105e-07	3.44931013123813e-07	1.87438346770056e-07	2.94342410376261e-07	3.50793540438787e-07	2.29783053371947e-07	8.61229727027043e-08	2.34525495332942e-08	2.05277551092128e-08	3.65404534688355e-08	4.85504640785668e-08	4.41707159728672e-08	2.56389194982745e-08	1.51496430005399e-08	3.47067082783085e-08	8.33131821919759e-08	1.34102520031197e-07	1.45024707567388e-07	1.00771803873302e-07	4.18235485521822e-08	1.27134280827634e-08	1.11526565021129e-08	1.26350908160663e-08	7.82785289667698e-09	2.50062753382031e-09	3.81434388291868e-10	1.39234835453914e-11	6.60593745700494e-11	4.87416481724741e-10	1.54425432141694e-09	2.46506183382505e-09
12	0.0643056634629271	0.0469144811287605	0.0251451113443172	0.00986532460336436	0.00285076303847808	0.000628112008211986	0.000114007978902832	1.80651498582694e-05	2.77766344157288e-06	1.1584751945629e-06	1.02594678456831e-06	1.1183987840668e-06	1.78330919651465e-06	2.75951458333278e-06	3.32705626997471e-06	3.46374056399615e-06	3.86611666250455e-06	4.38587140480273e-06	4.12047627921184e-06	3.14255021111895e-06	2.36450181948437e-06	2.05911349656535e-06	1.74792743415675e-06	1.19848428488646e-06	6.62243348237414e-07	3.55292289073776e-07	2.51940005922053e-07	2.42934599626337e-07	2.50023830787768e-07	2.37989639337955e-07	2.13319613218569e-07	2.20243659251562e-07	3.02738897958706e-07	4.49971766092977e-07	5.80211141825696e-07	5.92688702996752e-07	4.64248721509086e-07	2.84968391653204e-07	1.59056817749793e-07	1.00992224701683e-07	6.66739451963582e-08	3.39279608949487e-08	1.0734930506325e-08	1.61741911181767e-09	3.44665962335746e-11	2.73179025756167e-10	1.88139080679443e-09	5.81842185200248e-09	1.0323474777492e-08
13	0.070764460345531	0.0533237344287801	0.0302772925712892	0.0127940957762978	0.00397665547616704	0.000916285279411567	0.000169576042441506	2.80563825879416e-05	2.24385400263095e-06	6.71701465154735e-07	4.73212514014846e-06	8.84828218679011e-06	1.30356963760642e-05	1.79550102402705e-05	2.27070673780773e-05	2.62132025852698e-05	2.83819068464018e-05	2.89297574271388e-05	2.70436008593475e-05	2.30546994170187e-05	1.85324211606051e-05	1.44490190372525e-05	1.0726146192777e-05	7.34197585118058e-06	4.68667971795172e-06	2.99307904810901e-06	2.09580562746003e-06	1.67990972238824e-06	1.50543053491645e-06	1.45173813648791e-06	1.49356537863745e-06	1.66664229692542e-06	1.99829140368999e-06	2.41637293528555e-06	2.72548647848783e-06	2.71279259198568e-06	2.32253178050061e-06	1.72100289220913e-06	1.14463102682278e-06	7.05676310644981e-07	3.89948349076197e-07	1.72746636014622e-07	5.20661156987889e-08	8.35473171083632e-09	7.44898351303599e-10	7.29288605583081e-10	5.80025127085275e-09	2.25153152041374e-08	4.86646748279516e-08
14	0.0793439331749174	0.0618870085991517	0.0373095757337338	0.0170624608228182	0.00575093730355237	0.00137632004938517	0.000238378598036896	4.66363845772047e-05	1.76133457985283e-05	1.3130430215611e-05	2.70606727770092e-05	5.3908167784762e-05	8.56300314635823e-05	0.000117992384197826	0.000148154886676962	0.000172085832859688	0.000185587216724679	0.000185926133755858	0.000172844843024061	0.000149305463798725	0.000120520228578391	9.14468958819097e-05	6.54151741175993e-05	4.43690930365489e-05	2.90844906426689e-05	1.91137241087291e-05	1.31946367257192e-05	9.97235794991198e-06	8.44200793673316e-06	7.99664552521615e-06	8.30347824640227e-06	9.16571319979902e-06	1.03867888396768e-05	1.16475481088874e-05	1.2475213580504e-05	1.23822393942098e-05	1.11403103557541e-05	8.97267755294767e-06	6.43166728332987e-06	4.06313845730569e-06	2.19946817372463e-06	9.64603674832453e-07	3.14893239583941e-07	7.00937781781456e-08	1.06907411359469e-08	5.37456913714983e-11	1.73739009209094e-08	9.11748042819807e-08	2.25632380314606e-07
15	0.0912445768367156	0.0741715940705295	0.047975719562499	0.024236796199513	0.00925145266994635	0.00249148727975511	0.000393717219593542	2.21069408978525e-05	3.94025374010692e-05	9.77040952607866e-05	0.000180464422189639	0.00031351384736442	0.000493803505144471	0.000693800300115499	0.000879869543445337	0.00102189386544755	0.00109636124645467	0.00109048108572097	0.00100686301589182	0.000863939041999341	0.000690156099987158	0.000514863985550235	0.00036064940455465	0.00023966945742953	0.000153921642746109	9.83531443523694e-05	6.50723634322887e-05	4.66859283084694e-05	3.77712022991259e-05	3.48503737171419e-05	3.57573447362057e-05	3.90243157702085e-05	4.34762909978822e-05	4.79651553112926e-05	5.11790361227682e-05	5.16658355558045e-05	4.82970200171557e-05	4.09998087873893e-05	3.10798331324843e-05	2.07007559019008e-05	1.18904575650783e-05	5.76433299879275e-06	2.32430188970464e-06	8.00882886044536e-07	2.64046663446096e-07	1.11268276604391e-07	1.73436009369174e-07	5.02524366212216e-07	1.11252287556388e-06
16	0.108014198865846	0.0922540755044131	0.0647824374898264	0.0369683950266564	0.0168365191293051	0.0059323998121645	0.00151696694702648	0.000262829661051297	0.000144870977152624	0.000388686562559974	0.000836896641003706	0.00151705764884337	0.00243742759146767	0.00350471724786178	0.00453667292694559	0.00533147472153037	0.00573584462159854	0.00568355783651008	0.0052053627489477	0.00441452983464125	0.00347107078439496	0.0025350922572768	0.00172648283873368	0.00110505943904955	0.000674529735590562	0.000402637619761612	0.000244749092236087	0.000160691020224845	0.000121582604339233	0.000109265679329579	0.000112842396483726	0.000125554443906402	0.000142948832890037	0.000161651722239406	0.000178012769219016	0.000187162473178295	0.000183888511265084	0.000165460279053272	0.000134161815093668	9.6940266501568e-05	6.20748077100769e-05	3.53533560684719e-05	1.8317355043079e-05	9.1487961884151e-06	4.8846151309045e-06	3.23385331008764e-06	3.14179105560522e-06	4.33747975480638e-06	6.61165561405701e-06
17	0.131156509853765	0.118176041076572	0.0903279863366589	0.0582910990010102	0.0316842110838214	0.0146521460299964	0.00607435011866206	0.00266908038040329	0.00174900036648321	0.00210079910466407	0.00355191275566074	0.00627059920275766	0.0102641692423418	0.0151187996243808	0.0199952644525054	0.0238723626894032	0.0259033062599821	0.0256946901112385	0.0233959004603334	0.0195994304261065	0.0151202471839312	0.0107452906024327	0.00703935486860114	0.00426247891661391	0.00240287701205311	0.00128223045522575	0.000671760199184845	0.000372873589103135	0.000248489575385609	0.000217955792735463	0.000237937697161534	0.00028582528302171	0.000350348837726874	0.000425545191185396	0.000503949722791825	0.000570819689491252	0.00060524840790519	0.000589923721682414	0.000522597936212826	0.000419304937588408	0.000306237280526825	0.000206788056310872	0.000132990658738881	8.52820005676855e-05	5.7762948932905e-05	4.37583994246455e-05	3.85576540423533e-05	3.93277462927758e-05	4.38172247369842e-05
18	0.161668262702964	0.15327166699187	0.126168612682007	0.0896205982047311	0.0545356870198427	0.0283541721781307	0.0129698673382524	0.00621723431005962	0.00495252710277289	0.00735353865789538	0.0133964039449962	0.0239094639645485	0.0391666197214361	0.0578537867811614	0.0769087089161727	0.0923247993732958	0.100538528712499	0.099712316375221	0.0903112592367905	0.0747819950550949	0.056580986391604	0.0390310431517133	0.0244583275408081	0.0138560581686177	0.00705994463143283	0.00322409330207638	0.00132810359730835	0.000521480940881597	0.000249016154157594	0.000215125499095905	0.000287886207736247	0.000418570439074606	0.000598484104584011	0.000835270842097409	0.00112786332617398	0.00144245264343541	0.00170946073104907	0.00185146785091346	0.00182471881013078	0.00164282263907138	0.0013661624521085	0.00106839255569807	0.000805278254622004	0.000602438476398744	0.000460919418489646	0.000369518233399556	0.000314339016950292	0.000282644643763542	0.000262913038972573
19	0.200703746397943	0.199746206497566	0.175543153624868	0.134400560416623	0.0872423493529456	0.0451799034018158	0.0157493121500126	0.00171462488559623	0.0025530008132646	0.0170758284784041	0.0451482161707144	0.0873081321707523	0.142599587835478	0.206186857686624	0.268602281293013	0.3176134716945	0.342139629296548	0.336347244256816	0.301860070126464	0.247039167019831	0.183824315791727	0.123729602390322	0.0747211051527794	0.0399904124820867	0.018612328198674	0.007303341937299	0.00227842212485802	0.000490754753487415	5.15141585997315e-05	5.20345454066096e-05	0.000171117562469213	0.000356562842015994	0.00066528664376246	0.00119350713703927	0.0020086697342491	0.00307117262712176	0.00420217899081748	0.00514137557733813	0.00566614320158213	0.00569137961807688	0.00528806916548251	0.00462386440316945	0.00387781647247473	0.00318042873686024	0.00259653324426593	0.00213821396550953	0.00178655564298787	0.00150887140413736	0.00126888960193925
20	0.252441330311095	0.267108503651871	0.256078965791961	0.220635014667466	0.168647348561856	0.11278166160967	0.0674651847050083	0.0459441847245837	0.0584892880072574	0.111854615732852	0.20904577405722	0.348137955308126	0.519823178703161	0.705116771177069	0.875840143395186	0.999785437620468	1.04984022150707	1.01344414212668	0.897727870152718	0.727505566132015	0.536892570564508	0.358426414845359	0.214378503722224	0.113273458714523	0.0517822387078468	0.0198346231075448	0.00604907323146521	0.0013616259086919	0.000233242913896076	8.11862693887701e-05	6.92997584389826e-05	0.000127880531179423	0.000473674098120177	0.00143740807835489	0.00331683221679035	0.00616861038916836	0.0096619646199114	0.0131381763463802	0.0158685694414041	0.0173507685862244	0.0174687346524158	0.0164563327955176	0.0147320344350328	0.0127198899317086	0.0107354870236391	0.00895172294496596	0.00741820380309166	0.0061017456864325	0.00492853752697279
21	0.323694674703614	0.37356779218652	0.406422075588923	0.419562997658374	0.416304661110314	0.40730969437252	0.410625600709559	0.450029684505847	0.551437336596751	0.737382418660614	1.0200061175531	1.39367012373405	1.82928016509845	2.273335708705	2.65465173606527	2.89956944669733	2.95239721500041	2.79383660699114	2.44919775278654	1.98182045272994	1.47378009377181	1.00186344240062	0.618490347527675	0.344007299757382	0.170874946460582	0.0752084133307732	0.0293014861137292	0.0103050393099109	0.00346881623911746	0.00121143421263371	0.000490676760801917	0.000485630733357439	0.00133839850045619	0.00364948275580548	0.00812035981894762	0.0150705536655442	0.0240114511543597	0.0335982771188246	0.0420518684551016	0.0478148587113012	0.0500749423831101	0.0489196549687338	0.0451323902981006	0.0398093570177909	0.0339961910427604	0.0284594953894824	0.0236116279686093	0.0195510085858214	0.0161687063854529
22	0.406395531624556	0.515713695907923	0.637506056388398	0.774044505567797	0.932203050595634	1.1257379272998	1.37703640698597	1.71695486787382	2.18082145401654	2.79902488606312	3.58248183723589	4.50642388815121	5.49898902840514	6.44205256840064	7.18905521146123	7.59832374703787	7.57275690711464	7.09162474440593	6.2211405586602	5.0981327352814	3.89231501290153	2.76159674383211	1.8168668177288	1.10701422059867	0.625205690856999	0.328994062300506	0.163475824827606	0.0788390098524485	0.0387694088125401	0.0210324525331037	0.0139721688923526	0.0124188977078486	0.0147541283378888	0.0211761456668653	0.0324840498136546	0.0489499557252684	0.0694382504775992	0.0911988482337963	0.110510430433102	0.123866048717946	0.129100896636298	0.125956149231029	0.115928061328847	0.10159885187384	0.0858010708816584	0.0709208947106435	0.0585006592581142	0.0491618408756719	0.0427836687366978
23	0.450820555512319	0.618364127202501	0.842292844291824	1.14419623941809	1.55442939904344	2.1133998788664	2.87081352990353	3.88110457307229	5.1929592613617	6.83164342244866	8.77568283261062	10.9340763832422	13.1344844844015	15.1333881196361	16.653698734915	17.444549315401	17.346534470974	16.3396880267168	14.5552564047353	12.2452154695803	9.71975540910254	7.27478731710371	5.13341472944723	3.41714296690623	2.14930454156192	1.28150779385246	0.728586796095205	0.399213995411658	0.215291220713892	0.119595736662068	0.0751530395495007	0.060720086741136	0.0655540610074911	0.0848787875231242	0.116302055724537	0.157167152675292	0.203017326366502	0.247423069483068	0.283109649930991	0.303821509306365	0.306062388219403	0.289980604919071	0.259129405292757	0.219327141107639	0.177121730013638	0.138368750826672	0.107262012244257	0.0859455098525673	0.0746668976704873
24	0.388937486643871	0.565585937027818	0.830013163652959	1.23179852001975	1.84501715569125	2.77106826556282	4.1340090510998	6.06449269038044	8.67038503867318	11.9961664834575	15.9789498740123	20.4146999762411	24.9509852199077	29.1191068273401	32.4075814812297	34.3634819914742	34.6944980489986	33.3398960236313	30.486517885533	26.5241519514714	21.9553212236664	17.2887385740237	12.94777145196	9.21570107262252	6.22397884187844	3.97535702735819	2.38587173251955	1.32934852714636	0.673109611723196	0.300241082556324	0.119163593977238	0.0640597267131811	0.0902092265996954	0.167492407382451	0.274225229825305	0.392590972280899	0.506261391366588	0.600193985271701	0.662001465827243	0.683867975130856	0.663942419184396	0.60651656639558	0.520895308011405	0.419376834045581	0.314970315200517	0.219390728922484	0.141641320229732	0.087284139128753	0.0583691515369464
25	0.226648313083202	0.345879702943512	0.550093723975007	0.914584659833282	1.56605402313848	2.69244588552265	4.53717531875721	7.36919116870925	11.4257747428002	16.8345906801119	23.5326489272839	31.208030788997	39.2906901804291	47.0086402578777	53.5068536979831	58.0043868162993	59.9493320939178	59.1285723506075	55.702048398962	50.1547439270129	43.1845322306346	35.5608797784113	27.9927722925866	21.0348543115303	15.0442955111241	10.1845476585625	6.4613772661114	3.77323987683697	1.96082893849134	0.846463465179406	0.259960324863009	0.0520051683489859	0.0983129299538001	0.298417361102899	0.572391970231358	0.857742020745069	1.10750197381413	1.28949821635225	1.38602468247636	1.39299136292987	1.3179376695749	1.17692832095666	0.990908255482452	0.782290442886644	0.5723334081252	0.379436000095515	0.218132141378343	0.0984906448926953	0.0257821163190727
26	0.0665206657510596	0.103784701317651	0.205913794037019	0.474200079548089	1.09275606665396	2.34586492624912	4.61108386677842	8.31530264918351	13.8497584734826	21.4546476342436	31.099899842097	42.3990996656329	54.5922458621908	66.6177255811729	77.2681525588131	85.3973982843219	90.1277771864244	91.0044618654623	88.0597725429366	81.7769622254122	72.9713044966755	62.625918388944	51.7254521365315	41.1230084588301	31.459691950308	23.1387760121877	16.3433556000854	11.0801382284068	7.23234394006516	4.60920448696654	2.98545917806477	2.12935572425766	1.82088252367011	1.86317106009523	2.08970730899349	2.36890071774055	2.60637152834439	2.74455510811088	2.75915266775299	2.65253857447443	2.44512871034722	2.16642524796669	1.84756025245257	1.51654874697656	1.19640095912552	0.905246277268959	0.657155079430138	0.462570863868347	0.327970272767061
27	0.000666616419957455	0.0171663821445944	0.12775925846688	0.481356640179726	1.33437338688527	3.06542203087525	6.15859403372895	11.1429017721337	18.4865833113288	28.4614752670321	41.009122269567	55.6495272454936	71.4696205003893	87.2103596927328	101.443638320922	112.802350128981	120.209371247731	123.050568487982	121.253334528215	115.259257309324	105.907557545529	94.265812968816	81.4512512455145	68.479799534038	56.1655268595226	45.0762142712783	35.5368921352575	27.665342862881	21.4221860024108	16.6616292426002	13.1747334501821	10.7226540570452	9.06113703355198	7.95898371286924	7.21263175709375	6.65741211782886	6.17456476241022	5.69257693103905	5.18212183194852	4.64546557778885	4.10288266638147	3.57953094140262	3.09589917806373	2.66346419140054	2.28522830612695	1.95921011438845	1.6823719386516	1.45301178551971	1.27091861654566
28	0.210110953478775	0.4416412249902	0.939936884932159	1.93412947752816	3.76202289048962	6.8661127250609	11.7557938842772	18.929556193829	28.762554445225	41.3792637893822	56.5429099311938	73.5973180619562	91.4890729719525	108.878962302283	124.326895448557	136.512227397625	144.439739849051	147.584755649126	145.947728685285	140.013017591171	130.630137638092	118.851532404425	105.765376428184	92.3558592476802	79.4106197310096	67.4804154653155	56.8839443131922	47.7434531263904	40.0348950073735	33.6389152145827	28.3839710616515	24.0783497888166	20.5320470715857	17.5714833381771	15.0498653080752	12.8544445337243	10.910188686508	9.17854238174807	7.65049571304067	6.33480390803576	5.24402490719026	4.38206369394361	3.73653764254786	3.27760859200484	2.96269014096911	2.74459458345405	2.57995336078296	2.43528894823137	2.28952255637078
29	1.46061509256205	2.46807688747074	4.10604126763826	6.67894442172772	10.5615389995753	16.1677218781041	23.8916195993744	34.0236774667274	46.6539593955523	61.5838106819888	78.2717136104046	95.8364101655159	113.129244607949	128.870476110055	141.826164406113	150.98933946214	155.726282979404	155.85712770066	151.656802032238	143.781931959379	133.145486762566	120.769419356901	107.645176211238	94.6245938976533	82.3529003080294	71.2449023202109	61.4974589158065	53.1269979164322	46.0198953652574	39.985086450011	34.8012198436627	30.2540004771083	26.1622925845721	22.3935538011285	18.8700725224833	15.5675039700683	12.5068636125232	9.74101639219553	7.33713301120447	5.35747412562635	3.84172207858769	2.79429925837119	2.17931638822587	1.92407458970337	1.92994382201131	2.08769475727185	2.29355838563441	2.46261260893815	2.53729019294986
30	5.19065726676126	7.80550593961767	11.5097260067537	16.6036412856249	23.3828715456256	32.0883837446453	42.8432486659076	55.5855740997982	70.012291630149	85.5509724987206	101.374713908238	116.467645668706	129.736934627653	140.154394810894	146.901057265176	149.484932211249	147.807289736617	142.164826696097	133.190322387775	121.748008328005	108.80790092594	95.3240523598813	82.1360245119923	69.9037969949841	59.0772415253473	49.8948491993126	42.4035898992412	36.4920542705376	31.930917991731	28.416762489713	25.6164440417274	23.2093530066567	20.9244661447665	18.5687164857194	16.0434311713735	13.3466688221514	10.5611457183342	7.82972849692602	5.32268066502563	3.20243079493598	1.59212946997411	0.553464953774202	0.0772336045835108	0.0874650746779238	0.457154775029302	1.03153437167024	1.65378302370845	2.18827105495553	2.53761095941431
31	12.3418697158095	17.1953448728491	23.4679539245103	31.3361606667036	40.8897621441649	52.0838362601088	64.6947243079959	78.2910997053282	92.2316471187575	105.69815867026	117.766693918965	127.510773214566	134.121494558696	137.022782862068	135.958252165031	131.03065894451	122.684947277533	111.638778030186	98.7763954902982	85.0291070663513	71.2664338441037	58.216289668453	46.422652950448	36.23859563654	27.844586290479	21.2787490313992	16.4674239417705	13.2494262567108	11.3933983961979	10.6122110243448	10.5800089132949	10.9560110469042	11.4155311093029	11.6845277794909	11.5709877719313	10.9857021829815	9.94676885199926	8.56583226994102	7.01846996394323	5.50491093531609	4.2093664134652	3.26618024803535	2.73894409703609	2.615388968058	2.81724255637245	3.2212604971446	3.68591894213645	4.07798550775034	4.29415554380431
32	22.0296801003465	29.0830263173742	37.5969075960087	47.5491935393468	58.7773368696325	70.9502681956456	83.5574942398024	95.9234873028972	107.252425169705	116.702952295529	123.485707817413	126.969496561379	126.777191734074	122.85160733092	115.475655118349	105.239712735914	92.9604009745761	79.565974175906	65.9711598761733	52.9662678739701	41.1410756183623	30.8546223700138	22.2503498440167	15.3053703276525	9.89592792984082	5.85991222730094	3.04141619054555	1.310072411858	0.556618141537987	0.673168950992803	1.53014247869522	2.96105965632071	4.76228024798268	6.7087921982402	8.58151140501052	10.1978877771599	11.436869688361	12.2513623004724	12.6652767341764	12.7566996799466	12.6322489789442	12.3994104933672	12.1433371627586	11.9126319417929	11.7158381767099	11.5276180173178	11.3016103732092	10.9860655418936	10.5385228879672
33	32.1394545317476	40.8605127070339	50.8688361582795	61.9579861641676	73.7652350342381	85.7677319960458	97.3015181337452	107.606870347379	115.898952270215	121.457168740274	123.721143629223	122.37734872067	117.419485553424	109.16858622748	98.2453476271033	85.4962822385373	71.8848348535201	58.3663029161551	45.7691554058466	34.7040643579264	25.5158501626975	18.2840892830246	12.8677064393567	8.98004155973273	6.27570639145683	4.43004510694735	3.19595065000009	2.42982096636256	2.08655687538798	2.19061214289917	2.79458188220144	3.93788108199146	5.61590825122989	7.76570717330559	10.2689804627075	12.9688238669796	15.6937967355724	18.2823434767665	20.6018946673031	22.5594793387033	24.1034528191049	25.2181792042623	25.9147232306595	26.2207227126934	26.1718825476358	25.8063830992382	25.1623587216694	24.2777762017733	23.1916462746394
34	41.5755544589327	51.6645722436971	62.8885171452197	74.9228528072495	87.2903331619351	99.3737068061906	110.451094898588	119.754026801636	126.543799552938	130.197400947033	130.290733922334	126.665319665444	119.465749359769	109.139049231603	96.3932800119968	82.1199388943965	67.2915190032856	52.8503628058297	39.6065895898152	28.1609732542763	18.8636225033499	11.8123217728427	6.88699711346118	3.81056287206362	2.22260327569278	1.75154259890024	2.0730430586369	2.94661042582363	4.22766680147941	5.85745616336096	7.83705214517402	10.1937969004447	12.948552957197	16.0904899979048	19.5633786834699	23.2642906398794	27.0529206754034	30.7679557651506	34.2462220916508	37.3406624451294	39.9342346197016	41.9481855817288	43.3444782917508	44.1231683170214	44.3161277965253	43.9787049354464	43.1807819797301	41.9983796380544	40.5065680625695
35	51.8301844018927	63.8420262303879	77.0790892272426	91.1642026828977	105.569411784515	119.634562732125	132.606126876173	143.694770910877	152.146746235619	157.321042445289	158.762139470871	156.257690666189	149.871877294031	139.948395820435	127.081559442265	112.058977496397	95.7837452222122	79.1871458556098	63.1439509564407	48.4013499728724	35.5296478391907	24.8988048308339	16.6805111129227	10.8716314311666	7.33217329596397	5.82976965947814	6.08303364905762	7.79775743596523	10.6923162864883	14.5112552349568	19.0283717042124	24.0422807085873	29.3682546796281	34.8300516812725	40.2546357203965	45.4714213702794	50.3162649783086	54.6391824636429	58.3139291454884	61.2472465517478	63.3857582040032	64.7190700493764	65.2784253509968	65.1310850785294	64.3712870070461	63.1090719073923	61.4584162970143	59.5260066204392	57.4017047779126
36	67.234608768035	82.864735554485	100.202422593958	118.869513198908	138.330770218182	157.911116865711	176.830606274199	194.255518194674	209.361413530731	221.40175848421	229.77430953585	234.077164213552	234.147366879694	230.077104821315	222.205494369247	211.087228481401	197.442365525786	182.093776144444	165.899891842641	149.690307163112	134.210605830037	120.080827817174	107.769690013463	97.5844445413054	89.6744524008644	84.045377939354	80.5804322310425	79.0652372842994	79.2134808326628	80.691371969569	83.1397824131104	86.1936970367741	89.4990920180398	92.7275706865302	95.5890427072403	97.8425100811851	99.3047322463792	99.8562955394445	99.4445017092496	98.0825669610138	95.844885929915	92.8585124489606	89.291453188021	85.3387603533714	81.2076579898075	77.1029910007222	73.214143297919	69.7042767609113	66.70237789027
37	95.4201545995629	117.644805391258	142.513732152154	169.676179014041	198.610279045881	228.636057919539	258.944224631492	288.639498130795	316.795266101075	342.514692284932	364.992274111671	383.569516556271	397.778918586536	407.371803647532	412.327462581239	412.843310128318	409.307935213535	402.260725567646	392.342928738585	380.245458320617	366.658485420067	352.227006928577	337.51536649193	322.982358981208	308.967289148477	295.686334665801	283.23786051968	271.614948370528	260.723286111021	250.402623264337	240.450146854845	230.644298040721	220.767691820997	210.627915004908	200.075084651221	189.0151899324	177.418455117874	165.322275977195	152.828696615239	140.096878243434	127.331507464862	114.768523321607	102.659831505836	91.2587585446792	80.8078484500236	71.5302322863673	63.6252655484144	57.2685250144364	52.6157030936385
38	148.495368151927	181.436309873187	218.239091766057	258.529422393097	301.735593976258	347.098596939235	393.697272508272	440.487582526693	486.353473659623	530.165404275947	570.841596772736	607.40663589858	639.042234203711	665.125811626286	685.253874171276	699.248836651952	707.149682995718	709.188458167504	705.755838522953	697.359799963619	684.581646714564	668.03341169264	648.319992797271	626.00848880706	601.60619472867	575.547743132002	548.191033014248	519.820925233405	490.659217254984	460.879124451641	430.622361107612	400.016902645382	369.193602674851	338.300028918313	307.510175368048	277.029109984559	247.092124501633	217.958544007575	189.900984770279	163.191454066231	138.086187361134	114.811437959461	93.5525096115216	74.4481209487115	57.5917195709752	43.0406741740966	30.8334550528383	21.0140826918112	13.6624049368523
39	242.477437484931	290.368395190438	343.020408397383	399.850884951421	460.042495357436	522.558460389368	586.17398161622	649.522813904378	711.156451774441	769.612022367495	823.483925365104	871.493681582071	912.552439206498	945.811161072096	970.694623112759	986.916868916848	994.477511491108	993.640047347366	984.894947883075	968.911545784884	946.483517467136	918.473017276161	885.758252097718	849.188561738464	809.550001344698	767.543143994693	723.773478991404	678.753510097333	632.914572823057	586.625577350635	540.21539878731	493.99550307524	448.279609836688	403.397721337318	359.702635136985	317.568032653656	277.378306929698	239.511360347902	204.31656404992	172.090828721987	143.056210824475	117.342614769221	94.9789291402941	75.8953707225127	59.9389579202634	46.9029806105589	36.5701831246096	28.768244860869	23.4351355116672
40	392.559807576721	457.762763835535	527.442038608944	600.553521916029	675.797206745802	751.651585507411	826.42587787348	898.328115903469	965.545504568828	1026.33205183534	1079.09739727527	1122.49021105182	1155.46958805808	1177.35856294445	1187.87518527741	1187.13841129476	1175.64821722946	1154.24160158727	1124.0282828797	1086.31168640946	1042.50205619323	994.029092843451	942.261347406978	888.438718801703	833.6229109421	778.668772702272	724.217282517747	670.708782871117	618.413145040591	567.47204703981	517.947621722164	469.871456036144	423.288303053499	378.28984234785	335.03526769707	293.757225005254	254.753473623785	218.366403168867	184.954025342551	154.85713188022	128.367870590775	105.705003134833	87.0005894305917	72.3018642836949	61.5907416989869	54.8218357753225	51.9782666671237	53.1429606148276	58.5817683919046
41	609.54324595126	691.515073286462	776.010493041231	861.374468104583	945.726497703955	1027.02408642272	1103.14344339221	1171.97373620999	1231.5196694243	1280.00589512826	1315.9759559687	1338.37824033405	1346.63187719017	1340.66663058029	1320.93261465033	1288.37790971522	1244.39472519611	1190.73738731679	1129.41786830887	1062.58656741836	992.407387338323	920.936671390698	850.015208437165	781.181298862883	715.610923098275	654.088561407677	597.009436013887	544.41116957426	496.030360156538	451.37760974338	409.823295872604	370.685946890322	333.315481137467	297.164719567177	261.844322099253	227.15841576541	193.120432652488	159.95081227878	128.060027796443	98.0216996826063	70.5412611729843	46.4257054299501	26.5594136243428	11.8900328808197	3.42698264342719	2.25357877128687	9.55213949600475	26.6399227472493	55.0124568699851
42	908.640073755359	1006.17167659543	1102.96075379112	1196.76915656978	1285.21434415353	1365.85966830846	1436.31822213205	1494.36511686067	1538.0518040891	1565.81519580201	1576.57397628102	1569.80473768773	1545.59144467602	1504.64322317241	1448.27749172857	1378.36786774502	1297.25889268084	1207.6522043421	1112.4711035182	1014.71229303358	917.29472405012	822.915840963725	733.925021390906	652.222693331806	579.19159089475	515.66406701458	461.92655229085	417.75939618611	382.507711908386	355.176701840288	334.543445562567	319.276395528775	308.053874246117	299.673649416005	293.147057322724	287.772973730936	283.188988307079	279.399209039573	276.780010143658	276.066580160679	278.32421682097	284.908899643152	297.42175488156	317.661664451156	347.579552138907	389.236920061598	444.77012573598	516.360797732331	606.211780397494
43	1329.43274454514	1445.02361825841	1556.00578527873	1659.61645042311	1753.03631395726	1833.49680060455	1898.3966089996	1945.42193813689	1972.6638835511	1978.72601646694	1962.81514538502	1924.80876031043	1865.29368301997	1785.5719546342	1687.63190023239	1574.08449306911	1448.06743851333	1313.12163012156	1173.04661278484	1031.74324907246	893.052783069264	760.601834184752	637.662490092591	527.035622598485	430.963902688195	351.078874792207	288.384040323816	243.273396548877	215.582484367255	204.666909474001	209.50167595554	228.793624216584	261.098855735492	304.937256541091	358.897044592148	421.723560565276	492.388158374946	570.13487183704	654.504373317904	745.336445559769	842.753629146741	947.129788251912	1059.04799787984	1179.25237825403	1308.59830546584	1448.00486362924	1598.41254937434	1760.74818819826	1935.89787597954
44	1955.57530761611	2099.44360775681	2234.69041128356	2357.96093239897	2465.89920155326	2555.2656948099	2623.06220400692	2666.65858229636	2683.91537219807	2673.29601418974	2633.96239464023	2565.84795025794	2469.70340141532	2347.11140719212	2200.46795870396	2032.93006475119	1848.33112388612	1651.06719499056	1445.95904605466	1238.09625674768	1032.67067082799	834.807062602745	649.398954759445	480.957098547956	333.477236298002	210.332481892387	114.194078734577	46.9825500581761	9.84947680097343	3.18845615748929	26.6723290009769	79.312613327727	159.536309594607	265.274882539754	394.060266073819	543.123141579744	709.489434496838	890.071866930876	1081.75439095656	1281.46830261425	1486.25970348082	1693.34865596015	1900.18081555989	2104.47249281441	2304.25000396966	2497.88384674087	2684.11774378808	2862.09200876681	3031.36009503362
45	2959.6283571226	3159.90322150698	3348.92028099445	3522.72017069383	3677.36905135181	3809.08458105592	3914.36889975526	3990.14367506533	4033.88168803991	4043.72910933782	4018.61256918728	3958.32538347976	3863.58787009527	3736.07756153126	3578.42625961682	3394.18223447008	3187.73737591201	2964.22068241263	2729.36103463512	2489.32366101754	2250.52597972157	2019.43952334558	1802.38536410741	1605.33082091784	1433.69523034862	1292.17220724319	1184.57513458492	1113.71165115918	1081.29170844502	1087.87241312144	1132.84143054422	1214.43926824334	1329.81935173319	1475.14350298514	1645.70927803821	1836.10464455357	2040.38469989654	2252.26455133296	2465.32209878173	2673.20426762294	2869.83022139384	3049.58522835937	3207.49915006671	3339.40395509945	3442.06523147659	3513.28337300462	3551.96094563046	3558.1336951628	3532.96372921386
46	4725.27558263443	5056.2213993161	5379.484405631	5690.80494506925	5985.92935468774	6260.73116993278	6511.33845241869	6734.26277484467	6926.52489510017	7085.77184054505	7210.38003722099	7299.53928149713	7353.31277567364	7372.66913318541	7359.48318772592	7316.50358391377	7247.28644157892	7156.09581608569	7047.77315882521	6927.57944457298	6801.01500296031	6673.62329864261	6550.78588325226	6437.51643563322	6338.26217149722	6256.72091103655	6195.68173164503	6156.89640899907	6140.98778727019	6147.39985873406	6174.39272977353	6219.08387157831	6277.53517592147	6344.88344071853	6415.51007961987	6483.24416533974	6541.59145257423	6583.98084881169	6604.01896367048	6595.74290886394	6553.86146474124	6473.97508180785	6352.76593554467	6188.1503720617	5979.38752648437	5727.13960700816	5433.48124475445	5101.85733318354	4736.99083519255
47	7968.4122170719	8583.49954344639	9207.04779801961	9834.83496560035	10462.4866920636	11085.5666033379	11699.6719355827	12300.5312259225	12884.1004826554	13446.6540628023	13984.8664550881	14495.8813131577	14977.3644140601	15427.5377286335	15845.1924713392	16229.6798253475	16580.8789828186	16899.1431605128	17185.2253005493	17440.1861941603	17665.288719491	17861.8827105005	18031.2856241866	18174.664605653	18292.9257321911	18386.6161273028	18455.8442653554	18500.223143499	18518.8401002069	18510.255943865	18472.5347674067	18403.3044236958	18299.8461866483	18159.2106949001	17978.3559390839	17754.3018786203	17484.2953210441	17165.9780181992	16797.550568273	16377.9246847668	15906.8567107037	15385.0559091046	14814.2620225443	14197.2878232467	13538.0238148167	12841.4038305603	12113.3319271143	11360.5726177871	10590.6080498876
48	13620.1957999772	14750.4085345459	15920.6508865697	17126.7108298243	18363.8875151355	19627.035752547	20910.6178315738	22208.7612448323	23515.3206768072	24823.9424839537	26128.1298346686	27421.3067042426	28696.879032926	29948.2915522983	31169.0790590661	32352.911254426	33493.6306551293	34585.2834997185	35622.1439977092	36598.7326769155	37509.8299505543	38350.4863283057	39116.0309137965	39802.0799485685	40404.547168073	40919.6576231941	41343.9663923427	41674.3832722538	41908.2041048295	42043.1488933803	42077.4063102594	42009.6836288315	41839.2605579608	41566.0449492819	41190.6279176669	40714.3355916641	40139.2745165596	39468.3676851609	38705.3782800174	37854.9184770676	36922.4410776245	35914.2122879569	34837.2646306383	33699.3297199783	32508.7514308636	31274.380798616	30005.454768162	28711.4616258406	27401.9965613179
49	22335.6388095586	24225.4931284811	26198.2657134204	28249.3855247886	30373.367953488	32563.8198086108	34813.4557838535	37114.1264869354	39456.8579238298	41831.90214484	44228.7985873249	46636.4454942368	49043.1806515364	51436.8705728005	53805.0071664926	56134.8108497741	58413.3390206323	60627.5987648058	62764.6626521072	64811.7864645496	66756.5276923325	68586.8636297472	70291.3078985076	71859.0242189123	73279.9362387657	74544.8322165695	75645.4633409502	76574.6344557274	77326.2859537087	77895.5656073984	78278.8891270647	78473.9882819247	78479.9454941788	78297.2139231281	77927.6222012626	77374.3631680937	76641.9661706897	75736.2527603302	74664.2759081074	73434.2431820971	72055.4246662968	70538.0467464748	68893.1732286608	67132.5755796535	65268.5943728269	63313.9942742729	61281.8151025438	59185.2216302365	57037.3548598294
50	33761.1365639189	36544.1640852739	39451.6185336141	42477.9017446937	45616.1179630882	48858.0572268221	52194.1939412521	55613.7015122982	59104.4836863997	62653.2230004725	66245.4464838115	69865.6084799	73497.1901744082	77122.8151314685	80724.3798589125	84283.198149913	87780.1576886338	91195.8871661902	94510.9319352645	97705.9360416381	100761.82831272	103660.010060487	106382.541872082	108912.326918096	111233.288207922	113330.537264658	115190.531778965	116801.21993161	118152.16924674	119234.678050058	120041.867854933	120568.755281332	120812.302422504	120771.444907386	120447.097256552	119842.135489761	118961.357306591	117811.420521171	116400.760780131	114739.489922219	112839.276641652	110713.211388439	108375.657671746	105842.092121833	103128.935807947	100253.379401046	97233.2048095667	94086.6059033408	90832.0108762495
51	46020.7480578624	49591.9231288853	53310.1001651378	57167.8919254738	61156.3909422689	65265.1535235169	69482.2008992778	73794.0385181911	78185.6942601234	82640.7760645469	87141.5491851532	91669.0329743697	96203.1167823867	100722.694230023	105205.814789667	109629.851290212	113971.681657127	118207.882914119	122314.935214662	126269.433446009	130048.303760465	133629.022243532	136989.832829784	140109.961528026	142969.824019257	145551.223745024	147837.537709596	149813.887375497	151467.292235723	152786.80389383	153763.618770233	154391.167874124	154665.182428967	154583.734508786	154147.252224959	153358.509391559	152222.589983552	150746.828078997	148940.724336405	146815.840394844	144385.672891022	141665.509059	138672.266109908	135424.316777355	131941.303556783	128243.944262219	124353.83157145	120293.22923121	116084.867549308
52	56076.7091963462	60074.26551552	64212.0247187979	68480.688145773	72869.470091841	77366.1010919245	81956.8478917451	86626.550799285	91358.6788781531	96135.4031934393	100937.688053267	105745.399910177	110537.433300644	115291.852913842	119986.050597758	124596.915837653	129101.017984402	133474.798273914	137694.769468943	141737.720775996	145580.925547007	149202.349171622	152580.854504259	155696.402152474	158530.242980885	161065.100257925	163285.338990478	165177.120151965	166728.537710236	167929.736599003	168773.010046189	169252.874969473	169366.124467814	169111.856771779	168491.48035878	167508.695285233	166169.451129768	164481.88227351	162456.221559123	160104.693664056	157441.38979024	154482.125507954	151244.283791903	147746.645450161	144009.209269185	140053.004279821	135899.89658964	131572.393226827	127093.44540154
53	61217.3923491383	65154.271335094	69200.2079295637	73344.9566882657	77577.0613146912	81883.8815270291	86251.6336636245	90665.4452434769	95109.4235064048	99566.7377558145	104019.715118825	108449.949127409	112838.420314036	117165.627809995	121411.730738116	125556.698008037	129580.464955224	133463.095118365	137184.945326776	140726.832173049	144070.197878787	147197.273524785	150091.237612878	152736.367955432	155118.184950313	157223.584393327	159040.958105433	160560.300806454	161773.30184801	162673.420622879	163255.944692337	163518.029913209	163458.722098046	163078.960000452	162381.559678444	161371.18054704	160054.273682505	158439.013180316	156535.21159274	154354.220676277	151908.81886056	149213.087005982	146282.274144917	143132.65499934	139781.381134874	136246.327647391	132545.937283533	128699.063871728	124724.81688686
[truncated: 70 more columns]
