# Supplementary material for: Reconstructing spruce budworm outbreak severity: a comparison of paleoecological and tree-ring signals
Source: PLoS One. 2025 Aug 12;20(8):e0329406. doi: 10.1371/journal.pone.0329406 (PMC12342301; doi:10.1371/journal.pone.0329406)
Supplement: S8 Dataset — (ZIP) [file pone.0329406.s008.zip › BoisJoli wavelet data/Coherence_Lepidopteran_scales_Percent_defoliation/coherence_wavelet_rsq.txt]

V1	V2	V3	V4	V5	V6	V7	V8	V9	V10	V11	V12	V13	V14	V15	V16	V17	V18	V19	V20	V21	V22	V23	V24	V25	V26	V27	V28	V29	V30	V31	V32	V33	V34	V35	V36	V37	V38	V39	V40	V41	V42	V43	V44	V45	V46	V47	V48	V49	V50
1	0.995315903603721	0.996420408553873	0.995431753571909	0.993395326437453	0.989877545344658	0.98347206232863	0.970595381018942	0.942972503982985	0.890044366586316	0.820937593499866	0.764383687821489	0.716680378581297	0.651498366039259	0.548885678878656	0.406333617406991	0.257002618518655	0.16855257473564	0.178702869154149	0.244668970116479	0.319210988482486	0.396940636762137	0.490635783780969	0.600202781460411	0.703774950882273	0.778083957746427	0.815284497711115	0.822256698701836	0.816231537309153	0.812930574315794	0.814182546337688	0.815183401044618	0.813389066980021	0.807503182922352	0.794530572592843	0.771743774702538	0.748391964489184	0.753697333893603	0.800291607595453	0.854797103832642	0.885193550398818	0.886363132001874	0.866308445145333	0.837919003296367	0.815757187466723	0.803872848300405	0.789910369452757	0.758992059067826	0.702063960484184	0.616656113462103
2	0.992930806775844	0.996005810953034	0.995474060343596	0.993572701258304	0.990080266793517	0.983518432872676	0.969931791160827	0.939614131269555	0.876670266812937	0.782269487053968	0.696054749419972	0.630242010107648	0.551606776287816	0.436690448579725	0.293094198697894	0.161740730322065	0.0949458022721602	0.109725304895017	0.168165360875021	0.234460026935576	0.307648032938421	0.402929509038945	0.521527991632168	0.638791356050606	0.725747529035125	0.770591464081581	0.779924729878624	0.77343622256958	0.76902614926352	0.768606700385442	0.767231265324435	0.7631581803305	0.756169368422382	0.743637314550674	0.722239710864962	0.700735335989826	0.709436204802701	0.762845395139529	0.825868611099053	0.861832420250375	0.86307315827457	0.837593144805684	0.799970739125129	0.768096760085663	0.748963311178795	0.729831359298996	0.693362222546263	0.629271982880097	0.536986831590266
3	0.988672622285491	0.995082965202604	0.99542851353183	0.993818773288453	0.990505800395108	0.984158423773322	0.970948499441225	0.941185940515245	0.876531099758956	0.767644120108196	0.651756858160763	0.564024772260233	0.47639446215066	0.358968474674463	0.222645548960151	0.108927430920464	0.0560737828888215	0.0699471569348482	0.119738044219632	0.178166147837928	0.246563206196522	0.340801859926392	0.462830301722987	0.587075135571352	0.681484684619493	0.731418877228136	0.742724666216182	0.736162233667556	0.730761953126342	0.728629160707272	0.725027394994223	0.719003200734569	0.711257335162787	0.699436933220445	0.679440197440199	0.658708278841239	0.667394245172164	0.722808972437865	0.791547948686688	0.833736041471717	0.838256058145345	0.812057512003723	0.770484402392447	0.733296267425214	0.709265741652759	0.685965845251084	0.645281174507998	0.57689317984064	0.4821626047551
4	0.981490884417266	0.993174033328606	0.995102727328642	0.994065356894899	0.991136910551702	0.985363759398355	0.973436469826311	0.946791452719152	0.887840743149085	0.779890691862741	0.645315431285707	0.53217959525004	0.432669037417246	0.314003082472533	0.184171632997959	0.082312180825397	0.0369334707074051	0.0479601424038028	0.090314737727208	0.142317611102449	0.206121936249121	0.297160982983454	0.417578151402665	0.542039387518576	0.63763160911323	0.688443468040698	0.700022834327681	0.69381558260301	0.689147518236602	0.687548043129503	0.683905865759935	0.677564912123894	0.669742489433753	0.658155332572122	0.637947910066136	0.615275712335856	0.62018681881343	0.67398157935657	0.747304944964464	0.797894771227847	0.810143875335521	0.788781217314467	0.748952501114422	0.711168966165103	0.685222435597253	0.659414332508015	0.615926177142219	0.545026206851833	0.449550295254128
5	0.969088570762222	0.989448911195885	0.994362067780769	0.994533876817681	0.992433007383243	0.987775838119476	0.978042855840332	0.956271843910866	0.906808867982458	0.807085314429321	0.655445734255862	0.496304514973782	0.359533927857458	0.227957812167674	0.107090962432941	0.0307438171942222	0.00690130707106845	0.0180208548978595	0.0449458947062973	0.0777379812615346	0.123444621226196	0.199833853795948	0.311760810750447	0.433763481059308	0.528483505039123	0.575953070765014	0.582570250168044	0.575101053660091	0.575381049583548	0.580781941578471	0.582167087544096	0.578624529771252	0.572657511908037	0.562164788050596	0.540471474298758	0.511596640585001	0.507577185664429	0.559298424651808	0.644455768013662	0.714480360867863	0.743723000798563	0.731972233632838	0.694701959991928	0.656316632042643	0.630173917297423	0.604437586061569	0.559851234409272	0.487023724019341	0.391231984586811
6	0.946657835062549	0.981651927306649	0.992249188537735	0.994820914293448	0.994169058008182	0.991082727989285	0.984026106620723	0.96789476093269	0.930156625009349	0.846570636382665	0.689291159261007	0.465123235591702	0.24134252793096	0.0828362608493226	0.00823262186854703	0.00613976597221872	0.0314038392597471	0.0437609507104806	0.0359823320369235	0.0180176003075288	0.00764716353835008	0.0292325921291699	0.0974148247739006	0.192468829789518	0.269379415802287	0.296944553222875	0.281613207964465	0.262435053766683	0.269121614475122	0.291129380168581	0.30925177707434	0.321641401627615	0.334356496092916	0.344846235248177	0.338774372568566	0.309015493458117	0.281958872592567	0.303641947341481	0.38173397512832	0.474510243440876	0.537187180726489	0.550498134826237	0.524262470399123	0.491027309662547	0.473624557840421	0.458714607754468	0.421975200820721	0.354654583653504	0.267663690275133
7	0.910456383654815	0.966479624216754	0.986418633496536	0.992987814902442	0.994244893249671	0.992413444348199	0.986814736893779	0.973583211372038	0.942835268151335	0.87358762196596	0.731998587543185	0.495703681365782	0.222512036372082	0.0444276614265393	0.00588896557197145	0.0451202407239558	0.0953115531292212	0.121445316747655	0.11746298733451	0.0923638892397213	0.0618033604711785	0.0455173709660264	0.0587004766252305	0.0955905908754975	0.12814124903892	0.130384747717127	0.101369609930434	0.0654082943732656	0.0482909456224874	0.0555875085946454	0.0817133617939399	0.125799949420076	0.186601200398833	0.24863780934542	0.284120094210398	0.273947398811371	0.22860276098472	0.185196949396073	0.176192392747572	0.203651957852152	0.244918117360217	0.274114013291429	0.281409414525722	0.280934051309874	0.289326153340634	0.296978919877128	0.281713983337221	0.236189756897729	0.174361737117394
8	0.857484565138241	0.940333417643527	0.974431988183507	0.987515391002532	0.991591371934428	0.990742018869551	0.984953362289055	0.970468201890475	0.93739401661942	0.864918828305654	0.71961905295508	0.481206953495042	0.212801888564517	0.0446840759874035	0.0128944306286064	0.0555577090702358	0.114891015938879	0.163093653660552	0.192771510580119	0.207878102308549	0.217610174160159	0.23169366261429	0.255150217923581	0.283937961774643	0.306364807712365	0.310498260245661	0.291880607873928	0.257962357039766	0.226360537336834	0.215971023853457	0.238146802925914	0.29252328211075	0.36536425803276	0.432900722900349	0.471324534561529	0.46692628817694	0.42164011084748	0.352696567860372	0.283973093207051	0.232946150778375	0.203828147960221	0.19064653801331	0.18531813541109	0.184469342319349	0.188854734476423	0.195853314118605	0.196563571544577	0.182888862702047	0.157138855427497
9	0.787843756094041	0.899829405260735	0.953071115517468	0.975953722635734	0.984140377369986	0.983780136943441	0.975176392395416	0.953323597241517	0.905574614549467	0.808316588109845	0.632964193223001	0.384937705640457	0.15094068739827	0.0295630200317207	0.0227761916859833	0.0758247797621332	0.145333211355686	0.210680145161396	0.265681829623251	0.311877247738704	0.354023673133049	0.396320599026241	0.43958877471522	0.480589664509327	0.513884516812466	0.534845101980285	0.542183560116432	0.539494654046445	0.535115153225178	0.539071000739766	0.557932184521259	0.590914095205348	0.62997943068031	0.663614127304858	0.681271404212493	0.676085643741601	0.64610622594419	0.594912787793892	0.530917967240026	0.464319779281046	0.402839812207218	0.349212601985666	0.302379978641487	0.261456703561841	0.228448740267336	0.206308132924715	0.195147308566843	0.191368576122809	0.190245690197242
10	0.70544765193976	0.842870489003141	0.918309968157509	0.954077252873833	0.967354968338448	0.96582568472051	0.949403083712788	0.910534136494486	0.832847322926996	0.69344100803697	0.48312409076057	0.247094750486261	0.0779952165126315	0.024957675653817	0.0605879523960187	0.13584965326098	0.217534365645255	0.291041831673813	0.353245045950248	0.406245145060934	0.453472831056343	0.497432623127687	0.538610520416664	0.575557963403071	0.606048797913763	0.628725058975255	0.644404012444406	0.656354485959384	0.669225919631931	0.686966927402682	0.710810774263645	0.738548260450712	0.765489465215818	0.786321171599071	0.796622047529407	0.793490690216064	0.775612136972119	0.743201722242004	0.697817783833579	0.641769472845354	0.577218218279373	0.505855425381355	0.430201013886831	0.355825587275801	0.291261433887881	0.244156490218286	0.217723495808407	0.210804565675197	0.219589678538275
11	0.616673429859847	0.769579806276585	0.865721122407139	0.915268958120175	0.932864525460155	0.926054592305166	0.893540838600609	0.825520364896829	0.706349404813699	0.527034573910419	0.312146272199215	0.130590951336041	0.045728045675853	0.0609824154214864	0.135968908783824	0.228475222116769	0.313549980712378	0.382885706587935	0.437637292365372	0.48207235285453	0.52016290021014	0.554360560903252	0.585454313844915	0.612991478561006	0.636093227720453	0.654476297056941	0.669320591848453	0.683479927179505	0.700611657976223	0.72334971648918	0.751546073418718	0.781940790154572	0.809589764663556	0.829874013936185	0.839676965391635	0.837392128758458	0.822337860825232	0.794185421101957	0.752633704755618	0.697381025538165	0.628571114989687	0.547983147325766	0.460643122760179	0.375231606665765	0.301681141771635	0.247349204960033	0.215249523920569	0.205135463323737	0.2149389486424
12	0.527394485143886	0.682115179847474	0.791336812343073	0.851016635898215	0.868795831814839	0.84983001885714	0.792004827742739	0.687764731886786	0.533069560581086	0.344645208821801	0.170948991662721	0.0689043051490316	0.0606660018962249	0.124214046953295	0.219798356599586	0.315232264980461	0.394685768254782	0.455488285982529	0.501289578012937	0.536971426547821	0.566367822593241	0.591743480792423	0.613996285312379	0.633116350854563	0.64878699607308	0.661091563992534	0.671193456348904	0.681662551252641	0.695978274029194	0.716981163616394	0.744900010473388	0.776430122890312	0.805861377859239	0.827456476020176	0.83724330082641	0.833295626262392	0.815000960070351	0.782241481608709	0.735038924485356	0.673808777054633	0.600147194754367	0.517793711789862	0.43298837402848	0.353425538849286	0.286040635000552	0.235138106946885	0.202117522750804	0.186479615094621	0.186842519563761
13	0.440053091149608	0.582838024462817	0.692502728049961	0.753439882370108	0.764078837173585	0.726225906206948	0.640134425447664	0.508465353830518	0.346786585928156	0.190934109653523	0.0855686800440574	0.0567908285528036	0.0978975613114344	0.180884060751744	0.276015263671824	0.363476192237871	0.43509514742866	0.490616152977221	0.533210909824594	0.566533200995305	0.59343589247816	0.615678297050107	0.634061440400386	0.648729034476096	0.659571666446566	0.666741367823187	0.671238505855806	0.675368774957954	0.682635815901257	0.696594204564979	0.718763719707162	0.746838290440245	0.774871030886446	0.795671109516763	0.803588231855117	0.795774387428609	0.771771111127847	0.732518036685984	0.679715171471461	0.615764465293755	0.544018580303032	0.46888257568035	0.395404689215416	0.328354579911535	0.271223844663392	0.225691614741387	0.191754498904755	0.168309136302254	0.153899001415936
14	0.353820659934074	0.473689893505444	0.57004279141648	0.621220307145714	0.618296974482626	0.561749060532162	0.459000936348029	0.327270733458703	0.196072664344453	0.0998367334357778	0.061256959804149	0.0807130068395163	0.141326419804436	0.221499988855515	0.304020822296513	0.378947851436281	0.442515645107603	0.494731534337719	0.537249684896878	0.572030206573302	0.600688464304299	0.624273748260691	0.643271010428814	0.657723732192024	0.667459091686263	0.672440301435216	0.673257701948639	0.671660660103854	0.670802378569793	0.674642667399069	0.686135457212012	0.704827215096772	0.725745711712121	0.741125907662439	0.743996978377455	0.730818906132353	0.701682893237593	0.658985593431514	0.606083993399118	0.54656461680283	0.483971897037204	0.421650327331314	0.362508455368611	0.308716663721386	0.261458462626822	0.220838845493302	0.185980092285589	0.155315648350453	0.127197649811311
15	0.269818456244466	0.361293979949564	0.435429466210472	0.470653121715619	0.455973724158085	0.394239207348669	0.301184729352784	0.202233404644849	0.124886083888123	0.0877483869404405	0.0939795526883126	0.134150777701447	0.194170350566593	0.261590324418315	0.328065789778314	0.389177065582362	0.44327138733071	0.490277785356999	0.530831493297286	0.565731084155662	0.595644214132989	0.620970325397931	0.641797604467789	0.657927796588693	0.668976253727808	0.674580663565626	0.674755302830212	0.670371382493666	0.663578406205038	0.657721585639999	0.656199791162491	0.660259676408738	0.667093694942318	0.670420205359243	0.663863903216963	0.644310470713051	0.612536202385302	0.5715994011898	0.525041792772289	0.475945515646525	0.426706029315125	0.379083372995111	0.334267270403009	0.292883682225134	0.254961183229618	0.219896682696615	0.18646760870871	0.152981760902668	0.117772386898117
16	0.197740534558846	0.264454724187374	0.318889416631876	0.344123718021806	0.331957945681734	0.288220518797396	0.230425476269171	0.179641921176226	0.1514371008629	0.15110653358105	0.175030081224545	0.215353781977593	0.264149174613011	0.315438812035502	0.365507643973979	0.412429725398865	0.455440457595766	0.494417319381915	0.529522273728153	0.560978671744591	0.588939728433929	0.613413897446326	0.634227009615056	0.651016464326779	0.663268404365979	0.670423320656841	0.672080940402516	0.668310106283404	0.659979963334863	0.648864550179164	0.637142693049006	0.626134734051003	0.614961875612155	0.600633041912984	0.580123861919931	0.552565293495432	0.519425903087284	0.483139153279893	0.445871609273784	0.409103463411993	0.373717214786738	0.34019185436223	0.308724074517526	0.279254880817045	0.25143276355768	0.224551787264462	0.197510191807018	0.168872031579608	0.137201959956533
17	0.154603341932432	0.209743485598598	0.258833683649185	0.290154195847992	0.298085829378358	0.287095226437143	0.268782807054102	0.255021100821403	0.252913493478342	0.263941206349373	0.28586709376472	0.315091631566715	0.348216622049579	0.382687056526292	0.416846896664138	0.449747591386127	0.480910256282219	0.510124824278919	0.537304673096767	0.562389092439322	0.585279970358737	0.605801508041717	0.623677075638786	0.638523471315532	0.649868979373464	0.657205947005728	0.660086136115491	0.65824836965051	0.651723767169494	0.640806375989216	0.62577941516695	0.60648536615571	0.58221958635196	0.552474012278827	0.518088882594792	0.481426556796773	0.445220628678664	0.411379232129435	0.3806868466871	0.353156827265875	0.328473672185414	0.306265380032916	0.286198647695272	0.267963254127625	0.251202276949263	0.235422817867523	0.219913243372952	0.203707366057398	0.185681802592169
18	0.151656044268218	0.20966857526064	0.267200798771355	0.31463109738225	0.345807576861904	0.361347126933816	0.367065929564072	0.36978286554499	0.374315566290048	0.382823056943936	0.39551667851799	0.411621507915246	0.430074475609499	0.449890719207989	0.47029457658078	0.490724263433553	0.510785069933207	0.530191257854367	0.548713883362155	0.56613964452841	0.582240836651717	0.596755440591264	0.609377240228858	0.619757352148564	0.627519385521194	0.632288702515955	0.63372898068961	0.631563836370661	0.625541010525685	0.615293877363712	0.600123758708915	0.57891799876069	0.55061087059959	0.515311616130781	0.475237329373985	0.434192284072438	0.395826349784851	0.362299269481876	0.334179903691765	0.311066433601348	0.292218346532874	0.276927057903204	0.264653885420524	0.2550325778434	0.247806535566149	0.242733752256787	0.239468715498781	0.237423463480561	0.235626600089096
19	0.182177846817772	0.248345860644251	0.315772190417348	0.374824135991525	0.418571214438325	0.445817805674487	0.4601619893444	0.466877358205466	0.470473107318364	0.473840052769086	0.478418156659809	0.48468043952709	0.492569821810872	0.50179144076475	0.511976012651447	0.522756206673599	0.533792640025439	0.544774215886777	0.555407465200266	0.565402897103693	0.574462584528343	0.582271385885153	0.588493472945446	0.592775410062892	0.594756058064789	0.594081081082796	0.590415040548326	0.583437663103323	0.572807930013246	0.55809356997004	0.53871469463401	0.514038432972781	0.483792495849271	0.448732981828923	0.411019576178374	0.373694566569952	0.339514300297869	0.310091042467587	0.285840536027502	0.266429459393626	0.251253646810834	0.239739269928323	0.231471711974058	0.226216559038213	0.223881822521941	0.224441382314354	0.227816261732747	0.233696897380493	0.241295515611384
20	0.225697464473	0.295930301052044	0.366246846486255	0.427473780153403	0.473330742668647	0.502656568177146	0.51840809827978	0.525119587525998	0.526928573636137	0.52678872006847	0.526475633407618	0.526885610487828	0.528350102737778	0.530873052866483	0.534284451961099	0.538329765117734	0.542716769465674	0.547136389469915	0.551268752686169	0.554781631314801	0.557325767160428	0.558529963454333	0.557997883764161	0.555307891724341	0.55001675659164	0.541667617002671	0.529802716308758	0.513983492865742	0.493827045984203	0.469080433750551	0.439766543653809	0.406420477422082	0.370346917624071	0.333673098031637	0.298937742623233	0.26828744171721	0.242809282491727	0.222462678320901	0.206511895456764	0.194038524761022	0.184264939870994	0.176672090464847	0.1709982488874	0.167192662898318	0.165358042922382	0.165685790347155	0.168369819840285	0.17347404539224	0.180728053040511
21	0.262557427078222	0.330144979909281	0.396474129320588	0.453671169655672	0.496676822637312	0.524651834415375	0.540023074454559	0.546525650296455	0.547685508444625	0.54615971292883	0.543674362535248	0.541211547725884	0.539236400544571	0.537883141143423	0.537085069343943	0.536657245372457	0.536345172323134	0.535850899549795	0.534844867266322	0.532969179006022	0.529836130877579	0.525024653979565	0.518076702177275	0.508495492763263	0.495748006915871	0.479275675437407	0.45852043873895	0.43297919159133	0.402307626309048	0.366499479669405	0.326152729928012	0.282770547653104	0.238916578943454	0.197934491887951	0.163076897957018	0.13637806347432	0.118009139416767	0.106552044147204	0.0998720798674724	0.0959432892968372	0.0932758676833036	0.0909844417396962	0.0886795689931963	0.0863232910978335	0.0841105161903143	0.0823857040969793	0.0815798681770345	0.0821419226862504	0.0844323074940329
22	0.283253321041793	0.343444768603417	0.402128741508714	0.452933854863866	0.491849289189148	0.518101546989857	0.533424165510708	0.540651194801875	0.542585835619717	0.541451025244166	0.538779028086123	0.535509829082363	0.532144116458553	0.528881358252398	0.52572326398394	0.522543999660505	0.519134618062823	0.515229291976485	0.510519367834286	0.504659616804391	0.497269823439283	0.48793409142567	0.476199957916161	0.46157964869412	0.443556759036304	0.421603639200901	0.395218172424493	0.363993412984071	0.327737958599886	0.286662951793009	0.241630029682977	0.194395825498524	0.14769385929468	0.104931889696638	0.0693981633718087	0.0432279825607647	0.0267129371432391	0.0183977226745767	0.0158400059321275	0.0165016268004295	0.0183396585205545	0.0200080906372391	0.0208026363343881	0.0205092748747861	0.0192556524216093	0.0174020274483711	0.0154714050166075	0.0141006390537036	0.0139842838186707
23	0.288655396970684	0.339844602747579	0.390168153071545	0.434556191386617	0.469746115349909	0.494850294516395	0.510876944578508	0.519779335378464	0.523637621334535	0.524207015947443	0.522775525606691	0.520191793765224	0.516954735724109	0.513307831080935	0.509316435456325	0.504924220230607	0.499991615425406	0.494320705119245	0.487670655674249	0.479766917807227	0.470306694981104	0.458962688770217	0.445386969873607	0.429217026988636	0.41008669285615	0.387645828337139	0.361594350018431	0.331737997910421	0.298073725397429	0.260908430229848	0.221000347228694	0.179682542703146	0.138887129319856	0.100966499619318	0.0682583329654586	0.042491576670899	0.0242964363078783	0.0130879574744904	0.0073781379109615	0.00531546244713654	0.00517659746733362	0.00565314029738213	0.0059322106456936	0.00564976182807333	0.00479712592353805	0.00362969315908648	0.00259518016356304	0.0022778379731089	0.00334213711994964
24	0.285517657008211	0.329100430413311	0.372642872780463	0.412053708105123	0.444603954303591	0.469295677944596	0.486562504200619	0.497644103840706	0.504007431513721	0.506985831748437	0.507627540239927	0.506676503185833	0.504613966939774	0.501716748315586	0.498111486193966	0.493817991420578	0.488781296950648	0.482894375768348	0.47601396006162	0.467971655572098	0.45858214879533	0.447649971495848	0.43497609307346	0.420365580482293	0.403637702804542	0.38464014424474	0.363269337455083	0.339499087784645	0.313419070467338	0.285282455293175	0.255556549803364	0.224961237341622	0.19446915211795	0.165236513612785	0.138446834202644	0.115088908128897	0.095741070584497	0.0804560032511399	0.0688024138346016	0.0600403728208512	0.0533461862054286	0.0480010012827587	0.043500310274882	0.0395875500592588	0.0362382377974787	0.0336216468660653	0.0320564904321581	0.0319649638701394	0.0338198196343714
25	0.282084422590905	0.321593826248682	0.361433346651264	0.398198179995511	0.429576526938163	0.454572947253608	0.473297524495831	0.4865366321798	0.495337240637257	0.500723479932006	0.503554741757096	0.504483893678855	0.503969474864887	0.502309294255943	0.49967751865779	0.496157453597316	0.491767784808659	0.48648259005025	0.48024632914284	0.472985153502287	0.464615715765536	0.455052427254996	0.444213897328469	0.432029123798899	0.418443889485528	0.403427742800054	0.386981868920957	0.36914803330172	0.350018500194343	0.329746252275396	0.308553822026572	0.286737591848448	0.264662933762121	0.242745126516364	0.221413255645461	0.201060388300079	0.181991810420559	0.164389037545817	0.148304784989137	0.133692166450475	0.120456888324128	0.108513517308127	0.0978296696362811	0.0884509459800306	0.0805077358721579	0.0742087518128227	0.0698254624886351	0.067668502547185	0.0680535664140273
26	0.285563449173457	0.325114133431671	0.364598067059947	0.4011257172157	0.432766456083207	0.458658007126465	0.478823215751708	0.49384551435363	0.504553982898283	0.511798161701844	0.516323872205763	0.5187258255743	0.519446036542085	0.518793825369976	0.516972543337647	0.514105500923111	0.510258127923329	0.505455780962169	0.499697660892011	0.492967631375685	0.48524271944153	0.47649993219428	0.466721838614261	0.455901182647015	0.444044628020152	0.431175590620322	0.417335994081225	0.402586697093398	0.387006306542589	0.370688145091041	0.353735339502906	0.336254397309601	0.318348269405307	0.300110662156547	0.281623955906253	0.262962972397833	0.244205491664201	0.225447876287408	0.20682144814201	0.188504103674867	0.170723188613084	0.1537492306533	0.137883595003639	0.12344452780597	0.110755018533475	0.100133496664994	0.091885902767736	0.0862958799883796	0.0836088315989505
27	0.300364629012926	0.342980961423111	0.384498444942398	0.422492361260201	0.455409526320728	0.482596270896793	0.504125446428706	0.520533356199161	0.532568773645763	0.541008940625588	0.546552111262212	0.54977115417776	0.551106217530377	0.550877842918329	0.549308100191081	0.546542773732847	0.542671362818419	0.537743828676952	0.531784108176184	0.524800854077078	0.516795955690699	0.507771321746421	0.497734266829582	0.486701682361969	0.47470301591583	0.461781941679275	0.447996493127233	0.433417367010714	0.418124130175016	0.402199219539852	0.385719986215044	0.368749653000473	0.351328921300003	0.333470912563992	0.315162743100701	0.296376650105771	0.277091582010469	0.257322524774307	0.23715074172317	0.216745802664082	0.196371755808844	0.176375015058756	0.15715794397311	0.139146312616958	0.12275896104503	0.1083848449565	0.0963683526052681	0.0870002984350842	0.0805101137091804
28	0.325877059672383	0.372222489614609	0.416373568005432	0.456359092749353	0.490956648087923	0.51968596279147	0.542664408494468	0.56039997475363	0.573590984479875	0.582972678578633	0.589221032340155	0.592905590547037	0.594476391658823	0.594270791975619	0.592529706145407	0.589416710568826	0.585036497941092	0.579451152745961	0.57269384527777	0.56478009336512	0.555716945687952	0.545510454984774	0.534171729177781	0.521721727773407	0.508194839786818	0.493641156035539	0.478127248050763	0.461735206474643	0.444559700005567	0.426702928282109	0.408267602364603	0.389348531975383	0.370024028557677	0.350349056424022	0.330352641998536	0.310042083405642	0.289415539727697	0.268482413128355	0.247287980170802	0.225936164246029	0.20460368084903	0.18354087887023	0.16305879279992	0.143506248938005	0.125243295740024	0.108616922453858	0.0939426483049155	0.0814925131425681	0.0714874867467517
29	0.354333109363829	0.402027219296787	0.447109116127602	0.488025238862525	0.523774312160843	0.553914038682484	0.578475939878154	0.597828783604693	0.612533487735563	0.623219962357945	0.63049948697467	0.634912796173116	0.636906800912221	0.636830857448484	0.634944512229991	0.631430794842017	0.626411273441842	0.61996076034142	0.612120681719204	0.602910795561478	0.592339287089891	0.580411407005313	0.56713682991341	0.5525358547856	0.536644481947562	0.519518304698557	0.501235064638123	0.481895652909697	0.461623311573505	0.440560820943039	0.418865574677313	0.396702669160653	0.374236480077833	0.351621647722289	0.328994864476206	0.306469194097627	0.284132628577472	0.262051995785719	0.240282125985582	0.218878634149033	0.197911359453298	0.177475080066519	0.157694919608275	0.138725602829481	0.12074562008306	0.103948588911859	0.0885342293424387	0.0747005231173014	0.0626372947999584
30	0.373131850905907	0.417200420520768	0.459178922243296	0.497903672211003	0.532525627419117	0.562543755124041	0.587786235924025	0.608351664058154	0.62452948633488	0.636718583732948	0.645357470439738	0.650872626643012	0.653645700451114	0.653996816116976	0.652179862481184	0.64838570221546	0.642750008166223	0.635363378577955	0.626282227514026	0.615539584616534	0.603155362726138	0.589145898830514	0.573532689598983	0.556350269103558	0.537653145865074	0.517521653112661	0.496066487851607	0.473431635358507	0.449795310045396	0.425368507941933	0.400390782656335	0.375122955308849	0.34983668494791	0.324801191370273	0.300267945838787	0.2764547820435	0.253531500890742	0.231609429675576	0.210737290604982	0.190904955994878	0.172055263810045	0.154102386027856	0.136953842909264	0.120532649475627	0.104796446347549	0.0897515480476145	0.0754610959898416	0.062047410755777	0.0496889581718208
31	0.373544280090634	0.408640924805833	0.44259729355646	0.474614555313719	0.504018795904386	0.530299358618007	0.553125750103428	0.572342203410181	0.587943798175364	0.600041087039025	0.608820860036217	0.614509406723125	0.617342365064587	0.617542916154813	0.615308284502691	0.610803426114594	0.604160346208015	0.595481482353505	0.584845811028848	0.57231663079902	0.557950249574503	0.541805012177727	0.523950235712428	0.504474679719159	0.483494179583903	0.461158031700518	0.437653654858157	0.413208982707641	0.388091988227642	0.362606729458742	0.337085370743873	0.31187581793092	0.287324955985727	0.263758030453387	0.241455473136393	0.220629371243356	0.201402651151689	0.183794620277172	0.167716457778399	0.152979311078463	0.139315815189157	0.12641342403786	0.113955554004101	0.101664904178249	0.0893429231147008	0.0769002720482012	0.0643748790962539	0.0519361723209776	0.0398758130141841
32	0.35454958422186	0.377769048546778	0.40072064747227	0.422871683207306	0.443715200763725	0.462799545539534	0.479751456598339	0.494289867544499	0.506229408972982	0.515474510668517	0.522006464606427	0.525866528172562	0.527138107131279	0.525930467849801	0.52236558294331	0.516568873476623	0.508663934864254	0.498770879388587	0.487007677997922	0.47349378314778	0.458355301494696	0.441731009316061	0.423778530706332	0.404680011967674	0.384646622388305	0.36392119985321	0.342778355747253	0.321521380100887	0.300475372693012	0.279976200064505	0.260355173445087	0.241919783518988	0.224931422519954	0.209581746848205	0.195970107054881	0.184085154146504	0.173794117280698	0.164843105730365	0.15687092849705	0.149437298451439	0.142064067081071	0.134285733494951	0.125703453534734	0.116035682571965	0.105158734996249	0.0931319062470192	0.0802040314271595	0.0668009317306196	0.0534956310947365
33	0.318164393677688	0.329997917061254	0.342378913694901	0.354932654425365	0.367266840757288	0.378994112063557	0.389753291137292	0.399227217107398	0.4071555784644	0.413341982867504	0.417655395810758	0.420026846789874	0.420442794605725	0.418936710793264	0.415580318994284	0.410475611634033	0.403748361195824	0.39554344146599	0.386021930874551	0.375359708931944	0.363747077294538	0.351388826491167	0.338504112828348	0.325325496666691	0.312096519541506	0.299067267442679	0.286487490879767	0.274597041999308	0.26361365660977	0.253718459529461	0.245039997298165	0.237638075438265	0.23148914527977	0.226475367638474	0.222379674482297	0.218889044494601	0.215607711962056	0.212081101447782	0.207829970700433	0.20239270431685	0.195372179902468	0.186482427099681	0.17558969721669	0.162742738689948	0.148188060865481	0.132367632865662	0.115898544813483	0.0995363286604535	0.0841255684555066
34	0.268106323552053	0.271212081036571	0.275752366661098	0.281474664477833	0.288082947701863	0.295255428637276	0.302663349823757	0.309989194491107	0.316942814531007	0.323274294334604	0.328782837774293	0.333321493840699	0.336798022979519	0.339172568168604	0.340452987930494	0.340688731874222	0.339964026351466	0.338390939606797	0.33610266526544	0.333247143580448	0.329980961024427	0.326463346721885	0.322850025192791	0.319286689348647	0.315901923142012	0.312799525520875	0.310050360026441	0.307684067218912	0.30568121352794	0.303966685066057	0.302405334075156	0.30080100679219	0.298900079067087	0.296400458935158	0.292966657181667	0.288250977019524	0.281920165814348	0.27368607606881	0.263338102783516	0.250774522283132	0.236029475838016	0.219292319948492	0.20091646197781	0.181415616659125	0.161446594641174	0.141779145866953	0.123254853793445	0.106738405032047	0.0930655352069493
35	0.211033040428122	0.20837864735563	0.20805241677743	0.209927263199635	0.213808754078141	0.219447677891442	0.226555490437063	0.23482132582714	0.243929137397081	0.253573580150928	0.263473459594114	0.273381915896619	0.283092924405927	0.292444100883108	0.301316139069718	0.309629439384384	0.317338599487794	0.324425444146036	0.330891203450462	0.336748340976637	0.342012420053479	0.346694302116314	0.350792911294111	0.354288779407392	0.35713860265103	0.35927108605239	0.360584409923458	0.360945705877801	0.360192958274871	0.358139729634137	0.354583027380265	0.349314471432474	0.342134683605413	0.332870508147359	0.321394308890281	0.307644206439247	0.291643763540988	0.273519350113082	0.253513274772362	0.231990805643438	0.209439456414116	0.186459400891794	0.163744589334706	0.142055025313569	0.122181635518847	0.10490610285641	0.0909587891998818	0.0809783058192741	0.0754762913208322
36	0.153598888057268	0.14738323332417	0.144222895271638	0.144104229259676	0.146923468139187	0.152493509004012	0.160555393250565	0.17079342751164	0.182852548735962	0.196356364283633	0.210924325404684	0.226186709753736	0.241796449691261	0.257437278779654	0.272828104771748	0.287723891448024	0.301913605328603	0.315215944486888	0.327473625596228	0.338546986009672	0.348307588929473	0.35663242775737	0.363399229552886	0.368483267345816	0.371756008713602	0.37308584898564	0.37234109326692	0.369395252687363	0.364134598938562	0.356467773156099	0.346337071994131	0.333730843226431	0.31869622969061	0.301351323481875	0.281895655024637	0.260617868044908	0.237899444071535	0.214213457524089	0.190117576980811	0.166240883068895	0.143264539331715	0.121896903852988	0.102844261301224	0.086778922312932	0.0743068992036265	0.0659376390819138	0.0620583058034639	0.0629148119716727	0.0686012216559137
37	0.0998602123670212	0.0915765233735307	0.0867786181219311	0.0855263750985019	0.0877732052264727	0.093368318648614	0.102065103846729	0.113534773038534	0.127383898048168	0.143174123242368	0.160442244838244	0.178718989709053	0.197545167531531	0.216484332604056	0.23513159025304	0.253118641014292	0.270115520177914	0.28582973518414	0.300003628290959	0.312410813990036	0.322852485358953	0.331154276995001	0.337164235802728	0.340752299197945	0.341811521026966	0.340261121640158	0.336051270951901	0.329169343502289	0.319647217020279	0.307569029564253	0.293078678067366	0.276386249040188	0.257772536625865	0.237590837606975	0.216265324734502	0.194285488056613	0.172196389041879	0.150584776605565	0.130061444389944	0.111240538517448	0.0947168273627988	0.0810421929631343	0.0707027719710447	0.064098239202593	0.0615246699017222	0.0631622272068314	0.0690686016171604	0.0791786998098904	0.0933105804286842
38	0.0539733096372005	0.0450244031227789	0.039659688353484	0.0379587191836703	0.0398906790558263	0.0453150776907959	0.0539888864864322	0.0655793366577035	0.0796810427444281	0.0958357554736042	0.11355293670805	0.132329480553005	0.151667230373785	0.171087385794438	0.190141373620287	0.208418199483848	0.225548652181707	0.241206974968847	0.255110744886078	0.26701972571758	0.276734403747225	0.284094801090305	0.288980009463794	0.29130871399516	0.291040794242468	0.288179907738525	0.282776789311121	0.274932847519181	0.264803519927053	0.25260077494328	0.238594132136245	0.223109624186185	0.206526244013663	0.189269603070235	0.171802754504033	0.154614383168321	0.138204804424986	0.123070417747087	0.1096874077315	0.0984955622973572	0.0898830839000283	0.0841732114298958	0.081613360085686	0.0823673372354612	0.0865110160154395	0.0940316547450687	0.104830847258143	0.118730885461089	0.135484121469385
39	0.022628357053708	0.0145039565979244	0.00974029050895406	0.00839148952258332	0.0104125842511463	0.0156610756693706	0.0239038727465642	0.0348288501527288	0.048059872686313	0.0631738986026271	0.0797187310500206	0.0972301198458329	0.11524718187477	0.13332544974007	0.151047215979974	0.168029164776214	0.183927540926117	0.198441280265996	0.211313614796476	0.22233267804199	0.231331586191214	0.238188375022082	0.242826047997787	0.245212852379169	0.245362761409737	0.243336014094869	0.239239461379191	0.233226399017153	0.225495541483298	0.216288812794082	0.205887699032891	0.194608017474679	0.182793096024868	0.170805506745715	0.159017638706368	0.147801509585043	0.13751828839472	0.128508026688241	0.121080074056582	0.115504594184026	0.11200551315696	0.110755136246251	0.111870575089884	0.115412042069208	0.121382995889906	0.129732061070191	0.140356590941956	0.153107695277936	0.167796507593972
40	0.0110678033412999	0.0045910104930454	0.000931564682823334	9.99434204619111e-05	0.00203159225299503	0.00658964399570932	0.0135710648595945	0.0227156438583335	0.0337170511411826	0.046235101464357	0.0599083708981018	0.0743664128994997	0.0892409786361186	0.104175836238797	0.118834976090698	0.132909161237157	0.14612091787285	0.158228152759852	0.169026631345164	0.178351556541469	0.186078461395703	0.192123578944984	0.196443789926406	0.199036183947068	0.1999372115945	0.199221361579091	0.196999273980042	0.193415200900195	0.188643749046309	0.182885881403351	0.17636421083657	0.169317678712164	0.16199576740322	0.154652438670511	0.147540014539176	0.140903220898856	0.134973597688037	0.129964447352447	0.126066451507014	0.123444041250654	0.122232565537979	0.122536268787985	0.12442706556492	0.127944086407981	0.133093962505856	0.139851814527281	0.148162908839602	0.157944939398365	0.169090883753221
41	0.0181913668006625	0.0127758857425977	0.00936331478722068	0.00793054973439054	0.00840893812167444	0.0106870923358511	0.0146153038881881	0.0200112368002347	0.026666527197063	0.0343539022042915	0.0428344501340134	0.0518647184687457	0.0612033773294703	0.0706172547422163	0.0798866178946831	0.0888096353075246	0.0972060042439629	0.104919763790725	0.111821336904927	0.117808855965908	0.122808828715701	0.126776198192363	0.129693844678879	0.131571572721447	0.132444624060145	0.132371759003473	0.131432954422441	0.1297267751989	0.12736748594451	0.124481979033664	0.121206601423997	0.117683964765003	0.114059820045457	0.110480069510742	0.107087975651218	0.104021611251657	0.101411577709443	0.0993790030370852	0.0980338178690434	0.0974732986129677	0.0977808622189967	0.0990250968333546	0.101259016205847	0.104519532016193	0.108827145846779	0.1141858698125	0.12058339037805	0.127991492402696	0.136366759092162
42	0.0396988519154551	0.0340087035543002	0.0294463371396429	0.0259817138975807	0.0235648778960689	0.0221280252210292	0.0215880551819861	0.0218494740957067	0.0228075179244922	0.0243513633663187	0.0263673064728875	0.0287418019387756	0.0313642733291826	0.0341296233168573	0.0369403923126558	0.0397085327558577	0.0423567840491899	0.0448196491350545	0.0470439876262491	0.048989251970154	0.0506274021943129	0.0519425413046202	0.0529303174230722	0.053597140378821	0.0539592598971091	0.0540417500260959	0.0538774403201055	0.053505828923093	0.0529720064607327	0.0523256129561766	0.0516198432258715	0.0509105097511592	0.0502551661758846	0.049712289608449	0.0493405160012276	0.0491979201653476	0.0493413305126919	0.0498256683966381	0.0507033028903959	0.0520234138895751	0.0538313594016755	0.0561680465954125	0.059069310392717	0.0625653078230958	0.066679940716753	0.0714303232564882	0.0768263140942589	0.082870134831308	0.0895560973631155
43	0.077737441440372	0.071490819988022	0.0657435837274044	0.0604802901159006	0.0556804955804945	0.0513197773474322	0.0473707742048577	0.0438042059711063	0.0405898358441867	0.0376973455513296	0.0350970999788113	0.0327607853823805	0.0306619129636761	0.0287761871307495	0.0270817447224612	0.0255592774774321	0.0241920547426493	0.0229658666153075	0.0218689092850085	0.0208916343140805	0.0200265821095372	0.0192682171550297	0.0186127790131545	0.0180581590417505	0.0176038085535758	0.0172506801113857	0.0170012000520915	0.0168592673597323	0.0168302717622335	0.0169211224412377	0.0171402779852214	0.0174977681053859	0.0180051980651389	0.01867572762966	0.0195240175068323	0.0205661376221395	0.0218194330642527	0.0233023450925979	0.0250341861713935	0.0270348695620528	0.0293245955554189	0.0319234979515924	0.0348512558931275	0.0381266776169936	0.0417672640919597	0.0457887618179944	0.0502047152355432	0.0550260301642256	0.0602605603911425
44	0.142097299914436	0.136430738866031	0.130950849864574	0.125652381490275	0.120529985670852	0.115578568121385	0.11079357436293	0.106171205328802	0.101708560148467	0.0974037073017171	0.0932556887620105	0.0892644647981664	0.0854308095970275	0.0817561696627308	0.0782424979510869	0.074892076883017	0.0717073427865454	0.0686907230382691	0.0658444953541343	0.0631706764860951	0.0606709451963664	0.05834660197768	0.0561985657175796	0.0542274054869893	0.0524334039508729	0.050816647597473	0.049377138074082	0.0481149183853575	0.047030207517774	0.0461235371505072	0.0453958844420341	0.0448487953854579	0.0444844938501591	0.0443059721256377	0.0443170595164857	0.0445224662753084	0.0449278008818309	0.0455395593678639	0.0463650860423969	0.0474125055871098	0.0486906270720221	0.0502088209880026	0.051976870912393	0.0540048019206163	0.0563026883332834	0.0588804438455621	0.061747597520885	0.0649130595384193	0.0683848809535255
45	0.234785248518874	0.230609532988924	0.226454255697576	0.222312808819649	0.218179727456702	0.214050875286989	0.209923574122394	0.205796677440421	0.201670589908604	0.197547236752427	0.193429988434718	0.189323547425998	0.185233804785504	0.181167674803706	0.177132916072028	0.173137947067065	0.169191663713139	0.165303265486169	0.161482095522225	0.157737498978401	0.154078702640396	0.150514717550255	0.147054265295716	0.143705727601287	0.140477118017187	0.137376073828185	0.134409865800678	0.131585423044254	0.12890937006777	0.126388073040016	0.124027692299527	0.121834238275413	0.11981362816063	0.117971740902619	0.116314468327955	0.114847760484856	0.113577663559944	0.112510348996239	0.111652132702806	0.111009483499574	0.110589020181929	0.110397496818269	0.110441776110083	0.110728790849084	0.111265493700587	0.112058795727603	0.113115494246905	0.114442190777002	0.116045199998478
46	0.341873356496315	0.339300315291698	0.336636424295287	0.333872537344576	0.331001201282503	0.328016789761191	0.324915588252145	0.321695831505015	0.318357696022051	0.314903251299112	0.311336374571159	0.307662634549518	0.303889150126199	0.30002443024139	0.296078201075278	0.292061226460356	0.28798512695205	0.28386220238763	0.279705262052516	0.275527465805015	0.271342178727429	0.267162841109318	0.263002854856603	0.258875486779195	0.254793788653721	0.250770533493635	0.246818167087356	0.242948773582919	0.239174053697634	0.235505314004583	0.231953465683932	0.228529031115274	0.225242156717198	0.222102630502101	0.219119902899373	0.216303109500958	0.213661094493556	0.211202433656482	0.208935455919395	0.206868262586777	0.205008743444294	0.203364589064346	0.201943298723714	0.200752183434725	0.199798363672835	0.199088761458295	0.198630086517907	0.198428816315469	0.198491169796817
47	0.444451089019699	0.443409060751377	0.442214809200031	0.44085861221601	0.439332565883996	0.43763066819891	0.435748863797517	0.433685051607593	0.431439058112378	0.429012579625575	0.426409097509464	0.423633770633912	0.420693309565668	0.417595837003237	0.414350738848442	0.41096851005331	0.40746059902562	0.4038392539456	0.400117373866945	0.396308366972855	0.39242601785469	0.38848436519574	0.384497590790293	0.380479920419198	0.376445536744262	0.372408504078326	0.368382704636132	0.364381785671331	0.360419116753347	0.356507756329686	0.352660426649125	0.34888949608318	0.345206967871792	0.341624474328668	0.338153275567287	0.334804261845766	0.331587958673698	0.32851453387348	0.325593805839933	0.322835252292987	0.320248018867252	0.317840926928255	0.315622480047077	0.313600868602684	0.311783972014028	0.310179358132136	0.308794279346021	0.307635664975762	0.306710109542089
48	0.528643085561053	0.529087895028367	0.529362724653564	0.529457895425693	0.529365393351301	0.529078919001687	0.528593908368741	0.52790752680419	0.527018638308824	0.525927752825225	0.52463695446369	0.523149813755769	0.521471287087987	0.519607606428884	0.517566162337915	0.515355383049748	0.512984612177788	0.5104639872924	0.507804321317484	0.505016988367723	0.502113815329975	0.499106980185944	0.496008917787075	0.492832233532307	0.489589625168243	0.486293812731538	0.4829574764848	0.479593202559473	0.476213435909895	0.47283044009968	0.469456263381779	0.466102710493956	0.462781319568802	0.4595033435488	0.456279735499421	0.453121137224232	0.45003787060315	0.447039931096343	0.444136982880067	0.441338355105683	0.438653038797937	0.43608968393267	0.433656596256705	0.431361733433519	0.429212700117195	0.42721674157425	0.42538073548839	0.423711181597657	0.422214188827324
49	0.586865589924061	0.588658878849181	0.59028991708099	0.591748911215841	0.593027480068583	0.594118686689978	0.595017049710537	0.595718535401703	0.596220532142446	0.596521809204648	0.596622461923217	0.596523845399099	0.596228498900002	0.595740063081614	0.595063192059905	0.594203462231799	0.59316727957688	0.59196178698602	0.590594772962934	0.589074582839419	0.587410033441367	0.585610331946342	0.583684999488723	0.581643799898821	0.579496673809779	0.57725367823192	0.574924931578774	0.572520564032017	0.570050673053108	0.567525283786397	0.56495431405023	0.562347543577606	0.559714587144441	0.557064871209762	0.554407613686633	0.55175180646366	0.549106200303312	0.546479291753637	0.543879311723338	0.541314215385634	0.538791673093212	0.536319062004293	0.53390345813797	0.531551628595442	0.529270023702237	0.527064768845229	0.524941655797268	0.522906133341872	0.520963297031115
50	0.631814750272328	0.634621954621303	0.637284415775392	0.639791536785761	0.642133985263492	0.644303717046695	0.646293983141219	0.648099321139164	0.649715532526432	0.651139647442287	0.652369878551234	0.653405565733273	0.65424711329723	0.65489592137895	0.655354313108268	0.655625459022412	0.655713300075998	0.655622470455465	0.655358221254871	0.654926345915934	0.654333108182706	0.653585173174202	0.652689542039692	0.651653490533575	0.650484511731038	0.649190263003365	0.647778517282532	0.646257118569073	0.644633941574164	0.642916855335803	0.641113690609124	0.63923221080068	0.637280086195495	0.635264871211923	0.633193984412514	0.63107469099745	0.628914087510193	0.626719088491637	0.624496414828728	0.622252583555281	0.619993898876452	0.617726444203113	0.615456074998351	0.613188412254927	0.610928836439808	0.60868248175977	0.606454230620516	0.604248708170996	0.602070276844688
51	0.670788470511728	0.674308874652265	0.677705858502233	0.680967979234235	0.684084953308641	0.687047675574429	0.689848224052787	0.692479851505589	0.694936965040408	0.697215095108667	0.699310855315659	0.701221894483408	0.702946842393805	0.704485250594903	0.70583752958278	0.707004883580509	0.707989244029589	0.708793202792823	0.709419945945475	0.709873188907865	0.710157113550463	0.710276307785186	0.710235708045904	0.7100405449589	0.709696292411301	0.709208620142814	0.708583349913807	0.70782641524081	0.706943824638283	0.705941628262792	0.704825887821574	0.70360264958123	0.702277920293089	0.7008576458388	0.699347692392179	0.697753829890349	0.696081717608233	0.69433689163468	0.692524754055428	0.690650563657212	0.688719427978208	0.686736296542244	0.684705955127622	0.682633020935704	0.680521938539512	0.678376976508316	0.676202224620607	0.674001591594861	0.671778803285153
52	0.696990793405769	0.700978863858131	0.704865417011715	0.70863850652133	0.712287215757435	0.715801675658805	0.719173070552365	0.72239363287639	0.72545662785039	0.728356329208263	0.731087987152322	0.733647789697327	0.736032818558879	0.738241000703174	0.740271056618926	0.742122446301414	0.74379531385661	0.745290431544016	0.74660914398335	0.747753313155373	0.748725264733572	0.749527736192902	0.750163827056154	0.750636951558789	0.750950793940168	0.751109266503548	0.751116470529103	0.750976660073747	0.75069420864834	0.750273578726645	0.749719294010844	0.749035914354812	0.748228013228318	0.747300157592198	0.74625689004577	0.745102713102883	0.743842075451302	0.742479360051404	0.74101887393375	0.739464839560722	0.737821387624719	0.736092551164158	0.734282260888283	0.732394341612713	0.730432509719101	0.72840037156467	0.726301422780092	0.724139048407511	0.721916523844228
53	0.709860805645128	0.71411495586782	0.718288084848446	0.722368025070997	0.726343501785789	0.73020415185601	0.733940532584076	0.737544121263941	0.74100730628483	0.744323370666112	0.747486468933892	0.75049159825932	0.753334564768942	0.756011945911321	0.758521049724351	0.760859871796916	0.76302705065951	0.76502182227357	0.76684397422095	0.76849380012515	0.769972054766324	0.771279910284339	0.772418913799241	0.773390946717434	0.774198185935322	0.774843067100624	0.775328250045083	0.775656586461263	0.775831089860237	0.775854907816169	0.77573129647789	0.775463597306146	0.775055215978038	0.774509603386805	0.773830238655244	0.77302061407428	0.77208422187419	0.771024542734342	0.769845035937779	0.768549131079269	0.7671402212392	0.765621657540854	0.763996745014692	0.762268739700476	0.760440846925791	0.758516220707995	0.756497964235499	0.75438913139349	0.752192729308703
[truncated: 70 more columns]
