# Supplementary material for: Reconstructing spruce budworm outbreak severity: a comparison of paleoecological and tree-ring signals
Source: PLoS One. 2025 Aug 12;20(8):e0329406. doi: 10.1371/journal.pone.0329406 (PMC12342301; doi:10.1371/journal.pone.0329406)
Supplement: S8 Dataset — (ZIP) [file pone.0329406.s008.zip › BoisJoli wavelet data/Coherence_Lepidopteran_scales_Percent_defoliation/coherence_wavelet_sigma2.txt]

"x"
"1"	24.1181840921104
