# Supplementary material for: Reconstructing spruce budworm outbreak severity: a comparison of paleoecological and tree-ring signals
Source: PLoS One. 2025 Aug 12;20(8):e0329406. doi: 10.1371/journal.pone.0329406 (PMC12342301; doi:10.1371/journal.pone.0329406)
Supplement: S8 Dataset — (ZIP) [file pone.0329406.s008.zip › BoisJoli wavelet data/Coherence_Lepidopteran_scales_Percent_defoliation/coherence_wavelet_significance.txt]

V1	V2	V3	V4	V5	V6	V7	V8	V9	V10	V11	V12	V13	V14	V15	V16	V17	V18	V19	V20	V21	V22	V23	V24	V25	V26	V27	V28	V29	V30	V31	V32	V33	V34	V35	V36	V37	V38	V39	V40	V41	V42	V43	V44	V45	V46	V47	V48	V49	V50
1	0.973994933945428	0.962197384946315	0.942901992899621	0.918458874991442	0.883638109984344	0.856729695192224	0.841528456893093	0.832481462541488	0.824699966270332	0.827711236540405	0.838534393967604	0.850485697065179	0.848464543070491	0.853557120742815	0.844607915043143	0.848510928116171	0.859485807745095	0.866732060174943	0.858662879820131	0.863211868525581	0.867931199605265	0.854772348006145	0.849558895835071	0.855831201021446	0.859739114285056	0.851895070492564	0.858613281360638	0.850959620082287	0.861686388073412	0.854150506218835	0.856413616395783	0.854672319768124	0.854392388811615	0.847768856443351	0.86205065492681	0.855943283861011	0.85105457547808	0.849022578143656	0.85121917710038	0.842506211210133	0.852398276581666	0.86239557725763	0.863277104494371	0.857087798752057	0.869734345043048	0.863291741643711	0.856295918121074	0.861568416878459	0.86101164331271
2	0.966809048276866	0.952358791344767	0.926524931834791	0.90240366347709	0.860784707592524	0.822675357177457	0.804701588504805	0.790665761667749	0.795236863710877	0.806158746689653	0.806581595848389	0.81525183629199	0.818596588199232	0.824897484407979	0.818157555897978	0.817038258046339	0.82385185360961	0.840855821149752	0.839785801330005	0.828262824600478	0.83857277110574	0.830554337056303	0.818429546343234	0.811194602563192	0.827721759869098	0.819483884332587	0.825011245392642	0.818106342256982	0.829627661444544	0.83078730949479	0.820299129534085	0.82875701757705	0.831250044292797	0.82327430221594	0.838691471569812	0.835270880815681	0.83428554803802	0.827169689852516	0.816804387549936	0.819507577700063	0.830853624925473	0.829189877827398	0.830466550723273	0.827734133648481	0.828484557499061	0.828847526706697	0.832323205872695	0.831498861591578	0.831690439106087
3	0.95892257980987	0.941878091098202	0.913657596227309	0.883219512455386	0.840301564681211	0.793767435610151	0.770475108180033	0.758871419432242	0.76951261872474	0.771230120604155	0.778104709687882	0.775060096183722	0.786880935260959	0.77491667427312	0.790946220471416	0.782824331217833	0.792182177321438	0.80121436565838	0.806454126544075	0.79420387124628	0.799662114168121	0.78496499907732	0.777713561029873	0.777951953292374	0.783156159947997	0.783823736191905	0.803079409190478	0.796447460490371	0.808472893729174	0.803322486367637	0.790171023462754	0.796867755322492	0.802899008360207	0.795965218011621	0.805762972656693	0.813985735199958	0.813928869881069	0.805190832197589	0.794497815342362	0.797181756911628	0.790155189355152	0.790621743394111	0.78939674800507	0.798908913865698	0.798240713336253	0.793894174760038	0.794971657924377	0.805924439986495	0.80076997662126
4	0.946191956576241	0.930314330649268	0.902027872356439	0.861590853077515	0.816197164515178	0.76827240276336	0.726389766276307	0.733012133017859	0.737426750921393	0.744380509089839	0.745801856804077	0.746447565638539	0.746512327921957	0.75190128721348	0.757573876325449	0.750871639294163	0.764775880288424	0.753337377281991	0.757643289081261	0.75393413228562	0.767468947822388	0.755367926434352	0.749409162330733	0.742538347488515	0.745758253529169	0.750178325176991	0.763646538070113	0.762130550217932	0.767193783344622	0.769301178495768	0.768040987024126	0.767216596769011	0.769504430848231	0.771838870135751	0.77297747955763	0.776474467045023	0.779776886420108	0.771460347195713	0.761311994302791	0.765533591634866	0.765164507604657	0.755950479664686	0.760611270566628	0.762140436075293	0.758719011850685	0.76935779255192	0.761671444363665	0.770668820713273	0.772037066154997
5	0.938422803575458	0.921337649047168	0.893961826205468	0.851511452342739	0.79103270458136	0.744685013599576	0.695638466462934	0.699714154555914	0.710188388650896	0.715884364842887	0.716610908136369	0.706091084077596	0.719399092069999	0.7162361663551	0.72917938704537	0.718181120520422	0.733564006148013	0.720468300005213	0.720675795952279	0.730010237215686	0.716422292111225	0.711884967426632	0.699212151273884	0.709632079134223	0.716811164075043	0.722410240933713	0.733196892543207	0.723987861422371	0.720737710900921	0.73730056759654	0.737156923206706	0.74441171613125	0.746601946473273	0.754482862688483	0.748687848512441	0.74166827741848	0.74220000637217	0.736414873501282	0.74441490067611	0.730093690565339	0.728914617487994	0.725135376756709	0.724875557257233	0.72765585012576	0.726488284164989	0.736251634295806	0.740540997515779	0.73640181743643	0.741503188682627
6	0.932958408012042	0.912332948911046	0.887972687347319	0.836119280775716	0.790231345073075	0.733923143929175	0.697105704206927	0.688508019746983	0.688520829510112	0.691198600947465	0.703334224587047	0.689260548819714	0.694760309378424	0.702841187797207	0.71044108767794	0.706413774732687	0.704028766776579	0.701183626915611	0.692154244987431	0.689226201353023	0.688709848134099	0.687971497354811	0.685303960105509	0.671979843172478	0.689779493613395	0.696841557272302	0.693051668742945	0.702681272432894	0.712281597321058	0.708262834883071	0.721058332345798	0.724068063821901	0.727273462016671	0.722392302540623	0.729714921134826	0.735065812811145	0.723306789651369	0.71845675806617	0.722406199818536	0.724082419234729	0.708121299465212	0.699494271262869	0.703646180827961	0.71049168456975	0.701332729586279	0.710878414498294	0.709369625103955	0.712640693178513	0.716341929156227
7	0.924736182339188	0.9062028222776	0.883707975516766	0.83747853429922	0.781215321272612	0.740505626224778	0.685053308741774	0.682592376093949	0.681726691578394	0.68435113340358	0.683282311681649	0.676597181542206	0.681975248559376	0.692899567062065	0.700386553434948	0.69506385980722	0.685201092663003	0.689465384427563	0.68646138441597	0.683585860091547	0.678361249097427	0.675345965802358	0.67244161831984	0.670635259580804	0.682916918941205	0.691781008452969	0.686092837953644	0.686948929099586	0.703529680550263	0.704386971975428	0.718265670685868	0.713058899879074	0.723321512854359	0.72475323431717	0.717132137298543	0.722406598545282	0.716951406730382	0.714141098489566	0.716911760373074	0.70524886875418	0.695346092566549	0.691446414111351	0.684286259506682	0.692487976150576	0.693932808660659	0.689282869755206	0.681293548048879	0.682432627359307	0.69189043298941
8	0.91732823249006	0.900153984923475	0.876153878416306	0.83534154080266	0.785701629586249	0.744431384932864	0.701386340245352	0.692396114516361	0.675748913154947	0.679324520375106	0.679141588210578	0.682952106260619	0.687925366738003	0.680175485862106	0.694958833136603	0.691342084969487	0.671386728105745	0.665541593893587	0.677875019959859	0.682708947656223	0.676069770622858	0.676997419292042	0.672914369333216	0.68301474796003	0.686729481250684	0.685553004260215	0.682835109001421	0.675942571255519	0.688481700870506	0.692296423156186	0.706618792923432	0.705560916807761	0.71898144420689	0.72912177506255	0.723661757375111	0.722639675154861	0.716365313127892	0.710493415295057	0.707996072638482	0.712416594010501	0.712350312544964	0.705571413036448	0.705140263523111	0.707620929110568	0.697003921265599	0.687592305180531	0.677100790540007	0.685835446903421	0.696138075539404
9	0.911553447363968	0.896946231201288	0.874240957760566	0.841391872680655	0.782453588558693	0.74522541410769	0.710729669318889	0.687869613124658	0.676238877434365	0.671902376031176	0.672385283120092	0.666991470610646	0.668299065232852	0.684757398895343	0.688580943868978	0.677901220863263	0.67341081785976	0.667081660355841	0.664131039691658	0.67595607303917	0.679406155064908	0.679465353958122	0.682707984273483	0.682775457073861	0.690460283026821	0.693027195062998	0.680259525954734	0.683387617896622	0.681786588238589	0.69785757514906	0.699263276964173	0.697694692468807	0.704206112798674	0.715179229148063	0.715817100218507	0.709902177103641	0.698015149531766	0.707588927632607	0.713922144951073	0.718005563004113	0.721153197580277	0.705671285188696	0.704899830206172	0.692447996611526	0.689705245103429	0.694044375196666	0.698188113654009	0.698147103159054	0.711598367659003
10	0.911855738449611	0.89386541631969	0.869646791565332	0.838614256301659	0.796817334320571	0.763283847698714	0.719435511809742	0.684488597419589	0.667591961920006	0.656166185014104	0.66981227222156	0.673621846617832	0.675070957319599	0.690904271453606	0.696379741078631	0.684591014951086	0.691297505087749	0.676513441555237	0.679902694358708	0.680481423632048	0.680232986691753	0.685922817635988	0.688466456425097	0.689410926805208	0.693821920827232	0.689411284047739	0.692227619876542	0.684824647889839	0.68816805819918	0.680793109428831	0.690179844836677	0.696230057219043	0.701018045463311	0.702482715898973	0.702275498015	0.697555617960111	0.701755425395595	0.704114570993737	0.709559405539517	0.709988071072706	0.712344605690241	0.701861424763904	0.704485106229033	0.691494740980129	0.69276256537169	0.704623902305211	0.705878117809748	0.716759599297986	0.715620148121702
11	0.897919416715728	0.886793286242282	0.865866564803405	0.834691737433089	0.799470978258869	0.762289039510714	0.71857079117965	0.698984567831127	0.670705465794266	0.656598297483475	0.657570868400244	0.660314213926201	0.681927109275092	0.68025427082013	0.681471847783278	0.698610649516434	0.691471842142467	0.685565875244955	0.692769888210239	0.690599943173307	0.688212323925111	0.691387666176684	0.702551905064191	0.700249429335962	0.69838934086178	0.707312594512853	0.699733932824913	0.702665082654115	0.700076688915912	0.695858657143911	0.687105635308725	0.691479539803869	0.701528079841967	0.700705831480119	0.691584409855278	0.691986964989666	0.708227974090206	0.71427367198843	0.711296338163912	0.714170632971662	0.708871005762391	0.715419729359375	0.713349484549403	0.69893292139844	0.703116012851696	0.71610828946364	0.726875223391917	0.719461080965998	0.712334533029796
12	0.888063935585991	0.879722091238475	0.860241369412911	0.832892377645884	0.797916202502928	0.766472800838622	0.747184207456432	0.708332973084207	0.681145443617843	0.66949535639309	0.653233215017707	0.650591699669149	0.670437956801571	0.667282454126022	0.678405344953555	0.689700613791292	0.687714521701304	0.695225468208894	0.700054731802681	0.700886936577801	0.714514672840801	0.707465482452587	0.712671755862666	0.709583216151405	0.725466711059097	0.717637701996299	0.716103105278106	0.710688938383141	0.709093466139177	0.703475291261642	0.693010724433347	0.693008636581645	0.699524590919781	0.70266237863037	0.696260495373513	0.698627742561512	0.70859247333891	0.718009175759115	0.710108264528311	0.701736017539394	0.709835801330014	0.699797770094491	0.703838795099145	0.706057657802858	0.706662109819771	0.71258129299372	0.705904204306778	0.722252952537492	0.722050386221858
13	0.876825235178973	0.870580471201045	0.853490641981709	0.830398086764296	0.81093769920114	0.775837037107454	0.745587415795725	0.703429623425344	0.685570426418618	0.673789836852245	0.650964404279167	0.648599006876622	0.661729580075778	0.65529685226342	0.664698761166507	0.676836035153883	0.687153928348699	0.692552548494883	0.699344143852691	0.697352645530529	0.706563898807682	0.72310169703595	0.712958916588668	0.708351534242333	0.710630895983688	0.69989473721645	0.707242839046549	0.715952063335142	0.711536354211139	0.701149588124696	0.698307869961354	0.693420924234406	0.711496868125447	0.700829595899697	0.695670858274093	0.695512992001055	0.69092348266412	0.707270406636749	0.708241142326115	0.710957324445212	0.706618764148811	0.708192885934009	0.713525709028448	0.71442810695726	0.720019907043422	0.716245754894749	0.713658084174025	0.717673807558469	0.721685185156017
14	0.863899870130043	0.860982502151244	0.84616478336999	0.823384116292492	0.805774068425482	0.777938330866744	0.747624167432429	0.718835026648305	0.693596759241753	0.668526629723392	0.650263163810304	0.652033975994274	0.642789142196596	0.649799115935174	0.657583385664637	0.663140227617642	0.666584449555572	0.671170066380493	0.694303129864426	0.708154162989589	0.718773550577984	0.717354486728737	0.711606336970847	0.701106746078503	0.692586718191794	0.698148141652934	0.699043001180987	0.697042876975397	0.698104373664449	0.695476821298398	0.700686835059435	0.706749404756093	0.701784741018054	0.693992527536849	0.703789408771422	0.702758153479437	0.709198860555143	0.696303466378178	0.693460686787183	0.69589472383886	0.694347593128572	0.705794442823977	0.707513506427561	0.709531763087825	0.710504899004713	0.71137370027713	0.711182606408234	0.71368408268036	0.716598002302285
15	0.851481115250302	0.845169158667538	0.835751980694822	0.822240133691494	0.804175610706089	0.774809631311365	0.746595797800558	0.725035879920009	0.695439186115334	0.684735559562679	0.666197349527269	0.6567791698016	0.665979837536235	0.668058842735986	0.670182642007771	0.668243182169997	0.683501347420204	0.679708264245744	0.68946029626463	0.701058708687343	0.707180474552231	0.701442125915558	0.703851014617011	0.705085900834639	0.692450545248925	0.687190250761572	0.688689657276096	0.700117897394582	0.685655791275837	0.701124654750852	0.707919858911982	0.704487538096011	0.710991324773057	0.718642578567233	0.707381249455845	0.708730529742001	0.715247329307504	0.711962296714287	0.690193383805643	0.699073862615235	0.707061540242267	0.70118488294768	0.704615792955251	0.70948287060809	0.701911004667025	0.703053852989479	0.697280143502081	0.712564208320772	0.719966211389299
16	0.841797565536947	0.833993721729673	0.828266580475494	0.815359717469098	0.802663199531603	0.780301993904218	0.753516178854502	0.739912777951221	0.715975696144961	0.697653532978501	0.674379834844602	0.673294645370616	0.672971622960052	0.661799281503802	0.67410313210969	0.682049119947041	0.685908460379565	0.703126074237569	0.695937826855989	0.698804189105988	0.692830266827056	0.68908066300043	0.687655358183756	0.693641652577051	0.693046695541171	0.691419732109281	0.694789792213283	0.695132081851413	0.70003660831585	0.704533256570364	0.706658536444332	0.710777704843913	0.712748913232807	0.716190751198734	0.712875468239503	0.703019683653308	0.701130684002559	0.697646772563598	0.700100252413047	0.683671013266765	0.686037480607628	0.680139578915644	0.690790877725972	0.694224105468936	0.695903603793239	0.691653793539773	0.701366542857988	0.708894993705978	0.710844831607752
17	0.820652001819463	0.823247293999214	0.818950331046011	0.806945617389772	0.795829517087985	0.781364292924938	0.77001602347435	0.753056730094616	0.722933467864725	0.712485765747717	0.690285882123973	0.680470857008127	0.669333408319295	0.666525802665574	0.669014661199473	0.688086901161225	0.699127776135409	0.686644633037652	0.687357615016659	0.689154667785492	0.688848983292786	0.681863982652597	0.675744277964507	0.686842915167051	0.694140708688563	0.688768322800187	0.693400093519606	0.692382316462914	0.69793586651763	0.695494404612967	0.701529506055288	0.700175982165417	0.701835524460653	0.698436562357767	0.692719637701498	0.690851896864454	0.691111586829003	0.696023533278522	0.687626322770541	0.685283281661945	0.679487181021381	0.681164670058926	0.680668695975787	0.680967399432887	0.690170399093275	0.699452952067004	0.708459863725939	0.717344615204148	0.720484293438511
18	0.806865756142375	0.810834456448756	0.812996784499206	0.802135767282076	0.798378542282872	0.785271396261834	0.766296925721388	0.749799703288494	0.725145212392109	0.715872461615259	0.698372749339401	0.682017925034842	0.680089654975054	0.668630187015426	0.67225111067805	0.683262813686736	0.694364894443153	0.692787365047445	0.694972035175837	0.689703734316721	0.677659684013877	0.677784396331391	0.682806120388118	0.68199307267595	0.67807614490554	0.673236869895347	0.680525093130386	0.697819371331918	0.688749948506179	0.685836113987569	0.695270443509282	0.695963775975023	0.691902561162662	0.688119509419869	0.686388113309222	0.687824275537602	0.686935047941473	0.692853050948817	0.685424766936352	0.685916297159739	0.681113682770098	0.680491688734759	0.673454953242609	0.680140266189932	0.681453255799214	0.695723605324277	0.69835248171454	0.706864739164173	0.711572122442863
19	0.796727172897098	0.803929963769558	0.807755902192261	0.807517967819512	0.803715754910292	0.794732276056727	0.774553085464512	0.759226608783953	0.752765590823517	0.735728892376932	0.726595493270924	0.705831025850999	0.705448021478851	0.686418511223973	0.682687771785218	0.676542721348438	0.673217115868301	0.680648690415782	0.680532878723685	0.685385035505951	0.677635345540483	0.667495424147953	0.669874734935441	0.67711871851835	0.675244400141976	0.679197636017489	0.677214056909778	0.683654124702821	0.690483791829778	0.690951398788284	0.695882631880977	0.696126984274569	0.690346762947105	0.692101148349603	0.684582974421463	0.693107731333426	0.697432807277884	0.688723618837053	0.689145754931346	0.682465009812458	0.676184817181216	0.671781185087135	0.671851519425136	0.672569542936425	0.677452513443715	0.677408641011457	0.681655296249544	0.678293051828436	0.68208577524712
20	0.789737767424126	0.794169350071851	0.796821845967468	0.792051121029189	0.795134779273483	0.789984889301529	0.774745517887071	0.766859622657233	0.748773740846282	0.744634751556094	0.736977911426394	0.7254333374963	0.709064308450745	0.694863597076324	0.694894651219625	0.6944936281173	0.685797332671057	0.684317112614472	0.684480794283003	0.686791671795756	0.685730480399587	0.679416062629832	0.673629031008475	0.672397186349939	0.684218298718598	0.679638345178	0.684102873008353	0.683836418910788	0.67971700513681	0.683616995453478	0.685973116420988	0.690715377615246	0.687657578426711	0.697450465214918	0.707786145272115	0.710676032455369	0.708196860207854	0.692264050703914	0.690038320803304	0.696011891551442	0.690546590427374	0.678784871716615	0.682194839520497	0.684669994416953	0.686603532314816	0.681340314861019	0.683144481819739	0.677713012156851	0.683469463366824
21	0.785096683333629	0.792591164113979	0.798298430801882	0.797888252682344	0.799654972139568	0.792258754187771	0.781952653806327	0.774432223585863	0.764326918258083	0.753499173828311	0.744097937255464	0.735999334574027	0.732301424836287	0.717861798909564	0.712547984425068	0.704654545064028	0.691904492126439	0.683841044171157	0.690136651536008	0.686503067242682	0.688710467873344	0.690517170516745	0.68176802253743	0.677443141001381	0.677856722497856	0.672445636496981	0.674889610506375	0.678680552349106	0.682245167562432	0.689901009018101	0.693085485881538	0.692032302562094	0.6981541887314	0.71244795174452	0.712544471756587	0.711711422494461	0.712255048992308	0.709472751408198	0.697955914318077	0.689852319858959	0.688556004213241	0.684782886826909	0.684263254896586	0.695055538349288	0.695591757331135	0.702542856119421	0.706601477746517	0.703402932615102	0.691265984885971
22	0.762210166913857	0.777976223590722	0.785271892397127	0.79043030430685	0.795211114077107	0.785964229251507	0.784158345326777	0.780857725171689	0.771767802422723	0.75960556628447	0.748302579325279	0.734785697809357	0.719559231600962	0.709316130471555	0.704445756422626	0.700906923096548	0.700917994406447	0.700511569040393	0.700087732859109	0.690470342055203	0.69705643409579	0.688418740251636	0.685509703159135	0.681014521114419	0.670948292687002	0.668748997827608	0.675918795380772	0.676979281109112	0.680496723496472	0.680122598124929	0.686858402158892	0.694449734629986	0.701648709920506	0.700269161735336	0.702460172618123	0.703145577505203	0.702852853514112	0.705642000921791	0.705924007805615	0.700669749154986	0.696645324446383	0.694775827673974	0.691599789833304	0.691729445462485	0.688146181493245	0.699578757442627	0.702902144799622	0.700784527548434	0.689870033790624
23	0.746155851780698	0.763491782120499	0.771601010729927	0.775622908945041	0.775735402064933	0.777668613296197	0.775444819605202	0.767544018274266	0.762443278259075	0.754110622610335	0.749259509467095	0.731577919542891	0.71454198400346	0.708340592330701	0.701776851594275	0.693811234626539	0.68847106446798	0.692980505954384	0.69269488689056	0.691521671586958	0.68940153772057	0.680657929590903	0.689903617127318	0.682896602791517	0.679636833020107	0.679450663715468	0.686043492644377	0.682600040254925	0.678907965021989	0.687461884267419	0.689546020175803	0.691671371368375	0.701610869569403	0.699268124475026	0.693904188595857	0.691176390528092	0.700094768646548	0.69481022490941	0.692980947532664	0.696707831419826	0.69485422718756	0.698929117413624	0.697311955778565	0.702908619823355	0.703718478028379	0.695158114639307	0.69299386981562	0.695770388174125	0.693281401759144
24	0.742735049618971	0.747366257650541	0.758963278476473	0.763031153170163	0.77436645083697	0.777301937310925	0.769813386580214	0.761404006751807	0.758450935005284	0.751020957549734	0.738277834415911	0.735748780174626	0.725388902363728	0.714763667635981	0.719076281925264	0.707549750977527	0.696356696069511	0.690053113549931	0.692075829806044	0.691345318572589	0.69635449698313	0.70161504436505	0.695420187168879	0.694510675226384	0.690716541103298	0.69244508991869	0.695469753905273	0.697976169486362	0.698568965156916	0.697356999995007	0.692444943208119	0.690331296668964	0.688072048956447	0.691023899256502	0.699789173290199	0.692442619733824	0.700075752858026	0.706520919220656	0.710783078348399	0.706181959717448	0.713347511398683	0.70239154653357	0.698139569735407	0.694376901277546	0.694726790670077	0.697755991909241	0.698386321948244	0.703394731553643	0.705909647150961
25	0.737734981371264	0.752886731073263	0.762281611420646	0.759677499049092	0.766523210092717	0.771401533682829	0.779300833303062	0.780389423017407	0.768204794169433	0.75335410545138	0.747568778731182	0.745521299885633	0.735706827731131	0.723869085473152	0.713617627751939	0.716792200954341	0.713109540870925	0.718228406226953	0.714844787055081	0.707122605284726	0.700400691232975	0.702467479809556	0.698262173268059	0.69392756480558	0.690723028166481	0.697356703850322	0.698526430105511	0.706736190240473	0.708992020395779	0.710242965265092	0.710062606663354	0.695004562521365	0.688204208454785	0.688227742127862	0.689049940711994	0.693251478554711	0.705038049706943	0.713690199293808	0.715989281050483	0.716787005121084	0.708994139470607	0.707459730950898	0.697442565329393	0.698746147904623	0.704564353325384	0.708027856774364	0.704386418139079	0.714038365998825	0.71314181598897
26	0.736092227191214	0.748765871169692	0.751424007262567	0.750743069907802	0.754314389080241	0.76141036058695	0.766786390185762	0.769695385075441	0.761546823577379	0.752935742615765	0.745989146042684	0.743354833074043	0.738374268996423	0.731672045542067	0.727673870725146	0.719388599783326	0.706036891332418	0.709442745536808	0.70255232465955	0.699453051045689	0.703674496840002	0.70300973532911	0.697359314058708	0.701536218508935	0.703429804890864	0.709723953612204	0.700512672191572	0.692745811716471	0.687952938733572	0.690032328552914	0.693389810403446	0.690626000918584	0.691150042551572	0.684617735330489	0.696004812913393	0.699159638369284	0.705404072839172	0.705509998762328	0.709860092791253	0.703799237542686	0.704700570878915	0.695938170219131	0.703126520057684	0.7026176066268	0.706977320313599	0.706752421620557	0.714919301854668	0.718051378219422	0.720530153375604
27	0.732460769523643	0.74241801115557	0.740935473403839	0.752081483958726	0.753324247173048	0.755567514831856	0.754201058668867	0.760195424166434	0.752258336565413	0.750885634870996	0.751822830941319	0.745843003316509	0.743155024994754	0.733312360678055	0.73276299288243	0.723599375434818	0.714910539973065	0.705923688778763	0.698658477598261	0.684737167892648	0.685076859157519	0.688352277799866	0.689557170145647	0.692063756635136	0.68950891483603	0.693960613012942	0.697168685514692	0.68994280557177	0.689773178270441	0.689022040852415	0.686389122041429	0.683253703398189	0.683040010048171	0.685793945063472	0.690101823973427	0.692985099428565	0.691974843611263	0.694394587150955	0.694790910362842	0.691366867630999	0.690654278172635	0.677249406138601	0.679306378098367	0.687384608817447	0.688191320539355	0.690904456974769	0.692529521507049	0.699794297231121	0.707556793218347
28	0.714093762002888	0.719366685615082	0.735893356911043	0.739242961721147	0.738314380375426	0.740628890389264	0.743980639585216	0.746281817009137	0.740196434276816	0.740660079758342	0.738095053076558	0.741202006168798	0.742420998647394	0.739762731108171	0.732639068210101	0.724355176737729	0.723127890757863	0.708419888433319	0.692579957619124	0.684215366293072	0.678340548647307	0.675331474946245	0.677119128491294	0.680975349394643	0.683215565797707	0.680842458497597	0.680800723300608	0.685281213572443	0.683179836227474	0.683932658437609	0.690029767982608	0.690006345404783	0.688224631261039	0.688053476787542	0.682149435008852	0.680447999618416	0.676499797525611	0.690535299689709	0.690781030603179	0.692831004708283	0.699128014574212	0.702721772099849	0.70002131792414	0.699343783272904	0.69984674932549	0.701450055069942	0.705923021568576	0.70765185974354	0.717131050827598
29	0.69200420194123	0.700048624410114	0.707199803415806	0.712702263938252	0.717116753172604	0.72682956864079	0.735977398870776	0.735365512918845	0.737482703361358	0.736837441550122	0.730718281865123	0.731236800495008	0.729381883158295	0.724784948725112	0.724908658960797	0.71457789043737	0.714718571952905	0.711495833654616	0.706586493097049	0.698192906532424	0.695805352939073	0.696861292626244	0.695157151700317	0.691251797992959	0.680319856981741	0.674091622787255	0.675316878553044	0.676030707505402	0.679757360779547	0.689727862935924	0.684133443077014	0.687736572080934	0.688441439773655	0.683735519189862	0.683913519199114	0.687316028540456	0.692321156285113	0.698423384181919	0.70425575444124	0.703965121561385	0.704658665628977	0.704700252699123	0.704716461605733	0.713002410550276	0.715364561841613	0.712399325049399	0.714287727575253	0.714820614165965	0.714068976467761
30	0.695408354956216	0.690534143949836	0.698975770748987	0.702965497841604	0.709593417638978	0.710634386835883	0.715731647381501	0.723919071630139	0.726021951727983	0.728189307929051	0.727299726896692	0.729337114662081	0.72306289195776	0.717828660362578	0.720781727056666	0.719980849662754	0.720444940160806	0.71122369811255	0.698562166215487	0.700873000054052	0.701571208356927	0.702407345293217	0.689366985841542	0.684025633940135	0.683301369331892	0.68237673605845	0.682313926012611	0.681122599524527	0.680801594061643	0.685891092369452	0.684398802700991	0.681039875259689	0.692847086170817	0.70129566119741	0.707515484156053	0.712997283770861	0.705918990920786	0.707926761109396	0.705917353269063	0.703455561206542	0.706684978708752	0.71085615404727	0.711616314090053	0.708083796852427	0.721253726825853	0.722067005089019	0.719719704869017	0.719362634437738	0.71230550248879
31	0.682849617658528	0.684139399377898	0.685765073777986	0.688158670438223	0.691830794271071	0.705057678009048	0.709520174000855	0.708431440894113	0.70418464080211	0.713279738588908	0.708564080946969	0.717291919277812	0.720880554219123	0.724671243387479	0.721152613461092	0.719270793442994	0.714375749379313	0.713565004112078	0.709853860516287	0.706015009405818	0.703670512507857	0.699790348215536	0.698846402129005	0.706751222726622	0.711001343665644	0.709208476905622	0.697763392869624	0.689997585797129	0.690255545119408	0.688962464667326	0.687761522147151	0.688719374811513	0.688739792097662	0.697939567478857	0.707300372308216	0.705799759655623	0.706955569764703	0.707885901896441	0.711272577149871	0.711220296052803	0.710575290752304	0.71400539976368	0.712536571118147	0.706410330680765	0.711658428240354	0.706953647078725	0.717381990257162	0.715629095888331	0.714302321777676
32	0.662429987874977	0.657764843814855	0.667508595688365	0.682226043665359	0.692795771686094	0.695597004165223	0.693104510194714	0.694340177832452	0.701736278920376	0.710722505099849	0.716858887396366	0.723727610752411	0.722235134547604	0.715191176855485	0.711252971056788	0.711160773188096	0.709686829581897	0.712135583200585	0.710732142856027	0.71318589306429	0.716949674350612	0.714435058408115	0.715407655203233	0.705945411241609	0.708225855443802	0.707436545202155	0.700583776964749	0.703846516977985	0.702801464484241	0.701673376128727	0.69718298052728	0.698638399699393	0.706419077697435	0.707603541140427	0.710694834907819	0.710828384758258	0.70754309630127	0.700792662905	0.704138392700789	0.710280849633916	0.711428732375432	0.714758256500577	0.716344434856114	0.71995400188029	0.723700710306698	0.721108622230943	0.720903871384046	0.718942672967014	0.715962781512447
33	0.653909630609904	0.662031742237371	0.673322495508577	0.680157612126508	0.686214004789038	0.694624753036241	0.698433133586251	0.708166942702187	0.708834281471366	0.708995176329289	0.713669112996915	0.711301868703485	0.71521641661642	0.720796757894313	0.716953723889446	0.717976033236142	0.717350099051891	0.717086515306401	0.71409049273552	0.714772357520579	0.710313525191337	0.708825277417335	0.70488717147229	0.704724489495861	0.701476619458893	0.703426918910358	0.707785164558191	0.701293051805036	0.694308953624021	0.701549215502206	0.700123540115758	0.6935674807919	0.70342395333619	0.701163369089312	0.699332847135934	0.705573602485339	0.70359632513701	0.708857868645347	0.704842944619762	0.700042697005041	0.698620086832757	0.700138966552905	0.706152943593735	0.709467624149507	0.717593679842587	0.710778516065149	0.711447462109504	0.704172206009977	0.704106869809346
34	0.666993121366336	0.67170068143818	0.679291345948545	0.682893738737273	0.684507569273009	0.698250367109464	0.705163710737465	0.702935472332717	0.709321068570619	0.712559059653801	0.71699952507276	0.721447529120784	0.725461897624994	0.727286826726532	0.728198507265141	0.728224372077508	0.725178190202366	0.715268896445903	0.71197413639924	0.715232429063943	0.704683084618053	0.705909579958677	0.70189875547709	0.706614578746404	0.700823221495936	0.700714710465337	0.702263293792541	0.697942286882674	0.699938246277747	0.701280852388551	0.701936499542594	0.700720961643158	0.69756968757718	0.696759158459594	0.704519242927549	0.700625370650024	0.696701217726094	0.697984246871306	0.695061533128336	0.694223352182591	0.696399230459835	0.697881213228567	0.694904248794032	0.696500581946812	0.698908898225752	0.702143731485488	0.705551334425118	0.701012982537405	0.698244899093411
35	0.661452426714591	0.670911963006151	0.674340945886384	0.678843015195986	0.690224685233133	0.699963622461884	0.701665455830985	0.708486757082299	0.71621265416014	0.717876102079817	0.720404340060092	0.720391954912074	0.721611574542338	0.724279337686539	0.729412815720692	0.729227797072069	0.726114513547116	0.722767155441939	0.722817213207762	0.716066447646464	0.710914610977371	0.714751096133172	0.712098619204364	0.720431420269911	0.716201441580708	0.719035649745562	0.722848511816459	0.721810375304342	0.720337441031443	0.72079223719545	0.714962982295621	0.721797583534801	0.714215960881057	0.71440470450645	0.708814309957819	0.70608728244682	0.709016013567451	0.711696447308793	0.710987867652682	0.708479439617176	0.706382020050961	0.703834394917335	0.706715229401943	0.699839315856153	0.696509886482603	0.695161313653235	0.695333160138885	0.689373639341349	0.686716535505181
36	0.665513335357043	0.67294917014772	0.674049401349115	0.67845073854502	0.688505715040069	0.695700260238808	0.699579014780057	0.701590059239384	0.701316019967236	0.705168637229603	0.712327662569655	0.71404450771681	0.715797293468982	0.723591256367855	0.718820557040231	0.717949476532155	0.72142822314328	0.720038990248839	0.724147308999269	0.727980570599671	0.727703632336245	0.723183143735506	0.7209038823999	0.726529613437907	0.72961528755608	0.732194850836231	0.728511984550299	0.725302637994497	0.724778020499984	0.71987452273559	0.717909301879364	0.713108075954206	0.716159626700776	0.716549700040051	0.718067235053073	0.716493837172541	0.7211033883222	0.718394152501754	0.713669447501821	0.710265335710561	0.70608056129247	0.710096675952626	0.701982062926755	0.698224224022732	0.693021262968155	0.683484688318082	0.677642138719597	0.679711014784465	0.685414842587481
37	0.659293976725656	0.66685217841511	0.669819544830219	0.674663789472042	0.674154196992476	0.68550583308161	0.690726932289271	0.699701365029412	0.700238443811872	0.70191535273406	0.703236236801485	0.702080331431952	0.706697104880869	0.707322871322794	0.715665499895898	0.718261401567262	0.724990631012625	0.726555562943892	0.732952091025397	0.740153583095854	0.737038624440999	0.738311482236303	0.737125200305337	0.736707395600083	0.738500128498883	0.738196044470518	0.738094988796747	0.739296381357013	0.734240840467059	0.733868999799456	0.732453628901773	0.7337261590622	0.732367326065904	0.725144025867181	0.71959562042874	0.716254425048845	0.715686302816903	0.713253096688075	0.711972139893898	0.703104517309352	0.703625329863966	0.712285542815443	0.711498262902868	0.70977683680412	0.701899065397263	0.702399347299418	0.697027583697693	0.695323565300012	0.690950345837755
38	0.652459401554918	0.662706219451408	0.661597871785545	0.659022010654017	0.661299169151887	0.660993879266084	0.665660945089728	0.67524057566615	0.679601479885192	0.687470780808139	0.693780007302741	0.696262759768935	0.701975776772545	0.706314639833621	0.711616827221873	0.715240879942988	0.716744727358821	0.718228848674946	0.724050919940192	0.730004264992228	0.734361679304589	0.742034351358629	0.746081452837981	0.742067315221016	0.741161986595495	0.736854460347094	0.736255708955244	0.736393684397221	0.733093413912832	0.743200080477403	0.737930295149722	0.730520925718922	0.72590845009138	0.722943709390043	0.719025156742442	0.71696768706619	0.717503337775703	0.72029427064808	0.720992554020282	0.716264529760523	0.711772937165052	0.709463399397108	0.707779815819999	0.705990737490331	0.7081103013847	0.70345186025623	0.697572806554313	0.691364449558292	0.689243922578125
39	0.649718756566283	0.650312463979773	0.652887027878354	0.652926097817906	0.653904276942738	0.656024318470218	0.665214011341424	0.669315140144553	0.674174505633853	0.674963643346534	0.680822256500606	0.682626355200354	0.685592833978259	0.691309598370113	0.695765959862453	0.701441566281053	0.708776832068544	0.706932029751299	0.707349213539477	0.710511846726222	0.710317309858581	0.712522545635154	0.707505947294408	0.704421244663695	0.706988903411433	0.71097100076484	0.709699103709983	0.712368681672536	0.713678063116303	0.716600275184398	0.71662778707755	0.714555182378251	0.71527924994619	0.716702977607493	0.708051226040309	0.709094463336912	0.70689956162622	0.707753106574024	0.705907251872061	0.707141469907015	0.707847111320941	0.710360144245284	0.711701335662333	0.703966093764124	0.700224364437605	0.701806403781472	0.702970576246006	0.698419799422611	0.694800501008681
40	0.654294303409941	0.650561494164927	0.650315335957618	0.653698307673393	0.657310936855566	0.662058354141818	0.667185326023577	0.66729533565424	0.676338910506122	0.6770248317281	0.675826834446312	0.679217152803923	0.681366162990885	0.683993748940245	0.68447870961871	0.684549957599633	0.684380602649456	0.685678648085836	0.688011373131663	0.686565175953906	0.686437087443533	0.685681092203322	0.687110934087235	0.688287131068218	0.694932452815501	0.693976977183319	0.695820891732091	0.698186660049063	0.700264853052577	0.702363310429863	0.702314210608284	0.70271725193981	0.705776442406791	0.70690832152025	0.709608229408213	0.704210711285409	0.704401391831098	0.705976851865541	0.707316216955804	0.704307644890289	0.702134027328836	0.702617590287973	0.701658462073607	0.700156961786497	0.701923154225241	0.699232169634065	0.702863681072275	0.706334837886826	0.704665639019898
41	0.646601981068382	0.645612036168892	0.648368423763674	0.650546548610672	0.650853999836824	0.651510072675	0.658073776699551	0.663608677791242	0.668741260213864	0.672001052792703	0.677656367581623	0.676912646681665	0.683300097940034	0.684648560349314	0.682031127488137	0.685425806855601	0.682945364431792	0.686904574591042	0.684459018156927	0.681767533335281	0.679178672820525	0.680580964350873	0.685151602838774	0.68712698268365	0.685874284811715	0.688660131233244	0.693401026285863	0.697639256683921	0.702519519602768	0.704611943710788	0.708758890899223	0.708741026978856	0.707012517070201	0.704697429973133	0.705092897782497	0.708053262034335	0.707309575563661	0.711536040225703	0.708588660358117	0.710254810963292	0.705740423242842	0.704825807978294	0.700853276907772	0.700378543127181	0.695899829485751	0.695680937087797	0.693714335873585	0.692380683267515	0.690345232565929
42	0.658475245210616	0.662569751904828	0.665972358449875	0.66788349961667	0.669268415618214	0.671420412353772	0.669593395904071	0.671203704944202	0.672870438152736	0.669895583097515	0.674700567496744	0.675192628525395	0.678586676156796	0.681709406628878	0.683444637694325	0.683070503494649	0.686796191924088	0.692850788303318	0.696877516259875	0.700770432280299	0.696868823882368	0.700751623379833	0.70214833688387	0.706858513457051	0.708406221366907	0.706369075933607	0.703342477418161	0.708420067968517	0.705970784458543	0.70642445775027	0.706286514688279	0.708491224665206	0.707742411249281	0.705207060979013	0.708645394499792	0.704773562413706	0.703455988862736	0.701247955802508	0.70068561112726	0.695595384390194	0.690747450162675	0.693226111205324	0.692546971647153	0.694870395587519	0.695702977637175	0.692859883575495	0.693883270446699	0.689948605253496	0.685278849644849
43	0.673716558858537	0.669425395984598	0.663832690644325	0.66250092320449	0.664746951435191	0.667553352221492	0.67001209976675	0.673834032348608	0.673135338853862	0.678436810108309	0.68148119413831	0.688943043104072	0.697110182729972	0.697775420410259	0.700588667054829	0.704554068547641	0.707819372970067	0.706939677407724	0.705251458427883	0.707870547723526	0.706865493579276	0.705904794539363	0.709445082234285	0.710956214609709	0.714675693009707	0.716534433057663	0.716811938979319	0.714652257667235	0.714186325674995	0.715875984099244	0.715679909855791	0.714920466466188	0.715742389742364	0.714590903811882	0.712965398009395	0.714586595091465	0.714915601366169	0.711747823492611	0.712666989199034	0.713014332658234	0.707506721486662	0.705976343306631	0.706379949341296	0.702289272360047	0.70592286899916	0.700779391454663	0.699437969867074	0.692171939774401	0.697252317073508
44	0.681105001238405	0.680395025400165	0.672528998955873	0.675693545390418	0.679071014845111	0.679556931071609	0.682474486333732	0.684857212399999	0.686547073511782	0.691844676905995	0.695460302344701	0.697316544963445	0.699798129332005	0.70057542896859	0.703233492226812	0.705849913703385	0.706869895877767	0.707300137180765	0.708417582594537	0.708071113216668	0.710993117824739	0.712033514330942	0.710306375903908	0.706406247620382	0.703625168172122	0.70252593916047	0.701409998201025	0.702623746007756	0.702598486339731	0.702178019038448	0.704419862438379	0.702572671355249	0.702363187918963	0.70025024511504	0.700707404840436	0.699159979324052	0.697234346163517	0.698113321550706	0.697033153755426	0.696492239189257	0.693192978349716	0.696921000485117	0.696883886072273	0.696229223750474	0.695805505969623	0.700054091229876	0.697099177444877	0.697033464266582	0.700258017506408
45	0.687403797083958	0.688115833018291	0.686826116774036	0.684394108513834	0.682649893500805	0.683409757960922	0.692575141196139	0.695495529125438	0.693967027850835	0.697913426212226	0.701312633925226	0.704871643751232	0.70824945260391	0.705952951112573	0.707241639545851	0.71364123134706	0.717517877202379	0.719820064892605	0.719450280080501	0.717242748869702	0.716505444461098	0.719760668094272	0.718890093246903	0.716443961088723	0.714522322687158	0.714756956862569	0.713356657681124	0.711296175256553	0.710308962069145	0.710500968558156	0.709717394567669	0.707273710144693	0.707138102386611	0.709847587526158	0.713447792578555	0.713743231110907	0.712328962664521	0.710379940972256	0.712971947434921	0.711996524918112	0.710882776114999	0.709832453325135	0.711837990817053	0.71295854625903	0.710822388481027	0.707932691237203	0.70582709551275	0.709174167487108	0.708670647723903
46	0.693682402609671	0.698525072499647	0.703001529573653	0.704228536197607	0.707523835066156	0.710608504810019	0.713531410608317	0.717086783402757	0.718874306256875	0.721328212048317	0.720687066193823	0.724563977213033	0.726048700375123	0.726931196387242	0.726668175540762	0.72548801266091	0.72423074286859	0.726422536961534	0.728707208050052	0.729534500625342	0.731270497495363	0.731404101742784	0.731406794919118	0.732247467041114	0.736415593468796	0.733506935651912	0.733863146273108	0.734696242230769	0.733362878213849	0.73663798456759	0.73774205687027	0.735264255319238	0.73075268195578	0.73102310497754	0.732296008559467	0.728972178230232	0.725503961220397	0.725478198808148	0.727385223028345	0.729021511869156	0.730824057478838	0.730231526838917	0.728938936406918	0.724712610327972	0.720797132452258	0.720226200831584	0.722624693608778	0.720049829797379	0.717018800287534
47	0.702672530153425	0.702962548602741	0.704753041347796	0.707862816374917	0.71242411656182	0.716515477970266	0.722398754551031	0.724491663569574	0.726307493589469	0.724707739666057	0.72920972564615	0.729898119813956	0.730500299119724	0.733532350557308	0.737435333947609	0.738999379122943	0.744583416229975	0.745110837371327	0.745121895103208	0.746050283572782	0.744896724261797	0.744288678820741	0.745932408154334	0.74816709436296	0.750197851885892	0.752551038608704	0.751580292578133	0.752778785304488	0.753711878124986	0.752352306090583	0.752164489230179	0.748701633574889	0.745117400673033	0.746524458432378	0.746908117039797	0.746695396584494	0.745118482873155	0.747794791442853	0.747126578504709	0.748223734194078	0.75087758543731	0.749513867106079	0.750310825820181	0.751032424171116	0.748998570465579	0.749655311444911	0.749335006975109	0.751614902378047	0.74974197121141
48	0.719560093670995	0.722709662555553	0.723749007086922	0.72586324072523	0.725049115984457	0.724523949967567	0.725778918881566	0.726147279500527	0.727409730872352	0.728276586092183	0.728743683035981	0.728857086409391	0.732159724701996	0.737194352063417	0.73637498809647	0.740195154277735	0.743934400080243	0.747549641184498	0.751075419933514	0.753091378101913	0.752690321693418	0.755451922931265	0.753360974580514	0.750953477483905	0.753196933535314	0.755579320563434	0.755226081013225	0.756542305772694	0.757705161915907	0.757669553000678	0.756338728658001	0.758016201319395	0.759468390553906	0.760162499770737	0.761375218246922	0.75945886594073	0.759177117699987	0.761409681190075	0.763294200475103	0.76261159769413	0.763037301112951	0.762344698438649	0.761076534925913	0.758040163555966	0.757844214694437	0.757725219458586	0.757161389542847	0.759797215137385	0.761037626145137
49	0.7361515157291	0.737152286954423	0.736892226783647	0.738521244192971	0.738922551490562	0.739048932866318	0.739028251872777	0.739543547422636	0.73987022934653	0.741294875208034	0.740538007178171	0.740903703984216	0.741258217044808	0.744462978669748	0.748027160134536	0.751830507800446	0.754026549450116	0.753851927618523	0.755023525454072	0.756294576143949	0.757118878190519	0.757839980856059	0.760577794258569	0.7621625848418	0.76358968691567	0.764533700508387	0.765308422445353	0.76380626365057	0.764057530924573	0.765791635466888	0.765093787268	0.766645303505355	0.769572685853454	0.771832587660463	0.773520926475264	0.77466062547041	0.776408998759346	0.778038051275307	0.779452783688387	0.780731680029137	0.781892328847244	0.781055889688752	0.782886595417932	0.782032728626627	0.783494868372449	0.780583843729955	0.77941333182077	0.78042058221588	0.780554231060926
50	0.760380924961514	0.762299911236676	0.765043208771856	0.765800267243237	0.76609705880334	0.767532816995907	0.768608341249035	0.7691079009624	0.769930469621473	0.772416370978981	0.771998660926594	0.773315682710043	0.775669317773371	0.777926218698422	0.781191237761695	0.784935542295805	0.784981796116994	0.784816785286186	0.787022518393745	0.789449930396982	0.789590992488952	0.789137747783854	0.789490045899327	0.789822338088719	0.788901505289763	0.79012226244011	0.790084866919237	0.789876869851454	0.790645625930158	0.791771556183546	0.792146786445302	0.792442086119436	0.793168273088561	0.79365790688219	0.795089721823445	0.797093579827818	0.7997907765537	0.800779723442656	0.799752881665568	0.801022481366288	0.80467160939299	0.807945694197717	0.808378639482934	0.807997166730986	0.807308372279656	0.808322446204778	0.808069798615698	0.806108670923212	0.807555644706794
51	0.802265438719669	0.804138569135095	0.80587479504216	0.804137410568488	0.805374413383207	0.807420910321088	0.808205258515194	0.808600789481168	0.807914651922132	0.808609387953096	0.809639494903834	0.811300027201379	0.811196335716597	0.812311419512765	0.81405772863738	0.81709492314426	0.819756209997745	0.822537221878033	0.82353414882021	0.824450928202698	0.82531170636788	0.826081174718492	0.826764740929664	0.827390404074396	0.827824507024778	0.826068108582709	0.824220902193293	0.824689359212674	0.825708244655372	0.826831196676921	0.828196680268291	0.829526292478104	0.830436423699226	0.831942832494245	0.831717411257865	0.831515134963882	0.835072621348887	0.836360471553199	0.837251768982093	0.838141711535888	0.838702076988658	0.839301192456601	0.837952830475381	0.836166676637524	0.835412948131193	0.83613831861857	0.837004724969571	0.837688815928977	0.838543793425734
52	0.838596068510468	0.838441736930396	0.837839208773019	0.838536169552854	0.839194455576595	0.841192218595547	0.841620496034463	0.842913256655199	0.843911596089805	0.845898877746911	0.8461043401724	0.846433839341282	0.846826600720199	0.848134994213059	0.84928494327618	0.850830662108537	0.851568979543403	0.85214468002795	0.852127137080093	0.851775629991678	0.852725311679416	0.853830572012663	0.854596348251941	0.855492446697699	0.85642784261153	0.856428134097555	0.85685956382873	0.857903898093039	0.858960442507258	0.859868057851763	0.859790754405404	0.859671812890918	0.860617343759925	0.862952784238531	0.865218815851297	0.866298795479555	0.867211888427147	0.866687598660549	0.865499011211481	0.866917817556465	0.868568139971278	0.868444606247691	0.869696012067632	0.869641426549803	0.870649629427039	0.871537515463634	0.871949583392323	0.871795182835312	0.872288216666499
53	0.875452979739169	0.87496855998073	0.874427309087025	0.873783436457747	0.873114402016703	0.872419993283779	0.873627284312898	0.874073788350853	0.875164196565892	0.876123201405411	0.877113920140215	0.877769313672603	0.877850237826812	0.877483572818116	0.878321305694827	0.879614795942095	0.880397190132045	0.881249542049505	0.882136229980511	0.882703686114605	0.882995144627193	0.883194467558644	0.883453489224869	0.883772324817172	0.884160577939921	0.884148967892609	0.884865190259536	0.886033151080565	0.88647579919646	0.886895116199731	0.887581477633131	0.888298890625903	0.88891007618507	0.889531075928298	0.890159079556581	0.890791301348319	0.891424996747628	0.893203963834541	0.894255576037144	0.894578123350221	0.894851196834086	0.894922780059282	0.895227784882142	0.896557527793451	0.897366442380428	0.897994069161265	0.898470421463361	0.898763538605758	0.898571809814349
[truncated: 70 more columns]
