# Supplementary material for: Reconstructing spruce budworm outbreak severity: a comparison of paleoecological and tree-ring signals
Source: PLoS One. 2025 Aug 12;20(8):e0329406. doi: 10.1371/journal.pone.0329406 (PMC12342301; doi:10.1371/journal.pone.0329406)
Supplement: S8 Dataset — (ZIP) [file pone.0329406.s008.zip › BoisJoli wavelet data/Coherence_Lepidopteran_scales_Percent_defoliation/coherence_wavelet_wave.corr.txt]

V1	V2	V3	V4	V5	V6	V7	V8	V9	V10	V11	V12	V13	V14	V15	V16	V17	V18	V19	V20	V21	V22	V23	V24	V25	V26	V27	V28	V29	V30	V31	V32	V33	V34	V35	V36	V37	V38	V39	V40	V41	V42	V43	V44	V45	V46	V47	V48	V49	V50
1	-2.08994304946507-0.0988826763798i	-1.62965050032387-0.14809300168365i	-1.01548649241608-0.14390545005188i	-0.527169111712598-0.110637532351717i	-0.2472565305981-0.075097353441289i	-0.11992455798905-0.048470891673156i	-0.069685365084621-0.0316867892072737i	-0.0509249293517192-0.0234651598214427i	-0.0427577611616234-0.022843114462491i	-0.0354159648243021-0.0261077801067843i	-0.0266729014029277-0.0279899253147118i	-0.0184514482452286-0.0259392959425649i	-0.0131450358510483-0.0198354827508152i	-0.0115133035554572-0.0124445879852477i	-0.0113442538498403-0.0077037890565486i	-0.0102163490618611-0.0065553194424698i	-0.00650598967629129-0.00789584143054819i	-0.0008037327937866-0.0108925299287043i	0.0030490525663767-0.014017992849178i	0.0034495202558171-0.0157312255776705i	0.0011360227435045-0.0165915121997555i	-0.0032153815307611-0.0167510821212685i	-0.006842638534255-0.0154327873890347i	-0.007944879500628-0.0133497416315484i	-0.0074961802855401-0.0111636362543539i	-0.00621249852283678-0.00914362841063806i	-0.00455280589307147-0.00812751750185934i	-0.00323939830627063-0.00832448882714064i	-0.00235757448604351-0.00909771889962248i	-0.00194043499848415-0.00983205897567835i	-0.0024419711361918-0.0100608368486458i	-0.00362212159306808-0.00935235003637805i	-0.00445123742811833-0.00795590755904037i	-0.0045089178462497-0.00660228907709075i	-0.00374778976823943-0.00535982547189298i	-0.00226306511474727-0.00452112770857921i	-0.00104092365926263-0.00466818194398131i	-0.00056593062528246-0.00555164742651906i	-0.00027682824383322-0.00670332725574939i	2.238133083334e-05-7.69743002464067e-03i	0.00029057309679419-0.00792237146884448i	0.00038351305780409-0.00720569586513686i	-1.517196219804e-05-6.21734230521993e-03i	-0.00084237859914834-0.00567719382483531i	-0.0017343812243948-0.00586762233148611i	-0.00215509903205812-0.00668831598987317i	-0.00171048190463173-0.00755642818758656i	-0.00057666754714519-0.00778054275198597i	0.00067697057946718-0.0069243409639018i
2	-2.71450001824102-0.11773502817834i	-2.06619390748513-0.16356380268903i	-1.21525496948669-0.14685367432569i	-0.565049271144595-0.102288694168529i	-0.219943487731673-0.062124587218687i	-0.0831285709702874-0.0355041995367775i	-0.0403982377964379-0.0197964339749588i	-0.0300154951756413-0.0123969242666502i	-0.028065921462297-0.0129567854255755i	-0.0246924258665096-0.0180449745423396i	-0.0180698936026288-0.0217582529956211i	-0.0109647822237174-0.0210466225860378i	-0.0066201417972757-0.0154625226097701i	-0.00623923796843504-0.00791289813653319i	-0.00740473566745199-0.00299746742578302i	-0.00733699590421416-0.00175185528943559i	-0.00399381612541195-0.0028514728116434i	0.00200946721698813-0.005745844613237i	0.00597129351213645-0.00896158155671622i	0.0060674075728651-0.010697175421601i	0.0033247732804874-0.0117895412013007i	-0.001660885858608-0.0124770853664261i	-0.0057241728763208-0.0115553379548768i	-0.00673780716974005-0.00971556600642752i	-0.00611259586717388-0.00770131993594431i	-0.00475823826897142-0.00571144048769409i	-0.00305283091704137-0.00476397995832537i	-0.00177186970044129-0.00518125551143561i	-0.00091129472889997-0.00620427936803915i	-0.0004441400718218-0.007178309554135i	-0.00103401304721903-0.00763602373173169i	-0.00248411897125879-0.00703479941962318i	-0.00355135218818416-0.00566293066289953i	-0.00377153509391017-0.00438695577206663i	-0.00308517005789317-0.00317675170576297i	-0.00152708016755491-0.00230850748372796i	-0.00028869651021778-0.00251722004541211i	4.004984830392e-05-3.5121525043124e-03i	0.00021226543506182-0.00476232272596524i	0.00048510965034577-0.00585846567766228i	0.00077313636874311-0.00607847082811396i	0.00089759970666248-0.00519055189404144i	0.00046875527735803-0.00401606276004967i	-0.00046559221932189-0.00340633994961295i	-0.00150140110032007-0.00366032692972683i	-0.00202307845921954-0.00466048353082889i	-0.00156141377800474-0.00574943451845993i	-0.00029017288981074-0.00613103702993528i	0.00117476965471151-0.00524719099635526i
3	-3.16097062798768-0.12277451858162i	-2.35577371757661-0.15169934403322i	-1.31437169117486-0.12087899363873i	-0.54743343562204-0.072353510551681i	-0.169968808613952-0.037283447554695i	-0.0412022644055908-0.018303687174983i	-0.0119014587198208-0.0079977717483064i	-0.00993021466386763-0.00279185648657081i	-0.0127697421265492-0.0036846658193678i	-0.0127811028976256-0.0088356175203052i	-0.0087573219089268-0.0131324292522185i	-0.0035226502690989-0.013728040681849i	-0.00043151183630496-0.00980840895052629i	-0.00093025259399271-0.00362001507257437i	-0.00289154688111032+0.00053500447973232i	-0.00375314666756344+0.00180299553458685i	-0.0014062154831043+0.00150557460229909i	0.00368721653489985-0.00043573619909278i	0.00680488077062412-0.00300477962859313i	0.00641065987102182-0.00432378337853684i	0.00381938265729261-0.00538208117516507i	-0.00070061670997219-0.00655909405661165i	-0.00424980266719276-0.00633942507923137i	-0.0047791409694716-0.00520538654573486i	-0.0039993303237087-0.00383402623180697i	-0.00284125240879731-0.00226428768700723i	-0.00143707059011641-0.00152548463304421i	-0.0004611030728512-0.00201869871414131i	0.00021211876539895-0.00298706851993601i	0.00070474270946959-0.00390032268898922i	0.00021500808356273-0.00443829776137916i	-0.00117854072454806-0.00403208237735095i	-0.00223398087258564-0.00294399702323226i	-0.00256440381887412-0.00203688511133121i	-0.00211731970499611-0.001141327061393i	-7.94846373768452e-04-4.30839514648843e-04i	2.28483435224879e-04-6.71249454453428e-04i	0.00035029028862523-0.0015602632210643i	0.00040141440766855-0.00261247278141243i	0.00063270850007596-0.00356896281533011i	0.00090601270492283-0.0037309574114985i	0.00105332223940366-0.00282696515458834i	0.00069481739621922-0.0016888238786645i	-0.00014109688110571-0.00112942680464675i	-0.00109924853342477-0.00137899544029707i	-0.00161938179460775-0.00233009225802597i	-0.00125523256873832-0.00340378768294125i	-0.00013893312229401-0.00388028936915452i	0.00122306104916617-0.00318114960726004i
4	-3.36669369308077-0.11567602226413i	-2.4789782652301-0.11975604600047i	-1.34071242405094-0.07840511150719i	-0.521809441276705-0.034755136422037i	-0.13863561969247-0.012096331442025i	-0.0211898386776614-0.0047396341686558i	-0.00038111615449698-0.00169023784981694i	-9.65002718354629e-04+7.11613506315879e-04i	-0.00402607508718952+0.0003156756855837i	-0.00488982974837529-0.00302236256545845i	-0.00266303666271077-0.00614453492512719i	0.00078546727072894-0.00715986519318567i	0.00288234394936358-0.0051307028812926i	0.00226171532540018-0.00113855659274409i	0.00039977550518296+0.00173239781424928i	-0.00078703547295219+0.00300013762542586i	0.00044566850922185+0.00367562798877215i	0.00379113635302907+0.0029448164418259i	0.00538795814557757+0.00121630287919533i	0.00442916957695874+0.00037606933503698i	0.00243322512424534-0.00040959764781819i	-0.00071555837854269-0.00174966857777464i	-0.00301002897529761-0.00220522609012618i	-0.00291006093742412-0.00192935792567206i	-0.00210196982545689-0.00137911107506727i	-0.0013232034379388-0.00043484544665519i	-4.11759137741786e-04+4.5794033557211e-05i	1.55224458596165e-04-3.32060546931836e-04i	5.68550758830664e-04-9.40652244588532e-04i	0.00102884401715093-0.00148897671304024i	0.0007655039662919-0.00189696187211314i	-0.00026784841301318-0.00167466407403586i	-0.00106642466478426-0.00098801507590335i	-0.00141491432277496-0.00054817717421847i	-0.00128553222543765-0.00010112546342533i	-4.29119664616693e-04+3.14441710706173e-04i	2.51776727459585e-04+6.8577822224528e-05i	2.47899668058198e-04-5.54281019099881e-04i	0.00027184118183171-0.00121189759723264i	0.00047961146611122-0.00186355057414302i	0.00070062043958844-0.00195909166179786i	0.00083104155874148-0.00122422220323314i	5.98096745674018e-04-3.45440107682995e-04i	2.30028300763967e-05+6.2835947290975e-05i	-6.57656744123972e-04-1.05475635290167e-04i	-0.00105939691207262-0.00077651289724413i	-0.00086137974141384-0.00157508536625529i	-0.00014299666211794-0.00201630016511513i	0.00080790135763171-0.00162653827796212i
5	-3.37232028047494-0.10490997576981i	-2.48689562573487-0.08604450801586i	-1.34872685154923-0.03991677440214i	-0.528206118057095-0.004840365583149i	-0.143849541289667+0.006080216412926i	-0.0252792139121508+0.0043733030324676i	-0.00255634286643366+0.00168658041834898i	-0.0005099232276457+0.00111224532713712i	-0.00118375413621511+0.00065749040575477i	-0.00131449552122574-0.00079074648178496i	2.8720199606e-06-2.13774606645625e-03i	0.00213005906280654-0.00277028369163221i	0.00354578638212512-0.00204002237952401i	3.1054571976782e-03-4.528284084146e-05i	0.00166352176146751+0.00167440470449407i	0.0006258539836162+0.00300729380960112i	0.00119652321566647+0.00436378559419577i	0.00295543443897204+0.00434105981911717i	0.00318247860676783+0.00295336467925883i	0.0018044740594051+0.00221351827949837i	0.00040691062991826+0.00179942913959597i	-0.00123193172334541+0.00078172133552371i	-2.16967307962521e-03+2.48597559533e-06i	-0.00162031887908335-0.00037763542892463i	-9.29525252380852e-04-4.72915739151201e-04i	-5.1824561930846e-04-9.2162845365199e-05i	-3.801429945626e-05+1.63325193159776e-04i	2.35602547592025e-04-1.1223615437868e-05i	4.51031415185744e-04-1.84102376325711e-04i	8.09023463717801e-04-2.96491294379805e-04i	7.41510752976001e-04-4.77932034759756e-04i	1.47591607511019e-04-3.85076607972808e-04i	-3.31826539893801e-04-4.7526146855138e-05i	-6.50904070592622e-04+6.3371742032283e-05i	-8.0155731852296e-04+1.59684416255355e-04i	-4.45431491251258e-04+2.85013291547966e-04i	-7.5116181103657e-05+5.73052234190553e-05i	-4.7362932265453e-05-2.8846601369645e-04i	5.8298812274127e-05-5.8983018386873e-04i	2.54422306476671e-04-9.63286604805864e-04i	0.00039173228261482-0.0010361722426663i	4.5975497653431e-04-5.65005584968194e-04i	3.34864836835082e-04-1.7301304639093e-05i	4.158243661607e-05+2.29090110504472e-04i	-3.08943441003535e-04+1.69237955761869e-04i	-5.3236538086157e-04-1.58686422134584e-04i	-4.70880969178343e-04-5.90563934436165e-04i	-1.74468403050503e-04-8.96338615496826e-04i	2.714255585324e-04-7.69131698307614e-04i
6	-3.26845189582319-0.09960738382581i	-2.44521603985961-0.06676091228113i	-1.36988861136211-0.02013359776205i	-0.569695803136899+0.008912873788999i	-0.173455434883432+0.014487443399076i	-0.0379457226184859+0.0096902514710058i	-0.0058463956997084+0.00475365187517347i	-0.00058788669896269+0.0020693858519203i	-1.12531972517253e-04+7.5824850326099e-04i	-2.421964469921e-06+4.9863203282674e-05i	7.34903688441599e-04-2.00491611305556e-04i	0.00206903718134435-0.00037221768332932i	0.00303077347266988-0.00032161495482152i	0.00253227294695113+0.00029473502314336i	0.0011092284023319+0.0012549141070563i	0.00022034097830692+0.00277745392862496i	0.00076935359555504+0.00451587230562429i	0.00192170274711919+0.00458399072329459i	0.00162691301745022+0.00290464950313867i	0.00010642631150355+0.00183332515674101i	-0.00105914651440179+0.00179558149830448i	-0.00172307641656313+0.00152370585499162i	-0.00167645153465084+0.00088478265292841i	-9.04367884542634e-04+1.9154852373334e-04i	-3.66403059638953e-04-2.57278368349204e-04i	-2.01036185795857e-04-2.42772043886044e-04i	-2.373795312407e-06-1.39139583129934e-04i	1.37593030808285e-04-1.40686567707433e-04i	2.71616133516628e-04-1.2183049698865e-05i	5.13086506343698e-04+1.5770438920628e-04i	5.44722533878171e-04+1.36830515166107e-04i	2.80920712651617e-04+1.23120632635456e-04i	1.8257937938668e-05+2.19824234805569e-04i	-2.92293296406793e-04+2.07114786641393e-04i	-6.28418077367872e-04+1.73222206627783e-04i	-6.39611863111749e-04+1.55914964212824e-04i	-4.4637001066209e-04-2.186539183062e-06i	-2.71739126550393e-04-1.56336431433021e-04i	-4.4971345524247e-05-2.94768166649004e-04i	1.18059918898856e-04-5.51163163802785e-04i	1.51188747795931e-04-6.56933183352923e-04i	1.40012695519936e-04-4.09740476588292e-04i	7.70908545137703e-05-9.56354263095211e-05i	-2.08917956945182e-05+5.79321735420706e-05i	-1.28539991361439e-04+7.4060430638395e-05i	-1.95966849054634e-04-2.7449638772936e-05i	-1.89070991571363e-04-2.04089375726814e-04i	-1.56860576014873e-04-3.76443316147215e-04i	-7.8500361545674e-05-3.69713847229325e-04i
7	-3.13176869499877-0.1045785145884i	-2.3950373951905-0.06771170435984i	-1.4068501587915-0.02280418932961i	-0.63222953393598+0.004360405905609i	-0.215283425109826+0.010372248282744i	-0.0534071329348875+0.0072022207939877i	-0.00776387526470427+0.00371029579574514i	0.00071907290155265+0.00162228982308651i	9.20020375332314e-04+5.39636342245401e-04i	3.87512089969902e-04+3.10332312394145e-04i	6.18595241694065e-04+5.92313066878351e-04i	0.00163423805723187+0.0006682656313037i	0.00240808580763459+0.00029427108140809i	1.65942976643427e-03-8.240324848982e-05i	-1.73088752646154e-04+3.16926105702522e-04i	-0.00117716346338453+0.00212910787736565i	-0.00030873497299833+0.00429486869620477i	0.00119484263633295+0.00432282529141532i	0.00123002369873016+0.00209733474675749i	-2.54046712394695e-04+4.71246969084137e-04i	-0.00165181180051407+0.00072464873237218i	-0.00205905916740644+0.00138872136562665i	-0.00146375260909075+0.00127449141383876i	-5.0257859838373e-04+5.54407485200686e-04i	-1.98328480949359e-05-9.35107400612238e-05i	-2.023475226819e-05-3.19024199373633e-04i	-5.7116907770129e-05-3.06229142606348e-04i	-1.9281516770982e-05-1.87282284428822e-04i	9.67245445414999e-05+9.53059150963801e-05i	2.86010927993476e-04+3.67356991387619e-04i	3.90376098439812e-04+3.77041894878417e-04i	3.36864286824911e-04+2.29525821435607e-04i	1.69931667200172e-04+1.35615130938219e-04i	-1.88088841407892e-04+9.7822123541406e-05i	-6.51104773613641e-04+1.16328997991749e-04i	-8.58156495148526e-04+1.61288149117783e-04i	-6.90708019468703e-04+1.51668632222302e-04i	-3.22463689672448e-04+1.01086657681113e-04i	1.14517696946888e-05-5.5499829499529e-05i	1.08290533108538e-04-3.46266825542879e-04i	2.2752172355724e-05-5.09883317845444e-04i	-5.9841443479322e-05-3.80835704556046e-04i	-8.9165803420881e-05-1.56531152380842e-04i	-8.42366596139073e-05-2.28817501935787e-05i	-6.83301824061103e-05+2.02313828907205e-05i	-4.62206203718256e-05-5.2584439660769e-06i	-4.39047956502215e-05-8.91556844249181e-05i	-1.17701708176019e-04-1.93074600994318e-04i	-2.12654086862099e-04-2.00189024591576e-04i
8	-3.00276219256672-0.11967755092983i	-2.35352704737781-0.08529692127381i	-1.45542357473753-0.04258558984122i	-0.709342878971848-0.014062855306201i	-0.271578090316849-0.00428064398998i	-0.079976540196529-0.003543998441885i	-0.016171558029842-0.0033533230170072i	-0.00079970425700417-0.0021664317009302i	0.00082271767251873-0.00100966934954203i	1.43860154725711e-04-9.4745696276356e-05i	1.87819443664254e-04+6.75603027905089e-04i	0.00126587151152242+0.00090811613547918i	0.00217110006074325+0.00020645561273689i	0.00135567964265238-0.00097400441822986i	-0.00086586282463539-0.00108988438748405i	-0.00221243673570191+0.00102753593508038i	-0.00117810655133819+0.0038403472588902i	0.00098596513799827+0.0041277215178688i	0.00174506147211078+0.00151142728789169i	3.50492108650651e-04-7.37556431888828e-04i	-0.0016022164541799-0.00045399557395404i	-0.0023235113314857+0.00101667591655485i	-0.00152497493910252+0.00162447152635078i	-0.00028731944099281+0.00106182298764393i	3.04317807629605e-04+2.04446743720691e-04i	1.80666959831677e-04-2.87252117247066e-04i	-1.24559080810432e-04-3.57049177755325e-04i	-2.58840380144825e-04-1.31606202434208e-04i	-1.69570989179296e-04+2.62113218545153e-04i	5.7443914209645e-05+5.58794804870682e-04i	2.87212695173746e-04+5.04564642729259e-04i	3.91477010680998e-04+1.72920812178743e-04i	2.41071773641162e-04-1.3256654509492e-04i	-2.37829058357926e-04-2.10663900853805e-04i	-8.40158523183192e-04-4.7551502024815e-05i	-0.00112326176438611+0.00022812882346757i	-8.55324914798439e-04+4.27309798322218e-04i	-2.68468812365872e-04+4.10318538298473e-04i	1.64129726322241e-04+1.31107396405723e-04i	1.88231629854249e-04-2.63991554323257e-04i	-1.4058473734343e-05-4.70489149613414e-04i	-1.49958643002573e-04-3.68368471166933e-04i	-1.50395685976878e-04-1.4753120431837e-04i	-9.28086188076245e-05-4.2508688782968e-06i	-3.38106267304527e-05+3.73720631108929e-05i	1.42381678094142e-05+1.28949870028832e-05i	1.02659551467482e-05-6.08828239863899e-05i	-1.00890075956106e-04-1.41614198255314e-04i	-2.48215904196799e-04-1.26998122596473e-04i
9	-2.89548835788487-0.14141608138393i	-2.32601951106868-0.11113060342475i	-1.51318438449549-0.06862292700766i	-0.798919117250648-0.035016943959256i	-0.344722004340648-0.018548180608762i	-0.122968088811919-0.013156942838336i	-0.0364225955318057-0.0100545979105256i	-0.00875389997840322-0.00618557812116285i	-0.00188410309412775-0.00270039187794232i	-8.40557802477063e-04-5.21292406531084e-04i	-2.73220179064237e-04+6.13148583622454e-04i	0.00115746139369147+0.00085963405735814i	2.47444511594979e-03-8.501101329159e-05i	0.00202245334730727-0.00178669350938194i	-0.00018978978773809-0.00227547693037571i	-1.9402023838538e-03+5.371220313008e-05i	-0.00122948475692229+0.00354152439453964i	0.00119336942926724+0.00445047454921951i	0.00255931406343704+0.00189007196230757i	0.00130493303233849-0.00087047131397901i	-0.00122662839373066-0.00093653362370428i	-0.00256926525452966+0.00088075203549321i	-0.00187856909113844+0.00210582261323111i	-0.00036953839636288+0.00176768807221375i	4.72409149432144e-04+6.57437372847269e-04i	3.23458600759573e-04-1.9309001624262e-04i	-2.27685684528388e-04-3.9493313020032e-04i	-5.87582679784923e-04-6.9956164937521e-05i	-5.63885275859421e-04+4.55354161632624e-04i	-2.51731300464245e-04+7.82902165994482e-04i	1.48230665970696e-04+6.32890805531888e-04i	3.76195553779525e-04+8.2462673031911e-05i	1.69712391507166e-04-4.69206073294615e-04i	-5.11024468935646e-04-6.27948279376009e-04i	-0.00129009945566711-0.00029303795158848i	-0.00158335777731814+0.0002868082367695i	-0.0011356142273699+0.00069394746374553i	-3.15176665498065e-04+6.46111910463635e-04i	2.30768095828626e-04+1.9816046206378e-04i	2.29453619821165e-04-3.0719700206118e-04i	-3.3571176069045e-05-5.24657535663152e-04i	-1.80869871325191e-04-4.02334670819448e-04i	-1.44974941851558e-04-1.61582472962607e-04i	-5.90150107142305e-05-6.0620812310839e-06i	-1.8600768282755e-06+3.4500486825492e-05i	2.69645335949359e-05+6.7200972457931e-06i	-2.6859108901438e-06-6.16348006485782e-05i	-1.3172404315316e-04-1.23793884152206e-04i	-2.74914903597188e-04-9.1156357244691e-05i
10	-2.81131214008008-0.16534648513268i	-2.31133519359169-0.13731175886965i	-1.57505221193244-0.09134593187737i	-0.892923144953513-0.048448391833102i	-0.426142385332216-0.022287421229238i	-0.175577423424278-0.012258299039936i	-0.0647547195100028-0.0095354484795574i	-0.0220307683321595-0.0072516705592707i	-0.0071772517305995-0.00413348851163315i	-0.00251276293308856-0.00144548003337772i	-5.47993066824633e-04+1.21149726736157e-04i	0.00151409595869136+0.00051723652194844i	0.00348942061329558-0.00038935898334699i	0.00389814427163683-0.00206652184486284i	0.00228172893998179-0.00251050162194829i	3.06718140337368e-04-2.9537273237814e-05i	0.00017509767517324+0.00392558678855575i	0.00195474336856892+0.00566642666798306i	0.0032588900524779+0.00378377690429155i	0.00205611307986013+0.00093850862312306i	-8.39551441247843e-04+2.644124950548e-04i	-0.00281799264920474+0.00173004084411457i	-0.00252150706806588+0.00305266864429563i	-0.00095704096767104+0.00278719885184436i	0.0001459604745835+0.00141667205831844i	1.25367439465089e-04+1.70958927541813e-04i	-5.22649693446058e-04-2.48482061003914e-04i	-1.06215191774014e-03+8.737161831538e-05i	-0.00113462625423741+0.00069509506693023i	-0.00077828993024946+0.00103858259612094i	-2.64775839034496e-04+7.90460758040477e-04i	-5.081074257306e-07+3.4266821087952e-05i	-3.43394009749707e-04-7.45251106145113e-04i	-0.00126644615271099-0.00098994301605391i	-0.00221328273068286-0.00051197783187078i	-0.00247527048044798+0.00031877181439314i	-0.001833322280982+0.00085724428338499i	-7.91872690993892e-04+7.26960693804079e-04i	-8.7972840303163e-05+1.09354292262942e-04i	1.3744822984354e-05-4.88088549363707e-04i	-1.64405847075414e-04-7.01029810755591e-04i	-2.32384189687675e-04-5.4594785246958e-04i	-1.36284416916036e-04-2.73264952711002e-04i	-3.09887766821316e-05-8.23371303057403e-05i	2.32933632305652e-06-9.3850247465031e-06i	-1.68891327997517e-05-1.46256112294017e-05i	-9.08303555891974e-05-6.49235888363043e-05i	-2.30767625720487e-04-1.13850869444763e-04i	-3.43648224300648e-04-9.6338511077808e-05i
11	-2.74693185368151-0.18915960766292i	-2.30510644817251-0.16152089251578i	-1.63399899813634-0.10986881156447i	-0.98058930007198-0.055194433348407i	-0.502965912327921-0.016779925124874i	-0.225812243570558-0.000942489877045i	-0.0924600319915033-0.0006258757595701i	-0.0359976724727588-0.0046245764483408i	-0.0134656065675874-0.0063464128636235i	-0.00454843085527984-0.00520175013116426i	-0.00038329658556313-0.00308552243561432i	0.00290211536855972-0.00157727900946055i	0.00606323451354051-0.00131035790988921i	0.00797111633935465-0.00174243593704058i	0.00764189021049845-0.00111667861300139i	0.00582914330143083+0.00197497668197453i	0.00446677052964465+0.00642457032825004i	0.00440508362119564+0.00915485971981446i	0.00430908694184538+0.00852180485799664i	0.00245416505968061+0.00617480716619483i	-0.00082456729027504+0.00482827061900797i	-0.00336401341797239+0.0051341252664756i	-0.00368807722592978+0.00559460986591048i	-0.00243048550015568+0.00484819255652477i	-0.00123139524154775+0.00308340822225013i	-0.00099797418169307+0.00141632407059109i	-0.00148930881343885+0.00063993117770007i	-0.0020322461713516+0.00073969827837957i	-0.00219133745369695+0.00118848624984957i	-0.00192549988999052+0.00139509921445519i	-0.0015052474773133+0.00100797407100634i	-0.00138873644449972+0.00010278809166135i	-0.00194548195111722-0.00081089989363709i	-0.00307068732575261-0.0011112905416835i	-0.00410152974910936-0.00058530016330442i	-0.00429672560760175+0.00031829486581642i	-0.00349184573064249+0.00084012159189995i	-0.00223939209625546+0.00058183954309404i	-0.00126181689494596-0.00018744844150498i	-8.17635510690669e-04-8.71213064599045e-04i	-0.00065168176926516-0.00109206341210752i	-4.56462106941593e-04-8.90846516354582e-04i	-2.02943489897902e-04-5.28104406568492e-04i	-3.0062842083771e-05-2.18905978052691e-04i	-5.0794804574948e-06-4.19094830807065e-05i	-9.16118572278148e-05+7.9289066230339e-06i	-2.47118645893753e-04-3.6354979196868e-05i	-4.27390628711172e-04-1.22481850211518e-04i	-5.25220753244635e-04-1.99175990246676e-04i
12	-2.69944853743678-0.21465376006723i	-2.30528908944691-0.1885119488401i	-1.68814180684797-0.13266844154898i	-1.05857131172967-0.06647874479413i	-0.570016295528974-0.01297259917209i	-0.267266055932664+0.013986806843179i	-0.112889932102234+0.016023957049617i	-0.0450653167386864+0.0054015960849798i	-0.016944023117152-0.0054452760209476i	-0.0043581306930483-0.0106354810558335i	0.0027163229755743-0.0104697405853554i	0.00832275405066647-0.00763337477975849i	0.0136119452376021-0.0042514321273i	0.0177194871178832-0.0008373296344361i	0.0191833931222129+0.0033761530740761i	0.0177062835601902+0.0090263670502478i	0.0145410502704596+0.015146967007265i	0.011060667017126+0.0194371975431658i	0.0074016924842873+0.0203738461976026i	0.0030324299479384+0.0186859625072504i	-0.0016619477703464+0.0163362780195211i	-0.0051798077314801+0.0144215350574455i	-0.0064173773217016+0.0125754616636512i	-0.0058058972422064+0.0101469579526022i	-0.00472138831155786+0.00729571356460899i	-0.00416494027905526+0.0048134230459443i	-0.0042353892486394+0.00328503661136536i	-0.00453940268232245+0.00266399682484813i	-0.00473208824138063+0.0024736243451699i	-0.00472733960572272+0.00218893063460772i	-0.0046987727244389+0.00149914797145176i	-0.00499022740006008+0.00046165364725753i	-0.00585529036686456-0.00048827842815311i	-0.0071162874481747-0.0008191455702335i	-0.00812508931197715-0.00038382557602565i	-0.00821366554756432+0.00035067906913791i	-0.00724655471724745+0.000654266279089i	-0.00569785749497462+0.00017550141241248i	-0.00418635413863598-0.00078261673356518i	-0.002993346003008-0.00159891578201337i	-0.00203454595378634-0.00186112559959218i	-0.00117935753804399-0.00157419567934652i	-0.00046890941194245-0.0010021387874443i	-3.8330693260568e-05-4.27753672656545e-04i	5.4575673248289e-05-3.08528026133685e-05i	-1.27595616577179e-04+1.21948098162788e-04i	-4.60605207676525e-04+4.8860115608948e-05i	-7.93595716014029e-04-1.83602245156263e-04i	-9.61137356654365e-04-5.03440958538578e-04i
13	-2.66989698062183-0.24672080518623i	-2.31642692032975-0.22698030510862i	-1.74534456821313-0.17249210772494i	-1.13586333888026-0.09804889301524i	-0.635043855374085-0.026875923561968i	-0.304412128525179+0.02054356003684i	-0.126059691287721+0.036562361448633i	-0.0454082466774412+0.0280792081920053i	-0.0117759386733571+0.0094492658673918i	0.00473948259470343-0.00676593821489648i	0.0163773910419538-0.0145785805170465i	0.0266173803174165-0.0138001631124064i	0.0357386039601865-0.0068626808150382i	0.0425488046521634+0.0037033174123171i	0.045249436552318+0.0161053637293419i	0.0427895830859915+0.0288469575921455i	0.0357692469190036+0.0400497562673885i	0.0259579131422309+0.0475948200666206i	0.0151420989744837+0.0501814251257143i	0.0046666020841259+0.0481708863096906i	-0.0042320914149221+0.0431840946691132i	-0.0103714514867847+0.0368830832132353i	-0.0132577882358002+0.0302314336261667i	-0.0135469724039879+0.0237145059156984i	-0.0125987799205537+0.0178159401840707i	-0.0115777211008355+0.0130397182180126i	-0.0109887875166427+0.0096003712745985i	-0.0108419760713655+0.0072883293244682i	-0.0109995649440282+0.0056525905555556i	-0.0113713975288813+0.0042636509616668i	-0.0119765243365577+0.002880911144536i	-0.0129211991739603+0.0015371775993914i	-0.0142388649942251+0.0005181464687194i	-0.0156674760240661+0.0001355845056749i	-0.0166358959143734+0.0003730063311019i	-0.0165844824702051+0.000746652067563i	-0.0153483701045044+0.0006181069465026i	-0.0132198312239604-0.000281172025848i	-0.010660766696518-0.0016233660069199i	-0.00800502503045608-0.00275895244708058i	-0.00542585428696351-0.00319004515751675i	-0.00308925481921904-0.00282957045024169i	-0.00123674863396896-0.00193908237412284i	-9.7487703901831e-05-9.16124435661631e-04i	2.51624800145863e-04-1.11184150154381e-04i	-6.1250931787666e-05+2.65215812755135e-04i	-7.5131752574934e-04+1.57450860651536e-04i	-0.00146650653449188-0.0003698270229188i	-0.00188411813511302-0.00118072928223848i
14	-2.66402675458434-0.29043846110723i	-2.3494412860838-0.2854789739449i	-1.82157023615051-0.24240294418312i	-1.23123832502393-0.16843352157444i	-0.716750271197152-0.082367922915658i	-0.352862445148513-0.007639733256475i	-0.141827755984698+0.038215905027015i	-0.0402067641965551+0.0510339083087603i	0.0042566839629855+0.0396996060697105i	0.0285382972263737+0.0193389883609414i	0.0493663973003092+0.003494470814297i	0.0698509247518844-0.0002422386340888i	0.0875198314682509+0.0095197068059823i	0.0989139558210043+0.029924586265407i	0.101329640687778+0.05605134719694i	0.0936688387042535+0.0824716936532328i	0.076988324475321+0.104260420408562i	0.054306592617785+0.117808771470982i	0.029618732126356+0.121518969973594i	0.006750075760754+0.116051817887614i	-0.011433755521185+0.103814811609987i	-0.0234634150995944+0.0878993534505437i	-0.0294365538627816+0.0710928617211205i	-0.0307710039917594+0.0553983500943658i	-0.0294884192523492+0.0419864349734355i	-0.0273939014707688+0.0312977792403749i	-0.0256252884658295+0.023185917716608i	-0.024673895603855+0.0171404108140022i	-0.0246221945664397+0.0125630756692342i	-0.0253588572387015+0.0089834342588573i	-0.0267144626681387+0.0061548796586345i	-0.0285158255519553+0.0040538070641107i	-0.0305346174141961+0.0027824357583897i	-0.0323830643086491+0.0023564503467562i	-0.0335110822690108+0.0024768537419029i	-0.0333824859802877+0.0025143600262849i	-0.0317014967472708+0.0018223324637857i	-0.0284970789093054+0.0001748140506084i	-0.0240406821638809-0.0020429565692078i	-0.0187421788355284-0.0040600548361865i	-0.0131275366287185-0.0051711619800749i	-0.00783979419658046-0.00508365865377429i	-0.00354994982605434-0.00398732225937736i	-0.00076881937038779-0.002398558185018i	3.32994086761311e-04-9.25597303898225e-04i	-1.23349436832631e-05-6.86465865601414e-05i	-0.00124974818332951-0.00010312847492267i	-0.00267544456887647-0.00104603901631629i	-0.00363756036596722-0.00268142991973249i
15	-2.69007768530314-0.34782708625852i	-2.41759211939837-0.36887791386969i	-1.93497165451536-0.35270995123959i	-1.3660243887527-0.29717023911328i	-0.837308687665323-0.211906958503852i	-0.432759495188685-0.116705460711128i	-0.174926436957108-0.033883755171144i	-0.0364263780387874+0.0213473884791201i	0.031510756714436+0.0467364283391421i	0.0719759877215088+0.0519405598105482i	0.108748603640983+0.052206133352915i	0.146795086814956+0.06108498189882i	0.18020786831871+0.085690978271948i	0.200463037014133+0.125535339062591i	0.201571892544725+0.174117794348024i	0.182109197150516+0.221893213484969i	0.145245455695536+0.259439374059563i	0.097593465213374+0.280011428891783i	0.047327501694512+0.280977674737072i	0.002084524640701+0.263930547278721i	-0.032754572651447+0.233619003182532i	-0.054953646166232+0.19620429928928i	-0.065327869480731+0.157522110069214i	-0.066824870711031+0.121902299806543i	-0.0632019544198267+0.0917440815107343i	-0.057837518381041+0.0677164829909845i	-0.0530637850041367+0.0493086332211587i	-0.0500691034951147+0.0354626879835384i	-0.0491521577535231+0.0250947064336123i	-0.0500732375594151+0.0174019804811379i	-0.052350784904319+0.011945163225226i	-0.0554410235473835+0.0085449721709782i	-0.0587879917893182+0.0070484360075558i	-0.0617892086163136+0.0070541806195221i	-0.0637705953861473+0.0077543561472414i	-0.0640403414840826+0.0080564622720311i	-0.0620120515314719+0.0069952214785396i	-0.0573437056548536+0.0042091374739837i	-0.0500609195768927+0.0001582230370675i	-0.0406515602458429-0.0040810548378068i	-0.0300863084659893-0.007321233554072i	-0.0196920958767863-0.0087765623647044i	-0.0108569978907021-0.0083393978762765i	-0.00465356891261167-0.00655159870564205i	-0.00153479955414421-0.00435152606474261i	-0.00122530391205998-0.00273326579961992i	-0.00283519305411452-0.00243858233463542i	-0.00513772052936239-0.00375830460381043i	-0.00691167286485852-0.00647587843706004i
16	-2.75480384754088-0.41295696086027i	-2.53084314939789-0.47131906464972i	-2.09841735831992-0.50045733981743i	-1.5544907164541-0.48916083074504i	-1.01019636481351-0.43473893822324i	-0.553656131513396-0.345881600101781i	-0.226733644254537-0.239931397411807i	-0.023621167882601-0.135362789896885i	0.0921493850020919-0.0437683671625568i	0.163609978932813+0.033971655301646i	0.221291044008955+0.10559780199426i	0.275827136820856+0.181386678927514i	0.321565320208629+0.26775851568586i	0.345829608112708+0.363555025549832i	0.338035905710687+0.460038357487778i	0.295191717623781+0.543932021651965i	0.223063272784787+0.601906904853352i	0.134012752610823+0.624766814317405i	0.043096711513897+0.609986303119033i	-0.036038366894373+0.561987844125208i	-0.094257443112438+0.49037621134854i	-0.128321893799825+0.406999216004183i	-0.140447651446221+0.322956329663229i	-0.136503870798553+0.246478151710043i	-0.123679418229107+0.182098817515462i	-0.108453064979604+0.131005501145516i	-0.0953900752257022+0.0921027353643651i	-0.0868476971878264+0.0632544866581634i	-0.0833381216407953+0.04229605731188i	-0.0841844950470934+0.0276107189402655i	-0.0881678879899263+0.0182413597893513i	-0.0939886539925092+0.0136256820267438i	-0.100482655644629+0.013127561077017i	-0.106626398687704+0.015603787725295i	-0.111432082613073+0.019258658534083i	-0.11386036962791+0.021934304202747i	-0.112856832650201+0.021758660922385i	-0.107554458344145+0.017841049567109i	-0.0975947779867266+0.010635705868339i	-0.0834317868464105+0.0017579050257463i	-0.0664442984846846-0.0066677290557274i	-0.048738394754953-0.0128167120047589i	-0.0326610377216087-0.0157838813372561i	-0.0201890855991691-0.0157996240227127i	-0.012415996153406-0.0140264723377277i	-0.0093063000827361-0.0120708303705229i	-0.0097738322022039-0.0114092437258472i	-0.0120313403743542-0.0129166891671814i	-0.0140917867360251-0.0166248857678995i
17	-2.85994274684384-0.46340491518359i	-2.6920214139936-0.56239428828937i	-2.31564718955044-0.64712380505844i	-1.80025499846475-0.69979445308415i	-1.23714300239722-0.70517139830268i	-0.712320833089964-0.656000287092766i	-0.284040606141161-0.555048954289019i	0.027071944823373-0.412417572551523i	0.233149364816864-0.239952906088711i	0.36371624245236-0.046493415392256i	0.447994083233877+0.163167759529035i	0.502740037580388+0.385448833945779i	0.529525612657504+0.613603664468824i	0.520299321312987+0.834800450527919i	0.46665567616886+1.03049958993671i	0.36773283663916+1.18008634132385i	0.23352404781511+1.26620619163346i	0.08307627954016+1.27967124641332i	-0.06082016972919+1.2221450553905i	-0.17791202010893+1.10576256961952i	-0.255399902923073+0.949982478448147i	-0.290095897372632+0.776880279633393i	-0.287608840478006+0.60646505791296i	-0.259347932243213+0.453362217994023i	-0.218669354055175+0.325527022485832i	-0.177464654529851+0.224875622349442i	-0.144030385018896+0.149157302667816i	-0.122437613042434+0.094196287692626i	-0.113109450003354+0.055763654333425i	-0.114060716320305+0.030648388661861i	-0.122248429232321+0.016832533040763i	-0.134628973357449+0.01295598881247i	-0.148720345422132+0.017452348611056i	-0.16266771016092+0.027822801923389i	-0.174976023138646+0.04044964258508i	-0.184172721249775+0.051116229075438i	-0.188661058146254+0.056061602234221i	-0.186907307154272+0.053110984927914i	-0.177911562602534+0.042352612787707i	-0.161733896007092+0.026031958974025i	-0.139785198695402+0.007699622029937i	-0.114686609735616-0.009023145307841i	-0.0897002077960495-0.0215702313532775i	-0.0679229025293682-0.0290607527142332i	-0.0515197849866132-0.0322883955414181i	-0.0412333939069038-0.033171445402566i	-0.0362902803342334-0.0339220490532833i	-0.0346995515069908-0.0362341950090152i	-0.033836669685455-0.0407355148213988i
18	-3.00230614719568-0.45175310834352i	-2.89994848047856-0.57399375971227i	-2.58967459821885-0.69814512463276i	-2.11299824752269-0.80323251538905i	-1.53706711862037-0.86424197249637i	-0.938294747542467-0.858071959785164i	-0.385115367796398-0.7688925785813i	0.074783226514395-0.590676508736849i	0.419149745326524-0.326640925218062i	0.647393831787694+0.012718060645016i	0.771359028303589+0.410895305401424i	0.805602963718135+0.845140317275566i	0.76160315082603+1.28574650848828i	0.64764916203513+1.69682936379026i	0.4729764427904+2.03996004288053i	0.25268668551754+2.28041231918114i	0.01005033482979+2.39423398134046i	-0.22546276379759+2.37371340561492i	-0.42378051810241+2.22929000313764i	-0.56114083734792+1.98721028249966i	-0.6255959662243+1.68366775073862i	-0.6191713809542+1.35723248006594i	-0.55617653744067+1.04173930954635i	-0.458564083170583+0.761417774367979i	-0.350076063318086+0.529138233090342i	-0.251003409002289+0.347601907975561i	-0.174848477459402+0.212492777862454i	-0.127349546088995+0.116256793452912i	-0.107551932184169+0.051291957709831i	-0.110123517998948+0.011778488532118i	-0.127976517581351-0.006047145448106i	-0.154409858402353-0.004841813300575i	-0.184312926144849+0.012362177737134i	-0.214356661884153+0.040942542024847i	-0.242440419999183+0.074368072506132i	-0.266872787494705+0.104995165601802i	-0.285778100319841+0.125698390259249i	-0.297034328210362+0.131668938281804i	-0.298743511090784+0.121627513793235i	-0.289956598638451+0.09795325536183i	-0.271254381767344+0.065698192689989i	-0.244871492242533+0.030903786512482i	-0.214274745351658-0.001140548543622i	-0.183340956597588-0.027122689437685i	-0.15541536031123-0.046114498822271i	-0.132539005516885-0.059181285271312i	-0.11504848904693-0.068459299681045i	-0.101629670865403-0.076073031043549i	-0.0897858896919027-0.0832414736416197i
19	-3.17785896012779-0.3103663171951i	-3.15892836780325-0.40944644748306i	-2.94084865180434-0.5181173443713i	-2.5394861535042-0.61492518882811i	-1.99592173722606-0.66927686895475i	-1.369897221146-0.64682118201873i	-0.730158336359425-0.516608162377843i	-0.143742833619417-0.257750873696099i	0.333439737305918+0.136023156992554i	0.662814754795473+0.65427411663654i	0.82540087139039+1.26968493277354i	0.82082260653123+1.93938828394694i	0.66467441863922+2.60802903758667i	0.38569280050182+3.21323521968771i	0.02321168924475+3.69372530405568i	-0.37570041504228+3.99907587936575i	-0.76043148245995+4.09894544967056i	-1.08281575633419+3.98909576938814i	-1.3042500071844+3.69221717812884i	-1.4022190741778+3.25308916929125i	-1.37418727406026+2.72934104287i	-1.2374128259922+2.18033977395225i	-1.02450209783807+1.65710319566566i	-0.77588057560565+1.195573361766i	-0.531263457192766+0.814374900546714i	-0.322354430649831+0.51679228575249i	-0.168419237530487+0.295586857150519i	-0.075369736811123+0.138737847594808i	-0.0379503856409522+0.0343005010952036i	-0.0438687622690751-0.0268089881332329i	-0.0784181549086141-0.0504264150846778i	-0.128297764851492-0.040644149768422i	-0.183820222540439-0.002140272550167i	-0.239323966786379+0.057882833702217i	-0.292186056558871+0.129078932158175i	-0.341194108720207+0.198978454272899i	-0.385088965252317+0.255272160760891i	-0.421843819066896+0.288467315854017i	-0.448825130108186+0.293901575880047i	-0.463575703208431+0.272399763522562i	-0.464737933252682+0.229424983803828i	-0.452659030402826+0.17314003916702i	-0.42942954229937+0.112120767605406i	-0.398369254317055+0.053456961549756i	-0.363170405645721+0.001709904238015i	-0.32698571347217-0.041168462771276i	-0.291723878728099-0.075156825414267i	-0.257730914396222-0.101097307082254i	-0.223925423962127-0.119636861166524i
20	-3.37993126211904+0.01597373760329i	-3.47676895177416+0.00535234978981i	-3.40422557830787-0.00770056890255i	-3.15987245982339-0.00264577349626i	-2.76212500952927+0.05266113134948i	-2.25055633768587+0.19726009437725i	-1.68318959492748+0.46904000027542i	-1.13025256875662+0.89539130195063i	-0.66471402793341+1.48495059863203i	-0.35100075161089+2.22233222967188i	-0.23408264225835+3.06684481496952i	-0.33123412961627+3.95540254923974i	-0.62822241771697+4.80935008637661i	-1.08072134520262+5.5445454098054i	-1.62074765533349+6.08351685573892i	-2.16707629323204+6.36780216011641i	-2.63796547826464+6.3680046389781i	-2.96410492039062+6.08911557100175i	-3.09953532476034+5.56950684601896i	-3.02848493070726+4.87354313112185i	-2.766725018725+4.07948732383261i	-2.35712788115036+3.26565093901506i	-1.86039704285525+2.4981165787814i	-1.34306991582741+1.8227272893856i	-0.86550440226883+1.26265543451686i	-0.472444104907942+0.821224173926759i	-0.187949842754657+0.488287478364679i	-0.015256943352507+0.247764767757564i	0.0591437728807478+0.0840082345876078i	0.0588374086672344-0.0145681325249063i	0.0102512241571453-0.0550550766723178i	-0.0633180720032052-0.0421667400641101i	-0.14523869437584+0.01848686924836i	-0.226329126262242+0.117578869597145i	-0.303399461837527+0.240938701581811i	-0.376588708513799+0.370594635373137i	-0.44666459244169+0.487587270965543i	-0.513184906532753+0.575506074052895i	-0.57390754138874+0.623505901945528i	-0.625303024252231+0.627855301747588i	-0.663668235705485+0.591683327236582i	-0.686256041408328+0.523241105489284i	-0.691985552568989+0.433418698045733i	-0.681558820225665+0.333337789454911i	-0.657052669762224+0.232625175504886i	-0.621203909794464+0.138616154571338i	-0.576652559434083+0.056403965774387i	-0.525377938853582-0.010559805438629i	-0.468485367829726-0.059679207060379i
21	-3.57546792201979+0.51631447717656i	-3.82686496857573+0.64530156541066i	-3.97023771000834+0.78938192763333i	-3.9975615723745+0.96706853701876i	-3.91454944756098+1.20857552725165i	-3.7435755509501+1.55156048636415i	-3.52463964756198+2.03280647616654i	-3.31275840682353+2.67762799148555i	-3.17083536783002+3.48975118433349i	-3.15846176667048+4.44449271159866i	-3.31871445160177+5.48727656507159i	-3.66616844394729+6.53823121009598i	-4.17952281634358+7.50223591903574i	-4.80132456081237+8.28265868388548i	-5.4455465812597+8.79629886420453i	-6.01177620084755+8.98676034618455i	-6.40309028216361+8.83366467560448i	-6.54377911168649+8.35579969680554i	-6.39312948092441+7.607454316067i	-5.95242025015855+6.6686345635156i	-5.26384688976927+5.63125260834204i	-4.40188321639632+4.58432405438689i	-3.45919197718086+3.60138294565141i	-2.53025427999453+2.73263947559637i	-1.696177997403+2.0030542537278i	-1.01363057439524+1.41589769311186i	-0.509685252740298+0.95999106030813i	-0.182892738151684+0.618080412746599i	-0.009480527327715+0.373850273149277i	0.047417674358987+0.215855347490642i	0.027983296254685+0.137839698486454i	-0.032394890123649+0.136124852116468i	-0.108102658470428+0.205608028626183i	-0.184716186440725+0.336181283112789i	-0.257381505175284+0.511025589759759i	-0.327355638826117+0.707421327941142i	-0.39812719445302+0.899764294118065i	-0.47230672612513+1.06373117237751i	-0.54994666013858+1.18024733303244i	-0.62834330812003+1.2381272110573i	-0.70290604790045+1.23483531501536i	-0.76847509188853+1.17548412609673i	-0.82052766052848+1.07068123757933i	-0.855934149370789+0.934017897261471i	-0.873182312580792+0.779867414211379i	-0.872182477148028+0.621862268106827i	-0.853863295772444+0.472100264065396i	-0.819775246682185+0.340904410903728i	-0.771865373544681+0.236865442625101i
22	-3.66462074254867+1.08064275341876i	-4.08710629430444+1.34884090442763i	-4.49351297785365+1.64523081708556i	-4.88534478334299+1.98397201248789i	-5.26998740288483+2.38973518051969i	-5.66209950285799+2.89409198390491i	-6.08404466538901+3.5278712988114i	-6.56403434547425+4.31096123881708i	-7.13104796344381+5.24219544311175i	-7.80666867625294+6.29233651351781i	-8.59536171085507+7.4025775168737i	-9.47585519215809+8.48960785871022i	-10.3966324470626+9.4565871957713i	-11.2778609485404+10.2078674122064i	-12.020509754935+10.6644023578268i	-12.5214253798114+10.7766631030198i	-12.6913776041383+10.5324814667324i	-12.4721040801093+9.9583717635583i	-11.8484656693032+9.1142566817465i	-10.8529277424195+8.0828643327058i	-9.56136994276724+6.95610760720707i	-8.08119921867207+5.82129026884034i	-6.53439200950382+4.74988112036451i	-5.0390411148253+3.79086679125571i	-3.69305815092829+2.96950343085016i	-2.56293808766135+2.29094206134968i	-1.67917349639913+1.74706309643144i	-1.03837070848632+1.32423100677292i	-0.61074050096136+1.00972576542565i	-0.350707792869957+0.79527617596729i	-0.208065408179493+0.677179535998104i	-0.13738520970338+0.65360311171187i	-0.104155641415158+0.720487317061661i	-0.087104980290624+0.867775407179439i	-0.07712929822771+1.07742224326115i	-0.07394041129609+1.32391683188733i	-0.08183891493052+1.57716201437594i	-0.10588399885013+1.80680393250909i	-0.14928439810833+1.98673466265456i	-0.21226573995524+2.09858554649534i	-0.29218012138633+2.13348967579627i	-0.38435091178663+2.09200054709015i	-0.48312111205861+1.9825713517314i	-0.5827320142757+1.81926654773409i	-0.67788648574303+1.61936412738266i	-0.76404296950856+1.40129609596954i	-0.83758430957195+1.18309980920667i	-0.896004807124742+0.981330222231167i	-0.93818919109554+0.810270611543927i
23	-3.4746430782933+1.53398606736264i	-4.03245663079248+1.87801639802687i	-4.68207255716411+2.24311559817792i	-5.44712011971842+2.6349880574184i	-6.35033952702258+3.0683755736423i	-7.41083151404982+3.56488041792298i	-8.64090271001088+4.14738873425674i	-10.0422236819231+4.8320895956652i	-11.6012579410001+5.6200988025084i	-13.2844842981981+6.4911529368276i	-15.0346050869794+7.4015201494093i	-16.7693776160063+8.2872443330419i	-18.3846305220568+9.0724232743135i	-19.7623161547801+9.6808718629508i	-20.783240835464+10.0486446793777i	-21.3427557856197+10.1347103346977i	-21.3666187985992+9.9275729252679i	-20.823815017781+9.4466261151893i	-19.7335207536615+8.7382128388097i	-18.1645240747889+7.8674621170352i	-16.2269832955471+6.9077627505088i	-14.0579996700874+5.930079208842i	-11.803705789927+4.9941767056398i	-9.60114924921968+4.14324848822848i	-7.56308870474438+3.40256294198204i	-5.76801288188073+2.781775835278i	-4.25648330720023+2.27972088874325i	-3.03359680650566+1.89001012397598i	-2.07625573641387+1.60576498275838i	-1.34323113158807+1.42224952111745i	-0.78579775213277+1.33694396229876i	-0.35698399568169+1.34744395154065i	-0.01809416312641+1.44824119313755i	0.25805035639089+1.62773806686042i	0.48693303240183+1.8666981558734i	0.67442475824659+2.13880810992323i	0.82003691354468+2.4133159561384i	0.92028951077444+2.65906100716338i	0.97143123189073+2.84882961222657i	0.97116556640379+2.96295895017722i	0.91942721909647+2.9914294261783i	0.81849733738571+2.93418497475922i	0.67280029811483+2.79990727136182i	0.48862385346018+2.60378863298736i	0.27383582159604+2.36493325555865i	0.03752917425921+2.10389913910647i	-0.21052414446269+1.84066943702949i	-0.46068026477679+1.59311958400094i	-0.70444193955056+1.375900533926i
24	-2.84898546751907+1.72377692033312i	-3.45784566437404+2.04143491761329i	-4.26173693572198+2.3452597988112i	-5.31162881585345+2.62747910407746i	-6.65265794952631+2.88812943149665i	-8.31684155137038+3.1352613783888i	-10.3156538711947+3.3827138322178i	-12.6332666428165+3.6457830956469i	-15.2214098105977+3.9358100453943i	-17.9969333454449+4.2551391430067i	-20.8431302689576+4.5939037115317i	-23.6155949256365+4.9296488302859i	-26.1527843629936+5.2300567896435i	-28.2905877706827+5.4582269884187i	-29.8792749039117+5.5793244040355i	-30.8004461281379+5.5671127286101i	-30.9812857934759+5.4089752644085i	-30.4036670300078+5.1084333509155i	-29.106455760758+4.68476505282i	-27.1805469567565+4.1699547093426i	-24.7574647933775+3.6037339121298i	-21.9934728980779+3.0278095985495i	-19.051829705791+2.4804597396338i	-16.0859609118602+1.992501507591i	-13.2259185594879+1.5852416095286i	-10.5696894436197+1.2704961313556i	-8.17991530819509+1.05224889238318i	-6.0856200512768+0.92914226735414i	-4.28779034841323+0.89686878422808i	-2.76723458305613+0.94969122401865i	-1.49307359174763+1.08071153855781i	-0.43044602785912+1.28100723117494i	0.45355473637832+1.53819413601014i	1.18617152788931+1.83521055455586i	1.78746076690949+2.15007092678792i	2.27053059880045+2.45702507243691i	2.64290588927687+2.72909004029249i	2.9083696691256+2.94145738289057i	3.06877222750814+3.0749759754631i	3.1255254024575+3.11886489545071i	3.08072071729468+3.07202445750084i	2.93795087794834+2.94269931318323i	2.70294172316687+2.74666795068669i	2.38403462309172+2.50445443154925i	1.99245550358803+2.23819879999131i	1.54223492993894+1.96877343396377i	1.04965259012424+1.71354827774225i	0.53217770639319+1.484974536502i	0.00703196976105+1.28995450480388i
25	-1.81130513147198+1.57343002721594i	-2.38658106496914+1.75756299723294i	-3.23792734997528+1.86744107649654i	-4.43867701653953+1.87807048882012i	-6.05281232795742+1.77165340369714i	-8.12466661720608+1.54066714639951i	-10.6687532840713+1.1894424521462i	-13.6611577418495+0.7338652234065i	-17.0339924893833+0.1992220168543i	-20.6742583383215-0.3833972370313i	-24.4280333765822-0.9814336232717i	-28.1102301525796-1.5650991144199i	-31.51929678954-2.110747898829i	-34.4553388069475-2.6028191734452i	-36.7394009145262-3.0341051406805i	-38.2312616186387-3.4044426067457i	-38.8431828624137-3.7182348510961i	-38.5476378578336-3.9814247189955i	-37.3780075129593-4.1986185782813i	-35.4223880360313-4.3709859482504i	-32.8117451599157-4.4953453512906i	-29.7044608392316-4.5645431049769i	-26.269699257377-4.5689167078309i	-22.6719307377567-4.4983946487938i	-19.058462417945-4.3446862477561i	-15.5510810737141-4.1030798324099i	-12.2420989264374-3.7735615783419i	-9.19437677173566-3.36121331909736i	-6.44439817683701-2.87605334676413i	-4.00723247286247-2.33257793646675i	-1.88223608736232-1.74921925496822i	-0.05853914524543-1.14779009910059i	1.48033469889649-0.55281276589354i	2.7530416938668+0.00948466531187i	3.77822382317527+0.51271297323689i	4.57337789522545+0.93247198576258i	5.15450818273103+1.24893641422988i	5.53626724027098+1.44946826342671i	5.73234643552601+1.53069819604719i	5.75597015240342+1.49952755326501i	5.62043347913039+1.3726827005749i	5.33966876616266+1.17475680211318i	4.92881876678356+0.93501148587129i	4.40474624304752+0.68348320102662i	3.78635557168719+0.44707264611602i	3.09458033266647+0.24626460560439i	2.35192908097514+0.09295509204102i	1.58158103951175-0.01038597342508i	0.806158073482747-0.070243132250663i
26	-0.66746610638094+1.0294075188012i	-1.17960962939798+0.9782130836151i	-2.01449118566239+0.77532093109767i	-3.2536401592987+0.37914199741473i	-4.9665526532012-0.24413508600844i	-7.19984808112655-1.11492220170206i	-9.96690961381156-2.23553801495651i	-13.2395146957108-3.5873487604988i	-16.9429302072507-5.1304362673055i	-20.9556722283601-6.8061046143935i	-25.1146131000859-8.5420495874943i	-29.2254074515062-10.2595159615935i	-33.0774044227034-11.8813647632075i	-36.4614557461195-13.3397639055296i	-39.188471924727-14.5822624038891i	-41.106350969337-15.5753154544853i	-42.1130756462232-16.3048353905458i	-42.1643321284261-16.7739382218192i	-41.2748458250116-16.9985968890641i	-39.5135948079468-17.0022719203935i	-36.9939577298105-16.8106878864928i	-33.8605114207425-16.4477517184936i	-30.2745029656375-15.9332308426577i	-26.3999537592914-15.2823395498285i	-22.3919634419068-14.5069480458019i	-18.3881868192165-13.6178309268392i	-14.5038021283915-12.6272580606282i	-10.8297101021767-11.5512894168623i	-7.433296187285-10.411309715722i	-4.36089365109983-9.23455459236131i	-1.64108994015215-8.05357396196361i	0.7118295934404-6.9047171223515i	2.69477717278225-5.8258084551803i	4.31333369951629-4.85323612777503i	5.57983093345347-4.01872684296609i	6.51194619037789-3.34614123741478i	7.13165033984292-2.84868721584205i	7.46435225726326-2.52698205071209i	7.53812714596845-2.36836169229288i	7.3829764408156-2.34771278102632i	7.03011895051238-2.42989186680822i	6.51133949270257-2.57353171564751i	5.85841735678969-2.73577454019579i	5.10263034953123-2.87728073215484i	4.27429854858045-2.96678872124505i	3.40231535954824-2.98456616542612i	2.51362604425005-2.92427873573422i	1.63265677794884-2.79306564070338i	0.78075727643093-2.60989237328635i
27	0.103016391553521-0.05315795355966i	-0.379036494473659-0.44987099849773i	-1.18718466902415-1.07984157477666i	-2.39335237338928-1.9938420780738i	-4.05582930662287-3.23257336072041i	-6.21018197322913-4.81961365210525i	-8.86097028391063-6.75519665156286i	-11.9754433794487-9.0119687005433i	-15.4802939298239-11.5337187029819i	-19.2622845901695-14.2376887579149i	-23.1731402272202-17.0205074592925i	-27.038569367623-19.767142920639i	-30.6707085715469-22.3616838467558i	-33.882762703497-24.698361862904i	-36.5042348211962-26.691130453658i	-38.3949794847286-28.2803542560753i	-39.456417265359-29.4356962250969i	-39.6386136361223-30.1550050910101i	-38.942498552371-30.4597416793258i	-37.41718673612-30.3880760895223i	-35.1530313317811-29.9871133272251i	-32.27158504491-29.3057078298234i	-28.9139609256793-28.3890330821655i	-25.2291354962841-27.2755747312204i	-21.3635322248946-25.9966452446439i	-17.4528265613622-24.578006110714i	-13.61642130123-23.04282808451i	-9.9545581994368-21.4150679723897i	-6.5476481669833-19.722386081522i	-3.4571740560466-17.9979261605034i	-0.7274616857399-16.2805645942024i	1.6122968479722-14.6135437108667i	3.5461978241644-13.0416853797643i	5.0701656581618-11.6076043199545i	6.1908798764785-10.3474901096573i	6.92494447747785-9.28709656593995i	7.29808540273488-8.43856476801502i	7.34416868718695-7.79861182205753i	7.10389746591048-7.34844683323613i	6.62314325350396-7.05554330522155i	5.95096657389281-6.87713084231902i	5.13745972881246-6.7650077342159i	4.2315856480529-6.67106435195378i	3.27918854338722-6.55278536983368i	2.32132217802451-6.37799179155091i	1.3929941001638-6.12819455186176i	0.52237428562583-5.80013949951813i	-0.26952465410186-5.40538977410299i	-0.96871713782818-4.96806813458756i
28	0.16310609129865-1.93568115721717i	-0.32650847682091-2.79732022458814i	-1.0977034354088-3.9592603938326i	-2.19963127969945-5.4678527041277i	-3.66840603269276-7.35570825212875i	-5.52109343983148-9.63476738076059i	-7.750585251526-12.2904575986578i	-10.3220474908381-15.2780453690741i	-13.1715321487366-18.5221152488033i	-16.2071602382427-21.9197264595374i	-19.3130350751006-25.3472484535851i	-22.3557501367566-28.6702559795567i	-25.1930462413257-31.7552927402473i	-27.6838855088811-34.4819160115717i	-29.6989860625997-36.753309707503i	-31.1307416177797-38.5039431288699i	-31.9014646649472-39.7032312564475i	-31.969053900073-40.3548285430224i	-31.3294846180307-40.4919248412266i	-30.0159171474736-40.1695592960863i	-28.0946526641838-39.4553981288478i	-25.6585652154861-38.4205593816736i	-22.8189334182383-37.1319029233174i	-19.6967332533126-35.6467929870307i	-16.4144135729647-34.0107856002804i	-13.0889734296505-32.2581161939341i	-9.8268430783462-30.4143757704937i	-6.7207080183782-28.500447553775i	-3.8480824288355-26.5366664387621i	-1.2711976194179-24.5462532254322i	0.9623398032782-22.5573222447894i	2.8186407063335-20.6031018477906i	4.276762071355-18.7203740340925i	5.3282559242673-16.9464704195056i	5.9770129769454-15.3154091725015i	6.239206760973-13.8538917728226i	6.1430520609393-12.5778883452105i	5.728089689653-11.4904323776032i	5.0437892761577-10.5810418747864i	4.14739620434954-9.82691896009016i	3.10110201276535-9.19579628557446i	1.96875316651818-8.6500412718635i	0.81240306086055-8.15143842521882i	-0.31095808607046-7.66597450612235i	-1.35219061469337-7.16796320078067i	-2.2720814897892-6.64295851488774i	-3.042582367465-6.08909585073059i	-3.64718831551244-5.51673165271801i	-4.08052626581218-4.94648766766968i
29	-0.36760286033525-4.82023958098206i	-0.82962099790064-6.22904159557264i	-1.48780934125166-7.96762722812109i	-2.3666911351282-10.0628963931141i	-3.4813870713627-12.5245585971144i	-4.8346905821987-15.3397952080223i	-6.4147502186239-18.4693501028773i	-8.1936239418901-21.8459004430242i	-10.1269170308088-25.3753601310396i	-12.1546466281366-28.941415588339i	-14.2033938448044-32.4131303803851i	-16.1897088411273-35.65495604103i	-18.0246256119192-38.5380433504003i	-19.6190250173678-40.9514526620093i	-20.8894670021491-42.811783411392i	-21.7640132240546-44.0699121825471i	-22.1875017219913-44.7139273046676i	-22.1257377020607-44.7679100958506i	-21.5681435253936-44.2868379700315i	-20.5285670856944-43.3484583896384i	-19.0441638847614-42.043401505247i	-17.1725106030601-40.4649921450407i	-14.9873327938123-38.7001637607302i	-12.5733921447536-36.8225924173828i	-10.0211461144162-34.8887236149732i	-7.4217513446289-32.9368493347781i	-4.8628431987892-30.9889028311248i	-2.4253205697318-29.0542559153896i	-0.1811455345159-27.1345814808234i	1.8080183454552-25.2288020496946i	3.4916173106763-23.3372690359088i	4.8307747331426-21.4645666881809i	5.798849536748-19.6206530320301i	6.3820860255075-17.8203770661868i	6.5802981454193-16.0816925936645i	6.4073955231514-14.4230837940779i	5.891480813436-12.8608036928213i	5.0742476675801-11.4065013427951i	4.009485293705-10.0656920208615i	2.76062948999878-8.83733618399633i	1.39745880119621-7.71457465816245i	-0.00781826874771-6.68645848028781i	-1.38473453322215-5.74034602477202i	-2.66860096218354-4.86454132882917i	-3.80403975421676-4.05072619421747i	-4.74772350293242-3.29579089992867i	-5.47014429161956-2.60277843832558i	-5.95636020691653-1.98080156211362i	-6.20577690826282-1.44394461530549i
30	-0.87726471474675-8.55686888438028i	-1.1815215896764-10.4817293663691i	-1.5800412335187-12.71091940142i	-2.0827725752862-15.2425936836498i	-2.6961960675955-18.0565459417933i	-3.4223725450852-21.1113089430154i	-4.2580604592549-24.3428191917889i	-5.1939214086004-27.6651594573927i	-6.2138531503351-30.9736953382051i	-7.2945224037448-34.1506364605051i	-8.4052072684511-37.0727141377249i	-9.508086694152-39.6203269435483i	-10.5591168520913-41.6872228792902i	-11.5096000413256-43.1896172447601i	-12.3084778553305-44.073629197752i	-12.9052746501093-44.32007263101i	-13.2534983723989-43.9459438426712i	-13.3141988889579-43.0023661888089i	-13.0593151586972-41.5692156208088i	-12.4744315812166-39.7470863034574i	-11.560618041355-37.6475925105082i	-10.335139829806-35.3831895337904i	-8.8309711332873-33.0577073018847i	-7.0951987805303-30.7586313811317i	-5.1865300089542-28.5518708039491i	-3.1721949155946-26.4793748890159i	-1.1245500556719-24.5595653329779i	0.8823507325283-22.7901962943649i	2.776029973671-21.1529922259552i	4.4886046547159-19.6192697281577i	5.9595204841893-18.155732707879i	7.1380096123559-16.7297263651821i	7.9852717848866-15.3134161956041i	8.4763360489631-13.8865855637471i	8.6015006187562-12.4379798740762i	8.3671967461436-10.9653317748666i	7.79610106613699-9.47435417785795i	6.92634417738967-7.97707199648547i	5.80973309348504-6.48987761726921i	4.50901075916485-5.03164841935537i	3.09429640071322-3.62217440871467i	1.63896117351836-2.28103173089458i	0.21527162860929-1.02692513604879i	-1.10983619620598+0.12257236308735i	-2.27851107028237+1.15101909265057i	-3.24499538538971+2.04300938319404i	-3.97771158654802+2.78414463501942i	-4.46035619242978+3.36120048219518i	-4.69202869791142+3.76257043948323i
31	-0.5853117487591-12.5055741938469i	-0.5677257679782-14.7663453763383i	-0.5607953691541-17.2542732832306i	-0.5753470816768-19.940246011305i	-0.6246549407645-22.7788809589934i	-0.7239451541652-25.707963652776i	-0.8894316157001-28.6492704756585i	-1.1368519758885-31.5109910958192i	-1.4795532984072-34.1918094187157i	-1.9262698016966-36.5865061295179i	-2.4788267337322-38.5927351781963i	-3.1300748959477-40.1184311190057i	-3.8623914220511-41.089156050411i	-4.6470610830413-41.4546221857266i	-5.4447745868176-41.1936476872706i	-6.2073530818615-40.3169246657767i	-6.8806490673638-38.8671890334758i	-7.4084086364566-36.9166573643899i	-7.7367367269943-34.5619000881691i	-7.8187110416684-31.9166118140262i	-7.6186582655299-29.1029782439236i	-7.115642856355-26.2424926870887i	-6.3058158655621-23.447124158395i	-5.2034101117991-20.8116794586784i	-3.8403235392954-18.4080449713309i	-2.2643792395833-16.2817645062022i	-0.536467836637-14.4511401268978i	1.273146106292-12.9087692835164i	3.0890391383242-11.6251872242489i	4.8350543179474-10.5540953801132i	6.43865339496386-9.63854141921374i	7.83495077439134-8.81738136028561i	8.97022355115336-8.03139453493594i	9.8047269598532-7.22852562795842i	10.3146761328776-6.3678757498592i	10.4932879872546-5.4222346713814i	10.3508175709713-4.3791170716546i	9.91357569469437-3.24041759590724i	9.22197936368496-2.02091797150065i	8.32775850025227-0.74595552090732i	7.29051248023274+0.55140652735043i	6.17386677331359+1.83337741847306i	5.04151302287182+3.06032161178384i	3.95341847001952+4.1933103861411i	2.96246154950772+5.19620745821122i	2.1116946362623+6.03723481221565i	1.43236216075303+6.69003673309633i	0.94272523886546+7.13431545442993i	0.64767509104736+7.35614662692616i
32	1.0235580170645-15.7540378305661i	1.472972793336-18.079469936178i	1.9519800009586-20.5316883640963i	2.4372408429701-23.0655061106263i	2.8993689738943-25.6238817364362i	3.3040532517887-28.1388323211833i	3.6139441208151-30.5333349083645i	3.7912645775382-32.724252267304i	3.8010042629032-34.6262189788693i	3.6144517165787-36.1563123400473i	3.2127315403661-37.239222039223i	2.5899567508801-37.8125375555101i	1.7555957680475-37.8317072717902i	0.7356962950948-37.2742005271093i	-0.4272952266552-36.1424310129738i	-1.676238807987-34.4650787880953i	-2.942482288056-32.2965737588304i	-4.1502969538834-29.7146642831201i	-5.2221919224865-26.8161739199249i	-6.0846206648993-23.7112274327906i	-6.6735404952515-20.5163835541033i	-6.9392989707812-17.34722839922i	-6.8503968575461-14.3110459097076i	-6.3958031769221-11.5001826106434i	-5.58565464567951-8.98666267890253i	-4.45033724523765-6.81849229470636i	-3.03810026934801-5.01793213956831i	-1.41147587674801-3.58183098843061i	0.35714068038485-2.48392148286166i	2.19035674546476-1.67880153969937i	4.01070306841677-1.10717968860709i	5.74525476814991-0.7018642666266i	7.32965666005812-0.39393370230864i	8.71132983159841-0.11854061015715i	9.85171418797587+0.18012794185558i	10.7274786403462+0.5450978233886i	11.3307027424844+1.0042834044474i	11.6680984116972+1.5696564076078i	11.7593959918678+2.2378237052747i	11.6350633567282+2.9918025123543i	11.3335577651248+3.8036891327961i	10.8983255598446+4.637867599754i	10.3747630569329+5.4543989931834i	9.80733311150222+6.21226709705658i	9.23699795239769+6.87222284126273i	8.69908423479738+7.39905692716835i	8.2216469080165+7.76322403718285i	7.82435128131858+7.94183040100039i	7.51785398028173+7.91906860025231i
33	4.0174923814092-17.5443768010956i	4.9242915492471-19.6875471628826i	5.8588481753136-21.8723487018286i	6.7827811602583-24.0518449926546i	7.6510459487403-26.1719023926596i	8.4139262119527-28.1725116602744i	9.0197850039623-29.9896869865253i	9.4184496219647-31.557916522329i	9.5650144833334-32.8130878605117i	9.4237673122888-33.6957587553073i	8.9718880569113-34.1545928111938i	8.2025479649741-34.1497377493631i	7.1270554168008-33.6558959651728i	5.7757576784838-32.664828507763i	4.1975099576017-31.1870479909986i	2.4576552929345-29.2524948662811i	0.6346061917918-26.9100540278661i	-1.1847362079432-24.2258512607178i	-2.9103655832408-21.2803653828071i	-4.4549092953736-18.1644937386555i	-5.7392362377952-14.9748062162536i	-6.6974608227458-11.8083059858095i	-7.28093440180541-8.75707416270487i	-7.46092106743342-5.90320285487739i	-7.22978781174315-3.31441169464812i	-6.60068246426348-1.04069575946986i	-5.60580953593238+0.88772936964601i	-4.293529178881+2.46102983607802i	-2.72458721291377+3.68887516081261i	-0.96782905796386+4.59818374170852i	0.90424275804843+5.2297194328989i	2.81973471015786+5.63386637237711i	4.71117214918361+5.86597520799222i	6.51864284772021+5.9816986637246i	8.19214131672359+6.03271562517455i	9.69305726078211+6.06318352009014i	10.9948203753229+6.1071665929249i	12.0827706569065+6.1871745049651i	12.9533660494412+6.3138256280642i	13.6128667836884+6.4865369094424i	14.0756486273548+6.6950501398235i	14.3622967830696+6.921542434371i	14.4976203408377+7.1430418490298i	14.5087065228699+7.3338774837507i	14.4231074068319+7.4679326877075i	14.2672226660409+7.5205318764473i	14.0649135406929+7.4698654901096i	13.8363589840534+7.2979326054994i	13.5971473461596+6.991046461861i
34	8.1808552981374-17.5045554851161i	9.5332277970998-19.3144956044445i	10.8938872883444-21.1197303464923i	12.214549765769-22.8820725599149i	13.44158389464-24.559407803768i	14.5184807962459-26.1066932277378i	15.3888988512521-27.4772467668976i	16.0001166733752-28.6243090427499i	16.3066663611661-29.5028393847431i	16.2738734984822-30.0714843692144i	15.8810073701804-30.2946338070265i	15.1237497627071-30.1444573082101i	14.015725889966-29.6027969220948i	12.5889052322802-28.6627805884392i	10.892768483694-27.3300198127414i	8.9922410896976-25.6232651848337i	6.9645032670337-23.5744163083138i	4.8948890075919-21.2278183880199i	2.8721708438971-18.6388246427646i	0.9835835034825-15.8716588062723i	-0.6900383237684-12.9966707252623i	-2.0786472356638-10.0871348166436i	-3.12658312036344-7.21578970625318i	-3.79515027040731-4.45135171355092i	-4.0640312869722-1.85524992974452i	-3.93150041009699+0.52117681405516i	-3.41349824458067+2.63881166377851i	-2.54171557699996+4.47206316131086i	-1.36089857081223+6.00925281382188i	0.07437325019406+7.25207877533908i	1.70317210046953+8.21422872976017i	3.46171750433646+8.91928882319402i	5.28666092768391+9.39815356522346i	7.11798289988655+9.68617748793199i	8.90137805002505+9.82031922504196i	10.5900565482477+9.8365120290551i	12.1459395816193+9.7674544131092i	13.5402681500157+9.6409563648641i	14.753676620082+9.478908320944i	15.7758044901861+9.2968706732177i	16.604532159702+9.1042195749334i	17.2449303759688+8.9047373243358i	17.7080100925983+8.6975073239702i	18.0093515252964+8.4779663088792i	18.1676800473375+8.238978961898i	18.2034439358765+7.9718283137609i	18.1374364096518+7.6670536971109i	17.9894932204582+7.3151098108456i	17.7772883247786+6.9068591036483i
35	13.2448415070847-15.4665978375126i	15.0521610454851-16.8573028003855i	16.8579642058705-18.232985401506i	18.6115527799006-19.5684369479056i	20.2585566976322-20.8361746682288i	21.7433472119669-22.0068933263388i	23.011815298618-23.0500622921431i	24.0143583984252-23.9346768935576i	24.7088842287031-24.630164637239i	25.063619629648-25.1074353652984i	25.0595087778042-25.3400500311685i	24.6920005350403-25.3054665024591i	23.9720592269607-24.9863041438973i	22.9262846870124-24.3715538489759i	21.5960918929116-23.4576488696339i	20.0359722559308-22.2493064101053i	18.3109308565458-20.7600523348207i	16.4932596271788-19.0123526612398i	14.6588591843867-17.0372960021198i	12.8833565503524-14.8737999105633i	11.2382791578202-12.5673491351371i	9.7875363941511-10.1683120516553i	8.584429978655-7.72991920041541i	7.66936729362205-5.30602080328121i	7.0683926487116-2.94876444148249i	6.79258653446262-0.70634654926758i	6.83831855742609+1.37900997082067i	7.18828170305233+3.27271533214928i	7.81318839944788+4.94900164948844i	8.67397551143698+6.3915718494472i	9.72434708450695+7.59368470597383i	10.9134799296567+8.5576983759466i	12.1887261809672+9.2941374813605i	13.4981660272861+9.8203832588143i	14.7928897295017+10.1591091742326i	16.02891760073+10.3365938060487i	17.1686970253122+10.3810385934888i	18.1821445901601+10.3210017833375i	19.0472274434378+10.1840345581629i	19.7501001722362+9.9955748009115i	20.2848314251624+9.778122503056i	20.6527681961695+9.5506924476868i	20.8615953556859+9.3285176755796i	20.9241539951938+9.1229633460653i	20.8570848135995+8.9416055121373i	20.6793625116496+8.788432247615i	20.4107844041132+8.664133562274i	20.0704716998851+8.5664589363182i	19.6754357046602+8.4906341373942i
36	18.8574176647846-11.1171764915714i	21.1429449618592-11.982010341175i	23.4376819617998-12.8388762360899i	25.6939285558691-13.6758038463879i	27.861397029683-14.4793716192495i	29.8892286710565-15.2347137227932i	31.7282249280089-15.9256091431059i	33.333171981596-16.5346781902741i	34.6651201241693-17.0437075285143i	35.6934714228935-17.4341171386419i	36.3977322808317-17.6875715526318i	36.7688022094605-17.7867239375836i	36.8096958428292-17.716066268527i	36.5356303096045-17.4628434096486i	35.9734519124745-17.0179751521533i	35.1604212761834-16.3769199131073i	34.1424209266759-15.5404084918587i	32.971689828408-14.5149772251497i	31.7042222675597-13.3132377078986i	30.3969908761612-11.9538348588131i	29.1051637919567-10.4610656341464i	27.8794833448263-8.8641555170227i	26.7639588423832-7.1962168242922i	25.7940006647253-5.4929392975384i	24.995089498962-3.7910867162086i	24.3820362283122-2.1268909552676i	23.9588480250912-0.534445100291i	23.7191777347713+0.9558012108614i	23.647299405573+2.3183483537239i	23.7195249005156+3.5336747608138i	23.9059562559306+4.5889279920246i	24.1724563790602+5.4782466371224i	24.4827166631729+6.2027087324462i	24.8003034314486+6.7699291425583i	25.0905746947186+7.1933515427709i	25.3223731960488+7.4912982992079i	25.4694197237255+7.6858524735552i	25.5113508608907+7.8016500054285i	25.4343664865547+7.8646572855162i	25.2314733874422+7.9010009567551i	24.9023313802654+7.9359044821365i	24.4527266212146+7.9927716382819i	23.8937126637202+8.0924424392357i	23.2404728082051+8.2526335980166i	22.510966988534+8.48756457952i	21.7244326282039+8.8077621312832i	20.8998115199891+9.2200308969008i	20.0541739798177+9.7275748523856i	19.2012076506688+10.3302530671194i
37	24.2973019366003-3.939712395967i	27.0200099124069-4.1130299877517i	29.7744385214233-4.2881935692036i	32.5181509630126-4.4661435478561i	35.2065446644354-4.647136359914i	37.7943791936238-4.8304634152352i	40.2374335414865-5.0142078456057i	42.4942095398293-5.1950676102113i	44.5275893931337-5.3682713703812i	46.3063524271706-5.5276085499362i	47.8064598154415-5.6655873001046i	49.0120263383434-5.7737241488455i	49.9159147042327-5.8429576842488i	50.5199096164546-5.8641666888282i	50.8344541308322-5.8287618451666i	50.8779580825814-5.729310650505i	50.6757154398666-5.5601485956087i	50.2584923145521-5.3179268511698i	49.6608681460757-5.0020482030604i	48.9194277224259-4.6149489149351i	48.0709101316068-4.1621942523751i	47.1504219210902-3.652368818083i	46.1898157407573-3.0967584881261i	45.2163231758383-2.5088372035495i	44.2515124418134-1.9035876350348i	43.3106195786523-1.2966983140695i	42.4022774326358-0.7036899249194i	41.5286418029254-0.1390291299242i	40.6858903315008+0.384710948702i	39.8650485016897+0.8575886540492i	39.0530796609012+1.2728838330582i	38.2341631262453+1.6275058822918i	37.3910766275551+1.9222001928175i	36.506596695387+2.1615487806188i	35.564832899077+2.353775743912i	34.5524186067422+2.5103812003552i	33.4594915003991+2.6456374856477i	32.2804106239629+2.7759879589525i	31.0141723809667+2.9193914837718i	29.664504717447+3.0946546613338i	28.2396358261133+3.3207896654528i	26.7517502473992+3.6164288068481i	25.2161604636144+3.9993186397462i	23.6502353393551+4.4859074504118i	22.0721375463189+5.0910312004343i	20.4994300711663+5.8276951424211i	18.9476168573555+6.7069418724256i	17.428684565227+7.7377917868183i	15.9497115045286+8.9272388052444i
38	28.2738897927481+6.3721119220946i	31.2505194505886+7.0543457943839i	34.2770292737121+7.7221757187506i	37.3168779835189+8.3614519819447i	40.3315163945009+8.9578492021139i	43.2814774630086+9.4973618288257i	46.127549400353+9.966808682822i	48.831978416251+10.354319727512i	51.3596431047161+10.6497781377363i	53.6791413736683+10.8451925523696i	55.763733428224+10.9349781269486i	57.5920906539335+10.9161304298664i	59.1488100350293+10.7882829773969i	60.4246664351728+10.5536467698764i	61.4165898755941+10.2168379717002i	62.127370895636+9.7846072309153i	62.5651130914149+9.2654904424954i	62.7424668922956+8.6694054897086i	62.6756915078597+8.0072222564528i	62.3836018618982+7.2903337773745i	61.8864635435454+6.530254774141i	61.2049009367695+5.7382702146763i	60.358881623354+4.9251513138233i	59.3668340775304+4.1009501018051i	58.2449460483266+3.2748769441529i	57.0066785605027+2.4552588502111i	55.6625160344274+1.6495706585001i	54.2199576117147+0.8645267292052i	52.6837393882633+0.1062179411416i	51.0562628671552-0.6197222737175i	49.3381924101153-1.3079384773293i	47.5291744876901-1.9531738573457i	45.6286246094458-2.5501012581686i	43.6365242468802-3.0931711626395i	41.5541699179731-3.5764793751835i	39.3848197547072-3.9936538330799i	37.134189016273-4.3377575551046i	34.810754688719-4.6012035256277i	32.425839967829-4.7756774452725i	29.9934614315607-4.852065721822i	27.5299344211485-4.8203886292806i	25.0532449264268-4.6697418951991i	22.5822085140721-4.3882536587554i	20.135448018555-3.9630673029246i	17.7302313930583-3.380363640092i	15.3812189489468-2.6254379153422i	13.0991749590266-1.6828477753472i	10.8897021256704-0.536647545905i	8.75205867877293+0.82927818531176i
39	29.1201542619766+19.339760241689i	32.0223721674903+20.926841473697i	34.9795617390718+22.4754264225633i	37.9619878335003+23.9584988429311i	40.938179323617+25.3482616495762i	43.8756646131938+26.6168305951596i	46.7417585929397+27.7369745465364i	49.5043683002411+28.6828761056905i	52.1327823126123+29.43088414884i	54.5984086221777+29.960229052155i	56.875427526455+30.253672024288i	58.9413299119332+30.2980620719408i	60.7773170399311+30.0847775890801i	62.3685452684007+29.6100342003252i	63.704207635236+28.8750460481863i	64.7774533685414+27.8860338819478i	65.5851555962545+26.6540797423951i	66.1275462002095+25.1948343956672i	66.40774431989+23.5280896257244i	66.4312109459552+21.6772327647286i	66.2051659437463+19.6686051997228i	65.7380054368234+17.5307898879359i	65.0387566387857+15.2938550609331i	64.1166039897608+12.9885822889632i	62.9805150331727+10.645706961153i	61.6389872043726+8.2951981112453i	60.0999280602956+5.9656025089641i	58.3706720093094+3.6834751836103i	56.4581269011965+1.4729151870884i	54.369034514239-0.6447784368967i	52.1103206029658-2.6513197268637i	49.689503252031-4.5315116769142i	47.1151232280622-6.2731833937904i	44.3971571235748-7.866991910169i	41.5473735065845-9.3060970095595i	38.5795940545014-10.5857224149349i	35.5098256611857-11.7026215973989i	32.3562355458191-12.6544711335i	29.1389491477929-13.4392188060578i	25.8796596734504-14.0544172980998i	22.6010481263556-14.4965771454498i	19.3260230327343-14.7605743563051i	16.0767993923003-14.8391485531028i	12.8738461811521-14.7225264528719i	9.7347405790815-14.3982028402157i	6.6729746053671-13.8509068371837i	3.696765697543-13.0627752582019i	0.8079266921219-12.0137472728168i	-1.9991475327664-10.6821856984134i
40	25.3125426184922+33.4934191890439i	27.7458123107329+35.8532455623749i	30.2295304358516+38.1354188873518i	32.7425168794496+40.302875005588i	35.262344254979+42.3177733977809i	37.7657820955108+44.1423517254002i	40.2292652184687+45.739839905678i	42.6293674922833+47.0754064807887i	44.9432615006425+48.1171069876588i	47.1491449409172+48.8368021059425i	49.2266160451963+49.2110127128314i	51.156982840985+49.221679701377i	52.9234945668748+48.8567985557121i	54.511487849504+48.1109021850789i	55.9084450936341+46.9853702935448i	57.1039676508806+45.4885494339154i	58.0896713975019+43.6356746360224i	58.8590170402554+41.4485908385444i	59.407091465692+38.9552799838759i	59.7303594697341+36.189207232746i	59.8264070218613+33.1885069911274i	59.6936976732435+29.9950359997129i	59.3313627355719+26.6533263243584i	58.7390434525494+23.2094754506337i	57.9167996662823+19.7100136212661i	56.8650946404334+16.2007899122943i	55.5848600116285+12.7259182345062i	54.0776386316158+9.3268224487643i	52.3457967075468+6.0414161408562i	50.3927905377339+2.9034474223847i	48.2234676621156-0.0579674202518i	45.8443777595979-2.81860528862i	43.264065438988-5.3591850475873i	40.4933154301266-7.665205193722i	37.545320750026-9.7265811628853i	34.4357462681714-11.5371021012392i	31.1826637041189-13.0937354328913i	27.8063393440091-14.3958151216705i	24.3288624574457-15.4441557892604i	20.7736102509005-16.2401394983549i	17.1645538619315-16.7848247700888i	13.5254189844774-17.0781280776153i	9.8787237925117-17.1181265183081i	6.2447254580502-16.9005265798267i	2.640314307038-16.4183379395542i	-0.9220988849544-15.6617832302762i	-4.4356521516708-14.6184649218849i	-7.9000050029173-13.2737992546843i	-11.3221607091045-11.611714940019i
41	15.929487827516+46.7378262369792i	17.5295089731904+49.5860525582011i	19.1741949393428+52.3105364204288i	20.8525657317181+54.8695578150827i	22.5529794617171+57.2212295237981i	24.2633352559801+59.3244208395394i	25.9712787276227+61.139728939708i	27.6644008498897+62.6304707826516i	29.3304212715219+63.7636657174934i	30.9573478535307+64.5109773169538i	32.5336054794067+64.849582407176i	34.0481289499812+64.7629359768505i	35.4904169402943+64.2414026478623i	36.8505464567996+63.2827286718613i	38.1191498498186+61.8923329123115i	39.2873590492659+60.0834008507751i	40.3467241314306+57.8767721339631i	41.2891154208287+55.300619318708i	42.1066199244203+52.3899229983774i	42.7914438482392+49.1857560992653i	43.3358331533071+45.7343974953429i	43.7320235041121+42.0863018783853i	43.9722295319756+38.2949587248232i	44.0486811117798+34.4156779355611i	43.9537114204967+30.5043430474547i	43.6798980462303+26.616174636894i	43.2202545276565+22.8045465339728i	42.568465641872+19.11989568993i	41.719155764017+15.6087630183766i	40.6681759460426+12.3129973684412i	39.412892252825+9.2691481678536i	37.9524555817942+6.5080644490682i	36.2880318755453+4.0547092558255i	34.4229714687693+1.9281891839253i	32.3628973887891+0.1419894352384i	30.115694786721-1.2956043279887i	27.6913872789284-2.380924437767i	25.1018907212771-3.1142144004844i	22.360640649579-3.4988370819698i	19.4820960649999-3.5404422950444i	16.4811291375825-3.246140330033i	13.372317419241-2.6237279887336i	10.1691619495372-1.6810115232966i	6.88326084467504-0.42526658397098i	3.52347323273339+1.1371310179219i	0.09511241282162+3.00087799053456i	-3.40079040762757+5.1617034579107i	-6.96810972657217+7.61611041329151i	-10.6160958346489+10.360904241884i
42	0.7951487060203+56.8980917639044i	1.2878375323282+59.8659310636882i	1.8240267389044+62.6672020542023i	2.4036605091188+65.2611894325299i	3.0266037052416+67.6078613548693i	3.6926650698534+69.6687500627381i	4.4016096948158+71.4078572977143i	5.153157721593+72.7925602907029i	5.946966795983+73.7944924009451i	6.7825965760384+74.3903716002642i	7.6594545580561+74.5627500429122i	8.5767236011798+74.3006589904524i	9.5332727420264+73.6001253949224i	10.5275541310618+72.4645394599936i	11.5574901182139+70.9048564326686i	12.6203555880833+68.939620617101i	13.7126615170554+66.594804996041i	14.8300463228019+63.9034657064426i	15.9671818385802+60.9052167265156i	17.1177006229747+57.6455362535699i	18.2741507822731+54.1749221359786i	19.4279835322532+50.5479191191719i	20.5695773785015+46.8220453370307i	21.6883010949905+43.0566492116887i	22.7726157001407+39.3117305357687i	23.8102134613724+35.6467608640838i	24.788189715572+32.1195383507988i	25.6932410999454+28.7851108039074i	26.5118817786097+25.6947980227307i	27.2306675580518+22.8953405275871i	27.8364165344059+20.4281967334082i	28.316414216753+18.329004663142i	28.6585910095565+16.6272176891713i	28.8516605704484+15.3459168128938i	28.8852089085091+14.5017949472987i	28.7497261361193+14.1053018665831i	28.4365754775647+14.1609322364635i	27.9378973735148+14.6676337245677i	27.2464501692705+15.6193078639509i	26.3553927714655+17.0053733098668i	25.2580186130849+18.811359539223i	23.947454074331+21.0194989776931i	22.4163379547939+23.6092870155072i	20.6565014727842+26.5579823321033i	18.6586703881868+29.8410242644984i	16.4122120396644+33.432349431474i	13.904950225448+37.3045962150647i	11.1230698539105+41.4291927053334i	8.0511311115216+45.7763310034333i
43	-19.4852981560722+61.9758745819114i	-20.239888625722+64.6375350079421i	-20.9418811159314+67.0928316302592i	-21.5802756071746+69.3054507470309i	-22.1435828105109+71.2404738764591i	-22.6199197689537+72.8651407036731i	-22.9971246700778+74.1496177014186i	-23.2628909724022+75.067753169035i	-23.4049203853844+75.5977985764877i	-23.4110936225443+75.7230758460681i	-23.2696571903589+75.4325706008338i	-22.9694238075347+74.7214324799693i	-22.4999833988577+73.591365365525i	-21.8519210059193+72.0508927540356i	-21.0170374351368+70.1154864846421i	-19.98856805198+67.8075505205788i	-18.7613948566486+65.1562553671314i	-17.3322468633297+62.1972228696984i	-15.6998838688939+58.9720654275227i	-13.8652589458801+55.5277879285778i	-11.8316554282654+51.9160648011899i	-9.6047947665629+48.1924083328468i	-7.192912391083+44.4152476800646i	-4.6067996091927+40.6449406548446i	-1.8598105360764+36.9427423148989i	1.0321659260503+33.3697555256106i	4.0507680377897+29.9858889524014i	7.1752551313451+26.8488473680945i	10.3826306717551+24.0131777421258i	13.6477909868912+21.5293923737375i	16.9436957057736+19.4431874298428i	20.2415557003892+17.7947717703287i	23.5110343343433+16.6183170343377i	26.7204580887192+15.941535784367i	29.8370331528681+15.7853902359859i	32.8270653114473+16.1639299181901i	35.6561813897622+17.0842526866855i	38.2895515844893+18.5465800107319i	40.692113141683+20.5444345142359i	42.8287969754767+23.0649054872772i	44.6647598709041+26.0889865765151i	46.1656258037119+29.5919691570983i	47.29774056331+33.5438749914848i	48.028444214517+37.9099126599617i	48.3263659241715+42.6509438343821i	48.1617452708691+47.7239476575876i	47.506783330279+53.0824741541116i	46.3360255867434+58.6770805785247i	44.6267770892678+64.45574773665i
44	-43.4677616426815+60.3469629916892i	-45.4355360893216+62.2393389049908i	-47.3256141376082+63.882276268014i	-49.1164975598784+65.2448490513966i	-50.7857654770797+66.2979804629845i	-52.3102591948849+67.015069835804i	-53.6662936897081+67.3726146837104i	-54.8298947371873+67.3508137271792i	-55.7770601265109+66.9341363049668i	-56.484042842856+66.1118435920263i	-56.9276535402648+64.8784474610901i	-57.0855790825491+63.2340936623117i	-56.9367134148237+61.1848572455574i	-56.4614965575689+58.7429397917999i	-55.642257102716+55.9267600174407i	-54.463553250071+52.7609316183006i	-52.9125071637545+49.2761247660338i	-50.9791272614755+45.5088103859923i	-48.6566129810746+41.5008891512344i	-45.9416366027847+37.2992099365328i	-42.8345968429081+32.954985201108i	-39.3398391729244+28.5231133231233i	-35.4658381521919+24.0614202113252i	-31.2253374844494+19.6298344963605i	-26.6354440078891+15.2895121940914i	-21.7176723934189+11.1019278871619i	-16.4979379422997+7.1279501562726i	-11.0064955284433+3.4269191931892i	-5.27782340814536+0.05574424512386i	0.64954869249601-2.93196220609739i	6.73326711680509-5.48669780107022i	12.9274366744837-7.5638170190627i	19.1829564741485-9.1241989429328i	25.4479071413258-10.1348258700264i	31.6679867716989-10.5692648360892i	37.786992397349-10.4080464681996i	43.7473431976699-9.6389379288892i	49.4906411628463-8.2571089790042i	54.958264411533-6.2651923008684i	60.091987870678-3.6732411256121i	64.8346255399043-0.4985888514269i	69.1306880825851+3.2343833103905i	72.9270490100576+7.4945635854656i	76.1736122566918+12.244503980386i	78.823973487681+17.4408834936098i	80.8360670483125+23.0350318156487i	82.1727900670229+28.973505227082i	82.8025948825497+35.1987066783955i	82.7000406992022+41.6495424466654i
45	-69.3419595550365+51.4731850488851i	-72.367398514816+52.2055246215602i	-75.2808478586085+52.645458100187i	-78.0529909495077+52.7676908318803i	-80.6535113556714+52.5490290877078i	-83.0513532943126+51.9688791969577i	-85.215012116991+51.0097368902454i	-87.1128529363124+49.6576567100765i	-88.7134549046968+47.9026911766574i	-89.9859780679373+45.7392894677151i	-90.9005491409271+43.1666456938714i	-91.4286620016843+40.1889874286534i	-91.5435881843504+36.8157959799475i	-91.2207921838374+33.0619509554325i	-90.4383459756024+28.9477929585806i	-89.1773368144711+24.4990997274288i	-87.422262116521+19.7469726623263i	-85.1614050567872+14.7276324426112i	-82.3871844407013+9.4821242626928i	-79.0964724350402+4.055935079319i	-75.2908738793933-1.5014728936173i	-70.9769611447045-7.1372064260904i	-66.1664588623183-12.7955555621425i	-60.876373314265-18.4186687559402i	-55.1290618503558-23.9472783255186i	-48.9522383751278-29.3214645959969i	-42.3789117209399-34.4814462550509i	-35.4472545838096-39.3683838643124i	-28.2004016353613-43.9251831720444i	-20.6861764252697-48.0972848577327i	-12.9567477400812-51.8334276029598i	-5.0682171711252-55.0863719123317i	2.9198592499118-57.8135728836499i	10.9450113815684-59.9777911223031i	18.9424522118196-61.5476321804358i	26.8457258918306-62.4980062426496i	34.5873994471349-62.8105012402425i	42.0997901183442-62.4736641178043i	49.3157194433742-61.4831865621376i	56.1692844614656-59.8419930983324i	62.5966358128277-57.5602310283179i	68.536752042086-54.6551632038409i	73.9321991028296-51.1509660631887i	78.7298639164353-47.0784366983818i	82.8816508707053-42.4746139410798i	86.3451303598108-37.3823195499641i	89.084128870755-31.8496265432949i	91.0692507140321-25.9292625451717i	92.2783222748956-19.6779567037273i
46	-96.1735262012672+36.8583488050455i	-100.166484831803+36.297500927808i	-104.029113306638+35.418607457387i	-107.72934459037+34.202535936278i	-111.234383483687+32.632330287615i	-114.511003041639+30.693589692831i	-117.525866612564+28.374835154424i	-120.245872730418+25.667856698827i	-122.638519554456+22.568034126422i	-124.672285032349+19.074624315953i	-126.317018476667+15.191008343802i	-127.544338800877+10.924892086205i	-128.328034270333+6.288454531639i	-128.644458296257+1.298438734712i	-128.472915546046-4.023818818609i	-127.796032470191-9.652423706158i	-126.600106262199-15.557026136083i	-124.875426279666-21.702991653575i	-122.616562066929-28.051639856459i	-119.822612335767-34.560549755393i	-116.49740958192-41.18392917527i	-112.649675441265-47.873044376317i	-108.293122417839-54.576704903263i	-103.446498241949-61.241797574947i	-98.1335698337697-67.8138625294402i	-92.3830446473405-74.2377033635325i	-86.2284280410593-80.4580226697025i	-79.7078162511169-86.4200736948634i	-72.8636255195061-92.0703184356254i	-65.7422589325669-97.35708225325i	-58.393713542477-102.231195042293i	-50.871131354706-106.646609120456i	-43.230298750654-110.560984319637i	-35.52909985759-113.936231241935i	-27.826930258867-116.739004288229i	-20.184078237906-118.941136856515i	-12.661081452255-120.5200120253i	-5.318067522997-121.458863064803i	1.785912514416-121.746999234321i	8.593548631648-121.379953506032i	15.049924665395-120.35955008085i	21.103150164002-118.693890808311i	26.704961925484-116.397260867434i	31.811286243339-113.48995528806i	36.382753351717-109.998029072227i	40.385156192546-105.952974794368i	43.789846405638-101.391332601194i	46.5740613566508-96.3542384823922i	48.7211770521714-90.8869175296251i
47	-124.611102351144+20.221216703663i	-129.693835126014+18.614731187932i	-134.66692020549+16.700784365032i	-139.500461753099+14.466896760289i	-144.164144642341+11.902637676974i	-148.627504858892+8.999889226867i	-152.860216351244+5.753097271587i	-156.832391397605+2.159504654609i	-160.514891191152-1.780637864189i	-163.879643015011-6.063887439348i	-166.899960090513-10.683455993333i	-169.550859944835-15.629092049198i	-171.809376963983-20.887001109978i	-173.654864680306-26.439807679548i	-175.069283295598-32.266561469174i	-176.037467965322-38.342789714015i	-176.547373469597-44.640596844396i	-176.590291073681-51.128812029404i	-176.161033635013-57.773184348299i	-175.25808534386-64.536624562531i	-173.883712887468-71.379491672684i	-172.044035298659-78.259921665912i	-169.749050283241-85.134195105791i	-167.01261540878-91.957139503276i	-163.852383171546-98.682561749211i	-160.289689628765-105.263705299214i	-156.349396978534-111.653726293212i	-152.059691178193-117.80618237508i	-147.45183640082-123.67552766186i	-142.559888826082-129.217607103774i	-137.420372932817-134.390143380454i	-132.071924093507-139.15320949813i	-126.554901852785-143.469680386933i	-120.910978791488-147.305657045086i	-115.182710323653-150.630857133143i	-109.413091136698-153.418966380149i	-103.645104256615-155.647945716363i	-97.921268893833-157.300289683841i	-92.283193296832-158.36323238519i	-86.771138806857-158.828897999372i	-81.423601167588-158.694393707871i	-76.276914899823-157.961843720483i	-71.364886206708-156.638363952744i	-66.718459435508-154.735977771964i	-62.365421594898-152.271474081405i	-58.330148821862-149.266209838463i	-54.633398020497-145.745859889612i	-51.292146168973-141.740117740021i	-48.31947902423-137.282351548195i
48	-155.65145706468+6.407329528142i	-162.059869713088+4.340361681194i	-168.414063245715+2.019463958097i	-174.688334467286-0.561470878127i	-180.856631465596-3.406838642009i	-186.892756657734-6.519163638886i	-192.770578715868-9.898950696538i	-198.464251084072-13.54455206532i	-203.948434612685-17.452051864704i	-209.198521684109-21.615170632478i	-214.190859087791-26.025192361539i	-218.902966825959-30.670916189097i	-223.313749998365-35.538634636014i	-227.403700926079-40.612139982939i	-231.15508873255-45.872760018563i	-234.552133705314-51.299424008822i	-237.581163913474-56.868759319683i	-240.23075175309-62.555218687046i	-242.491828332687-68.331237672165i	-244.357773891085-74.167421377874i	-245.824482755594-80.032759037574i	-246.890401695602-85.894864633901i	-247.55654089899-91.720241265519i	-247.826457190559-97.474566566742i	-247.706209515958-103.122996103636i	-247.204287124369-108.630481329243i	-246.331511291012-113.962098386422i	-245.100911819026-119.083383805475i	-243.527579941874-123.960672960285i	-241.628499605105-128.561437025174i	-239.422359433098-132.854614118025i	-236.929347976126-136.81093032511i	-234.170935080028-140.40320638005i	-231.16964242015-143.606645912707i	-227.948806389097-146.399101391629i	-224.532336621321-148.7613141528i	-220.944473474793-150.677125233788i	-217.209547770301-152.133654110536i	-213.351746012704-153.121442858078i	-209.394884187354-153.634563719294i	-205.362193041574-153.670688559956i	-201.276117529308-153.23111920576i	-197.158132821645-152.320778189273i	-193.028578972397-150.948159973322i	-188.906515982758-149.125243253631i	-184.809600639195-146.867365469055i	-180.753986111654-144.193061154463i	-176.754244902537-141.123866251347i	-172.823315338664-137.684090937483i
49	-188.296074995013-0.452420321723i	-196.087987128176-2.252682982451i	-203.885602587069-4.220854289556i	-211.666434709009-6.358043494758i	-219.407494954544-8.664144444533i	-227.085429138188-11.137759802433i	-234.676659341533-13.776134952721i	-242.157530110875-16.575102981367i	-249.50445745963-19.529042050825i	-256.694079134375-22.63084638066i	-263.703404563809-25.87191191747i	-270.509962893575-29.242137625791i	-277.091947517383-32.729943158198i	-283.428355546629-36.322303469762i	-289.499120716573-40.004800731637i	-295.28523830656-43.761693673871i	-300.76888075361-47.576004251592i	-305.933502761652-51.429621285255i	-310.763934850548-55.3034204782i	-315.246464447799-59.177399967613i	-319.368903798527-63.030830321993i	-323.120644153129-66.842417663692i	-326.492695883652-70.590478373056i	-329.477714375961-74.253123625222i	-332.070011741674-77.808451825387i	-334.265554588069-81.234746847059i	-336.061948272112-84.510679843428i	-337.458408243085-87.615512297455i	-338.455719243687-90.52929790377i	-339.056183289022-93.233080836812i	-339.26355747388-95.709087956014i	-339.082982768947-97.94091253088i	-338.520905054116-99.913687136489i	-337.584989700687-101.614243472752i	-336.284031052931-103.03125699736i	-334.627858173096-104.155374431124i	-332.627238202467-104.979322392855i	-330.293778655428-105.497995646349i	-327.639829904793-105.708523691006i	-324.678389036661-105.610314696567i	-321.423006153874-105.205076067181i	-317.887694091367-104.496811216464i	-314.086842377127-103.491792438674i	-310.035136132205-102.198510067231i	-305.747480455638-100.627598415844i	-301.238930688515-98.791739294992i	-296.524628799301-96.705544183027i	-291.619745983244-94.385416402519i	-286.539431425424-91.849394904764i
50	-218.502802296783+1.408047682926i	-227.334583158335+0.489668467838i	-236.204918550383-0.500440219774i	-245.092614108173-1.560531358209i	-253.975798704309-2.688188743164i	-262.832019289657-3.880308943138i	-271.63834107008-5.133089668516i	-280.371452265454-6.442025071481i	-289.007772648465-7.801908429282i	-297.523565021669-9.206842588576i	-305.895048762658-10.650258464405i	-314.0985145495-12.124941794523i	-322.110439372012-13.623068249567i	-329.907600938974-15.136246893025i	-337.467190607019-16.655571873628i	-344.766923983117-18.171682118217i	-351.785148388969-19.674828676909i	-358.500946421389-21.154949256408i	-364.894234897034-22.601749363267i	-370.945858531679-24.004789368755i	-376.637677772347-25.353576702543i	-381.952650273872-26.637662285515i	-386.874905588483-27.846740224379i	-391.389812716413-28.970749714054i	-395.484040245904-29.999978029561i	-399.145608891043-30.925163438651i	-402.363936314108-31.737596830858i	-405.129874194415-32.429220838968i	-407.435737576761-32.992725225753i	-409.275326598436-33.421637322625i	-410.643940753521-33.710406337861i	-411.538385906036-33.854480400046i	-411.956974308857-33.850375267011i	-411.899517922859-33.695733711204i	-411.367315360159-33.389374688101i	-410.363132796746-32.931331503823i	-408.891179213235-32.322878320197i	-406.95707632846-31.566544468339i	-404.567823589579-30.666116183793i	-401.731758574997-29.626625525249i	-398.45851315353-28.454326392873i	-394.758965725842-27.156657719117i	-390.645189853074-25.742194062314i	-386.130399554169-24.220583989175i	-381.228891528328-22.602476784302i	-375.955984533883-20.899438170768i	-370.327956130227-19.123855863783i	-364.361976966759-17.288835907365i	-358.07604278262-15.408090860061i
51	-240.553894244544+10.785785729108i	-249.719395790288+11.051299515649i	-258.917328278138+11.32848124737i	-268.126855529723+11.619800289277i	-277.326430258486+11.927923702393i	-286.493871600623+12.255704148891i	-295.606448036734+12.606164568576i	-304.640965252176+12.982479579969i	-313.573858440707+13.387953599467i	-322.381288516979+13.825995714729i	-331.039241669279+14.300091393169i	-339.523631654927+14.813771152709i	-347.810404217167+15.37057636898i	-355.875642984459+15.974022440499i	-363.695676200932+16.627559580106i	-371.247183630321+17.334531546534i	-378.507302975069+18.098132673606i	-385.453735157276+18.921363595465i	-392.064847818528+19.806986103779i	-398.319776411307+20.757477606223i	-404.198522275113+21.774985684199i	-409.682047115446+22.861283270931i	-414.752363332877+24.017724988382i	-419.392619682227+25.245205192273i	-423.587181777783+26.544118278516i	-427.321706999174+27.914321801297i	-430.583213393389+29.355102942601i	-433.360142210975+30.865148855166i	-435.642413758302+32.442521375594i	-437.421476292333+34.084636571804i	-438.69034772925+35.788249549496i	-439.443649983095+37.549444895987i	-439.677635794965+39.363633087363i	-439.390207956868+41.225553126684i	-438.58093087685+43.129281617903i	-437.251034473262+45.068248412695i	-435.403410425696+47.035258896567i	-433.042600848255+49.022522907243i	-430.174779487164+51.021690203246i	-426.807725579309+53.023892324953i	-422.95079054106+55.019790615067i	-418.614857687763+56.999630091439i	-413.812295213495+58.953298793506i	-408.556902688338+60.870392155246i	-402.863851356384+62.740281893381i	-396.749618542244+64.552188840491i	-390.231916496942+66.295259099539i	-383.329616035926+67.958642849754i	-376.0626653425+69.531575094537i
52	-249.739127801733+23.965515054126i	-258.435126461398+25.344990276437i	-267.128750761948+26.791627578684i	-275.800065185892+28.30719924679i	-284.428552784321+29.893360793379i	-292.993185815024+31.551630184734i	-301.472501055081+33.283366193067i	-309.844679434252+35.089746001179i	-318.087629597209+36.971742204536i	-326.179074967015+38.930099373335i	-334.096643849482+40.965310353951i	-341.817962088655+43.077592505038i	-349.320747757745+45.266864078166i	-356.582907347811+47.532720966046i	-363.582632898498+49.874414052766i	-370.298499501353+52.29082740987i	-376.709562596844+54.780457589285i	-382.795454481276+57.341394268807i	-388.536479439304+59.971302508015i	-393.913706921833+62.66740687173i	-398.909062197593+65.426477674598i	-403.505413919529+68.244819593714i	-407.68665806431+71.118262886541i	-411.437797724407+74.042157438559i	-414.745018257301+77.011369849246i	-417.595757325021+80.0202837461i	-419.97876938931+83.062803494604i	-421.884184262803+86.132361447524i	-423.303559354496+89.221928849766i	-424.22992528801+92.324030485569i	-424.657824613532+95.430763123248i	-424.583343378316+98.533817779357i	-424.004135365949+101.624505789381i	-422.919438860943+104.69378863618i	-421.330085842035+107.732311450827i	-419.238503554733+110.730440063615i	-416.648708460573+113.678301446231i	-413.566292607064+116.565827349844i	-409.998402507956+119.382800908586i	-405.953710668036+122.118905943974i	-401.442379929784+124.763778673694i	-396.476020860697+127.307061498219i	-391.067642439575+129.738458511328i	-385.231596337469+132.047792356068i	-378.983515123946+134.225062026435i	-372.340244761816+136.260501197229i	-365.319771783217+138.144636650497i	-357.941145566908+139.868346356849i	-350.224396160652+141.42291676392i
53	-244.81595570787+35.812570139276i	-252.415701734878+37.955037251768i	-259.971540852488+40.187135707176i	-267.465707318638+42.509435385645i	-274.880070305677+44.922246865414i	-282.196197043895+47.425603854799i	-289.395419261276+50.019246038046i	-296.458902608977+52.702602472344i	-303.367718734169+55.474775677159i	-310.102919636135+58.334526559828i	-316.64561391808+61.280260323101i	-322.977044526273+64.310013500874i	-329.078667550149+67.421442267684i	-334.932231641994+70.611812165591i	-340.519857603021+73.87798938882i	-345.8241176742+77.216433761848i	-350.828114065171+80.623193540689i	-355.515556253062+84.093902159675i	-359.870836585138+87.623777037335i	-363.879103724844+91.207620544848i	-367.526333490063+94.839823229157i	-370.799396645102+98.514369370227i	-373.686123224109+102.224844938077i	-376.175362983024+105.964448000364i	-378.257041599767+109.726001615411i	-379.922212267862+113.50196922882i	-381.163102356973+117.284472574339i	-381.973154844543+121.065312061554i	-382.347064255753+124.835989614444i	-382.280806883899+128.587733905976i	-381.771665099897+132.311527914952i	-380.818245597528+135.998138712374i	-379.420491459973+139.638149365846i	-377.57968797279+143.221992832186i	-375.29846214847+146.739987690601i	-372.580775967682+150.182375551727i	-369.431913381999+153.53935996161i	-365.858461161959+156.801146604606i	-361.868283712414+159.957984595243i	-357.470492014009+163.000208636491i	-352.675406885006+165.918281810823i	-347.494516791254+168.702838760926i	-341.94043046369+171.344729009163i	-336.026824612123+173.835060158857i	-329.768387050984+176.165240716397i	-323.180755577089+178.327022270918i	-316.280452961094+180.312540768129i	-309.08481843315+182.11435661659i	-301.611936059162+183.725493368514i
[truncated: 70 more columns]
