# Supplementary material for: Reconstructing spruce budworm outbreak severity: a comparison of paleoecological and tree-ring signals
Source: PLoS One. 2025 Aug 12;20(8):e0329406. doi: 10.1371/journal.pone.0329406 (PMC12342301; doi:10.1371/journal.pone.0329406)
Supplement: S8 Dataset — (ZIP) [file pone.0329406.s008.zip › BoisJoli wavelet data/Coherence_Lepidopteran_scales_Percent_defoliation/coherence_wavelet_wave.txt]

V1	V2	V3	V4	V5	V6	V7	V8	V9	V10	V11	V12	V13	V14	V15	V16	V17	V18	V19	V20	V21	V22	V23	V24	V25	V26	V27	V28	V29	V30	V31	V32	V33	V34	V35	V36	V37	V38	V39	V40	V41	V42	V43	V44	V45	V46	V47	V48	V49	V50
1	-0.103674306102328-0.004905202015835i	-0.0808409037048316-0.0073463433331797i	-0.0503745101975243-0.0071386144623848i	-0.0261509000780537-0.0054883167263213i	-0.0122654773992947-0.0037253005578978i	-0.00594901154714499-0.0024044607634939i	-0.00345683193256611-0.00157186382878503i	-0.00252619645076017-0.00116401935578625i	-0.00212105359524269-0.00113316199774963i	-0.00175685436933018-0.00129510992518949i	-0.00132314349206411-0.0013884761527839i	-0.0009153077610879-0.00128675205207944i	-6.52076366816055e-04-9.83964568279411e-04i	-5.71132192986312e-04-6.17329751846657e-04i	-5.62746265469714e-04-3.82156339140822e-04i	-5.06795101502268e-04-3.25185030592632e-04i	-3.2273796425747e-04-3.91683343532072e-04i	-3.9870196323693e-05-5.40337920856886e-04i	1.51252164105395e-04-6.95380518602118e-04i	1.71117877589678e-04-7.80367625960726e-04i	5.6353865565591e-05-8.23043247488599e-04i	-1.59503125762789e-04-8.30958918153354e-04i	-3.3943786273483e-04-7.65563216754849e-04i	-3.94115939908047e-04-6.62231059669486e-04i	-3.71857639719051e-04-5.53786497935989e-04i	-3.08178959078187e-04-4.53581417432912e-04i	-2.25847777002146e-04-4.03175932260671e-04i	-1.60694508722437e-04-4.12946947540643e-04i	-1.16950506851214e-04-4.51304017242866e-04i	-9.6257767433427e-05-4.87731898781412e-04i	-1.21137110952089e-04-4.99080718663149e-04i	-1.79679988349781e-04-4.63935321441292e-04i	-2.20809342998602e-04-3.94663000893201e-04i	-2.23670654136718e-04-3.27515019574125e-04i	-1.85913919395591e-04-2.65881018514027e-04i	-1.12262248244449e-04-2.24276340021288e-04i	-5.1636353491628e-05-2.31571154020465e-04i	-2.8073714684825e-05-2.75396592656653e-04i	-1.3732420171105e-05-3.3252714804574e-04i	1.110254628415e-06-3.81840891205194e-04i	1.4414251235149e-05-3.92999400116456e-04i	1.9024657231305e-05-3.57447787390036e-04i	-7.5262464855e-07-3.08419241117266e-04i	-4.1787271076361e-05-2.81624482805342e-04i	-8.6036205628694e-05-2.91070933173536e-04i	-1.06906452205772e-04-3.31782494944387e-04i	-8.485064921203e-05-3.74846314190533e-04i	-2.8606333467944e-05-3.85963804668315e-04i	3.3581994062429e-05-3.43490816571382e-04i
2	-0.142663333409063-0.00618768519656i	-0.108590940626457-0.008596263459154i	-0.0638689717162888-0.0077180455192069i	-0.0296967441592009-0.0053758872654562i	-0.0115593556494977-0.0032650214182069i	-0.00436890733337992-0.00186595963230805i	-0.00212317083409949-0.00104042189777186i	-0.00157749514345387-0.00065153307349987i	-0.00147503329677736-0.00068095715109862i	-0.00129773577469162-0.00094837215037487i	-0.00094968179715416-0.00114352730913757i	-0.0005762653791226-0.00110612684286232i	-3.47928344112526e-04-8.12648739583449e-04i	-3.27909552598243e-04-4.1587047982991e-04i	-3.89163479916356e-04-1.57534975823795e-04i	-3.85603347161554e-04-9.2070552058103e-05i	-2.09899103940087e-04-1.49862079094023e-04i	1.05609611208449e-04-3.01978758617241e-04i	3.13827456798957e-04-4.70985112877904e-04i	3.18878829869092e-04-5.62201029085275e-04i	1.74736870818326e-04-6.19611433353735e-04i	-8.7289560290566e-05-6.55746022340144e-04i	-3.00839778249419e-04-6.07302641456316e-04i	-3.54112368481574e-04-5.10611539185359e-04i	-3.21253747037574e-04-4.04750770428596e-04i	-2.50074093956319e-04-3.00170614502305e-04i	-1.60444660907237e-04-2.50375854331022e-04i	-9.312242996236e-05-2.72306199129985e-04i	-4.7894029423224e-05-3.26072267488544e-04i	-2.3342237141592e-05-3.77263423228351e-04i	-5.4343616545753e-05-4.01319061425342e-04i	-1.30555421124704e-04-3.69721100874378e-04i	-1.86644957771719e-04-2.9762113089141e-04i	-1.9821689627954e-04-2.30560961412964e-04i	-1.62144277633154e-04-1.6695744509545e-04i	-8.0257264918873e-05-1.21325979228326e-04i	-1.5172741283649e-05-1.3229508203699e-04i	2.104860866889e-06-1.84584778168791e-04i	1.115582771411e-05-2.50288756784092e-04i	2.5495435373796e-05-3.07897674202071e-04i	4.0632975061147e-05-3.19460270599082e-04i	4.7174273479079e-05-2.72794780055489e-04i	2.4635914522602e-05-2.11068298647482e-04i	-2.4469676762362e-05-1.79023690797815e-04i	-7.8907675194821e-05-1.92372237116495e-04i	-1.0632496400842e-04-2.44936493401437e-04i	-8.2061703040746e-05-3.02167429769308e-04i	-1.5250333927854e-05-3.22222941266272e-04i	6.1741224462235e-05-2.75771506186669e-04i
3	-0.176006542534593-0.006836228826541i	-0.131172236576106-0.00844679694637i	-0.0731857534267272-0.0067306837801774i	-0.0304817341289273-0.0040287281127154i	-0.00946406210737567-0.00207598597714566i	-0.00229419028396376-0.00101917071508964i	-6.62687144843034e-04-4.45325287409077e-04i	-5.5292596968113e-04-1.55453835319858e-04i	-7.11034180720338e-04-2.05166503453144e-04i	-7.11666761744652e-04-4.91977520176141e-04i	-4.87617928937822e-04-7.31229024179384e-04i	-1.9614528807481e-04-7.64393365377357e-04i	-2.4027083864155e-05-5.46143685063756e-04i	-5.1797552720927e-05-2.01566674237826e-04i	-1.61004713113992e-04+2.9789675324554e-05i	-2.0897959719531e-04+1.00392900661011e-04i	-7.82997232079198e-05+8.38321552033071e-05i	2.05308530278009e-04-2.4262301326194e-05i	3.7890372222793e-04-1.67309644962989e-04i	3.56953041345441e-04-2.40753316840936e-04i	2.12667694591839e-04-2.99680576242613e-04i	-3.901115805137e-05-3.65218030449828e-04i	-2.36633984284464e-04-3.52986604802122e-04i	-2.66108160219639e-04-2.8984201256376e-04i	-2.22687391175742e-04-2.13483065952079e-04i	-1.58204258056917e-04-1.26078187365981e-04i	-8.00177716632433e-05-8.49407690076173e-05i	-2.5674758533357e-05-1.12403506046253e-04i	1.1811021011715e-05-1.66323469713022e-04i	3.9240898530325e-05-2.17174530247136e-04i	1.1971901627241e-05-2.47129611646115e-04i	-6.5622526298503e-05-2.24511063838638e-04i	-1.24390668483536e-04-1.63925198387912e-04i	-1.42789004689321e-04-1.13416145917757e-04i	-1.17894838192145e-04-6.3550425998369e-05i	-4.42579759693007e-05-2.39896482078037e-05i	1.27222249723841e-05-3.73759549078101e-05i	1.95045730695767e-05-8.68772814754817e-05i	2.2351223827186e-05-1.45465540758554e-04i	3.5229949479635e-05-1.98724024829258e-04i	5.0447847339663e-05-2.07744073458763e-04i	5.865021455459e-05-1.57408727028135e-04i	3.86882454770819e-05-9.40356892916873e-05i	-7.8564394069171e-06-6.28878057808206e-05i	-6.12074443341108e-05-7.67840793801268e-05i	-9.016907281224e-05-1.29742262864004e-04i	-6.9892817903561e-05-1.8952688022214e-04i	-7.735958784936e-06-2.16059051562084e-04i	6.8101470056845e-05-1.77130131707539e-04i
4	-0.1986084809729-0.006823976625519i	-0.146240244140433-0.00706466597551i	-0.0790915011096808-0.0046252856709115i	-0.0307826579834918-0.0020502800314068i	-0.00817841251565191-0.00071358853286323i	-0.0012500340261071-0.00027960118395642i	-2.24828592736079e-05-9.9710755547784e-05i	-5.69275798451838e-05+4.19796068230569e-05i	-2.37506803482869e-04+1.862238567254e-05i	-2.88461543304889e-04-1.78295649321686e-04i	-1.57098243728892e-04-3.62479292450193e-04i	4.6336398768328e-05-4.22375802381982e-04i	1.70035650882362e-04-3.02671165978377e-04i	1.33423437390234e-04-6.7165895089096e-05i	2.3583614386346e-05+1.02197862263488e-04i	-4.6428910380554e-05+1.76984552446833e-04i	2.6290941114103e-05+2.16833177598494e-04i	2.23647263718618e-04+1.73721037187636e-04i	3.17847205713422e-04+7.1752315257079e-05i	2.61286211887662e-04+2.2185136570543e-05i	1.43541168234181e-04-2.4163043644402e-05i	-4.2212323295663e-05-1.03216701641737e-04i	-1.77568064388188e-04-1.30091016257849e-04i	-1.71670735448315e-04-1.13816961625669e-04i	-1.23999707767549e-04-8.1356719880677e-05i	-7.8058608470159e-05-2.56524654427767e-05i	-2.42905545704022e-05+2.7014882467959e-06i	9.1570236980527e-06-1.95889637814996e-05i	3.35400285447468e-05-5.54910931770933e-05i	6.06937149715628e-05-8.78379294762439e-05i	4.515872062743e-05-1.11905848951511e-04i	-1.58009522959808e-05-9.87920251158329e-05i	-6.29106779687529e-05-5.82851281679639e-05i	-8.34688302445436e-05-3.23381470964532e-05i	-7.58363028571955e-05-5.9656079553251e-06i	-2.53146892811425e-05+1.85495908482028e-05i	1.48528490987601e-05+4.0455528010865e-06i	1.46241330501532e-05-3.26982259959631e-05i	1.60364942912492e-05-7.14924382267847e-05i	2.8293308933124e-05-1.09934844832301e-04i	4.1331102241705e-05-1.15571018484993e-04i	4.90249237541896e-05-7.2219493165397e-05i	3.52830096712638e-05-2.03782527632486e-05i	1.3569862767558e-06+3.70682728506076e-06i	-3.87965817087809e-05-6.2222339227607e-06i	-6.24960957649784e-05-4.58081610734232e-05i	-5.08146382115577e-05-9.29176635930754e-05i	-8.435679760772e-06-1.18945870781752e-04i	4.76598336655774e-05-9.59529811976224e-05i
5	-0.210770017529684-0.006556873485613i	-0.155430976608429-0.005377781750991i	-0.084295428221827-0.0024947984001337i	-0.0330128823785684-0.0003025228489468i	-0.00899059633060421+0.00038001352580785i	-0.00157995086950942+0.00027333143952922i	-1.59771429152104e-04+1.05411276146811e-04i	-3.1870201727856e-05+6.95153329460697e-05i	-7.39846335134445e-05+4.10931503596734e-05i	-8.21559700766089e-05-4.942165511156e-05i	1.79501247537e-07-1.33609129153516e-04i	1.33128691425409e-04-1.73142730727013e-04i	2.2161164888282e-04-1.2750139872025e-04i	1.94091074854887e-04-2.830177552591e-06i	1.0397011009172e-04+1.04650294030879e-04i	3.9115873976012e-05+1.8795586310007e-04i	7.4782700979154e-05+2.72736599637235e-04i	1.84714652435752e-04+2.71316238694823e-04i	1.98904912922989e-04+1.84585292453677e-04i	1.12779628712819e-04+1.38344892468648e-04i	2.5431914369891e-05+1.12464321224748e-04i	-7.69957327090884e-05+4.88575834702318e-05i	-1.35604567476576e-04+1.55373474708e-07i	-1.01269929942709e-04-2.3602214307789e-05i	-5.80953282738033e-05-2.95572336969501e-05i	-3.23903512067788e-05-5.7601778353249e-06i	-2.3758937160162e-06+1.0207824572486e-05i	1.47251592245016e-05-7.014759648668e-07i	2.8189463449109e-05-1.1506398520357e-05i	5.05639664823625e-05-1.85307058987378e-05i	4.6344422061e-05-2.98707521724848e-05i	9.2244754694387e-06-2.40672879983005e-05i	-2.07391587433626e-05-2.9703841784461e-06i	-4.06815044120389e-05+3.9607338770177e-06i	-5.0097332407685e-05+9.9802760159597e-06i	-2.78394682032036e-05+1.78133307217479e-05i	-4.69476131897857e-06+3.58157646369096e-06i	-2.9601832665908e-06-1.80291258560281e-05i	3.6436757671329e-06-3.68643864917957e-05i	1.59013941547919e-05-6.02054128003665e-05i	2.44832676634262e-05-6.47607651666437e-05i	2.87346860333944e-05-3.53128490605121e-05i	2.09290523021926e-05-1.0813315399433e-06i	2.5989022885044e-06+1.43181319065295e-05i	-1.93089650627209e-05+1.05773722351168e-05i	-3.32728363038481e-05-9.9179013834115e-06i	-2.94300605736465e-05-3.69102459022603e-05i	-1.09042751906565e-05-5.60211634685517e-05i	1.6964097408275e-05-4.80707311442259e-05i
6	-0.216425259957084-0.00659564669307i	-0.161913509497916-0.004420670169226i	-0.0907091516950791-0.0013331752365981i	-0.0377232299021827+0.0005901788027579i	-0.0114856019859399+0.0009593069758088i	-0.00251263079394254+0.00064165398803697i	-3.87127529928871e-04+3.14769920323635e-04i	-3.892776632598e-05+1.37027371131177e-04i	-7.4514669885927e-06+5.02085190973871e-05i	-1.6037387323317e-07+3.30176397778303e-06i	4.86627084882748e-05-1.32758414316791e-05i	1.3700428340572e-04-2.4646931159708e-05i	2.00687040103557e-04-2.1296198451714e-05i	1.67678108258698e-04+1.951630497722e-05i	7.34491597178609e-05+8.30959489385626e-05i	1.45901959182e-05+1.83913120853837e-04i	5.09438588127e-05+2.9902500291551e-04i	1.27248321181353e-04+3.03535562263499e-04i	1.07728393732577e-04+1.9233555941403e-04i	7.047171831675e-06+1.21396271470473e-04i	-7.0132915220499e-05+1.18897020647998e-04i	-1.14095992006844e-04+1.00894382501425e-04i	-1.11008658152786e-04+5.8587160456685e-05i	-5.98840248372944e-05+1.2683661979655e-05i	-2.42619074592374e-05-1.70360585151849e-05i	-1.33119012175918e-05-1.60755013024649e-05i	-1.5718428294111e-07-9.21332833066887e-06i	9.1109211364012e-06-9.31576414738162e-06i	1.79854543308397e-05-8.067182207933e-07i	3.39747636053059e-05+1.0442623761408e-05i	3.60695888318627e-05+9.0604300625412e-06i	1.86015704684688e-05+8.1526104019646e-06i	1.2089757140701e-06+1.4555979001392e-05i	-1.93546225169762e-05+1.37144045464159e-05i	-4.16116100499678e-05+1.1470158440351e-05i	-4.23528227300805e-05+1.03241344026149e-05i	-2.95570345453281e-05-1.447848480515e-07i	-1.79935984920982e-05-1.03520424629449e-05i	-2.9778425554137e-06-1.95184996222857e-05i	7.8175079372743e-06-3.64960644387098e-05i	1.00111811607615e-05-4.34997789513994e-05i	9.271142727821e-06-2.71315570756553e-05i	5.10468220437259e-06-6.33263779301598e-06i	-1.38338040707728e-06+3.83606249024012e-06i	-8.51146106229421e-06+4.90401831335851e-06i	-1.2976227768204e-05-1.8176174520887e-06i	-1.2519608611486e-05-1.35140725958367e-05i	-1.03867494529812e-05-2.49267375360127e-05i	-5.198014746969e-06-2.44811360383163e-05i
7	-0.219705719013718-0.007336588355878i	-0.168021161273942-0.004750238648141i	-0.0986959944313419-0.001599802316559i	-0.0443533536039663+0.0003058993840169i	-0.0151029671447396+0.0007276534408139i	-0.00374671748927655+0.00050526371904974i	-5.44665958277402e-04+2.60291638670359e-04i	5.0445752622534e-05+1.13809922360821e-04i	6.45429971863667e-05+3.78575821286844e-05i	2.71854758907664e-05+2.17710151891573e-05i	4.3396855129147e-05+4.15530586430425e-05i	1.14648137321601e-04+4.6881425582994e-05i	1.68936558008891e-04+2.0644257549721e-05i	1.16415433416085e-04-5.780907442952e-06i	-1.21428472396573e-05+2.22335953605979e-05i	-8.2582582019097e-05+1.49365174318717e-04i	-2.1658955636028e-05+3.01301694622614e-04i	8.3822844561603e-05+3.0326295819285e-04i	8.6290932521608e-05+1.4713616598974e-04i	-1.78223620725507e-05+3.30598023861103e-05i	-1.15881003564164e-04+5.0836918777704e-05i	-1.44450985664826e-04+9.7424189287018e-05i	-1.02687921988637e-04+8.9410515183135e-05i	-3.52578376861409e-05+3.88938350897757e-05i	-1.39135120602815e-06-6.56014105175292e-06i	-1.419546342374e-06-2.23807847680741e-05i	-4.0069725805473e-06-2.14831619163716e-05i	-1.3526731755792e-06-1.31385785370021e-05i	6.7856018992402e-06+6.68607954219262e-06i	2.00647757546513e-05+2.57715175633572e-05i	2.73863971916108e-05+2.64509511014797e-05i	2.36323360869854e-05+1.61021264792814e-05i	1.19213654523832e-05+9.5139273534161e-06i	-1.31951616369274e-05+6.8626013225162e-06i	-4.56775248658986e-05+8.1609303352247e-06i	-6.02030060821504e-05+1.13149891391734e-05i	-4.84558461447844e-05+1.06401427242829e-05i	-2.26220783509459e-05+7.0916210523431e-06i	8.0338605426673e-07-3.89352826880389e-06i	7.5970008503452e-06-2.42919606412778e-05i	1.5961531241184e-06-3.57702920842235e-05i	-4.1981093263494e-06-2.67171015628327e-05i	-6.2553268966846e-06-1.09812673703517e-05i	-5.90952834331036e-06-1.60524351194923e-06i	-4.79362728155723e-06+1.41930996747808e-06i	-3.24255576354308e-06-3.6890023656767e-07i	-3.0800916785095e-06-6.2546170098761e-06i	-8.2572312780479e-06-1.35449320067873e-05i	-1.4918508870037e-05-1.40440364120072e-05i
8	-0.223181635253845-0.008895087191991i	-0.174926944380815-0.006339731604165i	-0.108175004401285-0.003165192902235i	-0.0527222249156148-0.0010452279742117i	-0.020185162330228-0.0003181607681049i	-0.00594429191468834-0.00026340926016551i	-0.00120195824186047-0.00024923722442046i	-5.9438374520457e-05-1.61020999557102e-04i	6.11488568623595e-05-7.50441233922221e-05i	1.06924699728255e-05-7.0420160079831e-06i	1.39597636713365e-05+5.02144954813821e-05i	9.40864630113567e-05+6.74961355975388e-05i	1.6136797747617e-04+1.5344905224935e-05i	1.00761492294159e-04-7.239331151269e-05i	-6.43556394795471e-05-8.10061417579011e-05i	-1.64440344224381e-04+7.637206530741e-05i	-8.7563293317668e-05+2.85435517772089e-04i	7.3282297328261e-05+3.06794737362463e-04i	1.29702469921954e-04+1.12337505285629e-04i	2.60504818349788e-05-5.48192097823884e-05i	-1.19085450442823e-04-3.3743422920368e-05i	-1.72696012949515e-04+7.5564889601184e-05i	-1.13344440486347e-04+1.2073956857848e-04i	-2.13551452192033e-05+7.89204657362251e-05i	2.26185563784472e-05+1.51955951419865e-05i	1.34281521298588e-05-2.1350141351863e-05i	-9.2579090711228e-06-2.65378389120315e-05i	-1.92384263573897e-05-9.781689519578e-06i	-1.26034391768793e-05+1.94816815268849e-05i	4.2695444682322e-06+4.15326723611733e-05i	2.13472112887329e-05+3.75019914445276e-05i	2.90967029038649e-05+1.28524162609382e-05i	1.79177667775247e-05-9.853067414888e-06i	-1.76767505221027e-05-1.56576881105983e-05i	-6.24451558437269e-05-3.534286533561e-06i	-8.34869301386543e-05+1.69557762503023e-05i	-6.35724046448375e-05+3.17599907796975e-05i	-1.99540638638641e-05+3.04971078226288e-05i	1.21990148953662e-05+9.744615539698e-06i	1.3990399593202e-05-1.96212896688653e-05i	-1.044902311935e-06-3.49693152657407e-05i	-1.11457428259258e-05-2.73791504283994e-05i	-1.11782262393386e-05-1.09653223662704e-05i	-6.89804186372515e-06-3.1594771968838e-07i	-2.51298986690972e-06+2.77769520961278e-06i	1.05825815397238e-06+9.5842564323102e-07i	7.6302168142574e-07-4.52514296662957e-06i	-7.4986997600104e-06-1.05255382594141e-05i	-1.84487574579792e-05-9.4391919364821e-06i
9	-0.228005420739043-0.011135818608079i	-0.183162559028851-0.008750986658898i	-0.119155803649881-0.005403716890147i	-0.0629109383117201-0.0027574115498285i	-0.0271451568519209-0.0014605776991394i	-0.00968313022246747-0.00103604432714269i	-0.00286809967514556-0.00079174997223126i	-6.89326428216531e-04-4.87083755038891e-04i	-1.48363821778976e-04-2.12642535624042e-04i	-6.61897793121393e-05-4.10492047586793e-05i	-2.15147409286924e-05+4.82824254511973e-05i	9.11443733970336e-05+6.76919402545036e-05i	1.94850343024669e-04-6.694197819935e-06i	1.59258221543924e-04-1.40693297636303e-04i	-1.4945009289143e-05-1.79182580195658e-04i	-1.52781364029601e-04+4.229570959988e-06i	-9.6815857860705e-05+2.78877570837293e-04i	9.3971954014677e-05+3.50452910411441e-04i	2.0153335386352e-04+1.48833840695464e-04i	1.0275703725915e-04-6.8545320738238e-05i	-9.65909333537495e-05-7.37474016524595e-05i	-2.02316961059089e-04+6.9354876828478e-05i	-1.4792804635045e-04+1.65823139859656e-04i	-2.9099325270124e-05+1.39196713239387e-04i	3.71998894707807e-05+5.17699490648662e-05i	2.5470768741658e-05-1.52048859992888e-05i	-1.7929124168565e-05-3.1099035252516e-05i	-4.62692366759165e-05-5.5087027984187e-06i	-4.44031830488164e-05+3.58568933373859e-05i	-1.98225977732696e-05+6.16496824340462e-05i	1.1672433518526e-05+4.98370280109093e-05i	2.96235435677302e-05+6.4935285989689e-06i	1.33640134054924e-05-3.69476630301501e-05i	-4.02406553389606e-05-4.94478284644438e-05i	-1.01588966290807e-04-2.3075292726525e-05i	-1.24681612072368e-04+2.258473342432e-05i	-8.94240168514646e-05+5.46449385683842e-05i	-2.4818607206043e-05+5.08781247863078e-05i	1.81718488486652e-05+1.56041585881907e-05i	1.80683403492038e-05-2.41902480850924e-05i	-2.6435644624448e-06-4.13141920729985e-05i	-1.42426098858991e-05-3.16818700542467e-05i	-1.1416061309129e-05-1.27238224362286e-05i	-4.64714089116441e-06-4.7735898432595e-07i	-1.4647187189787e-07+2.71674309894113e-06i	2.12332396730358e-06+5.291744985822e-07i	-2.1150222928963e-07-4.85343642145112e-06i	-1.03726184216204e-05-9.7481575307257e-06i	-2.16481921232448e-05-7.1781133327702e-06i
10	-0.234540717943184-0.013794442381377i	-0.192828895797-0.011455575511587i	-0.131402654055381-0.007620761899138i	-0.0744943375371747-0.0040419277680794i	-0.0355519899682829-0.0018593836314664i	-0.0146479838924509-0.0010226791314275i	-0.0054023237717221-0.00079551854111865i	-0.0018379717242346-0.00060498867948912i	-5.98780103338441e-04-3.44846575130119e-04i	-2.09633506697987e-04-1.20592772309976e-04i	-4.57176865878989e-05+1.0107217723077e-05i	1.26317226793689e-04+4.3151745220567e-05i	2.91113606411836e-04-3.2483243034418e-05i	3.25212395692842e-04-1.72404732377244e-04i	1.90358920343802e-04-2.09444851183444e-04i	2.55887248574523e-05-2.464220593834e-06i	1.460795969961e-05+3.27501856022973e-04i	1.63079334565023e-04+4.72735759197231e-04i	2.71881020150361e-04+3.1567101319603e-04i	1.7153635522985e-04+7.8297419601681e-05i	-7.00416702127196e-05+2.20592710212303e-05i	-2.35098056057293e-04+1.44332966754131e-04i	-2.10363007939111e-04+2.54676485498813e-04i	-7.9843526607547e-05+2.32529006808676e-04i	1.2177116162977e-05+1.18189395233285e-04i	1.04590909133282e-05+1.42626743693112e-05i	-4.36033525363469e-05-2.07302348796459e-05i	-8.86126694364167e-05+7.2891948906691e-06i	-9.46590214839851e-05+5.7990037360966e-05i	-6.49307760622619e-05+8.66463400718507e-05i	-2.20895838977847e-05+6.59461576868679e-05i	-4.239012762906e-08+2.85879490399453e-06i	-2.86485006185726e-05-6.2174429865425e-05i	-1.05656424862434e-04-8.2588461949127e-05i	-1.8464862484136e-04-4.2713025902043e-05i	-2.06505605447036e-04+2.6594332639878e-05i	-1.52949477887043e-04+7.1517739638858e-05i	-6.606395171047e-05+6.0648506656549e-05i	-7.33935333257489e-06+9.12315422107082e-06i	1.1466960942517e-06-4.07200030034196e-05i	-1.37159673084279e-05-5.8485158147365e-05i	-1.93872298671324e-05-4.55470594859336e-05i	-1.13698669501156e-05-2.27978093516585e-05i	-2.58531588420527e-06-6.86918018813084e-06i	1.94330684861358e-07-7.82969066500272e-07i	-1.40901797271743e-06-1.22017804753764e-06i	-7.57774866305604e-06-5.41641211590298e-06i	-1.92523639914937e-05-9.4982923729237e-06i	-2.86697091007043e-05-8.0372802548787e-06i
11	-0.242796767649441-0.01671950516313i	-0.203744550107453-0.014276564800151i	-0.144426471504279-0.009711122712268i	-0.0866726679549834-0.004878544763051i	-0.0444563259140939-0.0014831498554502i	-0.0199591710879613-0.0000833051229073i	-8.17238945123964e-03-5.532012422154e-05i	-0.0031817747890525-0.00040875867084217i	-0.0011902027145914-0.00056094894650971i	-4.02028287690813e-04-4.59774098973033e-04i	-3.3878951857167e-05-2.72724229715765e-04i	2.56513182111784e-04-1.39413085426595e-04i	5.35919280056101e-04-1.15820370483012e-04i	7.0455380214807e-04-1.54011033358067e-04i	6.75454048615819e-04-9.8701377457409e-05i	5.15228344618735e-04+1.74564925563687e-04i	3.94810466439495e-04+5.67857155664436e-04i	3.89358062530154e-04+8.09182923586547e-04i	3.80873074662659e-04+7.53228250379736e-04i	2.16919594481406e-04+5.45781002466957e-04i	-7.2882140312262e-05+4.26762862013038e-04i	-2.97339587481352e-04+4.53796848923261e-04i	-3.25983051999327e-04+4.94498321784808e-04i	-2.14826597341957e-04+4.28523729152101e-04i	-1.08840990702407e-04+2.72537357889928e-04i	-8.8209288915533e-05+1.25186544334087e-04i	-1.31637545157938e-04+5.6562459405552e-05i	-1.79626881100389e-04+6.5380708584276e-05i	-1.93688696672147e-04+1.0504833582695e-04i	-1.70191753673281e-04+1.23310514371161e-04i	-1.33046337321522e-04+8.9093162608599e-05i	-1.22748119648331e-04+9.08526957987e-06i	-1.71957935038877e-04-7.1674101706779e-05i	-2.71412978867907e-04-9.8225134736609e-05i	-3.62527437354198e-04-5.1733714312768e-05i	-3.79780476754136e-04+2.8133557254457e-05i	-3.08638474374325e-04+7.4256959331712e-05i	-1.97936167124725e-04+5.1427835810535e-05i	-1.11529910379005e-04-1.6568258013878e-05i	-7.22694517685373e-05-7.70050832295373e-05i	-5.76010747778804e-05-9.65256805233681e-05i	-4.03459313966375e-05-7.87404515888422e-05i	-1.79378397380587e-05-4.66782758823848e-05i	-2.6572049373968e-06-1.93487376904165e-05i	-4.4896688454989e-07-3.70430996029881e-06i	-8.09742068536022e-06+7.0082295506778e-07i	-2.18424087836388e-05-3.2133565400001e-06i	-3.77763514721565e-05-1.08259683571049e-05i	-4.64233945298985e-05-1.76048366691213e-05i
12	-0.252787677956621-0.020101077986683i	-0.215876934810307-0.017653049188934i	-0.158084675998232-0.01242362905319i	-0.0991290554839501-0.0062253483616826i	-0.0533787155953807-0.0012148085715642i	-0.0250279139383019+0.0013097832297526i	-0.0105714865110566+0.001500550515438i	-0.00422010518695394+0.00050582810253466i	-0.00158670935919943-0.0005099184748583i	-4.08113628709238e-04-9.95951033246455e-04i	2.54367871086606e-04-9.80430400756312e-04i	7.79377580826103e-04-7.14821215810258e-04i	0.00127467961747231-0.00039812192769965i	1.65932705920935e-03-7.841105730964e-05i	0.00179641335459494+0.0003161571277192i	0.00165809062271364+0.00084526685186705i	0.00136168490784057+0.00141842549126267i	0.00103576722917102+0.00182018066459846i	0.00069312551437953+0.00190789237131656i	0.00028396945319555+0.0017498318664291i	-0.00015563175660684+0.00152979756040459i	-0.00048505891130857+0.00135049300224973i	-0.00060095011600584+0.0011776189503525i	-5.43688557851039e-04+9.5020368182212e-04i	-4.42130594993125e-04+6.83201204044928e-04i	-3.90022468429828e-04+4.50749113358728e-04i	-3.96619605285239e-04+3.07624600162982e-04i	-4.25088697732295e-04+2.49467830965435e-04i	-4.43132581279096e-04+2.31640553868907e-04i	-4.42687899128361e-04+2.04980641289057e-04i	-4.4001277660387e-04+1.40386500931968e-04i	-4.67305814295871e-04+4.3231182921993e-05i	-5.48313937115065e-04-4.5724439024252e-05i	-6.66398990293053e-04-7.6708225304565e-05i	-7.60867426024403e-04-3.5943036052844e-05i	-7.69162076063363e-04+3.2839058187616e-05i	-6.78597763489122e-04+6.1268237257551e-05i	-5.33571262984708e-04+1.6434688013717e-05i	-3.92027752014392e-04-7.3287511898927e-05i	-2.80309468740464e-04-1.49729176970028e-04i	-1.90523412549306e-04-1.74283603551582e-04i	-1.10439984088698e-04-1.47414282922099e-04i	-4.39106431454659e-05-9.3844477327526e-05i	-3.5894468108687e-06-4.00566471813308e-05i	5.1106948408263e-06-2.88918578106809e-06i	-1.19485884560019e-05+1.14197311555598e-05i	-4.31330026442494e-05+4.5754660621187e-06i	-7.43156298426773e-05-1.71932839530047e-05i	-9.00049314578613e-05-4.71443219354957e-05i
13	-0.264887329730363-0.024477804105942i	-0.229818658133681-0.022519298444093i	-0.173160112726781-0.017113384578673i	-0.112691916189415-0.009727682244794i	-0.0630043302541727-0.0026664293334303i	-0.0302015083157967+0.0020381793008533i	-0.0125067054100572+0.0036274456891251i	-0.0045050686589876+0.00278581028890146i	-0.001168321089875+0.00093748591113906i	4.70216228538575e-04-6.71266089992407e-04i	0.00162484298553075-0.00144637837806017i	0.00264077859478154-0.00136914959012292i	0.00354571859514219-0.0006808641715696i	0.0042213760790521+0.00036741562225527i	0.00448931269900737+0.00159785445789299i	0.00424526432524898+0.00286198067674087i	0.00354875876170854+0.00397343907687015i	0.00257535116430478+0.00472200421512442i	0.00150228649006887+0.00497862793961389i	0.00046298556609115+0.00477915722514021i	-0.00041987664775456+0.00428440483162779i	-0.00102897831253495+0.00365926531828252i	-0.00131533918701756+0.00299933809629274i	-0.00134402989031716+0.00235277697734286i	-0.00124995728121268+0.00176756513687477i	-0.0011486554159288+0.00129370390104013i	-0.00109022580398585+0.00095247746628644i	-0.00107566026381873+0.00072309385229696i	-0.00109129506020893+0.00056080801213965i	-0.00112818552498092+0.00042300775136095i	-0.00118822170817341+0.00028582258634146i	-0.0012819453225897+0.00015250733364599i	-1.41267432941663e-03+5.140664059492e-05i	-1.55441049514307e-03+1.345168668368e-05i	-1.65048991718186e-03+3.700691514887e-05i	-1.64538905747198e-03+7.407726734399e-05i	-1.52275117811797e-03+6.132397606919e-05i	-1.3115733744848e-03-2.789579810095e-05i	-0.00105768201680252-0.00016105830669463i	-7.9419907214861e-04-2.73722751051622e-04i	-5.38312925184503e-04-3.1649256492926e-04i	-3.06492896864134e-04-2.80728944333237e-04i	-1.2270100516141e-04-1.92381337533474e-04i	-9.6720052329832e-06-9.08910558064404e-05i	2.49643420283019e-05-1.10308648073284e-05i	-6.0768620971108e-06+2.63127412603814e-05i	-7.45401394210404e-05+1.56211038644717e-05i	-1.45495875973166e-04-3.6691487826723e-05i	-1.86928194356923e-04-1.17143181544689e-04i
14	-0.280021318508745-0.03052858259961i	-0.246954594414618-0.030007280727572i	-0.191468985213979-0.025479470851316i	-0.129417986729451-0.017704393062564i	-0.0753390917102267-0.0086578613889589i	-0.0370900956503806-0.0008030280386081i	-0.0149078064488764+0.0040169521928617i	-0.00422621548522932+0.00536427881915291i	0.00044742878566781+0.00417290705387553i	0.00299971897938783+0.00203276074841862i	0.00518900331547759+0.00036731099761888i	7.34217402825207e-03-2.546219988015e-05i	0.00919938906815768+0.00100063591592712i	0.0103970488585559+0.0031454346648164i	0.0106509664516625+0.005891672116006i	0.00984572383592315+0.00866876894411325i	0.0080924007584609+0.0109590267218007i	0.0057082773821174+0.0123831217019241i	0.0031132857086766+0.0127731082795149i	0.0007095143137387+0.0121984447056715i	-0.0012018255038314+0.0109121878666348i	-0.00246628770585735+0.00923928140246018i	-0.00309413657757949+0.00747271657142728i	-0.00323440336880353+0.00582303425066531i	-0.00309958825509989+0.00441328033230564i	-0.00287942919332286+0.00328977379607917i	-0.0026935266513448+0.0024371193865329i	-0.00259352379545326+0.00180166375118381i	-0.00258808939332483+0.00132053066185252i	-0.00266552151836935+0.00094426720811756i	-0.00280801198663338+0.00064695203015797i	-0.00299735693557994+0.00042610397854261i	-0.00320955629059265+0.00029246753186295i	-0.00340385033650919+0.00024769133116383i	-0.00352241861891044+0.00026034717908423i	-0.00350890159913516+0.00026428954159503i	-0.00333220937161966+0.00019154910452474i	-2.99538643750465e-03+1.837506356158e-05i	-0.00252696543148267-0.00021473935694573i	-0.00197002887460498-0.00042676069468534i	-0.00137986231152516-0.00054355144646766i	-8.24056854528923e-04-5.34353792291541e-04i	-3.73142510382456e-04-4.1911562429647e-04i	-8.0812181567089e-05-2.52117372444886e-04i	3.50016917322838e-05-9.72914318520651e-05i	-1.29655124070155e-06-7.21558356972834e-06i	-1.31363595916454e-04-1.0840045609132e-05i	-2.8122146839728e-04-1.09951307379486e-04i	-3.82351434001353e-04-2.81850600907138e-04i
15	-0.299573345191812-0.038734838160276i	-0.269228715019774-0.041079107577099i	-0.215482970830703-0.039278605429336i	-0.152123672111027-0.033093573136935i	-0.0932446545661007-0.0235984547120125i	-0.0481931099408325-0.0129965931684402i	-0.019480217306743-0.0037733742559691i	-0.00405652668765638+0.00237729512896149i	0.00350911159556539+0.00520467801222494i	0.00801541439974713+0.00578422226933863i	0.0121104989479129+0.0058137971603969i	0.016347444334093+0.0068025665089106i	0.0200683698604927+0.0095427478373337i	0.0223240328388013+0.0139799090815219i	0.0224475175851522+0.0193901649737598i	0.0202801062878702+0.024710547432225i	0.0161748737868578+0.0288917757230996i	0.0108682366321836+0.0311827278830418i	0.0052705013240532+0.0312903312811638i	0.0002321375412916+0.0293919232810863i	-0.0036476258485511+0.0260163588085677i	-0.0061197666158293+0.0218497698413053i	-0.0072750643974029+0.0175420307424281i	-0.0074417739570439+0.013575325329501i	-0.0070383175220735+0.0102168355768595i	-0.00644092137326097+0.00754106598670503i	-0.00590930725498249+0.00549112476624781i	-0.00557581251527921+0.00394920790829315i	-0.00547369929205569+0.00279460522422667i	-0.00557627289435245+0.00193792526296862i	-0.0058299058956123+0.00133024132566638i	-0.00617404210134404+0.00095158809420867i	-0.00654676831589355+0.0007849303255032i	-0.00688099084389747+0.00078557005893283i	-0.0071016427105706+0.00086354324394763i	-0.00713168226717984+0.00089718648886232i	-0.00690580715233012+0.00077900423104233i	-0.00638592923266575+0.00046873939750607i	-5.57490113499754e-03+1.762008761296e-05i	-0.00452705286417827-0.00045447581545782i	-0.00335048170574059-0.0008153096985661i	-0.00219295787176569-0.00097737852004924i	-0.00120906068795986-0.00092869485975462i	-5.18232322377934e-04-7.29601361078301e-04i	-1.7091886942368e-04-4.84596124129183e-04i	-1.36452710573322e-04-3.04382874652277e-04i	-3.15733732198877e-04-2.71566234500797e-04i	-5.72148579221533e-04-4.18533594239456e-04i	-7.69700061938478e-04-7.21168974801182e-04i
16	-0.325023573521317-0.048722433449889i	-0.298599729767889-0.055608244775005i	-0.247580280225444-0.059046103455836i	-0.183405482070399-0.057713292863785i	-0.119187299938987-0.051292364563929i	-0.0653227250742765-0.0408085946956641i	-0.0267510078290708-0.0283081353528535i	-0.0027869266999912-0.0159706825345748i	0.0108721796791113-0.0051639796840948i	0.0193034070516344+0.0040081215998125i	0.0261088665083209+0.0124588815972537i	0.0325432686482181+0.0214007783627903i	0.0379396556992736+0.0315912981197077i	0.0408024604577952+0.0428937812328529i	0.0398829260205511+0.054277298560124i	0.0348279849476844+0.064175432885289i	0.0263179616605338+0.0710155582646029i	0.0158113993451403+0.0737126684312715i	0.0050847348698777+0.0719688003252156i	-0.0042519610978246+0.0663057362636434i	-0.0111208974166108+0.057856688680257i	-0.0151399674140404+0.0480195131584921i	-0.01657061630957+0.0381037729608853i	-0.0161053121535468+0.0290805495045464i	-0.0145922282342337+0.0214847995278195i	-0.0127957577707309+0.0154565909189055i	-0.0112545302112893+0.010866675754768i	-0.0102466638113934+0.0074630356398134i	-0.00983258903548613+0.00499027025304953i	-0.00993244780012884+0.00325763104529881i	-0.010402425584636+0.0021521938666942i	-0.0110891845233821+0.0016076164072265i	-0.0118553746916256+0.0015488459610945i	-0.0125802398468851+0.0018410018018055i	-0.0131472350483881+0.0022722191358786i	-0.0134337347655284+0.0025879032879399i	-0.0133153331686426+0.0025671801403737i	-0.012689736305679+0.0021049635497093i	-0.011514650499193+0.0012548461957954i	-0.00984364005818266+0.000207405174742i	-0.00783938332048112-0.00078668727245281i	-0.00575036485631754-0.00151217065429138i	-0.00385348931636928-0.0018622500185815i	-0.00238199491169845-0.00186410740813339i	-0.00146489247944433-0.00165490336714019i	-0.00109799719927527-0.00142416833993433i	-0.00115315864401518-0.00134611150999399i	-0.00141950914081038-0.00152396638872456i	-0.00166260943999033-0.00196147532844847i
17	-0.35749284335548-0.057925614397948i	-0.336502676749199-0.070299286036172i	-0.289455898693805-0.080890475632305i	-0.225031874808094-0.087474306635518i	-0.154642875299653-0.088146424787835i	-0.0890401041362455-0.0820000358865958i	-0.0355050757676451-0.0693811192861274i	0.0033839931029216-0.0515521965689404i	0.029143670602108-0.0299941132610889i	0.045464530306545-0.005811676924032i	0.0559992604042347+0.0203959699411294i	0.0628425046975484+0.0481811042432224i	0.066190701582188+0.076700458058603i	0.065037415164123+0.10435005631599i	0.058331959521107+0.128812448742089i	0.045966604579896+0.147510792665482i	0.029190505976889+0.158275773954182i	0.01038453494252+0.159958905801665i	-0.007602521216148+0.152768131923813i	-0.022239002513616+0.138220321202441i	-0.031924987865384+0.118747809806018i	-0.036261987171579+0.0971100349541742i	-0.0359511050597508+0.0758081322391199i	-0.0324184915304017+0.0566702772492529i	-0.0273336692568969+0.040690877810729i	-0.0221830818162313+0.0281094527936803i	-0.0180037981273621+0.018644662833477i	-0.0153047016303042+0.0117745359615782i	-0.0141386812504193+0.0069704567916781i	-0.0142575895400382+0.0038310485827326i	-0.0152810536540401+0.0021040666300954i	-0.0168286216696811+0.0016194986015587i	-0.0185900431777664+0.002181543576382i	-0.0203334637701151+0.0034778502404236i	-0.0218720028923308+0.0050562053231351i	-0.0230215901562219+0.0063895286344297i	-0.0235826322682817+0.0070077002792776i	-0.023363413394284+0.0066388731159893i	-0.0222389453253168+0.0052940765984634i	-0.0202167370008865+0.0032539948717532i	-0.0174731498369252+0.0009624527537421i	-0.014335826216952-0.0011278931634801i	-0.0112125259745062-0.0026962789191597i	-0.00849036281617103-0.00363259408927915i	-0.00643997312332665-0.00403604944267727i	-0.00515417423836298-0.00414643067532075i	-0.00453628504177918-0.00424025613166042i	-0.00433744393837385-0.0045292743761269i	-0.00422958371068188-0.00509193935267485i
18	-0.397604070115233-0.059826968256507i	-0.384048548826294-0.076015650600961i	-0.342958082901576-0.092457374256909i	-0.27983045771202-0.10637440078051i	-0.203558235716433-0.114454059307023i	-0.124261082081552-0.113636946712117i	-0.051001939906361-0.101826663816705i	0.0099037585711391-0.0782249952139609i	0.0555092107729438-0.0432580006719889i	0.0857362340368639+0.0016842894856522i	0.102153302873562+0.054416051464788i	0.106688326095729+0.111924371963571i	0.100861303855992+0.170275121805581i	0.085770048158618+0.224716011045118i	0.062637635704722+0.270157797424941i	0.033464027217726+0.302001586511838i	0.001330994854764+0.317075317811393i	-0.029858684674474+0.314357718729366i	-0.056122477379746+0.295231310618556i	-0.074313500988499+0.263171994379963i	-0.082849479774336+0.222972980633811i	-0.081998653400557+0.17974221538695i	-0.073656064420866+0.137960544050962i	-0.060728965314742+0.100836753916508i	-0.0463615836630124+0.070075303721713i	-0.0332411060495372+0.0460339241286228i	-0.0231556886216437+0.0281410319953948i	-0.0168652680205873+0.0153962227664889i	-0.0142434128595201+0.0067927420288754i	-0.0145839753926121+0.0015598592383892i	-0.0169482996652581-0.0008008409285614i	-0.0204489432978172-0.0006412153127172i	-0.0244090928829797+0.0016371588848004i	-0.0283878715370392+0.0054221390330725i	-0.0321070846962627+0.0098487785273604i	-0.0353427336549289+0.0139048128801564i	-0.0378464188081225+0.0166466006875057i	-0.0393371135620856+0.0174372975978804i	-0.0395634655850003+0.0161074827653261i	-0.0383997894029237+0.0129722323785264i	-0.0359230008332185+0.0087006013151437i	-0.0324290386114565+0.0040926776607417i	-0.0283770230941647-0.0001510461361616i	-0.0242803721499593-0.0035919360598745i	-0.0205821048182875-0.0061070762021339i	-0.0175525231135279-0.0078375484527131i	-0.0152362035258777-0.0090662626847188i	-0.0134591106967221-0.0100745711083362i	-0.0118906045653482-0.0110239086554223i
19	-0.445878259702916-0.043546801515632i	-0.443222150773377-0.057448512264354i	-0.41262387518402-0.072695881953453i	-0.356309603689452-0.086278773376129i	-0.280043300178996-0.093904735651629i	-0.192207205102608-0.09075402860733i	-0.102446877727521-0.072484132014497i	-0.0201682344317805-0.0361644467053067i	0.0467841813155175+0.0190851039269212i	0.0929980509146752+0.0917997331394571i	0.115810144097149+0.178146643793567i	0.11516777802821+0.272111218208286i	0.093258976175577+0.365926701947482i	0.054115691358681+0.450841823298811i	0.003256780031798+0.518258308835312i	-0.05271368217738+0.561101362862186i	-0.106694434925115+0.5751138381682i	-0.151927448974568+0.559701076026209i	-0.182996391821464+0.518046707070694i	-0.19674221177251+0.456433641536961i	-0.192809132800294+0.382947717189338i	-0.173618616908436+0.305918581085104i	-0.143745590404571+0.232504430908361i	-0.108862062517222+0.167748215568998i	-0.074540383544064+0.114263114869926i	-0.0452288268136015+0.0725099659520279i	-0.0236305252916466+0.0414731286413127i	-0.0105749586451939+0.0194659960736627i	-0.00532473345008423+0.00481262633967001i	-0.00615512759416788-0.00376150896664128i	-0.0110026753479206-0.0070752171456058i	-0.01800117149109-0.005702689450107i	-0.0257914029391782-0.0003002968388251i	-0.0335790087460704+0.0081214105099177i	-0.0409959699415635+0.0181107753229815i	-0.0478721797681468+0.0279182204190738i	-0.0540309685898066+0.0358166640555036i	-0.0591879596520596+0.0404742017779758i	-0.0629736468592445+0.0412366706079588i	-0.0650432666712242+0.0382197995653155i	-0.0652063365607338+0.0321901046567237i	-0.0635115728064613+0.0242928903759723i	-0.0602522954567384+0.0157314133080479i	-0.055894296148025+0.0075004263196918i	-0.0509556246758052+0.0002399128266768i	-0.0458786317139842-0.0057762546309993i	-0.0409311228072372-0.010545085524866i	-0.0361616462607289-0.0141847362982636i	-0.0314184737561342-0.016785979529785i
20	-0.502429788141511+0.002374510301378i	-0.516824796833798+0.000795631556503i	-0.506041159849746-0.00114469641606i	-0.469717851465391-0.000393296583305i	-0.410592339232395+0.007828124010612i	-0.334547201186314+0.029322888467442i	-0.250207630273289+0.069723213193551i	-0.168013049564435+0.133100713373906i	-0.098810331432567+0.220739227165096i	-0.052176573898371+0.330351662428207i	-0.034796592959034+0.45588920932137i	-0.049238247958925+0.587974106781975i	-0.093385821119154+0.714914167657253i	-0.160650189131284+0.824201606349533i	-0.240925580418321+0.904320191135463i	-0.322137818333157+0.946579454467517i	-0.392135914485483+0.946609553130386i	-0.440616832617888+0.905152445138642i	-0.460748682675908+0.827912146042763i	-0.45018697840945+0.724456520850344i	-0.411276134690477+0.606419418883143i	-0.350389155904411+0.485441916474004i	-0.276549675011686+0.371347251199138i	-0.199648537481007+0.270950032655872i	-0.128657999155534+0.187694853315538i	-0.070229236374702+0.122075703830742i	-0.0279389112834351+0.0725843679297516i	-0.0022679581984994+0.0368304530830366i	0.0087917744397363+0.0124878987863001i	0.00874623312692474-0.00216556585636514i	0.00152385358814563-0.00818398611196759i	-0.00941228771680827-0.00626812341258875i	-0.0215898610906819+0.0027480895555344i	-0.033644025910426+0.0174782035373627i	-0.0451005998381479+0.0358157522750759i	-0.0559802464492869+0.0550892221459467i	-0.066397088918931+0.0724802814771229i	-0.0762853927700945+0.0855494897488733i	-0.0853118664466511+0.0926847068549764i	-0.092951850684184+0.0933312490038015i	-0.0986548734877832+0.0879542528222783i	-0.102012570894548+0.077780255688718i	-0.102864267824266+0.0644280749364i	-0.101314324788153+0.049550958864882i	-0.0976714637265963+0.0345799392298959i	-0.0923425136743856+0.020605414658819i	-0.0857199158204426+0.0083844996766589i	-0.078097897868768-0.0015697244700827i	-0.0696407665872222-0.0088713672067404i
21	-0.563100912272077+0.081314434770026i	-0.602693466126731+0.101628628223875i	-0.62527325799074+0.124319863378978i	-0.629576496660686+0.152303750810121i	-0.616502906229553+0.190338718396519i	-0.589576204814229+0.244355464619415i	-0.555095960657173+0.320146958710605i	-0.521726756246646+0.421699983782547i	-0.499375278210025+0.549601372004666i	-0.497426558139536+0.699963740430937i	-0.522664774520423+0.864191906366067i	-0.57738534937369+1.02970689133494i	-0.6582335968534+1.18152811945882i	-0.7561612351931+1.30443700311523i	-0.85761984573902+1.38533026252221i	-0.94679542283811+1.41532606631481i	-1.00842352885941+1.39121500906336i	-1.03058063108452+1.31595599083881i	-1.00685480096502+1.1980989786158i	-0.93744744637441+1.05024413257873i	-0.829003937480495+0.886866712315693i	-0.693253165439584+0.721985796957681i	-0.544788598459703+0.567182272744827i	-0.398490078618963+0.430363749634695i	-0.267131295412072+0.31546127729414i	-0.1596368121872+0.222989913506154i	-0.080270397343561+0.151189118074139i	-0.0288038013337772+0.0973415653183939i	-0.0014930894930364+0.0588777285812152i	0.0074678157577435+0.0339950870044791i	0.0044070929995903+0.0217083922042808i	-0.0051018754969771+0.0214383208244205i	-0.0170251018695611+0.0323812354116895i	-0.0290909764441219+0.0529452343968088i	-0.0405350470279958+0.0804814871966578i	-0.051555282519851+0.111411877777204i	-0.062701104103369+0.141703996762894i	-0.074383648281499+0.167527161938472i	-0.086611171678497+0.185877307371232i	-0.098957870057626+0.194992816957341i	-0.110700765731024+0.194474375817677i	-0.121027243073781+0.185127149285818i	-0.129225008940103+0.168621728619211i	-0.134801181514515+0.147098601217284i	-0.137517597002053+0.1228214214115i	-0.137360132788532+0.097937170215395i	-0.134475042509539+0.074351132544615i	-0.129106511184706+0.053689080412452i	-0.121561178976739+0.037303969644504i
22	-0.611460227196518+0.180310626922925i	-0.681954046233346+0.225060824520594i	-0.749765026008666+0.274514957994317i	-0.815144114770987+0.331035613978346i	-0.879323652043088+0.398739219983739i	-0.944749509336399+0.482893665218786i	-1.01515316173898+0.58864290125451i	-1.09524183105999+0.71930535891941i	-1.18985087795036+0.87468642510176i	-1.30258155967041+1.04990769426161i	-1.43417892158206+1.23515693663826i	-1.58109364535458+1.41653336451019i	-1.73472991743707+1.57787868416869i	-1.88176728298744+1.70323353098708i	-2.00568193604087+1.77940866101651i	-2.08926220349855+1.79813992560931i	-2.1176195787906+1.7573970031377i	-2.08103269893582+1.66160393907989i	-1.97697552326891+1.52075913249134i	-1.81086506062614+1.34866618089314i	-1.59536220750865+1.16066120799942i	-1.3483883483214+0.97131128169253i	-1.09029585963199+0.79254132775405i	-0.840789113358777+0.632525009352225i	-0.616205150453322+0.495476440824181i	-0.427638987897588+0.3822550958855i	-0.280178463132451+0.291506181108299i	-0.173257325636289+0.220954540496025i	-0.101905095154874+0.168477774184063i	-0.058517342386354+0.132695791844135i	-0.034716749889018+0.11299077913483i	-0.022923406660697+0.109056935290319i	-0.0173788876497+0.120216898154743i	-0.014533899898577+0.144792649746468i	-0.012869407649815+0.179773268759283i	-0.012337325978969+0.220902118851217i	-0.013655230658911+0.263157339159012i	-0.017667272698005+0.301474237223035i	-0.024908845525098+0.331496575921546i	-0.035417596170893+0.350159453105898i	-0.048751708827839+0.355983380964145i	-0.064130864379923+0.349060713150181i	-0.080611164345848+0.330801906753353i	-0.097231739619498+0.303553686659224i	-0.113108737221633+0.270198971955457i	-0.127484375749807+0.233813234549128i	-0.139755114705516+0.197406097098753i	-0.149502865759755+0.163739836341962i	-0.156541540378234+0.135197688118945i
23	-0.614235920716022+0.271172987619452i	-0.712844357118505+0.331989532556083i	-0.827681313794545+0.396530562614232i	-0.962923893647644+0.465804480936529i	-1.12259203559866+0.54241729383741i	-1.3100623044539+0.63018777940812i	-1.52751022545548+0.73316167455241i	-1.77523111591999+0.85420083009896i	-2.05083204009387+0.99350249354801i	-2.34838723295552+1.14748456483744i	-2.65776780236623+1.30841627218404i	-2.96443515713899+1.46499166631094i	-3.24997422793889+1.60379300476544i	-3.49351694124937+1.71135253552264i	-3.67399263244743+1.77636619863052i	-3.77290183630503+1.79158060075652i	-3.77712026087937+1.75496353404523i	-3.68116520231181+1.66994334634607i	-3.48842658539988+1.54471238844342i	-3.21106453757739+1.39078395342097i	-2.86855248162055+1.22113147092815i	-2.48512672415927+1.04829980538638i	-2.08662010179707+0.88285405375045i	-1.69725943532684+0.73242977554182i	-1.33697782746003+0.60149383242239i	-1.01965025568731+0.49175313921649i	-0.752447052632157+0.403001524910744i	-0.536269218316502+0.334109743793661i	-0.36703362767393+0.283861827075088i	-0.237451960461702+0.251420570230366i	-0.138910729793557+0.236340535451966i	-0.063106451030399+0.238196688850798i	-0.003198626361646+0.256015292115314i	0.045617289222901+0.287746156268122i	0.086078412298766+0.329988731111626i	0.119222579989065+0.378091429545874i	0.144963415597682+0.42661801943279i	0.162685738430865+0.470060017438488i	0.171726402881585+0.503606684312612i	0.171679439414748+0.523782091511921i	0.16253330535765+0.528815008172915i	0.144691254412143+0.518695523226981i	0.118935413295331+0.494958354568367i	0.086377310057798+0.460289149790453i	0.048407791595587+0.418065085514776i	0.006634283402754+0.371920337048681i	-0.037215762538267+0.325387460211595i	-0.081437534795621+0.28162641527204i	-0.1245289181021+0.243227149444316i
24	-0.533581885987831+0.322843394836475i	-0.647614328709873+0.382337048005395i	-0.798173826322374+0.43923991920915i	-0.994806380566917+0.492096316998108i	-1.2459655607269+0.54091309576841i	-1.55764781921004+0.58719803888726i	-1.93200214972767+0.63354300923257i	-2.36606410187526+0.68281282662064i	-2.85079325490734+0.73713150553208i	-3.37061657419475+0.79693813638273i	-3.90367619828021+0.86038480518475i	-4.42292662521679+0.92326596611678i	-4.89811273638789+0.97952888754872i	-5.29849848322685+1.02226251549338i	-5.59604113005935+1.04494265484464i	-5.76856580059349+1.04265554988085i	-5.80243496938799+1.01303823966427i	-5.69425368425786+0.9567502301787i	-5.45130108114272+0.8774020790181i	-5.0906007323359+0.78098408140791i	-4.63678558818035+0.67493750296558i	-4.11912201103571+0.56707356861773i	-3.56818640945451+0.46456129772513i	-3.01271363407523+0.37317238868888i	-2.47706092198442+0.2968973402645i	-1.97958006172052+0.23794916809432i	-1.53200312431508+0.19707399526167i	-1.13976594875133+0.17401755432524i	-0.803053327898884+0.167973105804839i	-0.518270894896362+0.177866135224353i	-0.279635341101646+0.202404718285431i	-0.080617541219348+0.239917774999953i	0.084945533908322+0.288085894949276i	0.222156149328273+0.343713620181228i	0.33477063958749+0.402683310674143i	0.42524400805597+0.460172256761958i	0.494985574677824+0.511126865100488i	0.544703857178048+0.550900801639512i	0.574745393224759+0.575907283157767i	0.585374603682488+0.584127168084507i	0.576983206575404+0.575354498126469i	0.550244073993258+0.551133400757822i	0.506229589025771+0.51441900354303i	0.44650199341217+0.469055224813177i	0.37316377267348+0.419188637685485i	0.288842688716742+0.368728396109341i	0.196587738005636+0.320927688888883i	0.099670702955614+0.278118482127827i	0.00131700625717+0.241593495424577i
25	-0.359408458891753+0.312208060050117i	-0.473557661642425+0.348744668838493i	-0.64248616019342+0.370547241164905i	-0.880745070675239+0.372656383702936i	-1.20103008209571+0.35154055959398i	-1.61213804188048+0.30570708111593i	-2.11694877329049+0.23601527497407i	-2.71071702131443+0.1456173034548i	-3.37997219960817+0.03953065489121i	-4.10229242936424-0.07607564717315i	-4.84713573493761-0.1947410957523i	-5.57777611440914-0.31055499758308i	-6.2542206101267-0.4188254293801i	-6.83680513350865-0.51646473675123i	-7.29002045755004-0.6020427115123i	-7.58604311393732-0.67552697191418i	-7.70746366719858-0.73779123926185i	-7.64882011080178-0.7900147234082i	-7.41673605581836-0.83311144349712i	-7.02869200395273-0.86731346154886i	-6.51067484797034-0.89198949244989i	-5.89411154804306-0.90572006582431i	-5.21256852950607-0.90658789854574i	-4.49868083790815-0.89259454970793i	-3.78167791139278-0.86209494001998i	-3.08572530695706-0.81415415528461i	-2.42914008926569-0.74876945239085i	-1.82439541995565-0.66694919482808i	-1.27873055565163-0.57068126352126i	-0.795135630362877-0.462842083768142i	-0.373482943141431-0.347089060682448i	-0.011615637592989-0.227750401343871i	0.293735607286664-0.109691945765106i	0.546272660119559+0.001881995961704i	0.749694558934966+0.101735139134248i	0.907473110241125+0.185025876391299i	1.02278396395574+0.24782037222374i	1.0985345551479+0.28761093076976i	1.13744159525002+0.30372899083139i	1.14212913437784+0.29754395193852i	1.11523525216111+0.27237474536389i	1.05952447707104+0.23310127293516i	0.978001511919104+0.185529777034304i	0.874012352483326+0.135620244039032i	0.751308102202737+0.088710448593846i	0.614042509434357+0.048865086749869i	0.466681837161817+0.018444626361465i	0.313825425736739-0.002060838142587i	0.159962021737396-0.01393800275353i
26	-0.140317464039772+0.216406273098787i	-0.247982377189881+0.205643968841555i	-0.423494604145928+0.162991147907801i	-0.683993586619951+0.079704786624546i	-1.04408908056143-0.05132307966554i	-1.51358161044766-0.23438352067451i	-2.09528464135298-0.46996397573508i	-2.78326511183053-0.75414717824208i	-3.56181231879275-1.0785413664662i	-4.40538741401496-1.43080724302131i	-5.27969703158655-1.79574471926085i	-6.14388509007519-2.15679754858557i	-6.95366770123717-2.49774925942574i	-7.66507685796096-2.80433991212268i	-8.23836139019343-3.06554304542984i	-8.64154579356913-3.27430673303062i	-8.85318358655439-3.42766940780297i	-8.86395893459013-3.52628613010376i	-8.67696747360049-3.57351479708923i	-8.30671005694757-3.57428737725694i	-7.77702161026128-3.5340117954252i	-7.11829566808996-3.45771386476609i	-6.36443025434813-3.34954917475019i	-5.549906619763-3.21271613603521i	-4.70733044719791-3.04971015199667i	-3.86564009482369-2.86279630247756i	-3.0490488043284-2.65455400941646i	-2.27666610078932-2.42835946554943i	-1.56265802935177-2.18870825451169i	-0.91676495962813-1.94132596329534i	-0.34499666194572-1.69305536864896i	0.14964373834888-1.45153796913158i	0.56650711612503-1.22472536147897i	0.90676671142907-1.02026721555646i	1.1730149574157-0.84483324903352i	1.36896805195346-0.70343954286868i	1.49924480140421-0.59886271699517i	1.56918676383091-0.53123253696357i	1.5846960236929-0.49788671426833i	1.55207960574612-0.49354581540259i	1.47790045607327-0.5108218400633i	1.36884050947838-0.54101839855743i	1.23158053859615-0.57512575094825i	1.07269589232141-0.6048737633369i	0.898560581806364-0.623690500127529i	0.715248697351692-0.627427747398588i	0.528424782474561-0.614753876520393i	0.343223807979214-0.587169721208948i	0.164133998733505-0.548662285223625i
27	0.0229442927956188-0.0118395881713163i	-0.084420781763748-0.100197373972536i	-0.26441532495737-0.240507368690792i	-0.533058640377661-0.444077837882556i	-0.903333282566585-0.719973865840105i	-1.38316078984202-1.07344690614806i	-1.97355676685391-1.50454900941582i	-2.66722678897827-2.00718784080872i	-3.44784350462894-2.56884380196945i	-4.2901861624591-3.17108466592687i	-5.16123023092919-3.79088706939545i	-6.022156697491-4.40263057232354i	-6.83112373771176-4.98049886863356i	-7.5465274648997-5.50093473095686i	-8.13039400222441-5.94477347672012i	-8.55150950149234-6.29873283882304i	-8.78791789102968-6.55605600862681i	-8.82849751932037-6.71626384527408i	-8.67345551037234-6.78413620424931i	-8.33373092490677-6.76817450872662i	-7.82944763805774-6.67887020598848i	-7.18767843721681-6.52710438494625i	-6.43985268126189-6.32293829553622i	-5.61915111835711-6.07494364114631i	-4.75818586852711-5.79009448110059i	-3.88717520286082-5.47412853462013i	-3.03271307073115-5.13220650070453i	-2.21712578488291-4.76966415137254i	-1.45832283969983-4.3926621196742i	-0.76999798372999-4.00858233639425i	-0.16202367083046-3.62608353189398i	0.35909829878003-3.25479683987473i	0.78982577395503-2.9047051968054i	1.12925102140389-2.58529995233194i	1.37886173652888-2.30464141866589i	1.54235603954451-2.06846560646036i	1.62546373254381-1.8794766336922i	1.63572761730532-1.73694331888629i	1.58221328654501-1.63668046601313i	1.47513745865163-1.57144362160138i	1.32542712309428-1.53170676297635i	1.14423907172416-1.50673417965561i	0.94247855738785-1.48581066994683i	0.73035621746104-1.4594670215584i	0.51701573819819-1.42053617785058i	0.31025416455325-1.36490016769206i	0.11634564536338-1.29183421128896i	-0.06002979221164-1.20391370519931i	-0.21575721408293-1.10651138318448i
28	0.038487912454678-0.456759930459816i	-0.077045741036021-0.660079676083434i	-0.259023518906203-0.934261045739148i	-0.51904386556987-1.29024142823832i	-0.86562855568631-1.73571601769127i	-1.30280456894309-2.27350235984085i	-1.82889458179123-2.90016180461915i	-2.43567887022066-3.60513864296363i	-3.1080677134634-4.37063719996883i	-3.82438055759834-5.17236668654166i	-4.55726942682702-5.98115417812495i	-5.2752545737037-6.76527953927807i	-5.94476730134736-7.49325127730171i	-6.53252710176347-8.13664869384252i	-7.00802751429486-8.67262623473669i	-7.3458768369383-9.08572071407428i	-7.52774325854158-9.36871502835543i	-7.54369219425385-9.52247151360821i	-7.39277394012885-9.55482193216788i	-7.08281329177058-9.47875379283i	-6.62945524335934-9.3102341976122i	-6.05461515179134-9.06604476980584i	-5.38455127406725-8.76196233757739i	-4.64781014038626-8.41152305748506i	-3.87328583231379-8.02547672055728i	-3.08858644990507-7.61190181273893i	-2.31882618910121-7.17683700650436i	-1.58587591539526-6.725210086485i	-0.90802653941489-6.26181944893748i	-0.29996269482767-5.7921444730164i	0.22708195509636-5.32281925743503i	0.66511063984679-4.86168464892358i	1.00918146515082-4.41742004364332i	1.2573009745775-3.99883452989787i	1.41038725387597-3.61395532653344i	1.4722567482981-3.26908314375988i	1.44956726044673-2.96798642920567i	1.35164917970008-2.71138099070643i	1.19017578408617-2.49679340675506i	0.97865518544977-2.31884409480845i	0.73176263271368-2.16991897465187i	0.46456388547181-2.04113794003711i	0.19170159517256-1.92348333524264i	-0.07337633744064-1.8089291045004i	-0.31907449676459-1.69141408486613i	-0.5361398386329-1.56752947560317i	-0.71795383521712-1.43683529024032i	-0.86062184113125-1.30177532423964i	-0.96287598113077-1.16721566187755i
29	-0.09190071508381-1.20505989524552i	-0.20740524947516-1.55726039889316i	-0.37195233531291-1.99190680703027i	-0.59167278378204-2.51572409827853i	-0.87034676784068-3.13113964927861i	-1.20867264554966-3.83494880200558i	-1.60368755465598-4.61733752571933i	-2.04840598547252-5.46147511075605i	-2.53172925770219-6.34384003275989i	-3.03866165703414-7.23535389708474i	-3.5508484612011-8.10328259509628i	-4.04742721028183-8.91373901025749i	-4.5061564029798-9.63451083760008i	-4.9047562543419-10.2378631655023i	-5.2223667505373-10.702945852848i	-5.4410033060136-11.0174780456368i	-5.5468754304978-11.1784818261669i	-5.5314344255152-11.1919775239627i	-5.3920358813484-11.0717094925079i	-5.1321417714236-10.8371145974096i	-4.7610409711903-10.5108503763117i	-4.293127650765-10.1162480362602i	-3.74683319845308-9.67504094018254i	-3.14334803618841-9.20564810434571i	-2.50528652860406-8.72218090374331i	-1.85543783615724-8.23421233369453i	-1.21571079969729-7.7472257077812i	-0.60633014243296-7.26356397884739i	-0.04528638362897-6.78364537020585i	0.45200458636379-6.30720051242365i	0.87290432766906-5.83431725897721i	1.20769368328564-5.36614167204522i	1.44971238418701-4.90516325800752i	1.59552150637687-4.45509426654671i	1.64507453635482-4.02042314841613i	1.60184888078786-3.60577094851947i	1.472870203359-3.21520092320533i	1.26856191689501-2.85162533569878i	1.00237132342626-2.51642300521537i	0.6901573724997-2.20933404599908i	0.34936470029905-1.92864366454061i	-0.00195456718693-1.67161462007195i	-0.34618363330554-1.435086506193i	-0.66715024054589-1.21613533220729i	-0.95100993855419-1.01268154855437i	-1.18693087573311-0.82394772498217i	-1.36753607290489-0.65069460958139i	-1.48909005172913-0.4952003905284i	-1.5514442270657-0.36098615382637i
30	-0.23235739731445-2.26642169656808i	-0.31294462986273-2.77625135718251i	-0.41849884361976-3.36668750029501i	-0.55165516936484-4.03724136753526i	-0.71413005719353-4.78256100923327i	-0.90646935166657-5.59166317468555i	-1.1278144775328-6.44757963659039i	-1.37569201185369-7.32755386116814i	-1.64583702163707-8.20387177668921i	-1.93206931943617-9.04533474469652i	-2.22625172534112-9.8192931091629i	-2.5183667376057-10.4940685457847i	-2.7967486534545-11.0415185367346i	-3.0484991186552-11.4394513825818i	-3.2600945088653-11.6735958923736i	-3.4181655535903-11.7388703229697i	-3.5103980991769-11.6397764120241i	-3.5264755884526-11.3898549867918i	-3.4589656120616-11.0102624529277i	-3.3040499708523-10.5276427617067i	-3.06201204069998-9.97155871409021i	-2.73742480618055-9.37179586794274i	-2.33902200076756-8.75585521761967i	-1.87927531377872-8.14690869532769i	-1.3737342830685-7.5624133479247i	-0.84020586029667-7.01348011415415i	-0.29785482043602-6.50498827094902i	0.23370450934866-6.03634297177088i	0.7352753264849-5.60270364966714i	1.18887774421022-5.19647305381589i	1.57847300326921-4.80883218876243i	1.89061443786824-4.43113191566002i	2.11502518862899-4.0559998269516i	2.24509130481593-3.67808122786316i	2.27824311542022-3.29439516124187i	2.21618403894557-2.90434108321911i	2.06492033986682-2.50943214858232i	1.83455150869369-2.11285334533084i	1.53879945015632-1.71894645560129i	1.19428262285104-1.33271145102457i	0.819573209891114-0.959390026841473i	0.434104719107626-0.604167233986329i	0.05701808644354-0.271997320578398i	-0.293957622666085+0.032465223769864i	-0.603499597263318+0.304865562391549i	-0.859488213046654+0.541123260730959i	-1.05355965648825+0.73742462254038i	-1.18139569339407+0.89026696590711i	-1.24275781077796+0.99657613013993i
31	-0.16424755610292-3.50925810622754i	-0.1593126571007-4.14366556929207i	-0.15736787968577-4.84181673289619i	-0.16145131594693-5.59554234541055i	-0.17528786607428-6.39210734485679i	-0.20315024015199-7.21405338488946i	-0.24958830829747-8.03942970516921i	-0.3190182993701-8.84247290241792i	-0.41518560647826-9.59475210888383i	-0.5405411868022-10.2667411526555i	-0.6955972332373-10.8297201444949i	-0.8783475697668-11.2578540921994i	-1.083846946742-11.530254565912i	-1.3040374254723-11.6328100326205i	-1.5278882088255-11.5595765400971i	-1.7418795637114-11.3135544604706i	-1.9308168614628-10.9067361536357i	-2.0789143831975-10.3593867104921i	-2.1710483384531-9.69860529160756i	-2.19405160274257-8.95629636796673i	-2.13791369052397-8.1667471428944i	-1.99675976389556-7.36405052357334i	-1.76950974818013-6.57962675244907i	-1.46015759307093-5.84008008848657i	-1.07765435652206-5.16558296597277i	-0.63541993985296-4.56891568443066i	-0.15054119669092-4.05521408681088i	0.35726454656641-3.62240090278223i	0.86683229962779-3.2622078659276i	1.35679124335258-2.96164287960358i	1.80678601951631-2.70472423603135i	2.1986087236566-2.47429398559777i	2.51718387525514-2.25373389011622i	2.75135847661774-2.02843642065375i	2.89445812493939-1.78692471439165i	2.9445793819185-1.52156315891321i	2.90459997309727-1.228848179509i	2.78190312008416-0.90931144301994i	2.58783046150715-0.56710093143896i	2.33689821600474-0.20932669048633i	2.04583089294677+0.15473322503523i	1.73248278609069+0.51447414311585i	1.41472675855777+0.85877371621208i	1.10939054842055+1.17670794130623i	0.83131266472455+1.45813641674605i	0.59257427170573+1.69414173836106i	0.40194304121992+1.87732808367406i	0.26454332565247+2.00199958456616i	0.18174767733399+2.0642488526309i
32	0.30430561912779-4.68370346953281i	0.43791743151014-5.37505857089518i	0.58032712637076-6.10410747140046i	0.72459603785882-6.85741599447387i	0.8619875531933-7.61802561873957i	0.98230090884376-8.36572490105492i	1.07443201542389-9.07761477944699i	1.12714970261655-9.72897840735545i	1.1300453284001-10.2944364938284i	1.0745829245473-10.7493359717612i	0.9551508015993-11.0712869515525i	0.769998748924-11.2417346743301i	0.5219417446077-11.2474338650783i	0.218723817152-11.0816861182191i	-0.1270356309363-10.7452090285309i	-0.4983487792255-10.2465292284831i	-0.87480521818142-9.60182882605281i	-1.23389066673308-8.83422254635092i	-1.55256694753266-7.97249620568128i	-1.8089685466977-7.04939009213056i	-1.98405545980297-6.0995573241661i	-2.06306592729602-5.15736185948242i	-2.03663517089653-4.25469940473871i	-1.90148366103818-3.41902474610193i	-1.66062506164752-2.67175079947008i	-1.32309317904956-2.02714988761401i	-0.90323261410008-1.49184015074386i	-0.41963428882086-1.06488472404473i	0.106178559542644-0.7384742751318i	0.651196956525223-0.499110683922002i	1.19238915628112-0.32916649081951i	1.70807446194679-0.20866549490963i	2.17911996266705-0.1171171904062i	2.58989385421807-0.03524233425391i	2.92893215182854+0.05355235751636i	3.18929848128485+0.16205855248655i	3.36863807983582+0.298575242512i	3.46894641243558+0.4666616420092i	3.49608934541591+0.6653089681086i	3.45912503183215+0.88946820859368i	3.3694868831452+1.13084354499491i	3.2400915743458+1.37884628701701i	3.08443551094299+1.62160252268935i	2.91573757885005+1.84691805802925i	2.74617592156422+2.04312407467846i	2.58625321650726+2.19975278552469i	2.44431025001334+2.3080203150945i	2.32619355350618+2.36112030475364i	2.23507136072564+2.35435318090367i
33	1.26543080478242-5.52613240974692i	1.55105464467897-6.20118877282846i	1.84542153605394-6.88935813501866i	2.13644219015994-7.57585644876355i	2.4099284611327-8.24363268507645i	2.65022068667536-8.87378511729712i	2.84105424800454-9.44615947852039i	2.96662573402194-9.94012082932687i	3.0127907725253-10.3354750268772i	2.968300701516-10.6134989369978i	2.8259676550507-10.7580226083528i	2.5836407109608-10.756493359703i	2.2448817858487-10.6009429448983i	1.8192496695534-10.2887762570342i	1.32213278818143-9.82330456198518i	0.77411290923844-9.21395851099231i	0.19988842485803-8.4761358808792i	-0.37316852174007-7.63066498875016i	-0.91670771530367-6.7028950738132i	-1.40320849915339-5.72145700550394i	-1.80774613657941-4.71676839248862i	-2.10956796785592-3.71938331878025i	-2.29335062893459-2.7583055182706i	-2.35004287611587-1.85939238466488i	-2.27724046257215-1.04397426552623i	-2.07908469509938-0.3277986234731i	-1.76571935900565+0.27961722985673i	-1.35237694770251+0.77517582372351i	-0.85819119545612+1.16192286638554i	-0.30484705070715+1.44833712186573i	0.28481862127005+1.6472583996384i	0.88816077911178+1.7745567087132i	1.48392624010873+1.84766641067771i	2.05324383514734+1.88411701513867i	2.58036282216339+1.90018635104678i	3.05312172017393+1.90978313658432i	3.46315140767058+1.9236369364102i	3.80583427292215+1.94883784954461i	4.08005463817114+1.98873045354096i	4.28778435254595+2.04313109828161i	4.43355149913204+2.10880865031632i	4.52384001045669+2.18014925270117i	4.56646426020136+2.24991719646815i	4.5699561887277+2.31002665478189i	4.54299415669055+2.35225139811017i	4.49389354012056+2.36881910438532i	4.43017015871761+2.35286019271809i	4.35817998447774+2.29870472759571i	4.28283303998717+2.20204164952293i
34	2.73003292328795-5.84144457276593i	3.18133310061261-6.44543962400112i	3.63539872982962-7.04786444395555i	4.07611695702292-7.63597559974623i	4.4855904714339-8.19571908282101i	4.84496169720782-8.71206364524386i	5.13542887461068-9.16943101682992i	5.33939835174793-9.55221712708559i	5.44169703688459-9.8453914554831i	5.4307537318739-10.0351539525197i	5.2996503905212-10.1096211432765i	5.046945981939-10.0595057493315i	4.67718737576235-9.87874828162853i	4.20104310610432-9.56505546519496i	3.63502537357053-9.12029991532599i	3.00080044620843-8.5507388906709i	2.32412413133349-7.86701760678333i	1.63347323226811-7.08393450035312i	0.95847202760474-6.21996149201218i	0.32823161508814-5.29653068160026i	-0.23027266386768-4.33711851390128i	-0.6936652932311-3.36617739191049i	-1.04337193910911-2.40798091980416i	-1.26647945837597-1.48546041804396i	-1.35620773261111-0.61911538641728i	-1.31198085852082+0.17392189561755i	-1.13911837475143+0.88059774411507i	-0.84819581253608+1.49237203452084i	-0.4541454124508+2.00534753741822i	0.0248190946108+2.4200909437258i	0.56836549955431+2.74116996993809i	1.15520962216658+2.97645554801318i	1.764211425439+3.13625748361762i	2.37534181401734+3.23237393636405i	2.97047854455195+3.27713837056455i	3.53400738462884+3.28254207060142i	4.0532210549717+3.25949685610179i	4.51852239069754+3.21728319703373i	4.92344888700554+3.16320615020499i	5.26454314127375+3.10245837341888i	5.54109782165455+3.03816878243403i	5.75480508705766+2.97159956785972i	5.90933940241135+2.9024448519928i	6.00990004093087+2.82918182785068i	6.06273584624895+2.74942936900247i	6.07467061218944+2.66027853595228i	6.05264324301949+2.55857220974133i	6.00327312674731+2.44112502828674i	5.93245823874652+2.30488769967173i
35	4.68275862270031-5.46826810639517i	5.32174257338726-5.95995656133377i	5.96019040348556-6.4463338093401i	6.58017758953951-6.91848723154272i	7.16248140897394-7.36670020094598i	7.68743412963769-7.78061175195158i	8.13590532253255-8.14942767677336i	8.49035783468528-8.46218616847176i	8.73590979683465-8.70807821836639i	8.86132770060219-8.87681890250273i	8.85987429499458-8.95906060632281i	8.72994050969444-8.94683348248892i	8.47540281919472-8.83399254846967i	8.1056656847999-8.616645497332i	7.6353715123028-8.29353129320556i	7.08378592491709-7.86631771964138i	6.47389168925078-7.33978689186967i	5.83124786312421-6.72188174653639i	5.18268936686928-6.02359376809067i	4.55495439059914-5.25868238938557i	3.97333170068104-4.44322889749716i	3.46041667770717-3.5950412024732i	3.03505432526402-2.73293914231891i	2.71153081036524-1.87596164555852i	2.49905418699656-1.04254566634702i	2.40154200015747-0.24973121742741i	2.4177107119349+0.48755365084558i	2.54144136865374+1.15707960212797i	2.76237924996883+1.74973631322834i	3.06671345199157+2.25976189859258i	3.43807588303325+2.68477297489333i	3.85849783230178+3.02560327649046i	4.30936546829396+3.28597381917502i	4.77232236573794+3.47202979807921i	5.23007632053773+3.59178749395717i	5.66707816527829+3.65453778731394i	6.07005104536779+3.6702513926076i	6.42835886810825+3.64902517481819i	6.7342118440287+3.60059994795757i	6.98271488045091+3.53396936179097i	7.17177092797915+3.45708836459183i	7.30185622089265+3.37667969739323i	7.37568777118763+3.29812905341045i	7.39780559029656+3.22545462325955i	7.3740930537396+3.16133494616364i	7.31125873130115+3.10718001914356i	7.21630203074254+3.06323379749497i	7.09598332030072+3.02870060231334i	6.95631700478257+3.00189248756271i
36	7.06355058469153-4.16423605305211i	7.91965601559194-4.48818272234804i	8.7792111872374-4.80914478091935i	9.62434874700564-5.12263842125508i	10.4362320853112-5.4236362414622i	11.1958107100573-5.7065698462628i	11.8846559865927-5.9653632206719i	12.4858318686932-6.1935063365916i	12.9847487007058-6.3841769015474i	13.3699452078042-6.530415271981i	13.6337449646582-6.6253534075177i	13.7727391396784-6.6624935875333i	13.7880569447473-6.6360268661376i	13.6853983627577-6.5411754657664i	13.4748193950359-6.3745381511457i	13.1702770060177-6.1344137508128i	12.7889577240353-5.8210760052266i	12.3504290516216-5.4369732742864i	11.875665147589-4.9868295684715i	11.3860066363771-4.4776288411937i	10.9021182207859-3.9184721678283i	10.4430067988047-3.3203067354226i	10.0251572346948-2.695535648644i	9.66183343422992-2.05752745558894i	9.36257987086522-1.42005301398712i	9.13294435738594-0.79668394250562i	8.97442788745176-0.20019071899201i	8.8846529644259+0.35802092958025i	8.85772901209796+0.86839943626249i	8.88478300464882+1.32363247537697i	8.95461585944129+1.718905821432i	9.05444061455969+2.05202392631908i	9.17065690939965+2.32339059740723i	9.28961753500711+2.53585818606219i	9.39834640699998+2.69446238074886i	9.48517274073809+2.80606631417437i	9.54025295400011+2.87894178823946i	9.55595938388915+2.92231685361212i	9.52712282567001+2.94591791702469i	9.45112378410758+2.95953141197892i	9.32783483444499+2.97260546175063i	9.15942333637418+2.99390657737425i	8.9500296942275+3.03124094398103i	8.70534121962345+3.09124483069464i	8.43208528656445+3.17924451873566i	8.13746778699214+3.29918308318701i	7.8285838764471+3.45360938546205i	7.51182769871928+3.64372356054423i	7.19232632689395+3.869472819098i
37	9.64239066353708-1.56347590045254i	10.7228980397865-1.6322570323334i	11.8159937576675-1.7017707456993i	12.9048367616867-1.772390241527i	13.9717265091225-1.8442172865918i	14.9987093226109-1.9169706767096i	15.9682360830641-1.9898897022254i	16.8638382315205-2.0616639473738i	17.6707855610671-2.1303999051485i	18.3766881389252-2.1936329067593i	18.9720061504768-2.2483898100509i	19.4504355421449-2.2913039469129i	19.8091438778635-2.3187792936456i	20.0488394176246-2.3271960926907i	20.173666490878-2.3131456711724i	20.1909310455709-2.2736784384161i	20.1106709996214-2.2065464324422i	19.9450958926139-2.1104206694592i	19.7079285841836-1.9850641448834i	19.4136877570653-1.8314436905869i	19.0769533279954-1.651767883679i	18.7116573395708-1.4494435260002i	18.3304405242738-1.2289494204357i	17.9441097438649-0.9956327040328i	17.5612243503296-0.755439253592i	17.1878307701368-0.5145950669598i	16.8273549506034-0.2792595317691i	16.4806524211936-0.055173746774i	16.1462062781218+0.1526726411683i	15.8204549820864+0.3403342828984i	15.4982249340781+0.5051442839075i	15.1732376919314+0.6458761374086i	14.8386585932011+0.762825652043i	14.487652499509+0.8578112020587i	14.113913289267+0.9340965229958i	13.712136411097+0.9962454395712i	13.2784080015136+1.0499219319609i	12.810489445611+1.1016515515731i	12.3079824658674+1.1585612781116i	11.7723664986478+1.2281145162199i	11.2069069043928+1.3178562520762i	10.616439121178+1.4351807230897i	10.0070399116351+1.5871306539723i	9.38560211424696+1.78023355145392i	8.75933359005336+2.0203770707931i	8.13520421492948+2.31272234990731i	7.51936673291411+2.66165164594447i	6.9165780533158+3.07074470557658i	6.32964720521949+3.54277706765408i
38	11.8877062860002+2.6791430364424i	13.1392248904082+2.9659870452288i	14.4117155209056+3.2467749399283i	15.6898144624006+3.5155574989667i	16.9573137789411+3.7663116412205i	18.1976196227642+3.9931487581135i	19.3942454675977+4.1905268464523i	20.5313177999861+4.3534551706278i	21.594069887733+4.4776801296349i	22.5692987775075+4.5598417700119i	23.4457617704786+4.5975919539144i	24.2144912889298+4.5896674734583i	24.8690111624895+4.5359142412179i	25.4054426991191+4.4372618683215i	25.8224951317473+4.2956512128154i	26.1213417376391+4.1139205725711i	26.305389659257+3.895658849331i	26.3799577469531+3.6450359993384i	26.3518821562534+3.3666222457955i	26.2290735881426+3.0652077696987i	26.0200526732485+2.7456339151343i	25.7334908968441+2.4126454266392i	25.3777835929008+2.0707710421881i	24.9606789803787+1.7242371198711i	24.4889831693419+1.3769161413676i	23.9683558235237+1.0323091828313i	23.4032050986762+0.6935590267202i	22.7966839954496+0.3634887137398i	22.1507837968758+0.0446591429708i	21.4665142106211-0.2605611192109i	20.744154566382-0.5499203884793i	19.9835562233334-0.8212084475046i	19.1844734335202-1.072185503264i	18.3468984066667-1.3005182712149i	17.4713762614336-1.5037243429103i	16.5592768735735-1.6791245960006i	15.6130032135689-1.8238023891636i	14.6361194150101-1.9345677752765i	13.633386295269-2.0079250220688i	12.610697099425-2.0400423360278i	11.5749115834568-2.0267237592459i	10.5335919245528-1.9633846099165i	9.49464909399759-1.84503338543569i	8.46591302916522-1.66626454421923i	7.45464401002078-1.42126783360366i	6.46700593820092-1.1038606657412i	5.50752463291335-0.70755033085359i	4.5785557403285-0.22563249880311i	3.67978738453516+0.34866852663838i
39	12.9715540520219+8.6148838042311i	14.264345157915+9.3218481218214i	15.581623357225+10.0116642947596i	16.9101431494623+10.6722979538671i	18.2358857412048+11.2913669053467i	19.5443866807249+11.8564501290931i	20.8210864070376+12.3554175343002i	22.051689130516+12.7767687775689i	23.2225144676978+13.1099684809692i	24.3208261270003+13.3457648288779i	25.3351227385012+13.4764788127382i	26.2553776320141+13.4962523310142i	27.0732169214418+13.4012448948243i	27.782028515948+13.1897707565807i	28.3769984611889+12.8623707552862i	28.8550750852146+12.4218159197227i	29.2148655248689+11.8730427378551i	29.4564730717664+11.223022833429i	29.5812871445907+10.4805724439245i	29.591740338131+9.6561094414632i	29.491048736776+8.7613675800207i	29.2829523883843+7.8090791195748i	28.9714724594678+6.8126379346047i	28.5607001529948+5.7857556558488i	28.054630055436+4.7421233426944i	27.4570473439222+3.6950906820143i	26.771474434622+2.6573738140854i	26.001178435042+1.6408016596901i	25.1492364424403+0.6561091260532i	24.2186515776317-0.2872161414579i	23.2125089135322-1.1810286730215i	22.1341573761323-2.0185589721004i	20.9874014444524-2.7943855220936i	19.776685185234-3.504346504195i	18.507250899557-4.1453949483531i	17.185255444765-4.7154032650275i	15.8178290814686-5.2129252900021i	14.4130643858085-5.6369260557896i	12.9799262218626-5.9864914035622i	11.5280778144926-6.2605311775432i	10.0676224021991-6.4574909981519i	8.60876457330682-6.5750883865237i	7.16139998519988-6.61008921212666i	5.73464653016213-6.55813997232539i	4.33633395166622-6.41367022693638i	2.97247226105228-6.16987757316412i	1.64672191060314-5.81880486644372i	0.35989042718136-5.35151602270723i	-0.89051898715749-4.75837277282678i
40	11.9459293831277+15.8067890082093i	13.0942797622942+16.9204787562973i	14.2664386314149+17.9975211455638i	15.4524103075296+19.0204242224978i	16.6416104736068+19.9713296400251i	17.8230758091434+20.8324159474828i	18.9856850288859+21.5863299765713i	20.1183824709171+22.2166334681329i	21.2103950292963+22.708250643104i	22.2514333873189+23.0479015106592i	23.2318691926527+23.2245054003469i	24.142881008952+23.2295395485878i	24.9765635295111+23.0573385783003i	25.7259965636035+22.7053223662188i	26.385272592928+22.1741420459573i	26.9494841089363+21.4677366659121i	27.4146743321113+20.5932962027388i	27.7777571269956+19.5611300946779i	28.0364138127993+18.3844440600519i	28.1889759953629+17.0790315516518i	28.2343044039873+15.662889612591i	28.1716739313808+14.1557719940458i	28.0006746112531+12.5786950325423i	27.7211371331776+10.9534138443348i	27.3330897388677+9.3018877798597i	26.8367510596593+7.6457547216837i	26.232560769492+6.005833663419i	25.5212469974327+4.4016740641658i	24.7039264445557+2.8511687537874i	23.7822302664581+1.3702447201054i	22.7584461973536-0.0273569794741i	21.6356652740802-1.3302045647586i	20.4179200150203-2.5291985516627i	19.1103001349069-3.6174951418942i	17.7190319086723-4.5903350549305i	16.2515081702758-5.4447871580728i	14.7162576356548-6.1794202660781i	13.1228447182603-6.7939200517297i	11.4816941651745-7.2886709652686i	9.80383854874306-7.66432525343228i	8.10059073945926-7.92138247167512i	6.38314777385276-8.05980320057452i	4.66213681491465-8.07867995093315i	2.94711797480151-7.97598645474632i	1.24606242590955-7.74842371903624i	-0.43517272563047-7.3913774409233i	-2.09334906297669-6.89899676530279i	-3.72830589615523-6.26439907409495i	-5.34334832868884-5.4799997290331i
41	7.964743913758+23.3689131184896i	8.7647544865952+24.7930262791006i	9.5870974696714+26.1552682102144i	10.4262828658591+27.4347789075414i	11.2764897308585+28.6106147618991i	12.1316676279901+29.6622104197697i	12.9856393638114+30.569864469854i	13.8322004249449+31.3152353913258i	14.6652106357609+31.8818328587467i	15.4786739267654+32.2554886584769i	16.2668027397034+32.424791203588i	17.0240644749906+32.3814679884252i	17.7452084701472+32.1207013239311i	18.4252732283998+31.6413643359306i	19.0595749249093+30.9461664561557i	19.643679524633+30.0417004253876i	20.1733620657153+28.9383860669815i	20.6445577104144+27.650309659354i	21.0533099622102+26.1949614991887i	21.3957219241196+24.5928780496326i	21.6679165766535+22.8671987476714i	21.866011752056+21.0431509391927i	21.9861147659878+19.1474793624116i	22.0243405558899+17.2078389677806i	21.9768557102484+15.2521715237273i	21.8399490231151+13.308087318447i	21.6101272638283+11.4022732669864i	21.284232820936+9.559947844965i	20.8595778820085+7.8043815091883i	20.3340879730213+6.1564986842206i	19.7064461264125+4.6345740839268i	18.9762277908971+3.2540322245341i	18.1440159377727+2.0273546279127i	17.2114857343846+0.9640945919627i	16.1814486943946+0.0709947176192i	15.0578473933605-0.6478021639943i	13.8456936394642-1.1904622188835i	12.5509453606385-1.5571072002422i	11.1803203247895-1.7494185409849i	9.74104803249996-1.77022114752222i	8.24056456879124-1.62307016501652i	6.6861587096205-1.31186399436682i	5.0845809747686-0.8405057616483i	3.44163042233752-0.21263329198549i	1.76173661636669+0.56856550896095i	0.04755620641081+1.50043899526728i	-1.70039520381378+2.58085172895535i	-3.48405486328609+3.80805520664576i	-5.30804791732445+5.18045212094202i
42	0.421215354278+30.1407141816626i	0.6822081685162+31.7128722857177i	0.9662445064969+33.1967939015922i	1.2732948003901+34.5709108488781i	1.6032874634773+35.814016997022i	1.9561211806697+36.9057347608064i	2.3316715137157+37.8269947271017i	2.7297902127202+38.5605155859618i	3.150295921862+39.0912706328894i	3.5929553781202+39.4069266430769i	4.0574547135912+39.4982409422012i	4.5433610629852+39.3594030434797i	5.0500753193192+38.9883082980683i	5.5767775378649+38.386752603803i	6.1223671218349+37.5605393006283i	6.6854004916327+36.5194918914748i	7.2640294013806+35.2773690846797i	7.8559433833237+33.8516817588154i	8.4583199394498+32.2634146878489i	9.0677860351664+30.536659107604i	9.6803941672877+28.6981653214289i	10.2916157751212+26.7768274017106i	10.8963540495451+24.8031145185009i	11.4889772947474+22.8084654032792i	12.0633729481631+20.8246638390222i	12.6130212155705+18.883213784474i	13.1310860898126+17.0147327452647i	13.6105203599338+15.2483812818915i	14.0441801532268+13.6113451110497i	14.4249436562614+12.1283841608836i	14.7458279987079+10.8214602616786i	15.0000979136203+9.7094519984692i	15.1813597554811+8.8079617517775i	15.2836347926857+8.1292162561844i	15.3014064057119+7.6820582743145i	15.2296369070777+7.4720233812211i	15.0637511242212+7.501492543128i	14.7995856006182+7.7699083063796i	14.4333042033209+8.2740401206459i	13.9612829893557+9.0082827138032i	13.3799692786018+9.9649705932652i	12.6857218978089+11.1346917143944i	11.8746413868948+12.506584138533i	10.9424004844966+14.0686010707548i	9.8840863330493+15.8077319530581i	8.6940664764119+17.7101701901853i	7.3658907963826+19.7614214699183i	5.8922410030993+21.9463503502i	4.2649381402525+24.2491666466564i
43	-10.9357538400918+34.7827835644886i	-11.3592534221907+36.2765899713418i	-11.7532333864198+37.6545786092883i	-12.111520180555+38.8963691022584i	-12.4276656591972+39.9823641149503i	-12.6950007382267+40.8941775422978i	-12.9066998312008+41.6150658832457i	-13.0558561252401+42.1303519920487i	-13.1355674381482+42.4278299189219i	-13.1390320503618+42.4981394092318i	-13.0596535366736+42.3350988529267i	-12.8911532477458+41.9359860770385i	-12.6276887264044+41.3017573530354i	-12.2639760058994+40.4371963316069i	-11.7954134444192+39.3509862888798i	-11.2182045191984+38.0557010240851i	-10.5294768499674+36.5677119297794i	-9.7273946580084+34.9070110907381i	-8.811261902849+33.0969526764057i	-7.7816134783662+31.1639172882i	-6.6402920934508+29.1369062184529i	-5.3905088036337+27.0470746851245i	-4.0368855879024+24.9272149435667i	-2.5854788627426+22.8112016704249i	-1.0437833718958+20.7334131044734i	0.5792835397748+18.72814206943i	2.2734166944618+16.829011166945i	4.026975785936+15.0684061057685i	5.827054445329+13.4769403374218i	7.6595637130221+12.0829629313408i	9.5093276939167+10.9121199940822i	11.3601890362136+9.9869779852605i	13.1951218783995+9.3267150889086i	14.9963500590142+8.9468844548589i	16.7454686741215+8.8592507288237i	18.4235674847364+9.0716989423504i	20.0113551988215+9.588212632266i	21.4892842501866+10.4089160939899i	22.8376763335251+11.5301740231035i	24.0368495898599+12.9447405286556i	25.0672489259706+14.6419486554955i	25.9095814505592+16.6079311567922i	26.5449593765492+18.8258633155878i	26.9550529350696+21.276219107765i	27.1222558412969+23.9370328893343i	27.029865623447+26.7841600205726i	26.6622806627473+29.7915313341767i	26.0052150953058+32.9313980274925i	25.0459318105327+36.1745653148962i
44	-25.8460857093596+35.8825188792613i	-27.0161313956921+37.0077323294404i	-28.1399785271585+37.9846287302459i	-29.2048441811106+38.7948193545997i	-30.1973968231014+39.4210150384463i	-31.1038662110968+39.8473989305712i	-31.9101691458133+40.0599963691026i	-32.6020504681567+40.0470334427922i	-33.1652383781907+39.7992755652142i	-33.5856128164214+39.3103373927924i	-33.8493853152463+38.5769556655293i	-33.943288404509+37.5992170469847i	-33.8547723488896+36.3807337834213i	-33.5722067149813+34.9287609782925i	-33.0850840206803+33.2542504658951i	-32.384222516657+31.3718376373276i	-31.4619649958847+29.2997590857646i	-30.3123704279879+27.0597005531659i	-28.9313951745138+24.6765763287936i	-27.3170605614505+22.1782429202525i	-25.4696036669297+19.5951514379835i	-23.3916083237523+16.9599446529436i	-21.0881135350608+14.3070060561891i	-18.5666967524342+11.6719694246989i	-15.8375297627191+9.0911983430672i	-12.913405265776+6.6012458168301i	-9.80973259192809+4.23830452061207i	-6.5445013968352+2.03765834354002i	-3.13821257434719+0.03314572646088i	0.38622396332848-1.74335515820504i	4.00362458125924-3.26241003145125i	7.68669983602158-4.49747250782401i	11.4062541629224-5.425281150818i	15.1314161171966-6.0262035169745i	18.8298975933582-6.2845224717127i	22.4682801067406-6.1886614566309i	26.0123258965675-5.7313467830523i	29.4273112984517-4.9097063735923i	32.678379533198-3.7253056305265i	35.7309097652337-2.1841222408493i	38.5508989952956-0.2964627047889i	41.105353066422+1.9231758226812i	43.3626827794563+4.456294169838i	45.2931008355582+7.2806256265771i	46.8690150521681+10.3704113712671i	48.0654130413451+13.6967118647418i	48.8602333036643+17.2277492813072i	49.234717487508+20.9292762104209i	49.1737384052529+24.7649661070912i
45	-43.6826972421747+32.4260746741122i	-45.5886043574739+32.8874196957544i	-47.4239624354971+33.1645604208921i	-49.1703031522694+33.2415622167153i	-50.8085283524728+33.1038139495705i	-52.3190741188802+32.7383424198454i	-53.6820937666218+32.1341206288096i	-54.8776585654282+31.2823634887394i	-55.8859746216635+30.176804480042i	-56.6876139815863+28.8139468038046i	-57.2637576548287+27.1932827815312i	-57.5964479098228+25.3174756176604i	-57.6688468681854+23.1924981618855i	-57.4654981302513+20.8277239796706i	-56.9725879061684+18.2359668482571i	-56.1782019130586+15.4334657250307i	-55.072574135016+12.4398132644817i	-53.648323434835+9.2778270647802i	-51.9006739592055+5.9733639781428i	-49.8276552966684+2.5550789917205i	-47.4302784328138-0.9458686522575i	-44.7126837018919-4.4961583068381i	-41.682257158819-8.0606948989214i	-38.3497120899505-11.6030342383251i	-34.7291327431098-15.0858400250061i	-30.8379777841476-18.4713652291219i	-26.6970414744244-21.7219499837787i	-22.3303711055621-24.8005277654945i	-17.7651398179408-27.6711314494734i	-13.0314745600182-30.2993908175237i	-8.1622396079531-32.6530132625855i	-3.1927767496697-34.7022397673422i	1.8393960658471-36.420268722871i	6.8949251154885-37.7836407805938i	11.9329971391496-38.7725786776591i	16.9117475754126-39.3712768207877i	21.7886963122838-39.5681363335148i	26.521205883129-39.3559422430418i	31.0669565087085-38.7319804821254i	35.3844319252667-37.6980933861264i	39.4334095565925-36.2606733546949i	43.1754482946248-34.4305953029794i	46.5743669573369-32.2230894327349i	49.5967064018378-29.6575566962173i	52.2121682910197-26.7573300952624i	54.3940236481213-23.5493856474482i	56.1194845879059-20.0640074565939i	57.3700329863814-16.3344118444563i	58.131700341562-12.396335934973i
46	-64.1881278447587+24.5999964719376i	-66.8531080028044+24.2256754226061i	-69.4311032178354+23.6390844066619i	-71.9007113114214+22.8274540407135i	-74.2400441140294+21.7794675011741i	-76.4269253004831+20.4855133947664i	-78.4391053251609+18.9379304098152i	-80.25449161001+17.1312390463595i	-81.8513917788494+15.0623556911087i	-83.2087673858132+12.7307843701275i	-84.3064952612941+10.138781681168i	-85.1256333025877+7.2914906795867i	-85.6486872756692+4.1970398649837i	-85.8598749759793+0.8666038856457i	-85.7453839261416-2.6855768625193i	-85.2936186730097-6.4422199261574i	-84.4954336904723-10.3830692494043i	-83.344347902285-14.4850091069555i	-81.8367369141253-18.7222234276128i	-79.9719991882741-23.0663995977626i	-77.7526926087583-27.4869750072331i	-75.1846381691599-31.951423786979i	-72.276987867923-36.4255804070763i	-69.0422543138418-40.8739960720262i	-65.496300023047-45.2603231847524i	-61.6582849224199-49.547722565848i	-57.5505711558194-53.6992876236175i	-53.1985849104264-57.6784792841076i	-48.6306356313788-61.4495652169994i	-43.8776936631781-64.9780567386742i	-38.9731280347431-68.2311367409415i	-33.9524067794901-71.1780720830394i	-28.8527628400252-73.79060409306i	-23.7128292363493-76.0433111478338i	-18.5722477643726-77.9139377300276i	-13.4712560258213-79.3836848881842i	-8.4502580596814-80.4374576382112i	-3.5493842384319-81.0640655305398i	1.1919536001515-81.2563733517905i	5.7355056011364-81.0113997185783i	10.0446196228127-80.3303621389462i	14.0846629437225-79.2186679487202i	17.8234237411146-77.6858513610384i	21.2314863450099-75.7454576832391i	24.2825745891552-73.4148765428811i	26.9538580013462-70.7151267116975i	29.2262160951151-67.6705958117415i	31.084456634709-64.3087388222506i	32.5174844356565-60.6597398706043i
47	-88.1133554836249+14.2985594550025i	-91.7073902956949+13.1626026529517i	-95.22389247881+11.809237875648i	-98.6417224842709+10.2296408019264i	-101.939444280558+8.416435815395i	-105.095516556559+6.363882702246i	-108.088495555607+4.068054093565i	-110.89724746695+1.527000385278i	-113.501168042685-1.259101108605i	-115.880406874345-4.287815928715i	-118.016093559766-7.554344179394i	-119.890562823004-11.051436971777i	-121.487575522668-14.769340123516i	-122.792532401477-18.695767303476i	-123.792677395786-22.815904420425i	-124.477287341189-27.11244661639i	-124.837844981026-31.565668744887i	-124.868192309906-36.153529700004i	-124.564661464149-40.851810423423i	-123.926180604414-45.634284863056i	-122.954352520623-50.472922599404i	-121.65350402238-55.338121305094i	-120.030704555256-60.198966670163i	-118.095752899249-65.023516921284i	-115.861131254177-69.779108597727i	-113.341926490787-74.432679829897i	-110.555718837949-78.951107006677i	-107.522438777233-83.301550423118i	-104.264193417429-87.451804276526i	-100.805064114123-91.370646231777i	-97.1708775739792-95.0281817089513i	-93.3889531308736-98.3961780600004i	-89.487829292502-101.448383896267i	-85.496973023364-104.16082900372i	-81.446475545301-106.512100534787i	-77.366738693341-108.483591490034i	-73.288156056639-110.059717893796i	-69.24079325722-111.228101518052i	-65.254071769739-111.979715510189i	-61.356460661608-112.308990823742i	-57.57518053423-112.213881927124i	-53.935923773654-111.695890863483i	-50.462594975369-110.760049344952i	-47.177075097167-109.414859176087i	-44.09901252131-107.672191904233i	-41.245643779559-105.547149178791i	-38.631646219557-103.057885857809i	-36.269024377692-100.225398420148i	-34.167031281434-97.0732817169643i
48	-116.606839823089+4.800073587948i	-121.407724834416+3.251597311569i	-126.167991403306+1.512888569957i	-130.868383890068-0.420627895079i	-135.489385412491-2.552245223549i	-140.011369958637-4.88385450773i	-144.414761151799-7.415833941138i	-148.680195953148-10.146949106297i	-152.788691449054-13.074266407452i	-156.72181275572-16.193081563269i	-160.461839986767-19.496864946186i	-163.991932172318-22.977225390208i	-167.29628599321-26.623893888837i	-170.360287202746-30.424728371772i	-173.170652652019-34.36574048584i	-175.715560913599-38.431145016057i	-177.984769612079-42.603432270939i	-179.96971771753-46.863463427185i	-181.663611237815-51.190588487973i	-183.061490955423-55.562786162082i	-184.160281091128-59.956824623982i	-184.958818036724-64.34844177417i	-185.457858578034-68.712543290482i	-185.660067322945-73.023416451218i	-185.569983352029-77.254957425402i	-185.193966416348-81.380909470063i	-184.540123312526-85.375109254046i	-183.618215363687-89.211738347083i	-182.439548220781-92.865576775396i	-181.016845466711-96.312255454127i	-179.364107750561-99.528504264379i	-177.496459396204-102.492392550098i	-175.429984614618-105.183558867703i	-173.181555598582-107.583426928767i	-170.768654889188-109.675404831732i	-168.209194473691-111.445064880308i	-165.521334102037-112.88030153061i	-162.723301294713-113.971465292462i	-159.833215457415-114.711470727913i	-156.868918419843-115.09587703674i	-153.847813578553-115.122940088948i	-150.786715650212-114.793635151863i	-147.701712835232-114.111649958175i	-144.608042956896-113.083348164771i	-141.519984882542-111.717703653936i	-138.450766256229-110.02620652226i	-135.41248828238-108.022741982122i	-132.416068002732-105.723443760296i	-129.471198210605-103.146523912481i
49	-149.450693764283-0.359086247317i	-155.635138522797-1.787955668047i	-161.824110013942-3.350094269723i	-167.99976056172-5.046382466019i	-174.143844150276-6.876736002828i	-180.237824550305-8.840045813476i	-186.262987955566-10.934125558003i	-192.200559020012-13.155667954552i	-198.031819121086-15.500210947706i	-203.738225625958-17.962114675795i	-209.301530906093-20.534550097111i	-214.70389983257-23.20950001449i	-219.928024490506-25.977773100092i	-224.957234876168-28.829031368904i	-229.775604384678-31.75183138259i	-234.368048959257-34.733679286906i	-238.720418853789-37.76109959871i	-242.819582058081-40.81971746527i	-246.653498547768-43.894353922267i	-250.211284646846-46.969133480666i	-253.483266927856-50.027603179781i	-256.461025220659-53.052862057721i	-259.137424452821-56.027699814164i	-261.506635200239-58.934743277301i	-263.564142982913-61.756609139818i	-265.306746494917-64.476061300696i	-266.732545106817-67.076171043003i	-267.840916120293-69.540478194856i	-268.632482386041-71.853151363193i	-269.109071014658-73.999145299296i	-269.273664014255-75.964353452147i	-269.130341775971-77.735753791122i	-268.684220398066-79.301546033242i	-267.941383889772-80.6512784918i	-266.908812326764-81.775962871608i	-265.594307040919-82.668175470054i	-264.006413917937-83.322143400664i	-262.154345848089-83.733814634775i	-260.047905328775-83.900910854554i	-257.697408154068-83.822962324012i	-255.113609047721-83.501324210719i	-252.307630004191-82.939174026169i	-249.29089199941-82.141490093613i	-246.075050621683-81.115011195153i	-242.671936055953-79.868177791172i	-239.093497734362-78.411055441319i	-235.351753845245-76.755241283647i	-231.45874577425-74.913754643908i	-227.426497437544-72.900913047232i
50	-183.738223174256+1.184022249079i	-191.164836041041+0.411760459268i	-198.623869274313-0.420818386857i	-206.097500608724-1.312245225009i	-213.567338691652-2.260488277652i	-221.014502834567-3.262937880362i	-228.419707251296-4.316396701431i	-235.763349149498-5.417075789583i	-243.025600000555-6.560596830321i	-250.186499280227-7.742000928539i	-257.226049948379-8.955764164243i	-264.124314921192-10.195820090174i	-270.861513783724-11.455589255818i	-277.418118994536-12.72801575274i	-283.774950847184-14.005610682535i	-289.913270475453-15.280502352339i	-295.81487021978-16.544492905143i	-301.46216071081-17.789120994588i	-306.838254071662-19.005730018034i	-311.9270426925-20.185541329106i	-316.713273088251-21.319731763028i	-321.182614411955-22.399514726629i	-325.321721260975-23.416224031182i	-329.118290480055-24.361399581761i	-332.561111732837-25.226873982748i	-335.640111680739-26.004859076697i	-338.346391673907-26.688031403836i	-340.672258922272-27.269615552959i	-342.611251174552-27.743464371787i	-344.158154988418-28.104135016505i	-345.309017725294-28.346959846253i	-346.061153447686-28.468111208676i	-346.413142935084-28.464659217022i	-346.364828066065-28.334621687095i	-345.917300838902-28.077005482787i	-345.072887321068-27.691838611096i	-343.835126829274-27.180192510135i	-342.208746646734-26.544194085373i	-340.199632583475-25.787027168706i	-337.814795679285-24.912923200246i	-335.062335338129-23.927141062226i	-331.951399168124-22.835936126278i	-328.492139783557-21.646518707765i	-324.695668805585-20.367002251849i	-320.574008277319-19.006341703775i	-316.140039687723-17.574262638615i	-311.407450778143-16.081181841684i	-306.390680286104-14.538120138413i	-301.104860764141-12.956608370128i
51	-214.309156026131+9.609042680198i	-222.474689604347+9.845588572277i	-230.669115867315+10.092529421759i	-238.87387189043+10.352065182764i	-247.069761223721+10.626571936537i	-255.237022964058+10.918591116154i	-263.355405629945+11.230815854811i	-271.4042454362+11.566074416077i	-279.362548527146+11.927310700287i	-287.209076692207+12.317561859265i	-294.92243605731+12.739933091464i	-302.481168219727+13.197569730773i	-309.863843272947+13.693626784202i	-317.049154152223+14.231236115786i	-324.016011720594+14.813471515718i	-330.743640009464+15.44331193437i	-337.211671027246+16.123603199649i	-343.400238554023+16.857018572667i	-349.290070349414+17.64601853008i	-354.86257821478+18.492810191211i	-360.099945369118+19.399306833577i	-364.98521062026+20.367087961115i	-369.502348838937+21.397360404796i	-373.636347272415+22.490920944985i	-377.373277266505+23.648120948496i	-380.700360999106+24.868833510533i	-383.606032864919+26.15242358244i	-386.079995188873+27.497721550278i	-388.113267984834+28.903000706757i	-389.698232515895+30.3659590301i	-390.828668452529+31.883705648133i	-391.499784464851+33.452752324717i	-391.70824212471+35.069010258878i	-391.45217303219+36.727792435189i	-390.731189118982+38.423821707704i	-389.546386117766+40.1512447397i	-387.900340222185+41.90365185835i	-385.797097995869+43.674102818069i	-383.242159621418+45.455158399426i	-380.242455611+47.238917703112i	-376.806317129474+49.017060931313i	-372.943440108528+50.780897382937i	-368.664843356414+52.521418325279i	-363.982820892428+54.229354343809i	-358.910888758483+55.895236714577i	-353.463726581953+57.509462291146i	-347.657114184573+59.062361350561i	-341.507863551635+60.544267801403i	-335.033746494072+61.945591122002i
52	-235.722347603586+22.620434049776i	-243.930277361559+23.922485277096i	-252.135966022953+25.287929066454i	-260.3205969649+26.718438233007i	-268.46480476635+28.215575372597i	-276.548741881576+29.780773254603i	-284.552149725796+31.415314389214i	-292.454433839084+33.120309889038i	-300.234742758615+34.896677761952i	-307.872050195642+36.745120788637i	-315.34524008269+38.666104154128i	-322.633194028686+40.659833017675i	-329.714880695296+42.726230219035i	-336.569446586955+44.864914331718i	-343.176307730071+47.075178284457i	-349.515241703902+49.355968781048i	-355.566479476717+51.705866755475i	-361.310796496191+54.12306910368i	-366.729602482538+56.605371935379i	-371.805029376743+59.150155588598i	-376.520016904252+61.754371646295i	-380.858395226638+64.414532188103i	-384.804964169947+67.12670150115i	-388.345568538394+69.886490461789i	-391.467169045766+72.689053785133i	-394.157908423946+75.529090321444i	-396.407172298238+78.400846557884i	-398.20564445233+81.298123460933i	-399.54535614144+84.214286769208i	-400.419729150226+87.14228081857i	-400.823612332001+90.074645951645i	-400.753311407304+93.003539532394i	-400.206611842731+95.920760553569i	-399.1827946746+98.817777791017i	-397.68264518627+101.68576142426i	-395.708454392425+104.515618007986i	-393.264013327938+107.298028644383i	-390.354600182809+110.023490172007i	-386.986960367789+112.682359153607i	-383.169279637375+115.264898413309i	-378.911150437528+117.761325843204i	-374.223531684663+120.161865171158i	-369.118702219704+122.456798355762i	-363.610208216301+124.636519251219i	-357.712804855307+126.691588164859i	-351.442392608293+128.612786913197i	-344.815948500917+130.39117396915i	-337.851452752464+132.018139283496i	-330.567811210497+133.485458357985i
53	-244.81595570787+35.812570139276i	-252.415701734878+37.955037251768i	-259.971540852488+40.187135707176i	-267.465707318638+42.509435385645i	-274.880070305677+44.922246865414i	-282.196197043895+47.425603854799i	-289.395419261276+50.019246038046i	-296.458902608977+52.702602472344i	-303.367718734169+55.474775677159i	-310.102919636135+58.334526559828i	-316.64561391808+61.280260323101i	-322.977044526273+64.310013500874i	-329.078667550149+67.421442267684i	-334.932231641994+70.611812165591i	-340.519857603021+73.87798938882i	-345.8241176742+77.216433761848i	-350.828114065171+80.623193540689i	-355.515556253062+84.093902159675i	-359.870836585138+87.623777037335i	-363.879103724844+91.207620544848i	-367.526333490063+94.839823229157i	-370.799396645102+98.514369370228i	-373.686123224109+102.224844938077i	-376.175362983024+105.964448000364i	-378.257041599767+109.726001615411i	-379.922212267862+113.50196922882i	-381.163102356973+117.284472574339i	-381.973154844543+121.065312061554i	-382.347064255753+124.835989614444i	-382.280806883899+128.587733905976i	-381.771665099897+132.311527914952i	-380.818245597528+135.998138712374i	-379.420491459973+139.638149365846i	-377.57968797279+143.221992832186i	-375.29846214847+146.739987690601i	-372.580775967682+150.182375551727i	-369.431913381999+153.53935996161i	-365.858461161959+156.801146604606i	-361.868283712414+159.957984595243i	-357.470492014009+163.000208636491i	-352.675406885006+165.918281810823i	-347.494516791254+168.702838760926i	-341.94043046369+171.344729009163i	-336.026824612123+173.835060158857i	-329.768387050984+176.165240716397i	-323.180755577089+178.327022270918i	-316.280452961094+180.312540768129i	-309.08481843315+182.11435661659i	-301.611936059162+183.725493368514i
[truncated: 70 more columns]
