# Supplementary material for: Reconstructing spruce budworm outbreak severity: a comparison of paleoecological and tree-ring signals
Source: PLoS One. 2025 Aug 12;20(8):e0329406. doi: 10.1371/journal.pone.0329406 (PMC12342301; doi:10.1371/journal.pone.0329406)
Supplement: S8 Dataset — (ZIP) [file pone.0329406.s008.zip › BoisJoli wavelet data/Cross-wavelet_Lepidopteran_scales_GSI/cross_wavelet_power.corr.txt]

V1	V2	V3	V4	V5	V6	V7	V8	V9	V10	V11	V12	V13	V14	V15	V16	V17	V18	V19	V20	V21	V22	V23	V24	V25	V26	V27	V28	V29	V30	V31	V32	V33	V34	V35	V36	V37	V38	V39	V40	V41	V42	V43	V44	V45	V46	V47	V48	V49	V50
1	0.0273419079413051	0.0213401214317224	0.013325779968113	0.00698477797259341	0.00338782683176262	0.00175433249435408	0.00107002620777198	0.000756245602621134	0.000587903728626502	0.000485395771735042	0.000418563637827125	0.000373860642446619	0.000331525027300211	0.000276589016393749	0.000218073079191725	0.000165575448670873	0.000121342630224305	0.000122411691385215	0.000166566296377454	0.000205013968263509	0.00023516183870077	0.00025197367633487	0.000238706868605852	0.000206386446143997	0.000174269308431152	0.000145376206852084	0.000122913901338247	0.000113107348070974	0.00011515369827546	0.000126212828440686	0.000136514615918535	0.000133771124021368	0.00011973442917554	0.00010438662095491	8.57944994275407e-05	6.66141375825848e-05	6.33658182377483e-05	7.28766841019334e-05	8.41267783357477e-05	9.29107024515821e-05	9.68896833568948e-05	9.7379870062875e-05	9.56912647230098e-05	9.34259809663647e-05	9.32123757213393e-05	9.36780528087132e-05	9.25005498015262e-05	9.11874389908227e-05	9.03904149928114e-05
2	0.0353545316890643	0.0268918532095229	0.015783827010155	0.00734803278713202	0.00294095329392289	0.00122587634746795	0.000664137177556732	0.000462026494486626	0.000364887474132699	0.000307382999881205	0.000271916951941221	0.000253625256383214	0.000233405552711969	0.00019357742612445	0.000146758631206157	0.000102506266938683	5.36987518681351e-05	6.15170528232523e-05	0.000114813179571865	0.000151488455479273	0.000181272809075683	0.000200637676105005	0.000187587515956717	0.000153773291847458	0.000123339652133773	9.72504157941185e-05	7.54008368337047e-05	6.77697605375532e-05	7.27299271213101e-05	8.77387070061489e-05	0.000102157883854791	0.000100599307241376	8.69428232441334e-05	7.42836290476296e-05	5.74043441041656e-05	3.62100238684001e-05	3.36788523808753e-05	4.57346304392092e-05	5.77629427301623e-05	6.60654255750113e-05	6.88927593026313e-05	6.85114624331698e-05	6.60778341731719e-05	6.32841255174392e-05	6.34029010393981e-05	6.44587280168403e-05	6.3295967209709e-05	6.20588452385685e-05	6.17259553801234e-05
3	0.0410020024984636	0.0304878119845841	0.0168934023156258	0.00694833046257503	0.00215324994370806	0.000586172321635334	0.000240352439486916	0.000174459244785069	0.00014873915206391	0.000131430517739258	0.000121715239558468	0.000124599742801133	0.000124762575299557	0.000103342338436288	7.58212964046725e-05	5.27082197925176e-05	1.9131405890574e-05	3.1109274270038e-05	6.73931104876278e-05	8.79329411797095e-05	0.000108953568102722	0.000127344040065084	0.000116808294720547	8.68903571993051e-05	6.43427107783221e-05	4.76146847195565e-05	2.93382854262587e-05	2.48463157092762e-05	3.08788473925387e-05	4.56851466394909e-05	6.06680211830482e-05	5.91475129820893e-05	4.73053044724193e-05	4.0757716491953e-05	3.0662419390244e-05	1.17417967639129e-05	9.69065359382199e-06	2.11936734053873e-05	3.04979824379926e-05	3.59125460035773e-05	3.66002785683754e-05	3.55625041567876e-05	3.29660843457807e-05	3.01957134135403e-05	3.0747329967501e-05	3.22855320510898e-05	3.12441402932787e-05	3.02622822098394e-05	3.06294427538126e-05
4	0.04354149135305	0.0319643623262661	0.0171170045806205	0.00649681550583111	0.0016338132347003	0.000231599502543405	2.49243340967568e-05	3.15729425853257e-05	3.62754805952993e-05	3.46336901524883e-05	3.38752360748161e-05	4.30657353079023e-05	5.19772876745569e-05	4.22846241479086e-05	2.95329499894533e-05	2.72052031109943e-05	2.4776512141123e-05	2.88112612442488e-05	3.62346138529599e-05	3.88738429510988e-05	4.96225531935259e-05	6.59948614785769e-05	5.96765170542003e-05	3.66177270546876e-05	2.33249614104926e-05	1.88626377912902e-05	7.0409178553076e-06	4.27630981273565e-06	8.19719580639057e-06	1.8769837333289e-05	3.07351870591923e-05	2.80364887956556e-05	1.76497447022982e-05	1.75252621445724e-05	1.60045533581943e-05	6.74205471277863e-06	4.05343478449235e-06	8.65773615997761e-06	1.32544983624991e-05	1.51472053485717e-05	1.4026697911188e-05	1.32441269555335e-05	1.12447490458414e-05	9.08901598229854e-06	9.89496150123724e-06	1.14624838003212e-05	1.05635306440126e-05	9.83297732719237e-06	1.07687289851991e-05
5	0.0435681625081759	0.0320661243490901	0.0172518032039338	0.0066016470811304	0.00168968829381289	0.000248196789335416	1.36341241375099e-05	5.00198972420119e-06	6.38176305896892e-06	5.11958545114189e-06	4.61314805667404e-06	1.1209603255121e-05	1.95837298527687e-05	1.43133897280965e-05	6.10329118562543e-06	1.20221546240347e-05	1.79756912578256e-05	1.86337112984213e-05	1.5876621769685e-05	1.06428080448174e-05	1.5818731049238e-05	3.11566093800572e-05	2.88040681682929e-05	1.24432232759522e-05	3.71818357545229e-06	8.36467343618268e-06	6.58324147167655e-06	3.14127749612341e-06	5.88507735742871e-07	8.19700994001815e-06	1.63154842193908e-05	1.30513191416553e-05	2.48067612697945e-06	6.63162527407897e-06	9.8380120314456e-06	5.8346752703875e-06	1.07907250630436e-06	3.90878873461144e-06	5.45775986865383e-06	5.36101853284787e-06	3.41526961931209e-06	3.70827109792093e-06	2.51626402305736e-06	1.26242142873971e-06	1.97625565711447e-06	3.04916203526725e-06	2.38346663135718e-06	1.76327213704953e-06	2.92429086342572e-06
6	0.0422769769134237	0.031660785335887	0.0177184848913619	0.00732206409032248	0.00219511298629303	0.00047099647165381	7.64201145709664e-05	1.26959148526933e-05	2.60992763756397e-06	1.03282040927251e-07	2.66691746961245e-07	4.24388044619459e-06	9.66275348904335e-06	6.86797968247262e-06	1.96578086074528e-06	6.15740333175532e-06	1.11466244217051e-05	9.54645769365012e-06	6.23066785603114e-06	2.22618652574239e-06	6.77419379044117e-06	1.85167506417049e-05	1.78437904909133e-05	6.99649040829141e-06	2.81827768991501e-06	6.25512141294768e-06	7.1130568344195e-06	3.91602482907413e-06	2.60799601679405e-06	7.00495525959407e-06	1.21489901417013e-05	9.92342649707602e-06	4.2628776682682e-06	4.64886559842288e-06	8.12196915951449e-06	6.8198455643268e-06	3.46889474315783e-06	2.88539872159066e-06	2.38765712433515e-06	2.38227236533835e-06	3.62406812727789e-07	1.3450949723192e-06	5.23738405155227e-07	1.23738550979844e-07	4.68916025387727e-07	8.15099674489625e-07	6.48118870928807e-07	5.10707211454812e-07	1.12605139945254e-06
7	0.0406250279779956	0.03121706563413	0.0184651514499686	0.00838980230096924	0.00292675320893254	0.000787761036033051	0.000165855111439175	2.8158430585304e-05	4.64977229971086e-06	1.40191329971614e-06	2.20053882803602e-06	5.35230860967721e-06	8.42667767739836e-06	5.75801448081243e-06	1.18042165795981e-06	7.43704260241303e-06	9.6749584788139e-06	5.59758961237895e-06	3.64341491485862e-06	1.54952670094794e-06	8.89688265287382e-06	1.78676848918452e-05	1.74535350398494e-05	8.04616317304314e-06	1.39279225262029e-06	7.13472021847186e-06	8.35783891738707e-06	4.25196392350579e-06	2.53065007528826e-06	9.18563344932821e-06	1.3433353785608e-05	1.15067725003713e-05	5.10870188624191e-06	3.74764360244702e-06	9.52120459381235e-06	1.05882011643453e-05	7.60470916858836e-06	3.54266407327627e-06	5.34600730403406e-07	2.27052937929552e-06	1.99766377525872e-06	1.62360714823064e-06	9.5146408777953e-07	4.81847612392363e-07	4.05588672491188e-07	2.68015882610533e-07	4.76452928586602e-07	9.0150746400805e-07	1.25075834377299e-06
8	0.0390668748849458	0.0308520662867449	0.0193027014907022	0.00957498846142593	0.00377430524413891	0.00118597244605133	0.000295575525143261	5.54954667200489e-05	6.75673429095418e-06	6.49534245906411e-07	3.88101920723715e-06	8.8115050240144e-06	1.14897999620957e-05	9.04566002807094e-06	8.48180656630105e-06	1.38451627127734e-05	1.29043317859969e-05	4.44952241161302e-06	3.12902028344744e-06	3.93754282151345e-06	1.34273741705316e-05	2.35103429169991e-05	2.4073385738975e-05	1.56693142941574e-05	7.93934747499138e-06	1.06312341664003e-05	1.1964010597212e-05	7.92332232273168e-06	7.80713286576353e-06	1.48665957308198e-05	1.88684116917678e-05	1.64223609722947e-05	8.64410991166457e-06	7.17006167389827e-06	1.47475993029967e-05	1.70931203564741e-05	1.34187901108805e-05	7.28547270884814e-06	3.25186980021796e-06	3.7183097915615e-06	3.85186796827776e-06	3.12960207434705e-06	2.14501259650926e-06	1.29962852627473e-06	7.04540469281771e-07	2.59354627667938e-07	7.35169266325836e-07	1.49200070932627e-06	2.0944985557249e-06
9	0.0377207123829519	0.0305567538114082	0.0201189042157876	0.0107785298217532	0.00471101290959522	0.00168698375480269	0.000495450858357137	0.000115512921860209	1.67975668491848e-05	2.03441271953921e-06	7.04685900521482e-06	1.51432394631626e-05	2.10850148796524e-05	2.35804295420843e-05	2.69698659728653e-05	2.96545718875219e-05	2.38659930774284e-05	1.09960764058477e-05	8.22161749315741e-06	1.521286660317e-05	2.65679865943361e-05	3.7490139093575e-05	3.94223139348211e-05	3.29612258039523e-05	2.54691387219751e-05	2.30101267069623e-05	2.25176213392254e-05	2.09889414559956e-05	2.27189333013569e-05	2.78406106574542e-05	3.07231441208253e-05	2.86120291122225e-05	2.35672975071044e-05	2.32890727781858e-05	2.84191265551259e-05	2.97961613257e-05	2.46827799800734e-05	1.68224635264804e-05	1.10205706670182e-05	8.77946937744537e-06	7.74217245408172e-06	6.29235382036674e-06	4.52358269781605e-06	2.94824889854591e-06	1.90194277696226e-06	1.52034239224321e-06	1.95008917446886e-06	2.87997789757942e-06	3.81798347922844e-06
10	0.0365798351635787	0.0303124018801976	0.0208798892215022	0.0119668966974168	0.00572307255262831	0.00230029625178435	0.000789822754618719	0.000239705772183126	6.85475757421701e-05	2.39525648701644e-05	2.18015787757889e-05	3.20975120062795e-05	4.49756785397691e-05	5.64270585971892e-05	6.47088595573149e-05	6.55081474400472e-05	5.50530203578425e-05	3.95495212848417e-05	3.46759031298859e-05	4.35470080546504e-05	5.6989788023199e-05	6.71198661653938e-05	6.85721263346355e-05	6.30720336802034e-05	5.58755155967552e-05	5.06292194677145e-05	4.79730639308497e-05	4.74739097130312e-05	4.92771463984688e-05	5.19728906689891e-05	5.34401430312413e-05	5.32725336212926e-05	5.28410360983188e-05	5.44820994356244e-05	5.69019567164024e-05	5.47406396624609e-05	4.61815158042868e-05	3.49930403459749e-05	2.57857966657096e-05	2.00071705393431e-05	1.62410550005421e-05	1.28311483420021e-05	9.38375897370017e-06	6.44601393068329e-06	4.65270514670707e-06	4.1436168897475e-06	4.62887964995689e-06	5.75303790796246e-06	7.18994621855001e-06
11	0.0356163068413728	0.030111258421442	0.0215815253847378	0.0131185813771344	0.00677749223171392	0.00299634597655329	0.00115610037577641	0.000412669250931837	0.000160462925779433	8.71560482059497e-05	7.19785663309525e-05	8.11321404799604e-05	0.000102175191420285	0.000125743231946593	0.000142909094939092	0.000146346785258618	0.000135091306136865	0.000118519644714177	0.000110491790604798	0.00011464580631104	0.000122340797802739	0.000124355768849991	0.000118656522161879	0.000110450420732266	0.000104297796851159	0.000100014874952912	9.672348285969e-05	9.44218422199416e-05	9.25599611268497e-05	9.0571796058141e-05	8.99216821418216e-05	9.3048950944299e-05	9.94511147388626e-05	0.000105525109353567	0.000106574006663679	9.88655624730316e-05	8.31062066201967e-05	6.48034812271046e-05	4.97181844062017e-05	3.95200683301432e-05	3.21879347257902e-05	2.5439413726255e-05	1.86893836336919e-05	1.27951222714309e-05	9.05848621334005e-06	8.05200087860991e-06	8.85271257777119e-06	1.05376122664238e-05	1.30151111456439e-05
12	0.0348095012778046	0.0299554525297387	0.0222311915635249	0.014218336708107	0.00783420209108969	0.00372316309250803	0.00153390418158793	0.000557125424570304	0.000202550724397102	0.000137246291902007	0.000155781683252215	0.000187859940938326	0.000228475192083731	0.000271669865320775	0.000305970760287052	0.000321344551038458	0.000316422713467762	0.000299826827905466	0.000282624057865622	0.000267948230002249	0.000249856118839122	0.00022315356055649	0.000193243075205025	0.000174149724107159	0.000171135088242294	0.000174012502422874	0.000173237286381935	0.000166531099884055	0.00015488702706983	0.000141584463582773	0.000134516692839229	0.000142101560837598	0.000161081233321955	0.000178095217531796	0.000181420322491763	0.000166600182733989	0.000137784441970283	0.000105573033318019	8.07306409970677e-05	6.63535616853359e-05	5.6852592577255e-05	4.6572721311887e-05	3.44757638004445e-05	2.2554928047563e-05	1.39351969143482e-05	1.14393997438975e-05	1.31913057140763e-05	1.61969752417567e-05	2.08922226971701e-05
13	0.0341536508626109	0.0298651695562063	0.0228648856957175	0.0152960943817914	0.00891226321134543	0.00449769722048797	0.00194467860401589	0.000695992449052577	0.000160530953466306	8.01697521082881e-05	0.000225707460733671	0.00034565318715184	0.000454479169512486	0.000551015556964183	0.000626241172861012	0.000670265901161109	0.000679618831088471	0.000658871504755805	0.000615155684120508	0.00055164254888808	0.000467930331672514	0.000368934573732658	0.00027648855448529	0.000229786354051384	0.000240071538468184	0.000265371343002226	0.00027422638761503	0.000260723012064392	0.000229392158094624	0.000189829982655422	0.000163231538920802	0.000177878891991369	0.000224643525575266	0.000267047436799898	0.000280208353195142	0.000256878038803356	0.000205732431718343	0.000147087045586556	0.000105262289631317	9.10396160330816e-05	8.72760382057525e-05	7.71285219115015e-05	5.85689220596297e-05	3.64817903509161e-05	1.72874522680932e-05	9.9513321913172e-06	1.42493347394092e-05	1.91601194853292e-05	2.79341772776137e-05
14	0.0336625483986017	0.0298895891617933	0.02356802175189	0.0164627213162701	0.0101440068117846	0.00547199026109889	0.00255073788020945	0.00101458961265909	0.000371964028868025	0.000227448449548788	0.000338202866770402	0.000550995613126223	0.000788043398601832	0.00100657184073254	0.00117877770876789	0.00128673003248321	0.00132233926945337	0.00128626004660728	0.00118380664716854	0.00102134002234608	0.00080773539749036	0.000561583195296008	0.000323794256875723	0.000199901303194841	0.00027093257211707	0.000359094867430806	0.00039197537566382	0.000369729616465154	0.000305554353302568	0.000213630672589605	0.000129233307463727	0.000162798761175115	0.000275574638112515	0.00036779016935713	0.000401975915871387	0.000368638136852404	0.000281564026856792	0.000172570254118832	9.07857990063649e-05	9.29743480153241e-05	0.000118429124013424	0.000118661338724743	9.51128857474549e-05	5.98289145665519e-05	2.52207164170163e-05	1.19878534558078e-06	1.08440479487502e-05	1.47357159436755e-05	3.10548357660212e-05
15	0.0333589860794144	0.0300877763734193	0.0244423675084781	0.0178608911732408	0.0117160283845374	0.00687476150963427	0.0035819472485202	0.00162254475234707	0.000586537006225496	0.000155654600779127	0.000422218403152563	0.000815663648972217	0.00124866121835884	0.00166771544179541	0.00201379834159344	0.00224250095207331	0.00233066721726936	0.00227427742764518	0.0020821122440682	0.0017707980180606	0.00136531181226975	0.000903495023357317	0.000438469489751843	7.04747325372462e-05	0.000300283919254195	0.000480470297895643	0.000540267708290672	0.000505312212584324	0.000405506644770595	0.000258939533037189	8.34473844656499e-05	0.000159036916539718	0.000359524882851121	0.000510273675421369	0.000570408572927944	0.000526412507784246	0.000395798670598698	0.000219622738770218	5.15278597472777e-05	9.76998489824594e-05	0.000170984216820508	0.000186572825878281	0.000158369650942883	0.000108145660564482	5.77209396321822e-05	2.48768652028701e-05	1.23935635678023e-05	7.53144171601189e-06	4.28200311762163e-05
16	0.0332324060863267	0.0304559662606907	0.0254888034333948	0.0194926928654905	0.0136478649459661	0.00878939347836396	0.00525568071671261	0.00295760724844511	0.00158546124498997	0.000881640740756607	0.000877618346064921	0.0013648780666136	0.00200561707678856	0.0026583140635922	0.00322115643894396	0.00361259821778345	0.0037845136480302	0.00372491749720412	0.00344945441181372	0.00299185413463431	0.00240266056797889	0.00175711108817278	0.00116800804608495	0.000797398895690979	0.000739688653185236	0.00080051721294704	0.000802616999553088	0.000727234507921602	0.000611540468885846	0.000491714495778608	0.000418361361810637	0.000475787713986608	0.000642059432110723	0.000802121775952389	0.00087265697192438	0.000822481000476441	0.000670901344403631	0.000479671952141726	0.000340910488072968	0.000318066562015745	0.000343133870247375	0.000338043957469602	0.000290225514544793	0.000217650818452689	0.000144743441282277	9.0677989068696e-05	6.43908554378309e-05	7.12328882799339e-05	0.000110914589971383
17	0.033185288274205	0.0308458008921	0.0264829775389345	0.0210285627148072	0.0154947367915489	0.0106904292992454	0.00706552880375139	0.00469871982913152	0.00338338225462084	0.0027984123898879	0.00272129531113688	0.00305240071252363	0.00367262565499445	0.00441121225576825	0.00509731823591223	0.00559733818012978	0.00583349286562267	0.00578489915952619	0.00547252810323743	0.00494109560819548	0.00425302548819412	0.00349489276008398	0.00277803295502016	0.00220850211224664	0.00182224214626735	0.00155511367130728	0.0013229515810185	0.00111002329370414	0.000959830136116442	0.000907826568768287	0.000950879859415871	0.00107472282377806	0.00124797976583815	0.00140598930913953	0.00148049140930455	0.00143851983852652	0.00129791475359151	0.00111641991556575	0.000958642142259762	0.000852806733682134	0.000776695340549819	0.000694645854580828	0.000592826987404357	0.000480699056378262	0.000377769587057624	0.000302217673547771	0.000264976732573137	0.000267427625751575	0.000300872073539989
18	0.0330523054028943	0.0310160013432665	0.0270717470910759	0.0219460532242318	0.0164857025392987	0.0114566810430113	0.00744113710733127	0.00487333008105139	0.0039847594496461	0.00427366700988841	0.00495953799154519	0.00574300335048798	0.00656240629926801	0.00735834745996606	0.00803396873618433	0.00849255334956814	0.00867910663323538	0.00859296449564216	0.00826851394728129	0.00774555921362399	0.0070575363069667	0.00624376956648141	0.00536269355189397	0.00448181035987327	0.00364932438313103	0.00287989082495411	0.0021787663411886	0.00159174677723692	0.00124619717633912	0.00126536035360012	0.00154442303864086	0.00190177875578871	0.00223844892132409	0.00249520860234093	0.00262992626099155	0.00262731086179569	0.00250655000074047	0.00231182558609563	0.00208985253280859	0.00186959127899428	0.00165832419775193	0.00145354924600874	0.00125633328021126	0.00107542231587502	0.000923294045822626	0.000810092623235677	0.000739272717507662	0.000705874476723527	0.000697032678373065
19	0.0327768276022044	0.0309406810785355	0.0272838001750934	0.0223437757689504	0.0167794043111464	0.0112139624224102	0.00612363165178783	0.00185813228888645	0.00206890237196359	0.00484057302256288	0.00707714296725801	0.0088451001529523	0.0102212543477772	0.0112359745419376	0.0118885086660788	0.0121849831076341	0.0121726432397899	0.0119424212605901	0.0115890145512901	0.011154781442019	0.010609105219055	0.00988511430732755	0.00893706659482681	0.00777004986166259	0.00643166889738317	0.00498773430455352	0.0035061191676146	0.0020613890052157	0.000835730206882848	0.00100944074511686	0.00204621820511421	0.00299584945012558	0.00375793008442274	0.00429978481736836	0.00460921747193511	0.00469592881058184	0.00459236819059354	0.00434682277473372	0.00401133517375823	0.00363108348134276	0.00323995582204382	0.00286190603578102	0.00251419879979548	0.00220924315465531	0.00195440782326588	0.00175098322923986	0.00159346413794524	0.0014695687771489	0.00136096284959694
20	0.0326230451536015	0.0311254148649514	0.0280013833775689	0.0236777165474993	0.0187225305928754	0.0137710470112075	0.00954665909104485	0.00705327479796861	0.00713380762619925	0.00887327092403481	0.0109630709290127	0.012853667224116	0.014341090648565	0.015322112902019	0.0157532825759986	0.0156772643871046	0.015250627329525	0.0147248098860383	0.0143461098285663	0.0142067902516868	0.0141762664447534	0.0139932274285391	0.0134213252763699	0.0123423255532571	0.0107666769068279	0.008801145730831	0.00661404939032328	0.00443824259796331	0.0027340618169119	0.00256499643240449	0.00380952381771482	0.0052570320670267	0.00648428678752158	0.00737253216670796	0.00789200387057974	0.00805884930557788	0.00792044059889384	0.0075437867050606	0.0070036956527339	0.00637221576228673	0.00571116823755951	0.00506830317351248	0.00447642748588445	0.00395441781081267	0.00350912186755559	0.00313736948787336	0.00282758908558948	0.00256098264912704	0.00231278706705092
21	0.0329803206456672	0.0321740904809674	0.0300912493201477	0.0270960116473661	0.0236797328365157	0.0203894815314038	0.0177401329422578	0.0160896844521697	0.0155070658443976	0.0157701578510357	0.0165278719736525	0.0174375641383795	0.0181913441805564	0.018518203222415	0.0182287369435253	0.0172988051601733	0.0159598071195606	0.0147380793288388	0.01429510091483	0.0149444949175013	0.0163221993458349	0.0177277267099659	0.0185846847893625	0.0185941225592163	0.0177155203206826	0.0161104638105926	0.0140921999763377	0.0120913010579569	0.0106084207088604	0.010045695087631	0.0104125010412816	0.0113146269522703	0.0122954579102625	0.0130469227680549	0.0134164846535934	0.0133626482514076	0.012916930353994	0.012155467680536	0.0111764000758859	0.0100814875305632	0.00896213781405679	0.0078904043701359	0.00691515322194952	0.00606289184084352	0.0053418583019628	0.00474717211094519	0.00426481733935106	0.00387359106144662	0.00354651805610595
22	0.0336362590079789	0.0336564114141178	0.0327193297873352	0.0310608404940725	0.0289726532208506	0.0267490655568797	0.0246415098769158	0.0228317638456655	0.0214312922256593	0.0204955827372627	0.0200174056878538	0.0198775389376624	0.0197980910299171	0.0193735265066557	0.0181909051119995	0.0159911122267715	0.0128574206458878	0.00958454356280678	0.00845712637111159	0.0112668894485678	0.0159604963458	0.0206228685968493	0.024392898915007	0.0269048568441707	0.0280992479298746	0.0281462736411304	0.0273788069815339	0.0262132607972532	0.0250532917061998	0.0241843586132018	0.0236959250366016	0.0234822378672343	0.0233254788744957	0.0230015301511575	0.0223512063384028	0.0213054241981744	0.0198794815102744	0.0181525547712088	0.0162421541500582	0.0142787186920719	0.0123833936801476	0.0106511793711267	0.00914138342522614	0.007877004435797	0.00685314498422137	0.00605101470094062	0.00545040346178254	0.00503395084836963	0.00478315373127019
23	0.033467573189925	0.0340257902619698	0.0338603161619499	0.0330799015883817	0.0317887421284357	0.030067823487292	0.0279843815161129	0.0256288287248997	0.0231687243221943	0.0208925750868687	0.0191776751527847	0.0182914826350144	0.0180952450777097	0.0179894520135234	0.0172075029628794	0.0151466082036837	0.0115873906594573	0.00712263855221912	0.00595642790668513	0.0117281712799215	0.0193652565062309	0.0269209078963169	0.0336171888199741	0.0390113593287127	0.0429091148753801	0.045330813154822	0.0464601819265348	0.0465743713391392	0.0459674142120228	0.0448831117771165	0.0434731554784093	0.0417902170844676	0.0398137355402671	0.0374941578068028	0.0347971591369403	0.031734242955043	0.0283747356844333	0.0248409838246212	0.0212917129726948	0.0178988470864085	0.0148219274153775	0.0121828206546511	0.0100435150683768	0.00839390801768778	0.00716218187968975	0.00625408400557723	0.00560337087212879	0.00520010107606333	0.00507597345202941
24	0.0310445677798212	0.0317088635593459	0.0319770252744049	0.0319080296401944	0.0314671128945542	0.0305204921430706	0.0288856013082664	0.0264196414594349	0.0231238772900237	0.0192612415090205	0.0155160234985838	0.0131348497293817	0.0132798833452426	0.0154248485668295	0.0180433273177266	0.0202184956668473	0.0219009584445017	0.0237602580514649	0.0267987905283519	0.0316360288306923	0.0380771304391199	0.0453779569553233	0.0526902129340743	0.0593047755788489	0.0647303940218167	0.0686963574440132	0.0711191964043295	0.0720515343299341	0.0716262463233318	0.0700071613257985	0.0673544621427253	0.0638084445264049	0.0594903516705752	0.0545149318317887	0.0490073104069311	0.0431171275775248	0.0370251708830227	0.0309408795506457	0.0250920592306809	0.019710159564504	0.0150147940878981	0.011197717687475	0.00839326109921696	0.00660221775495361	0.00559243086555755	0.00496576976110044	0.00440988390584204	0.00385316150809282	0.00348746522442839
25	0.0251524533220904	0.0255743614814036	0.0262687291600565	0.0273281383335978	0.0285548678284807	0.0295081535143478	0.0296536925090712	0.0285136033364066	0.0257684839330856	0.0213109312719933	0.0152621939040291	0.00799132314263818	0.00215488861098657	0.0095046661826234	0.0181036093680922	0.0265233945153834	0.0346513124935621	0.0425904542416357	0.0505273729545389	0.058591927852126	0.0667510332120858	0.0747827730643572	0.082328297070865	0.0889810105265204	0.0943705112691175	0.0982177318146705	0.10035697749899	0.100731839357864	0.0993759755311569	0.0963892045385741	0.091916464007129	0.0861335100777344	0.0792398213362868	0.0714566794299898	0.0630271265015118	0.054214450244725	0.0452967910492157	0.0365570151358879	0.0282687102583288	0.0206806995069201	0.0140039848397379	0.00840910236440136	0.00407272727294505	0.00170700473165822	0.00251547333107441	0.00347637476737557	0.00365796900764164	0.00308041808305478	0.00186489908548144
26	0.0147632445001118	0.0147523344778459	0.0166952404109141	0.0204060575521325	0.0249472954953916	0.0293430534375343	0.0327983918843998	0.0347166230887814	0.0347209472249351	0.0327090927438307	0.0289649098759788	0.0244308236995294	0.0212989708511029	0.0228208835490922	0.0297982782034374	0.0400965969122474	0.0518770582664964	0.0641190653601593	0.0762178979341709	0.0877552949763587	0.0983980031495536	0.10785514848584	0.115867693540047	0.122215797269192	0.126732568959813	0.129315250060379	0.129929010224105	0.128603008077381	0.125421528262593	0.120514091417056	0.114047650676692	0.106222157019346	0.0972688454581089	0.0874492780692601	0.0770528007053803	0.0663905938074257	0.055785669559798	0.0455596694780191	0.0360189120379801	0.0274438301353783	0.0200880483773936	0.0141950535771402	0.0100248069983783	0.00776334288276679	0.00709117002305712	0.00711384768040914	0.00712999658743685	0.00692226023950481	0.00660033809333417
27	0.0014669017018484	0.00597204705330009	0.0132680901051387	0.021197895452631	0.0292675294504411	0.0369740692213352	0.0438317114170259	0.0494366011242739	0.0535442653799	0.0561539259730366	0.0575913009572923	0.0585630481588792	0.0601118483553471	0.0633671453085783	0.0691057528494373	0.0774187554237157	0.0877678979484761	0.0992982903811445	0.111115500389655	0.122428788075333	0.13260263252505	0.141166909848826	0.147810311817548	0.152365223723721	0.154786373322156	0.155124788031834	0.153499628757313	0.150071554774633	0.145021459257213	0.138537356987864	0.130810166280994	0.122036815477547	0.112427332295912	0.102211885747355	0.0916442297859285	0.0809993281935068	0.0705646094817422	0.0606257989606462	0.0514491954183232	0.0432623399989645	0.0362342903288553	0.0304559617714426	0.0259224800149403	0.0225255907900484	0.0200705775371864	0.0183243256127743	0.0170765978515101	0.0161833222906772	0.0155760561135167
28	0.0224298312582994	0.0274167470205918	0.0340947395851987	0.042082236331261	0.0509159514053182	0.0601268868042124	0.0692811842274877	0.0780182980771971	0.086091684802332	0.0934053399059164	0.100034435276316	0.106216106622596	0.112298816118977	0.118649849269423	0.125540960875613	0.133051365876304	0.141026945985164	0.149109151467347	0.156815233377679	0.163636127156852	0.16912317504205	0.172948130514856	0.174932158750835	0.175046162650232	0.173388223498814	0.170145951334441	0.165552708999211	0.159846778196119	0.153241113651115	0.145908260819419	0.13798087376259	0.129564276430762	0.120754955830948	0.111658437295606	0.102401426695725	0.0931355325925921	0.0840323587869744	0.0752716812908659	0.0670255934867035	0.0594419658261542	0.0526304361346651	0.0466535074458911	0.0415242347522443	0.0372105376805921	0.0336446770855467	0.0307353862377852	0.0283800123436115	0.0264748066859429	0.0249226900549186
29	0.0480610162801102	0.0557812045878904	0.064596931128564	0.0744022765714224	0.0850134649752282	0.0961903818257062	0.107662516207858	0.119155993228226	0.130418473538089	0.141238401676503	0.151455085922312	0.160957023397733	0.169668096049962	0.177524571229825	0.184449318267244	0.19033177894123	0.195021600491543	0.198340136768745	0.200108464215452	0.200185304877349	0.198505175536273	0.195106908201318	0.190144983341907	0.183879913743156	0.176648296747398	0.168817477602219	0.160733521025649	0.152673628875559	0.144814132274502	0.137221706746179	0.129868815574181	0.122667004594304	0.115507017417881	0.108294769653909	0.100976104076518	0.0935482358540502	0.0860595759481811	0.0786014042248148	0.0712950417101995	0.0642774649614976	0.0576872434234633	0.051651539863575	0.0462739230735708	0.0416223216798801	0.0377172303944399	0.0345225278888447	0.0319436999688845	0.0298379306717121	0.0280358605468639
30	0.0743019861174373	0.0848784524794135	0.0963526769447428	0.108626538798118	0.121551883918736	0.134932836007836	0.14853130484076	0.162074961585631	0.175266771912492	0.187795146204201	0.199343913697901	0.209601670436309	0.218270555236654	0.225075060178305	0.229771893660187	0.232161971253353	0.232105162445646	0.229537472947727	0.224489086689388	0.217100467204716	0.207632883675748	0.196469516362493	0.184103725829684	0.171111972452461	0.158110114306786	0.145693705858636	0.134366576166379	0.124468684493681	0.116122794206505	0.109222843238609	0.103475701240111	0.0984838874607655	0.0938376774388661	0.0891866092856596	0.084277835332052	0.0789655861147663	0.073203106122879	0.0670275015278085	0.0605441254565086	0.0539136939419253	0.047343116247022	0.0410793602943148	0.0354027750884634	0.0306093607373278	0.0269605032078808	0.0245824246664611	0.0233570433206302	0.0229191558388074	0.0227946762397074
31	0.0956073191941559	0.108109748271763	0.121375177771125	0.13527170798378	0.149623094809913	0.164206687611332	0.178753292254124	0.192949448750124	0.206442609479001	0.218849639374787	0.229768913181519	0.238796049951789	0.245543009748621	0.249659903456501	0.250858464988205	0.248935746157209	0.243796269335683	0.235470676735097	0.224128924322485	0.210086359166328	0.193801641788367	0.175866411305148	0.156987673112595	0.137964619940446	0.119660731910008	0.102966818399347	0.0887372379710157	0.0776630773011585	0.0700600110134462	0.0656623686864148	0.0636436296341582	0.0629297614872347	0.0625561342937414	0.0618396842525872	0.0603779806541741	0.0579801577442139	0.0545963959446945	0.05026679614207	0.0450897150023541	0.0392040394381358	0.0327799697273923	0.0260150182490254	0.0191365215777605	0.0124294786250112	0.00644971382749915	0.00404690612198822	0.00766151930310948	0.0119499853767909	0.0155351181373051
32	0.106950603921853	0.119860605259378	0.13338821616763	0.147385615874671	0.161663727429815	0.175988898317407	0.190081077626344	0.20361440691184	0.216221214297496	0.227500304416244	0.237030138042307	0.244387002623041	0.24916763902222	0.251015095597289	0.249645931797589	0.2448763939502	0.23664492465559	0.225028406197752	0.210249905861462	0.192676379845445	0.172805764530501	0.151244087143946	0.128674643473856	0.105823073214057	0.0834251300255245	0.0622116007326148	0.0429536921103211	0.0267542029174581	0.0164195772768496	0.0169038683827362	0.0237737496447728	0.0308049423478963	0.0363969806144264	0.0403047957280421	0.0426133478286142	0.0435004874047944	0.0431632742970588	0.041793438359604	0.0395752518813454	0.0366962158319906	0.0333652549518135	0.0298348353034886	0.0264226246633721	0.023518952392368	0.0215405395972641	0.0207793739270861	0.0212099825854518	0.0224783046349718	0.0241071124413409
33	0.106397268282271	0.118322213175061	0.130756172488905	0.143577617612764	0.156631069479226	0.169721966037962	0.182612454932746	0.195019397071929	0.206615976406703	0.217038151955576	0.225896744595401	0.23279527380739	0.237352851604067	0.239230632457974	0.23815963867694	0.233967337565278	0.226600212516538	0.21613977863319	0.202810040933718	0.186975245089267	0.169127873723875	0.149868145498987	0.129877768167703	0.109892455135207	0.0906798888277552	0.073032104487158	0.0577795097577612	0.0458052998817529	0.0379214987502877	0.0343456488201458	0.0341301634321218	0.035650554778439	0.0376127718048916	0.0393552678886016	0.0406598512827217	0.0415315684305041	0.0420588447180542	0.0423395587446186	0.0424505544639659	0.0424441766744915	0.0423583827379067	0.0422292145845281	0.0420979827411796	0.0420100390534223	0.0420062727476711	0.0421115026525803	0.0423250955161073	0.04261805906992	0.0429380173491459
34	0.0956233279748625	0.105690831612435	0.116239076005332	0.12721695237988	0.138550165705242	0.15013190738554	0.161813696804896	0.173398365641054	0.18463720777429	0.19523292916277	0.204849282642207	0.213127327484843	0.219707301033298	0.224254285171142	0.226485291254736	0.22619511599712	0.2232783405308	0.217745132010684	0.209729018353709	0.199485480518624	0.187380964718617	0.173872669843028	0.159480128643785	0.144750127812801	0.1302169499752	0.116360489651486	0.103565911275469	0.0920905535535091	0.0820463021970257	0.0734064198264587	0.0660413854381534	0.0597777828137332	0.0544630328359076	0.0500147052667002	0.0464381331744445	0.0438052565730798	0.0421988457013823	0.0416428009563241	0.0420549569490766	0.0432506922920831	0.0449894905320509	0.0470298990587966	0.0491661007400565	0.0512412962404406	0.0531454194060074	0.0548057196101477	0.0561757058132083	0.0572251514128844	0.0579321803636248
35	0.0780889427645694	0.0857816750772598	0.0939950775648291	0.102790862484686	0.112218096700721	0.122294596098652	0.132988343712681	0.144202641936086	0.155768090469776	0.167443089764435	0.178922969377924	0.189856528914115	0.199867970872828	0.208581857484533	0.215648687984234	0.220768838193627	0.223712863390778	0.224336520121903	0.222589312847261	0.218515911704998	0.21225039715361	0.204003928622371	0.194047058319209	0.182688461333887	0.170252268205831	0.15705640348452	0.143394294474224	0.129521977885068	0.115652006631425	0.101954745713613	0.088566890213421	0.0756067891724506	0.0631972092510729	0.0515001282208858	0.0407786848858639	0.0315241613863923	0.0246894625732166	0.0217201560092348	0.0232177075644525	0.0277202298984214	0.0334147643443585	0.0392657193709152	0.044786906065318	0.0497522949243397	0.0540586124316707	0.0576648481341539	0.0605623255040359	0.0627567920570056	0.0642554699094228
36	0.0565799949796118	0.0612609746571026	0.066568931250484	0.0727576101564718	0.0800679179100403	0.0886813740117563	0.0986815714933445	0.11003373167435	0.122584037684699	0.136073655328564	0.150160577915315	0.164444205030179	0.178490004539098	0.19185316700934	0.204100737866592	0.21483174271865	0.223694700098201	0.230401853118655	0.234739516808615	0.236574127141693	0.235853855574077	0.232605973306911	0.226930465878034	0.218990669243945	0.209001890407284	0.19721906875109	0.183924524416982	0.169416741917831	0.154000986827271	0.137982413554022	0.121662296458962	0.105338291279001	0.089310596854471	0.0738984487788197	0.0594777364252352	0.0465649701264711	0.035991200044474	0.0291098235362945	0.0272967361666852	0.0301183568555588	0.0354227021177885	0.0414307494292255	0.0472346051652486	0.052438848009692	0.0568978732766846	0.0605932493209859	0.0635760698897929	0.0659352794668128	0.0677763143384436
37	0.0319890405960254	0.0321861530788685	0.0333937420473537	0.0365142782365891	0.0422436555029051	0.050803657626661	0.0620130789283235	0.0755052389760343	0.0908625996337503	0.107657068661887	0.125452735973543	0.14380319362169	0.162253031799125	0.180344445418138	0.197627631839577	0.213673365637051	0.228086302135896	0.240517798709532	0.250677279017225	0.258341398570648	0.263360504488879	0.265662115919999	0.265251376247856	0.262208632652048	0.256684471324642	0.248892667818075	0.239101594395047	0.227624655095112	0.214810290619138	0.20103200297249	0.186678681451473	0.172145243589216	0.157823204401173	0.144090235155736	0.131297137739884	0.11975026494657	0.109688048436443	0.101253116994151	0.0944668943346388	0.0892189391497888	0.0852826490419457	0.0823587369211664	0.0801341866856043	0.0783386019884515	0.0767854392206947	0.0753953258016544	0.0742045503725522	0.0733619525689157	0.0731143152697797
38	0.0168950470651671	0.0121793134984818	0.00970981807412306	0.0145420131051091	0.024737747948432	0.0377879167851658	0.0529580079059307	0.0699246404437204	0.0884273058462751	0.108190178578735	0.128903180163615	0.150220675788121	0.171767333067112	0.193147680008289	0.213957788669282	0.233798086005336	0.252286488751893	0.269071146536587	0.283842145907693	0.296341608037437	0.306371712965335	0.31380030230074	0.318563844593613	0.320667685164111	0.320183636337934	0.317245086342336	0.312039908305499	0.304801529471906	0.295798571999371	0.285323500689481	0.273680713375209	0.26117449383576	0.248097225854839	0.234718253260924	0.22127377623797	0.207958204116613	0.194917431208234	0.182244538718068	0.169978410438016	0.158105641571448	0.146565909015252	0.135260715733562	0.124065275033498	0.112843535746414	0.101467443060472	0.0898445014355094	0.0779652513164931	0.0660021337475258	0.0545433688568123
39	0.0573772904785638	0.0624920364827617	0.0690246782273995	0.0772890424195408	0.0874989244255129	0.099748428495117	0.114017495169885	0.130190407339097	0.148076012351625	0.1674244635295	0.187940029454885	0.209291392654054	0.231120940501767	0.253054021709329	0.2747085901114	0.29570525545621	0.315677511189854	0.334281773786784	0.351206811875217	0.366182141964537	0.378985005284465	0.389445606369989	0.397450380293917	0.402943154618111	0.405924177392978	0.40644708737825	0.404614001025211	0.40056897728342	0.394490191576345	0.386581201155263	0.377061713734232	0.366158279627582	0.354095315975954	0.341086843136407	0.327329272708746	0.312995540603133	0.29823083590432	0.283150149153063	0.267837869441978	0.252349725363607	0.236717535316343	0.22095758741815	0.205084153426057	0.189130920224909	0.17318545758349	0.157445879607202	0.142314730756279	0.128548414124336	0.117457081940002
40	0.126512507451555	0.13863006323949	0.151841266414739	0.166219600009448	0.181811740988599	0.198629923748695	0.216646157570609	0.235788706204521	0.255940964368996	0.276942650156757	0.298593092707554	0.320656321222978	0.342867631856015	0.364941301149037	0.386579113758035	0.40747937166664	0.427346051523355	0.445897778907561	0.462876296908835	0.478054124494478	0.491241129596948	0.50228978310253	0.511098912072523	0.517615831623838	0.521836802238556	0.5238058297553	0.523611895730506	0.521384773266617	0.517289645255856	0.511520796351927	0.504294695571044	0.495842822506869	0.486404616318917	0.47622094250168	0.465528477111232	0.454555399924858	0.443518764057738	0.432623865505352	0.422065865721002	0.412033814910589	0.402717070645943	0.394313887859842	0.387041649617953	0.381147792257205	0.376919954064604	0.374693305466981	0.374852578361223	0.377826328822591	0.384071845240905
41	0.222759451040193	0.24201723748221	0.262215676504939	0.283309190203152	0.305232155568226	0.327896832292754	0.351191899930141	0.374981775193928	0.399106845163643	0.423384707286268	0.447612456060499	0.471570002905235	0.49502436334058	0.517734797112318	0.539458644542009	0.559957667887025	0.5790046810308	0.596390235102769	0.611929121912973	0.625466461204865	0.636883151074014	0.646100482441451	0.653083746793808	0.657844699784279	0.660442779822415	0.660985018566018	0.659624617624856	0.656558201731313	0.652021792997465	0.646285584791917	0.639647629798653	0.632426598781481	0.624953818726618	0.617564864368985	0.610591054747084	0.604351288563341	0.599144721746206	0.595244822017108	0.592895299195842	0.592308283701277	0.593664905392058	0.597118134560411	0.602797437747375	0.61081453880655	0.621269419925889	0.634255682213347	0.649864509971584	0.668186714289585	0.6893126186297
42	0.345231178656371	0.371453315449255	0.398379717194202	0.425874285020597	0.453781926758517	0.481928948335232	0.510123932504275	0.538159155120334	0.565812575118214	0.592850416920813	0.619030343941441	0.64410520012965	0.66782727426436	0.689953020136214	0.710248146104115	0.728492970908276	0.74448793007233	0.758059109498745	0.769063680414554	0.777395112725426	0.782988051664848	0.785822754359281	0.7859289967985	0.783389375000586	0.778341933043071	0.77098204989192	0.761563499958362	0.750398561270682	0.737856972305539	0.72436342895519	0.710393170216145	0.696465045693388	0.683131339703372	0.670963634171123	0.660534248897529	0.652393425047363	0.647043454730583	0.644912251441065	0.646329988608746	0.65151282447647	0.66055692672419	0.673444040781759	0.690057348910335	0.710204288886327	0.73364205935392	0.760101860631326	0.789309095384563	0.820998179206695	0.854921815842347
43	0.486899056975071	0.518902936078868	0.551181029667318	0.583514236330618	0.615664942371508	0.647378711028955	0.678386420344231	0.70840685234732	0.737149725945178	0.764319154940577	0.789617501432138	0.812749583960943	0.833427189774196	0.851373832140423	0.866329687506231	0.878056644227063	0.886343395498117	0.891010514910131	0.89191546483771	0.888957506899429	0.882082511536565	0.871287702220465	0.856626421208708	0.838213070763309	0.816228468867785	0.7909259628641	0.762638764415801	0.731789088570309	0.698899752941598	0.664608811853918	0.629687332708534	0.595059120857168	0.561818325807863	0.531235527369726	0.504734983918723	0.48381837156939	0.469913432425944	0.464154167105211	0.46715344296796	0.478870448136901	0.49864680403927	0.525390876989578	0.557814708911136	0.59463201344596	0.634679258841519	0.676967658867427	0.720690724648908	0.765209547139626	0.810029863119224
44	0.636888943414593	0.672658128271016	0.708095810090138	0.742913332570395	0.77680562739084	0.809453765971384	0.840527916649028	0.869690686286976	0.896600815893504	0.92091719036002	0.942303113185348	0.960430788303677	0.974985943151154	0.98567252016466	0.992217358269939	0.994374781832973	0.991931012244256	0.984708316983043	0.972568812851643	0.955417844258988	0.933206864179365	0.9059357550268	0.873654539710418	0.836464450607523	0.794518348171928	0.748020515601853	0.697225910301235	0.642439046216523	0.584012858327854	0.522348271937678	0.457896059683265	0.391164790372094	0.322745189344324	0.253383700797701	0.184234493167773	0.117983653235299	0.066227149192409	0.072798537790428	0.127833601503667	0.192182855852619	0.257437917074123	0.321512733920777	0.38352327345131	0.442955003076543	0.499463574429325	0.552813357693739	0.602855252316796	0.649517524641138	0.692801043823961
45	0.789987530557238	0.828220159756492	0.865588811567739	0.901778576750272	0.936464352548959	0.969314165451806	0.999992860544915	1.02816612902772	1.05350483859915	1.07568962522305	1.09441569954018	1.10939781727008	1.12037536074551	1.12711747872495	1.12942823440883	1.12715171785397	1.12017708963785	1.1084435388361	1.09194516166995	1.07073579955904	1.04493391935542	1.01472767739699	0.980380386145866	0.942236700210736	0.900729956337087	0.856391227224343	0.8098607418118	0.761902281787922	0.713420749256421	0.665481824232736	0.619329601106409	0.576392028838046	0.538254049674763	0.506567197519744	0.482863973643168	0.468277966900594	0.46324617870546	0.467338681103457	0.479327440846318	0.49746343092563	0.51981489495371	0.544532664324104	0.569997293316806	0.59487058164107	0.618092564545129	0.638855946198999	0.656575858014552	0.670862710160208	0.681500447580095
46	0.95616864601147	0.998156326714301	1.03916139813172	1.07890138574707	1.11709178720417	1.15344961167541	1.18769717679432	1.2195661247271	1.24880161237303	1.27516662425845	1.29844635043973	1.31845256562584	1.3350279396716	1.34805020339896	1.3574360870928	1.36314494159472	1.36518194316603	1.36360077258882	1.35850564564296	1.35005255551921	1.33844956755041	1.32395598313943	1.30688016438014	1.28757578700153	1.26643627321332	1.24388715796445	1.22037617664082	1.19636094773954	1.17229427996038	1.14860737371052	1.12569151167294	1.10387921498394	1.08342621903715	1.06449590152042	1.04714786715903	1.03133217456136	1.01689016273451	1.00356207337355	0.991000827755848	0.978790594731373	0.966468334501226	0.953546389848985	0.939534391120324	0.923959141423648	0.906381629006331	0.886410768489828	0.863713836838861	0.8380238214031	0.809144045226459
47	1.1539415171221	1.20311173189622	1.25162842727093	1.29926157999402	1.34578191475342	1.39096350336401	1.4345864347252	1.4764395114325	1.51632292448562	1.55405085362459	1.58945393758824	1.62238155618456	1.6527038646648	1.68031352069578	1.70512704544221	1.72708576313633	1.74615626827828	1.76233037653832	1.7756245247752	1.78607859756863	1.79375417244248	1.7987321935704	1.80111010406858	1.80099848961163	1.79851731036818	1.79379182309088	1.78694831918464	1.77810982593728	1.76739193480394	1.75489893058913	1.74072039664212	1.72492846230991	1.70757583918037	1.68869476240124	1.66829691401489	1.64637435933234	1.62290147828549	1.59783782534141	1.57113180785893	1.54272503716937	1.51255718175834	1.48057113918064	1.4467183430396	1.41096403272904	1.373292335086	1.33371103657331	1.29225595988289	1.24899489780594	1.2040310979726
48	1.38844644334658	1.44747903094801	1.50632884951071	1.56479633104234	1.62267995120065	1.67977777275924	1.7358890050911	1.79081555562772	1.84436354864753	1.89634478669032	1.94657813043123	1.99489077401016	2.0411193946203	2.08511115761259	2.12672456145357	2.16583011053965	2.20231080805717	2.23606246569264	2.266993831926	2.29502654573991	2.32009492768663	2.34214562519091	2.36113713353646	2.37703921798935	2.38983226575722	2.39950659879178	2.40606177965864	2.40950594270869	2.40985518151915	2.40713302101843	2.40136999891409	2.39260337611911	2.38087698998975	2.36624125757234	2.34875332897388	2.32847738371652	2.30548505581299	2.27985596660581	2.25167833841868	2.22104965700217	2.18807734679246	2.15287942025294	2.11558506107857	2.07633510079176	2.03528234916909	1.99259174088459	1.94844026358375	1.90301663614659	1.85652071000349
49	1.63853801642976	1.70718326547523	1.7759856973997	1.84475570877048	1.91329886207219	1.98141692106419	2.04890892436076	2.11557228682096	2.18120391811247	2.24560134778207	2.30856384632333	2.36989353207721	2.42939645432135	2.48688364358654	2.54217212106131	2.59508585988597	2.64545669216568	2.69312515661721	2.73794128287339	2.77976530956704	2.81846833436956	2.85393289513443	2.88605348216447	2.91473698235592	2.93990305655382	2.96148445186564	2.97942725091699	2.99369106009427	3.00424913871142	3.01108847077716	3.0142097806463	3.0136274933436	3.00936963978328	3.00147770651063	2.99000642900342	2.97502352703139	2.95660938012184	2.93485664085654	2.9098697835633	2.88176458599301	2.85066754181301	2.8167152022127	2.7800534456172	2.74083667543447	2.69922694691342	2.65539302554415	2.60950938096137	2.56175512198299	2.51231288018583
50	1.86314889063028	1.93797914921608	2.01307297461892	2.08824489465943	2.16330353766532	2.2380524604692	2.31229102620203	2.38581532593606	2.45841913779986	2.52989491682479	2.60003480848973	2.66863167871148	2.73548015288225	2.80037765648291	2.86312544980027	2.92352964934446	2.98140222869707	3.03656199171671	3.0888355112814	3.13805802705246	3.18407429609596	3.2267393905908	3.26591943728109	3.30149229379024	3.33334815739983	3.36139010240407	3.38553454267586	3.40571161662132	3.42186549225126	3.43395459066045	3.44195172677485	3.44584416680259	3.44563360240527	3.44133604218946	3.43298162170444	3.42061433371813	3.40429168112734	3.38408425543903	3.36007524433178	3.33235987236879	3.30104477948	3.26624734235662	3.22809494440046	3.18672420033637	3.14228014202192	3.09491537236641	3.0447891945941	2.99206672434657	2.9369179923083
51	2.01696938684973	2.09247307312442	2.16812369065252	2.24374327940984	2.31914845846245	2.39415113790149	2.46855927602377	2.54217767741366	2.61480882716946	2.68625375614294	2.75631293172947	2.82478716846079	2.89147855241727	2.95619137329337	3.01873305782129	3.07891509818559	3.13655396904561	3.19147202682417	3.2434983850194	3.29246975945096	3.33823127756043	3.38063724614715	3.41955187223107	3.45484993209238	3.4864173839377	3.51415192008286	3.53796345501692	3.55777454621674	3.57352074511192	3.58515087615018	3.59262724247843	3.59592575732957	3.59503600078389	3.5899612021509	3.58071814878779	3.56733702272882	3.54986116704016	3.52834678433284	3.50286257035701	3.47348928605994	3.44031927191308	3.40345590869722	3.36301302927576	3.31911428618095	3.27189248008562	3.22148885443012	3.16805236162139	3.11173890631631	3.05271057134553
52	2.06685080423747	2.13738502692027	2.20781506218226	2.27797937946952	2.34771247985902	2.41684551073383	2.48520691434005	2.5526231067756	2.61891918365979	2.68391964845951	2.74744915920466	2.80933328911549	2.86939929648992	2.92747689906219	2.98339904794635	3.03700269622148	3.08812955719987	3.13662684744569	3.18234800968034	3.2251534108202	3.26491101054284	3.3014969959675	3.33479637826227	3.36470354725343	3.39112278040702	3.41396870287865	3.43316669567952	3.44865324938263	3.46037626118898	3.46829527358575	3.4723816532524	3.47261870930389	3.46900175039642	3.46153808065896	3.4502469348465	3.43515935353757	3.41631799961235	3.39377691764773	3.36760123824685	3.3378668296806	3.30465989955466	3.26807654952447	3.22822228636148	3.18521149292308	3.13916686279681	3.09021880257322	3.03850480585257	2.98416880320595	2.92736049239343
53	2.00631255496829	2.06773392171727	2.12879603309659	2.18936302817457	2.24929684416414	2.30845772196464	2.36670473270634	2.42389632257588	2.47989087301802	2.53454727324572	2.5877255018501	2.63928721418378	2.68909633209861	2.73701963255206	2.78292733155642	2.82669365993265	2.86819742734577	2.90732257114207	2.94395868657892	2.97800153513599	3.00935352772113	3.03792417973368	3.06363053512208	3.08639755676908	3.10615848075547	3.12285513228964	3.13643820134408	3.146867476308	3.15411203424596	3.1581503866432	3.1589705798162	3.15657024946991	3.15095662918838	3.14214651295022	3.13016617206233	3.11505122720208	3.09684647654714	3.07560568125109	3.05139130978996	3.02427424295785	2.99433344152663	2.96165557880434	2.92633464052756	2.88847149470332	2.84817343417565	2.80555369482888	2.76073095245487	2.71382880140296	2.66497521820029
[truncated: 70 more columns]
