# Supplementary material for: Reconstructing spruce budworm outbreak severity: a comparison of paleoecological and tree-ring signals
Source: PLoS One. 2025 Aug 12;20(8):e0329406. doi: 10.1371/journal.pone.0329406 (PMC12342301; doi:10.1371/journal.pone.0329406)
Supplement: S8 Dataset — (ZIP) [file pone.0329406.s008.zip › BoisJoli wavelet data/Cross-wavelet_Lepidopteran_scales_GSI/cross_wavelet_power.txt]

V1	V2	V3	V4	V5	V6	V7	V8	V9	V10	V11	V12	V13	V14	V15	V16	V17	V18	V19	V20	V21	V22	V23	V24	V25	V26	V27	V28	V29	V30	V31	V32	V33	V34	V35	V36	V37	V38	V39	V40	V41	V42	V43	V44	V45	V46	V47	V48	V49	V50
1	0.00135633041965142	0.00105860410030767	0.000661042410614979	0.000346488871920597	0.000168057496144565	8.70259139699896e-05	5.30800227453369e-05	3.75145332858473e-05	2.91637186649293e-05	2.4078679958535e-05	2.07633862188255e-05	1.85458367846647e-05	1.64457242840669e-05	1.37205529870715e-05	1.08177948535903e-05	8.21358254375781e-06	6.0193568395828e-06	6.07238898994053e-06	8.26273481537556e-06	1.01699809028021e-05	1.16655046917618e-05	1.24994774650708e-05	1.18413604480302e-05	1.023806442878e-05	8.64485261029319e-06	7.21157324025451e-06	6.09730175893276e-06	5.61083510353741e-06	5.71234693064042e-06	6.2609492699571e-06	6.77198265369116e-06	6.63588821857776e-06	5.93957996343949e-06	5.17823224735093e-06	4.25594620763635e-06	3.30447975232967e-06	3.14334270404461e-06	3.6151414064801e-06	4.17321676340192e-06	4.60895458783581e-06	4.80633704017502e-06	4.83065338057295e-06	4.74688794642104e-06	4.63451563959901e-06	4.62391947739091e-06	4.64701998671512e-06	4.58860843945561e-06	4.52346989313494e-06	4.48393249523222e-06
2	0.00185809368501925	0.00141332893521356	0.000829535221989005	0.00038618340186663	0.000154564817643023	6.44271891331321e-05	3.4904410740261e-05	2.42822764353777e-05	1.91770355605731e-05	1.61548289193774e-05	1.42908743833806e-05	1.33295355569031e-05	1.22668682859879e-05	1.01736602313807e-05	7.71305043054996e-06	5.38732202561118e-06	2.82219299684459e-06	3.23309182475289e-06	6.03412444536642e-06	7.96163119780267e-06	9.52697845841957e-06	1.05447189125959e-05	9.85885435714703e-06	8.08171311726817e-06	6.48224195862063e-06	5.11109537645047e-06	3.96276833753703e-06	3.56170929366445e-06	3.82239593737335e-06	4.61119776252916e-06	5.36901239521243e-06	5.2870998022675e-06	4.56936927487682e-06	3.90405233613678e-06	3.01694419857397e-06	1.90305495419932e-06	1.77002663980857e-06	2.40363042433028e-06	3.03579071726869e-06	3.47213622113988e-06	3.62072964590748e-06	3.60069019774012e-06	3.47278836774685e-06	3.32596214313005e-06	3.33220451254474e-06	3.38769458257345e-06	3.32658449541631e-06	3.26156628099358e-06	3.24407091295353e-06
3	0.00228303946669176	0.00169759703849811	0.000940644404251257	0.000386891168895223	0.000119895475917829	3.26387606221416e-05	1.33831050150498e-05	9.71409484667183e-06	8.28196999443864e-06	7.31820498615165e-06	6.77724693129897e-06	6.9378594463841e-06	6.94692615039141e-06	5.75422230265715e-06	4.22181848591634e-06	2.93485534053833e-06	1.06525906150843e-06	1.73220078559082e-06	3.75252723405737e-06	4.89620903620707e-06	6.0666621349707e-06	7.09066512854971e-06	6.50402250216837e-06	4.83815674047607e-06	3.58267740963011e-06	2.65124134883183e-06	1.63359005491808e-06	1.38347192599402e-06	1.719370347479e-06	2.54380241119849e-06	3.37806639400554e-06	3.29340271855828e-06	2.6340146947323e-06	2.26943733606302e-06	1.70731938311562e-06	6.53796980352151e-07	5.3958692904238e-07	1.18008852934654e-06	1.69816334124214e-06	1.99965257498394e-06	2.03794632875906e-06	1.98016183544641e-06	1.83559014286015e-06	1.68133264834101e-06	1.71204730339279e-06	1.79769619492467e-06	1.73971028354243e-06	1.68503927679669e-06	1.70548320542029e-06
4	0.00256860595149975	0.00188564628256332	0.00100976880835641	0.000383261079386632	9.63821464970622e-05	1.36625513300362e-05	1.47033991966408e-06	1.86255559262893e-06	2.13996839463039e-06	2.04311565551942e-06	1.99837282294045e-06	2.54054008211738e-06	3.06625166743006e-06	2.49446065966318e-06	1.74221205454738e-06	1.60489327423473e-06	1.46161958549076e-06	1.69963808777551e-06	2.13755757785932e-06	2.29325136229778e-06	2.92734083056563e-06	3.89317840741346e-06	3.52044571986067e-06	2.16015824723182e-06	1.37598949497848e-06	1.11274745503861e-06	4.1535884383292e-07	2.52268686581865e-07	4.83570159854635e-07	1.10727295700659e-06	1.8131345975399e-06	1.65393259950047e-06	1.04119629061807e-06	1.03385279757968e-06	9.44142925046445e-07	3.97728266130394e-07	2.39120810700799e-07	5.10738422961144e-07	7.81911283240281e-07	8.93566127339475e-07	8.27464990632273e-07	7.81299451701452e-07	6.63351861057605e-07	5.3618054457781e-07	5.83724999124507e-07	6.76196501165827e-07	6.23165326631835e-07	5.80068419769899e-07	6.35270416835012e-07
5	0.002723010156761	0.00200413277181813	0.00107823770024586	0.00041260294257065	0.000105605518363305	1.55122993334635e-05	8.52132758594371e-07	3.12624357762574e-07	3.98860191185558e-07	3.19974090696368e-07	2.88321753542127e-07	7.00600203445063e-07	1.22398311579804e-06	8.94586858006031e-07	3.81455699101589e-07	7.51384664002167e-07	1.1234807036141e-06	1.16460695615133e-06	9.92288860605313e-07	6.65175502801085e-07	9.88670690577373e-07	1.94728808625358e-06	1.80025426051831e-06	7.77701454747013e-07	2.32386473465768e-07	5.22792089761418e-07	4.11452591979784e-07	1.96329843507713e-07	3.67817334839294e-08	5.12313121251134e-07	1.01971776371192e-06	8.15707446353456e-07	1.55042257936216e-07	4.14476579629935e-07	6.1487575196535e-07	3.64667204399219e-07	6.74420316440224e-08	2.44299295913215e-07	3.41109991790864e-07	3.35063658302992e-07	2.13454351207006e-07	2.31766943620058e-07	1.57266501441085e-07	7.89013392962317e-08	1.23515978569654e-07	1.90572627204203e-07	1.48966664459824e-07	1.10204508565596e-07	1.82768178964108e-07
6	0.00279943104880328	0.00209646460011276	0.00117325505189755	0.000484841042389383	0.000145352574807893	3.1187711205666e-05	5.06026819091549e-06	8.40678327222287e-07	1.72820125684211e-07	6.83896941703303e-09	1.7659378967228e-08	2.81014669351015e-07	6.39833169470809e-07	4.54773187899326e-07	1.30167017097342e-07	4.07721349192483e-07	7.3808982509254e-07	6.32132475517791e-07	4.12572665417234e-07	1.47410154074e-07	4.48563019688146e-07	1.22611337077126e-06	1.18155234303762e-06	4.63282711101472e-07	1.8661632513257e-07	4.14191892984665e-07	4.71001325259226e-07	2.59305236437419e-07	1.72692220626834e-07	4.63843223448622e-07	8.04462918054218e-07	6.57094008952449e-07	2.8227259783116e-07	3.07831345760349e-07	5.37807911126874e-07	4.51585917789637e-07	2.29697872412043e-07	1.91060841127299e-07	1.58102162826071e-07	1.5774560323675e-07	2.39972902018421e-08	8.90674050987772e-08	3.4680094460035e-08	8.19352675704009e-09	3.10499514532464e-08	5.3973001459127e-08	4.29161265316804e-08	3.38172151599701e-08	7.45631187544749e-08
7	0.00285000325730041	0.00218999821461836	0.00129540198242966	0.000588577167228539	0.000205323087612153	5.52644916302483e-05	1.16353792567873e-05	1.97542310449735e-06	3.26199558731602e-07	9.83496546219705e-08	1.54376332518851e-07	3.75485205325136e-07	5.91164117888464e-07	4.03947045520484e-07	8.28111570038949e-08	5.21737379554288e-07	6.78735856964849e-07	3.92692618869134e-07	2.5559968551082e-07	1.08705307166006e-07	6.24150820382055e-07	1.25348738639044e-06	1.2244331681918e-06	5.64469549765341e-07	9.77097777965996e-08	5.00528291908764e-07	5.86334811915631e-07	2.98291758432242e-07	1.77534916691396e-07	6.44407808534503e-07	9.42401862866124e-07	8.07244714387299e-07	3.58395248964566e-07	2.62911732146012e-07	6.67949425671451e-07	7.42803372927668e-07	5.33499839385673e-07	2.48531623260107e-07	3.75043144297684e-08	1.59286441114416e-07	1.40143860813146e-07	1.13902337828294e-07	6.67488955538638e-08	3.3803478623682e-08	2.84536182559711e-08	1.8802353535904e-08	3.34250206340198e-08	6.32442446635415e-08	8.77455482807165e-08
8	0.00290366284838117	0.00229309354629579	0.00143468187196979	0.000711665275274792	0.00028052691565763	8.81479294400889e-05	2.19687823450645e-05	4.12472524211743e-06	5.02197280811599e-07	4.82769216668645e-08	2.8845847841929e-07	6.54919029277509e-07	8.53984491555138e-07	6.72322704079855e-07	6.30414044795126e-07	1.02904787540003e-06	9.59120198391456e-07	3.30712731890892e-07	2.3256582400397e-07	2.9265962118573e-07	9.97995556212493e-07	1.74741669206557e-06	1.78926510018713e-06	1.16462875286411e-06	5.90095531608665e-07	7.90171206996456e-07	8.89230407885783e-07	5.88904455040775e-07	5.80268621983598e-07	1.104966338685e-06	1.40240308954068e-06	1.22059928208724e-06	6.42477313113565e-07	5.32918022350509e-07	1.0961218762708e-06	1.2704537715948e-06	9.97357542161704e-07	5.41495998845022e-07	2.41696668967605e-07	2.76365028744326e-07	2.86291799620437e-07	2.32609065871299e-07	1.59429015096204e-07	9.65954681441504e-08	5.23652836798274e-08	1.92766480332246e-08	5.46417826403759e-08	1.10893616194994e-07	1.55674536551936e-07
9	0.00297031997176945	0.00240619358396554	0.0015842644326431	0.000848756038084155	0.000370969020695345	0.000132841646469163	3.901431035204e-05	9.09607261165868e-06	1.32272550376902e-06	1.60199963095083e-07	5.54905374769462e-07	1.19245538520233e-06	1.66034088026379e-06	1.85684247160219e-06	2.12374386575353e-06	2.33515120916935e-06	1.87932919093109e-06	8.65886758123744e-07	6.47411808988309e-07	1.19793817891104e-06	2.09209784772055e-06	2.95216346296761e-06	3.10431269762782e-06	2.5955338887961e-06	2.00556899990682e-06	1.81193393742812e-06	1.77315156992826e-06	1.65277557221375e-06	1.78900389359607e-06	2.19231071307838e-06	2.41929599979886e-06	2.25305610991838e-06	1.85580838864599e-06	1.83389956411063e-06	2.23786598540185e-06	2.34630067876956e-06	1.94364712917614e-06	1.32468599425633e-06	8.67815560326885e-07	6.91339892221928e-07	6.09657877925863e-07	4.95491814479155e-07	3.56209816369917e-07	2.3216005297546e-07	1.49768608774391e-07	1.19719461439672e-07	1.5355990000534e-07	2.26784048524518e-07	3.00647359601924e-07
10	0.00305176386470721	0.00252888763158165	0.00174195676771978	0.000998368165152978	0.000477461583222181	0.000191907944579981	6.58929306622141e-05	1.999805112404e-05	5.71875225046173e-06	1.99830238739303e-06	1.81885101460941e-06	2.67781489035519e-06	3.75220801145149e-06	4.70756791681975e-06	5.39849779093722e-06	5.46518037348886e-06	4.59293535413015e-06	3.29951732652205e-06	2.89292359231944e-06	3.63301761757568e-06	4.75451502087926e-06	5.5996420227579e-06	5.72080044479088e-06	5.26194151499314e-06	4.66155406817801e-06	4.22386874568917e-06	4.00227235384657e-06	3.96062916988899e-06	4.11106868202797e-06	4.33596786258679e-06	4.4583770456655e-06	4.44439381314465e-06	4.40839505747959e-06	4.54530485409539e-06	4.74718747533201e-06	4.56687421651336e-06	3.85280798884659e-06	2.9193815545242e-06	2.15124431630712e-06	1.66914803781823e-06	1.3549504680307e-06	1.07047051135451e-06	7.82863466251293e-07	5.37774768450706e-07	3.88163516220415e-07	3.4569156030294e-07	3.86175814807443e-07	4.79961517631205e-07	5.9983917261623e-07
11	0.00314806651104444	0.00266148437748278	0.00190755536848721	0.00115952973141491	0.000599051339560508	0.000264842069850233	0.000102185801930477	3.64751532151343e-05	1.41830528684589e-05	7.70357908848108e-06	6.36206654408778e-06	7.17113583819495e-06	9.03109634028961e-06	1.11142364997186e-05	1.2631498765583e-05	1.29353505326526e-05	1.19404973310907e-05	1.04757555601519e-05	9.76618680026213e-06	1.0133353384642e-05	1.08135009677611e-05	1.09916009291869e-05	1.04878539315846e-05	9.76253018558656e-06	9.21870992703397e-06	8.84014953734111e-06	8.54922882875845e-06	8.34579061573088e-06	8.18122202239484e-06	8.00549139711957e-06	7.94802890227292e-06	8.22444302437603e-06	8.7903197035514e-06	9.32719005116995e-06	9.41990035126346e-06	8.73856370631286e-06	7.34562028247893e-06	5.7278726275226e-06	4.39450816773856e-06	3.49311353865e-06	2.84503836462453e-06	2.24854774440563e-06	1.65192373794756e-06	1.13093971552997e-06	8.006646285922e-07	7.11703052923139e-07	7.82476636954681e-07	9.31402136387849e-07	1.15038416862268e-06
12	0.00325970763169265	0.00280515415727194	0.00208182197793941	0.00133146465694827	0.000733627527172611	0.000348652600616928	0.000143641218157746	5.21715603963508e-05	1.89676989869173e-05	1.28523181519913e-05	1.45880499040347e-05	1.75919924355956e-05	2.13953748243634e-05	2.54403051115158e-05	2.86523847159643e-05	3.00920509335426e-05	2.96311494295794e-05	2.80770411305154e-05	2.64661016247291e-05	2.50917955780594e-05	2.33975744410998e-05	2.08970349382511e-05	1.80960916960689e-05	1.63081102541174e-05	1.6025807113459e-05	1.62952602403258e-05	1.62226657603103e-05	1.55946703422711e-05	1.45042705484448e-05	1.32585627351161e-05	1.25967070524415e-05	1.33069858898872e-05	1.50843219898943e-05	1.66775827991114e-05	1.69889595674162e-05	1.56011395499553e-05	1.29027127804737e-05	9.88630143423284e-06	7.55995567041858e-06	6.21362569056952e-06	5.3239151123305e-06	4.36126487068786e-06	3.22845505518343e-06	2.11213801950675e-06	1.30495025965237e-06	1.07123334946893e-06	1.23528916904027e-06	1.51675266429503e-06	1.95643531992835e-06
13	0.00338847133174145	0.00296300009817066	0.00226848397540716	0.00151756476954129	0.000884208499819201	0.000446228081202316	0.000192936553859679	6.9051196611749e-05	1.5926687775367e-05	7.95384680204539e-06	2.23930162878563e-05	3.4293139556312e-05	4.50900444863596e-05	5.46676671734867e-05	6.21309935365856e-05	6.64987997875974e-05	6.74267279629523e-05	6.53683324850772e-05	6.10311737560695e-05	5.47298726509598e-05	4.64245687965486e-05	3.66029456531663e-05	2.74311388904448e-05	2.2797693759319e-05	2.38181132945012e-05	2.63281718152467e-05	2.72067035110961e-05	2.58669989764584e-05	2.27585845670413e-05	1.88335196351451e-05	1.61946197873293e-05	1.76478212668774e-05	2.22874605510014e-05	2.64944613813481e-05	2.78001896645153e-05	2.54855293139984e-05	2.04112424083546e-05	1.45928831809371e-05	1.04433418308334e-05	9.03227389135591e-06	8.65887967871427e-06	7.65211855119186e-06	5.81077303063123e-06	3.61945202379547e-06	1.71513249476383e-06	9.8729719931137e-07	1.41371305969908e-06	1.900924614178e-06	2.77142139977188e-06
14	0.0035383395345861	0.00314175604744479	0.00247728312572323	0.00173043041752155	0.00106625737054237	0.000575172124357662	0.000268113292464998	0.000106645596029836	3.90979023098065e-05	2.39075732350739e-05	3.554919728697e-05	5.79162794872954e-05	8.28328586185793e-05	0.000105802831570916	0.000123903743710489	0.000135250833964303	0.000138993793929069	0.000135201432784517	0.000124432345744693	0.000107355145443246	8.49027250278973e-05	5.90291619738925e-05	3.4034678735817e-05	2.1012036157636e-05	2.84782785835891e-05	3.77451983448216e-05	4.12013360329293e-05	3.88630386373349e-05	3.2117445044662e-05	2.24551583461049e-05	1.35839781222036e-05	1.71121118349874e-05	2.89662156654567e-05	3.86591793722459e-05	4.22525133343223e-05	3.87483109756244e-05	2.95957726060346e-05	1.81392135084936e-05	9.54268161754956e-06	9.77272449457967e-06	1.24483282305657e-05	1.24727367953554e-05	9.99751058368387e-06	6.28873997344178e-06	2.65100125314994e-06	1.26006787469696e-07	1.13984013086793e-06	1.54890133915422e-06	3.26423750899251e-06
15	0.00371493474207647	0.00335064517534655	0.00272195923520228	0.00198903063138554	0.00130472433368503	0.000765589527056714	0.00039889402651912	0.000180690379998917	6.53181333735208e-05	1.73340605383464e-05	4.7019229267985e-05	9.08342124128775e-05	0.000139053834853431	0.000185720693664797	0.000224261295139842	0.000249730152953826	0.000259548554534623	0.000253268855623075	0.000231868891158083	0.000197200210546955	0.000152044317926623	0.000100615319769401	4.88289882954457e-05	7.84823110983949e-06	3.3440319842715e-05	5.35062965624669e-05	6.01654760960973e-05	5.62727503065041e-05	4.51581687529391e-05	2.88361122573362e-05	9.29289598157645e-06	1.77107231352783e-05	4.00375321589524e-05	5.68252704167071e-05	6.35220333047207e-05	5.86225285497533e-05	4.40770660347538e-05	2.44577020556072e-05	5.73826302467062e-06	1.08800837776222e-05	1.90412024484526e-05	2.07771864268477e-05	1.76364148771684e-05	1.20433537961671e-05	6.42793889102088e-06	2.77034591507338e-06	1.38017623696823e-06	8.38718971317958e-07	4.76853886070256e-06
16	0.00392090180668632	0.00359332552767079	0.00300727835272178	0.00229983151009127	0.00161023364318079	0.00103701034103497	0.000620087753020193	0.000348951188601065	0.000187059517862297	0.000104019756026728	0.000103545176648609	0.000161034168377403	0.000236631304982059	0.000313639294958146	0.000380045852481055	0.000426229832475683	0.000446513152296124	0.000439481742808695	0.000406981426509688	0.000352991783121481	0.00028347619902606	0.000207311502581808	0.00013780659896314	9.40805418254331e-05	8.72716398904578e-05	9.44484542700315e-05	9.46961960999768e-05	8.5802246415364e-05	7.21521674683335e-05	5.80145852173324e-05	4.9360067853949e-05	5.6135475190188e-05	7.57529256480384e-05	9.46377674955101e-05	0.000102959812447752	9.70398361273066e-05	7.91558181657752e-05	5.65937542675572e-05	4.02220815769816e-05	3.7526857201205e-05	4.04844057421938e-05	3.98838760016026e-05	3.42420510079571e-05	2.5679377083955e-05	1.70774520194366e-05	1.06985780759467e-05	7.59710930242112e-06	8.40436168319431e-06	1.30861790469514e-05
17	0.00414816103427563	0.0038557251115125	0.00331037219236681	0.0026285703393509	0.00193684209894362	0.00133630366240568	0.000883191100468924	0.00058733997864144	0.000422922781827605	0.000349801548735987	0.000340161913892111	0.000381550089065453	0.000459078206874306	0.000551401531971031	0.000637164779489029	0.000699667272516222	0.000729186608202834	0.000723112394940774	0.000684066012904678	0.000617636951024435	0.000531628186024264	0.000436861595010498	0.00034725411937752	0.00027606276403083	0.000227780268283419	0.00019438920891341	0.000165368947627312	0.000138752911713017	0.000119978767014555	0.000113478321096036	0.000118859982426984	0.000134340352972257	0.000155997470729769	0.000175748663642441	0.000185061426163069	0.000179814979815815	0.000162239344198939	0.000139552489445719	0.00011983026778247	0.000106600841710267	9.70869175687274e-05	8.68307318226034e-05	7.41033734255446e-05	6.00873820472827e-05	4.7221198382203e-05	3.77772091934714e-05	3.31220915716422e-05	3.34284532189469e-05	3.76090091924986e-05
18	0.00437721221973235	0.00410753859472365	0.00358518961785295	0.0029063791822398	0.00218324917812154	0.00151724134361452	0.000985451268160621	0.000645389170938118	0.000527713197099938	0.000565974059319701	0.00065680593338937	0.000760562512577974	0.000869078410533178	0.000974487196163312	0.00106396167215296	0.00112469335634311	0.00114939914624023	0.00113799109428408	0.00109502317154245	0.00102576676650115	0.000934649906791502	0.000826880428171349	0.000710196988073778	0.000593539084025361	0.000483290562909104	0.000381392255602853	0.000288540316215195	0.000210799620755984	0.000165037489578257	0.000167575324463095	0.000204532401439779	0.000251858050674334	0.000296444252593906	0.000330447678363507	0.00034828872680086	0.00034794236193523	0.00033194965249385	0.000306161736132984	0.0002767652038955	0.000247595370203804	0.000219616660750144	0.000192497722747505	0.000166379843074898	0.000142421281814999	0.000122274495848844	0.000107282904666364	9.79040201082591e-05	9.34809946673445e-05	9.23100497873343e-05
19	0.0045988431309317	0.00434121753243751	0.00382812877877488	0.00313500503957268	0.00235428056656256	0.00157340590379036	0.000859193015869735	0.000260710371876658	0.000290283049273296	0.000679169938737128	0.000992978048900838	0.00124103615439805	0.00143412126143714	0.0015764943748869	0.00166804997358382	0.00170964763720126	0.00170791625803423	0.00167561432874193	0.00162602862639103	0.00156510235323151	0.00148853974686376	0.0013869582066469	0.00125393975948832	0.00109019826039847	0.00090241303057555	0.000699817807989009	0.000491935712812179	0.000289228865644604	0.000117259429981467	0.000141632365801351	0.000287100284725053	0.000420340913776808	0.000527266737495571	0.000603293159174105	0.000646708960581454	0.000658875233930086	0.000644344875725555	0.000609892949420681	0.000562821436949012	0.000509469175256291	0.000454590931055397	0.000401547613873966	0.000352761591834425	0.000309973949573483	0.00027421857606686	0.000245676527755992	0.000223575377523192	0.000206191897466256	0.000190953643478943
20	0.00484944467621474	0.00462682060185146	0.00416243054281548	0.00351971362316298	0.00278312082398794	0.00204707838584562	0.00141911936444699	0.00104847557172671	0.0010604468482671	0.00131901961452612	0.00162967024388268	0.0019107090645995	0.00213181587952156	0.00227764570999449	0.00234173946550324	0.00233043929411544	0.00226701931606576	0.0021888560854424	0.00213256198509269	0.00211185200608216	0.00210731461503439	0.00208010570248375	0.00199509193892811	0.00183469767045166	0.00160047609781691	0.00130829814041001	0.000983184324243982	0.000659748709450767	0.000406420720691113	0.000381289000921502	0.000566289103599849	0.000781462492238201	0.00096389499792985	0.00109593346352944	0.00117315339431531	0.00119795511661599	0.00117738053927012	0.00112139060296513	0.0010411055876931	0.000947235540355484	0.000848970237885416	0.000753407774366489	0.000665424927000941	0.000587827724538989	0.000521634086538592	0.00046637276467143	0.000420323632360881	0.000380692348467549	0.000343797854452904
21	0.00519407502671983	0.00506710173227414	0.00473907480451112	0.00426735443033915	0.00372932423207662	0.0032111421222323	0.00279389586523551	0.00253396651593186	0.0024422098349328	0.0024836442295856	0.00260297672619654	0.00274624426460454	0.0028649571823707	0.00291643425576897	0.00287084617351798	0.00272439109491655	0.00251351211777455	0.00232110204767806	0.00225133731912072	0.00235361046582586	0.00257058531704972	0.0027919420060837	0.00292690444647235	0.00292839080208522	0.00279001962023355	0.00253723905981689	0.00221938242368949	0.00190426059044201	0.00167072156965423	0.00158209783771647	0.00163986615549538	0.00178194208360916	0.00193641327990451	0.00205476157897813	0.00211296392883173	0.00210448522678617	0.00203428905662788	0.00191436620025301	0.00176017271470692	0.00158773479425115	0.00141144826049862	0.00124266081976459	0.00108906838844782	0.000954845631689329	0.000841289965024827	0.000747632758756715	0.000671666642475631	0.000610052364625152	0.000558541594090017
22	0.00561237738362951	0.00561573991298846	0.00545938317523348	0.0051826559744383	0.0048342315250299	0.00446321484589125	0.00411155868132896	0.00380959354027409	0.0035759178736468	0.00341979008401721	0.00334000386115465	0.00331666639710106	0.00330341011790245	0.00323256941211295	0.00303524314086529	0.00266819673910004	0.00214532468749496	0.00159922884145792	0.00141111366648902	0.00187993663355952	0.00266308832683862	0.00344102836379826	0.00407007670381155	0.0044892093982923	0.00468849950112518	0.00469634597531954	0.00456829033982253	0.00437381315249082	0.00418026653094788	0.00403528071555527	0.00395378314003517	0.00391812837128564	0.00389197235240976	0.00383791989408235	0.00372941012615975	0.00355491616621523	0.00331699052501883	0.00302884419545174	0.00271008433463386	0.00238247534708253	0.0020662309267673	0.0017772023398117	0.00152528536478015	0.001314317431547	0.00114348138141802	0.00100964194762304	0.000909426970261708	0.000839939777042105	0.000798093028640195
23	0.00591628698811327	0.00601496675736751	0.00598571479280882	0.00584775568353209	0.00561950878110184	0.00531529047084608	0.00494698648433873	0.00453057964631129	0.00409569051991633	0.0036933203800935	0.0033901660369817	0.00323350785229366	0.00319881762542026	0.00318011587714809	0.00304188550808492	0.00267756734320013	0.00204838062788998	0.00125911650505372	0.00105295764111646	0.00207326736073745	0.00342332604874319	0.00475898913229603	0.00594273554475807	0.00689629918115946	0.00758533152577346	0.00801343134461874	0.00821307742385336	0.00823326345085142	0.00812596757573305	0.00793428817458821	0.00768504075959008	0.00738753647192124	0.00703814059622269	0.00662809331001721	0.00615132679793948	0.00560987459733308	0.00501599200420968	0.00439130702843374	0.00376387865651752	0.00316409903755514	0.00262017134641706	0.00215363877472084	0.00177545940294962	0.00148384731999079	0.00126610684380501	0.0011055763026135	0.000990545385296362	0.000919256683434961	0.000897313812263221
24	0.00581428695038549	0.00593870183383563	0.00598892540826318	0.00597600332738677	0.0058934247423485	0.00571613367096523	0.00540993760750174	0.00494809197090199	0.00433083362355881	0.00360740680779954	0.00290597097661413	0.00246000478790555	0.00248716789953421	0.00288889497092897	0.00337930562631902	0.00378668939267973	0.00410179512847238	0.00445002034836575	0.00501910218754568	0.00592506073516263	0.00713140425051123	0.00849876425504579	0.00986826486515785	0.0111070956177966	0.012123250931488	0.0128660298142519	0.0133197994092987	0.0134944154732954	0.0134147639695451	0.0131115281558114	0.0126147084109585	0.0119505804998007	0.0111418518642382	0.0102100135198774	0.00917850000017464	0.00807533717300002	0.00693438444457517	0.00579486734944017	0.00469945123984226	0.00369148394523311	0.00281209652996798	0.00209720245700136	0.00157196031287882	0.00123651869816598	0.00104739734285106	0.000930030996899627	0.000825920033040964	0.000721652394490538	0.000653161728265297
25	0.00499087885788342	0.00507459603987438	0.00521237603781767	0.0054225894423857	0.00566600340371789	0.00585515924128936	0.00588403783545515	0.00565781549145197	0.00511311481287572	0.00422862433994802	0.0030284028323248	0.00158567934540521	0.000427584055994297	0.00188596463711287	0.00359221106941637	0.00526290804443589	0.00687569123804492	0.008451016483372	0.0100259006226531	0.0116261109886637	0.0132450825426037	0.0148387815789325	0.0163360031721302	0.017656068714374	0.0187254811079218	0.0194888663505673	0.0199133464567807	0.0199877284704206	0.0197186910123156	0.0191260405853638	0.0182385364572642	0.0170910530633886	0.0157231719683742	0.014178801012165	0.0125061658638791	0.0107575094187943	0.00898802172028859	0.00725383053544074	0.00560922255023192	0.0041035705190904	0.00277874253329333	0.00166857724241987	0.000808131444681569	0.00033871263834362	0.000499133126493184	0.000689800120345962	0.000725832981349677	0.000611232363192878	0.00037004284626347
26	0.00310358984441454	0.0031012962947611	0.00350974195333415	0.00428984516126231	0.00524452283808748	0.00616861711205519	0.00689501254041958	0.00729827097626764	0.00729918001391534	0.00687623970862213	0.00608912222071436	0.00513594801765745	0.00447755705932144	0.00479749979233853	0.00626431633050085	0.0084292711518455	0.0109058080825512	0.0134793730526941	0.0160228392877545	0.0184482782412881	0.0206856320291458	0.0226737519320999	0.0243581820353853	0.0256927064527596	0.0266422407335503	0.0271851825533525	0.0273142097337282	0.0270354521207786	0.0263666283779142	0.0253349668650403	0.0239755651555346	0.0223304577645214	0.0204482558653978	0.0183839461112415	0.0161983559746033	0.0139569030848074	0.0117274923888406	0.00957774068605258	0.00757204350351909	0.00576935459541788	0.00422299196749837	0.0029841424168379	0.00210745606713667	0.00163204180012601	0.00149073486308583	0.00149550225327925	0.00149889714278672	0.00145522595521323	0.00138755016053681
27	0.000326715211453656	0.00133012226611471	0.00295513111670964	0.00472129447150548	0.00651860111763316	0.00823503771842992	0.00976240387883142	0.0110107511427077	0.0119256293476798	0.0125068651669815	0.0128270040497215	0.0130434361337841	0.0133883921612063	0.0141134271319063	0.0153915566574217	0.0172430674917522	0.0195480769440424	0.0221161799035222	0.0247481642156665	0.0272679125899474	0.0295338788346503	0.0314413547570379	0.0329210043315442	0.0339354956261573	0.0344747453945752	0.0345501187023382	0.034188155623727	0.033424638944512	0.0322998580387732	0.0308556884387596	0.0291346523648655	0.0271806106187189	0.0250403415565915	0.0227651094977564	0.0204114317103106	0.018040549414456	0.0157164800333394	0.0135028616450684	0.011459005561884	0.00963559081220726	0.00807027070167553	0.00678329432547734	0.00577357605408221	0.00501700499005198	0.00447021295005392	0.0040812795498017	0.0038033797840271	0.00360442527100407	0.00346917210630351
28	0.00529273539062343	0.00646949081250724	0.00804528722301018	0.00993008547331939	0.0120145646593073	0.014188055989004	0.0163481825361234	0.0184098668685525	0.0203149324551025	0.0220407252511242	0.0236049834602334	0.025063663658532	0.0264989919698168	0.0279976362322408	0.0296237220399671	0.0313959416294643	0.0332779279278363	0.0351850744639481	0.0370034676555941	0.0386129842625169	0.0399077551503403	0.0408103244548234	0.0412784927767174	0.041305394114764	0.0409141725705107	0.0401490982178421	0.0390652373548056	0.0377188169760613	0.0361600877055058	0.0344297648488775	0.0325591505964711	0.0305730980910466	0.0284943752344611	0.0263478826893756	0.024163519060013	0.0219770592030191	0.0198289962232692	0.0177617516107029	0.0158159339960862	0.0140264361596525	0.0124191291831862	0.0110087618186702	0.00979841463410196	0.00878051766944629	0.00793908661487948	0.00725258539004896	0.00669679116118107	0.00624722249101876	0.0058809717364413
29	0.0120152540700275	0.0139453011469726	0.016149232782141	0.0186005691428556	0.0212533662438071	0.0240475954564265	0.0269156290519644	0.0297889983070565	0.0326046183845223	0.0353096004191257	0.0378637714805779	0.0402392558494332	0.0424170240124905	0.0443811428074564	0.0461123295668109	0.0475829447353076	0.0487554001228859	0.0495850341921862	0.0500271160538631	0.0500463262193373	0.0496262938840683	0.0487767270503294	0.0475362458354769	0.045969978435789	0.0441620741868494	0.0422043694005548	0.0401833802564123	0.0381684072188897	0.0362035330686254	0.0343054266865447	0.0324672038935453	0.0306667511485761	0.0288767543544702	0.0270736924134774	0.0252440260191295	0.0233870589635126	0.0215148939870453	0.0196503510562037	0.0178237604275499	0.0160693662403744	0.0144218108558658	0.0129128849658937	0.0115684807683927	0.01040558041997	0.00942930759860997	0.00863063197221118	0.00798592499222112	0.00745948266792804	0.00700896513671598
30	0.0196800530322554	0.022481396977067	0.0255205263164197	0.0287714522311485	0.0321949337654366	0.0357390899918844	0.0393408589589539	0.0429281100799191	0.0464221691271933	0.0497405066757896	0.0527993799120176	0.0555163085858323	0.0578123994646367	0.0596146799299029	0.0608587103635043	0.0614917601141578	0.0614767134053578	0.0607966203401529	0.0594594756084578	0.0575024831928893	0.0549948443574628	0.0520380504381703	0.0487627757626481	0.0453217049541017	0.0418779577382425	0.038589276109416	0.0355891071409241	0.0329674944061266	0.0307569537189178	0.0289293928680743	0.0274071716567114	0.0260850110384288	0.0248543890267176	0.0236224802622996	0.0223223140516998	0.0209152810532614	0.0193889973324143	0.0177532910439561	0.0160360666253575	0.014279892253013	0.0125395711089205	0.0108805165429288	0.0093769834110324	0.00810737201078231	0.00714091453852627	0.00651104292599579	0.00618648134788975	0.00607049994127144	0.00603752955595967
31	0.0268288968340101	0.0303372723718336	0.0340597576637227	0.0379593396054454	0.0419865613686806	0.0460789437305782	0.0501609466414019	0.0541446083660572	0.0579309985735328	0.0614126036210977	0.0644767212318865	0.0670098758392682	0.0689031774176213	0.0700584416536261	0.0703947766116015	0.0698552318822609	0.0684130149621785	0.0660767245312178	0.0628940528700982	0.0589534912579237	0.0543837469518725	0.0493508430655988	0.0440531762803214	0.0387150124731444	0.0335786575604766	0.0288940864721076	0.0249010454735656	0.0217934642063669	0.0196599258666825	0.0184258792131496	0.0178593897202501	0.0176590672446454	0.0175542216584173	0.017353174663241	0.016942997959467	0.0162701316557177	0.0153205956055978	0.0141056427398944	0.0126528734648071	0.0110012616024328	0.00919856799093199	0.0073002176676517	0.00537000480192239	0.0034879045092119	0.00180988974845599	0.00113562463375066	0.00214994116253252	0.00335335126582494	0.0043593951312819
32	0.0317966047844263	0.0356347711457464	0.0396565539310165	0.0438180057618042	0.0480629137243491	0.0523218125101376	0.0565114424851582	0.060534925354155	0.0642829516142775	0.0676362451692706	0.0704694816574971	0.0726566905833771	0.0740779822884133	0.0746272344143461	0.0742201795812942	0.0728021874954468	0.0703549570324277	0.0669013454320224	0.0625076709947758	0.0572830304512925	0.051375461173289	0.0449651361334181	0.0382552003848871	0.0314613878994025	0.0248024395490952	0.0184956195567335	0.0127702090683075	0.00795407211641692	0.00488156953074163	0.00502555013795485	0.0070679780569643	0.00915836415434171	0.010820887077823	0.0119826874621297	0.0126690241079684	0.0129327722819669	0.0128325182252191	0.0124252635644172	0.0117657927788302	0.0109098502402697	0.00991954964564409	0.00886994960446076	0.00785549331168211	0.00699222638060357	0.00640404073751607	0.00617774482984821	0.00630576554992576	0.00668283995127679	0.0071670874093533
33	0.0335130394900365	0.0372691617623519	0.0411856135306142	0.0452241156810197	0.0493356953761057	0.0534590694101929	0.0575193189856864	0.0614272608771824	0.0650799544798471	0.0683627340697781	0.0711530159046178	0.0733259164464929	0.0747614634971346	0.0753529274033664	0.0750155855011084	0.0736950933965885	0.0713745944150596	0.0680797642048935	0.0638811599256081	0.058893511774305	0.053271942057168	0.0472055078057204	0.0409089335069638	0.0346139543623687	0.0285623751840539	0.0230036714403731	0.0181994051491024	0.0144277653794419	0.0119445236297624	0.0108182014801997	0.0107503278361206	0.0112292211014464	0.0118472807354688	0.0123961326092752	0.0128070506291741	0.0130816243251854	0.0132477059486341	0.0133361253264014	0.0133710867872149	0.0133690779094122	0.0133420545127481	0.0133013690938936	0.0132600336534308	0.0132323331275781	0.013231146815604	0.0132642921586724	0.0133315696948887	0.0134238474319638	0.013524627974735
34	0.0319104572923047	0.0352700835641629	0.0387901378159541	0.0424535645406787	0.0462355707463049	0.0501005133401957	0.0539988428614403	0.0578647622764066	0.0616152758749489	0.0651511736732051	0.0683602466422398	0.0711227126848793	0.0733185154178448	0.0748358893287133	0.0755803982875325	0.0754835639128926	0.0745102068783649	0.072663720064844	0.0699886630686222	0.0665702924311297	0.0625308949048096	0.0580230423143556	0.053220107915472	0.0483045598751833	0.0434546936288407	0.0388306547593859	0.0345609764759835	0.030731535268951	0.0273796685149671	0.0244964536840736	0.0220386683268629	0.0199484417234229	0.0181748567020852	0.0166904054711398	0.0154968677286261	0.0146182505739727	0.0140821752605443	0.0138966175889429	0.0140341581502581	0.0144331869479793	0.0150134412452468	0.0156943459003189	0.0164072176854916	0.0170997311002683	0.0177351559724301	0.0182892146930233	0.0187463927389004	0.0190966031917082	0.0193325457970833
35	0.0276086104822576	0.0303284020743357	0.0332322783721231	0.0363420579534676	0.0396750885744638	0.0432376691019134	0.047018479829002	0.050983332989011	0.0550723365318293	0.05920007211763	0.0632588224785816	0.0671244195238553	0.0706639987730859	0.0737448229298998	0.0762433248138169	0.0780535712806946	0.0790944413711394	0.0793149373229951	0.078697206266976	0.0772570414818827	0.0750418475684277	0.0721262806587875	0.0686059954034072	0.0645901249268638	0.0601932666803671	0.0555278239663374	0.0506975390030921	0.0457929344376128	0.0408891590734561	0.036046446034123	0.0313131243292572	0.0267310366637907	0.0223435876067494	0.0182080449484825	0.0144174423053319	0.0111454741437685	0.00872904320468645	0.00767923480127983	0.00820869923121528	0.00980058126861191	0.0118139032298232	0.0138825282176711	0.0158345624935756	0.0175900925602968	0.0191126057159849	0.0203876025758763	0.0214120155241654	0.0221878766145114	0.0227177392506405
36	0.0211935517218999	0.022946937966275	0.0249351751981794	0.0272533105485191	0.0299915820088486	0.0332179825672406	0.0369638242314476	0.0412160797157069	0.0459171327937756	0.0509700301888164	0.0562466641396022	0.0615969790370192	0.0668582092381705	0.0718637394628246	0.0764513949853169	0.0804709801132758	0.0837908380542355	0.0863031817632955	0.0879279698142403	0.0886151722255806	0.0883453752288227	0.0871287939823831	0.0850028807459951	0.0820288173745408	0.0782872528694596	0.0738736816011966	0.0688938541362857	0.0634595758392193	0.057685192102323	0.051685006678129	0.045571869943383	0.0394572768223561	0.0334536748267835	0.0276806421938786	0.022278978350634	0.0174421560687607	0.0134814674329799	0.0109038636527654	0.010224723243545	0.0112816368051453	0.0132685213162943	0.0155189962675283	0.017692985798142	0.0196423742690456	0.0213126215474223	0.0226968235671466	0.0238141188589708	0.0246978239602418	0.0253874328544771
37	0.012694859173396	0.0127730833140514	0.013252315313781	0.0144907009211552	0.0167644057960735	0.0201614448900985	0.0246099066816519	0.0299642739449168	0.0360588465607951	0.0427237360114232	0.0497859512641727	0.0570683352078643	0.0643901583407403	0.0715697405933433	0.078428577670032	0.0847963313474602	0.0905161089875146	0.0954495516721466	0.0994813441041172	0.102522851964495	0.10451468546813	0.105428080569876	0.105265078422965	0.104057564826751	0.101865299951159	0.0987731206803961	0.0948875306174927	0.09033290423797	0.0852475203256035	0.0797796032494514	0.074083483829026	0.0683158851912107	0.0626321801728534	0.0571822477161403	0.0521053036421764	0.0475229241374141	0.0435297308690871	0.0401823261078937	0.0374892118607436	0.0354065594654654	0.0338444417009548	0.032684086406858	0.0318012730608361	0.0310886948015465	0.0304723217486928	0.0299206548727578	0.0294480953305542	0.0291137101705845	0.0290154352432957
38	0.00710349225632088	0.00512077053056225	0.0040824756056479	0.00611416334532938	0.0104009417856432	0.0158878618822758	0.0222660995035375	0.0293996897435147	0.0371791022483383	0.0454883666662586	0.0541971110571937	0.0631600138836107	0.0722192673169128	0.0812085958667708	0.0899581687538056	0.0982999862075336	0.106073402004207	0.113130481285412	0.119340921495851	0.124596297944601	0.128813437583845	0.131936774655112	0.133939597474105	0.134824153471104	0.134620636009734	0.133385127931063	0.131196620155096	0.128153256748388	0.124367979415719	0.119963754458713	0.115068565400646	0.109810347811097	0.104312033927863	0.0986868688808623	0.0930341626140809	0.0874356541821302	0.0819526845867334	0.0766243896537951	0.0714671180039262	0.0664752336144095	0.0616233737446639	0.0568701254925019	0.0521630225165672	0.0474448623468568	0.0426618045672556	0.0377749595936885	0.032780350173197	0.0277504788336954	0.0229326616737773
39	0.0255586772688592	0.0278370375982359	0.0307469986764198	0.0344283544089316	0.0389763398046739	0.0444328735414065	0.0507890201462113	0.0579932335062851	0.065960364795698	0.0745791199718827	0.0837177656643074	0.0932287167166514	0.102952674814207	0.112722751780549	0.122368765396193	0.131721716516649	0.140618345032387	0.148905601882162	0.156444849250893	0.163115600441045	0.16881862770117	0.173478295750205	0.17704401716412	0.17949076996635	0.180818664650788	0.181051594568579	0.180235047427497	0.178433194194293	0.175725402997151	0.172202348283188	0.167961898712814	0.163104970978342	0.157731531551238	0.15193691566238	0.145808614733016	0.139423662953487	0.13284673470854	0.126129052460855	0.119308207277649	0.112409023424752	0.105445674387335	0.0984254156971058	0.0913546046990856	0.0842482471945373	0.0771453510808396	0.0701341661592671	0.0633940056016281	0.0572618086811721	0.0523211818684264
40	0.059705953008237	0.0654246778285967	0.0716595354869648	0.078445205356572	0.0858037160315381	0.0937408413781585	0.102243371536044	0.111277451503449	0.120788050915438	0.130699526784478	0.140917175075422	0.15132963240069	0.161811975179448	0.172229359895605	0.182441047647732	0.192304655931909	0.201680480329421	0.210435729796334	0.218448523300737	0.225611504090937	0.231834941779649	0.237049211896469	0.241206567172407	0.244282143653557	0.246274176522465	0.247203433769474	0.247111909097295	0.246060847254865	0.244128204186614	0.241405670039534	0.237995404585572	0.234006651645911	0.22955241145661	0.224746357394201	0.21970018568356	0.214521582839914	0.209312984293216	0.204171276851781	0.199188564456907	0.194454066925174	0.190057149130562	0.186091374942278	0.182659335506167	0.179877805223457	0.177882531289372	0.176831693082039	0.17690685987883	0.178310283215236	0.181257774473575
41	0.111379725520096	0.121008618741105	0.131107838252469	0.141654595101576	0.152616077784113	0.163948416146377	0.17559594996507	0.187490887596964	0.199553422581821	0.211692353643134	0.223806228030249	0.235785001452617	0.24751218167029	0.258867398556159	0.269729322271004	0.279978833943512	0.2895023405154	0.298195117551384	0.305964560956486	0.312733230602433	0.318441575537007	0.323050241220726	0.326541873396904	0.32892234989214	0.330221389911208	0.330492509283009	0.329812308812428	0.328279100865656	0.326010896498732	0.323142792395959	0.319823814899326	0.316213299390741	0.312476909363309	0.308782432184492	0.305295527373542	0.302175644281671	0.299572360873103	0.297622411008554	0.296447649597921	0.296154141850639	0.296832452696029	0.298559067280206	0.301398718873688	0.305407269403275	0.310634709962945	0.317127841106673	0.324932254985792	0.334093357144793	0.34465630931485
42	0.182879846404293	0.196770539497944	0.211034303954275	0.225599043907987	0.240382602143951	0.255292967432283	0.270228740018856	0.285079881870787	0.299728770831072	0.314051568601562	0.327919901847249	0.341202844211136	0.353769175244826	0.365489880838027	0.376240849317209	0.385905708588739	0.394378743053789	0.401567824928396	0.407397293305676	0.411810715833936	0.414773472031598	0.416275103475714	0.416331383447417	0.414986065663158	0.412312276425704	0.408413514136983	0.403424211108491	0.3975097908633	0.390866115536704	0.383718159940788	0.376317673164454	0.368939506211702	0.361876221507973	0.355430604030748	0.349905829633635	0.345593378420169	0.342759330366896	0.341630364750985	0.342381384854315	0.345126896517303	0.349917842793839	0.356744553662235	0.365545147080958	0.376217616765376	0.388633343177615	0.402649934646362	0.418121928301033	0.434908635702836	0.4528790562238
43	0.27326285640607	0.291224426252417	0.309339893774824	0.327486292464673	0.345530266143298	0.363329017006721	0.380731505462425	0.397579903261084	0.413711295647559	0.428959622108344	0.443157839019224	0.456140281387696	0.467745195275334	0.47781740775067	0.486211097774732	0.492792629705382	0.497443411608151	0.500062743815608	0.500570629790271	0.498910532027163	0.495052071338604	0.488993689450575	0.480765323692927	0.470431180164337	0.458092739526879	0.443892188168751	0.428016534813145	0.410702739643539	0.392244224124871	0.372999084139004	0.353400066633243	0.333965639831256	0.315309874382018	0.298145859093066	0.283272931951404	0.271533880180741	0.263729996944457	0.260497718570123	0.262181005234296	0.268756952045287	0.279856056522421	0.29486565997439	0.313062920370746	0.333725933901439	0.356201690449363	0.379935252505767	0.40447399349349	0.429459337834116	0.454613889674283
44	0.3786964314876	0.399964916052152	0.421036287731404	0.441738910461548	0.46189138953367	0.481304088879459	0.499780889418719	0.517121175992036	0.5331220347889	0.547580637552225	0.560296783344615	0.571075563459203	0.579730110311496	0.586084387021239	0.589975971041908	0.591258782767525	0.58980570867636	0.585511068379295	0.578292876036462	0.568094849096675	0.554888121325739	0.538672622806616	0.519478097339028	0.497364738054654	0.472423436323133	0.444775659660864	0.414573006647239	0.381996542358125	0.34725612318828	0.310590140748832	0.272266626053524	0.232587975924521	0.191905437750585	0.150662849907173	0.109546485052018	0.0701534999407156	0.0393788985129798	0.0432862695510857	0.0760103142222918	0.114272609780738	0.153073501328014	0.191172615371283	0.228044302778716	0.263382620642338	0.296982818198022	0.328704789118969	0.358459877685948	0.386205430811098	0.411941965298383
45	0.497660959451767	0.521746006612249	0.545286782123841	0.568084905595954	0.589935575126304	0.610629660507006	0.629956027372564	0.647704074375474	0.663666461158586	0.677642000986023	0.689438688593047	0.698876831342999	0.705792250393416	0.710039518575	0.711495203438642	0.710061087874689	0.705667347422352	0.698275673599784	0.687882347259416	0.674521286370224	0.658267120372521	0.639238380331703	0.61760094270462	0.593571926289496	0.567424316129993	0.539492667062627	0.510180298046082	0.479968361393769	0.449426909709969	0.419227279336632	0.39015320062848	0.363104225062334	0.339078803688197	0.31911733767069	0.304185242314455	0.294996633850017	0.291826805917186	0.294404920876176	0.301957366257258	0.313382324088062	0.327462864100536	0.343034083068639	0.359075794116473	0.374744983886395	0.389373916426957	0.402454027233313	0.413616872182661	0.422617025060185	0.42931837970947
46	0.638166008001955	0.666189422795108	0.693557024570639	0.720080284207232	0.745569319163077	0.769835255720642	0.792692763135145	0.813962734040716	0.833475081073661	0.851071615383822	0.866608968534295	0.879961515215055	0.891024250152082	0.899715568459476	0.905979894270049	0.909790097525457	0.911149632965657	0.910094328214301	0.906693738959606	0.901051978165569	0.893307912781466	0.883634605730688	0.872237864019445	0.859353737876997	0.845244805125858	0.830195076270623	0.814503378829911	0.798475136507688	0.782412562853342	0.76660344961119	0.751308946640974	0.73675098517525	0.723100248111768	0.710465776975056	0.698887353146513	0.688331644746174	0.678692758265734	0.669797325836265	0.661413700202	0.653264347367113	0.645040225342786	0.636415861985191	0.627063974815392	0.616668742798506	0.604937160742605	0.591608210472855	0.576459826005313	0.559313797776365	0.540038859666319
47	0.815959871849731	0.850728464148906	0.885034948449127	0.918716673748916	0.951611517920359	0.983559725611689	1.01440579619242	1.04400039054568	1.0722022223724	1.09887989690669	1.1239136576523	1.14719700005009	1.16863810999769	1.18816108500343	1.20570689661677	1.22123405480445	1.23471893831097	1.24615575994129	1.25555614230969	1.26294828807294	1.26837573911574	1.27189573161219	1.2735771682505	1.27349824491112	1.27174378624273	1.26840236214454	1.26356327412536	1.25731351561468	1.24973482211428	1.24090093411659	1.23087519661538	1.21970861276102	1.20743845527475	1.19408751784813	1.17966406093252	1.16416247385556	1.14756464049334	1.12984196153527	1.11095795547493	1.09087133528873	1.06953944015374	1.04692189254372	1.02298435083027	0.997702235553023	0.971064322690823	0.94307611810433	0.913762952261921	0.883172761905981	0.851378554135911
48	1.04015956596522	1.08438403785	1.1284715876627	1.1722727083357	1.21563642719492	1.25841146225266	1.3004473905002	1.34159581018893	1.38171147863599	1.42065340704816	1.45828589425924	1.49447948214771	1.52911181685492	1.56206840176274	1.59324323049667	1.62253929096708	1.64986893459703	1.6751541083428	1.69832645080526	1.71932725755097	1.73810732458929	1.75462668264965	1.768854238327	1.78076734116342	1.79035129816614	1.79759885899101	1.80250969593252	1.80508990286843	1.80535153635904	1.80331222018773	1.79899483178617	1.79242728529915	1.78364242163725	1.77267801090911	1.75957686731961	1.74438707118488	1.72716228737902	1.70796216451251	1.68685279465132	1.66390720959044	1.63920588672635	1.61283723551358	1.5848980343743	1.55549378774188	1.52473897360113	1.49275715334671	1.4596809178995	1.42565164667624	1.39081905908318
49	1.30050848548525	1.35499225575894	1.40960078216638	1.4641835763633	1.51858631319148	1.57265165244244	1.62622009095865	1.67913083680718	1.73122269708445	1.78233497088523	1.83230833909471	1.88098574293599	1.92821324361876	1.97384085597589	2.01772334962848	2.0597210119654	2.09970036804006	2.13753485334809	2.17310543633019	2.20630118831571	2.23701979945865	2.26516803999152	2.29066216681218	2.3134282760012	2.33340260232903	2.35053176713949	2.36477297618418	2.37609416903072	2.38447412158253	2.38990250304049	2.39237988832539	2.39191772658696	2.38853826597657	2.38227443438704	2.37316967539586	2.36127773821989	2.34666242013222	2.32939725953577	2.30956517775943	2.28725806766501	2.26257632734278	2.23562833754363	2.20652988205028	2.17540351092885	2.14237784751564	2.1075868410689	2.07116896822949	2.03326638776036	1.99402405444012
50	1.56671522321494	1.62963971941224	1.69278584800118	1.75599764609098	1.81911418992845	1.8819702911583	1.94439723495662	2.006223555037	2.06727584016703	2.12737956652656	2.18635994999389	2.24404281226099	2.30025545455636	2.35482753269307	2.40759192715873	2.4583856020217	2.5070504465408	2.55343409353026	2.59739070874491	2.63878174580656	2.67747666148859	2.71335358650576	2.7462999473171	2.77621303483597	2.80300051635009	2.8265808873809	2.84688386065376	2.8638506898048	2.87743442591447	2.88760010543041	2.8943248685213	2.89759800738722	2.89742094454033	2.89380714156052	2.88678193932315	2.87638233118905	2.86265667113802	2.84566431931522	2.82547522794134	2.80216947101024	2.77583672165672	2.74657568151966	2.71449346684498	2.67970495646511	2.64233210714917	2.60250324213653	2.56035231893742	2.51601818270296	2.46964381162618
51	1.79691544127273	1.86418157858972	1.93157861677203	1.99894801146223	2.06612638882134	2.13294617979068	2.19923629466302	2.26482283409282	2.32952983230732	2.39318002794742	2.45559565767142	2.51659926740099	2.57601453587883	2.6336671050446	2.68938541162085	2.74300151423648	2.79435191040072	2.8432783376784	2.88962855350404	2.93325708821069	2.97402596603458	3.01180538908998	3.04647437958506	3.07792137586834	3.10604477825229	3.13075344095223	3.15196710690194	3.16961678265682	3.18364505106812	3.19400631990191	3.20066700508009	3.20360564773274	3.20281296476674	3.19829183316979	3.19005720877689	3.17813598072368	3.16256676329225	3.14339962731671	3.12069577375283	3.09452715242501	3.06497602934087	3.03213450630552	2.99610399687103	2.9569946629199	2.9149248164013	2.87002029091518	2.82241378796997	2.77224420282462	2.7196559348652
52	1.95084738226524	2.01742282322051	2.08389992434558	2.15012622109986	2.21594550330117	2.28119839530173	2.3457229681445	2.40935538044323	2.47193054444579	2.53328281348261	2.5932466867722	2.65165752735768	2.70835228878376	2.76317024599386	2.81595372583558	2.8665488325085	2.91480616327405	2.96058150977175	3.00373654035099	3.04413945893093	3.08166563604302	3.1161982078895	3.1476286394657	3.17585724804149	3.20079368357591	3.2223573629464	3.24047785520619	3.25509521543851	3.2661602651498	3.27363481753292	3.27749184633214	3.2777155974498	3.27430164284702	3.26725687670349	3.25659945421036	3.24235867377237	3.2245748037862	3.20329885553975	3.17859230413626	3.1505267596878	3.11918359133891	3.08465350697357	3.04703609172317	3.00643930862861	2.96297896501548	2.91677814831485	2.86796663520412	2.81668027805217	2.7630603727294
53	2.00631255496829	2.06773392171727	2.12879603309659	2.18936302817457	2.24929684416414	2.30845772196464	2.36670473270634	2.42389632257588	2.47989087301802	2.53454727324572	2.5877255018501	2.63928721418378	2.68909633209861	2.73701963255206	2.78292733155642	2.82669365993265	2.86819742734577	2.90732257114207	2.94395868657892	2.97800153513599	3.00935352772113	3.03792417973368	3.06363053512208	3.08639755676908	3.10615848075547	3.12285513228964	3.13643820134408	3.146867476308	3.15411203424596	3.1581503866432	3.1589705798162	3.15657024946991	3.15095662918838	3.14214651295022	3.13016617206233	3.11505122720208	3.09684647654714	3.07560568125109	3.05139130978996	3.02427424295785	2.99433344152663	2.96165557880434	2.92633464052756	2.88847149470332	2.84817343417565	2.80555369482888	2.76073095245487	2.71382880140296	2.66497521820029
[truncated: 70 more columns]
