# Supplementary material for: Reconstructing spruce budworm outbreak severity: a comparison of paleoecological and tree-ring signals
Source: PLoS One. 2025 Aug 12;20(8):e0329406. doi: 10.1371/journal.pone.0329406 (PMC12342301; doi:10.1371/journal.pone.0329406)
Supplement: S8 Dataset — (ZIP) [file pone.0329406.s008.zip › BoisJoli wavelet data/Cross-wavelet_Lepidopteran_scales_GSI/cross_wavelet_significance.txt]

V1	V2	V3	V4	V5	V6	V7	V8	V9	V10	V11	V12	V13	V14	V15	V16	V17	V18	V19	V20	V21	V22	V23	V24	V25	V26	V27	V28	V29	V30	V31	V32	V33	V34	V35	V36	V37	V38	V39	V40	V41	V42	V43	V44	V45	V46	V47	V48	V49	V50
1	0.676686686051659	0.528148075202793	0.329800608832185	0.172866731510737	0.0838455500846412	0.0434180908071824	0.0264821493101363	0.0187163723825488	0.014550068221124	0.0120130920235699	0.0103590591260489	0.00925270173996028	0.00820493480369234	0.0068453198402818	0.00539710504446552	0.00409783771831621	0.00300311677222908	0.00302957503753068	0.00412236027366926	0.0050739042453199	0.005820035882567	0.0062361131628899	0.00590777206189924	0.00510787179106032	0.00431300262790521	0.003597925348029	0.00304200426483803	0.00279930123013155	0.00284994648653967	0.00312364962964826	0.00337860924855119	0.00331071038633248	0.00296331529822332	0.00258347137857919	0.0021233337345628	0.00164863769206287	0.00156824482198908	0.0018036298696212	0.0020820591950798	0.00229945311335475	0.00239792917466177	0.0024100608378335	0.00236826943271519	0.00231220577536028	0.00230691924503878	0.00231844431804033	0.00228930221832074	0.00225680395211266	0.00223707835252847
2	0.912385631331728	0.693991386565021	0.407329309242285	0.18962885981622	0.075896452296183	0.0316358868802422	0.0171392234343582	0.0119234031600695	0.00941656055239387	0.00793255684656691	0.00701729334300385	0.00654524409210169	0.00602343921396961	0.00499560462855057	0.00378736359921371	0.00264535380920454	0.00138579037210352	0.00158755532590385	0.0029629552513994	0.0039094250012277	0.00467806242793342	0.00517780674884796	0.00484102450235708	0.00396838920673918	0.00318299581422872	0.0025097173621744	0.00194585069666584	0.0017489174032075	0.00187692319210701	0.00226425105239892	0.00263636317335797	0.00259614137322452	0.00224371187753275	0.00191701919239952	0.00148141967194727	0.00093446310584072	0.000869141790995853	0.00118026226549928	0.00149067393775546	0.00170493405350637	0.00177789835383277	0.00176805832008468	0.00170525427912176	0.0016331577326865	0.00163622294312521	0.00166347040808565	0.00163346332830215	0.00160153722840072	0.00159294642238092
3	1.08939418819416	0.810039587408121	0.44884574362333	0.184612222875342	0.0572103270929964	0.0155741837363611	0.00638599421345692	0.00463525866456687	0.00395189400374829	0.0034920158395157	0.00323388777400868	0.00331052698372788	0.00331485332797017	0.00274573279417523	0.00201451818475676	0.00140042009690089	0.000508307914716013	0.00082655140050751	0.00179058724978858	0.00233631601470157	0.00289481919519832	0.00338344101982007	0.00310351372243837	0.00230861529620619	0.00170954028836002	0.00126508847484036	0.000779497480303437	0.000660149024007717	0.000820429121451485	0.00121382201363761	0.00161190638648757	0.00157150755969153	0.00125686846063043	0.00108290368188877	0.000814678782602275	0.000311971230040363	0.000257473807658738	0.000563100903063923	0.000810309809157289	0.000954170931066561	0.000972443498586917	0.000944870566931134	0.000875885530106919	0.000802278735101289	0.000816934796546555	0.000857803737281648	0.000830134695296802	0.000804047420906476	0.000813802616710721
4	1.17816479873975	0.864905756250164	0.463159428629479	0.17579368769923	0.0442084361610681	0.00626672107047989	0.000674413580066104	0.000854314548967699	0.00098155788804314	0.000937133601081005	0.000916611017494501	0.00116529158269311	0.0014064242810517	0.00114415593382097	0.000799115533236736	0.000736130335730758	0.000670413748659399	0.000779587762165408	0.000980452097778102	0.00105186551800352	0.00134270884114096	0.00178571795029521	0.00161475341151185	0.000990818543073883	0.000631137051392715	0.000510393538817532	0.000190516248069682	0.000115710269292776	0.000221803324768065	0.000507882503262104	0.000831646191955371	0.000758623628930638	0.000477574544849266	0.000474206241123047	0.000433058234806091	0.00018242947788275	0.000109679618880156	0.000234264827948925	0.00035864603876404	0.000409859735769467	0.000379540553343047	0.000358365404678697	0.000304265358966504	0.000245934586822025	0.000267742214687052	0.000310156921593754	0.000285832652222933	0.000266065019679042	0.000291384999072642
5	1.18941630019846	0.875409216026522	0.470976390953466	0.180225793203478	0.0461287023187728	0.00677580347431608	0.000372213298760083	0.000136554946752083	0.000174222931823612	0.000139765324844818	0.000125939520465369	0.000306023574620494	0.000534638280905123	0.00039075733456733	0.000166620614759187	0.000328206328890958	0.000490738625604887	0.000508702655233056	0.000433433765341958	0.000290549994299473	0.000431853341413888	0.00085057934331295	0.000786354673208124	0.000339701555892999	0.000101506877893765	0.000228356633791147	0.000179723317757208	8.57572695803875e-05	1.60663349884012e-05	0.000223779399319784	0.000445414765255074	0.00035630264928579	6.77227693591355e-05	0.000181044201630431	0.000268578962207875	0.000159287366587044	2.94588147446786e-05	0.000106710422641912	0.000148997528852121	0.000146356478252638	9.3237288903797e-05	0.000101236266014071	6.86943233850115e-05	3.4464263320287e-05	5.39520272742797e-05	8.32425059471484e-05	6.50689379379573e-05	4.81375504670161e-05	7.9833507296234e-05
6	1.15510716714407	0.865047662556044	0.484110983878026	0.200056137560163	0.0599756872008749	0.012868739437567	0.0020879785760383	0.000346882471512302	7.13094062059179e-05	2.82191004235344e-06	7.2866503431397e-06	0.000115952867915337	0.000264009317231866	0.000187649475771884	5.37097902229745e-05	0.000168234846452539	0.000304552186532679	0.000260831840586776	0.000170236606825843	6.08246899145739e-05	0.000185087023014574	0.000505921495339031	0.000487534629717734	0.000191160693254443	7.70020232357109e-05	0.000170904735933426	0.000194345564172358	0.00010699507573687	7.12566297503045e-05	0.000191391973046008	0.000331939192695352	0.000271131521368557	0.000116471917028474	0.000127018021719588	0.000221911439095813	0.000186334337630189	9.47784224992143e-05	7.88359288367055e-05	6.523644920615e-05	6.50893248333906e-05	9.90181269727424e-06	3.67511812918211e-05	1.43097740110958e-05	3.38083036025826e-06	1.28118967168178e-05	2.2270454149734e-05	1.77081430042715e-05	1.39537309271588e-05	3.07663919476522e-05
7	1.10311912046872	0.847658295880758	0.501396863968784	0.227814029818381	0.079472128054051	0.0213906132367218	0.00450357707458376	0.000764605090188855	0.000126258441776707	3.80671089505197e-05	5.97527331637824e-05	0.000145334889841363	0.000228815332090356	0.000156351298346438	3.20527951837021e-05	0.000201943095249212	0.000262710752925546	0.000151995172367558	9.8932132638983e-05	4.20753564137441e-05	0.000241583128810828	0.000485173446609822	0.000473927752927509	0.000218482961966272	3.78194389315457e-05	0.000193733929154562	0.000226946106241726	0.0001154564793433	6.87164692361113e-05	0.000249423776324768	0.00036476502664691	0.000312451249680827	0.000138720070163165	0.000101762325352755	0.00025853576871425	0.00028750865506074	0.000206495859990975	9.61963762522306e-05	1.45163786187166e-05	6.1653234386534e-05	5.42439283475503e-05	4.40869133754939e-05	2.58357539652017e-05	1.30839371894124e-05	1.10132261302785e-05	7.27761824206297e-06	1.29374516569411e-05	2.4479247653225e-05	3.39626952343048e-05
8	1.04784844202652	0.827511534697184	0.517735440664317	0.256819537556438	0.101234098746083	0.031810053492662	0.00792790194850939	0.00148849475453041	0.000181228560534073	1.74217530739366e-05	0.0001040963717153	0.0002363414488237	0.000308178451051831	0.000242621934706329	0.000227498304439335	0.000371353793230429	0.000346118905010255	0.000119344716988545	8.39263196438373e-05	0.000105612443357364	0.000360147903986052	0.000630592446148787	0.000645694333503207	0.000420281033973454	0.000212948512182699	0.000285150071278784	0.000320897688939747	0.000212518686892654	0.000209402263021471	0.000398750583983374	0.000506086956096724	0.000440479188824164	0.000231851591157961	0.000192314792937878	0.00039555887177531	0.000458470240776923	0.000359917663057948	0.000195410338038965	8.72213790805293e-05	9.97321934128148e-05	0.000103314479628546	8.39419243905577e-05	5.75333479833983e-05	3.4858527345246e-05	1.88971253845035e-05	6.95638807390089e-06	1.97186484102969e-05	4.00183179067756e-05	5.61784646175741e-05
9	0.994071315897425	0.805276214364093	0.53020275399786	0.284051563357865	0.124151494136883	0.0444578602866529	0.0130568447840922	0.00304416526047985	0.000442674019836139	5.36138158966695e-05	0.000185709122700013	0.000399076767884674	0.000555663113526082	0.00062142592606285	0.000710749306244289	0.000781500598380183	0.000628951513503243	0.000289784668738387	0.000216668074485308	0.000400911683990889	0.000700158393787738	0.000987994911749627	0.00103891440572635	0.00086864237281308	0.000671199949436019	0.000606396472641763	0.000593417251729329	0.000553131246319872	0.000598722518636015	0.000733696442174074	0.000809661174864192	0.000754025988197859	0.000621079851493516	0.000613747667000726	0.00074894233821728	0.000785231970091776	0.000650476675140622	0.000443330133445802	0.000290430177290464	0.000231369402261413	0.000204033038432545	0.000165825299872416	0.000119212059394222	7.76965618362829e-05	5.01227744551022e-05	4.00662836674023e-05	5.13915986554304e-05	7.58973846871508e-05	0.000100617078032349
10	0.942762690028902	0.781233742853653	0.538132018417852	0.30841975288581	0.147499277971557	0.059284944081838	0.020355898856859	0.00617787525800077	0.00176665905170596	0.000617323298180732	0.000561886486410534	0.000827240927329389	0.0011591466034884	0.00145428007850815	0.00166772480608927	0.0016883246472603	0.00141886734411675	0.00101929964717219	0.000893693139067567	0.00112232584626814	0.00146878315937364	0.00172986305972943	0.00176729178781565	0.00162553931345066	0.00144006530251393	0.00130485386076782	0.00123639744679351	0.00122353287342883	0.00127000722906001	0.00133948395329184	0.00137729907131526	0.00137297931707113	0.00136185844231376	0.00140415314592485	0.00146651950567771	0.00141081643674185	0.00119022433738606	0.000901866635028151	0.000664570710075457	0.000515639664126162	0.000418576536300621	0.000330693888394284	0.000241845208242949	0.000166131460299894	0.000119912973921442	0.000106792373119195	0.000119298925517259	0.000148271567372976	0.000185304635951787
11	0.894038397621262	0.755851002445715	0.541738155478275	0.329301842712486	0.170128203401858	0.0752140969451894	0.029020362275401	0.0103587987798357	0.00402793073634511	0.00218778589335753	0.00180680165386626	0.00203657412300896	0.00256479552528799	0.00315639906467397	0.00358729552768885	0.00367358822385401	0.00339105386218397	0.00297507301132685	0.00277355829908418	0.00287783215213251	0.00307099136691545	0.00312157104926044	0.00297850890080745	0.00277251983502575	0.00261807703947343	0.00251056739092677	0.00242794706406151	0.0023701714188037	0.00232343459130378	0.00227352779102403	0.00225720867049853	0.00233570918436568	0.00249641591585508	0.00264888496427935	0.0026752143216318	0.00248171741800692	0.00208612701283204	0.00162669309804068	0.00124802288224687	0.000992030384316012	0.000807979606452484	0.000638578637182719	0.000469139786750303	0.000321182391646232	0.000227385577486132	0.000202120842995296	0.000222220260030955	0.000264514510934187	0.000326704539169049
12	0.847989525283253	0.729740704057	0.541571033436637	0.346370966340531	0.190847931407514	0.0906994696123707	0.0373672311014731	0.0135720566788425	0.00493431064284731	0.00334343824658813	0.00379497639379001	0.00457643046548349	0.00556585307350037	0.00661811263219739	0.00745371206831429	0.00782823089342027	0.00770833067790765	0.00730404056736246	0.00688496622661785	0.00652745038047916	0.00608671092161266	0.00543621353179871	0.00470756826705449	0.00424243773834249	0.00416899860413751	0.00423909489955871	0.00422020996704269	0.00405684147005063	0.00377318179623639	0.00344911985675572	0.00327694285514353	0.00346171679263668	0.00392407801210935	0.00433855336693093	0.00441955579652671	0.00405852438796011	0.0033565480471936	0.00257185030292701	0.00196666816305602	0.0016164300897433	0.00138497827377518	0.00113455172831213	0.000839859391997596	0.000549457533884473	0.000339473436341977	0.000278673660990894	0.000321351604008137	0.000394572310492699	0.000508952595031338
13	0.804897914509112	0.703831423145661	0.538855974314581	0.360482529893065	0.210035000393508	0.105997075610658	0.0458301737363143	0.0164024300948096	0.00378322745579859	0.00188935778895939	0.00531923995957224	0.00814599676623487	0.0107106949473708	0.0129857646682239	0.0147586041692362	0.0157961334260095	0.0160165536037342	0.0155276020780546	0.0144973528375868	0.013000540965317	0.0110276980230854	0.00869466840257509	0.00651599624842673	0.00541536709801899	0.00565775768521349	0.00625399730799511	0.00646268383964593	0.00614445025275171	0.00540607709547196	0.00447371666839629	0.00384687206026626	0.00419206572600361	0.00529416623630857	0.00629349775284345	0.00660366061660796	0.00605383590023048	0.00484848913819233	0.00346639534145765	0.0024807127572254	0.0021455274979975	0.00205683138886129	0.00181768522157318	0.00138029177057761	0.000859765097708978	0.000407412792668582	0.000234522703285791	0.000335813581424424	0.000451545876530867	0.000658323794569592
14	0.76533221817992	0.679552400573215	0.535828902550819	0.374286904041472	0.230628268025538	0.124408003660225	0.0579921002040755	0.0230671222393532	0.00845675888604236	0.00517113631307808	0.00768918464387419	0.0125271173711499	0.0179164986302415	0.0228848348171192	0.0268000077685696	0.029254349323119	0.0300639403260153	0.0292436639962485	0.0269143428015471	0.0232205956471947	0.0183642045202203	0.0127678305117956	0.00736159882829638	0.00454484033649454	0.00615976615734067	0.00816417307963705	0.00891172528521817	0.00840595857881758	0.00694690693700716	0.00485698333317695	0.00293817368467713	0.00370129841424214	0.0062653054832159	0.00836186443182519	0.00913909177956156	0.00838114333003628	0.00640147675934513	0.00392345742255583	0.00206405338389841	0.00211381096754266	0.00269253602267567	0.00269781552195789	0.00216243152374099	0.00136023557558162	0.000573403611959563	2.72548898197213e-05	0.000246543998166555	0.000335022709395076	0.000706044772980094
15	0.729870388634164	0.658298695965367	0.534781249948144	0.390783327494784	0.256338192351359	0.150414789072391	0.0783704044277836	0.035500100816993	0.0128330037268818	0.00340560962173439	0.00923783202714377	0.0178461282681935	0.0273198006242273	0.0364884026971535	0.044060445203898	0.0490642922271624	0.0509933060793781	0.0497595384351812	0.0455551037774432	0.0387437746026717	0.0298720309021344	0.0197678149526784	0.00959339399967216	0.00154193596602117	0.00656999407370767	0.0105123411789985	0.0118206650908955	0.0110558642310805	0.00887219089057054	0.0056654089294167	0.00182576816889626	0.00347961223418756	0.00786614333377863	0.0111644174347194	0.0124801253195189	0.0115175233660794	0.00865978746605324	0.00480518602446481	0.00112739214944067	0.0021376017417487	0.00374101048766897	0.00408207793270993	0.00346501294752684	0.00236614851294911	0.00126289223963157	0.000544287743949838	0.000271162170104927	0.000164782475077481	0.0009368711843193
16	0.698199716149015	0.639867812851726	0.535509685213448	0.409533772255662	0.286736247943066	0.18466168280968	0.110419774452877	0.0621381592407262	0.0333099140742842	0.0185229234784459	0.0184384145558997	0.0286755486861879	0.0421372220259895	0.0558501277281475	0.0676752235604026	0.075899260609199	0.0795111358459217	0.0782590442735496	0.0724716737313893	0.0628576727828446	0.0504789488370963	0.0369162094317717	0.024539387371407	0.0167530356117684	0.0155405662277662	0.0168185502247455	0.016862665911359	0.0152789095585091	0.012848223528582	0.0103307271970366	0.00878960684655587	0.00999611180694252	0.0134894148827505	0.0168522614592546	0.0183341780462821	0.017280000719144	0.0140953720597239	0.0100777181152644	0.0071623946032214	0.00668245274624449	0.00720910698387266	0.00710216992829406	0.00609752334357004	0.00457275766516928	0.00304100248881162	0.00190510870817675	0.00135282642106927	0.0014965748266415	0.00233027169425047
17	0.66820974907819	0.621102480831763	0.533253881355914	0.423425299157594	0.311997717119772	0.215259515619141	0.142269525882928	0.0946121176368748	0.0681268455080175	0.0563480547588851	0.054795246676699	0.0614622930904873	0.0739509702945545	0.0888229449809759	0.102638184464353	0.112706447204726	0.117461592371251	0.116483122999848	0.110193306156393	0.0994925290159391	0.0856377401578386	0.0703721900793657	0.0559377001177921	0.0444697852273917	0.0366921618174848	0.0313133370277223	0.0266385856494761	0.022351120786663	0.0193268730743734	0.0182797436837304	0.0191466527882378	0.0216403203272322	0.0251289739988057	0.0283106102832023	0.0298107638827648	0.0289656359891553	0.0261344510451761	0.0224799213881157	0.0193029519599832	0.0171718795635377	0.0156393216876892	0.0139871960234999	0.0119369995893077	0.00967922270828415	0.00760666349773312	0.00608537114819407	0.00533549790260173	0.00538484840702554	0.00605827652011279
18	0.63676430730548	0.597534192244319	0.521546744587705	0.422798446555364	0.317602867029103	0.220716996271433	0.143356127748353	0.0938864207959277	0.0767677945548294	0.0823337004797123	0.0955472465610507	0.110640982701506	0.126427069170328	0.141761156026594	0.154777237921877	0.163612032049633	0.16720604677877	0.165546488151747	0.15929583403962	0.149220926868386	0.13596592319383	0.120288420263339	0.103314180455452	0.0863436554422411	0.0703055198308178	0.0554821112752616	0.0419747011022707	0.0306655624065559	0.0240084276144966	0.0243776129752645	0.0297538539112209	0.0366384376919146	0.0431245070336552	0.0480710727401534	0.0506664558926087	0.0506160693057434	0.0482895687756865	0.0445381343297271	0.040261745261132	0.0360183346124144	0.0319481998667771	0.0280031382829988	0.0242037032263563	0.0207183897668163	0.017787585052268	0.0156067197673532	0.014242349334954	0.0135989204606622	0.0134285801006378
19	0.603251773357703	0.569457818067369	0.502153565296702	0.411233281015264	0.308821998560476	0.206391015011794	0.112704368408184	0.0341985994498311	0.0380777859266359	0.0890898989788785	0.13025357722592	0.162792519689614	0.188120396704348	0.206796144217751	0.218805920525027	0.224262480714258	0.224035367607085	0.219798172387837	0.213293783778629	0.205301799429271	0.195258724084174	0.181933798112233	0.164485145950567	0.143006407301312	0.118373739981322	0.0917983766084975	0.064529509418559	0.0379395037271028	0.0153814681356401	0.0185785801780985	0.037660287807382	0.0551380846076575	0.0691640452546363	0.0791367867450216	0.0848318405759669	0.0864277475820904	0.0845217325028959	0.0800025121147907	0.0738279215569669	0.0668294557336159	0.0596308196439698	0.0526728795178427	0.0462733887171077	0.0406607334608108	0.0359705338038881	0.032226539767	0.0293274284706161	0.0270471560471141	0.0250482829655574
20	0.572836263751325	0.546538996436401	0.491683340974202	0.415762986483041	0.32875362867861	0.241809281773106	0.167632190657653	0.123850228065962	0.125264324273589	0.155807998286029	0.192503322747697	0.225700779111744	0.251818821528257	0.269044838280511	0.27661585514673	0.27528103262792	0.267789605114301	0.258556644232691	0.25190695457364	0.249460607045035	0.248924631833743	0.245710603662087	0.235668429777414	0.216722001966447	0.189054790663651	0.154541533858729	0.116137758544017	0.0779322192477366	0.0480080798310171	0.0450394181768117	0.0668923878852104	0.092309549691563	0.113859224329519	0.129456148586951	0.138577683028919	0.141507364030748	0.139077010701246	0.132463250144715	0.122979655371644	0.111891340979941	0.100283841053313	0.0889956115317873	0.0786027173090155	0.0694366179917313	0.0616175544065267	0.0550898607710868	0.04965034869022	0.0449689391456441	0.0406108104287615
21	0.551849474121507	0.538359074886443	0.50350753988695	0.453389157098861	0.396225623563964	0.341170869186003	0.296840141131762	0.26922369855362	0.259474922131258	0.263877159061233	0.276555754414898	0.291777351200162	0.304390118806266	0.309859349754609	0.305015800308942	0.289455540264015	0.267050501437961	0.246607709323446	0.239195488943774	0.250061597333745	0.273114298137934	0.296632551495514	0.310971765190252	0.311129684465406	0.296428305770336	0.269571393111882	0.23580041048445	0.202319989607347	0.177507412748984	0.168091499499186	0.174229149730108	0.189324142738791	0.205736082882896	0.218310111226917	0.224493875611166	0.223593047794662	0.216134988489027	0.203393669797022	0.187011235297359	0.168690403343144	0.149960671784477	0.132027688543337	0.115709113625729	0.101448488326466	0.0893836578013095	0.0794329582521373	0.0713618654964279	0.0648155975555052	0.059342786422594
22	0.535768105184208	0.536089098563685	0.521162990179719	0.494746090907155	0.461484837377787	0.426066887089259	0.392497127950567	0.363670967413582	0.341363848597634	0.326459596032502	0.318843053073798	0.316615214843911	0.315349745488849	0.308587158421653	0.289750021282979	0.254711081142914	0.204796731270549	0.152665394284257	0.134707565727777	0.179462288292738	0.254223422496548	0.328487042181947	0.388537180325052	0.42854837597232	0.447572984169227	0.448322023359599	0.436097591447997	0.417532433220722	0.399056108554577	0.385215489814635	0.377435577911192	0.374031906599025	0.371535003822464	0.366375054446448	0.356016507830633	0.339358986089802	0.316646156704815	0.289139165913667	0.258709749827478	0.227435579452965	0.197246292050165	0.169655079308671	0.145606610869953	0.12546721501025	0.109158884223063	0.0963823200432521	0.086815609741737	0.0801822315312076	0.0761874621907125
23	0.506981340968186	0.515437455731291	0.512930782162595	0.501108723097439	0.481549678565216	0.455480455217799	0.42391957094383	0.388236633730739	0.350969903277132	0.316489805630958	0.290511756273321	0.277087326946895	0.274114635159951	0.272512035854589	0.260666731863931	0.229447402554272	0.175530828647665	0.107896823708831	0.0902305581099208	0.177663434658272	0.293353320122935	0.407809610451959	0.509247783542963	0.590961022277422	0.650005916946107	0.686690854756339	0.703799023642123	0.705528814481692	0.696334364185896	0.679908879752225	0.658550249086996	0.633056367027324	0.603115765777537	0.567977794371062	0.527122486623563	0.480724101405751	0.429832825501743	0.376302016847959	0.322536119758336	0.271139513049116	0.224528996893129	0.184550660940343	0.152143530351125	0.127154565962137	0.108495843215673	0.0947395820330866	0.0848822967405692	0.0787733906414923	0.0768930514568496
24	0.446881911975119	0.456444350408034	0.460304498205679	0.459311316366182	0.452964385730491	0.439337921534289	0.415803912386229	0.380306789027468	0.332864756531113	0.277262691934157	0.22335083859035	0.189074198172193	0.191161935389738	0.222038389078552	0.259730999230713	0.291042222424957	0.31526102257826	0.342025362452059	0.385764583191101	0.455395905377981	0.548114600075708	0.65320890629054	0.75846773791002	0.853683378293244	0.931784344640628	0.988873795184906	1.02375019980013	1.03717106485312	1.03104910757935	1.00774262109581	0.969557412938484	0.918513019487185	0.856354718389704	0.784734293644056	0.705452906631952	0.620664605394947	0.532971799535422	0.445389335417703	0.361196441320344	0.283724800228832	0.216135716158173	0.161189472033462	0.120819738716493	0.0950379375398326	0.0805022062318247	0.07148151332006	0.0634796195394912	0.0554656838548316	0.0502015405236952
25	0.343801847505692	0.349568792097223	0.359059909632047	0.373540677232084	0.390308499492986	0.403338694830393	0.405328026631522	0.389744466695478	0.352222197579225	0.291293157353494	0.208614658538574	0.109231160287694	0.0294545695459255	0.129916622910135	0.247453171568163	0.362540859125756	0.473639096005034	0.582157003409321	0.690644524767807	0.800876669425698	0.912401197901183	1.02218480288539	1.12532245950346	1.21625653848539	1.28992411630417	1.34251069759647	1.37175144835423	1.3768753302273	1.35834240691288	1.31751706983037	1.25638043085393	1.17733485150203	1.08310694875677	0.976721359545324	0.86150015891944	0.741042152706111	0.619149164074678	0.49968761226061	0.386397091725477	0.282678695677955	0.191416550850533	0.114941667587017	0.0556689696585412	0.0233325701047869	0.0343833012032722	0.0475175941026877	0.0499997549678879	0.0421053729623285	0.025490783852766
26	0.191490650815614	0.191349139424666	0.216550125670875	0.264682281812046	0.323585635289437	0.380602001113523	0.425420401836581	0.450301337848923	0.450357425224993	0.42426212321126	0.375697187899635	0.316886598345572	0.276264054960926	0.296004434727739	0.386506616910512	0.520083741630061	0.67288539790665	0.831673657874648	0.988604834059469	1.13825375901698	1.276297880315	1.39896433857826	1.50289321864984	1.5852330128956	1.64381902023403	1.6773183831141	1.68527932511406	1.66808005607418	1.6268138127165	1.56316057745502	1.47928586103862	1.37778318163862	1.26165183545633	1.13428448405846	0.999434165987517	0.86113713121277	0.723583096527974	0.590944000095917	0.467193028454614	0.355967612231644	0.260557457906594	0.184120776962577	0.13002946719509	0.100696535989397	0.0919779363370358	0.0922720830176844	0.0924815467786261	0.0897870463615083	0.0856114682030819
27	0.0180448721658867	0.0734642447477352	0.163215428498723	0.260762744461039	0.360030141678241	0.454830989500474	0.539189250605974	0.608136964105618	0.658666782361167	0.690769132327879	0.708450785987871	0.720404589032819	0.739456923296626	0.779501472504688	0.850094095960308	0.952355255367596	1.079663686226	1.22150308637656	1.36687073009277	1.50603944862839	1.63119147640191	1.73654365460581	1.81826647156153	1.87429803998237	1.90408145010672	1.9082444081069	1.88825275405061	1.84608281402347	1.78395981837725	1.70419660287787	1.60914172065147	1.50121765626789	1.38300803433184	1.25734424455379	1.12734780329482	0.996401136444781	0.868040002904943	0.745779209896005	0.632894592181277	0.53218521315692	0.44573070995959	0.374649464352185	0.318881515716376	0.277095190328918	0.246895211518048	0.225413954317416	0.210065217642375	0.19907672176441	0.191606527596853
28	0.261543146470676	0.319693099746474	0.397561861545955	0.490700102638002	0.593705676281784	0.701109829189689	0.807853554732694	0.909732709373235	1.00387247094567	1.08915337858893	1.16645197443935	1.23853338048004	1.30946084143282	1.38351709153915	1.46387092886446	1.55144603955206	1.64444532664337	1.73868791937132	1.8285447215282	1.90807978357138	1.97206152967565	2.01666243986296	2.03979720987299	2.04112655284552	2.0217941460465	1.98398761715116	1.93042809461066	1.8638940632754	1.786868682668	1.70136391983129	1.60892658803609	1.51078481766818	1.40806369589907	1.30199370133406	1.1940522883415	1.08600728922004	0.979859690846571	0.877705772203101	0.781552228935759	0.693123305099418	0.613697433042031	0.544003429663633	0.484193522760918	0.433893639001258	0.392313905780622	0.358390106998571	0.330925259300748	0.3087096003133	0.290611137480802
29	0.530979309083998	0.616272142464218	0.713668509622971	0.821998211147271	0.939230885845094	1.06271374256138	1.18945816994617	1.31643839133141	1.44086655528553	1.56040539178848	1.67327957468864	1.77825721740541	1.87449736578895	1.96129589993825	2.03780067828252	2.10279025083302	2.15460351653675	2.19126678826968	2.2108033140979	2.21165225165107	2.19309014069826	2.15554599824649	2.10072652838299	2.03150988286888	1.95161479755508	1.86509971191821	1.77578795761249	1.68674206769198	1.59991015280581	1.5160288458063	1.43479392036231	1.35522813265692	1.27612441537741	1.19644332182049	1.11558652160113	1.0335232478296	0.950788346020434	0.868390278413575	0.787669402739267	0.710139039424588	0.63733010715854	0.570647503374491	0.511235458672128	0.459844450214026	0.416700904089908	0.381405750960741	0.352914795646638	0.329650203820568	0.309740888040893
30	0.777459305641361	0.888126228877099	1.00818684975321	1.13661448153927	1.27185891264732	1.41187059017596	1.55415825554093	1.69587239427297	1.83390498576606	1.96499571007391	2.08583631240283	2.19316841545961	2.28387534685858	2.355074327715	2.4042196748093	2.42922826694941	2.42863384762764	2.40176681218932	2.34894299037635	2.27163212327352	2.17256800263347	2.05576003755075	1.92637050944111	1.79043121511652	1.65438618948279	1.52446702049314	1.40594552671324	1.30237887406675	1.2150515978164	1.14285391685561	1.08271865989878	1.03048678458058	0.981871136382689	0.933204655096881	0.881841667524918	0.826256913958074	0.765961167809592	0.701342689740776	0.633503842867454	0.564126280425407	0.495374998807334	0.429834148445652	0.370437162938699	0.32028124130297	0.282101397271016	0.257218357285375	0.244396571757734	0.239814733298813	0.238512240219694
31	0.947122940462432	1.07097681996364	1.20238927561903	1.34005365809697	1.48222402543964	1.62669471464008	1.77079898489	1.91143158077372	2.0451000297312	2.16800884818095	2.27617938159529	2.36560567650533	2.43244365978755	2.47322719505498	2.48510060738158	2.46605341383777	2.41513977625572	2.33266324818839	2.22030747892751	2.08119641803346	1.91987373335184	1.74220042992366	1.55518037560292	1.36673068149122	1.1854053143603	1.02002897512905	0.879065268893768	0.769360366536986	0.694041462507	0.650476723248684	0.63047831639746	0.623406463487918	0.619705168554426	0.612607738405857	0.598127539380487	0.574373781777705	0.540852933662751	0.4979622498673	0.446676089420705	0.388370319590783	0.324731009907608	0.257714794096087	0.189573755855914	0.123131204210724	0.0638933501841729	0.0400902112760756	0.0758979621218612	0.118381159349995	0.153896865790742
32	1.00276636579621	1.12381023697541	1.25064480107272	1.38188409398109	1.51575533462454	1.6500678024705	1.78219574671378	1.90908392618265	2.02728505794666	2.13303754360938	2.22238904123002	2.29136683180582	2.33618996708891	2.35351167681112	2.34067442898587	2.29595535346528	2.2187772895083	2.10986108361495	1.97129820944017	1.80652923973727	1.62022281438917	1.41806103053254	1.20645045352603	0.992194664200147	0.782192071705341	0.583294516247816	0.402732814547437	0.25084678202394	0.153949573261383	0.158490275365246	0.22290212171272	0.28882642036629	0.341257240616908	0.37789682390105	0.399541754506897	0.407859554464438	0.40469785223796	0.391854302464812	0.371056637824349	0.344062863031667	0.312831851574592	0.279730719363379	0.247737912053745	0.220513148621969	0.201963596437667	0.194826924882162	0.198864301611191	0.210756059540728	0.22602772351157
33	0.943903725804424	1.0496959147961	1.16000382694759	1.27374932077456	1.38955306320404	1.50568899634784	1.62004701222233	1.73011524141733	1.8329943342493	1.92545469991837	2.00404373451586	2.06524405977696	2.10567662663116	2.12233536583436	2.11283404087976	2.07564202737342	2.01028455256003	1.91748477794712	1.79922996481464	1.65875151986737	1.50041850437194	1.32955576021555	1.15221106003795	0.97491128780419	0.804466940758019	0.647904562228812	0.512591116444965	0.406361872987859	0.336420704557212	0.304697539794899	0.302785860445457	0.316274017422028	0.333681832415847	0.349140392322197	0.360714008320173	0.36844744994817	0.373125183318415	0.375615538755518	0.376600237655516	0.3765436570746	0.375782535875708	0.374636620165674	0.373472396423085	0.372692203699388	0.372658790905164	0.373592338362852	0.375487228174811	0.378086255334372	0.380924766291834
34	0.802482556743035	0.886970267327867	0.975492412591288	1.06762008151086	1.16272978118417	1.25992516093069	1.35796015342795	1.45518009822118	1.54949782341353	1.63841840137751	1.71912000516139	1.7885903606786	1.84381029610956	1.88196913803322	1.9006920114574	1.89825682552979	1.87377889233891	1.82734353588089	1.76007133861661	1.67410632771306	1.57252376420011	1.45916051656402	1.33837656661998	1.21476061455039	1.09279642489382	0.976511330623665	0.869137678345694	0.77283508566998	0.688542511045936	0.61603557114405	0.55422731000529	0.501662397709114	0.457060371812498	0.419729467768805	0.389714441333796	0.367619021822695	0.354137827110057	0.349471432223705	0.35293029526315	0.362965051170162	0.377557256721055	0.394680612350066	0.41260787574072	0.430023167868261	0.44600280023014	0.459936240751366	0.471433330993025	0.480240405645481	0.486173878283357
35	0.619787188097527	0.680843936467703	0.746033212340362	0.815844822148224	0.890668206604959	0.970644769311655	1.05552039355856	1.14452759632382	1.23632185773922	1.32898561687978	1.42010072298121	1.5068797198651	1.58633992563456	1.655501513553	1.71159051731088	1.75222883803299	1.77559538691984	1.78054531245395	1.76667783460835	1.73434749755195	1.6846184897269	1.61916677067724	1.54013969681797	1.44998720355793	1.35128189526975	1.24654711976133	1.13811179169571	1.02800805886489	0.917922940819351	0.809208614202285	0.702950019561854	0.600086486041365	0.501592405155538	0.408753384623454	0.323657941123927	0.250205351117516	0.195958762433597	0.172391556876234	0.184277532464836	0.220013778313756	0.265210951778029	0.311649625874665	0.355470948780805	0.394880938080086	0.429059918156314	0.457682391537693	0.480679493151293	0.498096840679479	0.509991755620435
36	0.424634943069275	0.459765867693358	0.499602277128475	0.546048539908546	0.600912668437968	0.665556973243931	0.740608823103689	0.825807202741429	0.919997710890593	1.02123778739277	1.12696065945739	1.23415980623937	1.33957404809255	1.43986507386626	1.53178354355824	1.61232012960905	1.67883695068066	1.72917438075684	1.76172870626896	1.77549752428708	1.77009185968391	1.74571638382692	1.70312149185461	1.64353302612723	1.56856687361758	1.48013636377083	1.38036031963226	1.27147887844783	1.15578306957388	1.03556308807003	0.913080009094112	0.790567749898026	0.670279313818374	0.55461057572397	0.446382599184041	0.349471813240734	0.270115279921592	0.218470296162898	0.204863008777116	0.22603937581311	0.265848682075125	0.310939298095308	0.3544974488328	0.393555482768032	0.427020631378882	0.454754564489991	0.477140742553061	0.494846697189278	0.508663731605509
37	0.226977525407939	0.228376132641828	0.236944553284325	0.259086248345557	0.299738917191103	0.360476221697141	0.440012420998552	0.535745742254137	0.644713552914852	0.763878334024933	0.890147095267006	1.02035235899089	1.15126277504793	1.27962999762994	1.40226246212435	1.51611460907364	1.61838127913989	1.7065886863277	1.77867505268022	1.83305564235263	1.86866859665993	1.88499962933089	1.88208523513109	1.86049551568471	1.82129895196517	1.76601238364573	1.69654004014186	1.61510567283921	1.52418163497377	1.42641810170971	1.32457442839148	1.22145274358375	1.11983103336273	1.02238905580559	0.9316159178918	0.849685339043734	0.778289105801547	0.71843923753151	0.67028774572607	0.633050996542131	0.605121137711761	0.584374584351007	0.568590337677593	0.555849806432316	0.544829374590262	0.534965855772215	0.526516735224106	0.520538101266345	0.518780996323236
38	0.113320509287392	0.0816905690226982	0.0651268697271706	0.097537954453671	0.165924024083903	0.253455699678588	0.355206375193751	0.469007031247464	0.59311035327458	0.725666290786086	0.864595047800824	1.00757834057196	1.15209869419265	1.29550355093972	1.43508363631585	1.5681588855213	1.69216654333184	1.80474663624544	1.90382047516173	1.98765838392265	2.05493352049086	2.10475945607588	2.13671006482875	2.15082119952927	2.14757452852026	2.12786472950147	2.09295192790992	2.04440179527792	1.98401606673006	1.91375639766375	1.83566448215212	1.75178124927304	1.66406781101095	1.57433074296748	1.48415431567093	1.3948424949684	1.30737384088423	1.22237267897029	1.14009981531276	1.0604653396335	0.983064645497261	0.907237081635963	0.832145663604716	0.756877852500212	0.680574743553604	0.602615939456875	0.522937991934926	0.442697518478339	0.365839900490561
39	0.363750872836176	0.396176477249431	0.437591018032353	0.489984040833779	0.554710929473008	0.632368270207728	0.722828893464998	0.825359195415239	0.93874733870759	1.06140938749516	1.19147051359303	1.32683028633869	1.46522157350118	1.60426922400357	1.74155120597668	1.87466232506442	2.00127906480633	2.1192232322925	2.22652173534317	2.32145980832581	2.40262524274391	2.4689415979345	2.5196889141183	2.55451107874219	2.57340966435435	2.57672472092065	2.56510362910294	2.53945966954251	2.50092240875013	2.45078232466937	2.3904322832249	2.32130852990498	2.24483378666296	2.16236486367646	2.07514693809252	1.98427635983884	1.89067357419723	1.79506757881151	1.69799336942374	1.59980424476954	1.50070192176672	1.40078966107951	1.30015794038701	1.19902032212243	1.09793196634237	0.998148843451847	0.90222293695416	0.814949563658862	0.744634605784116
40	0.757997640412432	0.830599779756939	0.90975448971858	0.995902042694921	1.08932210296604	1.19008797272053	1.29803194601787	1.41272421627851	1.53346614484635	1.65929740526858	1.78901568133448	1.92120715782526	2.05428586592656	2.1865398981673	2.31618250214136	2.44140605906754	2.56043694982738	2.67158932413462	2.77331583989113	2.86425354817194	2.94326327577225	3.00946110439542	3.06224085801701	3.10128687601287	3.12657675312191	3.13837414961388	3.13721219704373	3.12386842885398	3.09933253566941	3.0647685708476	3.02147350499501	2.97083424434987	2.91428538476036	2.85327006793763	2.78920633464031	2.72346132031025	2.65733549517338	2.5920588868633	2.52880080206819	2.46869393203637	2.41287280959413	2.36252527596187	2.31895377825853	2.28364082729133	2.25830980320057	2.24496887417289	2.24592315514043	2.26374033289067	2.30116024340862
41	1.26125775383943	1.37029479966783	1.48465779398259	1.60408867596474	1.72821588998299	1.85654265288167	1.98843867141947	2.12313627683739	2.2597317452637	2.39719231856741	2.53436915150034	2.67001610869922	2.80281403858407	2.93139987659861	3.05439969046051	3.17046458476379	3.27830823809877	3.37674475684431	3.46472549743191	3.54137353220002	3.60601450951167	3.6582027807729	3.69774182735607	3.72469820943933	3.73940846562776	3.742478606161	3.7347760542497	3.71741409360485	3.6917290747945	3.65925082508118	3.62166691038846	3.58078163562865	3.53847096488979	3.49663491289373	3.45714939872879	3.42182001788931	3.39234058283804	3.37025946013123	3.35695652792204	3.35363286268276	3.36131401658458	3.38086610312471	3.41302215822142	3.45841475919517	3.51761000238536	3.59113785463569	3.67951459890621	3.78325440503161	3.90286868191826
42	1.84705967456168	1.98735364117118	2.13141557392507	2.27851731513884	2.42782908896774	2.57842159546066	2.72927071194611	2.87926507040185	3.02721670426237	3.17187486484661	3.31194300026522	3.44609877348052	3.57301687717474	3.69139428772194	3.79997749538978	3.89759115906977	3.9831675666908	4.05577624112261	4.11465301828264	4.15922793968066	4.18915134352123	4.20431760126376	4.20488602073842	4.19129850807568	4.16429362822763	4.12491669990127	4.07452546976143	4.01479069117269	3.94769054302675	3.87549723798871	3.80075340499973	3.72623499896124	3.65489685753824	3.58979706467472	3.53399765210632	3.49044252620525	3.46181905577977	3.45041666834279	3.45800186143498	3.48573112728055	3.53411898326562	3.60306776358683	3.69195246868441	3.79974285001758	3.92513986908408	4.06670539085017	4.22297026161915	4.39251354875639	4.57401216509823
43	2.46144126127859	2.62323181605284	2.78640861883332	2.94986403705683	3.11239685221555	3.2727207994605	3.42947537524572	3.58123892655117	3.72654398317013	3.8638947391772	3.99178653318336	4.1087271219564	4.21325949145697	4.303985906694	4.37959287074076	4.43887664779552	4.48076900968927	4.50436289455612	4.50893772594925	4.49398423689621	4.45922878396437	4.40465733085177	4.33053954091449	4.23745375671465	4.12631407500194	3.99840125323937	3.85539979035056	3.69944412780539	3.53317728745558	3.3598248521363	3.18328483127992	3.00822737689752	2.84018378897114	2.68557728299704	2.55160797218783	2.44586734290283	2.37557311979244	2.3464580638234	2.3616204291161	2.42085389767244	2.52083014062974	2.65603057634942	2.81994413624891	3.00606820285541	3.20852072521104	3.42230305073843	3.64333810234184	3.8683959762736	4.09497800290787
44	3.04212120314582	3.21297390328467	3.38224316814944	3.54855022132314	3.71043789383284	3.86638281271717	4.01480952607695	4.1541064643821	4.28264359271804	4.39879156343272	4.50094213449927	4.5875295771161	4.65705275793816	4.70809754817669	4.73935918488289	4.74966419022666	4.73799144357544	4.70349199963755	4.6455072547371	4.5635850832978	4.45749359883803	4.32723223970447	4.17303994198491	3.99540024549366	3.79504329326819	3.57294485079347	3.33032273058209	3.06863145361879	2.78955682556484	2.49501387945084	2.18715574575865	1.86841162029783	1.54160312228649	1.21029566724078	0.880002179048132	0.563552840480167	0.316336178960761	0.347724634977858	0.610601445714921	0.9179677975502	1.22966076601376	1.53571625799928	1.83191166078483	2.11578929235937	2.38570436130393	2.64053137397239	2.87955814661851	3.1024420410441	3.30918720880739
45	3.5652000507788	3.73774324455104	3.90638732332659	4.06971110715319	4.22624741292444	4.37449804992714	4.51295046983638	4.64009594282207	4.75444910050675	4.85456865852337	4.93907910776962	5.0066931457453	5.05623460942946	5.0866616711651	5.09709007156743	5.08681619176167	5.05533981535264	5.00238650369124	4.92792961312611	4.83221212905205	4.71576869032176	4.57944844323122	4.42443971236397	4.25229791800312	4.06497870138002	3.86487878439435	3.65488750916682	3.43845180923647	3.21965549213357	3.00330795332094	2.79502376924341	2.60124724884251	2.42913120904422	2.2861289937657	2.17915675471177	2.11333035876524	2.09062198574048	2.10909137822173	2.16319644341671	2.24504385271199	2.34591562296852	2.45746648827434	2.57238791812755	2.68464063778016	2.78944104465537	2.88314582664667	2.9631154819399	3.02759179836888	3.07559972320638
46	4.07702562872011	4.25605769699597	4.43089999889919	4.60034808597946	4.76318886324318	4.918215680732	5.06424452333576	5.20013113499603	5.32478888538118	5.43720715971672	5.53647002580902	5.62177490626886	5.6924509581056	5.74797683545146	5.78799748298849	5.812339575999	5.82102518564186	5.81428320242208	5.79255799398054	5.75651470264259	5.70704050212801	5.64524103260757	5.57243112506311	5.49011882414491	5.39998165027634	5.3038340499988	5.20358513071805	5.10118614062512	4.99856781932498	4.89756877041388	4.79985739154658	4.70685152590434	4.61964160848335	4.53892426850629	4.464953655692	4.39751682399327	4.33593725579264	4.27910736272604	4.22554722924367	4.17348378501645	4.12094266586176	4.0658445409234	4.00609851372972	3.93968691107787	3.86473782242758	3.77958369141417	3.6828058139756	3.57326566980677	3.45012464430356
47	4.64877095703622	4.8468581763636	5.0423126262146	5.23420763448453	5.42161954222182	5.60363817471674	5.7793775976976	5.94798698090512	6.10866137342651	6.26065217941446	6.40327710977505	6.53592937572067	6.65808588445326	6.76931419644836	6.86927800871384	6.95774093994174	7.03456841267277	7.09972745550081	7.15328428598586	7.19539958322035	7.22632141853231	7.24637588377136	7.25595553845777	7.25550588824749	7.24551020490045	7.226473098005	7.19890334535146	7.16329657490199	7.1201184586092	7.06978911843191	7.01266945001875	6.94905003379211	6.8791432237536	6.80307888247981	6.72090407226843	6.6325868274167	6.53802393487019	6.43705245567923	6.329464543633	6.21502497403144	6.09349069522273	5.96463166418918	5.82825222625423	5.68421234477467	5.53244807309654	5.37299077977852	5.20598478018438	5.03170318447976	4.85056193626076
48	5.2848751382407	5.50957221320231	5.73357361023304	5.9561197091645	6.17644344332934	6.39377617448994	6.60735362873578	6.81642180183772	7.02024274024639	7.21810010370736	7.40930441750654	7.59319792678557	7.76915897224643	7.93660581590356	8.09499985726584	8.243848194285	8.38270549933978	8.51117519809327	8.62890995781834	8.73561151120014	8.83102986106954	8.91496193031113	8.9872497385835	9.0477782027342	9.09647267014758	9.13329630304924	9.15824743642279	9.17135703223217	9.17268634782481	9.16232492666848	9.14038900513091	9.10702041026897	9.06238600120448	9.00667768148256	8.94011298284961	8.86293619327417	8.77541997492099	8.67786739230907	8.57061424806692	8.45403160441446	8.32852835341568	8.19455368858241	8.05259932473801	7.90320131209539	7.74694129396747	7.58444706493884	7.4163922970924	7.24349531537465	7.06651681881064
49	5.89284449337042	6.13972053394896	6.38716186764474	6.63448660393515	6.8809954669839	7.12597551920429	7.36870402228741	7.60845239824459	7.84449025221506	8.07608941867355	8.30252799324271	8.52309431355447	8.73709085447689	8.9438380054761	9.14267770084301	9.33297687689508	9.51413073396134	9.68556578486281	9.84674267558782	9.99715876781209	10.1363504766998	10.2638953609305	10.3794139650189	10.4825714166367	10.5730787837346	10.6506941977483	10.7152237500231	10.7665221688098	10.8044932838013	10.8290902842357	10.8403157751855	10.838221634866	10.822908673766	10.7945260942583	10.7532707472279	10.6993861803181	10.6331614707733	10.554929834699	10.4650670039739	10.3639893621515	10.2521518315487	10.1300455053942	9.99819502142323	9.85715567665259	9.70751028720952	9.54986580195882	9.38484968417323	9.21310608150178	9.03529181085756
50	6.33135109703473	6.58563922299781	6.8408230015116	7.09627216116178	7.35133638288189	7.60534811365473	7.85762554942951	8.10747576704808	8.35419798350888	8.59708691966244	8.83543624443835	9.06854207495775	9.29570650738966	9.5162411531623	9.72947065513839	9.93473615859487	10.1313987123044	10.3188425756815	10.4964784088166	10.663746323256	10.8201187725837	10.9651032631918	11.0982448670872	11.2191285201417	11.3273810908438	11.4226732063363	11.5047208243076	11.5732865411443	11.6281806286245	11.6692617933452	11.6964376550091	11.7096649416547	11.7089494018851	11.6943454361345	11.665955451003	11.6239289426797	11.5684613174637	11.4997924593583	11.4182050566676	11.3240227014274	11.2176077773641	11.0993591538573	10.9697097050832	10.8291236750925	10.6780939110297	10.5171389879812	10.3468002500387	10.1676387930458	9.98023241514091
51	6.47667567321877	6.71912500900041	6.96204615465721	7.20486766405469	7.44700068401466	7.68784124040397	7.92677266951146	8.16316818076306	8.39639353549986	8.62580982534256	8.85077633260112	9.07065345427256	9.28480567041449	9.49260453709349	9.69343168369522	9.88668179414975	10.0717655515755	10.2481125259787	10.4151739849608	10.5724256078822	10.7193700846013	10.8555395807452	10.9804980524668	11.0938433947938	11.195209408956	11.2842675754956	11.3607286214862	11.4243438718069	11.4749063761241	11.5122518049952	11.5362591103306	11.5468509472883	11.5439938565401	11.5276982076983	11.498017906523	11.455049870324	11.3989332777047	11.3298486004591	11.2480164270089	11.1536960882424	11.0471840979733	10.928812421472	10.7989465866151	10.6579836531464	10.5063500563367	10.3444993419662	10.1729098100214	9.99208208480795	9.80253662931991
52	6.27185501350977	6.48589098420014	6.69961079835121	6.91252429179028	7.12412925833592	7.33391331502851	7.5413558701753	7.74593018374055	7.94710550869854	8.14434930113812	8.33712948616933	8.52491676604563	8.70718695638569	8.88342333596312	9.05311899523675	9.21577916862109	9.37092353544956	9.5180884746635	9.65682925846703	9.78672217052139	9.90736653470789	10.0183866410646	10.1194335561898	10.210186806203	10.2903559212488	10.3596818315169	10.417938105821	10.4649320249204	10.5005054829661	10.5245357117087	10.5369358233891	10.537655169547	10.5266795143082	10.5040310220387	10.4697680605675	10.423984822474	10.3668107681906	10.2984098958877	10.2189798442624	10.1287508354449	10.0279844662582	9.91697235700127	9.7960346677805	9.66551849316906	9.52579614663557	9.37726334674239	9.22033731756986	9.0554548161747	8.88307010013808
53	5.7538204447124	5.92996823129097	6.10508572431648	6.27878329386589	6.45066499540659	6.62033001961865	6.78737420244999	6.95139158759874	7.11197603309235	7.2687228531657	7.42123048623602	7.56910217943518	7.71194767989408	7.84938492278245	7.98104170599248	8.10655734131936	8.22558427203503	8.33778964687557	8.44285684066518	8.54048691208095	8.63039998941884	8.71233657565087	8.78605876456233	8.85135136032132	8.90802289345693	8.95590652690061	8.99486084647254	9.02477053096428	9.04554689777367	9.05712832088179	9.05948051881612	9.0525967111131	9.03649764266799	9.01123147623451	8.97687355420253	8.93352603163321	8.88131738335961	8.82040178876109	8.75095839858546	8.67319048891812	8.58732450807708	8.49360902284254	8.39231357100473	8.28372742773152	8.1681582937139	8.04593091344133	7.9173856322881	7.78287690135522	7.64277173920942
[truncated: 70 more columns]
