# Supplementary material for: Reconstructing spruce budworm outbreak severity: a comparison of paleoecological and tree-ring signals
Source: PLoS One. 2025 Aug 12;20(8):e0329406. doi: 10.1371/journal.pone.0329406 (PMC12342301; doi:10.1371/journal.pone.0329406)
Supplement: S8 Dataset — (ZIP) [file pone.0329406.s008.zip › BoisJoli wavelet data/Cross-wavelet_Lepidopteran_scales_Percent_defoliation/cross_wavelet_power.corr.txt]

V1	V2	V3	V4	V5	V6	V7	V8	V9	V10	V11	V12	V13	V14	V15	V16	V17	V18	V19	V20	V21	V22	V23	V24	V25	V26	V27	V28	V29	V30	V31	V32	V33	V34	V35	V36	V37	V38	V39	V40	V41	V42	V43	V44	V45	V46	V47	V48	V49	V50
1	2.09228098822682	1.63636557356647	1.02563229026496	0.538653818243895	0.258409373702455	0.129349630646786	0.07655130774352	0.0560710456021951	0.0484771494407509	0.0439989402888343	0.0386636727222525	0.0318324208369755	0.0237957631414341	0.0169535815945385	0.0137127845909361	0.0121386161133225	0.01023094392343	0.0109221424020898	0.0143457605260973	0.0161049883008603	0.0166303585273558	0.0170568880696873	0.0168817246958247	0.0155350156713341	0.0134469138947509	0.0110544596615156	0.00931582429219316	0.00893257049341669	0.00939822571732513	0.0100217100179839	0.010352954222108	0.0100292679711887	0.0091164675027928	0.00799503353349446	0.00654015727915414	0.00505589353832424	0.00478282810965707	0.00558041814033755	0.00670904092805048	0.00769746256296252	0.00792769843113004	0.00721589461995924	0.00621736081699578	0.00573934939074555	0.00611858399112799	0.00702694973785717	0.00774760319713299	0.00780188380940218	0.00695735488169409
2	2.71705205800158	2.07265780602558	1.22409584695197	0.574233102298832	0.228548905341209	0.0903930721698816	0.0449879585576235	0.032474816118217	0.0309123638062867	0.0305832797686375	0.0282832570301191	0.0237315564490125	0.0168201035333819	0.0100768073984726	0.00798842420465175	0.00754324239658111	0.00490728687149448	0.00608709198350203	0.0107687645626487	0.0122980891465205	0.0122493836213832	0.0125871442780485	0.0128954251721074	0.0118232934617157	0.00983230171379847	0.00743380009609994	0.00565820480818514	0.00547584978885687	0.00627084847206478	0.00719203646114115	0.00770571485414486	0.00746051271278981	0.00668437626539142	0.00578531398548642	0.00442832086531548	0.00276788378378998	0.00253372106437083	0.00351238084550879	0.00476705090817865	0.00587851609415212	0.00612744216234684	0.00526759092927096	0.00404332679890072	0.00343801221158713	0.0039562859472649	0.00508064495839705	0.0059576849755758	0.00613789991515166	0.00537709002099302
3	3.16335405754932	2.36065298157201	1.31991843447426	0.55219416596529	0.174009917427743	0.0450849371336797	0.0143390750258728	0.0103152133236351	0.0132907139077998	0.0155378482501541	0.0157845299290505	0.0141727966852306	0.00981789634319061	0.00373763013342623	0.0029406246205513	0.00416376065666396	0.00206014486578258	0.00371287379403592	0.00743875681272202	0.00773250688240502	0.00659958193061452	0.00659640649276336	0.00763211196493253	0.00706655768366745	0.00554025271845246	0.00363314106250075	0.00209577557162774	0.00207069083695964	0.00299459057525851	0.00396348071331181	0.00444350261557936	0.00420079117990437	0.00369564460032061	0.00327491494592133	0.0024053420119045	0.000904103669540008	0.000709070173026751	0.0015991011867018	0.00264313214961052	0.00362461247904895	0.00383938826219713	0.00301682278652211	0.00182617012001518	0.00113820614868851	0.00176351233695617	0.00283755657699006	0.00362786154534099	0.00388277581130355	0.00340816536479059
4	3.36868035960028	2.48186920486091	1.34300304002449	0.52296559400521	0.139162337871532	0.0217134381256863	0.00173267236146144	0.00119900960329891	0.0040384318424553	0.00574848766591531	0.00669679577955379	0.00720282086532617	0.00588489750960346	0.00253212703631375	0.00177792650055056	0.00310165288309008	0.00370254797834643	0.00480048525914899	0.00552353923426226	0.0044451064426189	0.00246745916650244	0.00189033434216135	0.00373139337790917	0.00349154359343763	0.00251400566914725	0.00139282371485045	0.000414297816821786	0.000366549913893241	0.00109912538439269	0.00180985404483438	0.00204559543083661	0.00169594885925846	0.00145376592196698	0.00151739274913513	0.00128950357191892	0.000531993680406608	0.000260949110347817	0.000607191644835276	0.0012420118414564	0.00192427854034029	0.00208060307115389	0.00147964525317539	0.00069068703852171	6.69140229210423e-05	0.00066606118542639	0.00131350450965936	0.00179523507371869	0.00202136448994737	0.00181613088001364
5	3.37395171529153	2.48838371451408	1.34931740853239	0.528228295618404	0.143977982903205	0.0256547156567768	0.00306258752663895	0.00122356502313157	0.00135409286559895	0.00153400732520345	0.00213774799570665	0.00349451331992992	0.00409075694421249	0.00310578733049866	0.00236028298415843	0.00307172740751413	0.00452485276199561	0.00525160861795846	0.00434172005214852	0.002855834344765	0.00184486354215361	0.00145902159593262	0.00216967450381964	0.00166374330564934	0.00104291250407242	0.000526376777601576	0.000167690803814128	0.00023586973094348	0.000487158108270024	0.000861641487214352	0.000882188883759389	0.000412392139371655	0.000335212749179963	0.000653981717483181	0.000817308538847192	0.000528811677024369	9.44792532501461e-05	0.000292328391386643	0.000592704308500617	0.000996319122084545	0.00110774866179776	0.000728427037865369	0.000335311488158102	0.000232833369098763	0.000352260607234986	0.000555512627498025	0.000755310960989618	0.00091316052109898	0.000815619643685817
6	3.26996933108291	2.44612724546278	1.37003655765037	0.569765519692948	0.174059397640121	0.0391634885909108	0.00753508784473738	0.00215127138570315	0.000766553479893057	4.99219886773637e-05	0.000761761325802883	0.00210225137925235	0.00304779002259085	0.0025493675709336	0.0016748722532267	0.00278618026558862	0.00458093960183912	0.00497050423996764	0.00332923935793639	0.0018364116341713	0.00208468325076565	0.00230014605402609	0.00189560810584788	0.000924430693744286	0.000447709013683235	0.000315204399226841	0.000139159830762174	0.000196785549419432	0.000271889225028297	0.000536775965712799	0.000561645109295253	0.000306716704757415	0.000220581156279556	0.000358234428789109	0.000651855208487077	0.000658340953836816	0.000446375366000492	0.000313501567287282	0.000298178963020325	0.000563665661171141	0.00067410625635007	0.00043300209359951	0.00012283783869422	6.15841201824795e-05	0.000148349171772354	0.000197879985337493	0.00027820911764056	0.000407817128845307	0.000377955864613728
7	3.13351429304029	2.39599436545001	1.4070349677043	0.632244570336961	0.215533145157438	0.0538905727626835	0.00860488547383467	0.00177451123068788	0.00106660436568514	0.000496459226914697	0.000856443134271842	0.00176559139714905	0.00242599932528519	0.00166147447921711	0.000361111994772214	0.00243286131396509	0.00430595104491354	0.00448491554276098	0.00243141344476709	0.000535362903038246	0.00180377327002208	0.00248360054884606	0.00194085034574248	0.000748300011492652	9.55907964730631e-05	0.000319665270220808	0.000311510238892144	0.00018827222564645	0.000135789745449054	0.000465567836145338	0.000542728374720354	0.000407626851966043	0.0002174125922223	0.000212006085092653	0.000661415045184365	0.000873181789326508	0.000707164013619586	0.000337936892804422	5.66689871412661e-05	0.00036280511853125	0.000510390692669824	0.000385508537158893	0.000180145891336343	8.72891133809401e-05	7.12623510791164e-05	4.6518780943838e-05	9.93799131935789e-05	0.000226122740246681	0.000292057196840071
8	3.005146169707	2.35507221280319	1.45604646710326	0.709482264646152	0.271611824214476	0.0800550242443478	0.0165155703615993	0.00230931877692663	0.00130241950387702	0.000172257049436582	0.000701224354064286	0.00155791707070745	0.00218089417299187	0.00166929682807863	0.00139196494538011	0.00243940697862509	0.0040169891853441	0.00424384403370636	0.00230860390453388	0.000816599172450572	0.00166529563357821	0.0025362048077482	0.00222810599048052	0.00110000932644296	0.000366616692280211	0.000339343968913171	0.000378152191515656	0.000290376539879983	0.000312182093828816	0.000561739652535041	0.000580582992311584	0.000427967121606656	0.000275117227604705	0.000317713613372735	0.000841503113138732	0.00114619359247402	0.000956124664265666	0.000490343559236314	0.00021006598119377	0.000324226290161048	0.00047069914020284	0.000397722170819074	0.000210675861474646	9.29059180633797e-05	5.03967219278254e-05	1.92095318103686e-05	6.17422715133868e-05	0.00017387751025916	0.000278818324791006
9	2.89893969214967	2.32867275006381	1.51473961049155	0.799686152357786	0.345220647239601	0.123669947889159	0.0377849229775033	0.0107187751877207	0.00329271328295657	0.000989081994787105	0.000671267794435362	0.00144176544224649	0.00247590498691461	0.00269862765836674	0.00228337807298786	0.00194094572079619	0.00374887020375788	0.00460769511881593	0.00318158144607486	0.00156862058106747	0.00154327976875061	0.00271603536356925	0.00282196929617886	0.00180590136691715	0.000809564267790718	0.000376708402850158	0.000455865054889036	0.000591732431590493	0.000724785497128085	0.000822377315562797	0.000650017770573173	0.00038512749463918	0.00049895554415963	0.000809607960325397	0.00132296177064334	0.00160912423873133	0.00133085790219834	0.00071888589589548	0.000304173441933546	0.000383430517466219	0.000525730495207183	0.000441120275771342	0.000217086686219064	5.93255452436217e-05	3.45505930050851e-05	2.77893105165519e-05	6.16932959753309e-05	0.000180765453829279	0.000289633709512503
10	2.81617034447623	2.31541030840311	1.57769881459797	0.894236539996485	0.426724807952011	0.176004822410242	0.0654530249608483	0.0231935654698771	0.00828243138698998	0.00289886013543211	0.000561225139829028	0.00160000630991345	0.00351107627863666	0.00441203369182403	0.00339247775959629	0.00030813709306466	0.00392948989441817	0.00599411484879909	0.00499372927135518	0.00226017685875426	0.000880204856861422	0.00330667868007713	0.00395939184044367	0.0029469314300681	0.00142417140153875	0.000211999881566665	0.000578710667518763	0.00106573941282384	0.00133061410216319	0.0012978401382655	0.000833627287784144	3.42705879819677e-05	0.000820559965598186	0.00160744301073175	0.00227172660024618	0.00249571220717227	0.00202384247097972	0.00107495777083475	0.000140348073970877	0.000488282041630489	0.00072005005251066	0.000593347679891768	0.000305364006841491	8.7975606319249e-05	9.66977234470316e-06	2.23416944424824e-05	0.000111647775991488	0.000257324148796803	0.000356896638792911
11	2.75343711857405	2.31075847637212	1.63768857896278	0.982141436295358	0.503245740022759	0.225814210433129	0.0924621502904634	0.036293513618587	0.0148862190118451	0.00690987899114949	0.00310923864847709	0.00330304142966984	0.00620321292704015	0.00815933690260533	0.00772304713918327	0.00615462789476009	0.00782477749633386	0.010159538286714	0.00954931349941751	0.00664463465360197	0.00489817398492205	0.00613806390714217	0.00670086361420413	0.00542330441996475	0.00332020187728791	0.00173260680486418	0.00162097274930186	0.00216267844212008	0.00249288174650474	0.00237778292628385	0.0018115688493069	0.00139253520747919	0.00210771408393631	0.00326559141972368	0.00414308128860553	0.00430849887647957	0.00359148867404349	0.00231374463039449	0.00127566406024224	0.00119479706740118	0.00127172781067982	0.00100098210312405	0.000565756417841636	0.000220960633827293	4.22161804739616e-05	9.19543361944738e-05	0.00024977852121583	0.000444594819067168	0.000561718714954029
12	2.70796946862046	2.31298390413303	1.69334688572985	1.06065670484209	0.570163893541018	0.267631790748914	0.114021506609827	0.0453878839892697	0.0177974984292424	0.0114937705052208	0.0108163708531222	0.0112932123647852	0.0142604252490771	0.0177392599799861	0.0194782181233541	0.0198742994754447	0.020996970078733	0.0223638771950615	0.0216766847215048	0.018930420655958	0.0164205983424005	0.0153235466373888	0.0141182494574593	0.011690560229473	0.00869016363512994	0.00636519983561589	0.00536003615897328	0.00526336924365725	0.00533961389289807	0.00520952560901267	0.00493213034663915	0.0050115360513855	0.00587561410438914	0.00716327763738653	0.00813415013387488	0.00822114818846957	0.00727603048605585	0.00570055968996004	0.00425887895175841	0.00339361930270551	0.00275738385712358	0.00196697133670383	0.00110641682286042	0.000429467631512549	6.26928986377523e-05	0.00017649923516897	0.000463189451775463	0.000814557514790846	0.00108500590647737
13	2.6812722806245	2.32752094214758	1.75384753870411	1.14008732561753	0.635612313848379	0.305104542496859	0.131254912449996	0.0533886766928094	0.0150983892210833	0.00826078780706134	0.0219261019616592	0.0299821519723154	0.036391540239349	0.0427096632764101	0.0480301389666598	0.0516051875589656	0.0536975046182769	0.0542132839060095	0.0524162054044427	0.0483963992759039	0.0433909740629913	0.0383135593916457	0.0330107335271218	0.027311137877066	0.0218205632404146	0.0174378289099848	0.0145917983708678	0.0130640035775395	0.0123669805913429	0.0121444391094348	0.0123181485705796	0.0130123135170201	0.0142482894442391	0.0156680626793125	0.0166400771211226	0.0166012815202482	0.0153608112110708	0.0132228210037842	0.0107836572529922	0.00846712727809618	0.00629414671344388	0.00418926774877771	0.0022999103541786	0.000921296821892051	0.000275094447951967	0.000272196811113254	0.000767638455275672	0.00151241973095711	0.00222351586119757
14	2.67981212939108	2.36672191043218	1.83762817582287	1.242705783441	0.721467550196564	0.352945138400315	0.146886240896446	0.0649695596754691	0.0399271596842417	0.0344736258523161	0.0494899233044865	0.0698513447848305	0.0880360478321403	0.103341431765364	0.115799177909457	0.124801568893328	0.129604928028557	0.129723215490737	0.125076494019524	0.116247958940344	0.10444254820204	0.0909770750527818	0.0769461220011431	0.0633705916008269	0.0513071885000615	0.0415929900724801	0.0345578093825157	0.0300432156591584	0.0276420573680491	0.0269030431649665	0.0274143221557574	0.0288025286845197	0.0306611286384062	0.0324686881819212	0.0336024915638586	0.0334770425301562	0.0317538311330426	0.0284976150987319	0.0241273303630636	0.0191768952851021	0.0141093279132111	0.0093437657479643	0.00533862178540768	0.00251876251186973	0.000983674453669334	6.9746001190235e-05	0.00125399601437776	0.00287266448872585	0.00451906094564923
15	2.71247149937119	2.44557203351648	1.96685525992162	1.39797452826646	0.863707356401564	0.448219751054951	0.17817790887483	0.0422207533317813	0.0563668477264441	0.0887601518808972	0.120630589626039	0.158997397861064	0.199544029129355	0.236526003987911	0.266361097333456	0.287054625250129	0.297329835725616	0.29653142289203	0.284935687686354	0.263938778942812	0.235904007336838	0.203754828866853	0.170531362779839	0.139017027891083	0.111406748156178	0.0890544810840283	0.0724369145471009	0.0613556628504843	0.0551876698440549	0.0530109238209213	0.0536962904172678	0.0560956650854977	0.0592090232040147	0.0621905761803439	0.064240321256684	0.0645451153979801	0.0624053495998199	0.0574979774992598	0.0500611696169154	0.0408558974813989	0.0309642764789351	0.0215593758481568	0.0136901409831146	0.00803611530680069	0.00461425928655245	0.00299534832837208	0.00373965285245772	0.00636561275391886	0.00947144251539335
16	2.78558390466864	2.57435597918325	2.15726979274162	1.62963790636975	1.09977026686936	0.652816354920239	0.330113951387889	0.137408312924678	0.102015582732934	0.167099666577553	0.245195069168595	0.330123820254074	0.418448178252903	0.501767251272866	0.570879640475729	0.618870094876196	0.641910543437014	0.63897808267158	0.611506840956123	0.563142167514485	0.499352875468483	0.426749188934664	0.35217372654175	0.281753058569711	0.220128548430275	0.170072068940958	0.132597814134183	0.107441391415116	0.0934569365148774	0.0885967324833847	0.0900351246990237	0.0949711866305647	0.101336552858422	0.107762085579694	0.113084061494179	0.115953859240057	0.114935216539452	0.109024146680258	0.0981725976512605	0.0834503042922218	0.0667780159325092	0.0503954286607681	0.0362749816694775	0.0256364446948023	0.018732295287082	0.0152417901528617	0.0150232698941549	0.0176520256697396	0.0217936981765215
17	2.89724293607577	2.75013938354051	2.40436917413823	1.93148397251042	1.42400474344876	0.96836839370137	0.623504937906968	0.41330514676908	0.334568413713735	0.366675800535706	0.476783406131429	0.633496921047364	0.810497891119942	0.98366822453527	1.13123690045911	1.23605469625005	1.28756032893176	1.28236506780217	1.22365748045004	1.11998372634196	0.983715314393143	0.829275948376469	0.671206906691575	0.522301302567101	0.392153195538936	0.286465965054224	0.207346696978346	0.154479479875486	0.126108416946209	0.118106607499621	0.123401833934258	0.135250944963018	0.14974086153926	0.165029973749817	0.179590596242333	0.191134664902628	0.196814374744154	0.194306763103281	0.182883208408046	0.16381549378999	0.139997092661658	0.115041017049989	0.092257260740217	0.0738786033729108	0.0608015520501403	0.0529201054720917	0.0496758478408835	0.0501694704251266	0.052955664316171
18	3.0361032710346	2.95620872497504	2.68212996323975	2.26051853958603	1.76337446793594	1.2714890960741	0.859947465785182	0.595391693712178	0.5313951477334	0.647518742974536	0.873973513641224	1.16758652400415	1.49438396787369	1.81622667277674	2.09407346862134	2.29436939190509	2.39425507551631	2.38439694469173	2.26921216408087	2.06491737031096	1.79613680097963	1.49179529558806	1.18091199073157	0.888840843738385	0.634460810315545	0.428753772880217	0.275182068299469	0.172434187193335	0.119156548465685	0.11075162305161	0.128119307757732	0.154485751860398	0.184727036955831	0.218231689361498	0.25359015646838	0.286784011940945	0.31220058926303	0.324909374200928	0.322553774633584	0.30605501030037	0.279097101652302	0.246813880756116	0.214277780804492	0.185336306881441	0.162112557262843	0.145151687932898	0.133876176165891	0.126947611448042	0.122436305570672
19	3.19297898854874	3.18535317135613	2.98614071593383	2.61287636747222	2.10514491388345	1.51492443310274	0.89443568219888	0.295122881369848	0.360117144347309	0.931342052564528	1.51439308866759	2.105938429134	2.69139509245459	3.23630028171066	3.69379823546695	4.01668503753878	4.16888592298845	4.13344590136559	3.91580589045348	3.5424296006199	3.05576392944283	2.50700459349562	1.94822882371654	1.42526710863845	0.972341164195407	0.60908673074765	0.340200866680953	0.157888528976041	0.0511542387850611	0.0514119650251617	0.0932321315725626	0.134581809232477	0.18383268202745	0.246224254523729	0.319427710717963	0.394975752534518	0.462014488104685	0.511043638059378	0.536490571884917	0.537683981323918	0.518282905175698	0.484641796554923	0.44382518892901	0.401939932730326	0.36317443096862	0.329567139050382	0.301249680209818	0.276849940824982	0.253881023407415
20	3.37996900828138	3.47677307163828	3.4042342878784	3.15987356748142	2.76262696776493	2.25918467017014	1.74731958563124	1.44194190340311	1.62693669800306	2.24988045608423	3.07576523852391	3.96924745703199	4.85020738313867	5.64888860107639	6.29571285053	6.72644958437001	6.89277483649093	6.7722408710928	6.37389407954738	5.73786925839427	4.92919711053938	4.02747165149381	3.11474936363218	2.26410502633416	1.5308156703737	0.947424179606978	0.523211051984987	0.248234071920882	0.102739327178525	0.0606141167050909	0.0560013309137813	0.0760737287756904	0.146410527895383	0.255048356141286	0.38743088591803	0.528355409878085	0.661249275953272	0.771081052526131	0.847425203675094	0.886118588040867	0.889125799206267	0.862976598085416	0.816514404514622	0.758707128809323	0.697016989118877	0.636481528288192	0.579404506072361	0.525484051256496	0.472271264874234
21	3.61255470556982	3.88089030997187	4.04795149447796	4.1128724852853	4.09687102341184	4.0523694116551	4.0688311361754	4.25958447771222	4.7151415947391	5.45246698247434	6.4128051360426	7.49594946728351	8.58789582826938	9.57366974634093	10.3454749179086	10.812183618901	10.9102335796517	10.6132197581921	9.93707531071951	8.93879151654252	7.70837791094161	6.35551751523208	4.9935927202988	3.72417846310005	2.6247373472885	1.74132513296866	1.08690473029262	0.644572067568574	0.373970462914119	0.221002187504832	0.140651510294465	0.139926424487491	0.232294739940274	0.38358561579987	0.572182132363117	0.779491276087977	0.983911097575798	1.16387183599856	1.30208490357878	1.3884431222127	1.42087830843606	1.40439200281063	1.34893437727591	1.26689095839533	1.17074358198227	1.07117456744409	0.975684983587426	0.887832907954225	0.807391722020516
22	3.82063266321619	4.30392955871726	4.7852317941378	5.27283022659291	5.78650165986136	6.35886304236594	7.03288528211755	7.85308434254649	8.85056258780862	10.0268427044678	11.3436500666125	12.7226283926484	14.0540744138681	15.2115319636057	16.0692915966483	16.5203680702995	16.492550783244	15.9600297106965	14.9484384996365	13.5321371705694	11.824010665823	9.95957836486873	8.07834448333708	6.30575977864248	4.73884259413295	3.43759613242253	2.42319068459787	1.6827957355369	1.18006359187925	0.869172107261199	0.708423134895739	0.667886010846672	0.727976903263636	0.87213613323659	1.08017943829671	1.32598000067015	1.57928389708354	1.80990382941824	1.99233542640583	2.10929325612109	2.15340368255991	2.1270147889511	2.04058696791458	1.91031603986516	1.75552563769569	1.59605526465563	1.44957670862427	1.32884672534304	1.23965213758549
23	3.79819138227581	4.44833138047066	5.19166360787545	6.05097344741975	7.05278248419657	8.22367290957786	9.58467698761482	11.144296583379	12.8908764777099	14.7855534058877	16.7577400219582	18.7053587044929	20.5013049219031	22.0060996050721	23.0850245725943	23.6267978806446	23.5603290102487	22.8663511924167	21.5816636279859	19.7951230111503	17.6361042492746	15.2575618677205	12.8167574425949	10.4569868958988	8.29323491346902	6.40376837520524	4.82853781957297	3.57419191610818	2.6247512382785	1.95628821322068	1.55077311866824	1.39393069257993	1.44835422194977	1.64806589696528	1.92916193804076	2.24262098572392	2.54883393804462	2.8138120447994	3.00990179205098	3.11805841795879	3.12953613543939	3.04620737268661	2.87960778047431	2.64923923333557	2.38073420617179	2.10423383359681	1.85266953119444	1.65838967534236	1.54574924404173
24	3.32988364139169	4.01548915594117	4.86442650609678	5.92596381357231	7.25252710484233	8.88817851426361	10.8561258126908	13.1488083280959	15.7220201416862	18.4931289663684	21.3433837692049	24.1246297646552	26.6706134905093	28.8123167806375	30.3957222251585	31.2995243705935	31.4499138763211	30.8298404175618	29.4810581654235	27.4985573284566	25.0183724711413	22.2009117173948	19.2126233413974	16.2088926431032	13.3205822959354	10.6457735911654	8.24731727174152	6.15614138576155	4.38058440029049	2.92566243073939	1.84315115493715	1.35139309944301	1.60366863751437	2.18517749236269	2.79603665631539	3.34548672193938	3.79906356719626	4.13651854433788	4.34428823099947	4.41545323579379	4.35065218162197	4.15824898353219	3.85357999659611	3.45773236150613	2.99656683590752	2.50091131658148	2.009482087531	1.57745443206492	1.28997367146099
25	2.39927245844266	2.9639157999025	3.73784827111862	4.8196475408616	6.30676564177748	8.2694536032762	10.7348530489872	13.6808548349078	17.0351574556963	20.6778130197809	24.447740725971	28.1537666124616	31.5898927949988	34.5535098065478	36.8644730541885	38.3825428341508	39.0207396814927	38.7527047728506	37.6130807513122	35.6910505916396	33.1182540340916	30.0531204287781	26.664060061366	23.1138918789964	19.5474112947895	16.0832641796483	12.810493866757	9.7895004569748	7.05704971748487	4.63668328886662	2.56954873285575	1.14928192499465	1.58018757585668	2.75305803190653	3.81285324277431	4.66747141145704	5.30365880997548	5.72286756813216	5.9331975042358	5.94809005298003	5.78563136483715	5.46736829529933	5.01672212849277	4.45745877734465	3.8126581890004	3.10436365319845	2.35376529226534	1.58161514060376	0.809212541344855
26	1.2268621939451	1.53244240176399	2.15854054474537	3.27565610838576	4.97254936599329	7.28566152845092	10.2145444081567	13.7169173106568	17.7026625201028	22.0332307790875	26.5275404499214	30.9738939830423	35.1465718382244	38.8250828225968	41.8136186978715	43.9581908353954	45.1592603736743	45.3783638676587	44.6381584978074	43.0162925541196	40.6343713588888	37.6438941963692	34.211304782218	30.5042203737282	26.6805466283448	22.8816680696663	19.2303905916971	15.8339795405104	12.7925471351327	10.2124625803723	8.21907718375286	6.94131254949606	6.41886813756122	6.49297686083384	6.87638558286986	7.32134580299994	7.6795478658241	7.88049445816265	7.90142379412134	7.74726380264881	7.43820858424487	7.00147180817518	6.46571854174911	5.85795022986597	5.2030244472714	4.52585737751691	3.8561278524706	3.23524092269186	2.72417329199853
27	0.115923013053316	0.588262338954505	1.60482561824708	3.11505085279611	5.18645176367237	7.86098186591086	11.1422383825528	14.9875556377267	19.3045633795032	23.9530246273813	28.7522538623017	33.4936437655375	37.9570450475668	41.9291150292066	45.2214064882465	47.6859820752582	49.2267109979359	49.805060215129	49.4400046184532	48.2025002636614	46.2056552546658	43.5921978422496	40.5210357191422	37.1546262907898	33.6485671775185	30.1443118906251	26.765254625818	23.6156381494984	20.7808616103185	18.3269582455119	16.2968090131233	14.7022161906085	13.5152164819091	12.6666119325505	12.0580904464365	11.5846889747306	11.1566762922295	10.7123834909414	10.2208135716814	9.67712343045658	9.09444510599547	8.49463490146403	7.89996308122486	7.32748753708857	6.78729076637204	6.28452074772287	5.82361512362841	5.4121051494909	5.06163154358616
28	1.94254089774819	2.81631110219126	4.10861238111844	5.89370774306538	8.21971086542171	11.1045583096636	14.530207146685	18.4380946603114	22.7279126282013	27.2607125924657	31.8665393160262	36.3560605966928	40.5350243115306	44.2199055708843	47.2528893042756	49.5144091163795	50.9318173637248	51.4833234552948	51.1969978004469	50.1452767092355	48.4359159077953	46.2006639791904	43.5830464407051	40.7265902220204	37.7646198192511	34.8124587730233	31.9624951841253	29.2821349466491	26.8142201837241	24.5791474790045	22.5778405688464	20.7950124111969	19.2026846506238	17.764379270711	16.4403905746706	15.1940125792778	13.9978699753924	12.8390438786142	11.7217002784693	10.6662660534993	9.70461246106007	8.87125712825512	8.19182196665855	7.6722786745406	7.29438934429817	7.02077290095344	6.80693732468527	6.61334338567954	6.41236577655949
29	4.83423639068186	6.28404568725688	8.10534763487737	10.3374615233936	12.9994086016712	16.0836423129111	19.5516217636796	23.3319274700493	27.3214814812235	31.3901413012401	35.3885209886832	39.1584290114945	42.5448929217972	45.4084531531397	47.6363162985743	49.1510877946179	49.9161349432272	49.9371008690989	49.2596064998068	47.9636415563921	46.1554740870577	43.9580562549167	41.5008773326518	38.9100694211981	36.2993995119543	33.7626781687024	31.3681262215789	29.1553076928184	27.1351861214203	25.2935047630845	23.597023488114	22.001454670856	20.4596354159392	18.9287310937119	17.3758786931692	15.7822705439076	14.1460177364646	12.4842405566029	10.834857090856	9.25848724198622	7.8401245689978	6.68646305111596	5.90500315085554	5.54844063095695	5.55689671958918	5.77954289856469	6.05779944948251	6.27708544971394	6.37154950441396
30	8.60172066997151	10.5481109103325	12.808747102235	15.3842323112076	18.2567336778244	21.3869118650823	24.7124245083075	28.148496716551	31.5908495276382	34.9209969467699	38.0135981296574	40.7452330917025	43.0037149567771	44.6969118716289	45.7600635683135	46.1607512050309	45.9009934460071	45.0163458078412	43.5723008314167	41.6586403149328	39.3825990931957	36.8617039335646	34.2169265600235	31.5663626377127	29.0191216259071	26.6687104130584	24.5852976832196	22.8072705502187	21.3343718568426	20.1261848449362	19.1088072511452	18.1888681747918	17.2703584519342	16.2691589037117	15.1224718959035	13.793059208224	12.2695794109218	10.5644650267192	8.71042536875595	6.75637949217373	4.76390781424392	2.80878968341324	1.04924597170202	1.11658424070993	2.55273532686909	3.83456417223906	4.855270416204	5.58501978911944	6.014322041103
31	12.5192641860871	14.7772551010305	17.2633843141625	19.9485446901712	22.7874441642545	25.7181549057993	28.6630735858254	31.5314920715129	34.2238061776974	36.6371798329808	38.6722612541633	40.2403514436026	41.2702897061817	41.714276660046	41.5519214968962	40.7919801773438	39.4715304358997	37.6526773215994	35.4172561456617	32.8603461947731	30.0836715916329	27.1900863494602	24.2802583394322	21.4523070713234	18.8043666352527	16.4384691737425	14.4610943122221	12.9714002876722	12.0285967925165	11.6089051830923	11.5912785416613	11.7954511439727	12.0402744459362	12.1813075452237	12.1219794296064	11.8114233526274	11.239043140534	10.4297310248299	9.44081632231903	8.36110108046159	7.31133512997688	6.44033412900236	5.89766241212036	5.76310416300194	5.98136693248973	6.39589387143404	6.8416557096755	7.19633155707209	7.38460399888852
32	15.7872536871112	18.1393738046018	20.6242685447147	23.1939154750978	25.7873933481004	28.3321487411443	30.7464653697742	32.9431384896923	34.8342170025281	36.3365268461714	37.3775507763285	37.9011328637851	37.8724199332339	37.2814601910088	36.1449567815248	34.5058173705684	32.4303388600103	30.0031038105052	27.3199281144542	24.479479467612	21.5744788321952	18.6836881621534	15.8661265637091	13.1590462555639	10.5810984271568	8.14231777624279	5.86597785573088	3.84990615214492	2.50946516186367	2.75971688441041	4.16071940484716	5.78796732883977	7.34023504502063	8.7121363230354	9.85336077270097	10.7413188024631	11.3751224079124	11.7732043974016	11.9704322824802	12.0135582400889	11.9548142032561	11.8441257964111	11.7211849599066	11.6093085601658	11.5130177604559	11.42016243035	11.3076578181156	11.1486834689898	10.9192387996756
33	17.9984833353675	20.2940424891817	22.6434480518263	24.9899453344468	27.2673243821361	29.402118419401	31.3167342976158	32.9334068767835	34.1787688047425	34.9887345934664	35.3133258898704	35.1210247781579	34.4022419637541	33.171529934601	31.4682546741476	29.3555535706736	26.9175357861995	24.2548030127815	21.47845847946	18.7028086022304	16.0369465238108	13.5754216040136	11.3885185013024	9.51383976742852	7.95331105165956	6.68221944101015	5.67566418905158	4.9488443766165	4.58597595205574	4.69893464606094	5.30731761931801	6.30010747031117	7.52361669411877	8.84722688076544	10.1737327057179	11.433177749825	12.5771045507045	13.5747734825407	14.4102077039998	15.0793004860307	15.5867758261773	15.9431276277827	16.1618081415435	16.2569469431819	16.2417993429651	16.1279894068372	15.9254727825423	15.6430383957212	15.2891185679578
34	19.3219009453152	21.5390847689846	23.7638336587281	25.9380891859376	27.9971550209736	29.8721561980078	31.4931309612597	32.7926028508942	33.7094185588588	34.1925888287581	34.2048422389807	33.7256002658438	32.7531091323167	31.3055190982091	29.4207815702472	27.155333151106	24.5816478299201	21.7848619897258	18.8588215278755	15.9021064570403	13.0149760979097	10.2990806939006	7.86404114265757	5.84958952856569	4.46747161191942	3.96589469679939	4.31454484999853	5.14389609081656	6.16142550879785	7.25246013047076	8.38894205657872	9.56750757467081	10.7830456829146	12.020304276132	13.2541767330603	14.453590093566	15.5861160663109	16.6218801945973	17.5362674696418	18.3114120598907	18.9366655541882	19.4082964344487	19.7286658213392	19.905091185327	19.948568185136	19.8724789040189	19.6913765874442	19.4199046824036	19.0718819957538
35	20.3627472413508	22.5994736629662	24.8320904037083	27.0058071803674	29.0612335298438	30.9366530487221	32.5706772267539	33.905134821838	34.8880204351716	35.4763067350917	35.6384219034312	35.3562091481752	34.626218655121	33.4602326137084	31.8849882474201	29.9411392564007	27.6815816343232	25.169369615564	22.4755780270836	19.6776726210947	16.8593351800575	14.1134842844236	11.5518002451298	9.32593434725618	7.65881102833278	6.82921351810185	6.97597800974608	7.89823141517908	9.24870424934792	10.7745088927363	12.338029568521	13.8686064789761	15.3279495509681	16.6925256761875	17.945391769565	19.0727913783545	20.0631532872196	20.9072585412135	21.5988757384246	22.1354460631355	22.51857157175	22.7541767681235	22.8522953509702	22.8264907646409	22.6929569703106	22.4693697121023	22.1735727923155	21.8221917543475	21.4292705947566
36	21.8904959772244	24.3021129426277	26.723803598068	29.1067960359601	31.399198189348	33.5479133891539	35.5007786345779	37.2088153158708	38.6284677348277	39.7237000117159	40.4678279947981	40.8449796713162	40.8511041720103	40.4944833535384	39.7957374699655	38.7873527088279	37.5127871908787	36.0252258006436	34.3860437947991	32.6629946905853	30.9280528575361	29.254723458006	27.7145274089061	26.3723880681725	25.2809580030294	24.4746267749751	23.964808162275	23.738427672623	23.7606714607569	23.9812993564026	24.3424116435996	24.7854560905122	25.2562271693293	25.707722397894	26.1013648097018	26.4072364038286	26.6038280950045	26.6776079428923	26.6225436949778	26.4396116730154	26.1362715038344	25.725867092745	25.2269128013867	24.6622289676346	24.0578965674555	23.4420060314521	22.8431847891417	22.2889121879369	21.8036809661771
37	24.6146341667159	27.3312632592551	30.0816521047794	32.8234151215764	35.5119228366547	38.1018172196203	40.5486539643979	42.8105894830892	44.8500229060094	46.6351019232365	48.1410062165357	49.3509332874002	50.2567278606572	50.8591163766055	51.1675306364041	51.1995275289031	50.9798331475063	50.5390581206881	49.9121459290988	49.1366275010517	48.2507643657126	47.2916703587443	46.293509170281	45.2858713690679	44.2924372694958	43.3300264805418	42.4081160980378	41.5288745223688	40.687709134098	39.874271784468	39.0738181427558	38.2687863063519	37.4404522535314	36.5705331573199	35.6426373798559	34.6434935499675	33.5639236259818	32.3995527623439	31.1512718056878	29.8254878854371	28.434216634078	26.9950865643032	25.5313395282929	24.0719130369928	22.6516633947138	21.3117025109595	20.0996331770815	19.0691496247298	18.2780986364434
38	28.9830408059639	32.0368344334823	35.1361172251884	38.2421660171492	41.3143350062385	44.3112420621286	47.1920341689355	49.9176727528913	52.4521754956533	54.7637509682476	56.8257662727998	58.617495762381	60.1246104200299	61.3393819168829	62.2605917903685	62.8931534673465	63.2474718014998	63.3385802120303	63.1851083266669	62.8081423690381	62.2300457764718	61.4733083845046	60.5594889863357	59.5083084966	58.336939919504	57.0595276577192	55.6869533610905	54.2268495293766	52.6838464634224	51.0600238313359	49.3555258644667	47.5692896267992	45.6998293232769	43.7460164608156	41.7077959414411	39.5867818602276	37.3866839195877	35.1135261100679	32.7756341308683	30.383388066761	27.9487644766282	25.4847321098596	23.0046280462565	20.52174869146	18.0495973248891	15.6036797135405	13.2068300981795	10.9029171772676	8.79125892152645
39	34.957255476472	38.2539542178126	41.5778129816083	44.8901123531402	48.150481773166	51.3179268499896	54.3519250197807	57.2135461451246	59.8665510400981	62.2784196084959	64.4212614535777	66.2725654935927	67.8157511877345	69.0404922074066	69.9427934437719	70.5248137223963	70.7944390577316	70.7646242601905	70.4525337166237	69.8785246558786	69.0650275330543	68.0353875046418	66.8127373166526	65.4189741363847	63.8739097797092	62.1946545555614	60.3952793366142	58.4867791919392	56.4773368028271	54.3728576887696	52.1777252248308	49.8957045396857	47.5309127483117	45.088769359676	42.5768444914248	40.0055320731543	37.3884884789384	34.7427923225107	32.0887980384862	29.4496762359578	26.8506634060281	24.3180945304065	21.8783867888224	19.557318339984	17.3802594678564	15.3745312219988	13.5757936809906	12.040883234836	10.867643817919
40	41.9825433101187	45.3352546936529	48.6634840931664	51.9268152818666	55.0838167495916	58.0930418650508	60.9140930706101	63.5087148990092	65.8418767896005	67.8828042187019	69.6059156931624	70.9916237736381	72.0269605237057	72.70599161437	73.0299887334609	73.0073369674212	72.6531625189885	71.9886766751976	71.0402446155365	69.8382027440447	68.4154658936525	66.805985708832	65.0431426686376	63.1581742644138	61.1787571019121	59.1278663765889	57.0230274312376	54.8760477527528	52.6932741622193	50.4763642224207	48.2235025022127	45.9309428156852	43.5947270054913	41.2124248884434	38.7847584927446	36.3170117980582	33.8201777533875	31.3118508033541	28.8169307268532	26.3682576933393	24.007337458405	21.7853027828647	19.7640946988608	18.0173359496306	16.6292838191352	15.6889043691965	15.2766006258919	15.4468063268682	16.2179914592113
41	49.3778592468835	52.5933483735904	55.7139297856912	58.6983634560482	61.5053330274361	64.0944330319792	66.427206576589	68.4682038966991	70.1860290777102	71.5543400536476	72.552765790663	73.1677043601628	73.3929663439263	73.2302295662192	72.6892733393402	71.7879630499491	70.5519588727659	69.0141257226894	67.2136256516154	65.194679765096	63.0049962253256	60.6938768374767	58.3100405912109	55.8992414568528	53.5018101786575	51.1503103180294	48.867553080296	46.6652405790117	44.5434780930514	42.4912983912415	40.4881857273256	38.506412291478	36.5138593488811	34.4769325530667	32.3632088705217	30.1435509365045	27.7935555589772	25.294332351638	22.6327221337994	19.8011817508558	16.7977690391295	13.6272822572882	10.3071652018085	6.89638539550096	3.70242225761849	3.00238489956692	6.18130714202255	10.3227753530239	14.8340765631009
42	56.9036475793808	59.8797814594537	62.6937420070493	65.3054395130425	67.6755734882817	69.7665429172349	71.543387197953	72.9747344508991	74.0337323305105	74.6989357563994	74.9551261628498	74.7940379585601	74.2149698330611	73.225261181722	71.8406169487008	70.085267110852	67.9919490700337	65.6017012220791	62.96345225899	60.1333811171418	57.1740043660805	54.1529193248882	51.1410934872644	48.2105532609343	45.4313128089337	42.867444817452	40.5723932402763	38.5840024130876	36.9202183210216	35.5767603012318	34.5279206911707	33.7308720023099	33.1327512702481	32.6789761238112	32.3211594838692	32.0235271893853	31.7674491688732	31.5541691180598	31.4059202217579	31.3654180515125	31.4934080717356	31.8637708677965	32.5559616765367	33.6454674309549	35.1942141524623	37.2435590745982	39.8118140699618	42.8963948507404	46.4789542945063
43	64.9668059429109	67.7322967533552	70.2852078380658	72.5875595300651	74.6025695122387	76.2954094301878	77.6339716126751	78.5896282103499	79.1379646431306	79.2594695931844	78.9401650188711	78.1721619370269	76.9541312036662	75.2916834604093	73.1976591669977	70.6923387671499	67.8035954093433	64.5670296206534	61.0261489386703	57.2326885431518	53.2472145244665	49.1402106571353	44.9939130899645	40.9051806434723	36.9895269633868	33.3857147645205	30.2582593346301	27.7910937387345	26.1616460671151	25.4907225241698	25.7900438464507	26.9513353941886	28.7912694496861	31.1145535663819	33.7554009347794	36.5908300993867	39.5377662641954	42.5448632696797	45.5842282093846	48.6445856751153	51.725970217243	54.8356603356156	57.9850654206628	61.1873592464399	64.4557263041892	67.8021304057641	71.2365322339037	74.7664834828684	78.3970193927413
44	74.3720528461147	77.0592190919059	79.502572126219	81.6659088009744	83.5141675918716	85.0140153276725	86.1344314877025	86.8472766792617	87.1278315996002	86.9552928751904	86.313212676634	85.1898699405274	83.5785623867808	81.4778102853985	78.8914650740696	75.8287184241848	72.3040101675703	68.3368366189855	63.9514643079666	59.1765581597297	54.0447382850516	48.592087213818	42.8576436405857	36.8829513918323	30.7118228151743	24.3907789338433	17.9719122460099	11.5276501930919	5.27811778463039	3.00305109545388	8.68566283173124	14.9776482423193	21.2423356870023	27.3917993802762	33.3851875140442	39.1941861214328	44.7966422988564	50.1747288124288	55.3142247680905	60.2041502441202	64.8365426263799	69.206309467925	73.3111380395362	77.1514554753085	80.7304354839259	84.0540446771434	87.1311163278812	89.9734331406519	92.59579427634
45	86.3585324910578	89.2326014907922	91.8626709435857	94.216233165484	96.2620867842588	97.9708716354239	99.3156158300948	100.272289375676	100.820359566379	100.943344752662	100.629365170324	99.8716924156124	98.669303085119	97.0274472900647	94.9582494571989	92.4813672518747	89.6247445904108	86.4255058915528	82.9310487127667	79.2003949550425	75.3058437996214	71.3349054033544	67.3923328022018	63.6017310034782	60.1056203669857	57.0619832111507	54.6346254173228	52.9752537097961	52.1985092612169	52.3571075001596	53.4282839802232	55.3190310449976	57.8872592857219	60.9682597919055	64.3966421703436	68.019804343776	71.7038859934814	75.3349257404085	78.817652934176	82.0734588944191	85.0383384781071	87.6611273331393	89.9021211839738	91.7320591410875	93.1314172580728	94.0899535114581	94.6064518286604	94.6886217121766	94.3531172876829
46	102.994587326812	106.54028936118	109.89328537079	113.028426293314	115.922202571362	118.553221237696	120.902690594854	122.954905458104	124.697725090877	126.123034961827	127.227182203082	128.01137303868	128.482018353092	128.651010852947	128.535913840399	128.160037447425	127.552373430677	126.747354746533	125.784402020877	124.707217218422	123.562787527682	122.400072528079	121.268368015336	120.215372431034	119.285026216542	118.515246019254	117.935724928244	117.566003202233	117.414017309196	117.475299848193	117.732930911688	118.158246611056	118.712214973009	119.347315538751	120.009721147243	120.641580937229	121.183234327687	121.575232918443	121.760097347493	121.683779490986	121.296832308592	120.555309555655	119.421427427757	117.864022855753	115.858841446073	113.388684217043	110.443437898661	107.020009646677	103.122184186459
47	126.241136061681	131.022895277477	135.698546772024	140.248600460756	144.65466941695	148.899742130992	152.968440768563	156.847258349787	160.524767451353	163.99179286051	167.241540623663	170.269676179628	173.074344800494	175.656128436406	178.017934328759	180.164812465406	182.103701131079	183.843102457029	185.392692954977	186.762877436392	187.964298309498	189.007315786985	189.901477741415	190.655000488594	191.274283332554	191.763479981475	192.124148744271	192.355000681027	192.45176071009	192.407151342485	192.211002637241	191.850485658472	191.310460700132	190.57392631155	189.622551080213	188.437267432004	186.998905456926	185.288844878472	183.289664565534	180.985771179763	178.363991381129	175.414115219412	172.12938170193	168.506900886858	164.548010105359	160.258565016416	155.649169140823	150.735348328036	145.537679312868
48	155.783278813999	162.117982071535	168.426170572182	174.68923678493	180.888716327512	187.006422311314	193.024571605128	198.92590039764	204.693766625301	210.312237105423	215.766157573938	221.041204269895	226.123916227639	231.001708021545	235.662863342262	240.096510448096	244.292581207537	248.241756102471	251.935398167743	255.365479371919	258.524503367131	261.405428826358	264.001597721829	266.306672862318	268.314588791132	270.01951975087	271.415867855125	272.498273890093	273.261652328154	273.701251205382	273.81273653532	273.592299944305	273.036787261449	272.143844918377	270.912080244662	269.341231112316	267.432339906325	265.187926489127	262.612154687495	259.710986854721	256.492321236593	252.966107177862	249.144433624159	245.041586877482	240.674074125566	236.060609861619	231.22206291863	226.181362443491	220.963361718472
49	188.296618510995	196.100926251253	203.929288120235	211.761904740925	219.578496764105	227.3583994936	235.080659208574	242.724130296603	250.267572361357	257.689746537478	264.969510330546	272.08591039892	279.018272803261	285.746290364749	292.250106890052	298.510398135421	304.508449489217	310.226230447328	315.646466035	320.752705388067	325.529387743339	329.961906099871	334.036668798968	337.741159230719	341.063993809929	343.994978276392	346.52516226682	348.646891982564	350.353860643366	351.641156278445	352.505306268153	352.944317918376	352.957714231983	352.546563942627	351.713504801372	350.462759060647	348.800140086359	346.73304905053	344.27046071508	341.422897412797	338.202390463602	334.622428431114	330.697891823646	326.444974071399	321.881088863436	317.024764198776	311.895523790097	306.513756749691	300.900576779069
50	218.507339029664	227.335110519651	236.20544868357	245.097582094352	253.990024776979	262.860661114159	271.686836171446	280.445450903489	289.113061666826	297.665983433872	306.08039607735	314.332453074326	322.398391963984	330.254645883015	337.877955496702	345.245480642087	352.334911001613	359.124575131072	365.593547174142	371.721750607148	377.490058371553	382.880388768179	387.875796506075	392.46055832043	396.620252598122	400.341832476583	403.613691911934	406.425724246147	408.769372840654	410.637673385652	412.025287540759	412.928527613802	413.345372040653	413.275471490167	412.720145484427	411.682369495433	410.166752554729	408.179505491738	405.728399999072	402.82271880788	399.473197342443	395.691957309483	391.492432762737	386.889289265855	381.898336855115	376.536437576359	370.821408436312	364.771920665718	358.40739623899
51	240.795575561532	249.963813090717	259.165038865317	268.37852077806	277.582824187241	286.755890521711	295.875121471922	304.917468318596	313.859525901277	322.677630683273	331.347962327859	339.846648163426	348.149869883106	356.233971797373	364.075569936851	371.651661286994	378.939732426849	385.91786684087	392.564850175714	398.860272723326	404.784628427183	410.31940973039	415.447197612193	420.151746193112	424.418061328248	428.232472652781	431.582698593152	434.457903911263	436.848749406892	438.747433464854	440.147725197606	441.044989000512	441.436200405095	441.319953184739	440.696457736706	439.567530833348	437.936576903316	435.808561069665	433.189974235354	430.0887905671	426.514417785183	422.477640719017	417.990558635595	413.06651688974	407.720033481015	401.966721131879	395.823205524829	389.307040352766	382.43661984652
52	250.886384379423	259.674956669356	268.468919601421	277.248937754033	285.99513048041	294.687143087973	303.304222452553	311.825296677709	320.229058369802	328.494051062657	336.598758292248	344.521694792173	352.241499255129	359.737028084479	366.987449543593	373.972337699144	380.671765548217	387.06639671795	393.137575130636	398.86741203679	404.238869833503	409.235842105441	413.843229350976	418.047009885809	421.834305450975	425.193441090834	428.113998909335	430.586865358917	432.604271765615	434.159827845657	435.248548022602	435.8668704094	436.012668376003	435.685254679858	434.885378193145	433.615213316477	431.87834222332	429.679730132229	427.025693854427	423.923863912025	420.383140566588	416.413644138666	412.026660035662	407.23457893802	402.050832621576	396.489825917147	390.566865326591	384.298084827846	377.700369409547
53	247.421487242192	255.253347353358	263.059323973821	270.822740345536	278.526589959902	286.153597788022	293.686284432257	301.107032869505	308.398157430301	315.541974633827	322.52087547758	329.317398762059	335.914305015485	342.29465057169	348.441861345786	354.33980584749	359.972866970865	365.32601210202	370.384861092858	375.135751659381	379.565801777224	383.662968664928	387.416103966882	390.815004772631	393.850460137236	396.514292798288	398.799395818791	400.699763921136	402.210519315458	403.327931865472	404.049433476075	404.373626629148	404.300287036808	403.830360424339	402.965953497866	401.710319194118	400.067836350919	398.043983977042	395.645310338364	392.879397113513	389.754818906143	386.281098432194	382.468657728862	378.328765757165	373.873482791805	369.115602010252	364.068588707586	358.746517574357	353.164008481696
[truncated: 70 more columns]
