# Supplementary material for: Reconstructing spruce budworm outbreak severity: a comparison of paleoecological and tree-ring signals
Source: PLoS One. 2025 Aug 12;20(8):e0329406. doi: 10.1371/journal.pone.0329406 (PMC12342301; doi:10.1371/journal.pone.0329406)
Supplement: S8 Dataset — (ZIP) [file pone.0329406.s008.zip › BoisJoli wavelet data/Cross-wavelet_Lepidopteran_scales_Percent_defoliation/cross_wavelet_power.txt]

V1	V2	V3	V4	V5	V6	V7	V8	V9	V10	V11	V12	V13	V14	V15	V16	V17	V18	V19	V20	V21	V22	V23	V24	V25	V26	V27	V28	V29	V30	V31	V32	V33	V34	V35	V36	V37	V38	V39	V40	V41	V42	V43	V44	V45	V46	V47	V48	V49	V50
1	0.103790282553885	0.0811740135276236	0.0508778055155984	0.0267206136789702	0.0128187284891788	0.00641655436751269	0.00379742582630016	0.00278147614918379	0.00240477118808336	0.00218262387812442	0.00191796108600805	0.00157908807260342	0.00118041935759683	0.000841004164306224	0.000680240271408291	0.000602151624616446	0.000507519098333766	0.000541806885588244	0.000711639854700337	0.000798908605335038	0.000824970269404155	0.000846128814535171	0.000837439610662179	0.000770634381844318	0.000667051414445417	0.000548370652988436	0.000462123415043073	0.00044311161868843	0.000466211043447391	0.000497139782033373	0.000513571575723525	0.000497514703997995	0.000452234065755225	0.000396603895049692	0.000324432892030211	0.000250804085042973	0.000237258324145397	0.00027682380082482	0.000332810582090158	0.000381842505310392	0.000393263650914452	0.000357953709706718	0.000308420159417655	0.000284707789390079	0.000303520208252261	0.000348580856437567	0.000384329795792534	0.000387022455199334	0.000345128514316165
2	0.142797458476954	0.108930657445909	0.0643336131018043	0.0301794098276942	0.0120116222007239	0.00475070064696399	0.00236438831754302	0.00170674727873952	0.00162463099448283	0.0016073356452593	0.00148645559052041	0.00124723629664786	0.000883997797838576	0.000529596951161107	0.000419839829826104	0.000396442843167181	0.000257907496178833	0.000319913364265405	0.00056596346984016	0.000646338692361229	0.000643778923518044	0.000661530281355767	0.000677732300024854	0.000621385318028091	0.000516746704051631	0.000390690990782697	0.000297372758748389	0.000287788903619847	0.000329570875047407	0.000377984854909225	0.000404981749863607	0.000392094899758733	0.000351304252485916	0.000304053111969544	0.000232734946327314	0.000145468971976743	0.000133162310017641	0.000184596778874634	0.000250537251251212	0.000308951444411487	0.000322034009311996	0.000276843645590434	0.000212501188180931	0.000180688259020132	0.000207926666923356	0.000267018508293309	0.000313112246198288	0.000322583627239819	0.000282598482696847
3	0.176139254680921	0.131443919703542	0.0734946025826826	0.0307468171639407	0.00968907577375518	0.00251038204373957	0.000798416472491763	0.000574363145460667	0.000740042498976803	0.000865165568045091	0.000878901092514934	0.000789157899958476	0.000546671954186452	0.000208115618422009	0.000163737419061317	0.000231843064479069	0.000114711276256819	0.000206737156482716	0.000414198681813235	0.000430555029346624	0.000367472442640414	0.000367295630545968	0.000424964922891371	0.000393474198877756	0.000308487752815177	0.000202297544712809	0.000116695235642062	0.000115298488269518	0.000166742306553309	0.000220691242928965	0.000247419424017056	0.000233904967334503	0.000205777814820494	0.000182351095458747	0.000133932257193427	5.03415500161981e-05	3.94818567638176e-05	8.90398248380831e-05	0.000147172690247721	0.000201822663208762	0.000213781630077156	0.00016798022208557	0.000101683288689232	6.33766499278777e-05	9.81944300261827e-05	0.000157998469818196	0.000202003575020933	0.000216197499569791	0.00018977063466889
4	0.198725678691377	0.146410786868997	0.0792266294582837	0.0308508619123651	0.00820948475060437	0.00128092228042741	0.000102214058392311	7.07321478257816e-05	0.000238235754975585	0.000339115615289063	0.00039505834459975	0.000424909849601819	0.000347162724504949	0.000149375604126461	0.000104883697106608	0.00018297315520024	0.000218421245514545	0.000283190920282366	0.000325845424894354	0.000262226361770243	0.00014556070780329	0.000111514876746634	0.00022012289749494	0.000205973644340882	0.000148306585815265	8.21656579088273e-05	2.44403166936369e-05	2.16235655024698e-05	6.48397635465405e-05	0.00010676717141389	0.000120674061331608	0.000100047660242243	8.57607693997909e-05	8.95142523848816e-05	7.60705811028476e-05	3.13834480902995e-05	1.53939476359028e-05	3.58195372771852e-05	7.32689420748239e-05	0.000113517317791989	0.0001227392371093	8.72874466471034e-05	4.07451096101771e-05	3.94740171208537e-06	3.9292377724893e-05	7.74864478911896e-05	0.000105904766956768	0.000119244626164266	0.000107137455382055
5	0.21087198220572	0.15552398215713	0.0843323380332746	0.0330142684761503	0.00899862393145034	0.00160341972854855	0.000191411720414935	7.6472813945723e-05	8.46308040999341e-05	9.58754578252153e-05	0.000133609249731666	0.00021840708249562	0.000255672309013281	0.000194111708156166	0.000147517686509902	0.000191982962969633	0.000282803297624726	0.000328225538622404	0.000271357503259282	0.000178489646547813	0.0001153039713846	9.11888497457889e-05	0.000135604656488728	0.000103983956603084	6.51820315045265e-05	3.28985486000985e-05	1.0480675238383e-05	1.47418581839675e-05	3.04473817668765e-05	5.3852592950897e-05	5.51368052349618e-05	2.57745087107284e-05	2.09507968237477e-05	4.08738573426988e-05	5.10817836779495e-05	3.30507298140231e-05	5.90495332813413e-06	1.82705244616652e-05	3.70440192812885e-05	6.22699451302841e-05	6.92342913623599e-05	4.55266898665855e-05	2.09569680098814e-05	1.45520855686727e-05	2.20162879521866e-05	3.47195392186266e-05	4.72069350618511e-05	5.70725325686863e-05	5.09762277303636e-05
6	0.216525739123069	0.161973846292161	0.090718948172101	0.0377278462845702	0.0115255942516324	0.00259326692552696	0.000498946717765912	0.000142449539943979	5.07584451124615e-05	3.30565653754309e-06	5.04411257123976e-05	0.000139203609461487	0.000201813815518218	0.000168810053460034	0.000110904083753756	0.000184490947851458	0.000303333527852344	0.000329129112662632	0.000220450389501378	0.000121600647028533	0.000138040310475948	0.0001523074909923	0.000125520426844635	6.12125127071895e-05	2.96456985630867e-05	2.08717142600332e-05	9.21466905686305e-06	1.30304391945691e-05	1.80035374794644e-05	3.55433953507363e-05	3.71901415891071e-05	2.03096893196236e-05	1.46060996493306e-05	2.3721009776934e-05	4.31635335161214e-05	4.35929965059627e-05	2.95573891567903e-05	2.0758958785292e-05	1.97443504271475e-05	3.73239353480285e-05	4.46369187674754e-05	2.86718586218119e-05	8.13388479296163e-06	4.07788140824528e-06	9.82315453572355e-06	1.31029088485895e-05	1.84220182909023e-05	2.70041998286983e-05	2.50268931159314e-05
7	0.219828179485794	0.168088296448796	0.0987089594932676	0.0443544084658065	0.0151204859744987	0.00378063266798544	0.000603666085901752	0.000124488844421619	7.48264325651666e-05	3.48285400465474e-05	6.00828071722045e-05	0.000123863083507583	0.000170193260741048	0.000116558877947237	2.53334068325689e-05	0.000170674655857868	0.000302079164362096	0.000314634217913877	0.000170573082218763	3.75577837958226e-05	0.000126541689959667	0.000174234209952502	0.000136158178409003	5.24961477281231e-05	6.70606507554243e-06	2.24257583740886e-05	2.18536513010136e-05	1.32080267524299e-05	9.52617723850963e-06	3.26613891866662e-05	3.80745001977641e-05	2.85966044502316e-05	1.52523364746308e-05	1.48730490329469e-05	4.64008304000174e-05	6.12570887371172e-05	4.96102979511324e-05	2.37075835560348e-05	3.97554921138769e-06	2.5452186030232e-05	3.58058863957632e-05	2.70449188912575e-05	1.26379328864943e-05	6.12366981254245e-06	4.99933028497542e-06	3.26347288394222e-06	6.97188630775452e-06	1.58633871366636e-05	2.04889449617875e-05
8	0.223358825414921	0.175041789488172	0.108221301153361	0.0527325848178405	0.0201876696171702	0.00595012527644335	0.00122752711139637	0.000171641145020658	9.68029087955542e-05	1.28030817999599e-05	5.21188119416522e-05	0.000115792879066844	0.00016209592922437	0.000124071229062661	0.000103458413555025	0.000181310008460516	0.000298564507506262	0.000315425594990341	0.000171588011812172	6.06940966239722e-05	0.000123773838502136	0.000188504550154892	0.000165604968553726	8.17586823484573e-05	2.72489486836494e-05	2.52218913915503e-05	2.81063297940181e-05	2.15823654534467e-05	2.32030729473547e-05	4.17515494733642e-05	4.31520890816566e-05	3.18088466251169e-05	2.04482102829587e-05	2.3614205597255e-05	6.2545093090095e-05	8.51913484587893e-05	7.10643908483949e-05	3.64450030899739e-05	1.56132474659787e-05	2.40982631956535e-05	3.49849229096801e-05	2.95608772082731e-05	1.5658577089061e-05	6.90527367417694e-06	3.74575876808648e-06	1.42775699404759e-06	4.58902178625934e-06	1.2923523271197e-05	2.07232959771628e-05
9	0.228277196282196	0.183371488507623	0.119278270022992	0.0629713385415634	0.0271844225197191	0.0097383981615596	0.0029753762392508	0.00084405065550626	0.00025928492352909	7.78853265815178e-05	5.28590265203511e-05	0.000113531914356084	0.000194965300659588	0.000212503612037798	0.000179804756189112	0.000152839898145906	0.000295205030189889	0.000362833254480878	0.000250533839741543	0.000123521130586577	0.000121525666657861	0.000213874382926236	0.000222216157400798	0.000142205821638303	6.3749191389516e-05	2.96639279014495e-05	3.58971236603861e-05	4.65960091541462e-05	5.70732815306371e-05	6.47581556771004e-05	5.11856919969298e-05	3.03268898368236e-05	3.92902870655293e-05	6.37526319610263e-05	0.000104176711439983	0.000126710593767104	0.000104798492837414	5.66087170444531e-05	2.39521576444407e-05	3.01932612579858e-05	4.13986823426991e-05	3.47360450612341e-05	1.70945053512076e-05	4.6715939530581e-06	2.72068871334108e-06	2.18827108011679e-06	4.85804263979463e-06	1.42343875233318e-05	2.28072254608712e-05
10	0.234946025746164	0.193168872400788	0.131623453475137	0.0746039107901516	0.0356005800260874	0.0146836407174569	0.0054605816433579	0.00193498097184337	0.000690982469048939	0.00024184462752747	4.68216052378711e-05	0.00013348451183725	0.000292920284234702	0.000368084900611729	0.000283025907368412	2.57071045231756e-05	0.000327827482351736	0.000500073961915588	0.000416614303271274	0.000188560884283626	7.3433282673291e-05	0.000275867905443832	0.000330322126681241	0.000245855095022575	0.000118815046621445	1.76866181871569e-05	4.82803789398368e-05	8.89119651498145e-05	0.000111009795880507	0.000108275546306146	6.95474329536217e-05	2.8591091665107e-06	6.84572590510532e-05	0.000134104937126989	0.000189524450236675	0.000208211007417013	0.000168844099301606	8.96810296287502e-05	1.17088876620207e-05	4.07361455777431e-05	6.00719691930285e-05	4.95015081561785e-05	2.54757528975671e-05	7.33958409435667e-06	8.06724844153812e-07	1.86391150946967e-06	9.31449381393043e-06	2.1467908078397e-05	2.97749910800065e-05
11	0.243371757264307	0.204244123540878	0.144752587457043	0.0868098587110929	0.0444810594216669	0.0199593449356939	0.00817257668418455	0.00320792369909865	0.00131576830118797	0.000610752786477533	0.000274820466583181	0.000291950374182457	0.000548291740731768	0.000721190306727234	0.000682627375442482	0.000543997390008093	0.000691619153616696	0.000897984802032477	0.000844048041389295	0.000587308277758635	0.000432941505021239	0.000542533326512078	0.000592278262676242	0.000479356916474506	0.000293467157792323	0.000153142252606177	0.000143275102893744	0.000191155573993634	0.000220341698456209	0.000210168303920613	0.000160121577241403	0.000123083886031194	0.00018629736519422	0.000288640229683902	0.000366200109272509	0.000380821096536666	0.000317445749496354	0.000204508064760738	0.000112753838439156	0.000105606138562647	0.000112405919844403	8.84751541206738e-05	5.00062749444538e-05	1.95303453193196e-05	3.73141843611667e-06	8.12769183532751e-06	2.20775107683077e-05	3.92970014303501e-05	4.96493890579234e-05
12	0.253585613675001	0.216597509516523	0.158572101406008	0.0993243404376005	0.0533925372920044	0.0250621628797673	0.0106774518918528	0.00425031173659879	0.00166663236545222	0.00107632485549805	0.00101289031220972	0.00105754375042681	0.0013354060043727	0.00166117867291053	0.00182402200369807	0.00186111272200159	0.00196624430387085	0.0020942472167351	0.00202989563259096	0.00177272395231715	0.00153769366893552	0.00143496114810309	0.00132209206720135	0.00109475307027953	0.000813783354608224	0.000596063997464849	0.000501936256831536	0.000492883961624171	0.000500023830219889	0.000487841817947124	0.00046186536265298	0.000469301245738345	0.000550217137100169	0.000670799348608045	0.000761715919372633	0.000769862781927242	0.000681357998051748	0.000533824307851567	0.000398819279561299	0.000317792738591811	0.000258212984174612	0.000184195442112308	0.000103609509729199	4.02171494740449e-05	5.87082585617855e-06	1.65281283198119e-05	4.33750020956129e-05	7.6278580558388e-05	0.000101604501758003
13	0.266015902429781	0.230919324502693	0.174003714245671	0.113110988751305	0.0630607284779286	0.0302702044824868	0.0130221366311948	0.00529682759658473	0.0014979499332858	0.000819573953438453	0.00217534483246874	0.00297460622382024	0.00361049807866785	0.00423733527588631	0.00476519332011591	0.00511988306363239	0.005327467207445	0.00537863899394064	0.0052003462249496	0.00480153094512767	0.00430492986709483	0.00380118653018403	0.0032750795704497	0.00270960806228144	0.0021648740651483	0.00173005174723446	0.00144768975525146	0.00129611331386891	0.001226959875023	0.00120488096361753	0.00122211512495241	0.00129098501034111	0.00141360935328329	0.00155446869871527	0.00165090474543137	0.00164705573432889	0.00152398549222117	0.00131186999821214	0.00106987430421652	0.000840045421774907	0.000624458444635187	0.000415628001961637	0.000228180007228479	9.14042215154e-05	2.72928260043477e-05	2.7005344018973e-05	7.61593807147403e-05	0.000150051041996173	0.000220600713570812
14	0.281680551644797	0.248770996298105	0.193156868202334	0.130623354813824	0.0758349345852713	0.0370987877077564	0.0154395141774894	0.00682908372896428	0.00419682568121769	0.0036235935500013	0.00520198738724049	0.0073422181787769	0.00925364962939392	0.0108624299398351	0.0121718891991737	0.0131181489875549	0.0136230399223037	0.0136354733601682	0.0131470469316901	0.0122190614941871	0.0109781705478823	0.00956278703526904	0.00808796476980453	0.00666101291370531	0.00539300386080605	0.00437192453145398	0.00363244225359733	0.00315790404381007	0.00290551336887875	0.00282783406960454	0.00288157565342336	0.00302749289013187	0.0032228541449586	0.00341285043752102	0.00353202683745523	0.00351884063211306	0.00333771034629342	0.00299544279747547	0.00253607320149279	0.00201572281261727	0.0014830604079823	0.000982142390304203	0.000561153490218088	0.000264752295888337	0.0001033960402334	7.33114529739374e-06	0.000131810094154088	0.000301951658849526	0.000475007768688688
15	0.30206717272275	0.272344623722462	0.219033603728969	0.155681714403179	0.0961844720833168	0.0499148002075047	0.019842308827189	0.00470180187777543	0.00627714404813759	0.00988453819157914	0.0134337047082939	0.0177063222427589	0.0222216899704876	0.0263400892199609	0.0296625950221038	0.0319670747089494	0.0331113461891036	0.0330224330678551	0.0317311048640261	0.0293928399784597	0.0262708222175698	0.022690614481548	0.0189907715629105	0.0154812614934807	0.0124065161405654	0.00991731538030174	0.00806674428950668	0.00683271017301842	0.0061458280401526	0.00590342050993675	0.00597974453770441	0.00624694451473746	0.00659365535934979	0.00692568807493469	0.00715395248256292	0.00718789507128509	0.00694960574544742	0.00640310930621908	0.00557492898003951	0.00454980833683143	0.00344825427790329	0.00240090253837859	0.00152456613162717	0.000894920603207087	0.000513854710444592	0.000333568998266312	0.000416456491568056	0.000708889530330514	0.00105476199948798
16	0.328655136679538	0.3037335600562	0.254523942861622	0.192271669849347	0.129755613093635	0.0770220735384637	0.0389482598716102	0.0162120221148164	0.0120362360043588	0.0197151353675285	0.028929165923056	0.0389494242427711	0.0493703108301707	0.0592006524276699	0.0673548285347502	0.0730169481800655	0.075735359123718	0.075389374825038	0.0721481999009518	0.0664419282881017	0.0589157940148052	0.050349699674147	0.0415509667605181	0.0332424343129313	0.0259717102939056	0.02006583214725	0.0156444588348746	0.0126763961844384	0.0110264502147896	0.0104530224973248	0.0106227301803127	0.0112051079381861	0.0119561211473469	0.0127142330574599	0.0133421426022591	0.0136807336491248	0.0135605498142621	0.0128631364391921	0.0115828241415325	0.00984582482586238	0.00787875673631804	0.00594586882368522	0.00427987792385238	0.0030246977019886	0.00221011654238063	0.00179829177557137	0.00177250981819713	0.00208266169955814	0.00257131398589457
17	0.362155367009472	0.343767422942564	0.300546146767279	0.241435496563803	0.178000592931095	0.121046049212671	0.077938117238371	0.0516631433461349	0.0418210517142169	0.0458344750669632	0.0595979257664286	0.0791871151309205	0.101312236389993	0.122958528066909	0.141404612557389	0.154506837031256	0.16094504111647	0.160295633475271	0.152957185056255	0.139997965792744	0.122964414299143	0.103659493547059	0.0839008633364469	0.0652876628208876	0.049019149442367	0.0358082456317781	0.0259183371222933	0.0193099349844357	0.0157635521182762	0.0147633259374527	0.0154252292417822	0.0169063681203773	0.0187176076924075	0.0206287467187271	0.0224488245302917	0.0238918331128286	0.0246017968430192	0.0242883453879101	0.0228604010510058	0.0204769367237487	0.0174996365827072	0.0143801271312486	0.0115321575925271	0.00923482542161385	0.00760019400626754	0.00661501318401146	0.00620948098011044	0.00627118380314082	0.00661945803952138
18	0.402079920790586	0.391499255416751	0.355202213790971	0.299366995850797	0.233528771289198	0.168386971521346	0.1138853253859	0.0788494407720157	0.0703741934431428	0.0857527763859304	0.1157428353938	0.154626853956706	0.197905582845548	0.240528141349742	0.277324194610158	0.303849961943877	0.317078111373994	0.315772570650494	0.300518317639359	0.273462968343238	0.237867581632311	0.197562757501795	0.156391583983308	0.1177117588375	0.0840234766683266	0.0567810998667371	0.0364431556990933	0.0228359571921476	0.0157802456938285	0.0146671571579466	0.0169672097805222	0.0204589940875549	0.0244639347731311	0.0289010526122736	0.033583676483881	0.0379796345879658	0.0413456252951757	0.0430286863721572	0.042716727521321	0.0405317485321245	0.0369616348679073	0.0326862747295875	0.0283774250879463	0.024544622148217	0.0214690339440238	0.0192228570561079	0.0177296084827131	0.016812038655783	0.0162145933952281
19	0.4479997169619	0.446929755663646	0.418978703068388	0.366606819926503	0.29536815900321	0.212555647776802	0.125496263490243	0.0414080292406705	0.0505272284344253	0.130674513499779	0.212481096031422	0.295479495347397	0.377623606035796	0.454078030394143	0.518268541677973	0.563572064331173	0.584927029035715	0.57995451912785	0.54941793757254	0.497030348187946	0.428747379924037	0.351752188892012	0.273351614505529	0.199976029768787	0.136427006852287	0.0854595924241334	0.0477328202064158	0.0221529852048751	0.00717733645579832	0.00721349744621911	0.0130811911716484	0.0188828716570334	0.0257931511018421	0.0345471726345192	0.0448181853074073	0.0554181615278039	0.064824216083324	0.0717033860939505	0.0752737882770764	0.0754412328774979	0.0727191114184058	0.0679990029571717	0.0622721163320689	0.0563952900237267	0.0509561894598285	0.046240825744244	0.0422676666376069	0.0388441939565923	0.0356214766950958
20	0.502435399142113	0.516825409255264	0.506042454535152	0.469718016119742	0.410666955770556	0.335829810483926	0.259740610427034	0.214345946368444	0.241845587115534	0.334446730785117	0.457215238216335	0.590032164638612	0.720987641158405	0.839712314532226	0.935863314483042	0.99989271305499	1.02461710970834	1.00669962855197	0.947485023708934	0.852939368379731	0.732729534388036	0.598687242928526	0.463010263085198	0.336561225803751	0.227557110870759	0.140835446914279	0.0777757882085756	0.0369002155643012	0.0152722923589118	0.00901034235691242	0.00832464764653632	0.0113084274406048	0.0217640551855618	0.0379131649741207	0.0575919457631912	0.0785405015846497	0.0982952929692536	0.114621884238483	0.125970510205382	0.131722316204296	0.132169340818572	0.128282238815503	0.121375592418875	0.112782489472917	0.103612195342243	0.0946135452510155	0.0861289951357361	0.078113671571835	0.0702035435499718
21	0.568941714680524	0.611201924233325	0.637512412105774	0.64773682746805	0.645216755137616	0.638208190461796	0.640800749616883	0.670842518409386	0.742588268555834	0.858709740634525	1.00995352247175	1.18053806534735	1.35250884104262	1.50775850476958	1.62931020252905	1.70281221709774	1.71825411828414	1.67147737256331	1.56499129479577	1.40777144903921	1.2139934488175	1.00093128755206	0.786441572863283	0.586521354903112	0.413370229286752	0.274241523717276	0.171176768615748	0.101513739512988	0.0588966572830536	0.034805663513769	0.0221512248149378	0.0220370309560394	0.0365841290788258	0.060410948972893	0.0901130391172533	0.122762183369082	0.154956287882615	0.183298328194298	0.205065522346155	0.218666089532193	0.223774311267201	0.221177880830642	0.212443852107094	0.199522823300471	0.184380560371099	0.168699423204356	0.153660756111017	0.139824921190113	0.127156228260565
22	0.637491593375596	0.718132088064531	0.798439763782089	0.879797991341079	0.9655066289755	1.06100797701987	1.17347194554705	1.31032624482372	1.47676045925415	1.6730286566772	1.89274452508411	2.1228339285378	2.34499233013781	2.53811988850027	2.68124135643571	2.75650571322424	2.75186426029967	2.66301046644694	2.49422143336557	2.25790450092146	1.97289508410902	1.66180526651955	1.34791202150912	1.0521474329193	0.790699494660898	0.573580040012295	0.404321437506851	0.280782851777755	0.196899489111933	0.14502569611315	0.118203929259363	0.111440108165097	0.121466572923948	0.145520258613243	0.180233320486681	0.221246368840866	0.263511385859509	0.301991470465304	0.332431091255169	0.351946087800314	0.359306132199686	0.354903013837624	0.340482101334046	0.318745748009036	0.292918198276683	0.26630977209003	0.241869095293537	0.221724696133904	0.206842134819523
23	0.671431720662883	0.786361321023931	0.917765135692037	1.06967108936256	1.24676758020228	1.45375372015565	1.69434752335627	1.97005192141534	2.27880654320671	2.61374126922476	2.96237790172196	3.30667149611844	3.62415293336271	3.89016556455328	4.08089435478487	4.17666724978194	4.16491710253325	4.04223799728774	3.81513517515897	3.49931642890156	3.11765222709374	2.69718136525961	2.2657040251205	1.84855158621723	1.46605066132174	1.1320370108139	0.853572958858939	0.631833835285559	0.46399484987863	0.345826165380915	0.274140547073031	0.246414461306832	0.256035272975212	0.29133964289661	0.341030872098901	0.396443126659161	0.450574440427442	0.49741639446551	0.532080491966198	0.551200062868614	0.553229055834383	0.53849847253179	0.509047547182733	0.468323756719258	0.420858325346712	0.371979503234617	0.327508797201322	0.293164646321086	0.273252443118973
24	0.623648528134134	0.752054477433529	0.911050582378915	1.10986418989881	1.35831408580315	1.66465259605806	2.03322626657728	2.46261907131014	2.94455175513578	3.46354825048786	3.99736786823683	4.5182629379266	4.9950961171841	5.39621226670524	5.69276571459161	5.8620373584168	5.89020356600675	5.77407100957645	5.52145976038339	5.15016038114071	4.68565056568097	4.15797289241088	3.59830118972272	3.035737319437	2.49479034026478	1.99382973880876	1.5446267291872	1.15297377556749	0.820432575976354	0.547942590566132	0.345200802399471	0.253100230567222	0.300348508569121	0.409258362629832	0.523665188670495	0.626570803884843	0.711520478529317	0.774721876076635	0.813634725062324	0.826963103850985	0.814826619094145	0.778791734930193	0.721730772526297	0.64759310839877	0.561222162071775	0.468391640534375	0.376352654075579	0.295438892376669	0.241597085116825
25	0.476075953061276	0.588115382338799	0.741683034708902	0.956339197059956	1.25142080178431	1.64086741863036	2.13006462783579	2.71462541959462	3.38020335820202	4.10299776750024	4.85104616833152	5.58641484218608	6.26822863179296	6.85628472701344	7.31483791330902	7.61606110901819	7.74269540237234	7.68951054037951	7.46338049404973	7.08200140687736	6.57149391163338	5.96329437294616	5.29081962389445	4.58637703547476	3.87869765657548	3.19132380973201	2.54192393004028	1.94248291545562	1.40029601816592	0.920034491298781	0.509863045202346	0.228046417093069	0.313548927527747	0.546275901997241	0.756565906072537	0.926143628572301	1.05237919677944	1.13556074974096	1.17729549496988	1.18025055091276	1.14801466435534	1.08486327293197	0.995443748025197	0.884471844032722	0.7565272025018	0.615983766097383	0.467046187628529	0.313832192250405	0.160568104924585
26	0.257916005224685	0.322156330556534	0.453777251564045	0.688621869786379	1.04534973413397	1.53162166550657	2.14734344406721	2.88362664871573	3.72152636340018	4.63191619464813	5.5767284174592	6.51145910419722	7.38865656680501	8.16196824186255	8.79023051795646	9.24107127363067	9.49356504093296	9.53962587659822	9.38401686608334	9.04306155156605	8.54232430294445	7.91365392147925	7.19204088812984	6.41272239059435	5.60889400419619	4.81027816370194	4.04269162812172	3.32868415870397	2.68930175697432	2.14690579368694	1.72784813512784	1.45923121000671	1.34940080171538	1.36498024165012	1.4455819966344	1.53912336014387	1.6144260677852	1.65666988507393	1.66106973596926	1.62866158991806	1.56369073360023	1.47187813624861	1.35924988594907	1.23148233725724	1.09380115154699	0.951444311175887	0.810651021975633	0.680125623593426	0.572686888942868
27	0.0258189159330413	0.131020540926201	0.357434271533775	0.693798702924506	1.1551508069881	1.75083466691611	2.4816514730576	3.33809852642693	4.29960269226458	5.3349297340295	6.40383652739255	7.45986107414164	8.4539706943181	9.33864870806975	10.0719232682205	10.6208450760277	10.9640034315815	11.0928160756402	11.0115091848581	10.7358864240138	10.291139759304	9.70905829464506	9.02503469497566	8.275252233862	7.49436634142758	6.71388220564513	5.96128275921026	5.25978543886355	4.62841074262114	4.08186590208451	3.62970156489237	3.27454638950882	3.01017225978049	2.82116708347259	2.68563433048763	2.5801961394105	2.4848671518635	2.38591218007685	2.27642742734059	2.1553342148699	2.02555737178226	1.89196483619612	1.75951674560481	1.63201231349538	1.51169716085165	1.39971786956817	1.29706281214581	1.20540938503054	1.1273502634699
28	0.458378613679538	0.664560926469651	0.969503421825916	1.39072983628315	1.93959348588554	2.62032683554188	3.42867232092499	4.35081098116535	5.36307322765828	6.4326715903567	7.51950197361459	8.57888792687935	9.56499205289542	10.4345082443919	11.1501971035743	11.6838447181407	12.0183085269538	12.1484466352339	12.0808827775657	11.8327096470407	11.4293542091446	10.9019049896991	10.2842295009487	9.61019558841963	8.91126364389527	8.21464639928679	7.54214454337705	6.90966374915526	6.32731341150204	5.79990648326183	5.32766093718918	4.90696951170644	4.53123019406272	4.19183531858983	3.87941558847144	3.58530954503572	3.30305747550781	3.02961092910427	2.76595294845026	2.51690363503169	2.28998360413132	2.09333793113859	1.93301258209766	1.8104166901586	1.72124668219553	1.65668179909542	1.60622332220117	1.56054123567157	1.51311683500342
29	1.20855909767047	1.57101142181422	2.02633690871934	2.5843653808484	3.24985215041781	4.02091057822778	4.8879054409199	5.83298186751231	6.83037037030587	7.84753532531003	8.84713024717081	9.78960725287362	10.6362232304493	11.3521132882849	11.9090790746436	12.2877719486545	12.4790337358068	12.4842752172747	12.3149016249517	11.990910389098	11.5388685217644	10.9895140637292	10.375219333163	9.72751735529951	9.07484987798858	8.4406695421756	7.84203155539472	7.28882692320459	6.78379653035506	6.32337619077111	5.8992558720285	5.50036366771401	5.1149088539848	4.73218277342797	4.34396967329231	3.9455676359769	3.53650443411615	3.12106013915072	2.70871427271399	2.31462181049656	1.96003114224945	1.67161576277899	1.47625078771389	1.38711015773924	1.3892241798973	1.44488572464117	1.51444986237063	1.56927136242848	1.59288737610349
30	2.27830139945558	2.79383355617647	3.3925987099499	4.07475659219357	4.83558388880036	5.6646609558424	6.545475434673	7.45557335821989	8.36733479849761	9.24937687083409	10.0685010755444	10.7920176829315	11.390212229263	11.8386821399552	12.1202746365409	12.2264030774079	12.1576021376181	11.9232892565809	11.5408111668017	11.0339479937149	10.4311025747972	9.76340372820265	9.0628927231868	8.36084905945467	7.68617209834306	7.0636286141977	6.51180388980206	6.04086535775609	5.65074490591559	5.33073751836582	5.0612690149534	4.81760863983955	4.5743268515451	4.30914335868736	4.00542521729884	3.6533092973565	3.24979164229558	2.79816520186461	2.30709355359197	1.78953368086102	1.26179612853032	0.743952252348363	0.277909345980863	0.295744948693843	0.676132217121254	1.01564480585992	1.28599495477566	1.4792805869596	1.59298806003508
31	3.51309973041038	4.14672700727322	4.84437342950668	5.59787108343016	6.39451031308613	7.21691320857531	8.04330307199697	8.84822579421028	9.60373089579032	10.2809609799016	10.8520363950258	11.2920668265188	11.5810834794805	11.7056731058948	11.6601137286491	11.4468624061142	11.0763237257464	10.5659253276836	9.93863146968928	9.22112287448505	8.44194490885268	7.62996000438095	6.81341712728995	6.01985013405982	5.27679697264155	4.61288944495738	4.05800738562296	3.63997613408534	3.37541084850392	3.25763887261078	3.25269256359942	3.30998656294919	3.37868777919815	3.41826385457455	3.40161546503001	3.31446861245984	3.15384984614031	2.92674431236161	2.6492395067157	2.34625466122416	2.05167405146753	1.80725765955919	1.65497555783646	1.61721642585586	1.67846434468309	1.7947870339248	1.91987472042747	2.01940226496613	2.0722344326365
32	4.69357860276639	5.39286809753161	6.13163172377538	6.89559232693949	7.6666379117337	8.42319821657104	9.14097884473005	9.79405367061552	10.3562746762388	10.8029140649886	11.1124123311463	11.2680742170692	11.2595378117431	11.0838444292096	10.7459599440138	10.2586408815161	9.64159742856837	8.9199761309045	8.12226322376795	7.27779278861181	6.41413093243054	5.55469372423123	4.71702764927413	3.91220785844164	3.14577938352975	2.42072555803027	1.74396565062089	1.14458394705587	0.746068456334931	0.820468738583502	1.23698927994353	1.72077298221489	2.18226493533271	2.59013362555684	2.92942168439617	3.19341318610039	3.38184412537909	3.50019460894282	3.55883080999594	3.57165223390333	3.55418752726192	3.52127966701982	3.48472913764594	3.4514680850028	3.4228406589717	3.39523460416475	3.3617867828298	3.31452342605896	3.24630911774698
33	5.66916700510292	6.39222282989524	7.13223921067427	7.87133954064793	8.58866899084125	9.26108697702628	9.86415318888272	10.373373142203	10.7656375691463	11.0207608058733	11.1230006576113	11.0624296029701	10.8360272034276	10.4483772054554	9.91187911685283	9.24641996875208	8.47849248708284	7.63978421921425	6.76529048939117	5.89101556252624	5.05132162534692	4.27598986002359	3.58715854672702	2.99667174707754	2.50513600258685	2.10476723343636	1.78772219598015	1.55878830068825	1.44449190907668	1.48007166816312	1.67170029676418	1.98440950461125	2.36979076106518	2.78670184506803	3.20452499798449	3.60122532854855	3.96153969254031	4.27578571455195	4.53893100490667	4.74968202501002	4.90952674084834	5.021770524851	5.09065057047324	5.12061741518475	5.1158462200926	5.07999833653892	5.01620959706324	4.92724833977071	4.81577057952716
34	6.44791086003309	7.18780719299684	7.9302280638844	8.65579879660159	9.34292958134305	9.96863615577329	10.5095715849214	10.9432183018359	11.2491688383159	11.4104075714688	11.4144966565475	11.254568835164	10.9300388544492	10.4469636369427	9.81800794519931	9.06200523584027	8.20314080113743	7.26982550036998	6.29337664452201	5.30669136602802	4.34322719914005	3.43690584288291	2.62430888301304	1.9520663083163	1.49083978874082	1.32345857468235	1.43980660459553	1.71656937693285	2.05612908191081	2.4202182057329	2.7994735478611	3.19277260393607	3.59840978172262	4.01129530175788	4.42305083437551	4.82330702318227	5.20124222425791	5.546887033747	5.85202717796584	6.11070065091798	6.31935397170483	6.47674189556206	6.58365235198144	6.6425272537658	6.65703596178699	6.63164421055943	6.57120856309782	6.4806156835639	6.36447704549003
35	7.19931832897342	7.99012053916509	8.77946975774976	9.54799469432706	10.2746976492992	10.9377585789834	11.515473367438	11.9872753747829	12.3347779159423	12.5427685319187	12.6000848993517	12.5003076228623	12.2422170089421	11.8299786906162	11.2730457039021	10.5857913023258	9.78691704379945	8.89871596667799	7.94631681701911	6.95710787417245	5.9606751160578	4.98987022184284	4.08417814412186	3.29721570892269	2.70779860698021	2.41449159441033	2.46638067804985	2.79244649652688	3.26991074595138	3.80936415100431	4.36215218719068	4.90329284344585	5.41924853458744	5.90169905038138	6.34465410565435	6.74325005989541	7.09339587068906	7.3918321452562	7.63635575032282	7.8260620079161	7.9615173305095	8.04481634652876	8.07950650417443	8.07038320518483	8.02317187944058	7.94412184620757	7.83954184228991	7.71530988492615	7.57639127671695
36	8.19967125975396	9.10300695124886	10.0101160130119	10.9027296214713	11.7614102138384	12.5662690113538	13.2977669657052	13.9375578274917	14.4693266439987	14.8795752118201	15.1583082676086	15.2995805241043	15.3018746197874	15.1682927457679	14.906558770194	14.5288412642372	14.0514186303656	13.4942126907962	12.8802131908847	12.2347990242224	11.5849301176156	10.9581397973002	10.3812181372642	9.87848391917026	9.46965957154028	9.16762662521516	8.97666041638217	8.89186354395407	8.90019555024848	8.98283763459905	9.11810190846266	9.28405606600768	9.4603959757528	9.62951559978643	9.77696490262905	9.89153729615297	9.96517597668898	9.99281219374429	9.97218640566098	9.90366431988756	9.79004013934136	9.63631218096221	9.44941549451716	9.23789804843999	9.01152917044646	8.78083088327763	8.55652635699318	8.3489087167672	8.16715237339613
37	9.7683240425143	10.8464190123403	11.937911549017	13.0259809232948	14.0929159170798	15.1207161840813	16.0917439897449	16.9893936952086	17.7987433854493	18.5071524628975	19.1047709777341	19.5849308540079	19.9443956686217	20.1834537095992	20.3058479897107	20.3185459649139	20.2313601918787	20.0564385065656	19.8076482384604	19.4998835463348	19.1483285281005	18.767711819201	18.3715912890509	17.9717099626387	17.5774653789583	17.1955324042555	16.8296720265037	16.4807447759659	16.1469280704108	15.8241152442826	15.5064550060562	15.1869779100623	14.8582533233552	14.5130257012419	14.1447900179261	13.748279526268	13.319851918016	12.857771034561	12.362390408624	11.8362527112019	11.2841263492068	10.7130072025369	10.1321188063423	9.55294501945233	8.98931857539956	8.45755474628259	7.97654471236853	7.56759704360878	7.25366825086718
38	12.1858675584436	13.469829615596	14.7729175102976	16.0788501576791	17.3705381026685	18.6305823027418	19.8418061805944	20.9877960378572	22.0534231732768	23.0253209375233	23.8922915764214	24.645621028868	25.2792846853646	25.7900331838927	26.1773542240478	26.4433136473467	26.5922861558708	26.6305925237781	26.5660655446559	26.4075708834345	26.1645112072548	25.846342327158	25.4621285991032	25.0201616463016	24.5276618275911	23.9905761317231	23.4134797288709	22.7995816898777	22.1508288164345	21.4680955012698	20.751442386196	20.0004225616706	19.214411327825	18.3929342117649	17.5359680476456	16.6441914788481	15.7191642431025	14.7634191164369	13.7804566241572	12.7746410543009	11.7510079295835	10.7150099374411	9.67225462917109	8.62833245469317	7.58892084363615	6.56053916794166	5.55278804321202	4.58411198508623	3.69626905633942
39	15.5716870468466	17.0401993882243	18.5208101441968	19.9962717762942	21.4486012447767	22.8595376241377	24.2110301642912	25.4857374604773	26.6675167905533	27.7418820985076	28.696409624988	29.5210718230567	30.2084829014384	30.7540430036783	31.1559725111055	31.4152330711846	31.5353375039987	31.5220565215432	31.3830359889396	31.1273440207301	30.7649722487626	30.3063197580333	29.7616910154265	29.1408401000806	28.4525921726773	27.7045690093655	26.9030384713587	26.0528983051278	25.1577934808094	24.220354608276	23.2425342591403	22.2260096075575	21.1726146197556	20.0847634125304	18.9658280899355	17.8204386212477	16.6546782295455	15.4761545723704	14.2939345195758	13.1183394041314	11.9606108048241	10.8324796223774	9.74571337257023	8.71179491967716	7.74202544042988	6.84857507884369	6.04732859406611	5.36360371959646	4.84098497329492
40	19.8131221057339	21.3953911821106	22.966106300567	24.5061935419606	25.9960998372025	27.4162649809818	28.7476238648254	29.9721223123	31.0732281002285	32.0364175874166	32.8496179167318	33.50358504775	33.9921989294321	34.3126589314272	34.4655652104736	34.4548750004227	34.2877269183808	33.9741313588334	33.5265310296144	32.95924280698	32.2878004235846	31.5282269219734	30.6962757905088	29.8066891620271	28.8725286551438	27.9046371182689	26.9112854118444	25.8980459276587	24.8679139664064	23.8216717935541	22.75846263969	21.6765185404885	20.5739714944271	19.4496746077627	18.3039686324324	17.1393472747726	15.9609985158757	14.7772258279038	13.5997803417023	12.4441605534572	11.3299545714347	10.2812938453695	9.32741064983159	8.50305029290636	7.84797691758755	7.4041769141021	7.20959545793824	7.28992185244997	7.65387277082031
41	24.6889296234418	26.2966741867952	27.8569648928456	29.3491817280241	30.752666513718	32.0472165159896	33.2136032882945	34.2341019483495	35.0930145388551	35.7771700268238	36.2763828953315	36.5838521800814	36.6964831719631	36.6151147831096	36.3446366696701	35.8939815249746	35.2759794363829	34.5070628613447	33.6068128258077	32.597339882548	31.5024981126628	30.3469384187384	29.1550202956054	27.9496207284264	26.7509050893288	25.5751551590147	24.433776540148	23.3326202895059	22.2717390465257	21.2456491956207	20.2440928636628	19.253206145739	18.2569296744405	17.2384662765333	16.1816044352608	15.0717754682522	13.8967777794886	12.647166175819	11.3163610668997	9.9005908754279	8.39888451956475	6.81364112864408	5.15358260090423	3.44819269775048	1.85121112880924	1.50119244978346	3.09065357101128	5.16138767651194	7.41703828155047
42	30.1436572723908	31.7202092772956	33.2108529518759	34.5943515124909	35.8498862502174	36.9575387209221	37.8987891908442	38.6570189856987	39.2180035709252	39.5703828109106	39.7060949512921	39.6207614476013	39.3140107935583	38.7897308984274	38.0562411665757	37.1263769811305	36.0174803766288	34.7512906859889	33.3537269809267	31.8545490163269	30.2868737912998	28.6865097382677	27.0910505774676	25.5386509693015	24.066399624679	22.708237866787	21.4924766439527	20.4391632946682	19.5578043734052	18.846132278011	18.29052884863	17.8683070135023	17.5514635927069	17.3110845823133	17.1215378200302	16.9638726041826	16.828219998178	16.7152388268781	16.6367067096724	16.6152514323642	16.6830517838005	16.8792446407756	17.2459199488331	17.8230655177822	18.6434855147557	19.7290881710635	21.0895738633093	22.7235736127118	24.6213683697209
43	36.4613870353987	38.0134662752347	39.4462391778827	40.7383903759477	41.8692764919249	42.8193507728054	43.5705933973775	44.1069375284307	44.4146809461816	44.4828732937401	44.303669660481	43.8726425043036	43.1890458683677	42.256028618816	41.0807972200198	39.6747336861776	38.0534812929557	36.2370201606253	34.2497680690664	32.1207604061993	29.8839887409506	27.5790107542811	25.2519799242077	22.9572564257684	20.759670100659	18.7370988894281	16.9818738755126	15.5972240013689	14.6827274158194	14.3061843086828	14.4741727209378	15.1259255656169	16.1585536399609	17.4624527641764	18.9445782373783	20.535909051349	22.189821053243	23.8774971853635	25.5832830832539	27.3008506380253	29.0302192404181	30.7754738103561	32.5430176517151	34.3402442952002	36.1745532863343	38.0526590874966	39.9801519428621	41.9612700975347	43.998839484463
44	44.221887200979	45.819685810324	47.2725122167583	48.558839899641	49.6578211518917	50.5496359513092	51.2158393859451	51.639699672794	51.8065186265017	51.7039264871609	51.3221433168981	50.6541997297158	49.6961105260293	48.4469958531189	46.9091457895361	45.0880257357893	42.9922216672518	40.633326162038	38.0257681849382	35.1865920024614	32.1351936485217	28.8930279237526	25.4833073748178	21.9307341087333	18.2613591032541	14.5028439242925	10.6861629565797	6.85438181444367	3.13838761165243	1.78562486471523	5.16452601900474	8.90576292788703	12.6307683691297	16.2872613578758	19.8509512637007	23.3050025011744	26.636242875016	29.8340722485362	32.8900348275365	35.7976019115003	38.5520389017341	41.1503178111683	43.5910634827815	45.8745298920263	48.0026041373764	49.9788339874078	51.808471737623	53.4985234260424	55.0577886863759
45	54.402466461757	56.2130164775649	57.8698564106949	59.3525077034984	60.6413147231474	61.7177817250096	62.5649174838045	63.1675840527824	63.5128466378252	63.5903224503369	63.3925277078243	62.9152237815281	62.1577659676993	61.1234616291589	59.8199486761466	58.2596106618477	56.4600511504551	54.4446570602904	52.243286981536	49.8931223819229	47.4397088916191	44.9381744549729	42.4545093495074	40.0665798505168	37.8641681586776	35.9467968982383	34.4176573082033	33.3723186362468	32.8830002956698	32.9829109255299	33.6577098232221	34.8488058366902	36.4666882474017	38.4075969436405	40.5673425064819	42.8497916512271	45.1706176612247	47.4580293663039	49.6520100175384	51.7030392493801	53.5707963483262	55.2230497922685	56.6347874549442	57.7875761310288	58.6691165049943	59.2729565063581	59.5983300573973	59.650093840352	59.4387392969758
46	68.740639963812	71.1071121570557	73.3449685093054	75.4374240352177	77.3687879877133	79.1247822741572	80.6928649411996	82.0625540355933	83.2257465878208	84.1770267979634	84.9139566692131	85.4373412595285	85.7514593209564	85.8642482828879	85.7874302431651	85.5365628483736	85.1309957746233	84.5937102631495	83.951016425206	83.2320818228943	82.4682666421473	81.6922474818915	80.9369253385144	80.234135102419	79.613203499779	79.0994368566335	78.7126529323274	78.4658932849112	78.3644548712629	78.4053560589713	78.5773041645839	78.8611683376446	79.2308978613866	79.654776634666	80.0968793375863	80.5185951525469	80.8801054189115	81.1417330897713	81.2651152935285	81.2141792353031	80.9559229750439	80.4610159133468	79.7042403862221	78.6647975403338	77.3264995100927	75.6778673524047	73.7121512693426	71.4272870350228	68.825800650574
47	89.2659633739081	92.6471777413991	95.9533626196582	99.1707364377232	102.286297675024	105.288017377753	108.165021774984	110.907759989653	113.508151613245	115.959708790607	118.257627471077	120.398842657053	122.382042857848	124.207639574358	125.877688536687	127.395760625491	128.766761948954	129.996704421738	131.0924303709	132.061297109185	132.910829955617	133.648354686844	134.280622668301	134.81344371261	135.251342811046	135.597257078832	135.852288406767	136.015525376697	136.083945049396	136.052401463058	135.913703383458	135.658779383038	135.276924072986	134.756115612242	134.083391734711	133.245269629433	132.228194123054	131.01899869179	129.605364735697	127.976266099487	126.122387825095	124.036510387485	121.713853042882	119.152372293827	116.353013776252	113.319918066333	110.060582985528	106.58598696727	102.910679960282
48	116.705594553034	121.451259913374	126.177061649769	130.869059864524	135.513421900325	140.096522985216	144.605040823526	149.026042169925	153.347059563616	157.556156604411	161.64198042176	165.593800319464	169.401531967471	173.055746949641	176.547667951367	179.869150368889	183.012651625862	185.971189972314	188.738294995237	191.307952466476	193.674546470501	195.832801972258	197.777731086684	199.504586284548	201.008823607505	202.286078668786	203.33215779198	204.143046103103	204.714933761144	205.044260815513	205.12778044492	204.96263959276	204.546475300751	203.877524384818	202.95474352098	201.777936335131	200.347883733669	198.666473480456	196.736824921054	194.563404773528	192.152130036657	189.510454297268	186.647434031755	183.573771873812	180.30183424154	176.845641163745	173.220826600504	169.444568003346	165.535484296624
49	149.451125153204	155.645408311589	161.858783244594	168.075535176267	174.279568376468	180.454481264974	186.583642862534	192.650269885447	198.637503819973	204.528487367506	210.306439719104	215.954730196485	221.456949883124	226.796980960507	231.959063557544	236.927860011806	241.688516526194	246.226722280109	250.528766117001	254.581590977332	258.37284627517	261.890938426184	265.125079723718	268.065335727901	270.702671281178	273.028995193861	275.037203557901	276.721221549283	278.076043473199	279.097770695859	279.783646997219	280.132090774914	280.142723436071	279.81639323515	279.15519375656	278.162476204275	276.842854649871	275.202203407477	273.247645750347	270.987533259553	268.431415200041	265.589997451852	262.47509068226	259.099547625335	255.477189535244	251.622722094554	247.551641284286	243.280129953592	238.824946058466
50	183.742038096672	191.165279497282	198.62431506141	206.101678170493	213.579301345164	221.038587642118	228.460486608192	235.825574338956	243.11413715866	250.306258412515	257.381907840881	264.321032988107	271.103652086076	277.709947843912	284.120361570431	290.315687054477	296.277163629993	301.986567857231	307.426303258626	312.579487557386	317.430036878554	321.96274638611	326.163366845638	330.018676620121	333.516548626784	336.646011805662	339.397306676063	341.76193458548	343.732700287215	345.30374751812	346.470587286905	347.230118626441	347.580641610698	347.52186248837	347.054890840846	346.182228731865	344.907751879529	343.236682948036	341.175557125845	338.732180228302	335.9155796352	332.73594844627	329.204583309142	325.333816443715	321.136942452822	316.628140570364	311.822393053428	306.735400473015	301.383494697785
51	214.524469601634	222.692440663991	230.889800911902	239.098080137574	247.298182246188	255.470455284984	263.594766448952	271.650581663635	279.617049301582	287.47308754829	295.197474896303	302.768943213087	310.166272799585	317.368388832321	324.354458562954	331.103988635311	337.596921871523	343.813732875985	349.735521808498	355.344105686318	360.62210658869	365.553036156905	370.121375807699	374.312652107869	378.113506792944	381.51176095243	384.496472948188	387.057989680483	389.18799086781	390.879526061202	392.127044170934	392.926415342776	393.274945081641	393.171380582039	392.61590928662	391.610149755544	390.157134989932	388.261288411551	385.928392757523	383.165552202758	379.981148073193	376.384788559527	372.387252883216	368.000430403764	363.237255188372	358.111636591467	352.63838641227	346.833143213289	340.712294391189
52	236.805213617323	245.100521246937	253.400916965188	261.688150564318	269.943457212508	278.147624638293	286.281064500859	294.323887578438	302.255982369503	310.05709666679	317.706921632607	325.185177875895	332.471703007404	339.546540129393	346.390026700766	352.982883207745	359.30630106415	365.342029164335	371.072458515776	376.480704387352	381.550685423322	386.267199191987	390.615993661625	394.583834124606	398.158565123098	401.329166966375	404.08580646996	406.419881590413	408.324059675935	409.792309101822	410.819924110538	411.403542728393	411.541157683911	411.232120306499	410.477137437373	409.278261437415	407.638873428146	405.563659951813	403.058583284271	400.13084567933	396.78884786526	393.042142152662	388.901380547694	384.378258295342	379.485453303793	374.236561922831	368.646031566379	362.729090681774	356.501676576058
53	247.421487242192	255.253347353358	263.059323973821	270.822740345536	278.526589959902	286.153597788022	293.686284432257	301.107032869505	308.398157430301	315.541974633827	322.52087547758	329.317398762059	335.914305015485	342.29465057169	348.441861345786	354.33980584749	359.972866970865	365.32601210202	370.384861092858	375.135751659381	379.565801777224	383.662968664928	387.416103966882	390.815004772631	393.850460137236	396.514292798288	398.799395818791	400.699763921136	402.210519315458	403.327931865472	404.049433476075	404.373626629148	404.300287036808	403.830360424339	402.965953497866	401.710319194118	400.067836350919	398.043983977042	395.645310338364	392.879397113513	389.754818906143	386.281098432194	382.468657728862	378.328765757165	373.873482791805	369.115602010252	364.068588707586	358.746517574357	353.164008481696
[truncated: 70 more columns]
