# Supplementary material for: Reconstructing spruce budworm outbreak severity: a comparison of paleoecological and tree-ring signals
Source: PLoS One. 2025 Aug 12;20(8):e0329406. doi: 10.1371/journal.pone.0329406 (PMC12342301; doi:10.1371/journal.pone.0329406)
Supplement: S8 Dataset — (ZIP) [file pone.0329406.s008.zip › BoisJoli wavelet data/Cross-wavelet_Lepidopteran_scales_Percent_defoliation/cross_wavelet_significance.txt]

V1	V2	V3	V4	V5	V6	V7	V8	V9	V10	V11	V12	V13	V14	V15	V16	V17	V18	V19	V20	V21	V22	V23	V24	V25	V26	V27	V28	V29	V30	V31	V32	V33	V34	V35	V36	V37	V38	V39	V40	V41	V42	V43	V44	V45	V46	V47	V48	V49	V50
1	0.370000297972486	0.28937592666491	0.181373465200697	0.0952558831130823	0.0456972776633702	0.0228742707844905	0.0135373818500784	0.00991563929375625	0.00857272987656191	0.00778080052772407	0.00683730842484396	0.0056292655055133	0.00420805785759921	0.00299808212997062	0.00242497753085201	0.00214660057811319	0.00180924661721322	0.00193147859489752	0.00253691339698897	0.00284801635329668	0.0029409231576136	0.00301635091260671	0.002985374910393	0.00274722203171772	0.00237796078818492	0.00195487766303892	0.00164741628077974	0.00157964143574492	0.00166198820110198	0.001772245560569	0.00183082299587391	0.00177358211381091	0.00161216189960626	0.00141384680467797	0.00115656556442008	0.000894087422398515	0.00084579835867268	0.00098684468594527	0.00118643105608489	0.00136122416537459	0.00140193922243685	0.00127606338467266	0.00109948203316634	0.00101495018914441	0.00108201427658416	0.00124265025179447	0.00137009106694661	0.00137969008487333	0.00123034305325728
2	0.50101961555473	0.382194450081767	0.225721118900129	0.105887573005932	0.042144015736573	0.016668323352139	0.00829570034727672	0.00598829891346534	0.00570018545817083	0.00563950294104987	0.00521538279774013	0.00437605722480886	0.00310159747623094	0.00185814554194267	0.00147305135803931	0.00139096061646715	0.000904895058794455	0.00112244904415397	0.00198574122468084	0.00226774598524968	0.00225876477217068	0.00232104724256119	0.0023778936966324	0.00218019449694921	0.00181305912419237	0.00137077964895457	0.00104336300417148	0.00100973705968166	0.00115633341710306	0.00132619886034382	0.00142092025157502	0.00137570540843901	0.00123258721408996	0.00106680171266344	0.000816574570575292	0.000510392896290183	0.000467213703121936	0.000647676843627699	0.000879035794073883	0.00108398801739951	0.00112988954608799	0.000971334492657478	0.000745582342591317	0.000633963398474144	0.00072953216280337	0.000936861984785971	0.00109858661974059	0.00113181793729213	0.000991525932374878
3	0.600553257029197	0.448162871119478	0.250582546378161	0.104832402206627	0.0330352596533477	0.00855923976450613	0.00272223028245065	0.00195831223624055	0.0025232020761394	0.00294981377490338	0.00299664554997993	0.00269066283940464	0.00186389810271379	0.000709577843442079	0.000558268743063325	0.000790477442094096	0.000391112308830899	0.000704877926840112	0.00141222561586712	0.00146799318342083	0.00125291078752407	0.00125230794019516	0.00144893351018147	0.00134156473025309	0.00105180032152617	0.000689740907478968	0.000397876691209941	0.000393114429751825	0.000568514017312902	0.000752454897001266	0.000843585611934725	0.000797507575597	0.000701607016213772	0.000621732756272726	0.000456646949168095	0.000171641363425167	0.000134614840490972	0.000303584552510385	0.00050179069188256	0.000688121781552295	0.000728896318247869	0.000572734735778942	0.000346692906804794	0.000216085015249636	0.000334797515075084	0.000538701584872921	0.000688738607019344	0.000737133313998689	0.000647029947670402
4	0.651308484167112	0.479850355974646	0.259659326756061	0.10111138248317	0.0269059695954691	0.00419812655462959	0.000334998898332878	0.000231819301288379	0.000780799791296868	0.00111142595564778	0.00129477404869468	0.00139261011397338	0.00113779975162542	0.000489567321826806	0.000343748438682835	0.000599680771712534	0.000715859224951506	0.000928136968677518	0.00106793390345049	0.000859427202955851	0.000477064285692468	0.000365481631836461	0.000721436261493682	0.000675063147135484	0.00048606369461367	0.000269291771730725	8.01013020718771e-05	7.0869611629677e-05	0.000212507454433385	0.000349921384243374	0.000395500171300151	0.00032789869113009	0.000281074479587155	0.000293376238119142	0.000249315615345068	0.000102856893674894	5.04525070243115e-05	0.000117395842757704	0.000240133453882385	0.00037204448194457	0.000402268629781031	0.000286078049585292	0.000133539036083205	1.29373125930531e-05	0.000128777816454538	0.000253956012387716	0.000347094918416686	0.000390815304914553	0.00035113496213429
5	0.658155138406554	0.485407814407066	0.263210697930891	0.103041239575934	0.0280857158790039	0.005004453044583	0.000597417475876084	0.000238680240591112	0.000264142244044117	0.000299238071149665	0.000417009473376852	0.000681673032639502	0.000797981989666119	0.000605844440838137	0.000460419266546381	0.000599200388042598	0.000882660852063552	0.00102442876735444	0.000846937242430991	0.000557086232125464	0.000359876643884454	0.000284610641005043	0.000423237361959462	0.000324545606458985	0.000203440440582714	0.000102680064846876	3.27113644494636e-05	4.60109949740669e-05	9.50296978825109e-05	0.000168079990506145	0.000172088161267956	8.04451362880499e-05	6.53897897626307e-05	0.000127571899098238	0.000159431983590006	0.00010315503950622	1.84300224918972e-05	5.70243587130343e-05	0.000115618544399258	0.000194351491967333	0.000216087998687374	0.000142093911940863	6.54090507276079e-05	4.54186933293501e-05	6.87153072342906e-05	0.000108363581073347	0.000147338145894941	0.000178129783668042	0.000159102531623148
6	0.638392124111409	0.47755443857959	0.267470566110495	0.111234627464156	0.0339814039002717	0.00764584010972505	0.00147106600934845	0.000419990088715699	0.000149653300910887	9.7462089594136e-06	0.000148717734512873	0.000410419972646226	0.000595016328707579	0.00049770992139858	0.00032698326714843	0.000543942574934601	0.000894331251074965	0.000970385480223102	0.000649963339162103	0.000358520403459954	0.000406990168349691	0.000449054708629302	0.000370077258423178	0.000180475476807533	8.74056846687341e-05	6.15369704048706e-05	2.71680040258445e-05	3.84182027929597e-05	5.30806017777964e-05	0.000104794117078115	0.000109649289646714	5.98799281660827e-05	4.30637900966559e-05	6.99376705923967e-05	0.000127260897282281	0.000128527101436218	8.71453182582881e-05	6.12045286022621e-05	5.82131152602717e-05	0.000110043759524968	0.000131604942216872	8.45344705988834e-05	2.3981481422423e-05	1.20229926688045e-05	2.89620278629825e-05	3.86318681823544e-05	5.4314426704088e-05	7.9617640648132e-05	7.37878624541155e-05
7	0.6079764550724	0.464880011530559	0.272998318127272	0.122670515167583	0.0418185670429105	0.0104560555102138	0.00166955286539002	0.000344297471345826	0.000206946667725208	9.63249223205954e-05	0.000166170379979497	0.000342566811049552	0.000470701688858056	0.000322365647513162	7.00643335035557e-05	0.000472033078206309	0.000835457128061093	0.000870180505971564	0.000471752157074286	0.000103873162694483	0.000349975004389831	0.000481877699060452	0.000376571224088997	0.000145188036744688	1.85468927671149e-05	6.20226811252361e-05	6.04404106855519e-05	3.65292989380494e-05	2.63464469451003e-05	9.03312562652257e-05	0.000105302239744864	7.90893244052133e-05	4.21832245670614e-05	4.11342333285956e-05	0.000128330282518858	0.000169418077998752	0.000137206672747632	6.55678113808981e-05	1.09951341186518e-05	7.03928398656628e-05	9.90279587109438e-05	7.47978441785254e-05	3.49525964039122e-05	1.69361683901131e-05	1.38265945317164e-05	9.02575220267568e-06	1.92820717183363e-05	4.38732008760192e-05	5.66660568957951e-05
8	0.575947295676819	0.451358235336641	0.279056650741774	0.135974880614029	0.0520554032303284	0.0153428392880369	0.00316526969044263	0.00044258942138454	0.000249613479256435	3.30136959008355e-05	0.000134392221735233	0.000298580525901738	0.000417976374578302	0.000319926865290388	0.000266775191852572	0.000467521302809462	0.000769870724220889	0.000813348288720907	0.000442452413466088	0.000156504229233778	0.000319160021675518	0.00048607296211736	0.000427024692720251	0.000210820825679129	7.02634349694062e-05	6.50365174146703e-05	7.24742557460821e-05	5.56517298751475e-05	5.98308443402485e-05	0.000107659466622063	0.000111270861866401	8.20214699746129e-05	5.27272266588226e-05	6.0890980367713e-05	0.000161277160892021	0.000219672209811968	0.000183244801954977	9.39761432377301e-05	4.02599164732294e-05	6.21391587830119e-05	9.02112182129434e-05	7.62249141233263e-05	4.03768022680031e-05	1.78057602656288e-05	9.65871676988599e-06	3.68157729195527e-06	1.18331329988338e-05	3.33242631663888e-05	5.34365555217495e-05
9	0.545890249412448	0.438505068516849	0.28523586951648	0.150586393481874	0.0650074183103161	0.0232879003591745	0.00711516044437756	0.0020184189676198	0.000620040520382112	0.000186250931085536	0.000126404334908787	0.000271494332563559	0.000466229909676424	0.000508170118021583	0.000429975769810496	0.000365493406603352	0.000705938000740798	0.000867660629311597	0.000599113632417765	0.000295382026246103	0.000290610177285799	0.000511448108440091	0.000531396195338931	0.000340063627494665	0.000152446510445332	7.09367789004078e-05	8.58425200033265e-05	0.000111427279960707	0.000136482085801648	0.000154859295320772	0.000122402809503632	7.25221516934264e-05	9.39567550110187e-05	0.000152454738049624	0.000249122785443009	0.000303009143099934	0.00025060968123309	0.000135371150380321	5.72779477032231e-05	7.22025992395745e-05	9.89986621417311e-05	8.30659768513989e-05	4.08789136266475e-05	1.11714075243681e-05	6.50611390225503e-06	5.2329179837582e-06	1.16172712451552e-05	3.40393761702735e-05	5.45400162522145e-05
10	0.518620157704107	0.426401215980802	0.290545779534	0.16468076808898	0.0785847658790992	0.0324126872985943	0.0120536949030757	0.00427127947189052	0.00152527558587479	0.00053384814009877	0.000103354071282138	0.000294653882142633	0.000646592610034873	0.000812511080353408	0.000624751749886325	5.67458954012246e-05	0.000723646803801163	0.00110386390307611	0.000919634945848247	0.000416229537117831	0.000162096722086708	0.000608951167283652	0.000729153484884508	0.000542700851176443	0.000262272485864514	3.90414636057125e-05	0.00010657417021748	0.000196264385581043	0.000245043165396847	0.000239007579389577	0.000153519092445904	6.31120123066497e-06	0.000151112641179153	0.000296023409720663	0.000418356513834894	0.000459605244052974	0.00037270668073276	0.000197962019495401	2.58462135996186e-05	8.99210198456888e-05	0.000132602941622618	0.000109269692411333	5.62352095269813e-05	1.6201407316463e-05	1.78076545270399e-06	4.11440064975622e-06	2.05608255571584e-05	4.73882877475203e-05	6.57253533891856e-05
11	0.493871307618703	0.414470082726245	0.293744641745598	0.176162176407681	0.0902648656844196	0.0405032526921298	0.0165845091435525	0.00650980002701912	0.00267007239761689	0.00123939310247017	0.000557689785854718	0.000592451296231018	0.00111264167212983	0.00146350260124267	0.00138524732004943	0.00110392719913134	0.00140349422468058	0.00182226949168906	0.00171281628805115	0.00119181744986514	0.000878562860418673	0.0011009561931225	0.00120190297900663	0.000972753082841195	0.000595529286517154	0.000310769685835599	0.000290746400530326	0.000387909650437837	0.000447136693109843	0.000426491948959194	0.000324932743302251	0.000249772612994696	0.000378050947195433	0.000585734060795468	0.000743125368569831	0.000772795557830878	0.000644188747141683	0.000415005695390806	0.000228809974727256	0.000214305235458582	0.000228103947810792	0.000179541539858667	0.000101477117450143	3.9632689057761e-05	7.57212144511949e-06	1.64934248729433e-05	4.48016205112441e-05	7.97449206927651e-05	0.000100752893318992
12	0.471378227429122	0.402622801119598	0.294762131799291	0.184629288931379	0.0992488462650097	0.0465868617016473	0.0198478071105872	0.00790070218646885	0.0030980235779847	0.00200072904440396	0.00188281359115846	0.00196581774210513	0.00248232266064651	0.00308788596849656	0.00339058768529687	0.00345953385615652	0.00365495794977985	0.00389289647199053	0.00377327637514623	0.00329523217920143	0.00285834557208267	0.0026673809788334	0.00245757401653781	0.00203498437573955	0.00151270314450163	0.00110799499422469	0.000933025417328642	0.000916198536626799	0.000929470498525394	0.000906825935734797	0.000858539539381342	0.000872361748525435	0.00102277244765077	0.00124691698131076	0.00141591746737884	0.00143106128241805	0.00126654395220509	0.000992300597604664	0.000741346176305967	0.000590729795891499	0.00047997982620341	0.000342392140252484	0.000192594786167733	7.47577449548203e-05	1.09129987522763e-05	3.07233510497919e-05	8.06277268897769e-05	0.00014179062279339	0.000188867772281783
13	0.451522718607618	0.391951459390714	0.295345614252393	0.191989203197602	0.107036276025818	0.0513792028818605	0.0221031542854811	0.00899058279809832	0.00254254884778492	0.00139110578043057	0.00369232667556253	0.00504895488088719	0.006128287418599	0.00719225101185511	0.00808821210663351	0.00869024557828685	0.00904258901376567	0.00912944556611263	0.00882681991468503	0.00814988986004296	0.00730698285046652	0.00645195291095952	0.00555896402357396	0.00459915962717823	0.00367455409398657	0.00293650740842217	0.00245723961620708	0.00219996098637786	0.00208258323405715	0.00204510754177472	0.00207435998611271	0.00219125644830488	0.00239939316564771	0.0026384811074204	0.00280216705847559	0.00279563393041419	0.00258674036507238	0.00222670563166378	0.00181595367042311	0.00142585307543338	0.00105992601195559	0.00070546716816942	0.000387301872762681	0.000155145170697983	4.6325542508575e-05	4.5837584283516e-05	0.00012926930425473	0.000254689489587571	0.000374437140819301
14	0.435356047235889	0.38449213828525	0.29853680045001	0.201887091942891	0.117207940593174	0.0573386464893715	0.0238627971448678	0.0105548035926666	0.00648647352060362	0.0056005050952447	0.00804001786227615	0.0113478870500318	0.0143021316226295	0.0167886087071668	0.018812465178028	0.0202749726842168	0.0210553152401865	0.0210745319462411	0.0203196363809415	0.0188853731007658	0.0169674935230686	0.0147799240661926	0.012500488059273	0.0102950389573036	0.00833524654030467	0.00675710045196006	0.00561418135581092	0.00488075095719436	0.00449066436457843	0.00437060583555821	0.00445366703153692	0.00467919183623521	0.00498113566298425	0.00527478758334741	0.00545898264437025	0.00543860248605869	0.00515865356942711	0.0046296562840966	0.00391966998806166	0.00311543381642789	0.00229216860468735	0.00151796645657252	0.000867300081483925	0.000409192300858311	0.00015980546442773	1.13307731746068e-05	0.000203721276607965	0.000466686393098298	0.000734156133162579
15	0.42407024713744	0.382342943284811	0.307499929990745	0.21856060195701	0.13503278916241	0.0700750812112934	0.027856495402255	0.00660083075670584	0.00881244394687757	0.0138768424121008	0.0188594954700569	0.0248577969651597	0.0311968939645276	0.0369786893572291	0.0416431348311619	0.0448783796990999	0.0464848153968535	0.0463599908124349	0.0445471030841947	0.0412644273834324	0.03688144583832	0.0318552142033729	0.0266610274708861	0.0217340478555261	0.0174174317534106	0.0139228581058843	0.0113248527260043	0.00959239981482501	0.00862809021039787	0.00828777576867943	0.00839492660213879	0.00877004700755778	0.00925679223125983	0.00972293091983901	0.010043389918687	0.0100910417103669	0.00975650879046248	0.00898928579845598	0.00782660852892134	0.00638744795879891	0.0048409829861431	0.00337061231654463	0.00214032902148527	0.00125637353423619	0.000721397469598537	0.000468295466392894	0.000584660708773389	0.000995205654459929	0.00148077388801395
16	0.418192894978082	0.386481763422898	0.323865634908133	0.244653550980312	0.16510581890644	0.0980057218508409	0.0495591996967605	0.0206287737661454	0.0153153497923577	0.0250862640320475	0.0368105357150114	0.0495606812854907	0.0628206010124481	0.0753290895540107	0.0857047634194279	0.0929094529006561	0.096368459060583	0.0959282159019221	0.0918040256083268	0.0845431555382025	0.0749666252227414	0.0640668114326158	0.0528709797579165	0.0422988972023848	0.0330473602970973	0.0255325035250703	0.0199065853545474	0.0161299131722638	0.0140304611795883	0.0133008106417935	0.0135167529452236	0.0142577918439201	0.0152134086989579	0.016178058202418	0.0169770334229999	0.0174078691358782	0.017254942799967	0.0163675283470436	0.0147384118462527	0.0125281899713294	0.0100252201188068	0.00756574238169106	0.00544587422917357	0.00384873670683425	0.00281223365146524	0.00228821265731426	0.00225540674561769	0.00265005541735206	0.00327183457566763
17	0.416867280668742	0.395701413920561	0.345950567992183	0.27790989193549	0.20489168432141	0.139332844319442	0.0897124658454987	0.0594680516689385	0.0481390852958323	0.0527588287309421	0.0686015658221596	0.0911501536515019	0.116617784325865	0.141534247175585	0.162767037798101	0.177848655205112	0.185259498378735	0.184511982748448	0.17606489258926	0.161147884625028	0.14154102265884	0.119319648766468	0.0965760221466208	0.075150868772433	0.0564246215580722	0.0412179062961319	0.029833899204215	0.0222271456400683	0.018144999919479	0.0169936665249289	0.0177555655762118	0.0194604646136366	0.0215453336610477	0.0237451942773917	0.0258402367840863	0.0275012450655626	0.0283184651775326	0.0279576596569849	0.0263139914225829	0.0235704498843773	0.0201433599484213	0.0165525767086523	0.0132743557427783	0.0106299586079531	0.00874837844903388	0.00761436336116651	0.0071475661728222	0.00721859062914508	0.00761947971452801
18	0.417967711663107	0.40696896174921	0.369237678379879	0.311196186960018	0.242756429993628	0.175040616358741	0.118385391516093	0.0819650985321391	0.0731549601773994	0.0891412126333282	0.120316299197	0.160736781341564	0.205725626449248	0.250032373247736	0.288282386203493	0.315856293029736	0.329607139717063	0.32825001184156	0.312393002091713	0.284268587394976	0.247266684141323	0.205369254700699	0.162571242931866	0.122363022705562	0.0873435813456844	0.0590247489363565	0.0378831709959115	0.023738297481932	0.0164037865137918	0.015246715383987	0.0176376523138202	0.0212674110283613	0.0254306029888188	0.0300430491561365	0.034910702284267	0.0394803623302562	0.0429793568351435	0.044728922407958	0.0444046368113018	0.0421333205357943	0.0384221373568978	0.0339778405861574	0.0294987310074546	0.0255144786458236	0.0223173616119835	0.0199824292632434	0.0184301764475872	0.0174763497553739	0.0168552970355387
19	0.419933950970514	0.418931019365091	0.392731011852342	0.343640061624335	0.276864277598759	0.199239708402763	0.117634319318055	0.0388139471133107	0.0473618573064018	0.122488168334666	0.199169827088548	0.276968639072954	0.35396668091161	0.425631477281799	0.485800655961278	0.528266056139775	0.548283199815731	0.543622201933834	0.514998640676662	0.465892968152399	0.401887711985025	0.329716026263721	0.25622700001223	0.187448163694589	0.127880286164186	0.0801058191249888	0.0447425099198222	0.0207651707147522	0.00672769901679294	0.0067615946354808	0.0122616958987456	0.017699919442765	0.0241772917260508	0.0323829014840825	0.0420104676831052	0.0519463889033482	0.0607631838766354	0.0672113956334432	0.0705581234070264	0.0707150781325796	0.0681634889773673	0.063739080389395	0.0583709651067594	0.05286230338803	0.0477639452796521	0.0433439841940142	0.039619730944929	0.0364107280046429	0.0333899037914969
20	0.424107990817603	0.436254663379596	0.427152722574405	0.396491099965326	0.346645833085039	0.283475460575	0.219248222975605	0.180930381914643	0.204142952934456	0.282307996751383	0.385937448639591	0.49804881640488	0.608588925895975	0.708804959183084	0.789966452728068	0.844013957398269	0.864883932337803	0.849759705528318	0.799776390001745	0.719969975106086	0.618500311030296	0.505354607099907	0.390829055317918	0.284092851551578	0.192081985569569	0.118879837146626	0.065650894279574	0.0311476387022757	0.0128914109924908	0.00760567069934499	0.00702687269580382	0.00954549470306133	0.0183711373294007	0.0320026738764134	0.0486136216648118	0.0662963922958999	0.0829715009714642	0.0967528504383128	0.106332276899068	0.111187402333974	0.111564737830896	0.108283617465095	0.102453686031993	0.0952002090048536	0.0874595222904876	0.0798637210854423	0.0727018739932062	0.0659361031533263	0.0592591283458376
21	0.431959442802394	0.464044797242244	0.484020593335213	0.491783309003458	0.4898699864054	0.484548851368024	0.486517208370449	0.50932591684368	0.563797672837353	0.651960950519798	0.766790252087922	0.896303701690784	1.0268696252834	1.14474032540672	1.23702641074913	1.29283158101297	1.30455558517749	1.26904112649691	1.1881933601409	1.06882683239628	0.921704139784208	0.759940271732848	0.597092557717303	0.44530648943173	0.313844404982801	0.208213271626098	0.129963087051004	0.0770726020352378	0.044716298008131	0.0264256155416862	0.0168179454618195	0.0167312456920743	0.027775885656713	0.0458659985445922	0.0684168117083428	0.0932051262141869	0.117647959440076	0.139166177607278	0.155692554237067	0.166018556482791	0.169896888054249	0.167925591846375	0.161294427205964	0.151484353063525	0.139987844213912	0.128082204148729	0.116664348697969	0.106159723375329	0.0965412310101575
22	0.434883474959503	0.489894739291762	0.544678961460156	0.600179848193503	0.658648493985576	0.72379752266678	0.800518097414844	0.893877247325266	1.00741519868931	1.14130527128997	1.29119085621289	1.44815305048349	1.59970488063028	1.73145247473797	1.82908695645324	1.88043073158833	1.87726442916541	1.81665022336953	1.70150586381366	1.54029537909357	1.34586789664903	1.13364890850291	0.919517480614381	0.717753044200664	0.539398711230155	0.391284345644686	0.275819655617018	0.191544207890763	0.134320726630034	0.0989335064799021	0.0806362562963127	0.0760221185538784	0.0828619637866595	0.0992708867071243	0.122951413840147	0.150929660412007	0.17976197390647	0.206012285414883	0.226777560130822	0.240090283937009	0.245111152788481	0.242107437235446	0.232269791364016	0.217441704272115	0.199822688281927	0.181670974653858	0.164998054467821	0.151255965319437	0.141103392253454
23	0.411168108443108	0.481548141036624	0.562016573278629	0.655040006205349	0.763489498401797	0.890242669304339	1.03757633841885	1.20641086373362	1.3954845251473	1.60059023211746	1.814086646282	2.02492349178778	2.21934123822467	2.38224076623717	2.49903833997667	2.55768728202723	2.55049178370701	2.47536614680757	2.33629401940705	2.14289446363192	1.9091727863736	1.65168687441058	1.38746086851692	1.13200707633243	0.897773010638089	0.693231347432332	0.522706878617119	0.386919346986221	0.28413892117517	0.211775353910033	0.167876861814473	0.150898095562911	0.156789641663041	0.178409160898781	0.208838835411549	0.24277192375241	0.275920595768785	0.304605444942423	0.325832877251064	0.33754122757212	0.338783732467414	0.329763089137053	0.311728073967206	0.286789836201244	0.257723184994151	0.227791008404526	0.200558252611	0.179526747665762	0.167333009012091
24	0.342545443254768	0.413073746994868	0.500404012019698	0.609604454641982	0.746068145134086	0.914327759399866	1.11677068300906	1.35261914891932	1.61732569010834	1.90238991543401	2.19559589497347	2.48170293200913	2.74360851725283	2.96392573606427	3.12681080300877	3.2197850146822	3.23525559727552	3.17146858227567	3.0327192251901	2.82877917770304	2.57364232825213	2.28380987562574	1.97640436943776	1.66741031010327	1.37028955314059	1.09513173020411	0.848402303129933	0.633282843133635	0.450631129106147	0.300963169311405	0.189605132595448	0.139017935193276	0.164969543512801	0.224789414082614	0.287628553709415	0.344150533617659	0.390810026333051	0.425524051558026	0.446897338758733	0.454218089492626	0.447551998957586	0.427759463880969	0.39641813655087	0.35569725311286	0.308257112137251	0.257268982264265	0.206715611269269	0.162272885733641	0.132699712862311
25	0.234367524873589	0.289523437620652	0.365123287508463	0.470796412029004	0.616062193445341	0.807782945299517	1.04860993594945	1.33638348347208	1.6640409782034	2.01986558058126	2.38812247543415	2.75013726499166	3.08578751001522	3.3752817611687	3.60102299973355	3.74931222618768	3.81165304745094	3.78547066124585	3.67414905611736	3.48639987003815	3.23508203446928	2.93567136355679	2.60461863665094	2.25782845579461	1.90944483471439	1.57105742801669	1.25136423310128	0.956265297747502	0.689352003094449	0.452923961266058	0.251000579130709	0.112265015669702	0.154357063403259	0.268926271587386	0.372449979188809	0.455931429659916	0.518075962441872	0.55902542556299	0.579571031526986	0.581025776600211	0.565156365645954	0.534067554700878	0.490047199139936	0.435416818626098	0.372430925800334	0.303242769760257	0.229922259866916	0.154496511849471	0.0790461040572116
26	0.113726212150564	0.142052522729649	0.200089823566845	0.303642873138564	0.460939465668639	0.67535758517219	0.946855686088061	1.27151448289987	1.64098035079003	2.04241021551683	2.45901838684863	2.87118117717645	3.25797510508163	3.59896134026889	3.87598908360342	4.07478408037479	4.18611939561396	4.20642959064871	4.13781491383974	3.98747311400116	3.76667661663443	3.48946892216427	3.17127883213936	2.82764393167489	2.47320157155642	2.12105764615819	1.78259587014989	1.46775939897645	1.18582831602137	0.946662707292693	0.761882239174428	0.643437533166574	0.595008602581044	0.601878244849511	0.637419010452886	0.678665403603493	0.711869592297674	0.73049670046354	0.732436783150215	0.718146643653	0.689498210676657	0.64901410456076	0.599351485614124	0.543013301654479	0.482303770574448	0.41953254311602	0.357450752329073	0.299896514333954	0.252522175081866
27	0.0101913474555504	0.051716960536065	0.141087908693351	0.273859044432812	0.455965822426706	0.691096577177748	0.979567557797505	1.31762782031222	1.69715665333616	2.10582515204917	2.52774838682063	2.94458668884001	3.33698567934751	3.68618938130818	3.97563049658168	4.19230314402357	4.32775600512719	4.37860145563622	4.34650766917982	4.23771273256409	4.06216052109598	3.83239895910167	3.56239838316324	3.26644120211412	2.95820674821313	2.65013087733101	2.35306176438436	2.07616389038642	1.82694510363579	1.61121070237772	1.43273055707322	1.29254226247722	1.18818743126325	1.11358253973152	1.06008450050868	1.01846550910182	0.980836863608073	0.941776954874982	0.898560688200042	0.850762283108282	0.799536240038906	0.746804051315057	0.694523602571936	0.644194534801632	0.596703248647723	0.552502327576679	0.511981905999959	0.475804092661627	0.444992278875075
28	0.161885526110299	0.234702911530468	0.342399420095436	0.491163907968419	0.685006024565989	0.925420549068622	1.21090383793693	1.53657545023432	1.89407599987747	2.27182593956642	2.65566171011868	3.02980493425702	3.37806722328094	3.68515416390389	3.93791392197807	4.12638219310467	4.24450474079494	4.2904656026179	4.26660408221044	4.17895680416887	4.03650380718217	3.85022462259938	3.63208023610823	3.39403175110138	3.14719003078996	2.90116579280099	2.66365838406701	2.4402852094214	2.23461660277604	2.04835235417374	1.88156944502898	1.73299389915506	1.60029408441282	1.48043003243617	1.37009278966766	1.26622338967184	1.1665404563769	1.06996736874474	0.976851307834458	0.888894588373808	0.808753265260171	0.73930393390023	0.682681847477031	0.639384669394917	0.607892507191961	0.585090134312895	0.567269719409198	0.551136181781219	0.534387311254732
29	0.381720773778782	0.496200555443375	0.640014124442725	0.816266208914459	1.02645876392416	1.26999589856623	1.54383434840868	1.84233469111787	2.15735768980968	2.4786270381049	2.79434692948093	3.09202625073137	3.35942807384171	3.5855403982984	3.76145683577087	3.88106615994094	3.94147578122204	3.94313129179288	3.88963500944818	3.7873030792298	3.6445266343612	3.4710142184568	3.27699055810627	3.07241529104266	2.86627168173171	2.66596719602768	2.47688868429595	2.30216019922256	2.14264744332017	1.99722467613548	1.86326719192325	1.73727795301987	1.61553288483324	1.49464968110983	1.37203341413498	1.24619899341678	1.11699726696443	0.985780086073686	0.85554153712386	0.731068286367659	0.619071591693049	0.527976218671263	0.466270614373657	0.438115739436521	0.438783448757078	0.45636402712541	0.478335709381184	0.495650961454612	0.50311002823171
30	0.643294967945527	0.788859221345846	0.957924916734357	1.15053715543842	1.36536227537193	1.59945821430022	1.8481625876815	2.10513535462765	2.36257782761984	2.61162882095456	2.84291449682626	3.04720467233524	3.21610925256308	3.34273799312049	3.42224768227228	3.45221381931717	3.43278737364705	3.36662742776277	3.2586319577327	3.11551545490232	2.94529766697862	2.75676804213622	2.55897366575351	2.36074653203677	2.17024658581561	1.99446690593055	1.83865518212769	1.7056822629392	1.59552891640586	1.50517250343726	1.42908611192363	1.36028683311183	1.29159445104157	1.21671796341866	1.13096093755909	1.03153844697617	0.917602302689073	0.790082293005623	0.6514246420425	0.505287848281187	0.356277312672795	0.210060328471818	0.0784697247946395	0.0835057369211639	0.190910848338104	0.286774696704231	0.363110027237046	0.417685631057423	0.449791762961102
31	0.88645696197608	1.04633950274511	1.22237593081267	1.41250524464091	1.61352042937901	1.82103653430055	2.02955866687633	2.23266401705533	2.42329986815479	2.59418466192351	2.73828355361398	2.84931599487994	2.92224327955882	2.95368085611519	2.94218490375349	2.88837540956938	2.79487775277071	2.6660894324655	2.50780499698238	2.32675676655763	2.13014756520926	1.92526022160277	1.71922276929716	1.51898279892174	1.3314889335026	1.16396580715082	1.02395296882608	0.918471558764942	0.85171406330567	0.821996777726659	0.82074868049183	0.835205618381586	0.852540927969565	0.862527119719666	0.858326248139021	0.836336569478204	0.79580779587253	0.738502482340224	0.668479970648562	0.5920281058369	0.51769687347208	0.456023528319731	0.417598337002803	0.40807061277322	0.423525239233428	0.452876827752677	0.484440079315939	0.509553765671314	0.522884854009707
32	1.05804652027716	1.21568334267247	1.38221859225662	1.5544338519159	1.72824623837209	1.89879329119895	2.06059846380187	2.20781737829953	2.33455563688027	2.43523899409664	2.50500741415612	2.54009738082748	2.53817306790651	2.49856751577709	2.422400153073	2.31254661018433	2.17345004155195	2.01077908883771	1.83095524076611	1.6405911111727	1.44590076954507	1.25216276609584	1.0633325044187	0.881906592293016	0.709135014451772	0.54569028666321	0.393132180003284	0.258016998295029	0.168181935559461	0.18495356471559	0.27884740280966	0.387903989707621	0.49193547537283	0.583878976258761	0.660362738523863	0.719872829522714	0.762349736056008	0.789028807166892	0.802246829860698	0.80513708995823	0.80120012124981	0.793781890947159	0.785542514622336	0.778044666181258	0.771591349626841	0.765368274932862	0.757828324296169	0.747174016698437	0.731796856188105
33	1.1413924959517	1.28696776156467	1.43595775306469	1.58476331296935	1.72918566828872	1.86456584722572	1.98598319974953	2.08850616881809	2.16748208766805	2.21884690858107	2.23943120243869	2.22723622790767	2.18165386992268	2.10360698960624	1.99559202164495	1.86161288902795	1.7070034615365	1.53814349985674	1.36207873053905	1.18605801355821	1.01699960375481	0.860899446885826	0.722214717495149	0.603330020418524	0.504367472702307	0.423759879327398	0.359928133621985	0.313836101067651	0.290824423411589	0.297987816197952	0.336569053705664	0.399527852225864	0.477117959167681	0.56105607253277	0.645177815805539	0.725046830078679	0.797590135095733	0.860858345590133	0.913838273591117	0.956269486614761	0.988451561866938	1.01104998111663	1.02491783279983	1.03095115862182	1.02999055783691	1.02277318264809	1.00993038078703	0.992019511092646	0.969575317987563
34	1.15916742266346	1.29218162585847	1.42564967560658	1.55608850679717	1.67961683063281	1.79210267185645	1.88934885606157	1.96730730773744	2.02230929249383	2.05129584190488	2.05203095352701	2.02328007210983	1.96493798434092	1.87809356806642	1.76502361967635	1.62911390703342	1.47471231948004	1.30692639389772	1.13138617193036	0.954005706213744	0.780799795120489	0.617866681831133	0.471782788290508	0.350930979133847	0.268014393038611	0.23792358460249	0.258839947885735	0.308594728381847	0.369638771422115	0.435092568852323	0.503272859648689	0.573977846591398	0.646900908357934	0.721127034385967	0.79515001793406	0.86710571720715	0.935048680823492	0.997186668098709	1.05204296530929	1.09854575814595	1.1360562227502	1.16435049635544	1.18357022828312	1.19415441122894	1.19676270127019	1.19219792184531	1.1813331572377	1.16504690313765	1.14416818308552
35	1.15541884438687	1.28233471809689	1.40901740113431	1.53235799444146	1.64898657649309	1.75540124773364	1.84811871385471	1.92383823411985	1.97960892881354	2.01298934987196	2.02218805563795	2.00617479712797	1.96475382568924	1.89859368390815	1.80921148985785	1.69891400748743	1.5707026504646	1.42815522927602	1.27530465723432	1.1165464802273	0.956628952861311	0.800824442247468	0.655469889775563	0.529170261685169	0.434574690872932	0.387501838412693	0.395829519217386	0.448159833555981	0.524788087245767	0.611364982638543	0.70008195343714	0.786929635832963	0.869735382317942	0.947163882067581	1.01825375400991	1.08222443231331	1.13841934544084	1.18631539333412	1.2255589950588	1.25600495881612	1.2777441881633	1.29111285008789	1.2966802746727	1.29521607610641	1.28763912882601	1.27495238629384	1.25816833789495	1.23823034681662	1.21593529464273
36	1.17459191597996	1.3039935428298	1.43393569991221	1.56180140274059	1.68480624650228	1.80010119030169	1.90488729166092	1.99653647494718	2.07271164505493	2.1314792024411	2.17140733903025	2.19164440039228	2.19197302652356	2.17283760214199	2.13534456100565	2.08123703462242	2.01284688232402	1.93302787843703	1.84507327316505	1.75261855899358	1.65952570929683	1.56973883614857	1.48709558173445	1.41507957892736	1.35651603917438	1.31325022450028	1.28589457108262	1.27374753278081	1.27494108151311	1.28677944931138	1.3061558752153	1.32992858581559	1.35518904149604	1.37941520092739	1.40053711589804	1.41694945768157	1.42749809995282	1.43145695099857	1.42850233450531	1.4186866375748	1.40241012602921	1.38038880206973	1.35361610227879	1.32331651167564	1.2908894733594	1.25784225298253	1.22571093028127	1.19596998163846	1.16993362910204
37	1.2487791593854	1.38660244660413	1.52613847412474	1.66523688575093	1.80163348550119	1.93302711534558	2.05716297341283	2.1719182005872	2.27538518442483	2.36594795531434	2.44234729908536	2.5037307712198	2.54968462851081	2.58024572559941	2.59589256794064	2.59751587268883	2.58637007368714	2.56400814607367	2.53220288444277	2.49285835288869	2.44791568122489	2.39925777310074	2.34861786184235	2.29749717169351	2.24709708078149	2.19827090169334	2.1514994378278	2.1068926990754	2.06421768715549	2.02294940736699	1.98233983262969	1.94149799142523	1.89947395421365	1.85534017467655	1.80826505257111	1.75757528876872	1.70280525184509	1.64373299188549	1.58040370439043	1.5131424435387	1.44255880081698	1.36954712708633	1.29528655588298	1.22124517973874	1.1491913705133	1.08121086693601	1.01971871094356	0.967438982731863	0.927306434691838
38	1.39007939473088	1.53654489591115	1.68519214020956	1.83416389419629	1.98151071116608	2.12524782882073	2.26341586215392	2.39414245010603	2.51570181519092	2.62656918260522	2.72546719008717	2.81140179788326	2.88368576025699	2.94194841248823	2.98613131489409	3.01647012437065	3.03346387664044	3.03783360185365	3.03047281086755	3.01239283735052	2.98466627246485	2.94837176966101	2.90454332790418	2.85412679815814	2.79794582896455	2.73667881162252	2.67084764986643	2.6008184122781	2.52681317651457	2.4489316872439	2.36718086206416	2.28150972062919	2.19184700150349	2.09813858010457	2.00038181383327	1.89865411762748	1.79313341556768	1.68410862920589	1.57197907423099	1.45724259840347	1.34047361928817	1.22229414171279	1.10334383630199	0.984260422873711	0.86569154328883	0.748380882357577	0.633423611832108	0.522923754344589	0.42164478055882
39	1.58485006072718	1.73431182851182	1.88500494477193	2.03517399518986	2.18298870784082	2.32659052823352	2.46414229304171	2.59387903445529	2.71415778379069	2.8235041839869	2.92065377373637	3.00458597265332	3.07454907209401	3.13007490937574	3.17098235905268	3.19736929536533	3.20959324496478	3.20824153748519	3.19409235128099	3.16806861794208	3.13118726249994	3.08450667961909	3.02907563395284	2.96588687297092	2.89583860098479	2.81970654462933	2.73812863222889	2.65160334501857	2.56050165957432	2.46509131324556	2.36557103422597	2.26211152139702	2.15489943157238	2.0441804679401	1.93029783540136	1.81372276145177	1.69507438237606	1.57512698785013	1.45480338278232	1.33515404841685	1.21732312647513	1.10250456072628	0.991896021534509	0.886666208096513	0.787965327873797	0.697032029795261	0.615483027671285	0.545895101484228	0.492704182008301
40	1.79901659994559	1.94268544318956	2.08530519573582	2.22514396005806	2.36042633217487	2.48937626014123	2.610262646433	2.72144618539563	2.82142576358671	2.9088826452986	2.98272062417503	3.04210034829131	3.08646612161158	3.11556364900435	3.12944742425049	3.12847676121032	3.11329984095324	3.0848255997769	3.04418382620336	2.99267448183922	2.93170801793771	2.8627393147225	2.78719877709995	2.70642497965461	2.62160390754249	2.53372008325208	2.44352449469691	2.35152311086439	2.25798790280695	2.16298989964117	2.06645130734823	1.96821159609579	1.86810115274918	1.7660158402183	1.66198659852299	1.55623985432487	1.44924667240896	1.3417610018085	1.23484983637463	1.12992042791574	1.0287513619442	0.933533755963953	0.846921878541302	0.772070577543345	0.712590407275789	0.672293700423355	0.654625850408992	0.661919426674721	0.694965896595997
41	1.99978210137718	2.13000803058587	2.25639023809729	2.37725852051689	2.49093958311432	2.59579702178685	2.6902733488741	2.77293286412987	2.84250404649128	2.89792005359511	2.93835586731589	2.96326061538493	2.97238362902144	2.96579285938788	2.94388436443406	2.90738168465	2.85732404609584	2.79504246371595	2.72212298379967	2.64035654213755	2.55167529881715	2.4580759557825	2.36153161119961	2.26389528122426	2.16680034368463	2.07156560883793	1.97911492070696	1.88992220986692	1.80399174006704	1.72087934315307	1.63975414020913	1.55949316684093	1.47879562807707	1.39630096730778	1.31069606559513	1.22080087217587	1.12562706824887	1.02440960127861	0.916615530096555	0.801939360179474	0.680302434732204	0.551899081170872	0.41743576576409	0.27930064787068	0.14994651196818	0.121595299496059	0.250340285590891	0.418067970186811	0.600773732474444
42	2.17796323508392	2.29187351059736	2.399576669856	2.4995382960642	2.59025417948966	2.67028515703977	2.73829312634392	2.79307734187608	2.83361004137673	2.85907042339208	2.86887600370486	2.86271042027615	2.840546830742	2.80266614738064	2.74966947034013	2.68248419181801	2.60236332213422	2.51087758867009	2.40989971658218	2.30157993108831	2.18831102765673	2.07268026531236	1.95740389509955	1.84523869755263	1.73886443538479	1.64073346377588	1.55289132763273	1.47678650302453	1.41310586500248	1.36168557299222	1.32154167699633	1.29103497286126	1.26814215280513	1.2507740994733	1.23707881771465	1.22568706652584	1.21588578773769	1.20772258328229	1.20204841897961	1.20049821540764	1.20539697972876	1.21957246034867	1.24606577311911	1.28776614872728	1.34704377965936	1.42548159667612	1.52378047901788	1.64184151415294	1.77896247366859
43	2.34987774658967	2.44990675709038	2.54224666606259	2.62552373236328	2.69840752351698	2.75963828273304	2.80805466151912	2.84262117806037	2.86245474633165	2.86684963344496	2.85530024752899	2.827521240617	2.78346453699051	2.72333307600749	2.64759130270513	2.55697276959065	2.45248566061867	2.3354176624028	2.20734246158051	2.07013134220007	1.92597500620366	1.77742288250098	1.62744948851274	1.47955825008224	1.33792734622851	1.20757588495387	1.09445445607204	1.00521599888144	0.946278164903026	0.922010567314565	0.932837150276421	0.974841572776891	1.04139279119457	1.12542699243923	1.22094759520043	1.32350630651829	1.43009827473648	1.53886628683844	1.64880144421486	1.75949591042656	1.87095093517557	1.98342978498042	2.09734514247625	2.21317350882456	2.3313917728322	2.45243267079934	2.57665648497121	2.70433636342757	2.83565443300146
44	2.54212654019747	2.63397712613576	2.71749388220072	2.79143934109046	2.85461505758191	2.90588166364593	2.94417884044125	2.96854474955854	2.97813445539134	2.97223687352088	2.95028979728429	2.91189258658603	2.85681614940236	2.78500990677585	2.69660550549576	2.59191712798542	2.47143834512685	2.33583556449238	2.1859382453535	2.02272618945528	1.84731439155956	1.66093619609278	1.46492599275818	1.26070379969199	1.04976717582128	0.83370626587527	0.614301654321868	0.394028998535332	0.180412437052935	0.10264791140186	0.296886439983541	0.511954096323306	0.726088675237281	0.936284767242411	1.14114600822605	1.33970459262291	1.53120330744783	1.71503279632747	1.89070697193694	2.05785052729803	2.2161912906479	2.36555519600294	2.50586319148674	2.63712987705827	2.75946373391129	2.87306870803786	2.97824673136895	3.07540055096762	3.16503602001685
45	2.78948162504326	2.88231741593277	2.96727173601591	3.04329454907217	3.10937801427802	3.16457376397387	3.20801057459599	3.23891224927233	3.25661555758591	3.26058812297573	3.25044621516063	3.2259724988283	3.18713391685139	3.13410005396414	3.06726254333419	2.98725635054873	2.89498409679476	2.79164494422734	2.67876988940015	2.55826540876127	2.43246685044321	2.30420089488506	2.17685118769252	2.0544103151998	1.94148185175441	1.84316881105539	1.76476231469686	1.71116266734595	1.68607291299087	1.69119582164313	1.72579607505324	1.78686941711517	1.86982619370421	1.96934611432859	2.08008687580767	2.19711925252606	2.31611939959406	2.43340623115183	2.54590239374073	2.65106873502547	2.74683781401046	2.83155696226878	2.90394368525281	2.96305282200043	3.0082537262028	3.03921556852027	3.05589906838579	3.05855325174891	3.04771606635159
46	3.14389150379794	3.25212342928233	3.35447303755281	3.45017265794409	3.53850466538815	3.61881604335575	3.6905331786161	3.75317667319188	3.80637593325338	3.84988326417106	3.88358716280128	3.90752444891875	3.92189081363447	3.92704927970818	3.92353596382183	3.91206240361814	3.89351356732487	3.86894051482601	3.83954655373228	3.80666567876248	3.77173216550909	3.73624049644699	3.70169541699408	3.66955291361652	3.6411542604907	3.61765685655076	3.59996707807223	3.58868138798555	3.5840420455675	3.58591268419698	3.59377682669863	3.60675951295799	3.62366929891587	3.64305563099912	3.66327544466756	3.68256285264586	3.6990967262839	3.71106241371433	3.71670536761054	3.71437577858175	3.7025642844953	3.67992943403045	3.64531788326132	3.59777838503157	3.53657057828087	3.46116946714527	3.37126634585238	3.26676680588022	3.14778637529912
47	3.64166370952694	3.77960257436221	3.91448056181764	4.04573544363807	4.17283681423733	4.29529394453022	4.41266323187731	4.52455504196461	4.63063972921015	4.73065261729418	4.82439772180913	4.91175000416105	4.99265596122457	5.06713238044941	5.13526312669782	5.19719387639566	5.25312477745426	5.30330108988796	5.34800195093098	5.38752750699763	5.42218475842892	5.45227256510319	5.47806635341558	5.49980313849461	5.51766752033665	5.53177932048972	5.54218349131397	5.54884285090615	5.55163407647147	5.55034723511231	5.54468895569687	5.53428916336921	5.518711124749	5.49746440092036	5.47002018770914	5.43582844497111	5.39433618049049	5.34500625726637	5.28733612990892	5.22087597915836	5.14524579517147	5.06015105267428	4.96539671807895	4.86089942556204	4.74669775296366	4.62296061781318	4.48999389867033	4.34824546795038	4.19830890038479
48	4.24701166023065	4.4197102887592	4.59168606383045	4.76243170121107	4.9314438192327	5.09822660134432	5.26229523835352	5.42317907892654	5.58042442200841	5.73359689227225	5.88228334951011	6.02609329494554	6.16465975159269	6.29763961170741	6.42471346166063	6.54558491268655	6.65997948428739	6.76764310489393	6.86834031090575	6.96185223966073	7.04797452341773	7.12651519935382	7.19729275426815	7.26013442170446	7.31487484331681	7.36135519551521	7.3994228669987	7.42893175323226	7.44974321099778	7.46172769079323	7.46476703814678	7.45875742800433	7.44361287038906	7.41926920159604	7.38568845421573	7.34286348203434	7.29082270287192	7.22963481399331	7.1594133309246	7.08032080117506	6.99257254915056	6.89643981694777	6.79225217712057	6.680399107228	6.56133063129908	6.43555694960354	6.30364699468479	6.1662258679976	6.02397112736713
49	4.85169903957171	5.05278683746927	5.25449442022623	5.45631163200858	5.65771594989532	5.85817492201675	6.05714864941945	6.25409228882219	6.44845855471718	6.63970020104403	6.82727246486071	7.01063545698435	7.18925648738349	7.36261231607239	7.53019132327331	7.69149559555805	7.846042927436	7.99336874030677	8.13302792273348	8.26459659752439	8.38767382205806	8.50188322859617	8.60687461096949	8.70232546299198	8.78794247228346	8.86346297091688	8.92865634153274	8.98332537438903	9.02730756736562	9.06047635736169	9.08274226796733	9.09405395491417	9.09439912777164	9.08380532380552	9.06234050798729	9.03011347195761	8.98727400439566	8.93401280580088	8.87056112219422	8.79719007470513	8.71420966541312	8.62196744411316	8.52084682580472	8.41126505456996	8.2936708159942	8.1685415072594	8.03638018136141	7.89771218940482	7.75308155244616
50	5.3215555077303	5.53654817663628	5.75257751972953	5.96913766703512	6.18570534638655	6.4017419512293	6.61669574041037	6.8300041568433	7.04109625105546	7.2493951948746	7.4543208698934	7.65529251486135	7.85173141578747	8.04306362228727	8.22872267356675	8.40815231739415	8.58080920545998	8.74616554865746	8.90371171602203	9.05295876134428	9.1934408618095	9.32471765341766	9.44637644839914	9.55803432036426	9.659340043514	9.74997587289911	9.82965915345174	9.89814374633773	9.95522126209379	10.0007220910338	10.0345162225376	10.0565138460813	10.0666657282351	10.064963361344	10.0514388812164	10.0261647528758	9.98925322526193	9.9408555577042	9.88116102299225	9.81039569394033	9.72882102243586	9.6367322220651	9.53445646748027	9.42235092568252	9.30080063630488	9.170216259755	9.03103171367929	8.88370171960444	8.72869928276391
51	5.54348237914796	5.75454922733386	5.96637551537552	6.17848395845959	6.3903810983557	6.60155911302357	6.81149775481957	7.01966640697935	7.22552624691752	7.42853250383268	7.6281367971468	7.82378954145292	8.01494240290341	8.20105079135061	8.38157637206026	8.55598958046076	8.7237721231738	8.88441944849628	9.03744316957285	9.18237342371309	9.31876115166675	9.44618028117202	9.56422979973353	9.67253570236216	9.77075280091292	9.85856638268269	9.93569370706689	10.001885330315	10.0569262497562	10.1006368602786	10.1328737173225	10.1535301021803	10.1625363869626	10.1598601981823	10.1455063795061	10.1195167558117	10.0819697022529	10.0329795235551	9.97269565023051	9.9013016597912	9.81901413234451	9.72608135115592	9.62278185985408	9.509422888915	9.38633866488988	9.25388861652504	9.11245549245585	8.96244340553644	8.80427581908933
52	5.46036335241204	5.65164036479624	5.84303470066461	6.03412553834648	6.22448018973327	6.4136556494476	6.60120024053239	6.78665534817927	6.96955723215122	7.1494389077537	7.3258320844817	7.49826915082426	7.66628519315185	7.82942003615248	7.98722029192488	8.13924140458752	8.28504967712369	8.42422426715882	8.55635913845757	8.68106495513652	8.7979709059108	8.90672644612953	9.00700294590101	9.09849523325955	9.18092302207693	9.25403221526427	9.31759607473871	9.37141625063268	9.41532366329402	9.44917923275065	9.47287445148453	9.48633179756252	9.48950498639723	9.48237906064429	9.46497031897302	9.43732608566304	9.39952432416692	9.35167309892782	9.29390989084011	9.22640077277934	9.14933945259541	9.06294619185242	8.96746660939956	8.86317037956598	8.75034983538013	8.62931848771853	8.50040947168544	8.36397393181215	8.22037935784261
53	5.09154644480859	5.25271385168869	5.41334861689513	5.5731075588834	5.73164071035931	5.88859257830189	6.04360346410167	6.19631083703288	6.34635075373519	6.49335931588714	6.63697415781437	6.77683595539652	6.91258994732242	7.04388745949664	7.17038742322736	7.29175787772605	7.40767744742791	7.51783678469839	7.62193996862644	7.71970585081911	7.81086933940387	7.89518261281191	7.97241625535665	8.04236030713105	8.10482522132382	8.1596427226901	8.2066665616046	8.2457731588657	8.27686213720251	8.29985673625623	8.31470410865437	8.32137549566428	8.31986628179284	8.3101959285842	8.29240778874878	8.2665688026264	8.23276907983691	8.19112136979409	8.14176042554709	8.08484226616001	8.02054334353779	7.94905962025033	7.87060556548954	7.78541307681231	7.69373033577094	7.59582060590813	7.49196098189359	7.38244109880079	7.26756181066514
[truncated: 70 more columns]
