# Supplementary material for: Reconstructing spruce budworm outbreak severity: a comparison of paleoecological and tree-ring signals
Source: PLoS One. 2025 Aug 12;20(8):e0329406. doi: 10.1371/journal.pone.0329406 (PMC12342301; doi:10.1371/journal.pone.0329406)
Supplement: S8 Dataset — (ZIP) [file pone.0329406.s008.zip › BoisJoli wavelet data/GSI/GSI_wavelet_phase.txt]

V1	V2	V3	V4	V5	V6	V7	V8	V9	V10	V11	V12	V13	V14	V15	V16	V17	V18	V19	V20	V21	V22	V23	V24	V25	V26	V27	V28	V29	V30	V31	V32	V33	V34	V35	V36	V37	V38	V39	V40	V41	V42	V43	V44	V45	V46	V47	V48	V49	V50
1	2.90476130899856	-0.676485321707527	2.08137729884337	-1.35035948114606	1.62422381029372	-1.56407887510874	1.60365547887035	-1.49128636069653	1.69276905079025	-1.41242438756772	1.76743326838964	-1.34181787009432	1.81582713584103	-1.30493824448309	1.87562644299617	-1.23277141378121	1.92840693277358	-1.19396240235306	1.97133669268054	-1.13959158569982	2.0355940027247	-1.08970127023627	2.052131449698	-1.07666721551771	2.1003158995544	-1.00993229499691	2.14071263359354	-0.982025434779628	2.21112447631588	-0.887843229260236	2.26310200495887	-0.868600860783354	2.31471826172716	-0.777605201903339	2.38573473673816	-0.731900432597544	2.46170126027677	-0.63283155404659	2.52877400665098	-0.598395134388218	2.57166219632959	-0.540335464166046	2.62238124407417	-0.485991574231383	2.69638617255135	-0.422211092121789	2.73933171306782	-0.369891199876925	2.79420521531342
2	2.87077318731503	-0.77608662714609	1.91467480354489	-1.58016237925479	1.35498617700633	-1.81959311333624	1.40611802212955	-1.63520625366612	1.5790705563431	-1.51005439406516	1.68697362869238	-1.40933408878336	1.74436614347943	-1.37854713983372	1.81838084067797	-1.27795541784458	1.88101683691838	-1.2441015377493	1.92258691528027	-1.17982411218143	2.00902316866705	-1.11742824306566	2.00777963690132	-1.12793013839286	2.06464981047935	-1.03530231158986	2.10031854048201	-1.03190410552164	2.18557765313145	-0.896578038248325	2.2370023014711	-0.91304226558316	2.28330234848868	-0.788959226438863	2.36371263555818	-0.764727345844755	2.44824905805422	-0.629748562310797	2.52222444996267	-0.617167057428042	2.55638957593422	-0.55196091504719	2.60395121271817	-0.49992199787883	2.69537964567453	-0.427781482973576	2.72746736218093	-0.372861102625783	2.79097497959156
3	2.82798625790492	-0.902872005563362	1.69703351125982	-1.89630997567418	0.949692138547251	-2.23540546905274	1.114426938474	-1.806848551127	1.45218837207731	-1.62474484743067	1.59792165547079	-1.47538805519377	1.65898816529767	-1.48067087152538	1.75155299667921	-1.31854646413808	1.8287571273016	-1.30793609029556	1.85715056410633	-1.22886464954223	1.99364774252214	-1.13631497122253	1.94743850798858	-1.2090124173287	2.02475614442011	-1.04783891351426	2.04642953904294	-1.11873666815985	2.16096060210197	-0.878051503354433	2.20842607471078	-0.991469540544148	2.23681791784043	-0.781335718235494	2.33793962525763	-0.826493138495867	2.43459960360571	-0.601907051728927	2.5211876030675	-0.649352513432126	2.53604210777178	-0.561617533251854	2.57356656807136	-0.521721384397626	2.70712172974615	-0.431024968850391	2.70601596441935	-0.367432505206757	2.7995492738736
4	2.7762347044071	-1.05736796110311	1.42691614115851	-2.30708918150496	0.35899482768925	-3.00662488144248	0.56965747480387	-1.93534364128277	1.35249587191617	-1.7585527232287	1.50822446820359	-1.5064325556102	1.55933836583087	-1.65415538618181	1.67391089616305	-1.32191187991274	1.77827927038028	-1.39732668852926	1.75304809534004	-1.29895989181943	2.02782146686011	-1.11712467494425	1.85608341256245	-1.37571776903643	1.98969344616809	-0.997944797699303	1.97205212508308	-1.32088495265214	2.15385102410359	-0.75993255085163	2.18243425051396	-1.1657243626017	2.1432267628887	-0.688979791021979	2.31187036056221	-0.982385811865408	2.42319421662714	-0.488943165022574	2.53367562239723	-0.724680815605329	2.50620999350411	-0.553316608485077	2.5106378662044	-0.570507458871703	2.76747400490893	-0.427776921599393	2.64668222586172	-0.329272620225019	2.854193230025
5	2.71703841585862	-1.23415143071905	1.11740903455457	-2.78209862158631	-0.355078269694912	2.11432085025093	-1.84262561965841	-1.24174742927096	1.40361637185397	-1.96539373003493	1.41471374993314	-1.37075641578344	1.45702887024974	-2.05843052705261	1.57012323009713	-1.14915810116851	1.74822681497506	-1.54716296626822	1.53047683865832	-1.48863984718951	2.30438340975645	-0.979379224836825	1.70979198320533	-1.84532459390353	2.06840104798381	-0.710364031939154	1.88123808667094	-1.88727822859139	2.65884303515623	-0.339005309890047	2.17060221103175	-1.587687111181	1.49484952921088	-0.236431464288198	2.30099537440173	-1.44544905634378	2.44332682138614	-0.0862856903833578	2.56447566554531	-0.959464365148618	2.45397534523854	-0.446693552370879	2.35140395764298	-0.79170211564885	3.05119251414179	-0.411860794208633	2.39728904158099	-0.0983920583957519	3.06352254695367
6	2.65357281444593	-1.42236793392209	0.793110139062813	3.01892160045162	-1.0328850450962	1.18296303576712	-2.95208229914761	-0.873185797556396	1.39287303195945	-2.52581976510664	-1.1424408887983	-0.739599266085734	1.40518659393762	-2.80190709747121	-1.54834461351713	-0.515252367806044	1.74596962761047	-1.83133702543393	1.01340578624566	3.10716710171868	-2.74893657654674	-0.65845364335235	1.53919378317564	-2.69101263784748	-1.45963096961587	-0.120810591689719	1.82653940950306	-2.57531840634718	-1.20948353140875	0.235058030416924	2.17230696409644	-2.13837435760759	-0.634508902382494	0.526077430322871	2.31851757937058	-2.10198806394764	-0.771839960632143	0.571105191693056	2.56962488756978	-1.58245119789083	-0.599172973390767	-0.0095415825579409	2.04061763187543	-2.66210652237169	-2.31078121599268	-0.390118643582923	1.53696698193835	1.90576332512175	-2.76857148163283
7	2.58945635306502	-1.61061563409687	0.475362426749388	2.563807145467	-1.63166189556121	0.450863438252834	2.53686173885819	-1.58048052020466	0.823181199185558	3.08067757513643	-1.59590857131128	-0.198998830617461	1.43072289794013	3.09383979703141	-1.67163477576646	-0.162013570830067	1.64963269940956	-2.28274277655463	0.608562386951178	2.56166513211013	-2.11634091025477	-0.376817141259802	1.46272078693321	-3.03899898353015	-1.42238308571392	0.161378114826401	1.83410622117438	-2.78098851086549	-1.18580090025785	0.435477480757188	2.16106315119774	-2.39089260168613	-0.785268402918583	0.73728367163637	2.32566481510475	-2.34396639346346	-0.792480498196871	0.78799016388317	2.49086904523298	-2.12010551570378	-0.787329805513583	0.411035603232137	1.85156570810458	-3.08825720198268	-1.83808999362444	-0.380907872699491	1.07907374018632	2.38120654401665	-2.42047655178163
8	2.52726097008381	-1.79170511382877	0.173773088882198	2.14000937424263	-2.17807536287441	-0.216951677259115	1.74204198355748	-2.54427241350776	-0.19397640426011	2.73099800294993	-1.64675552196074	-0.0737682378567851	1.45696508798005	2.98906981375093	-1.77255536518779	-0.239470797174706	1.35710868792196	-3.11273119503355	0.986991105168711	2.75905647373179	-1.88742547814194	-0.221979320383167	1.48433392089667	-3.08862890031157	-1.41234355713998	0.229428170688148	1.85634175375982	-2.8072124968122	-1.1860950807797	0.459046075770264	2.13517657678628	-2.47409697081735	-0.844459636724219	0.738242734223421	2.30332527305298	-2.41357502693124	-0.837595849118798	0.76266566792087	2.379288199118	-2.33302397210165	-0.878654776034593	0.484053545771372	1.83356316910854	-3.10506431324097	-1.75314164834775	-0.362205543792498	1.05735767038703	2.50799137337519	-2.25907279267772
9	2.46807141873139	-1.96305920567949	-0.1099479302902	1.74381516563272	-2.68695137298003	-0.841405581414278	0.984664781792753	2.76536488121067	-1.85601920389202	-2.77601845742401	-1.50072759204306	-0.0129572298341915	1.46373922320273	2.93215544604229	-1.88874760139291	-0.438678935978788	0.962778505014902	2.06806882507905	2.06715472017986	-3.13803515332668	-1.66791917049153	-0.0893379130178871	1.5531269479828	-3.05342976167519	-1.38012273134414	0.263572557455546	1.87755510271955	-2.80424261154232	-1.19372678590913	0.443084770643096	2.10581796115435	-2.51432947462795	-0.883370898532023	0.704789706052417	2.26362218525286	-2.46778358658303	-0.903414163210752	0.682364278291114	2.27570735789532	-2.44561453975668	-0.953275166066199	0.465453475844634	1.83787907090818	-3.0877351685885	-1.72078171704265	-0.325601312257036	1.11220308037804	2.60095440128907	-2.15212992741345
10	2.41201665906676	-2.12452902530998	-0.376543906592884	1.37273620635046	3.12179677159249	-1.41827943159466	0.302131555601629	1.95594653399108	-2.85775562200896	-1.8628586034892	-1.07057804190003	0.129504698866019	1.4869708539921	2.8782697792057	-2.01666969398359	-0.658042904360629	0.616359380289541	1.67480993836957	2.48452409982692	-2.76690904773018	-1.43733043160164	0.0536588167317866	1.6456811278402	-2.98514742363117	-1.32390011934947	0.306731565429911	1.9023271499494	-2.80046863906997	-1.2086268668967	0.416426035862049	2.07654584027738	-2.54125040939928	-0.910792614196881	0.670407140183008	2.2161257092049	-2.53220627422072	-0.984433273319825	0.590479326417218	2.18399419570515	-2.52404918007796	-1.00709346683711	0.441017287264367	1.83797574952707	-3.07098211699414	-1.69161355146208	-0.282575251659757	1.17566639628771	2.68879916256106	-2.04791896581374
11	2.35881795049106	-2.27680971924199	-0.627332652745171	1.02481789148243	2.67992474295243	-1.94722106548325	-0.299846236453748	1.31055358015718	2.82434024772777	-2.11602643380585	-0.926563580036367	0.263771494763618	1.52721035607182	2.83397007065067	-2.13635999913324	-0.848304258453588	0.379858748822781	1.51529685724828	2.59085613288019	-2.54776405129272	-1.25525268247235	0.180420946182968	1.73863472535515	-2.90198544696254	-1.24621520745164	0.366951139906142	1.93463309884647	-2.7990218345525	-1.23335648020905	0.379246418701288	2.04640333265062	-2.5563087635512	-0.922912212829271	0.644996878470432	2.16811838482144	-2.60513788582717	-1.07739829022053	0.492251527758345	2.10226124416767	-2.57646798222119	-1.03363637272654	0.432793135644996	1.84310899018062	-3.05562630821401	-1.66696518011645	-0.245277216426437	1.23457914411345	2.7795598460591	-1.92749658057808
12	2.30794764070003	-2.42106759725603	-0.864378572883388	0.696586948498545	2.26461190642796	-2.43961788485411	-0.846756306977358	0.753762480278076	2.33089830394239	-2.45261028629367	-1.06169571497736	0.245992900532057	1.51924779128141	2.78527003738989	-2.23742923310118	-0.992626617351672	0.224732950027412	1.41235956943626	2.59208428333006	-2.47374274107683	-1.17384516605681	0.240751007273828	1.79298182911948	-2.82249710131614	-1.14799276453509	0.448171914611898	1.9759927823996	-2.80346277585136	-1.27717104038955	0.319344322483035	2.01106301768821	-2.5495108724184	-0.905112913281265	0.64059683265337	2.12718448573333	-2.68442218806555	-1.18631554592113	0.379503578190669	2.02764813642733	-2.59412649876063	-1.0182193225005	0.455917382937847	1.86369282731722	-3.03954988242905	-1.65334316682029	-0.225951107498082	1.27992194461198	2.87946880870775	-1.77191468411512
13	2.25860340432958	-2.55899306075801	-1.09081009050015	0.382252068818069	1.86462683180019	-2.91821889132357	-1.38414385546915	0.205266005938631	1.85133272419101	-2.79897268890964	-1.27396139209885	0.127506100204162	1.44313568526396	2.71044064186053	-2.33150903469905	-1.10646754643444	0.106815819001494	1.31420617589564	2.52806666869907	-2.51441507586013	-1.21843945142801	0.176440072288532	1.74346177987753	-2.76881356754837	-1.01405745849744	0.562883860971198	2.02834932735076	-2.82285578407193	-1.36346917863557	0.199336635490593	1.95430483199033	-2.48751064400021	-0.821191366430556	0.678468770327306	2.10203162827352	-2.77324498842723	-1.32969418856454	0.219711020024472	1.94845151021575	-2.54489767857145	-0.926418663632906	0.531561480606813	1.90946378942928	-3.02352998843426	-1.66297688368895	-0.248192582314451	1.28839020040064	3.00208070758191	-1.53596905777819
14	2.20987411906284	-2.6924353894775	-1.31000047770699	0.075639874175318	1.46805055591124	2.87538437390468	-1.96601766200001	-0.441901615412316	1.26128741332111	3.13432188818369	-1.43903010753806	0.0284331763393986	1.3617539458011	2.62764030642872	-2.42471233491181	-1.21202399066601	-0.00768833513292099	1.19514448355929	2.40306995966794	-2.65830247481568	-1.40704223999881	-0.0886676115180252	1.42576008066064	-2.7660993377034	-0.745913580206361	0.753284458153545	2.10051042165099	-2.87001974095953	-1.53723660800076	-0.0957538907001475	1.77685403084584	-2.22019207785354	-0.585084657274765	0.792190470112577	2.10193779491487	-2.88178563912742	-1.55081067810406	-0.0986347437313184	1.78723250522211	-2.2895132988635	-0.676832298604278	0.691501790579563	1.98895901045344	-3.01513013913435	-1.72389623916289	-0.375933356000851	1.15892287232946	-3.06648496382027	-1.07759013835818
15	2.16139462900947	-2.82215027144017	-1.52309069828621	-0.224737899135705	1.07298472744611	2.37101449317331	-2.60993032448357	-1.28834829758976	0.131335278840854	2.60885411605759	-1.24522236267958	0.127664683305817	1.37972159553125	2.59261151178341	-2.4963791232231	-1.31177301758711	-0.131831850689996	1.04559196109365	2.22026099698955	-2.89328142642698	-1.73303849202922	-0.59188209367791	0.488878058973499	0.499173101192188	0.0356474077540031	1.09187754868769	2.20933038791122	-2.94735032635988	-1.82969030624816	-0.757269755364514	-0.0917990573376574	-1.05449139977205	-0.0991505867466541	1.00192409918249	2.13052941913001	-3.01751619168844	-1.88848564562245	-0.797021097210214	-0.121166480500168	-1.18797324166468	-0.172759430705051	0.952423934935654	2.09941006014277	-3.03072310936006	-1.87935975622673	-0.741880037350004	0.317235721395477	-0.968445527428158	-0.185218418661135
16	2.1143223324911	-2.94619873415481	-1.72632440358177	-0.511099700322653	0.696215618346408	1.88971713368389	3.05785468040965	-2.10849918149625	-1.11422366627262	-0.453730709406699	-0.127574718546341	0.591063311420287	1.57755105923874	2.6543442132066	-2.51732299230672	-1.39029969590108	-0.256546481747255	0.877206931116142	2.00269560653973	3.10799284307762	-2.10881278102642	-1.11603003095415	-0.272113642024513	0.306382493573852	0.777004625319043	1.47562456662895	2.34092286417239	-3.02375472514184	-2.12602400768694	-1.33431813172321	-0.762096770230471	-0.29881577058122	0.374745180438738	1.23360811533381	2.17249914337104	3.12901095893078	-2.23220762036585	-1.42581877256534	-0.851934201195614	-0.374144938549337	0.336402407218988	1.23335347957899	2.20959356919611	-3.07736594298981	-2.10750129143074	-1.23362731723987	-0.582041997143809	-0.12511548926223	0.5314375753502
17	2.07170771310681	-3.05978156863612	-1.91167704417074	-0.769447344959704	0.363115934045994	1.47977306974581	2.57036106631789	-2.66437010057684	-1.68073749793046	-0.782006820950035	0.0479829171608616	0.881914176382273	1.78243801016699	2.75499622938873	-2.50354181745908	-1.44585221299201	-0.369337986874584	0.713766603711208	1.79033075215357	2.84483186428065	-2.42422603324747	-1.47142509455748	-0.600526701144214	0.182888107066293	0.912947779036501	1.64977070012575	2.42243403437932	-3.0660701481591	-2.28049719258595	-1.53317642962644	-0.831322335138516	-0.140870834605147	0.588709132531969	1.37518988874423	2.20224152160415	3.04135858483875	-2.42075650619503	-1.6430516194173	-0.911385928253633	-0.186640767861215	0.583038009041216	1.41266004351078	2.28316554257563	-3.11886645246053	-2.25866641182467	-1.44628291416548	-0.68466635564068	0.0689913641627208	0.872498541612767
18	2.03721547890686	3.12531718790327	-2.07216337973064	-0.990304009517493	0.0854414743893842	1.15169618697031	2.20378554522083	-3.04721628999891	-2.04050057008077	-1.06177686069882	-0.106672588236075	0.837567440759763	1.78760778041724	2.75644983177474	-2.53350987810554	-1.51660599306565	-0.480952693734891	0.564969794239699	1.60907664717234	2.63658230527167	-2.65069392248702	-1.69853578399458	-0.796871543216227	0.0551110656173165	0.866718893644364	1.65269941989189	2.42604342104234	-3.09071881551367	-2.33196712473531	-1.58274738718028	-0.84053578474114	-0.0969399283819752	0.657957942584655	1.42929674910376	2.2149919481806	3.00790086673049	-2.48327247614295	-1.69690183900796	-0.914169579455565	-0.126602752258604	0.675242857232261	1.49518910596442	2.32941761786961	-3.11390789153356	-2.27711775190919	-1.44716888495266	-0.619577917190665	0.21682998021872	1.07323792608312
19	2.01250181992927	3.04402722720793	-2.2075370122184	-1.17605995007671	-0.145241862739521	0.883997238550871	1.91022399387994	2.93150679815323	-2.3374801906033	-1.33204529188751	-0.335653596315846	0.653586237545842	1.63982008038692	2.62868800544676	-2.65713079707238	-1.64661265421549	-0.621198199497995	0.415854766407016	1.45477929304909	2.48065618117855	-2.80488076427524	-1.8458127224365	-0.929084203260078	-0.0530462005298486	0.787396418024751	1.59906295809133	2.38903543657386	-3.11961920931404	-2.35549524508676	-1.59761282056718	-0.842098773659511	-0.0852032019915384	0.676256546884027	1.44424146394475	2.21922528921738	3.00058580056302	-2.49572080876135	-1.7035317045319	-0.905152360236834	-0.0989305159043929	0.716623986542756	1.54188826056759	2.37581703011457	-3.06669642888101	-2.22100477503148	-1.37084077838684	-0.515284444690693	0.347462249148081	1.21899666488312
20	1.99509457137305	2.97494484396809	-2.3256553551369	-1.33954764969783	-0.349092263448986	0.646422575696394	1.64733368387197	2.65325411308886	-2.6204090926373	-1.60968581858286	-0.600540048283908	0.405033117079276	1.407072476752	2.40842236817253	-2.86846068337956	-1.84972573022098	-0.811756407841401	0.24653644923131	1.31441282798873	2.36943294113159	-2.89447185489233	-1.92274287412733	-0.998699699850362	-0.116469916119406	0.731323192919879	1.55168746901827	2.35082626076994	3.13416560927045	-2.37673270969183	-1.61135533090644	-0.849308138456898	-0.0875653759621404	0.676339299066446	1.44432825126872	2.21785417214473	2.99803983705383	-2.49734158266458	-1.70100494848722	-0.895256604252478	-0.079378735743376	0.746972119998807	1.58356786998728	2.4295404472895	-2.99968340261757	-2.13936628820054	-1.27426064397285	-0.405656713720801	0.46546650464425	1.33832229675053
21	1.9783023517844	2.90844985593625	-2.43997767883579	-1.49909047602695	-0.550239479946809	0.408616942837453	1.37941352772959	2.36335623849786	-2.92316398228876	-1.9166185783005	-0.905317070320644	0.105027375918343	1.11088166693623	2.11337343714703	3.11971358996739	-2.13937775044621	-1.07793339643479	0.0373093862556596	1.19364586545207	2.33322823747383	-2.88251813129911	-1.89723393044566	-0.977915944635149	-0.106263105825552	0.731342946151595	1.54426389437739	2.33908353620717	3.12071749361579	-2.39010238370745	-1.6237169456879	-0.860458311766803	-0.0978078175337229	0.666480283746783	1.4344310144198	2.20790226595774	2.98863489158775	-2.50490300883524	-1.70479013811229	-0.892849101264004	-0.0680760498049733	0.769927318467714	1.62068645933222	2.48267588466297	-2.92982217655862	-2.05364144594494	-1.1752997224341	-0.297722834943482	0.576885019756769	1.44706820398602
22	1.95322486214156	2.83288278404395	-2.56555105730353	-1.67383083245072	-0.772647712448559	0.141209535438006	1.07160141478513	2.02251994549425	2.99668016827527	-2.29016725195409	-1.27891688560609	-0.265466717191106	0.737654338027321	1.72498255664388	2.7020097930252	-2.59460849257037	-1.55128216753733	-0.337533178871521	1.16489218536277	2.57565489734353	-2.60909669063911	-1.67157095676561	-0.808091117178174	0.0159995055617441	0.816212662281101	1.60062445212536	2.37407628013734	3.1398714300466	-2.38264664020394	-1.62497920138822	-0.868388443542251	-0.111046180215521	0.648850241653536	1.41312931169319	2.18368829061267	2.962527046408	-2.53142392749731	-1.72959450306228	-0.91300693432122	-0.079801181719265	0.771114624674701	1.63942106432227	2.52276695682664	-2.86659709954355	-1.96842682600308	-1.07221347777378	-0.183036981403192	0.695950665543696	1.5633928364476
23	1.91231294190505	2.73899212466987	-2.71369857303729	-1.87775059418617	-1.03395338782651	-0.178777901853688	0.692952860100371	1.58860139934371	2.51764254990054	-2.79421709235671	-1.78102700387689	-0.747983672248672	0.264642094860861	1.22368579830498	2.1159512552123	2.93424235337525	-2.63749679837739	-2.20719719637642	-2.54110864400205	-2.42771183508415	-1.85551577546325	-1.17551532501367	-0.462029167708209	0.264131994452058	0.995534665176055	1.72920638189688	2.46398814228188	-3.08360325087408	-2.34702125001533	-1.6089693543059	-0.868731292549634	-0.125379250621442	0.622232337376425	1.37549512081854	2.13609591455264	2.9060867787725	-2.59521242592296	-1.79838447702218	-0.982992922265345	-0.145000781834001	0.719407179895218	1.61231033499837	2.531574476066	-2.81451171852863	-1.87357892404825	-0.943259194255789	-0.0331308269793677	0.853487955401838	1.71756784944934
24	1.85361199759082	2.6251782218318	-2.88540139822487	-2.11100891400598	-1.33359517256325	-0.551072484970408	0.24020125402641	1.04683247840894	1.88132494514948	2.76792921705004	-2.53337356557439	-1.41825672469733	-0.259223429804623	0.763486940443896	1.61499678353433	2.3342689293282	2.94778954067245	-2.80677859285122	-2.32379953684457	-1.8324955989298	-1.29805793599193	-0.715858327007804	-0.0954472113151568	0.552328492238492	1.21922137538936	1.89965777492953	2.59002360129266	-2.99515766590755	-2.29091762591832	-1.58122526362501	-0.866405046886065	-0.146407373885545	0.579159264274605	1.31104058769916	2.05039621599119	2.7989227120217	-2.72411106674304	-1.94874267723051	-1.15279061917135	-0.328111505499161	0.537463351340292	1.46020419247584	2.45370941995147	-2.77642617369416	-1.71700179095639	-0.708211561559274	0.233394458608453	1.1193720513153	1.96562215343254
25	1.78333087837778	2.50033795722263	-3.06797019988697	-2.3555768133685	-1.64604728100538	-0.939757507226503	-0.237005898742564	0.462167454898369	1.15846580988898	1.854852613522	2.5627683412456	-2.9369890540023	-0.717436362931123	0.992213850565812	1.70871559063897	2.33972871459897	2.93758819942358	-2.76574427652187	-2.19386540019649	-1.62127678737113	-1.04106715612214	-0.448837005550945	0.157319149890068	0.777461486906951	1.41059704969433	2.05529942044307	2.71008600759567	-2.90957897832169	-2.23846933392258	-1.56069259284755	-0.876956593804239	-0.187768612055286	0.506553648845118	1.20587902369916	1.91027328001351	2.620033157903	-2.9474186270902	-2.2246122000539	-1.49272596997324	-0.747795577811045	0.0191586426299716	0.833346065052492	1.79608494711856	-2.79766482317255	-0.98908855191599	0.00985506987721766	0.841000856471779	1.62342703470751	2.38491921732054
26	1.7140461486785	2.38058979562058	3.04265082030593	-2.5840546083794	-1.93461632585897	-1.29423135793658	-0.665803717907305	-0.053782277614083	0.534508575907945	1.08598994765559	1.57547151807335	1.95415683004168	2.15802320647054	2.24959353721872	2.4534620099197	2.81640322504724	-3.00874565892417	-2.50036795310332	-1.96331876612398	-1.40766106952937	-0.838087503663276	-0.256827686221801	0.334970189167614	0.936574977334179	1.54736675480998	2.16671340637533	2.79393538627004	-2.85487788399847	-2.2141147089631	-1.56774330647128	-0.916569440530126	-0.261433057055757	0.39676313379734	1.0569997773045	1.71804730958741	2.37830637578903	3.03553231949424	-2.59684014023734	-1.95786146207147	-1.33991081740786	-0.759241913221935	-0.244312547553882	0.164897069472642	0.463065487175417	0.760973629923248	1.17255543349206	1.69489233346929	2.28741399916113	2.92051025691582
27	1.66016174512973	2.28300268355564	2.90046178440892	-2.7718807808729	-2.16922605139395	-1.57678387594795	-0.997189308894626	-0.43388649038543	0.108673110679257	0.624995596234155	1.10912619168253	1.55675358433901	1.96962249568587	2.3602689367183	2.75049436738558	-3.12215545258673	-2.68071700522777	-2.20768755125534	-1.7072457277852	-1.18451924741856	-0.643926468413425	-0.0888300359321231	0.478321916462047	1.05574905161685	1.64211652447914	2.23636592257229	2.83759550374746	-2.83820720568771	-2.22548004593867	-1.60823715521053	-0.987357684589529	-0.363798332524277	0.261376379786014	0.886955517402498	1.51153058044932	2.1334304384222	2.75064849500165	-2.92239956015373	-2.32211529012302	-1.73460909345382	-1.16233541171332	-0.606064790314567	-0.0632635811928969	0.472888393783403	1.01229963215288	1.56451743159259	2.13542646166783	2.72635488239082	-2.94787484560755
28	1.63466916347558	2.22191769201498	2.80437393108721	-2.90204397628677	-2.33200128124994	-1.76985880270489	-1.21691236759859	-0.674521632833923	-0.143990254792568	0.373648887803164	0.877964343550483	1.369545616927	1.85038700118905	2.3240056812786	2.79507576974469	-3.01459239668023	-2.53427481369827	-2.04409781324922	-1.54243676025731	-1.02884670039547	-0.503660029613169	0.0323775014527082	0.578359179788758	1.13336034590983	1.69650230852116	2.2669684531303	2.84399581639891	-2.8563282831923	-2.26834397629878	-1.67594574159912	-1.07984989093765	-0.480781177258394	0.120533682635881	0.723380453476329	1.32708030187733	1.93102238898025	2.53470799247687	3.13780771981504	-2.54295476396975	-1.94098920201509	-1.33889607542693	-0.735724008359692	-0.130247471999938	0.478825973669292	1.09256359086505	1.71152208548328	2.33558580195057	2.96400088306821	-2.68760052438534
29	1.64671907920542	2.2062490468917	2.76248043035583	-2.96825698197104	-2.42009539048823	-1.87671756191128	-1.33858215459823	-0.806064085875578	-0.279398351653637	0.241384134403274	0.756520869891613	1.26656917426227	1.77242786337989	2.27531356960247	2.77668482679631	-3.00506309403667	-2.50199701657229	-1.99588680068486	-1.48555610187859	-0.970110804071359	-0.448937278675157	0.0783300966060453	0.611855628448404	1.15164989123903	1.69761027981066	2.2495516230368	2.80722749669886	-2.91284040161141	-2.34460941214649	-1.77161551415861	-1.19421587618242	-0.612751327825619	-0.027515282092175	0.561285964850336	1.15358048311639	1.74948271635509	2.34934520306877	2.95380159672754	-2.71939810489157	-2.10267020665108	-1.47780973167538	-0.843466393690974	-0.198694407592925	0.456556707541847	1.12095938450057	1.79160067613202	2.46432129442478	3.13460601055986	-2.48454924235777
30	1.69876248613277	2.23663789094828	2.77281593404835	-2.97613699684005	-2.44409332213637	-1.91446158741493	-1.38742817259514	-0.863123887777492	-0.341604985713921	0.177164278855324	0.693325413163002	1.20713360978651	1.71895802411643	2.22927340729539	2.73864328165291	-3.03548912006243	-2.52608762113359	-2.01566385675654	-1.50356263680181	-0.989169055463672	-0.471924238821898	0.048664959814919	0.573021306672527	1.10149601366788	1.63436942401746	2.17185230640515	2.71408718555291	-3.02203530210138	-2.47013194390823	-1.91343183968777	-1.3520216208339	-0.786007299664758	-0.215477551755816	0.359549347532495	0.939197726083208	1.52382883524283	2.1141614387564	2.71142499936087	-2.96563203461188	-2.34776493155914	-1.71409627940055	-1.05925355610744	-0.376982835609631	0.337943427285735	1.0852911944853	1.85387723108004	2.62194225050501	-2.91549369914228	-2.20327867402888
31	1.78580669006476	2.30582554635452	2.82541403705521	-2.93879554212437	-2.42062103179591	-1.90343271440901	-1.3874010599657	-0.872670252976727	-0.359346566879929	0.152512135121004	0.662904871116924	1.17189327667453	1.6796041864745	2.18622897220719	2.6920198676884	-3.08590153300727	-2.58081109916684	-2.0755031960775	-1.56955911643099	-1.06254200365139	-0.554006134971688	-0.0435058487480699	0.469395635588665	0.985117019580881	1.50404870433874	2.02654086742408	2.55288931554616	3.08331900419137	-2.66521946065805	-2.1263268133632	-1.58328224586769	-1.03631027187719	-0.485761898676985	0.0679067017966876	0.624176561112158	1.18253159860764	1.74254962670489	2.30402508066724	2.86714539932528	-2.85040016165204	-2.28008640580528	-1.70021843658787	-1.09887498628167	-0.440247666547801	0.433340756162027	2.16038991145738	-2.81165375060764	-2.0695878757222	-1.45034064987482
32	1.89775836751735	2.40217978489588	2.90706560600237	-2.87098760384944	-2.36585011871292	-1.86096040960463	-1.3565712705443	-0.852921314837247	-0.350221199631128	0.151358901848807	0.651699557283344	1.15073938048335	1.64847911723637	2.14498263996519	2.64037528743505	3.13484016865008	-2.65457220353701	-2.16120848986126	-1.66793044204764	-1.17437972845043	-0.680169212586653	-0.184889030441914	0.311886756292366	0.810592143875145	1.31165866260507	1.81550081613388	2.32249559224044	2.83295392743852	-2.93610318149889	-2.41825331140496	-1.89684509886236	-1.37232509855373	-0.845491821330189	-0.317555733564384	0.209817920203406	0.734484691292978	1.25380162767696	1.76458085832365	2.2629672702585	2.74418888168798	-3.08101905755286	-2.65405727209372	-2.26729483108301	-1.92856238079994	-1.63653319166099	-1.37104342019933	-1.09732646871246	-0.787882480701765	-0.434874739598032
33	2.0224528034713	2.51317556928676	3.00504325844101	-2.78545695468716	-2.29232609444209	-1.79914844869007	-1.30632984725478	-0.81426083847995	-0.323295322115935	0.166267816463205	0.654198433983656	1.14034344003912	1.62462979203443	2.10706297806952	2.58772220930649	3.06675366939214	-2.73882224023559	-2.26237680703856	-1.78679095265251	-1.31171863392548	-0.836775119482405	-0.361538336348362	0.114451139511375	0.591690898346611	1.07071735493072	1.55210464822386	2.03645919480756	2.52440586427492	3.01655982674255	-2.76970928432392	-2.26761838711622	-1.76020433245313	-1.24774261884989	-0.731111247591279	-0.211939592253498	0.307346113130261	0.823651222886699	1.33353362358438	1.83365165074576	2.32121518747163	2.79433078894864	-3.03098433061154	-2.5879884562693	-2.15835596739425	-1.73957191986692	-1.32838351378838	-0.921187663799705	-0.514464125439918	-0.10513530995642
34	2.14719363021793	2.6271185349898	3.10891988097616	-2.69113741212676	-2.20731722754381	-1.72348879570211	-1.24034249486709	-0.758530567878138	-0.278627379708672	0.198900304537859	0.673710334063308	1.14558954615587	1.61444773854821	2.08030462940844	2.5432733431658	3.00354342519772	-2.82181975030908	-2.36614598643245	-1.91228058076091	-1.45984749948263	-1.00843487833429	-0.557590858325569	-0.106814765013807	0.34445691249284	0.796870582762967	1.25118276501575	1.70829564706232	2.16930169183858	2.63553608169367	3.10863064478056	-2.6926342757959	-2.19961075674991	-1.69306195429068	-1.17087212708292	-0.632117708826493	-0.0783512949480265	0.485290557437703	1.05029758501091	1.60697396115667	2.14747927120697	2.66765323284153	-3.11631125066958	-2.63635242374054	-2.17288846257304	-1.72288144771843	-1.28342126569326	-0.851872543795755	-0.42589555345201	-0.00341111089418836
35	2.25729533060422	2.73255424993005	-3.07215043764992	-2.59153270821366	-2.11006522045683	-1.62913083481921	-1.1500794128616	-0.674106278325173	-0.202163110369567	0.265085362462749	0.727260186846986	1.18423438760863	1.63608202698497	2.08302360433412	2.52537670948325	2.96351625709661	-2.88534001092738	-2.45440979581739	-2.02646951952732	-1.60111812825404	-1.17796235869357	-0.756612453947791	-0.336673884410478	0.0822653522374233	0.500653135871379	0.918999854493629	1.33791776645174	1.75818104571743	2.18082080081498	2.60728160231451	3.03969078480067	-2.80184149845995	-2.34556385184014	-1.8653917058283	-1.34461042467768	-0.753118754495373	-0.0470211316986922	0.779674997286424	1.60144499358622	2.29777075766396	2.87860294002948	-2.89550734243392	-2.42876091696977	-1.98802998226478	-1.56425007037548	-1.15215295984574	-0.748523012371798	-0.351315569096904	0.0408025733207225
36	2.32549117402609	2.81179432455505	-2.97760697482178	-2.47934480257704	-1.98041838793761	-1.48481447010226	-0.995981583204542	-0.516339590750673	-0.0471505164149216	0.411314166856398	0.859472335558156	1.29813363516194	1.72827205529991	2.15087912307253	2.56688196374283	2.97710498304129	-2.90092787816377	-2.50025073861697	-2.10356045337725	-1.71046666027069	-1.3206692894304	-0.933953122430833	-0.550185679535001	-0.169319369060881	0.208600847500886	0.58342229436909	0.954858614726547	1.32244732178725	1.68548089516249	2.04289338997659	2.39306882974832	2.73350595122742	3.06020801343982	-2.91665555801973	-2.64222613393894	-2.42007202591788	-2.28383023361431	-2.26726817496728	-2.33069788012801	-2.33911841583144	-2.22953971069759	-2.02956698577813	-1.77529296482897	-1.48962128983421	-1.18569999294041	-0.871299296144937	-0.551339876030651	-0.229229371493342	0.0924084192454349
37	2.23632539801899	2.78804205270078	-2.90310448257128	-2.29034199633118	-1.68927305499969	-1.1251085362234	-0.604855015523404	-0.123369687096263	0.32785899401523	0.756484195364935	1.16832386592705	1.56755323850541	1.95712118545181	2.33911182623211	2.7150070689597	3.08586625121668	-2.83073863342338	-2.46790124760954	-2.10843918639319	-1.7521174017524	-1.39881079417219	-1.04849056371117	-0.701217378586708	-0.357139964036059	-0.0164982533444127	0.320369455915927	0.65301582656895	0.980870999646667	1.30322770629976	1.61922783248872	1.92785600729431	2.22795038082425	2.51824768855916	2.79748818196815	3.06461155468601	-2.96411962461274	-2.72197953862872	-2.49051594877446	-2.26667633578861	-2.04632015501169	-1.82501032938552	-1.59895637548337	-1.36567793637387	-1.12417018855499	-0.874665472707304	-0.618228232478657	-0.356372033576394	-0.090777919361209	0.176884676114866
38	0.91884734173777	0.932965642051224	0.520069556045187	0.0854574457468319	0.0844342502462276	0.267076999743472	0.517754038628369	0.798883556549406	1.09580162510555	1.40175071303708	1.71320484747845	2.02814159510119	2.34530958344343	2.66388309943678	2.9832848226264	-2.98009699384897	-2.66022418768252	-2.34055549538945	-2.02132786003611	-1.70275692779565	-1.38504771864152	-1.06840239272092	-0.75302603378992	-0.439130947515455	-0.126939689968167	0.183313167470984	0.49138070160517	0.797005042183781	1.09992095468438	1.39986211967349	1.69657063001588	1.9898100936464	2.27938238792488	2.56514749460181	2.84704493041435	3.1251141631476	-2.88367498343339	-2.61267437143016	-2.34467549340913	-2.07918921111798	-1.81566586316982	-1.55353934045946	-1.29227315544133	-1.03140043296669	-0.770551251376578	-0.509463932040515	-0.247980480900685	0.0139707407111859	0.276400500405107
39	0.145301395660404	0.318221725568189	0.488893555221803	0.663275189536339	0.846398105634409	1.04147159533206	1.24977375111652	1.47109954422443	1.70436380060684	1.94809839886989	2.20077017524297	2.46094752101351	2.72736860607477	2.99895526551231	-3.00838433496267	-2.7290364693596	-2.44681763104382	-2.16225558370735	-1.8757939888919	-1.58780855637816	-1.29862027902922	-1.00850616229688	-0.717707871774956	-0.426438676361251	-0.134888999877618	0.15676917149156	0.448378837399243	0.739795348162094	1.03088448674541	1.3215211978013	1.61158891257313	1.90097942653798	2.18959328354987	2.47734060627579	2.7641422894544	3.04993144338295	-2.94853036156638	-2.66491037074453	-2.38241522097374	-2.10104883087011	-1.82079733415759	-1.54162927550885	-1.26349636912815	-0.986334745491539	-0.710066560139045	-0.434601813615269	-0.159840237362588	0.114326867535857	0.388014903848493
40	0.124637375657224	0.351817143727817	0.579129158984496	0.807317098879867	1.03705904324319	1.26893310584576	1.50339646698708	1.74077850484541	1.98128609828911	2.22501763075719	2.47198185365888	2.72211826292389	2.97531656391635	-3.0517515310043	-2.79287696725088	-2.53141415529008	-2.26753151652335	-2.0013909618229	-1.73314401183209	-1.46292945263313	-1.19087217967129	-0.917082958665781	-0.641658904533807	-0.36468454162132	-0.0862333579290626	0.193630198583553	0.474848312724473	0.757367009312082	1.04113301069149	1.32609030688802	1.61217654318118	1.89931938558481	2.18743308804594	2.47641554645501	2.76614617002705	3.05648491373051	-2.93591252710164	-2.644851303277	-2.35370532750712	-2.06267051489147	-1.7719433079239	-1.48171318227384	-1.19215510071474	-0.903422601031995	-0.615642126292912	-0.328909041304952	-0.0432855622882579	0.241199399149375	0.524548672376876
41	0.207266606080789	0.4464480551946	0.685792065785398	0.925495058275152	1.16574484860104	1.4067172316247	1.64857339076198	1.89145822867193	2.13549963332384	2.38080862292794	2.62748025916029	2.87559518392226	3.12522161996214	-2.9067676304013	-2.65395149158219	-2.3994699613527	-2.14328046152857	-1.88534088943849	-1.62560760236963	-1.36403370979111	-1.10056774016477	-0.835152755189205	-0.567725996555372	-0.29821916730966	-0.0265594692822103	0.247328464160894	0.523519590479475	0.802084291582923	1.08308290793513	1.36655893643409	1.65253098432506	1.94098376506116	2.23185867898147	2.52504482017423	2.82037154033295	3.11760389915222	-2.86674296973579	-2.56665767489539	-2.26573371074636	-1.9644121795137	-1.66314703792962	-1.36238315120982	-1.06253498244681	-0.763968316568889	-0.466986817614914	-0.171824324574759	0.121357143747332	0.412464460052367	0.701466774919357
42	0.323384530698037	0.562370478142816	0.801523896612058	1.04092780706936	1.28066557385006	1.52082063286626	1.76147635386732	2.00271605353155	2.24462317221962	2.48728162338721	2.73077632117869	2.97519388875626	-3.06256175969364	-2.81602712209432	-2.56828970823275	-2.31924539858249	-2.06878217928965	-1.81677842516774	-1.56310106197409	-1.3076036469258	-1.05012442976472	-0.790484492248986	-0.528486116555875	-0.263911608621659	0.00347709255434569	0.273937548357238	0.547744047939772	0.825182073596679	1.10653893894847	1.39208938578919	1.68207495213983	1.97667630730113	2.27597872228954	2.57993261587177	2.88831370309822	-3.08249506946323	-2.76677822781086	-2.4485891203948	-2.12896609901287	-1.80904515963639	-1.48996830145209	-1.17279046154674	-0.858403085149675	-0.547486687793965	-0.240495811585396	0.0623283380636264	0.360926847598668	0.65538355184198	0.94588490960408
43	0.450531314316544	0.683942536618432	0.917487272500146	1.15121050290401	1.38515916704348	1.61938239689064	1.85393182774234	2.08886199875848	2.32423085980293	2.56010040408279	2.7965374501991	3.03361460257328	-3.01177388102276	-2.77316942685893	-2.53365923875136	-2.29313293263711	-2.05146522929796	-1.80851274711197	-1.5641100561219	-1.31806480917244	-1.07015171937984	-0.820105099348556	-0.567609620404167	-0.312288900874888	-0.0536915170245731	0.208725896314862	0.475618514902578	0.747775535129831	1.02614259612556	1.31183928916483	1.60616108643929	1.91054569417177	2.22647041073685	2.55523356964835	2.8975749038239	-3.03004558517288	-2.66326019017895	-2.28915747424201	-1.9131330325744	-1.54097107658715	-1.17753751225587	-0.825938809482168	-0.487424591253765	-0.161815026673193	0.151924084385467	0.455204232140743	0.74950632236556	1.03621718121773	1.31656096713622
44	0.573138294058362	0.797473056731865	1.02178758394175	1.24609648595282	1.47041466018674	1.69475732454097	1.9191400661971	2.14357890919246	2.36809040483333	2.59269175011101	2.81740094075118	3.04223696753481	-3.01596523988268	-2.79081326331917	-2.56546862760152	-2.33990504131812	-2.11409301499012	-1.88799895782904	-1.66158398031459	-1.43480228600531	-1.20759897937295	-0.979907026990998	-0.75164296452616	-0.52270070077843	-0.292942355783551	-0.0621843331505633	0.169824537599914	0.403438599123028	0.639175932072565	0.877826935466348	1.12066181358219	1.36985992072148	1.62949370091777	1.90811079302209	2.22690091289139	2.65314905375545	-2.82105513494572	-1.50918766495188	-0.812326317969252	-0.415465360642522	-0.105728404525074	0.169947558203009	0.42918669878229	0.679357621646838	0.924057325037072	1.1652439545272	1.40407286721727	1.6412692025388	1.8773108651953
45	0.681097208942796	0.893763446348357	1.10613449336816	1.31819033715015	1.52990779774264	1.74126004543119	1.95221603237378	2.16273982007	2.37278977964225	2.58231763609814	2.79126732031075	2.99957358290686	-3.07602499522742	-2.8692468267469	-2.66338167820223	-2.45855254448979	-2.25490480049288	-2.05261098612983	-1.85187678677143	-1.65294853233042	-1.45612261936319	-1.26175734853811	-1.07028774773759	-0.88224397693308	-0.698273791457214	-0.519169079568567	-0.345895296782803	-0.179619952281009	-0.0217308692338632	0.12617518898841	0.262369647549801	0.385193027129309	0.493451163539383	0.58704326955418	0.66771068723352	0.739529092562343	0.808605214465029	0.881777500880079	0.964900689733368	1.06168292246497	1.1735347065729	1.30013592272439	1.44018322734336	1.59198411376146	1.753818682071	1.92411678390265	2.10152175484878	2.28489534469897	2.47329692833384
46	0.778318959281808	0.978493847323242	1.17815005647565	1.37725067876802	1.57575520619918	1.77361918889609	1.97079386784582	2.16722578363163	2.3628563642924	2.55762149781297	2.75145109807061	2.94426867760217	3.1359909466778	-2.95665784087525	-2.76740491375205	-2.579540936894	-2.39317868010746	-2.20843791906673	-2.02544461061744	-1.84432950684285	-1.66522603671242	-1.48826725912174	-1.31358167673506	-1.14128770725888	-0.971486652925225	-0.804254108983537	-0.639629927450199	-0.477607116845772	-0.318120408879766	-0.161035624768191	-0.00614134944562004	0.146855350996493	0.298327500347639	0.448719882727691	0.598533535247827	0.748303995830523	0.89857545886512	1.04987386173166	1.20268216107526	1.3574205783435	1.51443356208557	1.67398395822632	1.83625374783862	2.00134994476022	2.16931391916158	2.34013246520591	2.51374922609133	2.69007548629064	2.86899973094157
47	0.886139823335731	1.07549115217055	1.26434135020832	1.45266684756835	1.64044325982854	1.82764547039212	2.0142477405121	2.2002238516494	2.38554728525026	2.57019144536358	2.75412992972622	2.93733685496083	3.11978724127544	-2.98172784574775	-2.80085954952652	-2.62081247872772	-2.44160282221251	-2.26324293398792	-2.08574055278164	-1.90909797607613	-1.73331120702175	-1.55836909901238	-1.38425252931672	-1.21093363949513	-1.03837518570647	-0.866530045601562	-0.695340929423391	-0.524740340353221	-0.354650822416039	-0.184985523108579	-0.0156490825693951	0.153461157589508	0.32245365327835	0.491440912814772	0.660537574095262	0.829858384404715	0.999516171068268	1.1696198918965	1.34027284792022	1.51157112808198	1.68360233794596	1.85644464419009	2.03016614587306	2.20482456424346	2.38046722674154	2.55713130880052	2.73484428943415	2.91362457321319	3.0934822315063
48	1.02814556887076	1.20938506092616	1.39030952750711	1.5709132652642	1.75119106845972	1.93113831928797	2.11075108462615	2.29002621887242	2.46896147233491	2.64755560441608	2.82580850059301	3.00372129192895	-3.1018888316108	-2.92464727279972	-2.74773375357253	-2.57114097504828	-2.39485982151378	-2.21887926816793	-2.04318630283825	-1.86776586477681	-1.69260080362321	-1.51767186149118	-1.34295768088009	-1.16843484072584	-0.994077922384607	-0.81985960669505	-0.645750802503623	-0.471720806187311	-0.297737490800101	-0.123767522542366	0.0502233986500989	0.224270278432623	0.398408552045727	0.572673798289698	0.747101449165515	0.921726501030485	1.09658323305933	1.27170493852727	1.44712367395728	1.62287003052683	1.7989729313476	1.97545945735746	2.1523547036433	2.32968166709162	2.50746116538184	2.68571178653098	2.86444986749437	3.04368949974515	-3.05974274787507
49	1.21227548251213	1.38722777070471	1.56204767370316	1.73673700240928	1.91129798073119	2.08573326793207	2.26004598021858	2.43423971128702	2.60831855152869	2.78228710558223	2.95615050791034	3.12991443607236	-2.97960018581666	-2.80601595068792	-2.63251080718992	-2.45907683013353	-2.28570553067674	-2.11238786341126	-1.93911423773084	-1.76587453363487	-1.59265812206768	-1.4194538898346	-1.24625026907194	-1.07303527118007	-0.899796525058676	-0.72652131941268	-0.553196648827739	-0.37980926324746	-0.206345720422933	-0.0327924408498114	0.140864235338714	0.314637990092057	0.488542468371021	0.662591218895628	0.836797635325208	1.01117489847458	1.18573592014887	1.36049328914712	1.53545921994222	1.71064550449313	1.88606346758684	2.06172392604298	2.23763715204606	2.41381284080043	2.59026008263291	2.76698733959985	2.9440024265899	3.12131249685332	-2.98426127534639
50	1.43086477470265	1.6001434223467	1.76940700314431	1.9386585256162	2.10790118527748	2.27713836529314	2.44637363664163	2.61561075772767	2.78485367338909	2.95410651324777	3.12337358935924	-2.99052591405806	-2.82121671577057	-2.65187928527559	-2.48250861957506	-2.31309955668478	-2.14364678280851	-1.97414484035566	-1.8045881367942	-1.63497095432247	-1.46528746033578	-1.29553171865593	-1.12569770148437	-0.955779302032116	-0.785770347773203	-0.615664614261631	-0.445455839446333	-0.275137738413564	-0.104704018481858	0.0658516054286699	0.236535395233399	0.40735357400891	0.578312310290149	0.749417702421482	0.920675763042681	1.09209240378861	1.26367342027821	1.43542447746432	1.60735109541133	1.77945863556196	1.95175228754895	2.12423705660072	2.29691775158361	2.46979897371648	2.64288510598616	2.81618030328581	2.989688483291	-3.1197719890974	-2.94582708066397
51	1.66984977546111	1.83340523853231	1.99700790852623	2.16066042923661	2.32436550722055	2.48812591138452	2.65194447229713	2.81582408123581	2.97976768897408	-3.13940700286419	-2.97532631479985	-2.81117243453097	-2.64694219040503	-2.48263236101851	-2.31823967786011	-2.15376082817037	-1.98919245801089	-1.82453117553556	-1.65977355445605	-1.49491613769346	-1.32995544120725	-1.1648879579927	-0.999710162237532	-0.834418513628011	-0.669009461794819	-0.503479450888722	-0.337824924275987	-0.172042329343538	-0.00612812240390572	0.159921226309769	0.3261092275682	0.492439367999017	0.658915104877162	0.825539860860821	0.992317018680545	1.15924991578854	1.32634183897445	1.49359601895312	1.66101562492927	1.8286037591429	1.99636345139878	2.16429765358237	2.33240923416384	2.50070097269119	2.66917555427282	2.83783556404913	3.00668348165268	-3.10746363152395	-2.93823290917625
52	1.91508653945363	2.07263390031462	2.23025777342771	2.38796036859179	2.54574390709586	2.70361062327058	2.86156276578311	3.01960259869898	-3.10545290484794	-2.94723083328107	-2.78891417917922	-2.63050061024064	-2.47198777629326	-2.31337330926174	-2.15465482326028	-1.99582991480179	-1.83689616311516	-1.67785113056342	-1.5186923631565	-1.35941739115333	-1.20002372974877	-1.04050887984177	-0.880870328882019	-0.721105551793004	-0.561212011970278	-0.401187162354507	-0.241028446579549	-0.0807333001966905	0.0797008480231668	0.240276574706709	0.400996460411432	0.561863088070675	0.722879041345474	0.884046902877434	1.045369252436	1.20684866495268	1.36848770843397	1.5302889417439	1.6922549122463	1.85438815329611	2.01669118156827	2.17916649421201	2.3418165658176	2.50464384518207	2.66765075185969	2.83083967248264	2.99421295683674	-3.12541239350262	-2.96166350091242
53	2.15467786676315	2.30585190712924	2.45711675749538	2.60847394988724	2.75992504691391	2.91147164104873	3.06311535403431	-3.06832747077821	-2.91648454008739	-2.76453945399927	-2.61249047750019	-2.46033584774489	-2.30807377408834	-2.15570243804596	-2.00321999318709	-1.8506245649661	-1.69791425049524	-1.545087118263	-1.39214120780194	-1.23907452930934	-1.08588506322468	-0.932570759767374	-0.779129538438836	-0.62555928749284	-0.471857863378536	-0.318023090160799	-0.164052758922952	-0.00994462715741648	0.144303581849662	0.298694179633132	0.453229513155559	0.607911965397848	0.762743955924857	0.917727941416156	1.07286641615113	1.22816191243657	1.38361700096363	1.53923429108005	1.69501643096186	1.85096610766773	2.00708604705727	2.16337901355342	2.31984780972689	2.47649527567932	2.63332428819961	2.79033775966625	2.94753863666621	3.10492989829925	-3.02067075304563
[truncated: 70 more columns]
