# Supplementary material for: Reconstructing spruce budworm outbreak severity: a comparison of paleoecological and tree-ring signals
Source: PLoS One. 2025 Aug 12;20(8):e0329406. doi: 10.1371/journal.pone.0329406 (PMC12342301; doi:10.1371/journal.pone.0329406)
Supplement: S8 Dataset — (ZIP) [file pone.0329406.s008.zip › BoisJoli wavelet data/GSI/GSI_wavelet_power.corr.txt]

V1	V2	V3	V4	V5	V6	V7	V8	V9	V10	V11	V12	V13	V14	V15	V16	V17	V18	V19	V20	V21	V22	V23	V24	V25	V26	V27	V28	V29	V30	V31	V32	V33	V34	V35	V36	V37	V38	V39	V40	V41	V42	V43	V44	V45	V46	V47	V48	V49	V50
1	0.0181696806528548	0.0142787130392997	0.00904190014896488	0.00483542787591033	0.00239292702995903	0.00124633191890727	0.000747310222435734	0.000512866046713352	0.000383663301205694	0.000299725156117274	0.00024233447184615	0.000204657768354516	0.000174216639706266	0.000145220585501198	0.000124037676682173	0.00011080034721276	9.92904527464023e-05	8.81445854020411e-05	7.83025518932143e-05	7.01674966965234e-05	6.48297033728911e-05	6.13053622467468e-05	5.62310566001874e-05	4.96452855491607e-05	4.45610471784595e-05	4.19183613557622e-05	3.90486267338847e-05	3.4581307039423e-05	3.13689893181364e-05	3.05969900671553e-05	2.95901581894264e-05	2.69161265863675e-05	2.42955493935633e-05	2.337073854052e-05	2.27223301335239e-05	2.10186941645113e-05	1.97343621574621e-05	1.97060764195112e-05	1.97468189756392e-05	1.90266551687339e-05	1.81599998429597e-05	1.77161476691035e-05	1.71223972473077e-05	1.63106307101356e-05	1.60935819979981e-05	1.60989436988558e-05	1.56398345988343e-05	1.52926105535398e-05	1.53440815089873e-05
2	0.0239892985615271	0.0183854718207467	0.0109779672797014	0.00525987799461901	0.00218926299602952	0.000938862971484652	0.000500714953623407	0.000335399171884947	0.000253400934971748	0.000198709582047384	0.000160689910496193	0.000138534271188057	0.000119619043230707	9.75113136181387e-05	8.19530647711086e-05	7.46422055163806e-05	6.78471314924044e-05	5.99950240842607e-05	5.27197125291967e-05	4.67069285354148e-05	4.36778578013063e-05	4.26922324493531e-05	3.93753872825565e-05	3.36163756909518e-05	2.95401469790455e-05	2.8554885026797e-05	2.70220247096316e-05	2.29694591773388e-05	2.02401028981228e-05	2.06328578861786e-05	2.06283199809123e-05	1.82159353691563e-05	1.57497614652214e-05	1.5479461388108e-05	1.54744214473103e-05	1.38871710577656e-05	1.26932184336971e-05	1.31086373010138e-05	1.35592770570309e-05	1.29450984788951e-05	1.2157158227348e-05	1.1964280460916e-05	1.1537174559094e-05	1.07561921228703e-05	1.07252975864474e-05	1.09623167766084e-05	1.05356460327095e-05	1.02591119568083e-05	1.05873944972507e-05
3	0.0283656928352123	0.0212454047907852	0.0119869296659366	0.00510156958046921	0.00168257058482853	0.000502140299547637	0.000206724749132854	0.000139653077641943	0.000113332861046563	9.08322541994159e-05	7.32011779524502e-05	6.65639858950156e-05	5.99293243994647e-05	4.62842508090066e-05	3.71101230085505e-05	3.56374473359298e-05	3.36171106080889e-05	2.94333312511719e-05	2.51843897656098e-05	2.1570130033266e-05	2.06910499331977e-05	2.19573621116523e-05	2.05872264474725e-05	1.61905614015284e-05	1.3425129463048e-05	1.40684942477976e-05	1.3990944814369e-05	1.07651535672288e-05	8.68632942724809e-06	1.00193038698351e-05	1.0901144283707e-05	8.96880690826597e-06	6.88832615796022e-06	7.24302344075928e-06	7.83724031498822e-06	6.51246080004656e-06	5.48185123163987e-06	6.20085748248402e-06	6.91237540683261e-06	6.40005943812752e-06	5.74794714970974e-06	5.82542984108364e-06	5.61202683082804e-06	4.93060663731349e-06	5.05540187004218e-06	5.45915359971899e-06	5.06663906561964e-06	4.84656518256357e-06	5.40677409608498e-06
4	0.0306031222084233	0.0225890196460518	0.0122763963466321	0.00479319083674096	0.00127623798183595	0.000213072469217063	3.32085328729437e-05	2.83939187906514e-05	3.20148823262353e-05	2.68926034842763e-05	2.04124346629879e-05	2.15695774019128e-05	2.20624486259195e-05	1.47401780684592e-05	9.86823404347022e-06	1.13224845207138e-05	1.18498414023874e-05	1.00625650630822e-05	8.02493141787087e-06	6.10165280866455e-06	6.2326867584546e-06	8.3535988518308e-06	8.23719579190421e-06	5.21289882239665e-06	3.47987820824189e-06	4.88203232870265e-06	5.67465841363622e-06	3.40193442659912e-06	1.89613842771615e-06	3.44370094888812e-06	4.63471692299592e-06	3.22373427082176e-06	1.62568360471943e-06	2.24793181359014e-06	3.08525485934212e-06	2.09183267841437e-06	1.26639432873272e-06	1.99398928060487e-06	2.67604068448957e-06	2.22997707879107e-06	1.72736202055052e-06	1.96714652134995e-06	1.92258313953004e-06	1.38419025285934e-06	1.56098733694643e-06	1.98268348297461e-06	1.62633422614439e-06	1.42982220123387e-06	2.05295567456807e-06
5	0.0309549734524547	0.0228405286282472	0.0123892821051897	0.00480385990970339	0.00124848923207947	0.000183738913023667	7.77177429238375e-06	3.19224869089451e-06	7.15789805185932e-06	5.44388698208091e-06	2.47265113113525e-06	4.75690107792999e-06	7.07566230298146e-06	3.47846704439308e-06	8.04145723480593e-07	2.38392049447711e-06	3.23862278774718e-06	2.47412409568583e-06	1.66433295321209e-06	7.38856909859625e-07	9.8974525665325e-07	2.73240954715853e-06	3.06659687322387e-06	1.24707333412537e-06	1.90166128168697e-07	1.41830570829436e-06	2.34520991597235e-06	1.01168597125444e-06	1.87263479043142e-08	1.1437413781737e-06	2.07104569866093e-06	1.14911831372405e-06	6.01491748657274e-08	5.58939690610906e-07	1.24320849833963e-06	6.03436446013374e-07	3.07349191484356e-08	5.29311821247108e-07	9.60045098684025e-07	5.82750256257061e-07	2.2943739374248e-07	4.78556639929276e-07	5.19774720016958e-07	1.58965932115955e-07	2.99636830175939e-07	6.13611626135454e-07	3.33133624952858e-07	1.72176753738685e-07	6.90013162671735e-07
6	0.0302131112741133	0.0226211225356263	0.0126894183890908	0.00525636134487232	0.0015688735047343	0.000328542600071215	5.10884253298188e-05	9.46253110005913e-06	3.76065064291288e-06	1.59160401330037e-06	4.58376374510537e-08	1.50959790438975e-06	3.32966332069223e-06	1.80368871395137e-06	2.52621908583577e-07	8.14800067948772e-07	1.03379694377985e-06	5.67293724353654e-07	3.44485053352844e-07	7.57578733516393e-08	3.02488395401345e-07	1.35044027157262e-06	1.72416889365746e-06	8.75433874656111e-07	3.18355940175477e-07	1.01900694128321e-06	1.68821888030626e-06	1.13620578201303e-06	6.14710552674819e-07	1.13857626623759e-06	1.57238516871589e-06	1.03412887201729e-06	3.86799806388025e-07	5.87212551340263e-07	9.24445821320657e-07	5.67799248022685e-07	2.2066014251435e-07	4.109033831568e-07	5.37386158230598e-07	2.3833224738923e-07	5.07229073644576e-09	1.58868592355682e-07	2.18872538985389e-07	4.03458399614594e-08	1.21712582009954e-07	2.93035383153141e-07	1.30898814341338e-07	5.50023100903033e-08	4.22925945208468e-07
7	0.0290964092334745	0.0223173333953001	0.0131952450944615	0.00599110525889727	0.00207863111718567	0.000549346828463867	0.000111415520990134	1.8477825726696e-05	3.88615474537775e-06	2.01463278625078e-06	1.61177030347674e-06	2.51057455952425e-06	3.58139456962679e-06	2.98648912545019e-06	1.83467705031393e-06	1.27760175158273e-06	7.03302306944092e-07	1.93840058119993e-07	1.81802529827766e-07	3.83401445888495e-07	8.04412611177171e-07	1.504699611747e-06	1.88588756413197e-06	1.70996124388047e-06	1.58498457481016e-06	1.97007602972863e-06	2.40971812892475e-06	2.34205364174199e-06	2.13071145469626e-06	2.19265015511781e-06	2.19850831481618e-06	1.86109597679769e-06	1.48845215883206e-06	1.43292727003859e-06	1.43749375289761e-06	1.17415868215145e-06	8.87916645626162e-07	7.82075407529048e-07	6.51942923241001e-07	3.90452554660522e-07	2.11108322771794e-07	2.48321024908394e-07	2.94794652877023e-07	2.54839852973163e-07	3.03910715136576e-07	3.8126225192191e-07	3.42539664768413e-07	3.8813063049105e-07	6.93660705942399e-07
8	0.0279854394141226	0.0220481690671211	0.0137813327519734	0.00683525304410917	0.00268790129182326	0.000832732760413039	0.000197472880127281	3.24051653442772e-05	3.22403302066746e-06	2.10523643922622e-06	3.8916934912591e-06	5.39934347534273e-06	6.23648609236651e-06	5.72703372558468e-06	4.19514552571905e-06	2.45225807414557e-06	9.49621920425478e-07	1.03652882278127e-07	1.12036501260729e-07	6.9338677805987e-07	1.51295489014662e-06	2.31526551251078e-06	2.85032049823243e-06	3.13063776740997e-06	3.43109149552247e-06	3.91046114510494e-06	4.3760844564687e-06	4.53301967331324e-06	4.38564356810359e-06	4.1181158301822e-06	3.81931187332848e-06	3.52247879272522e-06	3.27697932985927e-06	3.08686533091673e-06	2.83314563719082e-06	2.42416757662214e-06	1.95552586651357e-06	1.54242943634802e-06	1.19017699995439e-06	8.93930193278993e-07	7.07138196545368e-07	6.62047893168927e-07	6.89201224857293e-07	7.2496042819335e-07	7.82549817685109e-07	8.48112748014887e-07	9.20067433382781e-07	1.10291456745393e-06	1.49614216970397e-06
9	0.0269976993398331	0.0218163454220897	0.0143565703382798	0.00770622834638541	0.00337941159389222	0.00120785144132395	0.000344273713393851	7.09825407882826e-05	6.62699720942692e-06	4.96988902802911e-07	5.34402235333259e-06	9.65174487609346e-06	1.14742211300077e-05	1.07367080680694e-05	8.09706673079918e-06	4.75456956842618e-06	1.91831796087008e-06	3.79367681033639e-07	2.87769378857053e-07	1.21611541602477e-06	2.50722455115039e-06	3.63098067087454e-06	4.41717871019145e-06	5.06666509681092e-06	5.85295287789036e-06	6.78875792094307e-06	7.57773874635596e-06	7.86748514470434e-06	7.57163438696808e-06	6.94563319189367e-06	6.37025668976183e-06	6.06133571346745e-06	5.94182123788776e-06	5.76125228822129e-06	5.30918093033756e-06	4.55880744872675e-06	3.6714192860254e-06	2.86310624320607e-06	2.26525673792876e-06	1.8920313604112e-06	1.69978659236659e-06	1.64468950869403e-06	1.68193485949962e-06	1.7631666185492e-06	1.85712569229691e-06	1.96274161856991e-06	2.12852036776861e-06	2.46439360450354e-06	3.12055148295496e-06
10	0.0261373871343643	0.0216031536449486	0.0148803918029576	0.00856501944452722	0.00413939102774719	0.00169155345013431	0.000587754541214111	0.000172014968320839	4.11609108717374e-05	1.09421511316705e-05	1.10725639305371e-05	1.68941739437064e-05	2.03032878593597e-05	1.94645661978814e-05	1.52580983919889e-05	9.73453442105621e-06	4.97973435825237e-06	2.27150201312347e-06	1.78072583241366e-06	2.8078223533594e-06	4.32192207987055e-06	5.55634583169237e-06	6.3932021775441e-06	7.25899602047273e-06	8.56993841504337e-06	1.02217548666694e-05	1.15920612677534e-05	1.20314006055436e-05	1.14085179538972e-05	1.02452933849862e-05	9.31733517658415e-06	9.05551407680414e-06	9.26172846192804e-06	9.34845438080829e-06	8.83050227181052e-06	7.65059826978841e-06	6.15296213452407e-06	4.80547856206986e-06	3.91062463908048e-06	3.50016343838697e-06	3.43144203455132e-06	3.54066743319536e-06	3.71459776632173e-06	3.88274899887279e-06	4.00717531338034e-06	4.10283565033468e-06	4.27431397856003e-06	4.74905221302211e-06	5.87735287080532e-06
11	0.0253799314590613	0.0213886063983121	0.0153246369343471	0.00936461249892676	0.0049148786088535	0.00224815736886381	0.000921763552415084	0.000354897465493702	0.000137857708986733	6.20156638141991e-05	4.0206798290268e-05	3.73490979482026e-05	3.79119238000333e-05	3.54265878437381e-05	2.8981727359238e-05	2.06968311141005e-05	1.33407739470061e-05	8.67731737103278e-06	6.91901427267527e-06	7.09058096723369e-06	7.83599735389107e-06	8.26192362464614e-06	8.41852670952489e-06	9.06137355140194e-06	1.07952591818646e-05	1.33112852364824e-05	1.54383831632359e-05	1.60111014372014e-05	1.48162717581136e-05	1.28038793758442e-05	1.13692676167389e-05	1.12982905550792e-05	1.22387869902239e-05	1.30767593615807e-05	1.28225052308405e-05	1.12721859508672e-05	9.02047527143552e-06	6.95962390048737e-06	5.72051212699979e-06	5.42656531507357e-06	5.80959284186008e-06	6.47674861110238e-06	7.10356510087231e-06	7.49167548564728e-06	7.56687039956669e-06	7.40059105351618e-06	7.27292209536365e-06	7.73227988074763e-06	9.56095323549342e-06
12	0.0247009261480307	0.0211550534012246	0.0156614513521697	0.0100444592749884	0.00561371083714237	0.0027749079242774	0.00125591882298143	0.000557542540204708	0.000268308054298234	0.000152428133756755	0.000105088277691924	8.53463730074158e-05	7.55195613140542e-05	6.67095561188593e-05	5.56936772031668e-05	4.33348257481869e-05	3.21127361971035e-05	2.3864021229769e-05	1.88157430482883e-05	1.58948894293681e-05	1.3694346455854e-05	1.1477111878056e-05	9.66696128946423e-06	9.41243373413149e-06	1.14052537996034e-05	1.489614315279e-05	1.78819376333733e-05	1.84712229296071e-05	1.63419866883254e-05	1.30486378774672e-05	1.08781001343278e-05	1.11604243293444e-05	1.33658810272334e-05	1.56261849729081e-05	1.61523897047742e-05	1.44079859698895e-05	1.12648977837646e-05	8.24955601318582e-06	6.57995544043357e-06	6.63224439911723e-06	7.99845044457977e-06	9.88262970404697e-06	1.14979621451762e-05	1.22992980589679e-05	1.20838043633514e-05	1.10623825538775e-05	9.94443871976149e-06	9.96661685400715e-06	1.27162182555973e-05
13	0.0240905692370969	0.0209042627361335	0.0158902885020135	0.0105770351518985	0.00616965757063323	0.00317102597753029	0.00146701784801497	0.000652507435365894	0.000322987790616792	0.000207166597290854	0.000167738061858657	0.000150217206433089	0.000136676972958552	0.000121600928067225	0.000103897797828132	8.49100540840142e-05	6.69652275780972e-05	5.17922055961326e-05	3.97069180077845e-05	2.98994591323421e-05	2.13964117923453e-05	1.40363051354443e-05	8.80910859885419e-06	7.14891616397145e-06	9.49098686187423e-06	1.4235278941076e-05	1.82338138323525e-05	1.87318102437897e-05	1.53334041477794e-05	1.03608171377613e-05	7.20886606302219e-06	7.91603610357536e-06	1.17906251874202e-05	1.60486869248164e-05	1.78362463580092e-05	1.60625372533874e-05	1.18411453952399e-05	7.51886791400403e-06	5.20229596605008e-06	5.75525550631807e-06	8.65702886502519e-06	1.25024757800152e-05	1.56958975535174e-05	1.70202142636809e-05	1.60016742174085e-05	1.31253953897334e-05	9.92947363433719e-06	8.88435463986607e-06	1.28796689881768e-05
14	0.0235704860233512	0.0206862735987394	0.0160853945874435	0.0110429521946551	0.0066527840536558	0.00348235914084869	0.00156296453583728	0.000602118804792343	0.000227219837478643	0.000138155958995916	0.000151828322959476	0.000181171960431915	0.000196019447261931	0.000192123744168343	0.000174161555473788	0.000148530152043506	0.000120649250361643	9.39665603665812e-05	6.99225391506832e-05	4.86843042013943e-05	3.02606230453365e-05	1.54032421658177e-05	5.68976509029705e-06	2.52387977890122e-06	5.58101386665977e-06	1.19741519478452e-05	1.72157782584625e-05	1.77094003063407e-05	1.30683815553265e-05	6.41185410583758e-06	2.22770423691776e-06	3.27771707112888e-06	8.77617491091286e-06	1.50797775898257e-05	1.82333635721352e-05	1.64677712366749e-05	1.10326269021887e-05	5.12145421883278e-06	1.89610963207494e-06	2.90068883017367e-06	7.57012373026241e-06	1.37576832186214e-05	1.87754512562517e-05	2.04524278593257e-05	1.79401319154785e-05	1.2181643789528e-05	5.9933454551511e-06	3.63590123715171e-06	9.72319790843493e-06
15	0.0232024890782232	0.0206114033944167	0.016412420037232	0.0116575216072595	0.00731727621737184	0.00398447899409142	0.00181040470310976	0.000625992786847531	0.000125238610270947	1.03718368210454e-05	6.28042170760809e-05	0.000153528384266627	0.000222982705619931	0.00025427813177609	0.000251541971293213	0.000226110684700944	0.000189201915894829	0.000148917818847559	0.000109899678939645	7.44289746086207e-05	4.39715307624784e-05	2.02647087528476e-05	5.30065743246312e-06	1.59599812887742e-07	3.51074039747314e-06	1.11421185102663e-05	1.74154528724932e-05	1.81199753830859e-05	1.28834758904975e-05	5.30800384861059e-06	5.19883060116654e-07	1.72925371165187e-06	8.1594222082671e-06	1.57059614910476e-05	1.97199020274926e-05	1.79130836634313e-05	1.15337386826849e-05	4.33865993665709e-06	3.14347872832752e-07	1.61095344799282e-06	7.67790900942348e-06	1.57347911956761e-05	2.20981140667165e-05	2.37303890623711e-05	1.95297040157388e-05	1.10801102700445e-05	2.68421691238937e-06	5.20373810026286e-07	1.08555916797212e-05
16	0.0230647723086318	0.0208068438193057	0.0170580647064723	0.0126703935302442	0.00847772097420604	0.00505440409656619	0.0026306953187797	0.00115109512750623	0.000400562461648966	0.000124117574178402	0.000102109884861774	0.000179627736172489	0.00026579769828342	0.000319408341936603	0.00033143174860349	0.000309605658661916	0.000267123346258527	0.000215913057626004	0.000164038175931794	0.000116043815317243	7.46501411967692e-05	4.22045967866763e-05	2.08630371072276e-05	1.14829795272562e-05	1.22500133284585e-05	1.84487847080751e-05	2.41074926910291e-05	2.4833059621754e-05	2.00550398136199e-05	1.30601794482728e-05	8.63693281949322e-06	9.83191661676444e-06	1.59686869188284e-05	2.31877595716219e-05	2.70135856972596e-05	2.51491639340674e-05	1.87317736816993e-05	1.14698127485145e-05	7.43791432597955e-06	8.92469912775828e-06	1.54099670821763e-05	2.39558989831675e-05	3.06204453140638e-05	3.22294641482452e-05	2.79090589327558e-05	1.99592267800152e-05	1.37877608861154e-05	1.67262999999505e-05	3.57497209283635e-05
17	0.023185617004484	0.0213134789884767	0.0180791166077775	0.0141580805374267	0.0102426958173462	0.00685333078567176	0.00425412835112681	0.00247428185876771	0.00138990783872335	0.000813838800876652	0.00056091726791027	0.00048175288367509	0.000472804949249305	0.000473298824459627	0.000456141719159683	0.000416658429611035	0.000361591553835227	0.000300445944020609	0.000240561671159261	0.000185953248477025	0.000138561578099278	9.99203479128063e-05	7.169610713527e-05	5.48137981429682e-05	4.8125389448642e-05	4.80015393730855e-05	4.95483756549523e-05	4.88801596455249e-05	4.49760173562206e-05	3.98213437042649e-05	3.66852891030681e-05	3.76781976922531e-05	4.22206113301347e-05	4.73940381814954e-05	4.98390066986705e-05	4.78703756024111e-05	4.24583291474443e-05	3.65822790131379e-05	3.35087374571891e-05	3.50739201631727e-05	4.08592550920841e-05	4.85363149577064e-05	5.50873240886182e-05	5.83438638125444e-05	5.83074524686694e-05	5.78498779746637e-05	6.25095240593556e-05	7.92154199338864e-05	0.000113998428668173
18	0.0234675516440482	0.0219846889209858	0.0192714074369085	0.0158566587173482	0.0123027811122327	0.00906107668563709	0.00639668394134721	0.00438995517775474	0.00298803607873428	0.00207001151839653	0.00149926208005673	0.00115417063607544	0.000940874113942081	0.000795414193026551	0.000680547046557549	0.000579598087009493	0.000488720501949168	0.000409337241517447	0.00034277421422677	0.000288190835679159	0.000243292838170428	0.00020609017692195	0.000175933805965955	0.000153116122588177	0.00013760499464528	0.000128095525160872	0.000122182409840633	0.000117497069878519	0.000112898296300252	0.000108798394852853	0.000106393304241331	0.000106388493570795	0.000108160544555937	0.000109944103729699	0.000109883072723872	0.000107197761459246	0.000102694544028069	9.8338585185928e-05	9.62227528164531e-05	9.75796801612305e-05	0.000102363474658883	0.00010954895970424	0.000117944006172668	0.000127153239141049	0.000138350959895625	0.000154600520249717	0.000180517474899813	0.000221144097808648	0.000280080818620757
19	0.0236706593143723	0.022486000926854	0.0201925084177016	0.0172088900612043	0.0139948921303527	0.0109399303956928	0.00829734934750667	0.00617422398835147	0.00456264090302249	0.00338757630572289	0.00255004841933317	0.00195535825052695	0.00152653246734492	0.00120791721769214	0.000963650639088742	0.000773586171497529	0.000627830347841789	0.000521025778483996	0.000447888254740356	0.000401208902182902	0.000372402508665301	0.000353464179569223	0.000338740718555451	0.000325461574857418	0.000313007620178455	0.000301668137867048	0.000291715968257864	0.0002831478318314	0.00027587127036498	0.000269888777007629	0.000265211610087648	0.000261590987566871	0.00025836513980529	0.000254637998140207	0.0002497308405213	0.000243621219758054	0.000237080709097076	0.000231430997203006	0.000228086862684423	0.000228167909696011	0.000232386689859018	0.000241244192389994	0.000255413162763991	0.000276133515909182	0.000305460532422578	0.000346234384632573	0.000401651106918559	0.000474347579266278	0.000565033942691434
20	0.0235052442179013	0.0224456747877272	0.0203818377440747	0.0176595852488265	0.0146697959300716	0.0117594893949088	0.00917236779478047	0.00703015062671935	0.00534918863279766	0.00407647356601054	0.00312803413402009	0.00241837676945225	0.00187721677409455	0.00145525368783809	0.00112282738679137	0.000864916846240754	0.000674841053074915	0.00054827949305316	0.00047889263375719	0.000456405576278811	0.000467240106151628	0.0004968757167366	0.000532586693648882	0.000565337954172076	0.000590284500356304	0.00060606584494967	0.000613516346752274	0.000614408479600365	0.000610570463223976	0.000603426211831787	0.000593852922963954	0.000582241896530308	0.000568690842751308	0.000553271883042597	0.000536298794863515	0.000518503100293674	0.00050106083549816	0.000485484060054182	0.000473457511641329	0.000466717281563398	0.000467028852683806	0.000476258023084329	0.000496478874102984	0.000530043439400868	0.000579536305367484	0.000647536945732379	0.000736115851517266	0.000846024726647914	0.00097563643821402
21	0.0228039412829968	0.0216867279580514	0.0196571599365848	0.0170182103922172	0.0141195425375054	0.0112836111808469	0.00875010039349203	0.00665061965312427	0.00501396558166859	0.00379300327212962	0.00290025179877552	0.00224059183336223	0.00173403832043904	0.00132657410314857	0.000990749650894688	0.000719536468406352	0.000517163054788452	0.000390056569882275	0.000340070196077289	0.000361117414733872	0.00043926456200353	0.000555414190579757	0.000689167275250284	0.000822428196947257	0.000941757547282985	0.00103913987110311	0.00111142053647661	0.0011589833507175	0.00118426168458281	0.00119050217296564	0.00118096910117874	0.001158588549992	0.00112592173467854	0.00108532000098968	0.00103912702579093	0.000989835515391658	0.000940158592721648	0.000893023983548745	0.00085152827474289	0.000818892413719622	0.000798442099337046	0.000793608928775002	0.000807921327362953	0.000844934466892169	0.000908037401584272	0.00100007635356373	0.00112275306363866	0.00127580636101897	0.00145606762437393
22	0.021662779692423	0.0203818982817349	0.0182764117662068	0.0156227064288426	0.0127430552533841	0.00994296198140067	0.0074593732166713	0.00543119088447902	0.00389580535218695	0.00280776881522054	0.00207066630055587	0.0015717625538506	0.00121071437615345	0.00091723257673726	0.000656548330488719	0.000424730271109086	0.000237737268702248	0.000118530644465738	8.58981915513822e-05	0.000147298347707376	0.000296475381359888	0.000515229950024028	0.000777843649887793	0.00105637515567049	0.00132530876871651	0.00156463725483411	0.00176113676510485	0.0019081231550158	0.00200425570814171	0.00205198164196318	0.00205607476917544	0.00202251753892326	0.00195778958293693	0.00186850144509647	0.00176125754676775	0.00164263324517906	0.00151918349439386	0.00139744200531093	0.00128390284692436	0.00118499238098773	0.00110703754551091	0.00105622190805442	0.00103850154211117	0.00105943681026308	0.00112389045438895	0.00123555205007506	0.00139627685493613	0.0016052737517203	0.00185823911554932
23	0.0204429697781654	0.0190113710790687	0.0168402289416345	0.0141813758111043	0.0113298305496904	0.008571528811838	0.00613693466205827	0.00417046138366344	0.00272079013998144	0.00175151927764981	0.00116680398737755	0.000843925166029656	0.000664441512979097	0.000537378232936295	0.000410956654223712	0.00027268310227489	0.000140332911819589	4.79414944447332e-05	3.11889927589729e-05	0.000115730271582219	0.000310511057348194	0.000606445738768957	0.000979470024922994	0.00139620243389521	0.0018203112258012	0.00221805526732899	0.00256210788613248	0.00283343304052646	0.00302148321154956	0.00312325126632461	0.00314174984863683	0.00308438323019937	0.00296150381248454	0.00278527820260888	0.00256886601085334	0.00232584954259893	0.00206983566277774	0.00181416404348848	0.00157167970048448	0.00135454785331849	0.00117409843963993	0.0010406855621391	0.000963537951611503	0.000950566419053078	0.00100808915766327	0.00114043998224948	0.00134944088622736	0.00163375036916674	0.00198814357078029
24	0.0196249944320803	0.0181513729010488	0.0160112275358782	0.0134243732798907	0.0106506819497943	0.00794863970231008	0.00553643362840825	0.00356332090622228	0.00209624293148738	0.00112289543311358	0.000568778912388435	0.000323018105480251	0.000266494526786035	0.000296195320893017	0.000341364463500261	0.000369492025474979	0.000382722378237381	0.000407288769489701	0.000479678042281588	0.000633270616724398	0.000888350437205997	0.00124700839990602	0.0016930166331055	0.00219561180051343	0.00271551298746437	0.0032114403606505	0.00364576403027465	0.0039884875227335	0.00421934901915455	0.00432826065891409	0.00431454171281087	0.00418544984609543	0.00395443518465668	0.00363940534399006	0.00326115422107915	0.0028420073427769	0.00240468187340075	0.00197134253789336	0.00156283980970612	0.00119812731311319	0.000893859668272264	0.000664164745466644	0.00052056635038988	0.000472009678814243	0.00052491926077598	0.000683204696618106	0.000948130139612756	0.00131798550927069	0.00178754536343425
25	0.0196250315571517	0.018258393790946	0.0162750689876878	0.0138531402353588	0.0112083286484503	0.00856361182707184	0.00611915385677527	0.00402795538682654	0.00238120384118793	0.00120512696726961	0.000468763141896655	9.99893749910251e-05	5.80411380525468e-06	9.24676171268586e-05	0.000281660573689676	0.000520129915134954	0.000781995152860593	0.00106456770597558	0.00137980478136276	0.00174412633314227	0.00216920826917232	0.00265566062571278	0.00319047583026425	0.00374810224672663	0.00429422134563646	0.00479092312442631	0.00520198711734617	0.00549728079674909	0.00565572700280127	0.00566671814878368	0.00553016690821595	0.0052555439072575	0.00486027981090103	0.00436785032415741	0.0038057720079443	0.00320365554390474	0.00259141115933493	0.00199767846340953	0.0014485474017162	0.000966632115604381	0.000570542463219014	0.000274763576273493	8.99047538192848e-05	2.32237638576368e-05	7.92826986482273e-05	0.000260558771203566	0.000567828460522988	0.00100017432375196	0.00155453435762489
26	0.020708694901964	0.0196074875158376	0.017918860010302	0.0157736537483466	0.0133383840573054	0.0107950386123379	0.00831987148906032	0.00606453906032242	0.0041423066111225	0.00262097853047297	0.00152291274651723	0.00083123076603996	0.000500356398674069	0.000468471430652949	0.000669438708040189	0.0010421852858585	0.00153633653422728	0.00211384920586386	0.00274728140632924	0.00341596163405505	0.00410155864904423	0.00478439919007732	0.00544142675735616	0.00604610518886708	0.0065700215473871	0.00698556879918259	0.00726895032012649	0.00740282706199552	0.00737814897587766	0.00719497865986326	0.00686234452156873	0.00639730610637811	0.0058234690855962	0.00516917539368499	0.00446555140653912	0.00374455570536581	0.00303714476576017	0.00237166975044234	0.00177261831160849	0.00125980602138007	0.000848090911081697	0.000547628494451185	0.000364609842534908	0.000302344964341759	0.000362484222719685	0.000546127598364461	0.000854568086855171	0.00128945930717442	0.00185228976201289
27	0.0230147523258396	0.0223580687810691	0.0211444701375114	0.0194590939957019	0.0174197596493011	0.0151648785351718	0.0128398188319671	0.0105835550404188	0.0085172268923626	0.0067357977829683	0.00530343820604091	0.0042526675502267	0.00358676175676034	0.00328454916907172	0.00330652067290662	0.00360118889320793	0.00411082413758954	0.00477601580715319	0.00553887544438687	0.00634502320403436	0.00714471189889543	0.00789350714427669	0.00855286893821047	0.00909081832895998	0.00948269104019361	0.00971184132470665	0.00977010178286347	0.00965783201295522	0.00938347466044855	0.00896264054708973	0.00841682662629465	0.00777190938775622	0.00705655115822774	0.00630062376021918	0.00553371645091712	0.00478377220233871	0.00407589593388029	0.00343139491017368	0.00286713063065481	0.00239526642980482	0.0020234736609338	0.00175560877570633	0.00159280063970275	0.00153480631299181	0.00158142213074962	0.00173369274413708	0.00199465783100506	0.00236942264105629	0.00286443481105012
28	0.0265306495873914	0.0265179075054018	0.0260053754663644	0.0250394798604235	0.0236939708928835	0.0220633399648021	0.0202547658974451	0.0183794889600283	0.0165444651871666	0.0148450173833674	0.0133590113923822	0.0121428800112505	0.0112296166986836	0.010628682660104	0.0103276238054027	0.0102950848727152	0.0104848402958197	0.010840435013702	0.0113000384829781	0.0118011525582235	0.0122848678888515	0.0126994251556461	0.0130029024818304	0.0131649190621918	0.0131673199179878	0.0130038881281096	0.0126792138818994	0.0122069231174912	0.0116075179654005	0.0109060943987748	0.0101301746619426	0.0093078291683238	0.0084661804588772	0.0076303015346128	0.00682246192468234	0.00606164894519467	0.00536329925907962	0.00473920690199226	0.00419761158967363	0.00374349778770718	0.00337913789971534	0.00310488749452924	0.00292019123864262	0.0028246968957971	0.00281931725022798	0.00290704247579625	0.00309330200338172	0.00338571371620967	0.00379314026658137
29	0.0308754551361411	0.0316482619555484	0.0320102901097364	0.0319784113506174	0.0315893257723068	0.0308961632278339	0.0299640582351425	0.0288651217192233	0.027673218767414	0.0264589205933044	0.0252849496172696	0.0242023894119628	0.0232478866655024	0.0224420229624467	0.0217889700867141	0.0212774568401732	0.0208829686153478	0.0205709826646669	0.0203009290018103	0.0200304793290288	0.0197197227942839	0.0193347998470158	0.0188506364552319	0.0182525421538627	0.0175365888085704	0.0167088480369555	0.0157837074207731	0.0147815857502704	0.0137264104348135	0.0126432020877673	0.0115560404561637	0.010486580714729	0.009453173710568	0.00847054190647218	0.0075498926760858	0.00669932082847027	0.00592436066623114	0.00522858346044642	0.00461418289735879	0.00408253253897206	0.00363472340382157	0.00327209088168693	0.00299672017014128	0.00281188628835255	0.00272235037050002	0.00273441127542194	0.00285561170046614	0.00309402783886275	0.00345713183713187
30	0.0350373184421101	0.0365481803757805	0.037749810701203	0.0386395373677913	0.039226661004244	0.0395305888262463	0.0395784722105461	0.0394025786365345	0.0390376022404096	0.0385180822271525	0.0378760679381626	0.0371391501364912	0.0363289686370952	0.0354602985606779	0.0345407998523023	0.0335714775158357	0.0325478394205738	0.0314616590321289	0.0303031646233419	0.0290634023240985	0.0277364762821621	0.0263213692304855	0.024823096222491	0.023253037846771	0.0216284214924292	0.0199710480353235	0.0183054726284908	0.0166569216379534	0.0150492507798603	0.0135032204133996	0.0120352915370482	0.0106570472185339	0.00937523969569975	0.00819237294095915	0.00710766858423697	0.00611823641664736	0.0052202776327466	0.00441018113902913	0.00368541846554059	0.00304518848212965	0.00249079929172981	0.00202579599274023	0.00165584931330513	0.00138841580798962	0.00123217271836181	0.00119622796104255	0.00128911495712615	0.00151760686523181	0.00188542428292303
31	0.0374642186519112	0.0394141205573801	0.0411456713125367	0.0426479350084812	0.043915527052188	0.0449472080716071	0.0457444006356648	0.0463098154563081	0.0466463319384009	0.0467562255597376	0.0466407826573355	0.046300299896811	0.0457344346129606	0.0449428523364155	0.0439261049372354	0.0426866617580215	0.0412300032074144	0.0395656711257921	0.0377081561700541	0.0356774956954675	0.0334994631324194	0.0312052568880606	0.0288306445487117	0.0264145825782417	0.0239974037569605	0.0216187319350323	0.019315333359265	0.0171191354170156	0.0150556316861465	0.0131428476383827	0.0113909714209289	0.00980267070170243	0.00837403351775336	0.00709600142474644	0.00595611656184481	0.00494038503236736	0.00403506639797171	0.00322822774936232	0.00251094267751165	0.00187806184379405	0.00132852539016565	0.000865223487465357	0.000494438457428745	0.000224921594379924	6.66734322528169e-05	2.95116143391072e-05	0.000121528562703772	0.000347562332379579	0.000707825803515525
32	0.0366955062799574	0.0386293953007218	0.0404192795737591	0.042057429034325	0.0435371888966501	0.044851374240629	0.045990853657267	0.0469435289586394	0.0476938679922421	0.0482230794045103	0.0485099414179117	0.0485322211238379	0.0482685549230449	0.0477006107373794	0.0468153219992333	0.0456069733116109	0.0440789273440904	0.0422448101065436	0.0401290146808779	0.0377664387898237	0.0352014356873963	0.0324860264169211	0.0296774891701835	0.026835502084749	0.0240190627409686	0.0212834347676345	0.0186773748355989	0.0162408700621629	0.0140035679732028	0.0119840136655837	0.0101897295974202	0.008618092184501	0.00725788597744411	0.00609135910575005	0.00509656863559808	0.00424979373160558	0.00352780671083565	0.00290982295624893	0.0023789941142709	0.00192335844804992	0.00153621183535785	0.0012159085432115	0.000965140489057947	0.00078977698384015	0.000697374909674845	0.000695493104422327	0.000789964822300195	0.000983297388307114	0.00127337560040216
33	0.0321760553141129	0.0336832869182403	0.0351148702921362	0.0364746038708159	0.0377642524437794	0.0389814668829633	0.0401180545966405	0.041158837415321	0.0420812802631544	0.0428559970236844	0.0434481479828847	0.0438196465132404	0.043932002190793	0.0437495534741373	0.0432427936406577	0.0423914742855043	0.0411871834549365	0.0396351391001072	0.0377550085061669	0.0355806535219915	0.0331588007321043	0.0305467351311071	0.0278092053563804	0.0250147991177306	0.0222320921262256	0.019525888319394	0.0169538525183097	0.0145637912529556	0.0123917689170693	0.010461162693528	0.00878267031491385	0.00735519941867106	0.00616749474250898	0.00520030631895422	0.00442887198375083	0.00382548163029382	0.00336190655958521	0.00301151059785541	0.00275090469595776	0.00256105754869567	0.00242782612305838	0.00234191793751424	0.00229833915113962	0.0022954180875768	0.00233352274349716	0.00241361335399656	0.00253578699530311	0.00269797936073545	0.00289498708503212
34	0.0246402705962841	0.025515587313655	0.0263872473783302	0.0272729316426787	0.0281858971081449	0.0291325037786117	0.030110190744637	0.0311061447655689	0.0320968511365958	0.0330486393303161	0.0339192421982959	0.0346602870822925	0.0352205408521582	0.0355496493731801	0.035602054515546	0.0353407453140691	0.0347405076490741	0.0337903784220605	0.0324950814347612	0.0308753155427383	0.02896687121974	0.0268186582535263	0.0244898237604122	0.0220462162486019	0.0195565007144527	0.0170882475933661	0.014704304304143	0.0124597151747478	0.0103993898207323	0.00855663984619018	0.00695261839996587	0.00559661586957192	0.00448709581863663	0.0036133040485856	0.00295725363724571	0.00249588047152409	0.00220317517055839	0.00205212453721162	0.00201633384736952	0.0020712452177658	0.00219491231251312	0.00236833409573175	0.0025753877808705	0.00280243228101589	0.00303767786569454	0.00327043528203746	0.00349036812023105	0.00368687511380943	0.00384872330606704
35	0.0158078502594933	0.016079475902444	0.0164196901938438	0.016856771920006	0.0174128014529515	0.0181010936538794	0.0189241208918162	0.0198721452796319	0.0209227298869222	0.0220412294822001	0.0231822783281714	0.0242922036087146	0.0253122071382658	0.0261820840575925	0.0268441932076718	0.0272473657866678	0.0273504400251435	0.0271251401284581	0.026558074622826	0.0256517066478	0.0244242386394935	0.0229084469901292	0.0211495892398341	0.019202578670125	0.0171286722095968	0.0149919432787485	0.0128558104623269	0.0107798674832132	0.00881721418223629	0.00701242828398758	0.00540025087710986	0.00400499209044293	0.00284060397623797	0.0019113202381478	0.00121273039049941	0.000733140387214946	0.000455071982260949	0.000356766801550724	0.000413585014279937	0.000599218829621519	0.000886674124937082	0.00124900612448077	0.00165982469595954	0.00209360978603623	0.00252589671206982	0.00293340387423061	0.00329418160775742	0.00358786009391964	0.00379606622948557
36	0.00770509626860107	0.00755632117175094	0.00753565080906179	0.00767600956220366	0.00800322978932797	0.00853371144312407	0.00927255164491482	0.0102123190744448	0.0113326069981589	0.0126004433889953	0.0139715713381148	0.0153925435198255	0.0168035072310231	0.018141497898152	0.019344014673974	0.0203526262725466	0.0211163511381153	0.0215945739106269	0.0217592982374637	0.0215965905677776	0.0211071353211068	0.0203058923934956	0.0192209166787169	0.0178914598682452	0.0163655220415771	0.0146970508368657	0.0129429975638399	0.0111604327299236	0.00940390017373695	0.00772315290195405	0.00616136936208508	0.00475390123199419	0.00352755769150698	0.00250039073152147	0.0016819144873972	0.00107367073989731	0.000670043190934068	0.000459224278576066	0.000424248560753838	0.00054402381258102	0.000794312342260727	0.00114863798174551	0.00157911629453856	0.00205722467513711	0.00255454356292514	0.00304350881494161	0.00349821770505363	0.00389532680712619	0.00421506934995759
37	0.00212110602158735	0.00179253379993091	0.00162671741961789	0.00165557759319506	0.00190408541227967	0.0023883596884423	0.0031141643133958	0.00407593120372839	0.0052564036296756	0.00662695469808323	0.00814858942224005	0.00977358985557507	0.0114477152858677	0.0131128275900288	0.0147097792541674	0.0161813812179633	0.0174752614781096	0.0185464338770598	0.019359418957481	0.0198897931498942	0.0201250857787566	0.0200649915614572	0.0197209152102013	0.0191149102604359	0.0182781126375729	0.0172487978444533	0.0160702071762719	0.0147882924117744	0.0134495205472213	0.0120988619604965	0.0107780593865995	0.00952424426370148	0.00836893458674316	0.00733741746997625	0.00644849283367074	0.00571453400394634	0.00514180776359084	0.00473099088475319	0.00447782197143328	0.004373835403982	0.00440713664424511	0.00456319313656094	0.00482563041991173	0.00517703683159692	0.00559979058007622	0.00607692864910146	0.00659307713034285	0.00713545689722617	0.00769496734131958
38	0.000466284533051856	0.000203963210582086	0.000110128778668973	0.000211728535304955	0.000529753084752518	0.00107784028671789	0.00186118342435708	0.0028758255681868	0.00410840120657158	0.00553635985028413	0.00712867629021041	0.00884702068022734	0.0106473310343335	0.0124817034790757	0.0143004938910908	0.016054510163779	0.0176971684914494	0.0191864902359426	0.0204868278959263	0.0215702284411267	0.0224173681619095	0.0230180230798511	0.0233710704279075	0.0234840472247521	0.0233723191756595	0.0230579350346054	0.0225682566959509	0.0219344628350531	0.0211900237689585	0.0203692379221836	0.019505907012638	0.0186322094278297	0.0177778111288597	0.016969232770141	0.0162294724170766	0.0155778668599768	0.0150301622187564	0.0145987569602995	0.0142930777181034	0.0141200500008458	0.014084631142821	0.0141903804883649	0.0144400504228909	0.0148361900337474	0.0153817595885409	0.0160807575954532	0.0169388622656384	0.0179640854820919	0.0191674301200294
39	0.00396328645944762	0.00402508670414995	0.00423706504199493	0.00461877341897839	0.00518520143906251	0.00594584792578557	0.00690400143245453	0.00805627902768676	0.00939245981170637	0.0108956337774192	0.0125426688084472	0.0143049799899323	0.0161495672906349	0.018040271355885	0.0199391838286787	0.0218081392868336	0.0236102112550974	0.0253111351778032	0.0268805866894832	0.0282932535807711	0.0295296537546946	0.0305766681450528	0.0314277757658497	0.0320829964282408	0.0325485638702447	0.0328363668976932	0.0329632076643742	0.0329499337598027	0.0328205040073404	0.0326010468467371	0.032318965266766	0.0320021341376933	0.0316782253558515	0.0313741844615106	0.0311158703574786	0.0309278583970613	0.0308333972262086	0.0308545019337934	0.0310121606026482	0.0313266283068771	0.0318177817583997	0.0325055087471063	0.0334101086768114	0.0345526832359535	0.0359554989326924	0.0376423053346949	0.0396385940083528	0.0419717831803324	0.0446713121066102
40	0.0138289558889859	0.0145048739214398	0.0152963890919035	0.0162138433117535	0.0172643428708403	0.0184512157496413	0.019773602929793	0.0212262115122105	0.0227992501993455	0.0244785589073522	0.0262459344402629	0.0280796438700355	0.029955107165304	0.031845721347579	0.0337237906364967	0.0355615211996276	0.0373320356450553	0.0390103615262282	0.0405743499307339	0.0420054845764346	0.0432895484435315	0.0444171233804327	0.0453839077667922	0.0461908475552322	0.046844086173455	0.0473547482030089	0.0477385798819672	0.0480154758382765	0.0482089257206393	0.048345416384596	0.0484538250055019	0.0485648360736722	0.0487104109596914	0.0489233330025772	0.0492368443199083	0.0496843832448204	0.0502994239273806	0.051115412620899	0.0521657888605024	0.0534840743974775	0.0551040085493197	0.0570597056408297	0.059385808444024	0.0621176109096691	0.0652911239162415	0.0689430591214971	0.07311070817052	0.0778316973964029	0.0831436016815715
41	0.0310343544887609	0.0326078596336909	0.0342469426814512	0.0359506003279488	0.0377155876160611	0.0395361889354404	0.0414040749963922	0.043308260222698	0.0452351711243176	0.0471688315579723	0.0490911655903629	0.0509824132173203	0.0528216487619752	0.054587386684221	0.0562582550792226	0.0578137135904111	0.0592347900290673	0.0605048088307053	0.0616100846651886	0.0625405560487482	0.0632903365959584	0.0638581654357663	0.06424774306908	0.0644679442859044	0.0645329053739932	0.064461988411844	0.0642796306277135	0.0640150913320378	0.063702112547367	0.063378511981437	0.0630857282985343	0.0628683386997378	0.0627735676566266	0.0628508033586686	0.0631511351965829	0.0637269216272952	0.0646313933013442	0.0659182916520767	0.0676415385243105	0.0698549281258133	0.0726118288634112	0.0759648796896749	0.0799656636080722	0.0846643400901509	0.0901092184243387	0.0963462554687633	0.103418463897226	0.111365220738139	0.120221470696959
42	0.0555701077994137	0.0581870998819655	0.0607919058490137	0.0633693917021352	0.0659028467219718	0.0683740286536767	0.0707632705775088	0.0730496555674067	0.0752112631091013	0.0772254887589227	0.0790694357754124	0.080720374567794	0.0821562629109432	0.0833563171142752	0.0843016218384501	0.0849757641555938	0.0853654758548122	0.0854612669898385	0.0852580333046006	0.0847556204768589	0.083959329076172	0.0828803456919849	0.081536087770081	0.0799504521929249	0.0781539604221446	0.0761837959464781	0.0740837326976077	0.0719039558647063	0.0697007790236319	0.0675362635859649	0.0654777481804835	0.0635972966508378	0.0619710738683443	0.0606786585338798	0.0598023016282049	0.0594261382474592	0.0596353593381722	0.0605153484519474	0.0621507872142277	0.0646247318884014	0.0680176623553649	0.0724065041459214	0.0778636239646106	0.0844557995068548	0.0922431653419531	0.101278138221268	0.111604327344321	0.12325543780738	0.136254178564892
43	0.0858812714217458	0.0894131371217539	0.0928107045056892	0.0960424730993613	0.099075974450568	0.101878087606317	0.10441540835138	0.106654672598123	0.108563232892614	0.110109585429915	0.1112639432979	0.111998849947552	0.112289825177438	0.112116034282988	0.111460969519576	0.110313131721486	0.108666698860493	0.106522167563411	0.103886953172551	0.100775933849212	0.0972119244975899	0.0932260669204536	0.0888581235910689	0.084156663708247	0.0791791317527956	0.0739917905354944	0.0686695326649968	0.0632955564122252	0.0579609040497529	0.0527638628476105	0.0478092309640761	0.0432074524425124	0.039073627383967	0.0355264050911889	0.0326867695645565	0.030676728175558	0.0296179156587835	0.0296301267651865	0.0308297920279874	0.0333284121295736	0.0372309673429587	0.0426343194700882	0.0496256246196446	0.0582807760577522	0.0686628972138984	0.0808209057074391	0.0947881699412978	0.110581280341866	0.12819895765118
44	0.119895809918855	0.124036227936347	0.127886813743857	0.131401391444965	0.134533771413747	0.13723832897426	0.139470632790561	0.141188118518473	0.14235080199405	0.142922024931699	0.14286922480673	0.142164719334943	0.140786494770213	0.138718986155155	0.135953836715338	0.132490622818112	0.128337530354855	0.123511968078425	0.118041103359743	0.111962306037054	0.105323486530917	0.0981833151930724	0.0906113109470367	0.0826877886545776	0.0745036562904888	0.0661600549073596	0.0577678364955611	0.049446877159726	0.0413252255055792	0.0335380887208191	0.0262266614991245	0.0195368056540662	0.0136175909558101	0.00861971035419023	0.00469378528387582	0.00198857913912753	0.000649139216858634	0.000814889419278643	0.00261769774542471	0.00617994405099702	0.0116126146873409	0.0190134514152041	0.0284651824020908	0.0400338631319835	0.0537673546648682	0.0696939658669699	0.0878212849815597	0.108135224220631	0.130599298931564
45	0.158452474486679	0.163234636114964	0.167605945344318	0.171513772805161	0.174906829884468	0.17773592483449	0.179954755561472	0.181520730636091	0.18239580890707	0.182547347007355	0.181948943045027	0.180581263895393	0.178432842783283	0.175500833290795	0.171791705569747	0.167321870401517	0.162118216848443	0.156218549595669	0.149671912701031	0.142538787359527	0.134891152448995	0.126812398050383	0.118397083819319	0.10975053600947	0.100988279090973	0.0922353002417031	0.0836251474829948	0.0752988648475985	0.0674037706648048	0.0600920877810984	0.0535194372569731	0.0478432097423795	0.0432208312845001	0.0398079427120436	0.0377565139209236	0.0372129163100044	0.0383159782385174	0.0411950496586977	0.0459681029829328	0.0527398977446753	0.0616002366833763	0.0726223405096068	0.0858613677787548	0.101353105019569	0.119112850534936	0.139134513132492	0.161389944476171	0.185828520808798	0.212376986520391
46	0.20867860989282	0.215130738842979	0.221184632656916	0.226792848870989	0.231910412061086	0.236495566991182	0.240510545762426	0.243922338846712	0.246703459093685	0.248832687133949	0.250295786084589	0.25108617311571	0.251205535275818	0.250664377014549	0.249482487095431	0.247689313067694	0.245324232169271	0.242436708463876	0.239086327169613	0.235342698506741	0.231285224965249	0.227002727651259	0.222592929293161	0.218161793547735	0.213822722413216	0.209695615796986	0.205905799563857	0.202582830668053	0.199859190207724	0.197868877393876	0.196745919454725	0.196622814361262	0.197628924921257	0.199888844210702	0.203520753460641	0.208634794364315	0.215331478290325	0.223700155062985	0.233817563788327	0.24574648765654	0.259534533738857	0.275213057525939	0.292796250338975	0.312280405804433	0.333643379345193	0.356844252137415	0.381823208252087	0.408501630785759	0.436782419733461
47	0.282009590075358	0.292201821847084	0.302188289050056	0.311933820146118	0.321405765140378	0.330574567557272	0.339414330525623	0.347903368309813	0.356024734306154	0.363766716337559	0.371123290036713	0.378094521217146	0.384686908399436	0.390913657089931	0.396794878002923	0.402357702171721	0.407636306804398	0.412671846797249	0.417512288011576	0.422212139732214	0.426832085141467	0.431438510139119	0.436102932395157	0.440901334111558	0.445913403566655	0.451221692092245	0.456910694661714	0.4630658637185	0.469772567220534	0.4771150030911	0.485175083324812	0.494031301876259	0.503757601138172	0.51442225227881	0.526086764941135	0.538804841800105	0.552621393223485	0.567571626785439	0.58368022564432	0.600960628824701	0.619414425251403	0.639030871986698	0.659786545541927	0.681645133395483	0.704557370978146	0.728461127413942	0.753281641262329	0.778931905428958	0.805313198332045
48	0.384784170601976	0.400822668250348	0.416959205138722	0.433168295066141	0.449425767873732	0.465709097854901	0.481997720204247	0.498273330100697	0.514520159019059	0.53072522295432	0.546878537427222	0.562973294419354	0.579005996760427	0.594976545957367	0.610888280009871	0.626747958394225	0.64256569210831	0.658354817446375	0.674131713000911	0.689915560258346	0.70572804905122	0.721593030037361	0.737536117280635	0.7535842448923	0.769765182540604	0.786107015433353	0.802637595108233	0.81938396801434	0.836371789422232	0.853624730647045	0.871163887899525	0.889007201285097	0.907168892545089	0.925658930073239	0.944482529543108	0.963639698149244	0.983124830000184	1.00292635961082	1.02302647973354	1.04340092895235	1.06401885355453	1.0848427472047	1.10582847089195	1.12692535451954	1.14807638037637	1.16921844758809	1.1902827155129	1.2111950229408	1.23187637889332
49	0.507661506839705	0.530175463197199	0.553053298444335	0.576269999328093	0.599800110778781	0.623617887053256	0.647697437596432	0.672012865198526	0.696538394097676	0.721248485793699	0.746117940498321	0.771121982348888	0.796236326753954	0.821437228517343	0.846701509698175	0.872006566503441	0.897330354871532	0.922651354783752	0.947948513729823	0.973201170145898	0.998388958032446	1.02349169433753	1.04848925105103	1.07336141429059	1.09808773296328	1.12264735985263	1.14701888820236	1.17118018704148	1.19510823861591	1.21877898135662	1.24216716182072	1.26524619898929	1.28798806419389	1.31036317977309	1.3323403393344	1.35388665221722	1.3749675144248	1.39554660792122	1.41558592978066	1.43504585223612	1.45388521421127	1.47206144444037	1.48953071579418	1.50624812994435	1.5221679310215	1.53724374646266	1.55142885280866	1.5646764638095	1.57694003783195
50	0.624060483985429	0.65134632480854	0.679097626420702	0.707281924999365	0.735864994325222	0.764810933248374	0.794082257972683	0.823639998334656	0.853443797264154	0.883452012639614	0.913621820789877	0.943909320947075	0.974269640019331	1.00465703712669	1.03502500742722	1.06532638485047	1.09551344345087	1.12553799719127	1.15535149806538	1.18490513256391	1.21414991658205	1.24303678895112	1.27151670385521	1.29954072246051	1.3270601041398	1.35402639771608	1.38039153317583	1.40610791431296	1.43112851275941	1.45540696383613	1.47889766462037	1.50155587457084	1.52333781898388	1.5442007954711	1.5641032835543	1.58300505736886	1.60086730135344	1.61765272868496	1.63332570209547	1.64785235658402	1.66120072341541	1.67334085468017	1.68424494758053	1.69388746750595	1.70224526887353	1.70929771263351	1.71502677928114	1.71941717617483	1.72245643793756
51	0.701210403655257	0.729752271825969	0.758672497953402	0.787930128626915	0.817482091563545	0.84728329621123	0.877286744875664	0.907443653942459	0.937703584712366	0.968014583317416	0.998323329140252	1.02857529111757	1.05871489127174	1.08868567478203	1.11843048587864	1.14789164881845	1.17701115318118	1.20573084270821	1.23399260689309	1.26173857452323	1.28891130836526	1.31545400018276	1.34131066527327	1.36642633571276	1.3907472514983	1.41422104878523	1.4367969444216	1.45842591599223	1.479060876595	1.49865684358533	1.51717110053961	1.53456335170543	1.55079586822648	1.56583362545198	1.57964443066603	1.59219904060043	1.60347126812657	1.61343807755738	1.62207966802979	1.62937954448171	1.63532457578533	1.6399050396509	1.64311465397166	1.64495059434192	1.64541349754551	1.64450745088179	1.6422399672695	1.63862194614619	1.63366762026082
52	0.716535984653646	0.742548887279777	0.768737457103255	0.79505766111928	0.821463814408134	0.847908707946266	0.874343746633239	0.900719097002621	0.92698384401489	0.953086156263581	0.978973458862659	1.004592613224	1.0298901028793	1.05481222445129	1.07930528283485	1.10331578961041	1.12679066367957	1.14967743308672	1.17192443697112	1.19348102658085	1.21429776427396	1.23432661943315	1.2535211602277	1.27183674017116	1.28923067844475	1.30566243298416	1.32109376536249	1.33548889654288	1.34881465262137	1.36104059973373	1.37213916735836	1.382085759311	1.39085885179552	1.39844007794794	1.40481429838748	1.40996965736895	1.41389762421367	1.41659301978204	1.41805402783845	1.41828219124777	1.41728239303283	1.41506282241169	1.41163492602318	1.40701334463741	1.40121583573475	1.39426318242138	1.38617908923102	1.37699006544087	1.36672529660401
53	0.668859660025539	0.689741857854003	0.710590596565941	0.731365967205525	0.752027206304242	0.772532827090718	0.792840757232559	0.81290848249565	0.832693195656247	0.852151949954935	0.871241816339485	0.889920043706276	0.908144221317563	0.925872442544788	0.943063469066653	0.959676894634979	0.975673307511735	0.99101445067703	1.00566337891054	1.01958461185778	1.03274428220767	1.04511027812929	1.05665237914278	1.0673423846329	1.07715423425203	1.08606411950426	1.09405058585085	1.10109462473168	1.10717975495557	1.11229209297456	1.11642041162272	1.11955618696917	1.12169363300566	1.12282972396249	1.12296420412107	1.12209958506659	1.12024113040054	1.11739682800796	1.11357735004935	1.10879600092091	1.1030686534982	1.09641367404818	1.08885183626096	1.08040622491645	1.07110212976039	1.06096693022037	1.05002997164359	1.03832243378429	1.02587719231056
[truncated: 70 more columns]
