# Supplementary material for: Reconstructing spruce budworm outbreak severity: a comparison of paleoecological and tree-ring signals
Source: PLoS One. 2025 Aug 12;20(8):e0329406. doi: 10.1371/journal.pone.0329406 (PMC12342301; doi:10.1371/journal.pone.0329406)
Supplement: S8 Dataset — (ZIP) [file pone.0329406.s008.zip › BoisJoli wavelet data/GSI/GSI_wavelet_power.txt]

V1	V2	V3	V4	V5	V6	V7	V8	V9	V10	V11	V12	V13	V14	V15	V16	V17	V18	V19	V20	V21	V22	V23	V24	V25	V26	V27	V28	V29	V30	V31	V32	V33	V34	V35	V36	V37	V38	V39	V40	V41	V42	V43	V44	V45	V46	V47	V48	V49	V50
1	0.000927833572914692	0.000729141562198861	0.000461724049059377	0.000246920813215958	0.000122194664746746	6.36438592098018e-05	3.81613484026356e-05	2.61894716610727e-05	1.95917417787964e-05	1.5305445803144e-05	1.23747942052069e-05	1.0450835766741e-05	8.89636149188229e-06	7.41567985044193e-06	6.33397597519005e-06	5.65801259795121e-06	5.07026057794456e-06	4.50109757948938e-06	3.99851477191504e-06	3.58309870196788e-06	3.3105246295024e-06	3.13055437676563e-06	2.87143528556858e-06	2.53513331078884e-06	2.27550700567288e-06	2.1405584242525e-06	1.99401561051761e-06	1.76589221789137e-06	1.60185542023801e-06	1.562433328182e-06	1.51101952315781e-06	1.37447027148105e-06	1.24065066582297e-06	1.19342525914448e-06	1.16031432558073e-06	1.07331826449e-06	1.00773393322538e-06	1.00628952383774e-06	1.00837003984372e-06	9.71594921402672e-07	9.27339222980573e-07	9.04673940294372e-07	8.74354113226421e-07	8.32901307260973e-07	8.21817728747589e-07	8.2209152365674e-07	7.9864714701803e-07	7.80916173496664e-07	7.8354453452329e-07
2	0.00129785499016141	0.000994680035676254	0.000593923560509563	0.000284566840728914	0.000118442225264954	5.0793814979372e-05	2.70893873591945e-05	1.81455696926877e-05	1.37093490716768e-05	1.07504695058774e-05	8.69355148801807e-06	7.49490005756753e-06	6.47155946544788e-06	5.27550001730601e-06	4.43377674421813e-06	4.03824891576659e-06	3.67062579798702e-06	3.24581567872466e-06	2.85221103111475e-06	2.5269109106849e-06	2.36303389870259e-06	2.3097101727845e-06	2.13026415687541e-06	1.81869348241857e-06	1.59816374240894e-06	1.54485967692899e-06	1.46192976521226e-06	1.24268023669635e-06	1.09501820073379e-06	1.11626680122336e-06	1.11602129412862e-06	9.85507873799719e-07	8.52084376667502e-07	8.37460760098522e-07	8.37188092171292e-07	7.51315600592483e-07	6.86721074529571e-07	7.09195822950053e-07	7.33576071276692e-07	7.00348141312863e-07	6.57719458994513e-07	6.47284498963775e-07	6.24177465442748e-07	5.81925210776706e-07	5.80253772649312e-07	5.93076846151253e-07	5.69993355289493e-07	5.55032470566767e-07	5.72793020430419e-07
3	0.00162587761007227	0.00121775371985203	0.00068707225557925	0.000292414072354831	9.64423417094525e-05	2.87819047781555e-05	1.18491426603083e-05	8.00469826119865e-06	6.49606418329038e-06	5.20636422431732e-06	4.19577822248931e-06	3.81534464652756e-06	3.43505611845628e-06	2.65294161952981e-06	2.12709481334192e-06	2.04268332313358e-06	1.92688074888708e-06	1.68707299162865e-06	1.44353024201151e-06	1.23636646815477e-06	1.18597895742255e-06	1.25856201154614e-06	1.18002795591447e-06	9.28017920456632e-07	7.69507641963716e-07	8.06384315652249e-07	8.01939302155919e-07	6.17041940615656e-07	4.97886958429685e-07	5.74290990356255e-07	6.24836718003399e-07	5.14078130434709e-07	3.94828193908941e-07	4.15158893173251e-07	4.49218484699837e-07	3.73284173342132e-07	3.14211228015776e-07	3.55423553466129e-07	3.96206659631878e-07	3.66841501247095e-07	3.29463434187323e-07	3.33904622132382e-07	3.21672691880853e-07	2.82614741062493e-07	2.8976781064962e-07	3.12910234884524e-07	2.90411909307655e-07	2.77797614952103e-07	3.09907922807045e-07
4	0.0018584292158144	0.00137175853433914	0.000745506078762734	0.000291075068331476	7.75018292454854e-05	1.29392059797649e-05	2.01664742849097e-06	1.7242713953377e-06	1.94416086864365e-06	1.63310134384705e-06	1.23958152652667e-06	1.30985108458808e-06	1.33978156933046e-06	8.95123621118354e-07	5.99266124873743e-07	6.87578080615228e-07	7.19602768468586e-07	6.11067222876957e-07	4.87328283052546e-07	3.70533756887626e-07	3.78491027354833e-07	5.07287199577402e-07	5.00218416010011e-07	3.16562584845018e-07	2.11321814997445e-07	2.96470126492982e-07	3.44603760160324e-07	2.06588539745023e-07	1.15146390204794e-07	2.09124886354895e-07	2.81451457078923e-07	1.9576701723814e-07	9.87225383771303e-08	1.36509671434267e-07	1.87357607821355e-07	1.2703027284878e-07	7.69040558420795e-08	1.21088557888282e-07	1.62507346697931e-07	1.3541933811842e-07	1.04897141651636e-07	1.19458483424224e-07	1.1675229252757e-07	8.40574235739676e-08	9.47937420482899e-08	1.20401993148872e-07	9.87620485243741e-08	8.68285050818018e-08	1.24669397403483e-07
5	0.00199157449813732	0.00146950907290748	0.000797098996993914	0.000309069717132349	8.03250346710071e-05	1.1821355106489e-05	5.00018761436325e-07	2.05382217311952e-07	4.60523322439464e-07	3.50247642786925e-07	1.59084902564143e-07	3.06048489801436e-07	4.55232456318971e-07	2.23796872863252e-07	5.17369565226727e-08	1.53376169735046e-07	2.08365824091902e-07	1.59179669844111e-07	1.07079499554988e-07	4.75364187182751e-08	6.36780198125701e-08	1.7579718428595e-07	1.97298057391679e-07	8.02339389295846e-08	1.22348679074786e-08	9.12506509992709e-08	1.50885616768601e-07	6.5089636841987e-08	1.20481178854062e-09	7.35857895253514e-08	1.33246497667502e-07	7.39317296611637e-08	3.86986481931826e-09	3.59609429330385e-08	7.9985283946818e-08	3.88237657180596e-08	1.97741669112893e-09	3.4054751375494e-08	6.17671773661048e-08	3.74928620412859e-08	1.47614942393168e-08	3.07892753150416e-08	3.34411553850049e-08	1.02275163298407e-08	1.92779706497788e-08	3.94784142925839e-08	2.14330803076668e-08	1.107747136158e-08	4.43939201003299e-08
6	0.00205943174952171	0.00154193513991409	0.000864955312823045	0.000358292045541953	0.000106939926752977	2.23946172083507e-05	3.48236645351533e-06	6.4499934487036e-07	2.56339152317285e-07	1.08489318028805e-07	3.12445431499294e-09	1.02899493703431e-07	2.26961543140602e-07	1.22945755902607e-07	1.72195963018065e-08	5.55396335790113e-08	7.04672295833001e-08	3.86687321487257e-08	2.34813108015917e-08	5.16392265070322e-09	2.06186711358375e-08	9.20507506121115e-08	1.1752540573927e-07	5.96726467432148e-08	2.17002587021867e-08	6.94590910820798e-08	1.15074926600612e-07	7.74477755779043e-08	4.19008296583223e-08	7.76093561059574e-08	1.07179294100209e-07	7.0489854977439e-08	2.63656329451535e-08	4.0026469335647e-08	6.30134731199181e-08	3.8703190417015e-08	1.50409701015267e-08	2.80086173708316e-08	3.66301274295383e-08	1.62455628205622e-08	3.45745146557993e-10	1.08290410785811e-08	1.49191207683118e-08	2.75011411515711e-09	8.29635695024662e-09	1.99743206293324e-08	8.92252280089648e-09	3.749150581326e-09	2.88281174142122e-08
7	0.00210124737032309	0.00161168471797364	0.000952917380045904	0.000432657998090834	0.000150111930781934	3.96720285806618e-05	8.04606398731701e-06	1.33440805035282e-06	2.80645366714156e-07	1.45490180946655e-07	1.16396772006115e-07	1.81305471368312e-07	2.58636585055312e-07	2.15674462473917e-07	1.32494367137547e-07	9.2264213748578e-08	5.07901889594082e-08	1.39984940794454e-08	1.31291832147861e-08	2.76879966007775e-08	5.80920439469954e-08	1.08664477356611e-07	1.36192622706803e-07	1.23487800100246e-07	1.1446239441776e-07	1.42272437935102e-07	1.74021950302985e-07	1.69135442671883e-07	1.53873002169182e-07	1.58346012235051e-07	1.58769069340221e-07	1.3440225547371e-07	1.07491139525196e-07	1.03481313926835e-07	1.0381109036152e-07	8.47938940992873e-08	6.41224317996466e-08	5.64789242644474e-08	4.70811824946731e-08	2.81972045805731e-08	1.52455515908545e-08	1.79329310499388e-08	2.12891042386946e-08	1.84036994605275e-08	2.19474363956588e-08	2.75335110193839e-08	2.47370926099679e-08	2.8029522822455e-08	5.00939041158748e-08
8	0.00214119267975386	0.00168692645878811	0.00105442292218883	0.000522971734184245	0.000205653893254523	6.37131782854131e-05	1.51088385328361e-05	2.47935012899475e-06	2.46673843529296e-07	1.61073649268751e-07	2.97757183370313e-07	4.13108922600887e-07	4.77159503224493e-07	4.3818081640473e-07	3.20974588150964e-07	1.87624605764741e-07	7.26564794806378e-08	7.93058095265471e-09	8.57201964260199e-09	5.30516841794049e-08	1.15757622656622e-07	1.77143174124074e-07	2.18080741754863e-07	2.39528083563212e-07	2.62516085063542e-07	2.99193114478495e-07	3.34818398436399e-07	3.46825661661058e-07	3.355497751911e-07	3.15080972625887e-07	2.9221919669916e-07	2.69508214395421e-07	2.50724816179176e-07	2.36179012669331e-07	2.16766676744344e-07	1.85475374988772e-07	1.49619150462049e-07	1.1801274831792e-07	9.10615782086922e-08	6.83954522827326e-08	5.41038183325146e-08	5.06539161855863e-08	5.27314435090528e-08	5.54674142859975e-08	5.98736334411278e-08	6.4889915815972e-08	7.03952374692735e-08	8.43850462120849e-08	1.14471265368968e-07
9	0.00218844788568424	0.00176844457786396	0.00116375123698521	0.000624670973587907	0.000273936903453047	9.79090810558826e-05	2.79070105452213e-05	5.75388255692653e-06	5.37187922898595e-07	4.02861851247761e-08	4.33189297835641e-07	7.8237557954007e-07	9.30106475213237e-07	8.70323273661607e-07	6.56352541163281e-07	3.85407941187379e-07	1.55499875477989e-07	3.07517462508394e-08	2.33267390971796e-08	9.85789632459796e-08	2.03236957298992e-07	2.94329226802363e-07	3.58058858546711e-07	4.10706570919778e-07	4.74443477179187e-07	5.50300332317201e-07	6.14255538184418e-07	6.37742535534394e-07	6.13760715561656e-07	5.63016725321898e-07	5.16376399651444e-07	4.91335100802046e-07	4.81647193766015e-07	4.67010178546916e-07	4.30365033533416e-07	3.69539359514525e-07	2.97607202481436e-07	2.32084916776187e-07	1.83622917503119e-07	1.53369069646279e-07	1.37785606371676e-07	1.33319407428098e-07	1.36338535398821e-07	1.42923225046068e-07	1.50539597600474e-07	1.59100880828253e-07	1.72538994521148e-07	1.99765057954857e-07	2.52953565008619e-07
10	0.0022446956037438	0.00185529271784256	0.00127793761061023	0.000735569374026414	0.000355493561555905	0.000145271697338942	5.04767377076178e-05	1.47727560212115e-05	3.53492547686238e-06	9.39718970932186e-07	9.50918905905904e-07	1.45088251497267e-06	1.74365940884465e-06	1.67162945356998e-06	1.31037529520148e-06	8.36008071775037e-07	4.27662786808736e-07	1.95078052620253e-07	1.52929878833857e-07	2.41137588094752e-07	3.71169445612018e-07	4.77182550695055e-07	5.4905231146501e-07	6.23407243080006e-07	7.35991818375415e-07	8.77850876746318e-07	9.95533671070127e-07	1.03326441573178e-06	9.79770853325891e-07	8.79872379825896e-07	8.00178732555417e-07	7.77693368252463e-07	7.9540319216626e-07	8.02851269812291e-07	7.58369209840485e-07	6.57038295906223e-07	5.28420342185216e-07	4.12697587050743e-07	3.35846957085278e-07	3.00596285395422e-07	2.94694447071646e-07	3.04074794498611e-07	3.19012043280191e-07	3.33452979190545e-07	3.44138791040419e-07	3.52354162252171e-07	3.67080831277121e-07	4.07851655933311e-07	5.04750841502527e-07
11	0.00230925324940037	0.00194609307377832	0.00139434843209112	0.000852061475319754	0.000447191885297673	0.000204553929453526	8.38688426730722e-05	3.22911874965955e-05	1.25433105659096e-05	5.64264223517164e-06	3.65831088825253e-06	3.39829624592098e-06	3.44950629072678e-06	3.22337210505398e-06	2.63697119062399e-06	1.88315025907856e-06	1.21384195368427e-06	7.89526298266722e-07	6.29542921248452e-07	6.45153323803597e-07	7.12976801413118e-07	7.51730713193087e-07	7.65979616237042e-07	8.2447056058281e-07	9.8223225638144e-07	1.21115885342817e-06	1.40469790246271e-06	1.45680803275518e-06	1.34809362100178e-06	1.16499132794318e-06	1.03445977502368e-06	1.0280017587546e-06	1.11357505718571e-06	1.18981996054902e-06	1.16668604552909e-06	1.0256265694363e-06	8.20749333594483e-07	6.33237884536013e-07	5.20494361413736e-07	4.93748913669466e-07	5.28599581500003e-07	5.89302331247931e-07	6.4633471599309e-07	6.81647859711122e-07	6.88489647270198e-07	6.73360326657386e-07	6.61744063747581e-07	7.03539821165066e-07	8.69926002835817e-07
12	0.00238111400087538	0.00203929980362045	0.00150972886057768	0.000968263394966033	0.000541149161415199	0.000267494913755035	0.000121067763833723	5.37458531153455e-05	2.58642959704607e-05	1.46937309654056e-05	1.01302747856711e-05	8.22719935576555e-06	7.27991670058078e-06	6.43065191624249e-06	5.36874584191521e-06	4.17738022032543e-06	3.09559590223855e-06	2.30043823971842e-06	1.81379552089081e-06	1.53223176879349e-06	1.3201043508837e-06	1.10636789967615e-06	9.31873433988578e-07	9.07337547278123e-07	1.09944094172914e-06	1.43595486289003e-06	1.72377876871634e-06	1.78058455247373e-06	1.5753309439692e-06	1.25785948900005e-06	1.04862450814774e-06	1.07583992871583e-06	1.28844101865862e-06	1.50632926054177e-06	1.55705421906618e-06	1.38889760293684e-06	1.08591093591406e-06	7.95238737457969e-07	6.34292978751391e-07	6.39333517347664e-07	7.71032722609682e-07	9.52663386496107e-07	1.10837781876437e-06	1.1856248074926e-06	1.1648516975024e-06	1.06638892097482e-06	9.58621637284607e-07	9.60759559792012e-07	1.2258149813951e-06
13	0.00246036673465611	0.00213494966193219	0.00162287311892318	0.00108023123832816	0.000630106333379214	0.000323856474832974	0.00014982634394727	6.66405003671669e-05	3.29867014727873e-05	2.11578979097523e-05	1.71310666622696e-05	1.53416639533704e-05	1.39588016518466e-05	1.24190871280535e-05	1.06110687159158e-05	8.67185289189683e-06	6.83915007114547e-06	5.28953128957075e-06	4.05526242408722e-06	3.0536279117948e-06	2.18521278168161e-06	1.43352603638566e-06	8.99673127076584e-07	7.30117887442676e-07	9.69313266290736e-07	1.45384720553804e-06	1.86221705919468e-06	1.91307736858046e-06	1.56599859152107e-06	1.05814892038121e-06	7.36240562914507e-07	8.08463748111941e-07	1.20417503241293e-06	1.63905032945112e-06	1.82161354422463e-06	1.64046486172493e-06	1.20933465473335e-06	7.67901012044245e-07	5.31309817245635e-07	5.87783503902699e-07	8.8414124344006e-07	1.2768762417878e-06	1.60301999638005e-06	1.73827229149053e-06	1.63424892769618e-06	1.34049494133083e-06	1.01409586390961e-06	9.07357995557613e-07	1.31539893557579e-06
14	0.00255039327869274	0.00223831333368165	0.00174048520680881	0.00119487867268717	0.000719850058171419	0.000376801112120301	0.000169117185071425	6.51509583296477e-05	2.45858293170994e-05	1.49488656655387e-05	1.64282541313496e-05	1.96033187315434e-05	2.12098588164292e-05	2.07883327190959e-05	1.88447730796461e-05	1.60713827063083e-05	1.30545902573588e-05	1.01674477031735e-05	7.56581657681397e-06	5.26777946326859e-06	3.2742850337249e-06	1.66667438468851e-06	6.15648681544286e-07	2.73090933210337e-07	6.03881491443099e-07	1.29563712074393e-06	1.86279591835098e-06	1.91620722059888e-06	1.41403586031605e-06	6.93780756123823e-07	2.41043901560694e-07	3.54658261156849e-07	9.49606956905749e-07	1.63167460234682e-06	1.97290152847358e-06	1.78185944216241e-06	1.19376144682766e-06	5.5415583725781e-07	2.05164427094022e-07	3.13862738711666e-07	8.19108806725771e-07	1.48862025061319e-06	2.03155694969244e-06	2.21301056302767e-06	1.94117303354579e-06	1.318088325097e-06	6.48496935979931e-07	3.93414801376417e-07	1.05207752476994e-06
15	0.00265986152422828	0.00236282748218647	0.00188146902814315	0.00133638219099999	0.000838829894806633	0.000456768337860205	0.00020753919102598	7.17618753128916e-05	1.43569666032151e-05	1.18899526696751e-06	7.1996810340807e-06	1.76000187226037e-05	2.55620471255145e-05	2.91496579045331e-05	2.88359929366073e-05	2.59206289646493e-05	2.16895219604374e-05	1.70714777750453e-05	1.25985589973172e-05	8.53230725297659e-06	5.04076017198983e-06	2.32308348167614e-06	6.07650959782414e-07	1.82960285055178e-08	4.02460411609761e-07	1.27729797539974e-06	1.99645360747231e-06	2.07721788722525e-06	1.47692179506808e-06	6.08493130188604e-07	5.95977847049261e-08	1.9823629256952e-07	9.3537090432564e-07	1.80048280726301e-06	2.26062852513992e-06	2.05350046092088e-06	1.32219209969891e-06	4.97370544742807e-07	3.60358670723645e-08	1.84674716544123e-07	8.80171721742496e-07	1.80378775535877e-06	2.53325939152077e-06	2.72037834428763e-06	2.23882481383364e-06	1.27018954268828e-06	3.07710317797252e-07	5.96540427554416e-08	1.24445142649472e-06
16	0.00280129892777217	0.00252706545295186	0.00207176284823875	0.00153886452186833	0.00102964947397756	0.000613875419482866	0.000319507336867788	0.000139804612128783	4.86497407955376e-05	1.50745224280198e-05	1.24016100029385e-05	2.18164297485747e-05	3.22820792350507e-05	3.87932832726745e-05	4.02535689305354e-05	3.76027123977826e-05	3.2443083913596e-05	2.62234115614217e-05	1.99230220096066e-05	1.40939355946353e-05	9.06652611585897e-06	5.12589893121674e-06	2.53389032835479e-06	1.39464885267019e-06	1.48780784579274e-06	2.24067075667985e-06	2.92794104025826e-06	3.01606373394321e-06	2.43575617285832e-06	1.58620541297374e-06	1.04898632090255e-06	1.19412136863715e-06	1.93945402733946e-06	2.81623616987167e-06	3.28089640931313e-06	3.05445573102424e-06	2.27504077767018e-06	1.39304970039252e-06	9.03361244907246e-07	1.08393656623795e-06	1.87159550879892e-06	2.90952944331694e-06	3.71896238464457e-06	3.91438346553123e-06	3.38965483020183e-06	2.4241193379175e-06	1.67457277573902e-06	2.03146884038052e-06	4.34193121721389e-06
17	0.00298342259092118	0.00274252415594754	0.00232634071808874	0.00182179914863906	0.00131798476993278	0.000881856276892459	0.000547402410079294	0.000318379639943436	0.00017884718981357	0.000104721175349098	7.21763517614238e-05	6.19898291306945e-05	6.08384485268139e-05	6.09019982032915e-05	5.86942978200425e-05	5.36137628495675e-05	4.65280009667061e-05	3.86600544884517e-05	3.09544112674462e-05	2.39276410998355e-05	1.78294906818796e-05	1.2857308183695e-05	9.22553778349321e-06	7.05319697303281e-06	6.19256214101143e-06	6.17662566137274e-06	6.37566570878167e-06	6.28968262979975e-06	5.78731487733371e-06	5.12403428320086e-06	4.72050065535894e-06	4.84826373861531e-06	5.43276142362165e-06	6.09845509646386e-06	6.41306282533389e-06	6.15974808781216e-06	5.46334990036085e-06	4.70724577284573e-06	4.31175604702221e-06	4.51315683109655e-06	5.2575881274309e-06	6.24543821701541e-06	7.08839308126223e-06	7.50743020150425e-06	7.50274495090852e-06	7.44386628996187e-06	8.04344892742538e-06	1.01930896785865e-05	1.46688133144082e-05
18	0.00319926143989695	0.00299710718015519	0.00262721359435386	0.00216169106899075	0.00167720151692266	0.00123526960477192	0.000872040875297291	0.00059846951808578	0.000407350061596218	0.000282198506746576	0.000204389935250944	0.000157344646218942	0.000128266566456903	0.000108436448552228	9.27769524964276e-05	7.90148814215048e-05	6.66258108425043e-05	5.58037273152304e-05	4.67293879992293e-05	3.92881985264043e-05	3.31673882119333e-05	2.80956601765977e-05	2.39845319161764e-05	2.08738650820068e-05	1.8759279194663e-05	1.74628815347452e-05	1.66567641297153e-05	1.60180256834998e-05	1.53910885746388e-05	1.48321612179638e-05	1.45042823761652e-05	1.45036265517751e-05	1.47452049862145e-05	1.49883522977423e-05	1.49800321224406e-05	1.46139516333744e-05	1.40000414095233e-05	1.3406206510646e-05	1.31177613837057e-05	1.33027472483043e-05	1.39549077081968e-05	1.49344834893113e-05	1.60789551777074e-05	1.73344224873635e-05	1.88609744160959e-05	2.10762285953409e-05	2.46094098538399e-05	3.01479163873254e-05	3.81825840487887e-05
19	0.00341883496613161	0.00324773066927286	0.00291647363579893	0.0024855393459124	0.00202133053951053	0.00158009187944888	0.00119841478425745	0.00089176446586293	0.000658997962413505	0.000489279329765534	0.000368312288456258	0.000282419136257707	0.000220482349349904	0.000174463649921693	0.000139183385485645	0.000111731718889038	9.06797025588893e-05	7.52535502319305e-05	6.46900454224462e-05	5.79479855330154e-05	5.37873787624924e-05	5.10520505718464e-05	4.89254903156311e-05	4.70075377908547e-05	4.52087701622231e-05	4.3570969621512e-05	4.21335434392979e-05	4.08960179432676e-05	3.98450390734269e-05	3.89809669238885e-05	3.83054275738394e-05	3.77824885754448e-05	3.731656825712e-05	3.67782443313233e-05	3.60694866313781e-05	3.51870530321371e-05	3.42423845188047e-05	3.34263771437888e-05	3.29433722611728e-05	3.29550781605919e-05	3.35644111303311e-05	3.4843730770875e-05	3.68902040315201e-05	3.98829161018748e-05	4.41187182473368e-05	5.00078263532007e-05	5.80118546881739e-05	6.85116569233358e-05	8.16098011748984e-05
20	0.00359681733850487	0.00343468000172717	0.00311886771772612	0.00270230344449726	0.00224480017584437	0.00179945951445845	0.00140357322874715	0.00107576706849221	0.000818543055456824	0.000623789766498867	0.000478657754175128	0.000370064629610553	0.000287255294120843	0.000222685697192324	0.000171817190050021	0.000132351226819181	0.000103265466120371	8.38987746172136e-05	7.32810649577636e-05	6.9840052497719e-05	7.14979729404865e-05	7.60328706425076e-05	8.14974324969732e-05	8.65090928998887e-05	9.03264610165283e-05	9.27413524906236e-05	9.38814424984424e-05	9.40179583698162e-05	9.34306577776553e-05	9.23374307922282e-05	9.08725078555794e-05	8.90957664268488e-05	8.70221583104863e-05	8.46627196631838e-05	8.20654653107275e-05	7.93423341581146e-05	7.66732855042181e-05	7.42896975918566e-05	7.24493721966933e-05	7.14179693239951e-05	7.14656465315864e-05	7.28779118034926e-05	7.59721450251936e-05	8.11082588772191e-05	8.86817517025117e-05	9.90873394950271e-05	0.000112641852743191	0.000129460318616624	0.000149293750131418
21	0.00369699924855526	0.00351587543440658	0.00318683970513777	0.0027590103943433	0.00228907527445807	0.00182931106245589	0.0014185755952478	0.00107820554152892	0.000812869440316097	0.000614925730285341	0.000470191910583848	0.000363247134408103	0.000281124139378887	0.000215065606494521	0.00016062138861913	0.000116652018613548	8.38430252562986e-05	6.32363865462167e-05	5.51325423860485e-05	5.85447398913798e-05	7.1214038638789e-05	9.00443401308586e-05	0.00011172853267382	0.000133332935231321	0.000152678736601663	0.000168466462658211	0.000180184681112411	0.000187895615214791	0.000191993765624188	0.000193005480247359	0.000191459968495895	0.000187831609700684	0.000182535630809675	0.000175953234500416	0.000168464380162518	0.000160473187997762	0.000152419512385183	0.000144777999344492	0.000138050670837121	0.000132759710288607	0.000129444283539921	0.000128660724780746	0.000130981066083507	0.000136981675685506	0.000147211990666728	0.00016213344358941	0.000182021922485838	0.000206835086069354	0.000236059234075026
22	0.00372082688223419	0.00350082104487115	0.0031391799748704	0.00268337613542838	0.00218876354843656	0.00170781592919806	0.0012812315309155	0.000932868326800331	0.000669148534407114	0.000482265980409963	0.000355660305124164	0.000269967956369973	0.000207953857328606	0.000157545046261014	0.000112769585078819	7.29522172537286e-05	4.08340588260543e-05	2.03589758359091e-05	1.4753983782214e-05	2.53001535186171e-05	5.09229925497672e-05	8.84965584196067e-05	0.000133603425034599	0.000181444354452716	0.000227636737478611	0.000268744105853052	0.000302495114289746	0.000327741685536303	0.000344253536416355	0.000352451004149674	0.000353154044940378	0.00034739021194256	0.000336272455030216	0.000320936209716434	0.000302515859903402	0.000282140797399681	0.000260936909540019	0.000240026434905897	0.000220524803134294	0.000203535814379539	0.000190146191645955	0.000181418032445216	0.000178374359615559	0.000181970228180555	0.000193040868935184	0.000212220008124204	0.000239826307180002	0.000275723882786611	0.000319173538803674
23	0.0037201041668509	0.00345958936183191	0.00306449632985368	0.00258065221536038	0.00206174299991556	0.00155980175068589	0.00111676710652867	0.000758918637527304	0.000495115085856188	0.000318732270008252	0.000212328855466861	0.00015357306500597	0.000120911573410548	9.77892657091571e-05	7.47837314422687e-05	4.96214373943904e-05	2.55370455306335e-05	8.72414111962341e-06	5.6756089345914e-06	2.10599864019579e-05	5.65051697883966e-05	0.00011035780731687	0.000178238805836976	0.00025407357876391	0.000331250667077796	0.000403630036723395	0.000466238923529748	0.000515613248707813	0.000549833630207729	0.000568352845797693	0.000571719120555582	0.0005612798449218	0.000538918894491331	0.000506850284464597	0.000467468731537439	0.000423245872237797	0.000376657812311608	0.000330132035157675	0.000286006009213599	0.000246493497178241	0.00021365626154096	0.000189378487475447	0.000175339570894313	0.000172979079593652	0.000183446765155708	0.000207531272415274	0.000245564158155494	0.000297301303180659	0.00036179191488397
24	0.00378361108642506	0.0034995034510674	0.00308689300380103	0.00258815908182242	0.00205340380822505	0.00153246215705911	0.00106739962287375	0.000686992321548581	0.000404146254556418	0.000216489213504161	0.00010965802849451	6.22764449305143e-05	5.13789519537897e-05	5.71051321189725e-05	6.58135406397779e-05	7.12364086915355e-05	7.37871614860082e-05	7.85234517620346e-05	9.24797795470711e-05	0.0001220917404302	0.000171269988099908	0.000240417637980928	0.00032640602904064	0.000423304127736647	0.000523538749540032	0.000619151327354649	0.000702886986856316	0.000768962542196391	0.000813471605386722	0.000834469282051605	0.000831824330647932	0.000806935996551214	0.000762397403831025	0.000701661060601673	0.000628735937129587	0.000547926295064545	0.000463611902006537	0.000380066017716775	0.000301308520151448	0.000230993583235539	0.000172332143190558	0.000128047990171781	0.000100362862337189	9.10013533936169e-05	0.000101202083976312	0.000131718807532315	0.000182795247154233	0.000254101706977939	0.000344630745144146
25	0.00400860389263355	0.00372945481440261	0.00332434140077345	0.00282963885744281	0.00228941032371084	0.00174920114676163	0.00124989679116995	0.000822749130158883	0.00048638408346719	0.000246158924027523	9.57494386624462e-05	2.04238039895001e-05	1.18554679136571e-06	1.88874116649355e-05	5.75319162573466e-05	0.000106241602537721	0.000159730128568135	0.000217448325508072	0.000281838569356568	0.00035625479571425	0.000443081922513814	0.000542444555604625	0.000651685771577262	0.000765586399821187	0.000877136546344833	0.000978592723785191	0.00106255654913453	0.00112287316005449	0.00115523734130455	0.00115748238995282	0.0011295904687149	0.00107349604525154	0.000992759502705933	0.000892175982538869	0.000777366010398177	0.000654377856491839	0.000529320976145819	0.000408045288555749	0.000295879919289493	0.000197444027036189	0.000116538856628693	5.61231373410182e-05	1.83639218656397e-05	4.74368002569658e-06	1.61942636114621e-05	5.32216675150162e-05	0.000115984495136829	0.000204295349835664	0.000317528787612924
26	0.00448147876425998	0.00424317125433073	0.00387774270643679	0.00341350793194123	0.002886501789965	0.00233610744325421	0.00180046727116829	0.00131240057099313	0.000896418591354044	0.000567194585728431	0.000329566936286773	0.000179883041584352	0.000108279956116731	0.000101379868604592	0.000144870324675614	0.00022553479343385	0.00033247191991048	0.000457448930112361	0.000594527242793226	0.000739233428036679	0.00088760050177355	0.00103537105894784	0.00117755554252987	0.00130841137689561	0.00142178984164538	0.00151171661845503	0.00157304198320186	0.00160201366773121	0.00159667319024563	0.00155703409732609	0.00148505018747123	0.00138441324283962	0.00126023166428266	0.00111863880680078	0.00096637059427721	0.000810343044534106	0.000657255314068426	0.000513242754927889	0.000383604633619787	0.000272629152084625	0.000183531672380478	0.000118509905148774	7.89036331983143e-05	6.54291612094798e-05	7.84436370417283e-05	0.000118185102742255	0.000184933369871248	0.000279046290934128	0.000400845986336382
27	0.00527667992815465	0.00512611959055984	0.00484787320699536	0.00446146059942225	0.00399389464606774	0.00347690946426577	0.00294383417003864	0.00242653197651826	0.00195277705143974	0.00154434201412597	0.00121593947811488	0.000975025287506641	0.000822350529826073	0.000753061098729229	0.000758098589102167	0.000825658294351885	0.000942504308014582	0.0010950153357879	0.0012699190705229	0.0014547476379667	0.00163809531102455	0.00180977444906876	0.00196094883905062	0.0020842865448987	0.00217413269403308	0.00222667085258903	0.00224002844974275	0.00221428793196415	0.00215138497673711	0.0020548987366245	0.00192975790001713	0.00178189526826959	0.00161788236221041	0.00144456800836722	0.00126873624843966	0.00109679367405593	0.000934496185709821	0.000786728981122111	0.000657357960493358	0.000549171857849777	0.000463929513584696	0.000402515111060351	0.000365187469588152	0.000351890889404717	0.000362578675500115	0.000397490339025048	0.000457322798498416	0.000543246553965288	0.000656739879664304
28	0.0064444841898088	0.00644138904712649	0.00631689135582546	0.00608226841751451	0.00575543468357239	0.00535934278989978	0.0049200272373428	0.00446450908144966	0.00401876870659844	0.00360596070252324	0.00324499923856359	0.00294959224399992	0.00272775406549686	0.00258178289739606	0.00250865355229906	0.00250074961325048	0.002546842560206	0.00263321905580682	0.00274486001965034	0.00286658420603228	0.00298408211313524	0.00308478103280653	0.0031584978418925	0.00319785282591529	0.00319843601092809	0.00315873726241035	0.0030798715701231	0.00296514877171608	0.00281954898105832	0.00264916818919008	0.00246069174574289	0.00226093815453396	0.00205649567439283	0.00185345471626354	0.00165722470776151	0.00147241780352198	0.00130278367917453	0.00115118719017859	0.00101962982231185	0.000909322337849142	0.000820816719853275	0.00075419933853177	0.000709335299411374	0.000686139041790279	0.000684832287475698	0.000706141371045623	0.000751385140022024	0.000822414032625177	0.000921380850370438
29	0.00794583386246071	0.00814471658557233	0.00823788494710829	0.0082296809118128	0.00812954929108356	0.00795116311365632	0.00771128482257887	0.00742847224726999	0.00712173465284448	0.00680923362222258	0.00650711084237069	0.00622851272941816	0.00598287035066795	0.00577548040055927	0.00560741649247781	0.00547577797063122	0.00537425597261247	0.00529396602965935	0.0052244674091679	0.00515486687506716	0.00507489332371806	0.00497583296087144	0.004851232955578	0.00469731269976933	0.00451306128355921	0.00430004124471488	0.00406195524393575	0.00380405808035788	0.00353250750027994	0.00325374258730591	0.00297396029200779	0.00269873359848826	0.00243278511833923	0.00217990369427963	0.00194297355679675	0.00172407791430537	0.00152464102594126	0.00134558196242057	0.00118746527141892	0.00105064444069653	0.000935400245127316	0.000842076348805732	0.00077120937972361	0.000723642167827589	0.00070059999647037	0.000703703884212847	0.000734894952885826	0.000796251620098527	0.000889696851345157
30	0.00955306659590643	0.00996500921341642	0.0102926385821248	0.0105352261566309	0.0106953077909698	0.0107781749409982	0.0107912305394114	0.0107432724449841	0.0106437601542854	0.0105021109212611	0.0103270631284805	0.0101261395090914	0.00990524024617295	0.00966839383614884	0.00941768879402424	0.00915339913816873	0.00887430007097555	0.00857814859456831	0.00826228040801137	0.00792425420240048	0.00756246244977522	0.00717662778816035	0.00676811759215695	0.00634003482527808	0.00589707660484609	0.00544518702784613	0.00499106115607696	0.00454157706027291	0.00410323909793608	0.00368170766497282	0.00328147091920104	0.00290568703088918	0.00255619702499732	0.00223368361973227	0.00193793458934463	0.00166816190669106	0.0014233298121015	0.00120245372632514	0.00100484425180149	0.000830282957154292	0.000679126501939527	0.00055234147157531	0.000451474013027727	0.000378557186060022	0.000335956875684363	0.000326156392208098	0.000351482407409474	0.000413781650382807	0.000514068557103257
31	0.0108221726319372	0.0113854347469807	0.0118856224425356	0.0123195766965201	0.0126857420782494	0.0129837605741636	0.0132140431173361	0.0133773727427184	0.013474581215062	0.0135063258445792	0.0134729782114539	0.0133746240125627	0.013211164263271	0.0129825023464499	0.0126887976790915	0.0123307635725336	0.0119099831354203	0.011429212689584	0.0108926381061347	0.0103060475137348	0.0096768860032735	0.00901416576185048	0.00832821886117886	0.00763029853413766	0.006932055585867	0.00624493603505481	0.00557956043337145	0.00494515154616741	0.00434907362420139	0.0037965336295775	0.00329047458077619	0.00283166707875394	0.00241898108690789	0.00204979992052124	0.00172052491597703	0.00142711369974856	0.00116559711403326	0.000932528136337544	0.000725328222574403	0.000542509899267753	0.000383767008512023	0.000249934424992449	0.000142826903501686	6.49724032855522e-05	1.92597475609422e-05	8.52492849223422e-06	3.51055789395016e-05	0.000100399252852926	0.000204467444260815
32	0.0112304328352773	0.0118222876142489	0.0123700706304555	0.0128714161453716	0.0133242875029541	0.0137264858028239	0.0140752164337111	0.0143667768199956	0.0145964134424276	0.0147583753234219	0.0148461676691636	0.014852986235423	0.0147722928247273	0.0145984770178914	0.01432753987268	0.0139577322271768	0.0134900832056172	0.0129287629640828	0.0122812368544866	0.0115581851091228	0.0107731817671789	0.00994214754735629	0.0090826120861413	0.0082128395085892	0.00735088565942717	0.00651366363059216	0.0057160950997713	0.00497041787700328	0.00428570540429334	0.00366763329388624	0.00311850374758195	0.00263751383365241	0.00222123113315121	0.00186422279585892	0.00155977332253696	0.0013006230981652	0.00107966343398073	0.000890533326434856	0.000728076441077251	0.000588631962295217	0.000470148134927555	0.000372121292569137	0.000295375279912463	0.000241706363285934	0.000213427279742657	0.000212851364878961	0.000241763850085362	0.000300932086676729	0.000389708730145198
33	0.0104328327144434	0.010921540700375	0.0113857203429953	0.0118266032549647	0.0122447616553902	0.0126394338579842	0.0130079634793541	0.0133454291174928	0.0136445239514036	0.0138957197640904	0.014087720052464	0.0142081755272892	0.0142446059715118	0.0141854484109826	0.0140211355231075	0.013745101921966	0.0133546200977586	0.0128513819300822	0.0122417643813678	0.0115367468896255	0.010751480182155	0.00990453846763094	0.00901691598216101	0.00811085175087397	0.00720858090840218	0.00633111562149114	0.00549715325455975	0.00472219469872419	0.00401793354983199	0.00339194967545582	0.00284771173119581	0.00238486552708993	0.00199976163291785	0.00168615839822092	0.00143602688611401	0.00124038231260518	0.00109007174420037	0.000976458611177808	0.000891959198420327	0.000830402754991695	0.000787203513741914	0.000759348460664906	0.000745218382142026	0.000744271250270152	0.000756626385073894	0.00078259513522617	0.000822208976929959	0.000874798574989645	0.000938676779168975
34	0.0084644890934515	0.0087651801422186	0.00906461504825219	0.00936886758340696	0.0096824918268965	0.0100076725836031	0.0103435301233323	0.0106856628087188	0.0110259928079208	0.0113529535348146	0.0116520252699219	0.0119065909133403	0.012099050728506	0.0122121069336263	0.01223010928284	0.0121403436742492	0.0119341484886494	0.0116077576542631	0.0111627939036041	0.0106063677607418	0.0099507740612183	0.00921281442104821	0.00841280720966673	0.00757337287587685	0.00671809939573167	0.00587019873889126	0.00505126041221237	0.0042801933847297	0.0035724251230185	0.00293939891494502	0.00238838134457485	0.00192256386970739	0.00154141868977078	0.0012412514948269	0.00101588337113518	0.000857391275279267	0.000756840397887797	0.000704951096042405	0.000692656186267299	0.000711519481376397	0.000754001919652273	0.00081357621640705	0.000884703830560776	0.000962698740872296	0.00104351090882371	0.00112346833479255	0.00119902022870974	0.00126652481626821	0.00132212332330595
35	0.00575325896945816	0.00585211698246993	0.0059759377987987	0.006135013468175	0.00633738013063635	0.0065878837230662	0.00688742406289987	0.00723245705112612	0.00761481677846714	0.00802189413074678	0.00843717827121565	0.00884113500605876	0.00921236476588936	0.00952895602316262	0.00976993030770627	0.00991666476041626	0.00995417857648205	0.00987218079499086	0.0096657975959478	0.00933592543772587	0.00888918908758419	0.0083375174966101	0.00769738212324968	0.00698876862806037	0.00623397143869013	0.00545631004356647	0.00467886560398168	0.00392332722471997	0.00320902056553329	0.00255216966635329	0.00196541852851866	0.0014576148109141	0.00103383635577868	0.000695624017378769	0.000441372601722687	0.000266826066756507	0.00016562321382818	0.000129845093882639	0.000150524053174818	0.000218085384767475	0.000322704591613727	0.000454575136442843	0.000604092344183396	0.000761968204552337	0.00091929880888854	0.0010676108309114	0.00119891570142327	0.00130579983537659	0.00138157635130238
36	0.00297101614624622	0.00291364980071433	0.00290567949389954	0.00295980057263944	0.00308597376298962	0.00329052273989705	0.00357541290771512	0.00393777881587747	0.00436975181060339	0.00485861817341881	0.00538731283645682	0.0059352269893835	0.00647928196567477	0.00699519918941745	0.0074588788934152	0.00784779049687715	0.008142275968284	0.00832667438838222	0.00839019061422172	0.00832745199332669	0.00813872243174422	0.00782977033147011	0.00741141340839981	0.00689878676339026	0.00631039879740554	0.00566705123678582	0.00499070399674261	0.00430336295405145	0.00362605972461558	0.00297797862242671	0.00237576887031745	0.001833061758809	0.00136019466765015	0.000964128282932334	0.000648531170080989	0.000413997825956583	0.000258362656292793	0.000177072770908478	0.00016358644721388	0.000209770712107416	0.000306279728604577	0.000442904523317161	0.000608893107149504	0.000793247418750055	0.000985009129953143	0.00117354975398327	0.00134888143152113	0.00150200314641609	0.00162529300864209
37	0.000866513139615819	0.000732284984832213	0.000664545762538536	0.000676335705785924	0.000777855992062297	0.000975691469969633	0.00127219680158218	0.00166509731633201	0.00214734330386258	0.00270724012052475	0.00332885755442881	0.00399270189461527	0.00467661475326057	0.00535684557426019	0.00600923144569901	0.00661040952210622	0.00713898481966124	0.00757657961645008	0.00790869986283431	0.00812536805478786	0.00822148967836019	0.00819694001965623	0.00805637812583294	0.00780881329583406	0.00746696516187444	0.00704647001266375	0.00656499275984664	0.00604130560041209	0.00549439120774296	0.00494262085745368	0.00440304727014959	0.00389083936183058	0.0034188728475587	0.00299747800622575	0.0026343349715789	0.00233449848843258	0.00210052865966399	0.00193270195988291	0.00182927752578989	0.0017867969868055	0.00180040119232837	0.00186415331020357	0.00197136405404859	0.00211492042038363	0.0022876235640035	0.00248254376224606	0.00269340047399765	0.00291497317705115	0.00314354409553659
38	0.000201813223176763	8.82775859358684e-05	4.76649818132271e-05	9.16385063615994e-05	0.000229283130671308	0.000466501474772513	0.000805541250391195	0.00124468985366362	0.001778162539887	0.00239619920210393	0.00308537177867561	0.00382909067839399	0.00460828537503698	0.00540222253001202	0.00618941560486993	0.00694857369913236	0.00765953481447445	0.00830413012119887	0.00886693097728099	0.0093358389948541	0.00970249065368843	0.00996246090021016	0.0101152637881355	0.0101641614244482	0.0101158042602956	0.00997973524593964	0.00976779691893383	0.00949348376284375	0.00917128210969447	0.00881603670579624	0.00844237731721824	0.00806423111425957	0.00769443786063542	0.00734447599572864	0.00702429934253115	0.00674227708273732	0.00650522431525624	0.00631850723687758	0.00618620580126688	0.00611131744696073	0.00609598776434734	0.00614175727793888	0.006249817251293	0.00642127095826391	0.00665739963617513	0.00695993388462171	0.00733133129765546	0.00777505950891291	0.00829588068731481
39	0.00181735556516196	0.00184569392015783	0.00194289608202984	0.0021179275490403	0.00237766176837983	0.00272645440295506	0.00316581341105133	0.00369418755754151	0.00430689007318025	0.00499616691449532	0.00575141090462379	0.00655951449894877	0.00740534561175361	0.00827232345708843	0.00914306524814944	0.0100000703215074	0.0108264061298968	0.0116063607429372	0.0123260289950779	0.0129738040330094	0.0135407523875728	0.0140208583422121	0.0144111317143323	0.0147115815882916	0.0149250664298091	0.0150570378224793	0.0151152003538975	0.0151091136365756	0.0150497639318945	0.0149491323736617	0.0148197845371035	0.0146745023775805	0.0145259747772396	0.0143865575493857	0.0142681082323036	0.0141818957957115	0.0141385808508299	0.0141482583642201	0.0142205523712698	0.0143647507879605	0.0145899680331953	0.0149053236056543	0.015320125748602	0.0158440505910064	0.0164873083871437	0.0172607894446944	0.0181761828607049	0.0192460611977009	0.0204839237563843
40	0.00671830422354128	0.00704667485460387	0.0074312042258313	0.00787691658543416	0.00838726427048695	0.00896386406142318	0.00960629863485655	0.0103119966248386	0.0110762012792182	0.0118920334270824	0.0127506496959212	0.0136414919189846	0.014552618766076	0.0154711061304028	0.016383499006418	0.0172762947534813	0.0181364359508389	0.0189517906273943	0.0197115985252508	0.0204068641701665	0.0210306807309298	0.0215784727350228	0.0220481503938623	0.0224401732647385	0.0227575259125462	0.0230056128178408	0.0231920837279063	0.0233266037370587	0.0234205844520277	0.0234868935654196	0.0235395600213362	0.0235934907832922	0.0236642131414684	0.023767653710047	0.0239199619843854	0.0241373827841604	0.0244361783294253	0.0248325972875906	0.0253428850622776	0.0259833269988917	0.0267703141396092	0.0277204197105094	0.0288504736648747	0.0301776223079216	0.0317193602385849	0.0334935225043789	0.0355182259189431	0.0378117498921306	0.0403923488383257
41	0.0159734535869404	0.0167833403016924	0.0176269801137601	0.0185038566202207	0.0194122996341849	0.0203493673178694	0.0213107725667239	0.0222908610794187	0.0232826465494319	0.0242779060190971	0.0252673357639983	0.0262407652645718	0.0271874240268359	0.0280962533939138	0.0289562531972643	0.0297568512681499	0.0304882825774297	0.0311419641737347	0.0317108521861881	0.032189767945968	0.0325756817169663	0.0328679445259537	0.0330684610292533	0.033181799101679	0.0332152347230295	0.0331787335996107	0.0330848736289746	0.0329487146454543	0.0327876237456115	0.0326210657905407	0.0324703693559958	0.0323584784298314	0.0323096995561136	0.0323494529494786	0.0325040344367572	0.0328003930360735	0.0332659266856088	0.0339282962246298	0.0348152553506021	0.0359544920659082	0.0373734752122073	0.0390992981793765	0.0411585108578629	0.0435769304429622	0.0463794218364656	0.049589639138882	0.0532297210722804	0.0573199350836913	0.0618782672933328
42	0.0303028293347628	0.031729896288353	0.0331503180545758	0.0345558419416598	0.0359373554591523	0.037284910957909	0.0385877839074934	0.0398345681389101	0.0410133102183956	0.0421116837599506	0.0431172029852278	0.0440174732644984	0.0448004747940849	0.0454548740593751	0.0459703563728055	0.0463379716320287	0.046550484574307	0.0466027202551691	0.0464918952824866	0.0462179255030936	0.045783701360451	0.0451953229922807	0.0444622882726722	0.0435976283649548	0.042617986869067	0.0415436402422252	0.0403984587634987	0.0392098088225321	0.038008398667807	0.0368280708891236	0.0357055457855113	0.0346801203538956	0.0337933279147647	0.0330885633774838	0.0326106788672564	0.0324055539326446	0.0325196438859697	0.0329995090686581	0.0338913270561222	0.0352403891006972	0.0370905815325031	0.0394838524657999	0.0424596640500063	0.0460544307026549	0.0503009442908621	0.0552277880931876	0.0608587425589201	0.0672121873497229	0.0743005058421673
43	0.0496165129619737	0.0516569911405493	0.0536198806431554	0.0554869825812553	0.0572395388327013	0.0588584143035868	0.0603243102498388	0.0616180088838307	0.0627206486680663	0.0636140287897229	0.0642809403429803	0.0647055207515454	0.064873626975711	0.0647732221025131	0.0643947690499825	0.0637316243614571	0.0627804244544677	0.0615414562471096	0.0600190038332463	0.0582216628294859	0.056162614177039	0.0538598495478408	0.0513363410665178	0.048620148800678	0.04574446036829	0.0427475580345731	0.0396727097906328	0.0365679820893675	0.0334859731285266	0.0304834667857442	0.0276210084988382	0.0249624055242498	0.0225741550803012	0.0205248048790877	0.0188842514664287	0.0177229826242199	0.0171112708494273	0.0171183256182855	0.0178114127847467	0.0192549500613271	0.0215095880996819	0.024631287236357	0.0286704005008847	0.0336707739980099	0.0396688762662801	0.0466929686676277	0.054762329256147	0.0638865428818579	0.0740648704742006
44	0.0733867427936432	0.075921041467746	0.0782779374297635	0.0804291669844415	0.0823464580328653	0.0840018842750194	0.0853682498395458	0.0864195016176636	0.0871311657970067	0.0874808042942276	0.0874484859905836	0.0870172669021957	0.0861736726872501	0.0849081762277863	0.0832156624455015	0.0810958720400893	0.0785538154944474	0.075600148490949	0.0722514998414218	0.0685307431617948	0.0644672038281015	0.0600967932372094	0.055462063062633	0.0506121730382031	0.0456027668112549	0.0404957515695146	0.0353589784456535	0.0302658221211033	0.0252946595641647	0.020528249422652	0.0160530152227573	0.0119582371770514	0.00833515904867262	0.00527601812896366	0.00287300793571945	0.00121718470317457	0.000397330088325128	0.000498783737799817	0.00160226042332086	0.00378266734139055	0.00710793786537115	0.0116378985184834	0.0174231861891602	0.0245042326224009	0.0329103329812424	0.0426588147726747	0.0537543226665789	0.0661882337021051	0.0799382160745013
45	0.102753935705976	0.105855092252002	0.108689817484025	0.111223982084246	0.113424326194386	0.115258949740294	0.116697826542952	0.117713336730824	0.11828081121606	0.118379081288927	0.117991025738072	0.11710410733643	0.115710890060788	0.113809528053937	0.111404217107494	0.108505599354881	0.105131111929797	0.101305270575523	0.0970598795916253	0.0924341600811033	0.0874747892133058	0.0822358441431921	0.0767786453190931	0.0711714951587047	0.0654893094625881	0.0598131404483311	0.0542295919057596	0.0488301286701178	0.0437102843592004	0.0389687730930068	0.0347065126798341	0.0310255684788897	0.0280280288039282	0.0258148242826234	0.0244845050005105	0.0241319905059072	0.0248473088046547	0.0267143413048444	0.0298095912590563	0.0342009935758478	0.0399467839182825	0.0470944447646916	0.0556797455700638	0.0657258933350224	0.0772428087681979	0.0902265418272167	0.104658838759187	0.120506870854384	0.137723133002759
46	0.143371624964279	0.147804528808801	0.151963827137993	0.155816924837731	0.159332921761414	0.162483130177018	0.16524160183315	0.167585657693916	0.169496412846226	0.17095928862544	0.171964503650327	0.172507535219594	0.17258954241172	0.172217742257785	0.17140573053162	0.170173739028837	0.168548821689427	0.166564962558019	0.16426309936919	0.161691057486533	0.158903390004983	0.155961121033922	0.152931390499057	0.149887000215907	0.146905862476341	0.144070353929137	0.14146657910076	0.139183549467096	0.137312285522907	0.135944850775018	0.135173327979341	0.135088749223041	0.135779992594626	0.137332659161566	0.139827944764407	0.143341521718317	0.147942445870713	0.153692104584241	0.160643221088827	0.168838930270229	0.178311940335418	0.189083793921895	0.201164241107928	0.214550735447593	0.229228062616778	0.245168109536387	0.262329779963037	0.280659060535208	0.300089239166293
47	0.205274490451339	0.212693405471016	0.219962544672811	0.22705630673029	0.233950925745765	0.240624887591084	0.247059341960363	0.253238503828958	0.259150037781481	0.264785418536282	0.270140260962591	0.275214612966009	0.280013204812977	0.28454564877798	0.288826583429257	0.29287575741804	0.296718048298919	0.300383412678562	0.303906764858057	0.307327782089751	0.310690635599605	0.314043647615766	0.317438875776631	0.320931627448842	0.324579907648202	0.32844380540419	0.332584824520994	0.33706516574427	0.341946968322758	0.347291519838184	0.353158443947148	0.359604876318431	0.366684639543621	0.374447428135849	0.382938014900937	0.392195489960734	0.402252543525725	0.413134803152919	0.424860235687884	0.43743862338278	0.450871122814347	0.465149914209269	0.480257947634251	0.496168791242178	0.512846585403803	0.530246105118434	0.548312931610421	0.566983732505312	0.586186648465304
48	0.296738663301864	0.309107265539587	0.321551473883933	0.334051633833021	0.346589105793066	0.359146518342433	0.371708012271385	0.384259471229636	0.396788734812872	0.409285789988888	0.421742936906041	0.43415492534242	0.446519058342912	0.45883525995142	0.471106104373549	0.48333680439639	0.495535157440486	0.507711448217192	0.519878307603798	0.532050528019218	0.544244836273979	0.556479625568383	0.568774649009895	0.581150677702898	0.593629127118363	0.606231656065721	0.618979743152191	0.631894246115082	0.644994949839724	0.658300109220546	0.671825993277574	0.685586437098918	0.699592408236867	0.713851594138203	0.728368017036993	0.743141682481546	0.75816826730873	0.773438852423497	0.788939705195305	0.804652115654503	0.820552289970245	0.836611303928189	0.852795118313361	0.869064657254351	0.885375949713188	0.901680333425306	0.917924719720258	0.934051916800653	0.950001008238115
49	0.414779234679246	0.433174014393186	0.45186609734034	0.470835046718223	0.490060064742911	0.509520116138944	0.529194047313861	0.549060699238053	0.569099012109596	0.589288119978605	0.609607433636023	0.630036710236544	0.650556108322587	0.671146227143524	0.69178812941841	0.712463346967487	0.733153868933362	0.753842112622124	0.774510877312459	0.795143281701521	0.81572268597403	0.836232599790019	0.856656577780835	0.87697810441685	0.897180470358158	0.917246642616493	0.937159131037756	0.956899853756194	0.976450004369724	0.995789923638767	1.01489897851635	1.03375545127417	1.05233644139781	1.07061778278525	1.08857397859771	1.10617815588374	1.12340204182946	1.14021596318421	1.15658887007662	1.17248838507676	1.18788087798123	1.20273156640689	1.21700464188123	1.23066342072028	1.24367051859566	1.25598804731628	1.26757783199517	1.27840164644284	1.2884214643312
50	0.540200880805727	0.563820122248538	0.58784227708625	0.612239243899231	0.636981395697325	0.662037655632541	0.68737557688248	0.712961425991519	0.738760268966245	0.764736059443647	0.790851728284638	0.817069273990839	0.843349853398201	0.869653872165673	0.895941074649413	0.922170632831226	0.948301234052324	0.974291167388252	1.00009840858583	1.02568070356654	1.05099565058047	1.07600078116947	1.10065364016514	1.12491186500518	1.14873326469938	1.17207589881226	1.19489815685199	1.21715883846525	1.23881723483212	1.25983321163694	1.28016729395753	1.29978075336864	1.31863569749592	1.33669516218538	1.35392320637128	1.37028500963465	1.38574697234701	1.40027681819028	1.41384369873867	1.42641829968082	1.43797294815588	1.44848172057557	1.45792055020879	1.46626733371867	1.47350203576475	1.47960679071838	1.48456600048837	1.488366427418	1.49099728119477
51	0.643076720530547	0.669252331852566	0.695774933454146	0.722606967157495	0.74970893157711	0.777039474382511	0.804555494212155	0.832212251845699	0.859963490192356	0.88776156260733	0.915557569006467	0.943301499211406	0.97094238292364	0.998428445696039	1.02570727024442	1.05272596241953	1.07943132114132	1.10577001158205	1.13168874087312	1.15713443560116	1.18205442035309	1.20639659656592	1.23010962093576	1.25314308264135	1.27544767864012	1.2969753862996	1.31767963263308	1.33751545941715	1.35643968347818	1.37441105144717	1.3913903882955	1.40734073898063	1.42222750254816	1.43601855805775	1.448684381723	1.46019815468197	1.47053586084377	1.47967637428953	1.48760153574207	1.49429621765852	1.49974837754413	1.50394909913329	1.50689262113582	1.50857635330272	1.5090008796254	1.50816994854663	1.5060904501284	1.50277238019295	1.49822879152657
52	0.696206824385341	0.72148170341202	0.746927265704067	0.772500727536592	0.798157700137002	0.823852313869891	0.849537352347976	0.875164395952205	0.900683974176228	0.926045726145405	0.951198568599114	0.976090870567685	1.00067063392228	1.02488567892797	1.04868383388727	1.0720131279243	1.09482198592804	1.11705942464801	1.13867524891667	1.15962024696031	1.17984638375425	1.19930699137913	1.2179569553423	1.2357528958426	1.25265334297766	1.26861890492008	1.28361242812233	1.29759914865048	1.3105468337921	1.32242591313564	1.33320959837499	1.34287399115514	1.35139817834113	1.35876431416342	1.36495768876733	1.36996678277228	1.37378330752724	1.3764022308323	1.37782178798105	1.37804347806508	1.37707204556879	1.37491544737032	1.37158480535083	1.36709434490063	1.36146131969476	1.35470592319267	1.34685118739624	1.33792286947619	1.32794932694934
53	0.688527208739844	0.710023439178732	0.731485226649259	0.752871488688836	0.774140263195588	0.795248843496351	0.816153920138755	0.836811728774764	0.857178203451476	0.877209134577325	0.896860330788603	0.916087783902719	0.934847836111279	0.953097348538202	0.970793870265974	0.987895806916975	1.0043625878669	1.02015483116361	1.03523450522747	1.04956508641847	1.0631117115709	1.07584132461839	1.08772281646006	1.09872715725292	1.10882752035537	1.11799939719225	1.12622070236276	1.13347186836772	1.1397359293932	1.14499859365107	1.14924830384513	1.15247628540175	1.15467658217742	1.15584607943093	1.15598451392437	1.15509447109508	1.15318136931864	1.15025343136062	1.14632164319211	1.1413997004197	1.13550394265448	1.12865327621607	1.12086908563657	1.11217513449454	1.10259745617049	1.09216423517307	1.08090567973756	1.06885388644631	1.05604269766319
[truncated: 70 more columns]
