# Supplementary material for: Reconstructing spruce budworm outbreak severity: a comparison of paleoecological and tree-ring signals
Source: PLoS One. 2025 Aug 12;20(8):e0329406. doi: 10.1371/journal.pone.0329406 (PMC12342301; doi:10.1371/journal.pone.0329406)
Supplement: S8 Dataset — (ZIP) [file pone.0329406.s008.zip › BoisJoli wavelet data/GSI/GSI_wavelet_significance.txt]

V1	V2	V3	V4	V5	V6	V7	V8	V9	V10	V11	V12	V13	V14	V15	V16	V17	V18	V19	V20	V21	V22	V23	V24	V25	V26	V27	V28	V29	V30	V31	V32	V33	V34	V35	V36	V37	V38	V39	V40	V41	V42	V43	V44	V45	V46	V47	V48	V49	V50
1	0.878587340934275	0.690441222432313	0.437217316069014	0.233815101153581	0.115708989963515	0.0602658608852434	0.0361358745773911	0.0247994240981092	0.0185518791474969	0.0144930850990389	0.0117179824623152	0.00989614115600237	0.00842417305787833	0.00702208093263154	0.00599779019862591	0.00535770464501573	0.00480114849156225	0.00426219471798837	0.0037862872865307	0.00339292008045979	0.0031348133072992	0.00296439525990892	0.00271902932363981	0.00240057710721001	0.00215473087820165	0.00202694490583105	0.00188818008333395	0.00167216469999018	0.001516834414395	0.0014795047121244	0.00143081977598698	0.00130151809146141	0.00117480117268182	0.00113008232903419	0.00109872881055324	0.00101635020277625	0.000954246863454608	0.00095287911837601	0.000954849207709732	0.000920025986749786	0.000878119229403514	0.000856656942385555	0.000827946388015836	0.000788693755183164	0.00077819845510093	0.000778457717912941	0.000756257688584234	0.000739467814480653	0.00074195667109547
2	1.20956713655187	0.927015954524016	0.553521330088578	0.265208903388565	0.110385077182424	0.0473385160937768	0.0252466053198518	0.0169111995875263	0.0127767572081037	0.0100191583153639	0.00810216415511911	0.00698505215921458	0.00603132531059838	0.00491662897487382	0.00413216474973619	0.00376354308821512	0.00342092789216182	0.00302501589626887	0.00265818658933388	0.0023550153273893	0.00220228620924223	0.00215258988187287	0.00198535085650086	0.00169497508155436	0.00148944709254937	0.00143976908819763	0.00136248056474154	0.00115814569959273	0.00102052851788089	0.00104033166156393	0.00104010285532914	0.000918467737919624	0.000794120504524249	0.000780491673758515	0.00078023755433341	0.000700206622885024	0.000640006202561391	0.000660952084264481	0.000683673842381085	0.00065270627481416	0.000612977450255438	0.000603252338574938	0.000581717183582961	0.000542339179817757	0.000540781442901845	0.000552732214301666	0.00053121900045656	0.000517275844532724	0.000533828215641219
3	1.47249192078772	1.10287053766095	0.62225369183408	0.264827657629153	0.087343947729685	0.0260666128792016	0.0107312916590256	0.00724953307982057	0.005883223907849	0.00471519455676908	0.00379994748421313	0.00345540410436108	0.00311099208854624	0.00240266246172459	0.00192642417116268	0.00184997608147659	0.00174509835025743	0.0015279141151602	0.00130734724779205	0.00111972735476063	0.00107409341404937	0.00113982896518862	0.00106870383147134	0.000840468484068658	0.000696912103811809	0.000730309823133055	0.00072628415329137	0.000558830053821421	0.000450916181643399	0.000520112238610123	0.000565889470014059	0.000465579874542413	0.000357580006040111	0.000375992702189688	0.000406839103565496	0.000338068453614894	0.000284568464322141	0.0003218928089632	0.000358828426971387	0.000332233584772704	0.000298381773652844	0.000302403978846694	0.00029132601187093	0.000255952797634957	0.000262431044897005	0.000283390207199403	0.000263014379130942	0.000251590120373752	0.000280671133973728
4	1.61788881003786	1.19420893940728	0.649013657545666	0.253400609464767	0.0674706043290367	0.0112644573101283	0.00175562850636599	0.00150109531869512	0.00169252403455875	0.0014217255989005	0.00107913987997562	0.00114031430120535	0.00116637082029773	0.000779265886418663	0.000521701848753546	0.000598583402148678	0.000626463067234657	0.000531975505798479	0.000424252357451324	0.000322574792684301	0.000329502136883254	0.000441627949392766	0.000435474093363737	0.000275589223059526	0.000183969987606674	0.000258097373890729	0.000300000970021361	0.000179849350134685	0.00010024275051388	0.000182057412063313	0.000245022602476302	0.000170428480067388	8.59446724038389e-05	0.000118840937279745	0.000163107518214944	0.000110588477209251	6.69502019956689e-05	0.000105415810924616	0.000141473678703608	0.000117891728100343	9.13200837777218e-05	0.000103996720430081	0.000101640797518266	7.31776942827163e-05	8.25243884547603e-05	0.000104818109704787	8.5979068669548e-05	7.55901088772981e-05	0.000108533174842964
5	1.65111040644527	1.21829322724938	0.660833149919653	0.256233561311212	0.0665932912715134	0.00980046814862513	0.000414539441631505	0.000170271670288874	0.000381795835808157	0.000290372028954622	0.000131888984508315	0.000253728819514723	0.000377409455023091	0.000185538299501235	4.28924086908554e-05	0.000127156172258231	0.000172745222851293	0.000131967551110916	8.87740208551322e-05	3.94099621702787e-05	5.27921206425857e-05	0.000145744264485102	0.000163569515494155	6.65177685497743e-05	1.01432900162233e-05	7.56511491790618e-05	0.000125091384862858	5.39624185999884e-05	9.98846532594129e-07	6.10061350782678e-05	0.000110467712418975	6.12929359781493e-05	3.20830281804113e-06	2.98133397258586e-05	6.63116216895668e-05	3.21867565860252e-05	1.63937290804595e-06	2.82330158563355e-05	5.1207940963951e-05	3.10833738540448e-05	1.22379839549127e-05	2.55257801940725e-05	2.77243154656662e-05	8.47909965712189e-06	1.59823586738866e-05	3.27294915301473e-05	1.77690475406588e-05	9.18375298504299e-06	3.68046806831026e-05
6	1.6128570556357	1.20757629881186	0.677395247218184	0.280598691248056	0.0837506828923857	0.0175384867117532	0.0027272374071953	0.000505135333810488	0.000200753635339762	8.49640985113982e-05	2.4469362425427e-06	8.05863920858093e-05	0.000177746374113782	9.62857496559605e-05	1.34856362183487e-05	4.34962168113285e-05	5.51868584384609e-05	3.02836631964345e-05	1.8389537701707e-05	4.04415882384934e-06	1.61476432646972e-05	7.20901300253269e-05	9.20407679968289e-05	4.67330123227452e-05	1.69946954372585e-05	5.43973283677854e-05	9.01216596945548e-05	6.06537173728255e-05	3.28149008905539e-05	6.07802601896896e-05	8.39381449507728e-05	5.52045776595917e-05	2.06484129089337e-05	3.13469836983805e-05	4.93494017197579e-05	3.03106494081156e-05	1.17794312715083e-05	2.19351265977316e-05	2.86871169618933e-05	1.2722815710694e-05	2.7077250761399e-07	8.48083230406381e-06	1.16840041922444e-05	2.1537693373255e-06	6.49734464197961e-06	1.56430160727737e-05	6.98773040516564e-06	2.93617109143659e-06	2.25769232619654e-05
7	1.54365928023351	1.18400722677787	0.700050730713101	0.317847647712927	0.11027815111063	0.0291446385366856	0.00591095628187021	0.00098030883923424	0.000206173166901444	0.000106882831204507	8.55096643232616e-05	0.00013319415761685	0.000190004646938427	0.000158442975448457	9.73355932762411e-05	6.77809342193448e-05	3.73124781210071e-05	1.02838464429379e-05	9.64521635940192e-06	2.03406954876009e-05	4.26767090886229e-05	7.9829215385271e-05	0.000100052477832903	9.07190135310218e-05	8.40885941732578e-05	0.000104518950144455	0.000127843395472391	0.000124253574036221	0.000113041182647298	0.000116327232446231	0.000116638026898939	9.8737203375729e-05	7.89672350882845e-05	7.60214588867538e-05	7.62637256759917e-05	6.22929424598761e-05	4.71068700985191e-05	4.1491647680213e-05	3.45876955320566e-05	2.07147797742404e-05	1.11999841274674e-05	1.31742391819242e-05	1.56398165156853e-05	1.35200842433433e-05	1.61234533106324e-05	2.02272042800693e-05	1.81728449075947e-05	2.05915941342721e-05	3.68009597840485e-05
8	1.4665831589	1.15543918964167	0.722213799188791	0.358202951648196	0.140860063300783	0.0436395449867322	0.0103486100771389	0.00169819987644374	0.000168956165450177	0.000110325382481352	0.000203945060480312	0.000282953792251631	0.000326824436752034	0.00030012647248827	0.000219847531643524	0.000128511128219182	4.97651473399939e-05	5.43195228315164e-06	5.87129769519167e-06	3.63370878783973e-05	7.92867365500327e-05	0.000121332002645517	0.000149371677832781	0.000164061766490712	0.000179807110744844	0.000204928583542254	0.000229329676436752	0.000237553901279417	0.000229830623801927	0.000215810773365842	0.0002001518857404	0.00018459628232195	0.000171730828525413	0.000161767862248758	0.000148471625430982	0.000127039039466764	0.000102479766716646	8.08313566803626e-05	6.23714896312254e-05	4.68466100279847e-05	3.70577340138173e-05	3.46947666655823e-05	3.61177430345754e-05	3.7991712015812e-05	4.10096967438747e-05	4.44455366478665e-05	4.82163378921467e-05	5.77984825036245e-05	7.84056622066352e-05
9	1.39011539780784	1.12332674400873	0.739221858712549	0.39679479901193	0.174006385991146	0.0621924433528119	0.0177267027099293	0.0036549011707723	0.000341225033514685	2.55900296402894e-05	0.000275164474797905	0.000496969723200621	0.000590809286002457	0.000552834633029999	0.000416919123288196	0.00024481346665218	9.87744659917128e-05	1.9533696119707e-05	1.48172864484259e-05	6.26179565913325e-05	0.000129097350498072	0.000186959713721908	0.000227441163138165	0.00026088331001674	0.000301369380249176	0.000349554115671222	0.000390178851141307	0.000405097934605918	0.000389864536803924	0.000357631645794759	0.00032800542746103	0.000312099042237343	0.000305945224807459	0.000296647703780287	0.000273370484947982	0.000234733647128441	0.000189041903795945	0.000147421749688436	0.000116638393210664	9.7420965176923e-05	8.75222545926288e-05	8.46852978792643e-05	8.66030663157477e-05	9.07857011997223e-05	9.56236673366272e-05	0.000101061846476181	0.000109597817967294	0.000126891978933369	0.000160677641879932
10	1.31616755452206	1.08784285730892	0.74931318838214	0.431297919672929	0.20844211160792	0.0851794311482457	0.0295968167434739	0.00866194157174827	0.00207268825783771	0.000551000152469212	0.000557567185879256	0.000850718684727444	0.00102238714961211	0.000980152697008341	0.000768332884385289	0.000490189715502486	0.000250758224560762	0.00011438317205678	8.96697727310589e-05	0.000141389981383971	0.000217633598395124	0.000279793923844916	0.000321934447093998	0.000365532139514807	0.000431545618089061	0.000514724063144787	0.000583726860386497	0.000605850119259012	0.000574484400407422	0.000515909362728512	0.000469181337483579	0.000455997141418065	0.000466381220040022	0.000470748368140156	0.000444666504748277	0.000385251561818864	0.000309836981180727	0.000241983444436651	0.000196922410086859	0.000176253331270152	0.000172792813906089	0.000178292940031398	0.000187051331221432	0.000195518711506956	0.00020178429104793	0.000206601338410266	0.000215236257071174	0.000239142053694149	0.000295958471872678
11	1.24476766254841	1.04901172150681	0.751602206922423	0.459290712812343	0.241051949549986	0.110261668657205	0.0452082175404141	0.0174060709848461	0.0067612798110386	0.00304158003783055	0.00197195655973546	0.00183179964162894	0.00185940363343386	0.0017375094575589	0.00142141900894275	0.00101508335944935	0.000654302949138685	0.000425582081596791	0.000339345487880038	0.000347760036741256	0.000384319245529565	0.000405208949243735	0.000412889602606682	0.000444418252005545	0.000529457282423679	0.000652856664962176	0.000757180930713935	0.000785270099840839	0.000726669258101741	0.000627970766112182	0.000557609727946006	0.000554128632999815	0.000600255611360594	0.000641354260963197	0.000628884277719731	0.000552848323507291	0.000442412381483862	0.000341337201355315	0.000280564528725828	0.000266147803976781	0.000284933523708878	0.00031765441299792	0.000348396848141067	0.000367431858430452	0.000371119819423805	0.000362964590429304	0.000356703021485517	0.000379232385589913	0.00046892031327495
12	1.17570668197266	1.00693137950584	0.745448688595174	0.47809291909274	0.267199590101882	0.132079168565586	0.0597788173344358	0.0265377292363165	0.0127708398614304	0.00725522493790089	0.0050019578026731	0.00406228901805572	0.00359455561805551	0.00317521984440354	0.00265088960790291	0.00206263699947649	0.00152849161594575	0.00113587195275323	0.000895585643047516	0.000756559798581264	0.000651819066900855	0.000546283853646279	0.000460124892252282	0.000448009972117001	0.000542863576103477	0.000709021796810352	0.000851138675375199	0.000879187286031266	0.000777840589094848	0.000621084839136808	0.000517772286692848	0.000531210262280254	0.000636184875821867	0.000743770090898135	0.000768816213283712	0.000685786649336546	0.000536182955923985	0.00039265969502053	0.000313190587755225	0.000315679420673851	0.000380707653501057	0.000470390207592921	0.000547276277907101	0.000585418005172849	0.000575161006048973	0.000526543701608069	0.000473332173102482	0.000474387800752638	0.000605262437648336
13	1.10929389216414	0.962574638447263	0.731697113776203	0.487038740169693	0.284093057017047	0.146015634340074	0.0675514938016837	0.0300458866504683	0.0148725577983883	0.00953936118210491	0.00772380285712508	0.00691702333615204	0.00629353876241887	0.00559933497041431	0.0047841622755254	0.00390983722516946	0.00308353518792637	0.0023848659101433	0.00182837695486542	0.00137677474816346	0.000985236533096452	0.00064632709181997	0.000405631360054037	0.000329184792531813	0.000437029679658824	0.000655489201071754	0.0008396089820883	0.000862540128799282	0.000706054365084223	0.000477082590105421	0.000331945294211883	0.000364508219520394	0.000542920691349261	0.000738990856037518	0.000821302267677707	0.000739628619501597	0.000545246985818008	0.000346219890900291	0.000239549139896743	0.000265011163421227	0.000398628573270623	0.000575699141153721	0.000722746030481476	0.000783726591937575	0.00073682607077784	0.00060438260278424	0.000457220597262336	0.00040909620029432	0.000593067685577122
14	1.04705774459176	0.918934083787919	0.714551959637637	0.490554526839842	0.295532686919389	0.154694778218117	0.0694306481482565	0.0267475671523095	0.010093652304038	0.00613722036469103	0.00674457969367303	0.00804809472681964	0.00870765584311107	0.00853459933122027	0.00773667565820736	0.00659806699991132	0.00535953021270741	0.00417422087380825	0.00310612755573694	0.00216267401968844	0.00134424974030666	0.00068424910651243	0.000252753065711131	0.000112116817035466	0.000247922074494809	0.000531920662114851	0.000764766324158078	0.000786694204118639	0.000580528976077485	0.000284829998501457	9.89599862987035e-05	0.000145604084722992	0.000389858821717107	0.000669880031175675	0.00080996991403774	0.000731538051122224	0.000490095852486191	0.000227507328363465	8.42297555040757e-05	0.000128855582412481	0.000336283124218844	0.000611149415732309	0.000834050754260537	0.000908546092965398	0.000796943857775778	0.000541137949342545	0.000266238836509896	0.000161515487850309	0.000431927863606172
15	0.991905226453797	0.881136445428083	0.701630120751343	0.498358455024181	0.312813185643487	0.17033627407863	0.0773947088589094	0.0267611597576062	0.00535394421101805	0.000443395495889989	0.00268487708155292	0.00656333060861141	0.00953249930934374	0.0108703771837278	0.0107534064624301	0.00966622025575748	0.0080883722689602	0.00636622917174991	0.00469820567777531	0.00318183487405142	0.00187978070074438	0.000866315267157226	0.000226602835289599	6.82288387296256e-06	0.000150083973199429	0.000476324998875812	0.000744509723376998	0.000774628024825403	0.000550767938198059	0.00022691689420577	2.22249743437436e-05	7.39255081068858e-05	0.000348814883866033	0.00067142905387999	0.00084302480739384	0.000765783414346606	0.00049306674130255	0.000185477491335832	1.34383555547101e-05	6.88681778601751e-05	0.000328230219137638	0.000672661522284637	0.000944693250954731	0.0010144729238916	0.000834893852077635	0.000473674149764246	0.000114750136304712	2.22459538773878e-05	0.00046407599146205
16	0.946833947841246	0.854143531613214	0.700252078470168	0.520133412392441	0.348019651410129	0.207488776420556	0.107992899340935	0.0472537048852486	0.0164435239960362	0.00509516119141719	0.00419172164821701	0.00737391361623517	0.0109112841273799	0.0131120592617374	0.0136056331608671	0.0127096484692001	0.0109657034161951	0.0088634654618288	0.00673394524064089	0.00476372462338446	0.0030644693539763	0.00173254452538522	0.00085645032709913	0.000471388778232302	0.000502876348644963	0.00075734264463052	0.000989638751762517	0.00101942406211584	0.000823281160843573	0.000536134547571293	0.000354555470537202	0.000403610852972224	0.000655531937401209	0.000951882708531049	0.00110893702521017	0.00103240048737391	0.000768959649277553	0.000470848267667985	0.000305334459440408	0.000366368589958648	0.000632595881428241	0.000983415665448814	0.00125700252893985	0.00132305449921439	0.00114569717386483	0.000819347931776812	0.000566002555629223	0.000686632777025214	0.00146756486246159
17	0.912215018997664	0.838557612532782	0.711304844578225	0.55703558391055	0.402988669993157	0.269637477046213	0.167374444850492	0.0973481565043039	0.0546845402156353	0.0320196774172175	0.0220687314943539	0.0189540876073672	0.0186020400353475	0.0186214710638286	0.0179464418362645	0.0163930111158854	0.0142264597093709	0.0118207465636789	0.00946465946471106	0.00731614543875806	0.00545156734771106	0.00393126661463898	0.00282081195940614	0.00215659431899749	0.00189344553744991	0.00188857277952396	0.00194943151310765	0.00192314121944773	0.00176953662777701	0.00156673112458786	0.00144334617834919	0.00148241117831754	0.00166112792077793	0.00186467124992825	0.00196086610218998	0.00188341227154462	0.00167048069164407	0.00143929334891082	0.00131836791620365	0.00137994847157975	0.0016075667148667	0.00190961299251419	0.00216735592502502	0.00229548123847057	0.0022940486703945	0.00227604585745829	0.00245937499382967	0.00311665183574468	0.00448515468676679
18	0.883407818594112	0.82758723094507	0.725449005644159	0.596904888083483	0.463123430592502	0.3410933577727	0.240795490410466	0.165254594349207	0.112481032288028	0.0779230994212023	0.0564379217624818	0.0434473684927153	0.0354180768908649	0.0299424127322031	0.0256183768536649	0.0218182744187647	0.0183972967899543	0.0154090092176263	0.0129033239365292	0.0108485981557735	0.00915846692095032	0.00775801738459021	0.00662281699014657	0.00576387268253934	0.00517997488579394	0.00482200231922077	0.00459941018922868	0.00442303618915897	0.00424992087672222	0.00409558500696326	0.00400504825720461	0.00400486716528549	0.00407157389801016	0.0041387138426846	0.00413641640371261	0.00403533108375632	0.00386581286780132	0.00370183802470782	0.00362219005433666	0.00367326995580327	0.00385335015870956	0.00412383912005244	0.00443986056959087	0.0047865310928274	0.00520805585242178	0.0058197510511053	0.00679536370637138	0.00832470417039212	0.0105433062963161
19	0.851264147412521	0.808660466677124	0.726179961192634	0.618880569878008	0.503296074657346	0.393430972807221	0.298396251844175	0.222042633015578	0.164085527431957	0.12182686664478	0.0917069847828979	0.0703202370459618	0.0548984437675926	0.0434401343370808	0.0346556143110609	0.0278203561626236	0.0225785627124776	0.0187375670111488	0.0161073339041356	0.0144286117896036	0.0133926520517647	0.0127115759415778	0.0121820784603125	0.0117045227324241	0.0112566431456791	0.0108488431510225	0.0104909348619145	0.0101828003375179	0.00992111451751006	0.00970596706261198	0.00953776285428959	0.00940755498376437	0.00929154433497026	0.00915750573343939	0.00898103040627596	0.00876131108874596	0.00852609574651514	0.00832291605832996	0.0082026514817507	0.00820556616250816	0.00835728548096425	0.00867582643244748	0.00918538285522993	0.00993054561220976	0.0109852284318501	0.0124515719788248	0.0144445147280169	0.0170588863739898	0.0203202256048825
20	0.806491113931693	0.770136106423271	0.699323558343421	0.605920042645251	0.503337040496847	0.403481181197219	0.314714157046278	0.241212299582596	0.183536620981381	0.139868349236768	0.10732633576472	0.0829772010288954	0.0644093987365495	0.0499313751806888	0.0385254584692521	0.0296762605109097	0.023154548303171	0.0188120801893897	0.0164313397500621	0.0156597837574223	0.0160315285470127	0.0170483593602198	0.0182736427600681	0.0193973749934861	0.0202533187834912	0.0207947942968897	0.0210504293135876	0.0210810393854406	0.0209493527680208	0.0207042255440668	0.0203757553383785	0.0199773680867697	0.0195124163357536	0.0189833746514441	0.0184010090880187	0.0177904189829438	0.0171919554471465	0.0166574989291534	0.016244854655547	0.0160135898529645	0.0160242802051956	0.0163409433229229	0.0170347432473782	0.0181863808736364	0.0198845362399478	0.0222177139635038	0.0252569548977843	0.0290280508418795	0.0334751730530128
21	0.745610142527317	0.709081124314705	0.642721257703272	0.556436719364919	0.461660289033443	0.368935125571787	0.28609807052891	0.217452299403979	0.163939362304992	0.124018110520564	0.0948282198333194	0.073259616637603	0.0566970657925002	0.0433743927791622	0.0323940927248082	0.023526358102057	0.0169094462314808	0.0127535030481985	0.0111191212176792	0.011807292595933	0.0143624344852554	0.0181601262983714	0.0225333903445747	0.0268905623608825	0.030792220096594	0.0339762858439174	0.0363396140310186	0.0378947538318561	0.0387212680682447	0.0389253104912109	0.0386136119595605	0.0378818452112999	0.0368137531424985	0.0354862166405	0.0339758658465613	0.0323642036501853	0.0307399398033071	0.0291988008296867	0.027842034428079	0.0267749544576879	0.0261062997882036	0.0259482717987914	0.0264162378147813	0.0276264396784538	0.029689687761133	0.0326990436988556	0.0367101485402787	0.0417144629023356	0.0476083838081252
22	0.674260486257012	0.634392669888542	0.56885877341153	0.486261402411177	0.396631399734543	0.309477660558913	0.232175218677247	0.169047437988965	0.121258104842705	0.0873926427507385	0.0644501068889672	0.0489215788041527	0.0376838464672709	0.0285491378291565	0.0204352628264687	0.013219856509285	0.00739964347477801	0.00368930170128535	0.00267360686054019	0.00458470505448422	0.00922788476997118	0.0160366860379828	0.0242106158605637	0.0328799921452991	0.0412506311527523	0.048699801744708	0.0548159076750449	0.0593909029499674	0.0623830573704122	0.0638685413111821	0.0639959411178385	0.0629514623063225	0.0609367853490051	0.058157665398007	0.0548196670403673	0.0511274502331647	0.0472850398788808	0.0434957996801532	0.0399618594734993	0.0368832416873588	0.034456874156461	0.0328752222674902	0.032323670586349	0.0329752870586786	0.0349814259774317	0.0384569264844089	0.043459534026833	0.0499646248440189	0.0578382473266036
23	0.605153203754481	0.562774990185217	0.498504796836011	0.419797372830937	0.335385872480404	0.253734568795274	0.181665663662189	0.123454082006903	0.0805408846082603	0.0518485089891201	0.0345397551714424	0.0249818897887013	0.0196688110705048	0.0159074812915222	0.0121651471682614	0.0080719706941801	0.00415413768651772	0.00141916508564205	0.000923257192804086	0.00342584983391983	0.009191754583336	0.0179520189924295	0.0289942914359102	0.0413304126127468	0.0538848896259875	0.0656589167666958	0.0758435693288412	0.0838753420224576	0.0894420069784835	0.0924545469888277	0.0930021423955926	0.0913039745993917	0.0876664955974399	0.0824498615390289	0.0760436234731549	0.0688498450776924	0.0612713170428431	0.0537029206111639	0.0465248941980983	0.0400973528782472	0.034755685694459	0.0308063950034381	0.0285226698803573	0.0281386863118974	0.0298414755806009	0.0337593273598191	0.0399461763353965	0.0483623113845373	0.058853066087619
24	0.552052869374545	0.510599762348525	0.450397279549868	0.377628835226786	0.299604647100853	0.223595954152817	0.155740378996913	0.100236539561341	0.0589675033661165	0.0315871501519816	0.0159998022781851	0.00908652853927966	0.00749651515540569	0.0083320011814633	0.0096026132506701	0.0103938441144746	0.0107660151349862	0.0114570699440949	0.0134933867387316	0.0178139597574517	0.0249893781915186	0.0350784591396853	0.0476247111019255	0.0617627586443888	0.076387626082737	0.0903381079703267	0.102555672101777	0.11219651496004	0.118690669746602	0.121754364029198	0.121368448833793	0.11773708294068	0.11123861960831	0.10237680168115	0.0917365633631322	0.0799459237450188	0.0676439187148915	0.055454043991225	0.0439628252791089	0.0337034297446185	0.0251443533599808	0.0186830143947923	0.0146435785460809	0.0132776749804325	0.0147660263091666	0.0192186099437385	0.0266709866300954	0.0370750516493179	0.0502838128406254
25	0.524220303751245	0.487714922201569	0.434736707732276	0.370042583673806	0.299394853533024	0.22874965475199	0.163453734286117	0.107594017886264	0.0636062875764537	0.0321911342155612	0.0125215165089965	0.00267089815254799	0.000155038441244627	0.00246997831296384	0.00752366644936909	0.0138936164921881	0.0208885134972022	0.0284365405765128	0.0368570964839959	0.0465887880729138	0.0579435000883263	0.0709375277087924	0.0852234150035105	0.10011863127699	0.114706466159249	0.127974274498447	0.138954541745514	0.146842373256084	0.151074759737758	0.151368353247082	0.147720821134863	0.140385141059126	0.129826917799686	0.116673230155157	0.101659095538397	0.085575469137429	0.0692213075497387	0.053361626850696	0.0386933369617448	0.0258205027483473	0.0152402273851459	0.00733943509820139	0.00240151957048199	0.0006203489919618	0.00211778514834777	0.00695999890688627	0.0151677314345763	0.0267164761633406	0.0415244414141539
26	0.524937007345437	0.497022910755746	0.454218519968522	0.399840484045903	0.338109738108217	0.273639420068025	0.21089732895489	0.153727745776642	0.105001790129403	0.0664382102598189	0.0386037489754681	0.0210705596274486	0.0126833483118821	0.0118751081127026	0.0169693529053096	0.0264179673150781	0.0389440235790158	0.0535831775666593	0.0696398148990773	0.0865899413689092	0.10396888518923	0.121277956176125	0.137932703688876	0.15326047242304	0.166541033397201	0.177074586177847	0.184257918987835	0.187651510740602	0.187025955111189	0.182382838875313	0.173951019780779	0.162162933900597	0.147616952619821	0.131031505097278	0.113195602262388	0.0949193503076136	0.0769874534228519	0.0601185746906163	0.0449334425016439	0.0319343544259903	0.021497941175321	0.0138816310914422	0.00924235933239879	0.00766403008585896	0.00918847778603192	0.0138435854345897	0.0216621286957164	0.0326860245421678	0.0469530044752085
27	0.553302311336977	0.537514849538811	0.508338479312917	0.467820010917826	0.418791961800584	0.36458190928409	0.308684679126403	0.254441385382677	0.204764372825106	0.161936675626549	0.12750102959573	0.1022392399264	0.0862300641837637	0.0789645102939875	0.0794927316575408	0.0865769098864422	0.0988291537803961	0.114821161125982	0.133161223818431	0.152541985009213	0.171767462518258	0.189769400324142	0.205621250451647	0.21855420045997	0.227975291497827	0.233484339793004	0.234884991240447	0.232185891015337	0.225590010463375	0.215472652504695	0.202350629740333	0.18684604408795	0.169647972336917	0.151474569008501	0.133037195413929	0.115007634189999	0.0979894377769577	0.0824948584294519	0.0689292668626831	0.0575850842587997	0.0486467391729067	0.0422069453387593	0.0382928420418879	0.0368985887143139	0.0380192890088507	0.0416800575951537	0.0479539719826743	0.0569637685111515	0.068864456118813
28	0.604623587460652	0.604333200174848	0.592652786579601	0.570640386753024	0.539976740307628	0.502815270954481	0.461598543968897	0.418861683506875	0.377042177619221	0.338312397390864	0.304446876296179	0.276731696686226	0.255918767152724	0.242223705030841	0.23536268626209	0.234621136148555	0.238945591314254	0.247049462020467	0.257523653294514	0.268943855762753	0.279967547344471	0.289415152501351	0.296331287331225	0.300023584639044	0.300078299245242	0.296353749841513	0.288954545127241	0.278191215139394	0.264530995769126	0.248545814864086	0.230862894085247	0.212121947662276	0.192941088165754	0.173891719916901	0.155481357161173	0.138142713735606	0.122227585418447	0.108004753873898	0.0956619991438523	0.0853129153358614	0.0770092896791009	0.0707592254543274	0.0665500668185059	0.0643737864389672	0.0642511863272529	0.0662504114279866	0.0704951964415044	0.0771591500790956	0.0864442488740202
29	0.666709100132226	0.683396703177143	0.69121415765148	0.690525783708104	0.682124064781338	0.667156260283132	0.647028852341585	0.623298968121243	0.597561613289006	0.571340667253294	0.545990526516508	0.522614264137974	0.502003210329687	0.48460179351091	0.470500097092229	0.459454736471526	0.450936355504302	0.444199487285997	0.438368083870027	0.43252812921426	0.425817808387362	0.417505975228572	0.407051193660821	0.394136245145835	0.378676307519919	0.360802488249797	0.340825465563297	0.319186152580933	0.296401225785587	0.273010967759251	0.249535344487992	0.22644196695896	0.204127094165133	0.182908635587556	0.163028597634372	0.144661775554468	0.127927674303925	0.112903410120099	0.0996363523640051	0.0881561610449762	0.0784863950703299	0.0706558901775272	0.0647096730776383	0.0607184628927863	0.0587850691676491	0.0590455063023185	0.061662647522118	0.0668108860950075	0.074651571807104
30	0.716584216723234	0.747484407247375	0.77206018427085	0.790256898940333	0.8022647679741	0.80848070829013	0.809460020605062	0.805862640309876	0.798398132848447	0.787772895007058	0.774642400812387	0.759570937322036	0.743001082636734	0.725235017938351	0.706429404637549	0.686604797101533	0.6656693221475	0.643454730464066	0.619761170414073	0.594405517195513	0.567267188673551	0.538325379674078	0.507682658209958	0.475571780397376	0.442345081280112	0.408448432980949	0.374384038176572	0.340667827210418	0.307787697856375	0.276168241561195	0.246146119126121	0.217958227776284	0.191742664468902	0.167550640517805	0.145366236676446	0.125130342311858	0.106765264148858	0.0901971480020732	0.075374281533279	0.0622802800062137	0.0509418967786596	0.0414316363022274	0.0338654764675251	0.0283959189370682	0.0252004308980976	0.0244652877160792	0.0263650151579014	0.03103813805308	0.0385607501670439
31	0.725461449101241	0.763219574396471	0.796749522844073	0.825839530243347	0.850385328714171	0.870362918913288	0.885799847629391	0.896748605401129	0.903264949356245	0.90539294210908	0.903157492437937	0.896564345010011	0.885606864416797	0.87027857395488	0.850590160099718	0.826589439486123	0.79838253537883	0.766154217074964	0.730185083325309	0.690863139787297	0.648687466138276	0.604262191931076	0.558279924830734	0.511495022294774	0.464688492930948	0.418627617541939	0.37402434196959	0.33149691182349	0.291538987684432	0.254499616864999	0.220576083822219	0.189820045585191	0.162155750452354	0.137407789663282	0.115334927764506	0.0956661853273823	0.0781354909197593	0.0625117743103327	0.048622183485597	0.0363670060587551	0.0257257188164578	0.0167542873600282	0.00957436329182168	0.00435540768403819	0.00129107202870263	0.000571466302358705	0.00235329309882115	0.00673023707350785	0.0137064204621662
32	0.672570799667931	0.708015937697678	0.7408216956465	0.770846393609863	0.797968059852252	0.822055006111241	0.842939868050644	0.860400904951991	0.874153436937844	0.88385304811168	0.889110776735881	0.889519128633709	0.884686542699077	0.874277020829953	0.858051073434395	0.835903946292677	0.807897271838755	0.774280793359608	0.735501597604216	0.692199304833005	0.645186840293373	0.595417667726684	0.543941606120549	0.491852461686517	0.440231567094928	0.39009181756859	0.34232684604593	0.297669553369208	0.256663331964585	0.219648084231376	0.186761684971766	0.157956048021816	0.133025611869387	0.111645012704362	0.0934120711308708	0.0778920216193033	0.0646591373471952	0.0533324690398227	0.0436032129284016	0.0352521292275929	0.0281563419423455	0.0222856873806778	0.0176895041470553	0.0144753674612965	0.0127817830632995	0.0127472925386601	0.0144788102442443	0.0180222914958477	0.0233389679735223
33	0.558043419496238	0.584183997330562	0.609012574776238	0.632595029755344	0.654961969785104	0.676072652908663	0.695784991419583	0.713835743676795	0.729834073990114	0.743270326071567	0.753540259502006	0.7599833212196	0.761931954943938	0.758767666943706	0.749978709205488	0.735213904775756	0.714327361456592	0.687409576460155	0.654801648126513	0.617090857331231	0.575087603694593	0.529785405967152	0.482307228125036	0.43384261685885	0.385580910759831	0.338646032898788	0.294038089523134	0.252586210220245	0.214915875565874	0.18143252628119	0.152321697827668	0.127564444883075	0.106965562504027	0.090191190073702	0.0768118665322956	0.0663470033647306	0.0583070178809297	0.0522299472533315	0.0477101449588571	0.0444175427363194	0.0421068517699727	0.0406169084827749	0.0398611025044291	0.0398104412197175	0.0404713069560838	0.041860353491351	0.0439792644610592	0.0467922376903271	0.0502090289365015
34	0.404285476950767	0.41864724441523	0.432949015315396	0.447480888406672	0.462460378067848	0.477991836123838	0.494033244428327	0.510374369612001	0.526629393929354	0.542245867877995	0.556530292813207	0.568688993879325	0.577881363000377	0.583281214226441	0.584141052104164	0.579853618866049	0.570005213600851	0.554415959164417	0.533163361379141	0.506587036916867	0.475274218320075	0.440027393402148	0.401817019043271	0.361723505275542	0.320873473687535	0.280375586848412	0.241261014387	0.204432896644133	0.170628088569196	0.14039315062695	0.114075153310645	0.0918265287428025	0.0736220678288685	0.0592853209522327	0.0485211675142305	0.0409511828573178	0.0361486178146765	0.0336702530943019	0.0330830170062619	0.0339839758445153	0.0360130448917755	0.0388584644689766	0.0422556998006112	0.0459809346218622	0.0498407288165216	0.0536596983652657	0.0572682485245988	0.0604924389129535	0.0631479646850753
35	0.245320457326227	0.249535788687314	0.254815540467919	0.261598568342735	0.270227535410991	0.280909073680515	0.293681551600551	0.308393847868395	0.324697765990694	0.342055650062754	0.35976347371557	0.376988293849307	0.392817627265063	0.406317160735061	0.416592366840319	0.422849162029867	0.424448760894122	0.420952354185865	0.412152120954149	0.398086286416926	0.379037332371437	0.355513912391544	0.328218373745164	0.29800291019134	0.265818161917737	0.232658477970005	0.199508045062822	0.167291692259663	0.136833470713736	0.108825177703217	0.0838059567304769	0.0621530742692445	0.0440830508319691	0.0296615888449288	0.0188202424192412	0.0113775328158797	0.00706221687149176	0.00553662854078962	0.00641838473801944	0.00929921747158235	0.0137602076347015	0.0193832019301215	0.0257586545172154	0.0324905222242113	0.0391991400722975	0.0455232032272457	0.0511220770227995	0.0556796442662597	0.0589107745943374
36	0.113078566100163	0.110895170327189	0.110591815911854	0.112651694983004	0.117453918445542	0.125239168968388	0.136082250960253	0.149874103741112	0.166315241867983	0.184921773977078	0.205044193869236	0.225898118489341	0.246605160649447	0.266241263927078	0.283889177461328	0.298691374519313	0.309899659228937	0.316917968086729	0.319335431805699	0.316947564173652	0.309764409604996	0.298005516763982	0.282082614076753	0.262571752099225	0.240177371110011	0.215691196657263	0.189949035617001	0.16378844418854	0.138009897647693	0.11334356190774	0.0904231158690707	0.0697673742100178	0.0517697834894974	0.0366952713832763	0.0246834655801772	0.0157569929691913	0.0098334297995421	0.00673949047870774	0.00622619332033499	0.00798399273759818	0.0116571808537329	0.0168571983290159	0.0231748183367271	0.030191448399984	0.0374900083095813	0.0446659718074216	0.0513391952811368	0.0571670949312266	0.0618595772837098
37	0.0294333696066319	0.024873961663766	0.0225730230218896	0.0229734990693682	0.026421899297746	0.0331418951943264	0.0432134689728366	0.056559355538844	0.0729400931680454	0.0919584429113634	0.113073293742288	0.135622491132003	0.158853367880347	0.181959174655742	0.204119155390387	0.224539730351481	0.24249416333881	0.257358207290337	0.268639534160933	0.275999232109191	0.279264252735478	0.278430359808395	0.273655809966781	0.265246627451452	0.253634867610589	0.239351657606409	0.222997032048585	0.205208637369748	0.186631269379974	0.167888956175993	0.149560937708623	0.132162465611965	0.116130896993539	0.101817126609423	0.0894820301519434	0.0792973051587238	0.0713499121740088	0.0656492423760783	0.0621361628209707	0.060693200968631	0.0611553031469511	0.063320809430512	0.0669625008315122	0.0718387657103087	0.0777050765900772	0.0843260474402306	0.091488343367763	0.0990146357752914	0.106778640748248
38	0.00611713885384747	0.00267577239167913	0.00144476812583407	0.00277764488842291	0.00694977625887666	0.0141400759166739	0.0244166740096554	0.0377276599867126	0.0538976930747087	0.0726309357237202	0.0935203714048516	0.116063154807222	0.139681241266165	0.163746184790491	0.187606709229344	0.210617468393317	0.232167334124486	0.251705592984353	0.268764589067594	0.282977609443691	0.29409114835248	0.301971078472071	0.306602670337039	0.308084801320536	0.306619052530424	0.30249467930344	0.296070639518836	0.28775596301337	0.277989743435543	0.267221938290618	0.255895988840946	0.244434040044225	0.2332252765944	0.222617620230322	0.212912780207754	0.204364433890904	0.197179153008192	0.191519591772075	0.187509417218324	0.18523948438332	0.184774828026043	0.186162142818927	0.189437537023256	0.194634451853903	0.201791722757273	0.210961805751147	0.22221919270392	0.235668990684965	0.251455545283117
39	0.0491503163190311	0.0499167261172612	0.0525455551117001	0.0572792748824825	0.0643037775632646	0.0737368619017125	0.0856193105757688	0.0999091704868513	0.116479688128195	0.135121155671173	0.155546702396562	0.177401835228579	0.20027730744974	0.223724692296525	0.247273872920975	0.270451544506009	0.292799766915895	0.313893611554936	0.333357013717696	0.350876066471177	0.366209164461201	0.379193612848476	0.38974854225157	0.397874198356624	0.403647888266871	0.407217049865813	0.408790053449659	0.408625438397188	0.40702032775487	0.404298750858399	0.400800543240754	0.396871392427919	0.392854468784136	0.389083934838715	0.385880477290857	0.383548865023911	0.38237741388739	0.382639141891214	0.384594330728543	0.388494171755206	0.394585164104743	0.403113944293086	0.414332253426707	0.428501782067778	0.445898666178353	0.466817433740499	0.491574215966142	0.520509037359527	0.553986986025752
40	0.162104998427728	0.170028206258297	0.179306460270644	0.190060989828782	0.202375095878518	0.216287789482899	0.231789001105829	0.248816686627368	0.267256071057531	0.28694116786863	0.30765859659453	0.329153600744984	0.351138049677452	0.37330009947394	0.395315096236612	0.416857236687301	0.437611460194581	0.457285036168992	0.475618331892013	0.492394296856652	0.507446277123842	0.520663871773854	0.531996656597876	0.541455720187811	0.54911307668168	0.555099130015168	0.559598459842635	0.562844273837741	0.56511192102152	0.566711884102155	0.567982665458505	0.569283953073829	0.570990402704495	0.573486305338382	0.577161329831267	0.58240744510574	0.589617039935586	0.599182176084815	0.611494836565934	0.626947968141025	0.64593706791439	0.66886202887958	0.696128938563981	0.728151517705401	0.765351890970784	0.808160397661996	0.8570141757753	0.912354286567654	0.974621188183944
41	0.343840357825224	0.361273766091167	0.379433734646378	0.398309147537455	0.417864052760996	0.438035125091151	0.458730081443699	0.479827208816386	0.50117612181376	0.522599815213314	0.543898019491936	0.564851806722299	0.585229334085661	0.604792555844645	0.623304685266389	0.640538148629161	0.656282746485755	0.670353724483965	0.682599458113189	0.692908472711354	0.701215550976395	0.707506723281388	0.71182298875705	0.714262674274397	0.714982400659596	0.714196687083691	0.712176282058984	0.709245359615698	0.705777759303539	0.702192476599428	0.698948624811529	0.696540090183727	0.695490088986292	0.696345810069088	0.699673290479616	0.706052627689247	0.716073582504351	0.730331574870868	0.749424023575888	0.773946933271431	0.80449159101347	0.841641201981734	0.885967272130263	0.938025535610111	0.998351227752989	1.06745352050088	1.1458089661583	1.2338538364558	1.33197529588338
42	0.581890636417882	0.609293915783712	0.636569590817165	0.66355918905305	0.690087727726216	0.715964186921412	0.740982628646112	0.764924025730859	0.787558842144436	0.808650380233483	0.827958881610142	0.845246338169584	0.860281939411102	0.872848053312363	0.882746611896134	0.889805750657839	0.893886534331973	0.894889590952356	0.89276147238056	0.887500562663876	0.879162365595907	0.867864019183205	0.853787906527281	0.83718425878111	0.818372674977958	0.797742514159634	0.775752145798034	0.752927073492535	0.729856972948165	0.707191707116638	0.685636398213957	0.665945647544763	0.648916999457951	0.635383745496985	0.626207159419213	0.62226824409788	0.624459058520384	0.633673678497436	0.650798829768347	0.676704218437266	0.712232572563725	0.758189401581632	0.815332478139407	0.884361050757999	0.965904805867505	1.06051261439903	1.16864112086646	1.29064326106018	1.42675682699606
43	0.849906386983507	0.884858771440693	0.918482100159629	0.950464635158745	0.980485059060631	1.00821559714764	1.03332567145551	1.05548609076398	1.07437376624175	1.08967692694516	1.10110079280814	1.10837364572516	1.11125322240398	1.10953333646439	1.10305062239769	1.09169128106905	1.07539769597031	1.05417478186689	1.02809592317296	0.997308358560067	0.962037871047864	0.922592649099776	0.879366193876548	0.832839160491882	0.783580036467299	0.732244578118102	0.679573944784141	0.626391491088285	0.573598198206807	0.522166745947255	0.473134247787221	0.427593690547985	0.386684138770662	0.351579780943013	0.323477910409002	0.30358594809487	0.293107627202233	0.293228471912055	0.305100713114559	0.329827794442396	0.368448631634286	0.421921797645257	0.491109815027754	0.576763745923036	0.679508278403384	0.79982751565496	0.938051681232893	1.094344958889	1.26869468870924
44	1.1213548479	1.16007911874307	1.19609266304815	1.22896360946509	1.25825995823521	1.28355499343251	1.30443316013482	1.32049636491651	1.33137064611778	1.33671314816851	1.33621932210282	1.32963026259611	1.31674008071068	1.29740320138071	1.27154146583211	1.23915091193704	1.20030810024411	1.15517585036665	1.10400825177708	1.04715481501551	0.985063633992771	0.918283437504273	0.847464418262833	0.773357740630761	0.696813643647411	0.618778073711737	0.540287801140285	0.462463996482454	0.386504265600313	0.313673166742388	0.245291257769388	0.182722746920799	0.127361845633735	0.0806179465296306	0.0438997733668763	0.0185986721270964	0.00607123308378405	0.0076214523379004	0.0244826575603896	0.0577994362440721	0.108609815349324	0.177827948567844	0.266227571293319	0.374426483574343	0.50287231766493	0.651829839151145	0.821370018931681	1.01136109752813	1.22146184331517
45	1.40057311246138	1.44284299191715	1.48148131670647	1.51602289194867	1.54601437380921	1.5710209528004	1.59063336129943	1.60447513052015	1.61221001191977	1.61354946836853	1.60826013159584	1.59617111468615	1.57718106196773	1.55126481374274	1.51847956016046	1.47897035732827	1.43297487965202	1.38082728553288	1.3229610790165	1.25991085784771	1.19231284863824	1.12090414246606	1.04652055910377	0.970093085078397	0.892642849704777	0.815274623869585	0.739168848386439	0.665572221866917	0.595786901892626	0.531158397434501	0.473062254527822	0.422889660739634	0.382032116515729	0.351865342624097	0.333732612186912	0.32892771279788	0.338677758566872	0.36412608326501	0.406315453749282	0.466171847264933	0.544489036851534	0.641914225771976	0.758934964566879	0.895867573004151	1.0528472739117	1.22982022679082	1.42653762642226	1.64255200568138	1.87721585282683
46	1.74325530858295	1.79715497779104	1.84772787807135	1.89457768549476	1.93732868523894	1.97563206322613	2.0091723147182	2.0376736853619	2.06090655353575	2.07869365728482	2.09091606481377	2.09751878460639	2.09851590989566	2.09399519254842	2.08412194355217	2.06914216127036	2.04938479450659	2.02526305519333	1.9972747051655	1.96600125292587	1.93210600944944	1.89633096676327	1.85949247909325	1.82247574357238	1.7862280956057	1.75175115270521	1.72009185964039	1.69233250677311	1.66957981212186	1.65295317568671	1.64357223151736	1.64254383858431	1.65094866539255	1.66982753515461	1.70016770793752	1.74288928327396	1.79883191107811	1.86874200017275	1.95326061220786	2.0529122241753	2.16809453509989	2.29906948186905	2.44595561566544	2.60872197425802	2.78718356670956	2.98099856614612	3.18966728342446	3.41253297018713	3.64878447430305
47	2.22658496720781	2.30705694704069	2.38590432859147	2.46284941769341	2.53763442883009	2.61002600112839	2.67981966783934	2.74684421090997	2.81096582973794	2.87209205173243	2.93017531196593	2.98521613006413	3.03726581459499	3.08642862861537	3.13286335471881	3.17678420388623	3.2184610196279	3.25821873725325	3.29643606752061	3.33354338428414	3.37001980692924	3.40638948020738	3.44321706636581	3.48110247701978	3.52067488482456	3.56258606745322	3.60750314845107	3.65610081099439	3.70905307121064	3.76702470730898	3.83066244912505	3.90058603962312	3.97737928526188	4.06158121578457	4.15367747583302	4.25409207073531	4.3631795868362	4.48121800282198	4.6084022026656	4.74483829314907	4.89053881950574	5.04541896169937	5.20929378138191	5.38187657583976	5.5627783804664	5.7515086457227	5.94747709842115	6.14999678075912	6.35828824410199
48	2.87149838585131	2.99118761328686	3.11160847040191	3.23257076334106	3.35389411937202	3.47541043768641	3.59696625093807	3.71842495718705	3.839668881908	3.960601130394	4.08114719226167	4.20125626185066	4.32090224110497	4.44008439500809	4.55882763378628	4.67718240084842	4.7952241507384	4.91305240716415	5.03078939735197	5.148578265463	5.26658087449443	5.38497521286338	5.50395242861767	5.62371352081837	5.74446572397157	5.86641862733546	5.98978007637674	6.11475190849114	6.24152557923643	6.37027773866319	6.50116581979422	6.63432370283486	6.7698575192489	6.90784165937959	7.04831504582134	7.19127773226434	7.33668788406591	7.48445919239539	7.63445876851496	7.78650555867496	7.94036931331472	8.09577013687268	8.2523786366443	8.40981668090776	8.56765876810167	8.7254340003235	8.88262864596241	9.03868926802415	9.19302638678336
49	3.58107280401638	3.73988751763243	3.90126905338899	4.06504096639334	4.23102369515308	4.39903562774894	4.56889413075011	4.74041652378311	4.91342098317498	5.08772735890994	5.26315789026508	5.43953780691262	5.61669580397952	5.79446438151726	5.97268004102809	6.15118333408561	6.32981876064015	6.50843451727026	6.68688209838509	6.86501575615191	7.04269182766531	7.21976794054246	7.39610211066864	7.57155174818149	7.74597258992192	7.91921757845323	8.09113570931342	8.2615708693891	8.43036069014924	8.59733543993342	8.76231697953601	8.92511780495561	9.08554020038947	9.24337552335145	9.39840364219478	9.55039254435096	9.69909813128177	9.84426421352047	9.98562271629235	10.1228941031015	10.255788021402	10.3840041710923	10.5072333931394	10.6251589722114	10.7374581438339	10.8438037933412	10.943866330826	11.037315723451	11.1238236639195
50	4.16152949978917	4.34348434940047	4.52854311097919	4.71648930045257	4.90709468125545	5.10011984759591	5.29531483985079	5.49241978659876	5.69116556787112	5.8912744943705	6.0924609976698	6.29443232675333	6.49688924669053	6.69952673573085	6.90203467766506	7.1040985469006	7.30540008433355	7.50561796275258	7.70442844116521	7.90150600808021	8.09652401439465	8.28915529710751	8.47907279559734	8.66595016264967	8.84946237278501	9.02928633071453	9.205101482927	9.37659043548261	9.54343958105306	9.7053397381015	9.86198680484096	10.0130824302507	10.1583347039707	10.2974588663443	10.4301780392496	10.5562239776582	10.6753378411086	10.7872709834871	10.8917857586907	10.9886563389289	11.0776695416045	11.1586256599393	11.2313392917711	11.2956401602794	11.3513739198061	11.3984029394378	11.4366070566223	11.4658842928161	11.4861515230089
51	4.42089945293833	4.60084648270854	4.78317893413703	4.9676386095277	5.15395395239593	5.34184068173862	5.53100249265218	5.72113182059817	5.91191066627599	6.10301147774792	6.2940980861738	6.48482669125249	6.67484689223463	6.86380276016541	7.05133394683819	7.23707682578664	7.42066566051582	7.60173379506825	7.77991486193877	7.9548440022908	8.12615909338312	8.2935019780919	8.45651969140246	8.61486567875134	8.76820100111793	8.91619552179703	9.05852906982794	9.19489257511219	9.32498917032045	9.44853525477068	9.56526151555356	9.67491390129048	9.77725454403283	9.87206262495277	9.95913517963416	10.0382878389523	10.1093555017307	10.1721929355886	10.2266753026398	10.2726986069783	10.3101800611908	10.3390583694588	10.3592939251791	10.3708689214087	10.373787372859	10.3680750485993	10.353779315095	10.3309688896914	10.299733505159
52	4.27163626098676	4.42671243369986	4.58283584812324	4.73974400106935	4.8971645414437	5.05481603219196	5.21240877314892	5.36964568161841	5.52622322709575	5.68183241614576	5.83615982307259	5.98888866166485	6.13969989297485	6.28827336379514	6.43428897023288	6.57742784055319	6.71737353127015	6.85381323030868	6.98643896094363	7.11494878014639	7.23904796493239	7.3584501803081	7.47287862246176	7.58206713092911	7.68576126359259	7.78371932854042	7.87571336701776	7.96153008194736	8.0409717067772	8.11385680972889	8.18002102886899	8.23931773380513	8.29161861021677	8.33681416386512	8.3748141411841	8.40554786403307	8.42896447668784	8.44503310365729	8.453742917435	8.45510311582496	8.4491428090154	8.4359108171097	8.41547537935687	8.38792377685066	8.35336187098355	8.31191356044573	8.26372016004614	8.20893970509933	8.14774618556468
53	3.77097177183221	3.88870376144262	4.00624711150506	4.12337681884641	4.2398630626264	4.35547194408704	4.46996626312894	4.58310632824979	4.69465079609759	4.80435753663053	4.91198451963835	5.01729071816936	5.12003702422465	5.21998717192845	5.31690866326236	5.41057369136288	5.50076005632696	5.58725206845063	5.66984143384018	5.74832811738622	5.82252117817594	5.89223957253869	5.95731292007451	6.01758222820172	6.07290057097902	6.1231337182063	6.16816071108627	6.20787438103351	6.24218180854582	6.27100471940418	6.29427981583736	6.31195904067478	6.32400977291222	6.33041495352708	6.33117314080038	6.326298494828	6.31582069133091	6.29978476530035	6.27825088543608	6.25129406075041	6.21900378111586	6.1814835939256	6.13885061941243	6.09123500752936	6.0387793396324	5.98163797851963	5.9199763706703	5.85397030478885	5.78380513099246
[truncated: 70 more columns]
