# Supplementary material for: Reconstructing spruce budworm outbreak severity: a comparison of paleoecological and tree-ring signals
Source: PLoS One. 2025 Aug 12;20(8):e0329406. doi: 10.1371/journal.pone.0329406 (PMC12342301; doi:10.1371/journal.pone.0329406)
Supplement: S8 Dataset — (ZIP) [file pone.0329406.s008.zip › BoisJoli wavelet data/GSI/GSI_wavelet_wave.txt]

V1	V2	V3	V4	V5	V6	V7	V8	V9	V10	V11	V12	V13	V14	V15	V16	V17	V18	V19	V20	V21	V22	V23	V24	V25	V26	V27	V28	V29	V30	V31	V32	V33	V34	V35	V36	V37	V38	V39	V40	V41	V42	V43	V44	V45	V46	V47	V48	V49	V50
1	-0.0296100991605913+0.0071467195701695i	0.0210560478577123-0.0169051592956882i	-0.0105007313979683+0.0187472315067346i	0.0034358966109731-0.0153334740908465i	-0.0005903155261938+0.0110383962751063i	5.358947945504e-05-7.97753015522308e-03i	-0.00020295046579248+0.00617415253383573i	0.00040646883313634-0.00510139733296294i	-0.00053854482163898+0.00439337128568509i	0.00061699867922112-0.0038632574898631i	-0.00068727689287464+0.00344999198227003i	0.00073378425461266-0.00314839585097293i	-0.0007235562958839+0.00289358389865735i	0.0007154795405111-0.00262750240295836i	-0.00075535176085248+0.00240071233024015i	0.00078882099118868-0.00224405303899247i	-0.00078818669108458+0.00210927056537128i	0.00078069524169938-0.00197271703978988i	-0.00077968719875145+0.00184135891233028i	0.00079117014725695-0.0017196361533933i	-0.00081556937800279+0.00162645971950324i	0.00081876119009282-0.00156849752641291i	-0.00078450517041177+0.00150199431529077i	0.00075512975431596-0.0014017533181468i	-0.0007619607362512+0.00130189202397296i	0.00077823054903668-0.0012389171226513i	-0.00076191285158588+0.0011889089187595i	0.00073797303746939-0.00110511900438802i	-0.00075617007507433+0.00101491981840937i	7.88841328267667e-04-9.69619867267012e-04i	-7.84637800101305e-04+9.46236252639897e-04i	7.5723348812e-04-8.9502386334146e-04i	-7.54272375393732e-04+8.19587609435911e-04i	7.78468091913241e-04-7.66428528316526e-04i	-7.8384513613692e-04+7.38851221921726e-04i	7.70694315993633e-04-6.92350009594214e-04i	-7.80642325270907e-04+6.31135083180307e-04i	8.08887899190303e-04-5.93287359027002e-04i	-8.2144639115806e-04+5.77577584656053e-04i	8.14421474209531e-04-5.5525902401406e-04i	-8.10773759157909e-04+5.19600937683455e-04i	8.15639935758515e-04-4.89290747398944e-04i	-8.11836989308422e-04+4.6397717187062e-04i	8.06962385065074e-04-4.26278097432956e-04i	-8.18173552649206e-04+3.90396934533259e-04i	8.27071518427171e-04-3.7154303527763e-04i	-8.22336197104987e-04+3.49871870759766e-04i	8.23927418243694e-04-3.19467968602402e-04i	-8.32304559593181e-04+3.01353039811598e-04i
2	-0.0347126876717245+0.009637650375829i	0.0225078093488792-0.0220924999488687i	-0.0082163112346993+0.0229437527489318i	-0.0001579946504944-0.0168683691689306i	0.0023304981157414+0.0106306633752311i	-0.00175493260160989-0.00690753404212956i	0.00085324011766231+0.00513433234810585i	-0.00027418126758859-0.00425092864268399i	-3.063592706993e-05+3.7024870710982e-03i	0.00019903764686911-0.00327274403536332i	-0.00034177674092572+0.00292860720264433i	0.00044011405194357-0.00270207321863219i	-0.00043933505394315+0.00250570233184723i	0.00043885170165216-0.00225453081621499i	-0.00051601744266316+0.00204144623810805i	0.00058010049547473-0.00192398865145212i	-0.00058486041947753+0.00182443527912491i	0.00057816410420995-0.00170632410383484i	-0.00058194239277066+0.00158541921352402i	0.0006057865223797-0.00146967125575348i	-0.00065229394644088+0.0013919577961056i	0.00066565428453258-0.00136624102788195i	-0.00061769029696681+0.00132239285157946i	0.00057791224813246-0.00121848714226989i	-0.00059925206459983+0.00111313103697713i	0.00063422173113321-0.00106893520509308i	-0.00061074330967605+0.0010435144344465i	5.72076481271996e-04-9.56769949502911e-04i	-6.0356046929702e-04+8.54829199685966e-04i	6.59581070485253e-04-8.25360292648545e-04i	-6.52875116844822e-04+8.30527167486697e-04i	6.06895050494889e-04-7.85612036239597e-04i	-6.03449836360454e-04+6.98521776084356e-04i	6.44785355525433e-04-6.49394029383134e-04i	-6.51834266275967e-04+6.42106051583197e-04i	6.25446787897069e-04-6.00109920016093e-04i	-6.37353767365555e-04+5.29623686927337e-04i	6.80595114689066e-04-4.95969870870631e-04i	-6.973934863048e-04+4.97210615872518e-04i	6.82483663629316e-04-4.84318273650675e-04i	-6.76048750720511e-04+4.47970474075858e-04i	6.85064091760169e-04-4.21866909278968e-04i	-6.7858805307272e-04+4.04593276846914e-04i	6.69483805356525e-04-3.65672866291788e-04i	-6.87159921080063e-04+3.28732437569758e-04i	7.00718506582874e-04-3.19484617287781e-04i	-6.91159640741346e-04+3.03795500789241e-04i	6.93814908861604e-04-2.71391493617857e-04i	-7.10785869746696e-04+2.59954741827981e-04i
3	-0.0383555481093235+0.0124390328926986i	0.0216133091525224-0.0273974193552883i	-0.0033001556121136+0.026003484930199i	-0.0054685411883609-0.0162021334899461i	0.00571488135052379+0.00798639298174638i	-0.00330879598156741-0.00422300531973603i	0.00151697561909775+0.00308997210851025i	-0.00066166759700591-0.00275079883893226i	0.00030159228517512+0.00253083114348098i	-0.00012303711190794-0.00227842623172458i	-5.555562175094e-05+2.04760635752607e-03i	0.00018607748922938-0.00194440731703253i	-0.00016324210732763+0.00184618745875155i	0.00014659637307239-0.00162217481269185i	-0.00026219247685778+0.00143469506112661i	0.00035671055420482-0.00138399454610648i	-0.00035412273248452+0.00134219143166121i	0.00033750402902247-0.00125425835537271i	-0.00033936338427301+0.00115254619665603i	0.0003728352469784-0.00104754968701505i	-4.46895560338117e-04+9.93107907315531e-04i	0.00047223427785196-0.00101762311214308i	-0.00039953790417934+0.00101014722641724i	3.40966559666103e-04-9.00977094961961e-04i	-3.84683466091603e-04+7.88369375914277e-04i	4.48495652108202e-04-7.77969129009813e-04i	-4.10055634247517e-04+7.9611159957495e-04i	3.43130311847534e-04-7.06614130701524e-04i	-3.92670800102339e-04+5.86256429539731e-04i	4.83982975026134e-04-5.83139323181954e-04i	-4.70558640705451e-04+6.35146663110842e-04i	3.9252516823507e-04-6.00001768944675e-04i	-3.88236237071565e-04+4.94065601042466e-04i	4.57455995990485e-04-4.53754234036008e-04i	-4.65199571442799e-04+4.82501651219219e-04i	4.13907293860729e-04-4.49405079445059e-04i	-4.26193080328431e-04+3.64102576612607e-04i	4.91400858561639e-04-3.37562956603674e-04i	-5.12147196857874e-04+3.65939760592506e-04i	4.82404824252062e-04-3.66233650536693e-04i	-4.7192739649532e-04+3.26723073296749e-04i	4.89084835881895e-04-3.07734699770373e-04i	-4.78097412643322e-04+3.05115643493765e-04i	4.60890497909778e-04-2.64942805146639e-04i	-4.88288869532073e-04+2.26587269149681e-04i	5.08221434136994e-04-2.33711807079277e-04i	-4.8858012542056e-04+2.27379353397981e-04i	4.91884932652945e-04-1.8933258562939e-04i	-5.24445173679891e-04+1.86722207064166e-04i
4	-0.0402641000574864+0.0154023200322267i	0.0181914592373609-0.0322618868814981i	0.0039149581464871+0.0270218278707046i	-0.0114571885430192-0.0126415149021462i	0.00824229234994123+0.00309296719406877i	-0.00356439746344077-0.00048402138628567i	0.001195835146491+0.00076591496323536i	-0.0004681602085957-0.00122682411715182i	0.0003019714282594+0.0013612399219677i	-0.00023853199794603-0.00125546956546263i	6.96198641464e-05+1.11118612349278e-03i	7.361266564227e-05-1.14211744581944e-03i	1.326217746808e-05+1.15741335916744e-03i	-7.8775511488389e-05-9.42824501117836e-04i	-7.9681960235248e-05+7.70010980497558e-04i	2.04251783528647e-04-8.03653712453688e-04i	-1.74746435976626e-04+8.30100265981197e-04i	1.34923521423894e-04-7.69975886793562e-04i	-1.26524799957775e-04+6.8652731777271e-04i	1.63440475483632e-04-5.86362488450029e-04i	-2.71482941650753e-04+5.52076117711577e-04i	3.12152940507386e-04-6.40193518641039e-04i	-1.99046604520232e-04+6.78674344025894e-04i	1.09063960854902e-04-5.51967061777837e-04i	-1.86983429055899e-04+4.1995120223181e-04i	2.95130599269512e-04-4.57567542410737e-04i	-2.29278913901069e-04+5.40402571978215e-04i	1.12411046919936e-04-4.40400154717714e-04i	-1.86828379642785e-04+2.83269389036029e-04i	3.31490021609274e-04-3.15022621296277e-04i	-3.04629463934487e-04+4.34341279159499e-04i	1.74365098076345e-04-4.0664951716554e-04i	-1.70195574502023e-04+2.64113620998722e-04i	2.85193712458346e-04-2.34891927933876e-04i	-2.9220748370108e-04+3.19331167114076e-04i	1.97823348186393e-04-2.9647292584839e-04i	-2.08780201937783e-04+1.82523650853521e-04i	3.07205161491382e-04-1.63442793176499e-04i	-3.30898462304075e-04+2.30246724933777e-04i	2.75520922610367e-04-2.4394171296101e-04i	-2.6067170334891e-04+1.92217077089454e-04i	2.94055278716107e-04-1.81631430329161e-04i	-2.75902869501715e-04+2.01568596582627e-04i	2.44010047786138e-04-1.56577521226305e-04i	-2.86589477579201e-04+1.12517613684128e-04i	3.15722726353664e-04-1.43948439424266e-04i	-2.76556118927271e-04+1.49260716895836e-04i	2.78836621129885e-04-9.5281917480029e-05i	-3.38603479021126e-04+1.00085370550708e-04i
5	-0.0406651786219362+0.0183825391549521i	0.0126626287317538-0.03618241156293i	0.012366398610028+0.0253805276228019i	-0.0164565520463845-0.0061847887495844i	0.008403341053657-0.0031159097879961i	-0.00177809531168183+0.00294274228723212i	-1.89857496120006e-04-6.81155556832187e-04i	1.4644559213602e-04-4.2887749516136e-04i	1.1292370124069e-04+6.69157350805898e-04i	-2.27516184298983e-04-5.46336918639914e-04i	6.200177341918e-05+3.94005942413334e-04i	1.09928789973435e-04-5.42184609645472e-04i	7.6594468216379e-05+6.70347479862213e-04i	-2.21651685739945e-04-4.17932294841992e-04i	1.53100943037e-07+2.27457541274792e-04i	1.60277933692362e-04-3.57333392934879e-04i	-8.0567591842756e-05+4.49304670837686e-04i	9.428201398878e-06-3.98861854358741e-04i	1.3190173275165e-05+3.26964094181546e-04i	1.7892308713049e-05-2.17293083201449e-04i	-1.68954680317229e-04+1.87436217982206e-04i	2.33765503725094e-04-3.4806734054505e-04i	-6.1540825645939e-05+4.3989860669306e-04i	-7.6788679420336e-05-2.7264892745519e-04i	-5.27972368834347e-05+9.71973234454174e-05i	2.29012157897838e-04-1.96987518727067e-04i	-1.18660376334014e-04+3.69872047952898e-04i	-7.9401839468053e-05-2.42456150120133e-04i	-3.07437588540183e-05+1.61131337754823e-05i	2.55828094377216e-04-9.0209620621493e-05i	-2.06052644706427e-04+3.01311807397236e-04i	-4.592451734899e-06-2.71865111862898e-04i	4.7199759660327e-06+6.2028917822241e-05i	1.84358104862033e-04-4.4418826016882e-05i	-1.88643812419784e-04+2.10710218030705e-04i	2.4633484330499e-05-1.95491578252872e-04i	-3.40607477553844e-05+2.85881470800925e-05i	1.83852753190816e-04-1.5903349321786e-05i	-2.08277893002328e-04+1.3560050388039e-04i	1.11136044010308e-04-1.58561160953825e-04i	-9.38879968656841e-05+7.71138008651247e-05i	1.58251803127751e-04-7.5800013996417e-05i	-1.28687136886793e-04+1.2992604121147e-04i	7.10583288463092e-05-7.19599210075335e-05i	-1.38278184082029e-04+1.2534530575787e-05i	1.82076656631601e-04-7.9539332423914e-05i	-1.07686265080686e-04+9.9180384253334e-05i	1.04740517532379e-04-1.0339020680378e-05i	-2.10056875691642e-04+1.6432561425288e-05i
6	-0.0400833269611477+0.0212781260746203i	0.0058070318666443-0.0388357248009338i	0.0206351013219764+0.0209558561327094i	-0.0187863618182763+0.0023161725269856i	0.00529823299515582-0.00888080254718113i	0.00178967600913801+0.00438083062793651i	-0.00183270024933715-0.00035153413716863i	5.15913921251486e-04-6.15493436788139e-04i	8.9607935828714e-05+4.98306702898729e-04i	-2.68879566163796e-04-1.90244834170009e-04i	2.32181627064909e-05-5.08465459547436e-05i	2.36972240856509e-04-2.16202800090276e-04i	7.8537120474328e-05+4.69886649999979e-04i	-3.3060068085965e-04-1.16828702456812e-04i	2.945943973336e-06-1.31190387284711e-04i	2.05071264965946e-04-1.16126697465648e-04i	-4.6263462333775e-05+2.6139418822191e-04i	-5.0656006669762e-05-1.90007108122298e-04i	8.1057852899679e-05+1.30042051986601e-04i	-7.18178613369562e-05+2.47334665766e-06i	-1.32664100725588e-04-5.4944585852553e-05i	2.39969954073665e-04-1.85647978049842e-04i	1.0832173980706e-05+3.42648609724485e-04i	-2.19899420502199e-04-1.06380879889254e-04i	1.6342070204318e-05-1.46400804108529e-04i	2.61629975896718e-04-3.1762348690902e-05i	-8.5812340540905e-05+3.28193797643257e-04i	-2.34854223885717e-04-1.4930260915651e-04i	7.2360887890535e-05-1.91480368607374e-04i	2.70923713506553e-04+6.4882182190309e-05i	-1.85262022101282e-04+2.69920872233241e-04i	-1.42730119371153e-04-2.23870426813671e-04i	1.30770783050518e-04-9.6252975255354e-05i	1.73013899618395e-04+1.00462231084537e-04i	-1.70689278320261e-04+1.84061520656618e-04i	-9.9656429577176e-05-1.69622482180117e-04i	8.78885008558222e-05-8.55370184121639e-05i	1.40798757486237e-04+9.0467271768102e-05i	-1.60927874324965e-04+1.03597039990467e-04i	-1.485473892184e-06-1.27449426000582e-04i	1.5355152639873e-05-1.04863928003959e-05i	1.04057941614913e-04-9.92907572941e-07i	-5.5297815074902e-05+1.08909468900797e-04i	-4.65278091587294e-05-2.41925006984802e-05i	-6.14160528377971e-05-6.72638491618755e-05i	1.30711518006898e-04-5.3747741251747e-05i	3.1948802240388e-06+9.44050609938393e-05i	-2.01287290510978e-05+5.78271981693173e-05i	-1.58112197533316e-04-6.1876089124942e-05i
7	-0.0390279084650827+0.0240430807336378i	-0.0015981552682054-0.0401139703558791i	0.027446778620434+0.0141276934921024i	-0.0174239856166546+0.0113605775962953i	-0.0007452656556236-0.01222932990333i	0.00566916464573341+0.00274455839803568i	-0.00233350933452973+0.00161269903360162i	-1.118667427541e-05-1.15511164337975e-03i	3.60179313780511e-04+3.88479379940244e-04i	-3.80724290912795e-04+2.3220578278858e-05i	-8.566636760125e-06-3.41062142051467e-04i	4.17396637899661e-04-8.4175519234345e-05i	7.1003478354881e-05+5.03582258540569e-04i	-4.63878244907843e-04+2.2168364286449e-05i	-3.6642795777913e-05-3.62148688600587e-04i	2.99772482650198e-04-4.8996656970808e-05i	-1.7748701493077e-05+2.24666803410557e-04i	-7.72963642047776e-05-8.95754774487289e-05i	9.40117090853269e-05+6.55055857896252e-05i	-1.39191572429607e-04+9.1179508472852e-05i	-1.25062860619514e-04-2.06037192857648e-04i	3.06515375131862e-04-1.21296340276137e-04i	3.9806906244096e-05+3.66889674046676e-04i	-3.49560563961139e-04-3.5989056995371e-05i	5.002747227563e-05-3.34603715513548e-04i	3.72289275633197e-04+6.0606379066989e-05i	-1.0857732070375e-04+4.02781473918278e-04i	-3.8481007670354e-04-1.45109088410407e-04i	1.47317603098767e-04-3.63552645412485e-04i	3.60788096070291e-04+1.67862926130299e-04i	-2.2177504043331e-04+3.31036101930022e-04i	-2.68068815738773e-04-2.50082717319933e-04i	2.31860988232561e-04-2.31800823253533e-04i	2.3814266134331e-04+2.16262310112421e-04i	-2.2076728762868e-04+2.34676149351815e-04i	-2.03372029706332e-04-2.08407561360941e-04i	1.77783842223293e-04-1.80320096617016e-04i	1.67609872587474e-04+1.68481022301202e-04i	-1.72640778563741e-04+1.31439507270754e-04i	-8.7670846391193e-05-1.43216714365415e-04i	8.71396977223624e-05-8.74769950999109e-05i	1.22759875149356e-04+5.3506486553064e-05i	-4.0430336844477e-05+1.4019447956798e-04i	-1.3546732677831e-04-7.232069971047e-06i	-3.9128821635172e-05-1.4288586953615e-04i	1.54039469935157e-04-6.1687541055546e-05i	7.4259120208434e-05+1.38645864257962e-04i	-1.21307646026896e-04+1.15386211645362e-04i	-1.68101838215056e-04-1.4776899574875e-04i
8	-0.037812410704903+0.0266723504108204i	-0.0089995955091327-0.0400741031023791i	0.0319828333834386+0.0056143825088813i	-0.0123254610395539+0.019262781324271i	-0.0081832714363316-0.0117765853223183i	0.00779493939974261-0.0017181670581621i	-0.00066238487476922+0.00383015467187854i	-0.00130194738081824-0.00088559762114364i	4.87348042382472e-04-9.5737814447944e-05i	-3.67981907864658e-04+1.60196644013029e-04i	-4.1408906866179e-05-5.44097864177449e-04i	6.40987488733091e-04-4.7370474860748e-05i	7.8461200158949e-05+6.86296833224597e-04i	-6.54267621739848e-04+1.00571842717597e-04i	-1.1353188959823e-04-5.55054139877561e-04i	4.20795845216065e-04-1.02739780093392e-04i	5.7161863049484e-05+2.63417920600231e-04i	-8.9016721694944e-05-2.5698660158839e-06i	5.10332306998645e-05+7.72504304644085e-05i	-2.13681508984965e-04+8.5976141442341e-05i	-1.0593626642069e-04-3.23318929407893e-04i	4.10556824391158e-04-9.2662117771622e-05i	4.0326889598013e-05+4.65246691261972e-04i	-4.88729779331975e-04-2.5909194455473e-05i	8.0846075964455e-05-5.0594465810471e-04i	5.32652599936373e-04+1.24395828947425e-04i	-1.62990374069704e-04+5.55204949903202e-04i	-5.56301139972025e-04-1.93273648816602e-04i	2.17388458410896e-04-5.3692833166153e-04i	5.03210337009843e-04+2.48717368417101e-04i	-2.89148338203437e-04+4.56741103047833e-04i	-4.07720659355927e-04-3.21359733522714e-04i	3.32548708493695e-04-3.74347662819406e-04i	3.59458101109134e-04+3.27060982412067e-04i	-3.11358952726946e-04+3.46153548733974e-04i	-3.21491863943705e-04-2.86563005998288e-04i	2.58870584990461e-04-2.87411152686783e-04i	2.48371041576992e-04+2.37327988286e-04i	-2.18249836356628e-04+2.08395266594511e-04i	-1.80592179302266e-04-1.89161087588306e-04i	1.48443837343086e-04-1.79076088541642e-04i	1.99207922298109e-04+1.04738340063498e-04i	-5.964802837689e-05+2.21751113232386e-04i	-2.35358101491381e-04-8.60106669957e-06i	-4.4371392379344e-05-2.4063418913248e-04i	2.38207171644618e-04-9.026216922412e-05i	1.30319158577368e-04+2.31110697236109e-04i	-2.34106905415917e-04+1.71985473365246e-04i	-2.14913400399113e-04-2.6131110902114e-04i
9	-0.0365653235619828+0.0291791877627145i	-0.0160759910371875-0.0388588096837285i	0.0339078128343827-0.0037431892516512i	-0.0043027893477628+0.0246202554295581i	-0.014869761830612-0.0072682244430068i	0.00659411601319354-0.00737744637801097i	0.00292209019405779+0.00440095437865614i	-0.0022309516889391+0.00088132690787603i	-2.06225784784713e-04-7.03319876434986e-04i	-1.87450722820264e-04-7.17524329827e-05i	4.6079494466581e-05-6.56556149940997e-04i	8.84445721346073e-04-1.14606078676e-05i	1.03050929930811e-04+9.58898837757994e-04i	-9.12525281090345e-04+1.93961039986369e-04i	-2.53271884776622e-04-7.6954914953171e-04i	5.62029819073135e-04-2.63686221976041e-04i	2.25260417999433e-04+3.23662817698774e-04i	-8.3652845894629e-05+1.54123157327408e-04i	-7.2734528138139e-05+1.34299767362799e-04i	-3.13970883450678e-04-1.116956212484e-06i	-4.3715932322595e-05-4.48693519632453e-04i	5.40357613919101e-04-4.8403263133994e-05i	1.0572456198188e-05+5.98286788853513e-04i	-6.38374918171681e-04-5.642725200714e-05i	1.3054133028788e-04-6.76315339369039e-04i	7.16203752150863e-04+1.9326799456254e-04i	-2.3666759060848e-04+7.47157272426625e-04i	-7.5357549961188e-04-2.64322723047224e-04i	2.88456506921555e-04-7.28391075711578e-04i	6.77886222785268e-04+3.21693945046872e-04i	-3.66381753336063e-04+6.18175388117188e-04i	-5.6751738440442e-04-4.11411131595649e-04i	4.40382433348826e-04-5.36386526829097e-04i	5.20564309234848e-04+4.427448232309e-04i	-4.19010563839892e-04+5.04772405073803e-04i	-4.75041863997952e-04-3.79308037040973e-04i	3.37648338558269e-04-4.28486641507382e-04i	3.73879914916121e-04+3.03807053898525e-04i	-2.77661525244916e-04+3.26384734480316e-04i	-3.00542535679899e-04-2.51084156993976e-04i	2.14927713453893e-04-3.02641180874575e-04i	3.26286162468377e-04+1.63880284383931e-04i	-9.7449483192999e-05+3.56149032884042e-04i	-3.77503719874552e-04-2.0351081714336e-05i	-5.7975542745834e-05-3.83638415756035e-04i	3.77917072447245e-04-1.27591407160344e-04i	1.83882559591273e-04+3.72459660633619e-04i	-3.83206875690723e-04+2.30038145485073e-04i	-2.761866333779e-04-4.20326668856499e-04i
10	-0.0353184290963822+0.0315801230191972i	-0.0226506747978042-0.0366365889384735i	0.033243767184563-0.0131449440466213i	0.0053366132784244+0.0265911626812924i	-0.0188508426873136+0.0003732178104798i	0.0018311479586236-0.0119129590989213i	0.00678288672349637+0.00211404479702642i	-0.00144400947796408+0.00356196471750653i	-0.00180491156163988-0.00052651660137273i	-2.79114607152082e-04-9.28339381372203e-04i	4.67698945713185e-04-8.55673186493932e-04i	0.00119443912303457+0.00015555608743176i	0.00011056002062959+0.00131584037431713i	-0.00124834883042372+0.00033653328386612i	-0.0004936543347744-0.00103280234941634i	7.23413117514042e-04-5.59179339017146e-04i	5.33623206948504e-04+3.78033146449793e-04i	-4.5857566690317e-05+4.39289353612737e-04i	-3.09637872643828e-04+2.3886034969928e-04i	-4.5698974410977e-04-1.79716337246337e-04i	8.1071141487754e-05-6.03818611529895e-04i	6.89789773838613e-04+3.7048867765821e-05i	-5.5436341981382e-05+7.38904001513548e-04i	-7.79918814250974e-04-1.2301986123127e-04i	2.09666788788394e-04-8.31884400655871e-04i	8.93205943515685e-04+2.82902844125987e-04i	-3.2476318358841e-04+9.43431261754479e-04i	-9.57924851443126e-04-3.40065280085224e-04i	3.50701852495472e-04-9.25623608159459e-04i	8.57852755349739e-04+3.79421968215808e-04i	-4.33365514498708e-04+7.82542691102976e-04i	-7.27667637004326e-04-4.98189901853704e-04i	5.46813207121654e-04-7.04555539814706e-04i	7.02093042113415e-04+5.56701562803825e-04i	-5.23779217335631e-04+6.95718722852676e-04i	-6.64674273176927e-04-4.63946555632162e-04i	4.02233383300707e-04-6.05498676748086e-04i	5.33637735465066e-04+3.57670734528924e-04i	-3.33507196905275e-04+4.73940826156245e-04i	-4.47003598911101e-04-3.17465065725264e-04i	2.90059609069489e-04-4.5886803141873e-04i	4.98667810055486e-04+2.35383112633588e-04i	-1.49117010504759e-04+5.44771659007987e-04i	-5.76014925668089e-04-4.0740454073695e-05i	-7.0703123970768e-05-5.82357157851772e-04i	5.70052661724688e-04-1.65511706875283e-04i	2.33217148851003e-04+5.59187439736382e-04i	-5.74276687548126e-04+2.79388514567194e-04i	-3.26260207561322e-04-6.31114188134421e-04i
11	-0.0340688249154903+0.0338905358216426i	-0.0286217509080941-0.0335691591901456i	0.0302311073910029-0.0219186810279443i	0.0151570875104297+0.0249464260670928i	-0.018933058359431+0.0094197232685496i	-0.0052574714112741-0.0133008617695682i	0.00874938127711243-0.00270502679114026i	0.00146220187070065+0.00549118868606015i	-0.00336491144371123+0.00110484457816058i	-0.00123193048919167-0.00203100701745996i	0.00114872188276329-0.00152929687252453i	0.00177968851856661+0.0004806298188868i	8.092592593534e-05+1.85552075850374e-03i	-0.00171109333805766+0.00054362826776087i	-0.00087022149411116-0.0013710163171206i	0.00090742810670268-0.00102942920603825i	0.00102320929389222+0.00040851523175623i	4.928890362802e-05+8.87184818538882e-04i	-6.76119214473374e-04+4.15217688771034e-04i	-6.65707691499327e-04-4.49429186059643e-04i	2.62039105255663e-04-8.02690668146784e-04i	8.52950732632945e-04+1.55582006973847e-04i	-1.46203921809233e-04+8.62904415033694e-04i	-8.82063100723595e-04-2.15488391623974e-04i	3.16065935874843e-04-9.39326663392986e-04i	0.0010272596437473+0.00039483728009947i	-0.00042176801013382+0.00110761439503577i	-0.00113685033415532-0.0004054372337195i	0.00038439967419111-0.0010955959617868i	0.00100265339598968+0.000399596665969i	-4.65700539600653e-04+9.04202843635949e-04i	-8.45145220974609e-04-5.60117232566875e-04i	6.36850471847486e-04-8.4142529893826e-04i	8.71651032915228e-04+6.55777734729408e-04i	-6.07499147783866e-04+8.93101803251438e-04i	-8.70469701773928e-04-5.17599331268797e-04i	4.29078302872665e-04-7.97897953123328e-04i	7.01282371011723e-04+3.76086320735265e-04i	-3.65630003506449e-04+6.21939757492324e-04i	-5.93422437712915e-04-3.7629605909221e-04i	3.72029276814814e-04-6.24654943703041e-04i	6.9688035066786e-04+3.21962898640466e-04i	-2.16229921384291e-04+7.74325084890858e-04i	-8.2257080812843e-04-7.0888118370171e-05i	-7.9673429827304e-05-8.25918756204115e-04i	7.96025275047475e-04-1.99258847088347e-04i	2.68380912345758e-04+7.67929521268742e-04i	-7.84402533999541e-04+2.97073199430991e-04i	-3.25683393849646e-04-8.73988746956386e-04i
12	-0.032800212588271+0.0361283829563351i	-0.0339348603822302-0.0297947152102348i	0.0252214328721505-0.0295568635760509i	0.0238678211110643+0.0199647316630168i	-0.0148758662136422+0.0178845678116363i	-0.0124883705700789-0.0105610375560085i	0.0072886225915722-0.00824279955787757i	0.00534528569048306+0.00501734730733907i	-0.00350402040674385+0.00368593773137629i	-0.00295885277510258-0.00243699019708191i	0.00155127613194697-0.00277917562383574i	0.00278196194125904+0.00069848916466312i	0.00013902316813624+0.00269454806216221i	-0.00237658452985043+0.00088458910727981i	-0.00143273563022426-0.00182099271162767i	0.00111695545004222-0.00171166315113296i	0.00171518731024174+0.00039208212535674i	0.00023930003019953+0.00149772284995086i	-0.00114850231686041+0.00070337610782361i	-9.71891193919623e-04-7.66589378986548e-04i	0.00044419675669706-0.00105961955069898i	0.00102150431399312+0.00025079241649138i	-2.12723282396801e-04+9.41606201718589e-04i	-9.04457881249476e-04-2.98820160504329e-04i	4.30236562139626e-04-9.56209936325394e-04i	0.00107996881578835+0.00051925159587116i	-0.00051755514419766+0.00120661321119524i	-0.00125882812153016-0.000442646939353i	0.00036326270607595-0.00120140382484141i	0.00106483976622392+0.00035210191886476i	-4.36419170917717e-04+9.26370776419051e-04i	-8.6067093367484e-04-5.78865677548001e-04i	7.01031112732652e-04-8.92746547257083e-04i	9.83995401337289e-04+7.33540940022326e-04i	-0.00065900181615715+0.00105960880770582i	-0.00105748748995646-0.00052020939199752i	3.90857590009554e-04-9.65992381049654e-04i	8.2831155480961e-04+3.30361477213757e-04i	-3.51323007331808e-04+7.147482936466e-04i	-6.827211902219e-04-4.16203428349235e-04i	4.60891243583678e-04-7.47403494905913e-04i	8.76349109209895e-04+4.29739019968086e-04i	-0.0003039699646256+0.00100795837184374i	-0.00108319989422013-0.00011091797263786i	-8.899025406986e-05-1.07560793609149e-03i	0.00100641235835707-0.00023135056931201i	2.80793854185823e-04+9.3796399117241e-04i	-9.46702129789579e-04+2.53997317395061e-04i	-0.00022117317433394-0.00108484902560225i
13	-0.03148960376866+0.0383245559550127i	-0.038583231226565-0.0254221149798677i	0.0186022358140571-0.0357327572633487i	0.0304947688503829+0.0122597027325248i	-0.0072700347319604+0.0240260884951193i	-0.0175489133630977-0.0039864915160408i	0.0022714498831642-0.0120277537127904i	0.00799198817996535+0.00166391865740518i	-0.00159018296592596+0.00551887847371784i	-0.00433242223669725-0.00154532050809001i	0.00121062793875407-0.00395795991088561i	0.00388504709371752+0.0004980693053857i	0.00047566458263803+0.00370574484505752i	-0.00320156669431055+0.00147277215818839i	-0.00224581871321745-0.00235952686428405i	0.00131874887882117-0.00263301239771193i	0.00260027196545376+0.00027881136422444i	0.00058367692587663+0.0022246016577738i	-0.00164650321911365+0.00115943502342115i	-0.00141489848003583-0.00102551947957466i	0.00051015889536699-0.00138742591988169i	0.00117871115022316+0.00021015722858197i	-1.62962513811672e-04+9.34406948908646e-04i	-7.95783367319962e-04-3.11202056130063e-04i	5.20249447047766e-04-8.35855118508722e-04i	0.00101973151579366+0.00064342430886252i	-0.00060283127946669+0.00122425957529081i	-0.00131347438426223-0.00043343097543601i	0.00025759418923785-0.00122459945500231i	0.00100829421655331+0.00020369509872933i	-3.21060049275136e-04+7.95714149474517e-04i	-7.13568472945463e-04-5.47068352703957e-04i	7.47678432385305e-04-8.03213542066356e-04i	9.96722086050784e-04+8.03489522414385e-04i	-0.00068374201059504+0.00116366249710648i	-0.00119489443218645-0.00046118560000802i	0.00026257811163549-0.00106788922179376i	8.55233784585844e-04+1.90987396828218e-04i	-2.68779668240616e-04+6.77545059155551e-04i	-6.3418765613543e-04-4.30801022176304e-04i	5.64831864738313e-04-7.51735464120391e-04i	9.74069739493354e-04+5.72769049784596e-04i	-0.00042063850266855+0.00119418727444769i	-0.0013092575152625-0.00015529665231162i	-0.00011767472870315-0.00127294995420905i	0.00112232022443267-0.00028441563803744i	2.80624422341e-04+9.67132771389427e-04i	-9.43298382994364e-04+1.32461904704073e-04i	3.993561387435e-05-1.14621293061991e-03i
14	-0.0301218482952223+0.0405347694451609i	-0.0426182145704322-0.020542665856949i	0.0107572579144009-0.0403083937781185i	0.0344681785568039+0.0026121523047979i	0.0027518235876794+0.0266885279682809i	-0.0187276067268475+0.0051066484512679i	-0.00500689711917-0.0120020067617658i	0.00729625552429439-0.00345190000635177i	0.00151028665841504+0.00472280250767623i	-3.86627410075736e-03+2.811126734233e-05i	0.00053252786215787-0.00401804283294432i	0.00442577391952496+0.00012587273253593i	0.00095573082492869+0.00450515675717397i	-0.00397038265105666+0.00224151607696314i	-0.00327254524255873-0.00285223083130597i	0.00140762955045658-0.00375365978146524i	3.61300686537451e-03-2.777855495543e-05i	0.00116984634608835+0.00296629520272632i	-0.00203397153413377+0.00185169554061878i	-0.00203230100018902-0.00106655150269421i	0.00029499026744765-0.00178529151004425i	0.00128592588626388-0.0001143197258786i	1.1340164575307e-04+7.76394711654311e-04i	-4.86171148427684e-04-1.91646934874638e-04i	5.7075386993626e-04-5.27372270218943e-04i	8.3029974615155e-04+7.7861380175579e-04i	-0.00068963684113776+0.00117779325252631i	-0.00133353804269287-0.00037132668809251i	3.989945841425e-05-1.18846282799855e-03i	8.29119431370875e-04-7.9634946142127e-05i	-1.00452148015621e-04+4.80575974763348e-04i	-3.60121282663631e-04-4.74310998111524e-04i	8.12388350756128e-04-5.38174808460492e-04i	8.97081271505577e-04+9.09351304315752e-04i	-0.00071145507845788+0.00121108761029501i	-0.00129006450493762-0.00034291837988429i	2.183474436909e-05-1.09237570952763e-03i	7.40798231532778e-04-7.3306325891556e-05i	-9.7271329311002e-05+4.42382996495223e-04i	-3.68869368460183e-04-4.21661152732204e-04i	7.05538476029161e-04-5.6685471292759e-04i	9.39822352957257e-04+7.78045111478171e-04i	-0.00057879981243297+0.00130251592190652i	-0.00147573936401413-0.00018762700372508i	-0.00021247563004346-0.00137696301336798i	0.00106790449834423-0.00042150718560085i	3.22380408916926e-04+7.37948377548515e-04i	-6.25459553916645e-04-4.7065356588568e-05i	4.85624047739547e-04-9.03463784015162e-04i
15	-0.0287193123428803+0.0428376309193256i	-0.0461498314122936-0.0152650104095398i	0.0020684899557199-0.043326555107073i	0.0356372572265204-0.0081466611793307i	0.0138297351684804+0.0254473637136802i	-0.015334682452826+0.0148867676790898i	-0.0124176653446862-0.0073034771453986i	0.00236099768278433-0.00813557405809686i	0.00375642709421388+0.00049620770758926i	-9.39300857218086e-04+5.53813295792797e-04i	0.00085823571290631-0.00254226522911613i	0.00416109647143638+0.00053413001975488i	0.00096018562520743+0.00496387859346494i	-0.00460568880698062+0.0028173193851224i	-0.00429040880272-0.00322930104545085i	0.00130405031723151-0.00492139022378613i	0.0046167894339268-0.0006121905611974i	0.0020716247215252+0.00357489143726225i	-0.00214656282742596+0.0028268050914823i	-0.00283142056073558-0.0007178891705691i	-0.0003626642854895-0.00221567930622196i	0.00126489370336698-0.00085036897924296i	6.88207008328533e-04+3.66090253175232e-04i	1.18757868231791e-04+6.475026825086e-05i	6.33994642399334e-04+2.260984340287e-05i	0.00052080759214738+0.0010030241409664i	-0.00084215047686771+0.00113456431363929i	-0.00141415169700424-0.00027819573160868i	-0.00031112743231977-0.00117478573192144i	5.66880482465964e-04-5.35854130139687e-04i	2.43098661839601e-04-2.2379126808736e-05i	2.19800363222858e-04-3.87200326570911e-04i	9.62395717636022e-04-9.5736027708938e-05i	0.00072281497435897+0.00113049605045991i	-0.00079831895130048+0.00127409394360637i	-0.00142198761723751-0.00017734620758298i	-0.00035918637411819-0.00109232653009379i	4.92853820187744e-04-5.04445890724817e-04i	1.88439372550581e-04-2.2944932885237e-05i	1.60524613873041e-04-3.98630862935918e-04i	9.24209165067308e-04-1.61273497351817e-04i	0.0007785800954958+0.00109434948268664i	-0.00080271331674602+0.00137437648504308i	-0.00163923033431825-0.00018248905539378i	-0.00045440266851398-0.00142560268963025i	8.30843714099367e-04-7.61503949713886e-04i	5.27036823494209e-04+1.73039025882561e-04i	1.38382773752622e-04-2.01256678607126e-04i	0.00109646952273975-0.00020544101878055i
16	-0.0273717268878072+0.0452999723504493i	-0.0493133528320603-0.0097600556049947i	-0.0070506077051382-0.0449672300595333i	0.034215258607103-0.0191880327370317i	0.024620425946898+0.0205787293138054i	-0.0077684755589777+0.0235271376706227i	-0.0178121354065901+0.0014950482015932i	-0.0060557801417776-0.0101553994999328i	0.00307507120082823-0.00626048543687903i	0.00348974420976873-0.00170182483775663i	0.00349297331794632-0.0004480484382894i	0.00387839743124507+0.00260277988195053i	-3.837828805728e-05+5.68160244491433e-03i	-0.00550358912778238+0.00291612585209042i	-0.00514792209168291-0.00370843188807593i	0.00110082420708918-0.00603248692189789i	0.00550946846685046-0.001445282369081i	0.00327378563988091+0.00393773274176033i	-0.00186841406218318+0.00405364661778043i	-0.00375207013145378+0.00012611630857153i	-0.00154297227359329-0.00258568418001529i	0.00099448706155935-0.00203393569603559i	0.00153324875736647-0.00042783007887356i	0.00112595660882946+0.0003561889494404i	8.69707599242932e-04+8.5522893871281e-04i	0.00014224640882526+0.00149011298761408i	-0.0011913282719318+0.00122828253620829i	-0.00172463817454046-0.00020417370266751i	-0.00082269761009866-0.00132624462871534i	0.00029506349262941-0.00122439493150334i	7.40896184716591e-04-7.07148615479764e-04i	0.00104433386285168-0.0003216957437369i	0.00129599469771758+0.00050975657997456i	0.00055519547737284+0.00158366478516649i	-0.00102529488302462+0.00149320688859805i	-1.747561798371e-03+2.198844920724e-05i	-0.00092645948395996-0.00119025778814962i	0.00017051462650035-0.00116789317257272i	6.25900776772032e-04-7.1526880439693e-04i	9.69098358196358e-04-3.80506160763625e-04i	0.00129138046289132+0.00045158831789751i	0.00056472638142269+0.00160953830567718i	-0.00114980693349964+0.0015481945615202i	-0.00197440080753236-0.0001269839231824i	-0.00094136814465694-0.00158223918748936i	0.00051506802925892-0.00146929379742543i	0.0010809764923309-0.00071138076918554i	0.00141415488779494-0.00017786172636685i	0.00179634088947135+0.00105597851589281i
17	-0.026230241756501+0.0479103016930252i	-0.0521939576046879-0.0042795964187734i	-0.0161248418530722-0.0454569047923651i	0.0306586665239683-0.0296958804484926i	0.0339368398975181+0.0128947922706419i	0.0026993015618398+0.0295731305067744i	-0.0196820832471116+0.0126498224941326i	-0.0158496481922188-0.0081956264023156i	-0.001467324522787-0.0132926351246996i	0.00726055991770564-0.00721148008598129i	0.00848588847940347+0.00040749046191457i	0.005004896613116+0.00607789758244695i	-0.00163848794352144+0.00762586426483902i	-0.00722802205997065+0.00294239618404272i	-0.00615393859784048-0.0045632595317439i	0.0009124800810648-0.00726506317599699i	0.00636117032012894-0.0024624201763746i	0.00469998340733217+0.00407065233829345i	-0.00121162935818262+0.00543013494913673i	-0.00467777124109019+0.0014304185806487i	-0.00318181927860967-0.00277588125829392i	0.00035573018348717-0.00356801964964477i	0.00250593528854935-0.0017163409081812i	0.00261149379189739+0.00048300843462015i	0.00152149961483147+0.00196916252835542i	-0.00019606961209459+0.00247753554335469i	-0.00189971571269336+0.00166335381675927i	-0.00250077520811092-0.0001892247031905i	-0.00156756018388584-0.00182484792441165i	8.513755482826e-05-2.26203136140035e-03i	0.00146416184912519-0.00160521984006093i	0.00218006574880644-0.00030915541317651i	0.00193845256340197+0.00129428091350447i	0.0004799765635563+0.0024224115246796i	-0.00149490737697138+0.00204409264946832i	-0.00246942683333845+0.0002483529798496i	-0.00175596710848542-0.00154270198492068i	-0.00015663006904833-0.00216395766925225i	0.00127215553657887-0.0016411509186464i	0.00208752462961285-0.00039420521540981i	0.00191413490399616+0.00126240868847394i	0.00039355134515901+0.00246790509455671i	-0.00174022332364784+0.00201494810481419i	-2.73926147525444e-03-6.226372692913e-05i	-0.00173904438081278-0.00211623949317463i	0.00033883842183586-0.00270722271227353i	0.00219692645274154-0.00179358944261776i	0.00318506663259172+0.00022009140041646i	0.00246235651880137+0.00293353262956535i
18	-0.0254354184043055+0.0505203021615554i	-0.0547385909955998+0.0008909747311985i	-0.0246350734001328-0.0449480450400674i	0.0254989625875745-0.038877936878752i	0.0408042559021377+0.0034948844323552i	0.0143024290605876+0.0321046745465326i	-0.0174688928420043+0.0238092137243518i	-0.0243547699319934-0.002305363235035i	-0.0091352430657435-0.0179971496555983i	0.0081863952895754-0.0146690640093155i	0.014215237671348-0.0015221541308396i	0.00839515647874635+0.00932019280467442i	-0.0024363019535431+0.0110603344998271i	-0.00965045508119325+0.00391218165198138i	-0.00790547928842356-0.00550275837346451i	0.00048146386017645-0.00887598298628658i	0.00723646947516184-0.00377615153000449i	0.00630935748683752+0.00399946689178918i	-0.00026161614224184+0.00683088171419677i	-0.00548558837064421+0.00303257625695667i	-0.0050790171085478-0.00271495366866767i	-0.00067524745101518-0.00525734734029388i	0.00342302592202188-0.00350248846584006i	0.00456185603911236+0.00025166358580636i	0.00280371860007657+0.00330127872289627i	-0.0003418791369699+0.00416485296144413i	-0.00308026925473148+0.00267744382724853i	-0.00399707448332444-0.00020352213210479i	-0.00270606811747347-0.00284047248151296i	-4.60254794417e-05-3.85097946933063e-03i	0.00254047819250654-0.00283729676445097i	0.00379048246344019-0.0003686044575523i	0.00303833089959194+0.00234813763029328i	0.00054598645831998+0.00383278633438827i	-0.0023243926630706+0.00309471014318048i	-0.00378870713491683+0.00050955851401457i	-0.00295973410927973-0.00228910799480701i	-0.00046050605362674-0.00363237397375589i	0.00221094995446186-0.00286870383319205i	0.00361810228535485-0.00046052481042216i	0.00291586281422884+0.00233509138082309i	0.00029190701280431+0.00385347554620332i	-0.00275846682594108+0.00291029482147255i	-0.00416186736714166-0.00011524975351297i	-0.00281872890619986-0.00330389796595615i	0.00056611478120593-0.00455584708367621i	0.00403869409575259-0.00288068739275421i	0.00536214317096179+0.0011812438365694i	0.00294922002639553+0.0054299802287574i
19	-0.0249952101230019+0.0528590052596395i	-0.056717840670143+0.0055513258766835i	-0.0321098189698119-0.043421574839299i	0.0191725513598329-0.0460212192392484i	0.0444858310450526-0.0065070251068798i	0.0252043274137917+0.0307381482699799i	-0.0115260180559107+0.0326430037225785i	-0.0292058409091027+0.0062276257638938i	-0.0178092440935722-0.0184886123662396i	0.0052310621835155-0.0214922152929317i	0.0181204886318812-0.0063214065047364i	0.013341892141531+0.0102182704182978i	-0.0010240957933698+0.0148132905580059i	-0.0115088406728988+0.0064815303970222i	-0.0104400002723399-0.0054945227089518i	-0.0008006354967645-0.0105399573856045i	0.00774359494351002-0.00554224141568512i	0.00793553209547397+0.00350440873666772i	0.00093103452125878+0.00798894361869394i	-0.00600932982655893+0.00467289423897488i	-0.00692215596341776-0.00242304262872372i	-0.00194033509893041-0.0068765652964038i	0.00418678810483829-0.00560323974864682i	0.00684656025544194-0.00036352504653381i	0.00474489691009434+0.00476389792867147i	-0.00018655840979736+0.00659819411515347i	-0.00473808848222238+0.00443667228606413i	-0.00639345565438248-0.00014050885634827i	-0.00446034282283787-0.00446658493439738i	-0.00016740801399769-0.00624122916425425i	0.00412133774514606-0.00461735885158104i	0.00612444825715215-0.00052308901815155i	0.00476432666611013+0.00382331788839379i	0.00076544577177935+0.0060160067405039i	-0.00362710532243566+0.00478681455785964i	-0.0058729937678819+0.00083366494142277i	-0.00467302257943199-0.00352210796128163i	-0.00076516538004705-0.00573069795792504i	0.0035445999831165-0.00451433087188604i	0.00571258168932075-0.00056699965029021i	0.00436844346702444+0.00380540573470722i	0.0001706164399241+0.00590039158033623i	-0.00437821832648952+0.00420968031055939i	-0.00629758787970278-0.00047254946756445i	-0.0040208666035338-0.00528690363104183i	0.00140460617059517-0.00693072203011538i	0.00662756188275556-0.00375330230309516i	0.00778253175518672+0.00281848477073162i	0.0031129422433639+0.00848053015821411i
20	-0.0246899601330732+0.0546554956718181i	-0.0577942346123561+0.0097214426552391i	-0.0382654615337045-0.0406770472298408i	0.0119143038795825-0.0505999289284306i	0.0445215714553747-0.0162058585390696i	0.033861527412251+0.0255510562554237i	-0.0028646192291815+0.0373546139776461i	-0.0289651431465126+0.0153879027484008i	-0.0248116301900468-0.0142452119243339i	-0.0009710507197496-0.0249568993867135i	0.0180502235585467-0.0123631380992697i	0.0176805805661707+0.0075803496260859i	0.002762510810113+0.0167219564688122i	-0.0110883773230263+0.0099866703928047i	-0.0126220057402812-0.0035358395244028i	-0.0031674672850792-0.0110597639132639i	0.00699371840946404-0.00737247373203154i	0.00888267239482023+0.00223537597363673i	0.00217078899131213+0.00828062437941498i	-0.00598702700312087+0.00583057116941561i	-0.00819877100799378-0.00206836333823802i	-0.00300589872048303-0.0081851966087997i	0.00488750277671482-0.00759010863588777i	0.00923801239078933-0.00108084224913334i	0.00707376244507246+0.00634731013006382i	0.00018401151882193+0.0096284729968757i	-0.0068144518348652+0.00688801050294965i	-9.69601837569232e-03+7.201408232494e-05i	-0.00697378582074712-0.00669305379509247i	-0.00038963422523403-0.00960133407203158i	0.00629637955515531-0.00715738166880889i	0.00940289059594649-0.00082547856877677i	0.00727506310068433+0.00583914507368567i	0.00116056295240059+0.00912774962938287i	-0.00546114142490779+0.00722782122412305i	-0.00881580935353113+0.00127429965090933i	-0.00700112053105394-0.00525904904083173i	-0.00111911869472351-0.00854618458371787i	0.00532253656634723-0.00664228700799581i	0.00842430473246085-0.00067011871980488i	0.00620292373551685+0.0057436385386746i	-0.00010902586224083+0.00853615986054943i	-0.00659836034688578+0.00569506679134134i	-0.00891548185488382-0.00127375122078706i	-0.00507042545598301-0.00793552376329573i	0.00290872357539747-0.0095198039190392i	0.0097519487973408-0.00418823917622122i	0.0101675768243462+0.0051069266822269i	0.0028149866453387+0.0118898948825456i
21	-0.0240974763491682+0.0558239275056542i	-0.0576906025942439+0.0136992629991396i	-0.0431181596100159-0.0364371241590629i	0.0037632149615356-0.0523913027848762i	0.040782433251662-0.0250173622217014i	0.0392492085512713+0.0169944311630224i	0.0071643158119656+0.0369763191001244i	-0.0233842755594135+0.0230517070537159i	-0.027833423048075-0.006178187577517i	-0.00840568405119-0.0233295993518301i	0.0133884303201297-0.0170570174458162i	0.0189540221993625+0.0019980432613377i	0.0074422878495648+0.0150245296413268i	-0.0075722544352615+0.0125589238894972i	-0.0126706161051608+0.0002772654590292i	-0.00581542140590739-0.00910125774194215i	0.00433243770681812-0.00806678428946995i	0.00794659694113376+0.00029662029832818i	0.00273447235699666+0.00690327482539045i	-0.0052847222625963+0.00553321339716794i	-0.00815721573492471-0.00216191352571876i	-0.00304289962921845-0.00898805329186253i	0.00590610611702263-0.00876621031052118i	0.0114818560530141-0.0012247109084123i	0.00919654191254575+0.00825241500728434i	0.0003443363240931+0.0129748948032006i	-0.00932790493785132+0.00965271312030043i	-0.0137045155843829+0.0002861255182564i	-0.010124327046553-0.0094600088519315i	-0.000734864050605-0.0138731919569538i	0.0090229090426073-0.0104903327356538i	0.0136396651610791-0.0013383362784919i	0.0106193455606933+0.0083525523447781i	0.001803249069231+0.0131415953101111i	-0.0077210666519768+0.0104330968517622i	-0.0125199014973398+0.0019300918358124i	-0.00992689020240381-0.00734005199536092i	-0.0016074433213438-0.0119245178230887i	0.00736923162958377-0.00915123467225397i	0.0114954515076497-0.0007837760674331i	0.00816850259696966+0.00791958640733347i	-0.0005656626162542+0.0113287576805808i	-0.00904881657351507+0.00700713812496841i	-0.0114424552121315-0.0024600598374572i	-0.0056334069731748-0.0107460093309709i	0.0049056612669774-0.0117502311093479i	0.0128980157381367-0.0039576650318863i	0.0120542994506911+0.0078440391905206i	0.0018961394666934+0.0152467665161461i
22	-0.0227631252250845+0.056592110865573i	-0.0563706612181975+0.0179769184982956i	-0.0469868266453901-0.0305191431181554i	-0.0053278841946542-0.0515265929927133i	0.0335005443517913-0.0326569606143962i	0.0409143935464934+0.005816212678429i	0.0171354036570224+0.0314262545083948i	-0.0133324895182023+0.0274793204073055i	-0.0255967722613487+0.0037354764365156i	-0.0144700644876718-0.0165191771626974i	0.0054267158077379-0.0180613139241366i	0.0158551367607968-0.0043107533757339i	0.0106719426694736+0.0096986337691489i	-0.0019276395309023+0.012402792109034i	-0.00960971753828031+0.00451917181719024i	-0.00729501914356629-0.004442399458483i	0.00012469055451373-0.00638893661665769i	0.00425749489329496-0.00149422657902891i	0.00151665342711746+0.00352898656333896i	-0.00424569064812506+0.0026970844330574i	-0.00614799790945294-0.003622859955219i	-0.00094640945946045-0.00935953351159396i	0.00798566822112332-0.00835658591152749i	0.0134684041939584+0.0002155061968484i	0.0103348099278712+0.0109921991081578i	-0.0004889123766756+0.0163861243294742i	-0.0125162118162824+0.0120764049310918i	-0.0181036105395114+0.0000311603914495i	-0.0134621234257827-0.0127681153380344i	-0.0010167142214465-0.0187461275025425i	0.0121409660270662-0.014344022757581i	0.0185236074796505-0.0020654727987551i	0.0146111222933853+0.0110809548486561i	0.0028128680864788+0.0176924837952308i	-0.0100050605035003+0.0142272493555396i	-0.0165284716878057+0.0029917254327705i	-0.0132386568853288-0.0092560722454266i	-0.0024498994138467-0.0152978569665143i	0.0090788769486638-0.0117515444297895i	0.0142211954796091-0.0011372833904897i	0.00988881625491712+0.00961028119892659i	-0.0009235916431531+0.0134374480807151i	-0.0108790106882997+0.0077473534874445i	-0.0129827800513542-0.0036630110999988i	-0.0053802072752023-0.0128099273460486i	0.006966037917567-0.0127943082601297i	0.0152276342977504-0.0028187693899957i	0.0127433674551832+0.0106456784043474i	0.0001322653198488+0.0178649389780329i
23	-0.0204274473413848+0.0574701971631023i	-0.0541154699461908+0.0230457213889006i	-0.0503669156902134-0.0229710716708781i	-0.0153495952955282-0.0484256351494111i	0.0232220055064788-0.0390189884565532i	0.0388648551062475-0.0070231608451093i	0.025710624856009+0.0213478541320254i	-0.0004904767323987+0.0275441113507457i	-0.0180585464656912+0.013000153283814i	-0.0167866995126281-0.0060777454274578i	-0.0030408625575435-0.0142506845580481i	0.00908443888644299-0.00842888101259307i	0.0106131677860207+0.0028761507186377i	0.0033640081276962+0.00929907065388531i	-0.00448430021133183+0.00739423985659906i	-0.00689335958047753+0.00145018312244661i	-0.00442483220460259-0.00244088211344696i	-0.00175537750869952-0.00237545593972511i	-0.00196559000891549-0.00134612958196564i	-0.00346857565106936-0.00300482434674087i	-0.00211143441630079-0.00721436168306366i	0.00404518547272711-0.00969506481711739i	0.0119507966002003-0.005951240749425i	0.0153868890033413+0.0041613970686254i	0.009901948722649+0.0152709553915866i	-0.0031692508549509+0.0198389991113914i	-0.0168222665137452+0.0135369964493707i	-0.0226689501786691-0.0013160343858843i	-0.0164278221959248-0.0167320138688327i	-0.0009098297750262-0.0238227843792066i	0.0154413950098745-0.0182560247782645i	0.0235053757111446-0.0029626268073678i	0.0188637266128942+0.0135306582532159i	0.004368983484222+0.0220853405628981i	-0.0115817090747815+0.0182574025108875i	-0.0200050536425713+0.0048003855048989i	-0.0165821290634732-0.0100841860372528i	-0.0040995655992023-0.0177010055379776i	0.0093781268763759-0.0140732634987126i	0.015535351154496-0.0022685593853239i	0.0109948451469187+0.0096316998362821i	-0.0005711303465487+0.0137496289987293i	-0.010853300933002+0.0075858704017411i	-0.0124548795123866-0.0042255243373558i	-0.0040385895511531-0.0129281305529077i	0.0084584929359392-0.0116612679271141i	0.0156618872696773-0.0005190812146601i	0.0113344597402651+0.0129935109026379i	-0.0027817036089756+0.0188163237619834i
24	-0.0171653124974513+0.0590674456303123i	-0.0514422960518868+0.0292094783927655i	-0.0537464601111292-0.0140787438830255i	-0.0261654058726561-0.0436294695972985i	0.0106481402318364-0.0440456685478628i	0.0333515365186955-0.0204972478372397i	0.0317330993983878+0.0077723886576645i	0.0131135550948844+0.0226942061840024i	-0.0061428320872541+0.0191418877988619i	-0.0136982820335059+0.0053708735634616i	-0.00859383789659752-0.00598364259473398i	0.0011991099023705-0.00779990899770961i	0.00692842653488764-0.00183735072984297i	0.00545924984745273+0.00522510509196321i	-0.00035846186796659+0.00810463112849634i	-0.00583582099202108+0.00609750785490446i	-0.00842913200318816+0.00165435641832023i	-0.00836928801641513-0.00291178121779861i	-0.00657617724608188-0.00701667103227635i	-0.0028587558875643-0.0106732963608024i	0.0035252444603362-0.0126032789223589i	0.0116992980935544-0.0101756602782857i	0.0179844775754483-0.0017218000403178i	0.0175150550520563+0.0107947660586085i	0.0078796760360174+0.0214813746093551i	-0.0080362752975712+0.0235493016180161i	-0.0225803727370437+0.0138929389947732i	-0.0274333928452077-0.004046170930262i	-0.0188091903852475-0.0214402883011921i	-0.0003012571349505-0.0288856110579341i	0.0186768056036629-0.0219772897121305i	0.028102712694125-0.0041440964977518i	0.023108739565384+0.0151123644586239i	0.0068035243916741+0.025600256179452i	-0.0115700317293985+0.0222456805450024i	-0.0220469159588035+0.0078650996033109i	-0.0196823591075569-0.008730214313962i	-0.0071940034434648-0.0181193910541219i	0.00704638126566-0.0158637016868827i	0.0143876741812701-0.0048977969424172i	0.0112766841438888+0.0067207542664142i	0.00124889227616+0.0112466998828247i	-0.00773992139472795+0.00636054078995032i	-0.0089104720063468-0.00340658803170075i	-0.00146558151446321-0.00995259538013959i	0.00871699475285416-0.00746544104598166i	0.013153605647149+0.0031269642840177i	0.0069540341534479+0.0143437483235945i	-0.0071406843386707+0.0171359672128423i
25	-0.0133552369115411+0.0618889452137469i	-0.0489375986579203+0.0365317157001821i	-0.0575009140727906-0.0042410236461254i	-0.0375908449868299-0.0376373116816137i	-0.0035971940966326-0.0477123728014232i	0.024675160658489-0.0337688849866173i	0.0343655732501982-0.0083008533510243i	0.0256743540832126+0.0127897096358246i	0.0088380906133101+0.0202057476421465i	-0.0043969954720362+0.0150607222551382i	-0.00819122335869428+0.0053528775953152i	-0.00442500555411234-0.00091822101673562i	8.20425147058495e-04-7.15855690373248e-04i	0.00237653741458636+0.0036386098419598i	-0.00104280147771546+0.00751295423488131i	-0.00716741006619261+0.00740741759864809i	-0.0123763572526736+0.0025604510779016i	-0.013716798478206-0.0054127409892177i	-0.0097963344690215-0.013633429514529i	-0.000952399595409-0.0188506692381176i	0.0106363106344456-0.0181645484007006i	0.020983576015749-0.0101061413603762i	0.0252128859038791+0.003999519468041i	0.0197197656256599+0.019409205122576i	0.0047242726632745+0.029237267214086i	-0.0145703938956353+0.0276820581877725i	-0.0296089399932936+0.0136333129358963i	-0.0326114296026651-0.0077050515458957i	-0.0210445068573664-0.0266901868190317i	0.0003437412949834-0.0340200563179273i	0.0214929926179793-0.0258387642320291i	0.0321883590839377-0.0061160105244371i	0.0275513560177742+0.0152866701504215i	0.0106595235240254+0.02790251853829i	-0.009284298737372+0.0262900705087189i	-0.0221796687177078+0.0127452011386471i	-0.0225746153347769-0.0044393376344536i	-0.0122861185125419-0.0160342315204541i	0.0013415369872689-0.0171487666553978i	0.0103023988909186-0.0095553442705424i	0.0107933352517529+0.0002068109570609i	0.00503733108824338+0.00554512694610637i	-0.00095728658147089+0.00417702337395608i	-0.00205045005051633-0.00073439404684008i	0.00221110855972777-0.00336232992857046i	7.29496392493848e-03+7.1894706776e-05i	0.00718028420368364+0.00802670629157189i	-0.0007519135913327+0.0142734009887915i	-0.0129568632482957+0.0122330896497119i
26	-0.0095569303427624+0.0662581606044385i	-0.0471705206820251+0.0449234151965027i	-0.0619669694977241+0.0061512110762781i	-0.0495773337354478-0.0309127144007973i	-0.0191182860398934-0.0502094904262314i	0.0131975401545433-0.0464965845748204i	0.033369330318146-0.0262098276470251i	0.0361746882127655-0.0019474351599826i	0.0257641564980717+0.0152521090770069i	0.0110990674681539+0.0210714329618514i	-0.0000848730128844+0.0181537801258707i	-0.0050166311690474+0.0124385068757506i	-0.00576536213083367+0.00866259520103996i	-0.0063217427493805+0.00783680018982535i	-0.00929718398493718+0.0076441281141698i	-0.0142307354902017+0.0047980163444662i	-0.0180731509215521-0.0024151885386611i	-0.0171396130352342-0.0127938498941793i	-0.0093269637390895-0.0225285372406407i	0.00441581222869-0.0268278592212951i	0.0199278617383185-0.0221468017626024i	0.0311217917460585-0.0081734409805667i	0.0324082758410244+0.0112809219278365i	0.0214337173453422+0.0291377270502623i	0.0008833693441352+0.0376962796605609i	-0.0218225487995192+0.0321790767789822i	-0.037288777093422+0.0135125529075355i	-0.0383912606032272-0.0113192215733377i	-0.0239691943733319-0.0319710949349419i	0.0001204697703097-0.0394590874750105i	0.0234511388692276-0.0305793111957649i	0.0359434076832662-0.0096168959105388i	0.0327420033037402+0.0137183411511933i	0.0164383074185004+0.0291276647882329i	-0.0045609935928742+0.0307500883205719i	-0.0205690032565093+0.01967890112704i	-0.0254929336208743+0.002713973004678i	-0.0193756964990162-0.0117398952340258i	-0.0073931072775922-0.0181368850247721i	0.0037784821370419-0.0160733389444969i	0.00982670582246996-0.00932563805104577i	0.0105629464020679-0.0026332619421196i	0.00876227918898145+0.00145811406023562i	0.00723697352847746+0.00361322229562426i	0.00641381367577166+0.00610791545244469i	0.0042158618318884+0.0100205594532781i	-0.0016832561091294+0.0134944439953014i	-0.0109722686224409+0.0125958569462791i	-0.0195338373245524+0.0043903514340318i
27	-0.0064829348279866+0.0723508913847696i	-0.0467889767472602+0.0541932767555551i	-0.0676122692279459+0.0166269136295079i	-0.0622809841876072-0.0241358573091008i	-0.0356019136662642-0.052214924967557i	-0.0003530556677303-0.0589642672807969i	0.0294434509068653-0.0455732088922171i	0.0446953616822036-0.0207088536769969i	0.0439295538394075+0.0047928437185387i	0.0318694249578312+0.0229930808501848i	0.0155327770430025+0.0312197423987972i	0.0004384757673869+0.0312223161618105i	-0.0111362033438198+0.0264260383885132i	-0.0194832959887199+0.0193251720857839i	-0.0254545548590535+0.0104959147304845i	-0.0287288425799084-0.0005584786215474i	-0.0274970754517997-0.0136533933369188i	-0.0196791948785076-0.0266034701631502i	-0.0048474258120939-0.0353046956298896i	0.014369390910011-0.0353308398264461i	0.0323683797514517-0.02429780449527i	0.0423737117508953-0.0037739901325784i	0.0393127025804638+0.0203828421686136i	0.0224880580087014+0.0397312696990165i	-0.0033226708472081+0.0465090588216338i	-0.02913869368097+0.0371161337312445i	-0.0451587944226942+0.0141672769448329i	-0.0449071891496572-0.0140581753667058i	-0.0282430127301637-0.0367928961711486i	-0.001696833346368-0.0452992217727761i	0.0242003591242347-0.0366619764643861i	0.0394497784256155-0.0150203279071873i	0.0388567462863126+0.0103940189653254i	0.0240121670111117+0.0294615655354174i	0.0021097702504706+0.0355567872273338i	-0.0176656085253732+0.0280128532906627i	-0.0282630497917486+0.0116488712834747i	-0.0273775747209605-0.0060989657746488i	-0.0175012596102884-0.0187366985498152i	-0.0038217105132203-0.0231206917414449i	0.0085552424344204-0.0197670771858914i	0.0164895183946815-0.0114285123341497i	0.0190716500511286-0.0012081531009934i	0.0167001027698731+0.0085438549192032i	0.0100903170795685+0.0161481942251722i	0.0001251825141747+0.0199367667479758i	-0.0114432433330623+0.0180658512259661i	-0.0213269759779194+0.0094024810344151i	-0.0251475926716519-0.0049334027288457i
28	-0.0051240687013269+0.0801138446821327i	-0.0486428267781319+0.0638377979739209i	-0.0750025072938932+0.0262966776505122i	-0.0757619385084053-0.0185039750043908i	-0.0523309586671623-0.0549263638751751i	-0.0144768193571896-0.0717618595857094i	0.0243075819193196-0.0657964185847404i	0.05218444994368-0.0417287942016687i	0.0627377163358669-0.0090965738362713i	0.055906324935355+0.0219190222123558i	0.036384548248547+0.0438310835744765i	0.0108563246633028+0.0532140250197717i	-0.0144129297100563+0.0501998159625096i	-0.0347540547936224+0.0370666773908582i	-0.0471093899107884+0.0170105536221596i	-0.0496047502533094-0.0063339060268749i	-0.0414419568080958-0.028799423190785i	-0.0233907333734045-0.0456737632351564i	0.0014855985715186-0.0523703448197034i	0.0276165722276324-0.0458683893812312i	0.0478433105226695-0.0263647444775529i	0.0555116958727187+0.0017979583258027i	0.0470601040634065+0.0307220514847861i	0.0239554269397855+0.0512248996685i	-0.0070905575749135+0.0561084664217881i	-0.0360419273094349+0.0431244331931651i	-0.0530571776510622+0.0162729060043596i	-0.0522525790402855-0.0153237317698659i	-0.0341078897541717-0.0406964474810222i	-0.0054020803769889-0.0511857960452959i	0.0233869801900732-0.0437463244551129i	0.0421588430251133-0.0219902275867673i	0.0450195797147616+0.0054528081480146i	0.0322704177618035+0.028496927092973i	0.0098235148682087+0.0395059902216815i	-0.0135256190094978+0.0359092666860783i	-0.0296487258628865+0.0205848666228841i	-0.0339289065351029+0.0001284192775189i	-0.0263788565223201-0.0179940476515625i	-0.0109099255847456-0.0281122012938236i	0.0065845295831554-0.0278829820862444i	0.0203593291974389-0.0184308722843516i	0.0264077591228318-0.0034591266993083i	0.0232483569453364+0.0120686760306385i	0.0120433973507323+0.0232333567899275i	-0.003727220079293+0.0263106290598712i	-0.0189792489857151+0.0197781002110986i	-0.0282267176807249+0.0050662058384782i	-0.0272794757950836-0.0133120641042584i
29	-0.0067612091830139+0.0888826187330472i	-0.0535660213039982+0.0726319347617282i	-0.0843180523722831+0.0335909361473184i	-0.0893581809867556-0.0156459708088387i	-0.0676967293635662-0.0595541948527527i	-0.0268552738595889-0.0850291560559247i	0.020208866109905-0.0854569280581206i	0.0596721341790801-0.0621909048799248i	0.0811178414381944-0.0232729554043407i	0.0801257190357097+0.01972568810544i	0.0586630950797469+0.0553692343999379i	0.0236412299209453+0.075296779328489i	-0.0154905390317222+0.0757820133750394i	-0.0492204080814436+0.0579036426216471i	-0.0699521586616245+0.0267228739295894i	-0.0733098925578457-0.0100716246846446i	-0.0588187904531001-0.0437562094135994i	-0.0300063110651932-0.0662841408326171i	0.0061537457470158-0.0720180451168246i	0.0405804748757475-0.059229147671784i	0.0641792012378479-0.0309180117761457i	0.0703232934986085+0.0055197239405611i	0.0570149952950209+0.0400065403038895i	0.027893228842375+0.0626041570865404i	-0.0084964595342873+0.0666398638874768i	-0.0411694154967298+0.0510403808016017i	-0.0602038365938157+0.0209153843694274i	-0.060070365450206-0.0139860385755433i	-0.0415371284118638-0.0425108746508029i	-0.0113782063073994-0.0558952503217596i	0.0200544905594732-0.0507126976250307i	0.0424981301648497-0.0298771238739567i	0.0493046016513567-0.0013569724906046i	0.0395259400048323+0.0248516349766777i	0.0178616170365802+0.040298091687266i	-0.0073800001034238+0.0408609044537543i	-0.0274203963395446+0.0277986131043178i	-0.0360372663201633+0.0068481675352022i	-0.0314337841281788-0.0141202863569396i	-0.0164385561922874-0.0279359680521285i	0.0028398346223327-0.0304521852162553i	0.0192937849258422-0.0216754748977058i	0.0272242725719901-0.0054816386828755i	0.024145326381083+0.0118594005657355i	0.0115091508439789+0.0238356758519852i	-0.0058098894950726+0.0258833743601543i	-0.0211256104915909+0.016988335240494i	-0.0282172421252791+0.0001971470058199i	-0.0236176864546907-0.0182181705413326i
30	-0.0124732780651769+0.0969406206407573i	-0.06166394805975+0.0785020173186707i	-0.0946318799956143+0.0365711070466896i	-0.101239520342878-0.016905196756468i	-0.0792648985272224-0.0664257755125142i	-0.0349804630592202-0.0977473383021797i	0.018941871563631-0.102139297241944i	0.067379274465092-0.0787610679050373i	0.0972073341527045-0.0345614574520495i	0.100875733421488+0.018060933750446i	0.0781601433211775+0.0649465559094051i	0.0357936147459565+0.0940476297017074i	-0.0146919132860888+0.0984346886527661i	-0.0601681806339196+0.0777700705628641i	-0.0892723106403721+0.0380544786714145i	-0.0951353596937224-0.010132249213022i	-0.0769154611708201-0.0543903659102935i	-0.0398572003882613-0.0836035416222201i	0.0061067433458572-0.0906917200946106i	0.048905251077474-0.0743809829153239i	0.0774570078357082-0.0395332061299645i	0.0846146851867478+0.0041210240120529i	0.0691275431248029+0.0446038156852692i	0.0360110896246923+0.071015746488511i	-0.0048786445731252+0.0766372979167142i	-0.0417301098591441+0.0608587295216544i	-0.0642893719182449+0.0292905755224193i	-0.0669101536150537-0.0080379352748589i	-0.0501507384790122-0.0398515059683546i	-0.0203857123139386-0.0571500691025492i	0.0124325853893115-0.0559187065277669i	0.0380929594089308-0.0381393953066738i	0.0493896433905488-0.010810187359696i	0.0442397252077587+0.0166292012217746i	0.0259921484699922+0.0355294639314825i	0.0019175945307716+0.0407980972338983i	-0.0195056119255683+0.0322933571421528i	-0.0315172491682879+0.0144608689638346i	-0.031209804559709-0.0055490856135273i	-0.0202025466526675-0.0205460474520304i	-0.0037216369365588-0.0257929432297279i	0.0115047457579018-0.0204934696091548i	0.0197558791790469-0.0078217166204502i	0.0183560548956412+0.0064507700879993i	0.0085533817540199+0.0162110004704942i	-0.0050443777152516+0.0173410105147875i	-0.0162730116783227+0.0093097528606643i	-0.0198238953984692-0.0045601339468657i	-0.0134031628055154-0.0182872574190912i
31	-0.02219551622797+0.101634303713417i	-0.0715556741470001+0.0791531442480272i	-0.103617082294516+0.033898712354705i	-0.10871900185244-0.022355208179066i	-0.0846044312584853-0.0743493933376569i	-0.037207574704274-0.107700310857441i	0.020963739294291-0.113024620114987i	0.0743446974668795-0.0886015727923411i	0.108665660018161-0.040821018457156i	0.114867739490644+0.017655828184729i	0.0914897779583231+0.0714324767916574i	0.044918855107776+0.106568853181262i	-0.012481693936749+0.114260104934926i	-0.0657793640626577+0.0930353567734451i	-0.101451393511295+0.048953165716917i	-0.110871814360225-0.006180966995979i	-0.0924180463458938-0.0580421213002121i	-0.0516952136388715-0.093577869052546i	0.000129124893421-0.104367722179305i	0.0494043798154461-0.0886862715914132i	0.0836571727241046-0.0517529076968901i	0.0948531226761148-0.0041292711754496i	0.0813886612365889+0.0412808028421762i	0.0482849486796197+0.0727932844783374i	0.0055532124639752+0.0830735662963674i	-0.0347813103628741+0.0709591184027553i	-0.0621221580259757+0.0414776797273805i	-0.0702024053031152+0.004095587360142i	-0.0586051663782693-0.0302408349417929i	-0.0324959233548003-0.0523502492343298i	-0.0007162069012436-0.0573581871091721i	0.0271068497532926-0.0457917653645976i	0.043493607665821-0.0229627345740773i	0.0451703681309443+0.0030720943078318i	0.0336580830007704+0.0242416658810874i	0.0143017852475894+0.034965306211735i	-0.0058350152463264+0.0336385152928663i	-0.0204377799424535+0.0226897617299386i	-0.0259239952035474+0.0072989516549198i	-0.0223113065676503-0.00668696482061i	-0.0127588554076996-0.0148653495484445i	-0.0020403676319543-0.0156770955511192i	0.0054329156889862-0.0106447325291927i	0.00729194194394008-0.00343511076557359i	0.00398294654397703+0.00184279255174412i	-0.00162344784070652+0.00242679739589846i	-0.0056054145011565-0.00191961121316949i	-0.00479318664250582-0.00879912578970374i	0.0017182589341244-0.014195598983351i
32	-0.034035319962396+0.100359502939854i	-0.0803369721273244+0.0732684005807577i	-0.108176077702139+0.025845828356549i	-0.109323660313482-0.030327437099662i	-0.08240625052542-0.0808300524390265i	-0.033520608134928-0.112262436429504i	0.025221499845245-0.115927099417122i	0.0788431629603987-0.0902802994810916i	0.113481727901879-0.041452513492325i	0.120095137930621+0.018317564490049i	0.0968732482424862+0.0739035956101814i	0.049701256558922+0.111277901363601i	-0.009432175729585+0.121174778257414i	-0.0656258550862+0.101448135330801i	-0.104974678246482+0.057513970474377i	-0.118140153289866+0.000797751730679i	-0.102642565593317-0.054356112204966i	-0.0632998099496104-0.0944557940225267i	-0.010747555506465-0.110298354045389i	0.0415108717377713-0.0991717330527862i	0.0806962905170432-0.0652785605230988i	0.0980109210102686-0.0183304912666077i	0.0907049827428635+0.029244113796765i	0.0624467227502832+0.065675309868614i	0.0219699363725265+0.0828746496536444i	-0.0195529206021657+0.0783029177394914i	-0.0516291317391579+0.0552315838595271i	-0.0671698652275533+0.0214155803637353i	-0.0640879896544553-0.0133579559193677i	-0.0453964943854792-0.0400848049938552i	-0.0178868323311988-0.0529014647882035i	0.0101260478219514-0.0503485549858182i	0.0312642733504405-0.0352672134569793i	0.0410178774034811-0.0134817109141203i	0.038627817753888+0.0082258749145226i	0.0267659562011198+0.0241703679493081i	0.0102423186769637+0.0312211201288527i	-0.0057467545533588+0.0292832398914175i	-0.017220751606147+0.0207731113508939i	-0.0223709948518097+0.0093899175521152i	-0.0216431327385784-0.0013126081623364i	-0.0170429175625989-0.0090366063056656i	-0.0110257431052373-0.013183636406158i	-0.0054442570362035-0.0145625007677144i	-0.0009596682320652-0.0145775963940227i	0.0028949384140442-0.0142993250350446i	0.0070898782722814-0.0138382613130984i	0.0122359484971167-0.0122968959925925i	0.0179036012954377-0.0083168377884386i
33	-0.0445802083442708+0.0918990627722874i	-0.0845412176495646+0.0614355208222733i	-0.105710649335397+0.014525114804502i	-0.101926235596946-0.037916299292001i	-0.0730920827671571-0.08308013656795i	-0.025450007897575-0.109506762147356i	0.029812666682405-0.110087094541722i	0.0792952940499836-0.0840100318951218i	0.110758290688752-0.037109634801618i	0.116254460839966+0.019509487407391i	0.0941861328149498+0.0722266740050282i	0.049739251256549+0.108324431278115i	-0.006421962552199+0.119177868618674i	-0.060853166951035+0.10238330177823i	-0.100707870866508+0.062282102313925i	-0.116911338046241+0.008765897455677i	-0.106314744388559-0.045296746277785i	-0.0722984537815152-0.0873173265216261i	-0.023712796859628-0.108071585749733i	0.027517082659751-0.103824645684548i	0.0694574206859749-0.0769879659025132i	0.0930878578992102-0.0352021189613267i	0.0943361948173774+0.0108442763492467i	0.0747499085604909+0.0502324887007624i	0.040710724183214+0.0745064953200757i	0.0014871786339836+0.0795544085591852i	-0.0332912386711201+0.0662483711671636i	-0.0560403879858533+0.0397702101216377i	-0.062892344543083+0.0079048433068669i	-0.0542594001793385-0.0211628723861913i	-0.0342481229008567-0.0409240492737903i	-0.0091945487402289-0.0479617118184233i	0.0141965656484786-0.042405414238117i	0.0305685426781183-0.0274175600073563i	0.0370470364406816-0.0079714476148827i	0.0335686897240092+0.0106548290844285i	0.0224360860930988+0.0242217626324639i	0.0073446998869427+0.0303729154798902i	-0.0077602656944823+0.028839859132308i	-0.0196514161308235+0.0210766363313719i	-0.0263823625982498+0.0095485316921705i	-0.0273878853230586-0.003041742624861i	-0.0232212230130066-0.0143524626431229i	-0.0151229054919525-0.0227061440969537i	-0.0046204746821414-0.0271160026328658i	0.006715251803055-0.0271569609575103i	0.0173442935232762-0.022833844597623i	0.0257484454028402-0.014553904435807i	0.0304686617737397-0.0032151872241646i
34	-0.0501420803126773+0.0771379340880252i	-0.0815032542512795+0.0460695093165739i	-0.0951574585788888+0.0031101647961559i	-0.0871377206530134-0.0421412532182465i	-0.0584888782729863-0.0791299118239385i	-0.0152158161715775-0.0988744229911651i	0.0329998580359009-0.096200517113697i	0.0750319353739507-0.0711046516253201i	0.100955100968711-0.028880103814185i	0.104449544079623+0.021053414838775i	0.0843599816863384+0.067345517740994i	0.0450118964333319+0.0994008052925896i	-0.00479994226179+0.109890906278861i	-0.0539002589228541+0.0964721152544897i	-0.0913785403413797+0.062290221125943i	-0.109134980718521+0.015162442343406i	-0.103705627675645-0.034340810663843i	-0.07693754452469-0.0754212960427916i	-0.0353820881766109-0.0995535119414006i	0.011402883559605-0.102354003376848i	0.0531871517523411-0.084391355894379i	0.0814450262812105-0.0507889960040671i	0.0911986110978072-0.0097785757397309i	0.0819131834327063+0.0293871273825235i	0.0572885992740448+0.0586183912176851i	0.024073109480824+0.0727370891555025i	-0.0097416181152177+0.0704014295927976i	-0.0368599644016728+0.0540512387373047i	-0.0522783928328062+0.0289723103296457i	-0.0541867735895341+0.0017867520537548i	-0.0440279302222757-0.0212113814947842i	-0.0257902377245419-0.0354602243058191i	-0.0047883084132901-0.0389678173921762i	0.0137172933235762-0.0324513075037335i	0.0257143769001539-0.0188322646479919i	0.0291914127105456-0.0022918767946522i	0.0243343281576762+0.0128328044870296i	0.0132041124509262+0.0230348108398073i	-0.0009519284004746+0.0263011410130372i	-0.0145440765568944+0.0223604409277543i	-0.0244324787970945+0.012532194519788i	-0.0285141426398591-0.0007210311510751i	-0.0260277067334456-0.0143966076823162i	-0.0175729175579252-0.0255712985468994i	-0.0048939523288864-0.0319305518183807i	0.0095002556552177-0.0321436382084862i	0.0228043982637815-0.0260572379299223i	0.0324091363923316-0.0147028124714782i	0.036360802240393-0.0001240312097064i
35	-0.0480763973631159+0.058667870133847i	-0.070188235372734+0.0304257883666409i	-0.0771178759775172-0.0053638608776677i	-0.0667726600161148-0.0409441734871685i	-0.0408792341449419-0.0683100896380569i	-0.0047320809243451-0.081027718301774i	0.0338945636664255-0.0757534330361502i	0.0664417968629245-0.0530843167117369i	0.0854857682278124-0.0175214214311478i	0.0864365335319942+0.0234652892954514i	0.0686149039273947+0.0610669569427694i	0.0354488864000479+0.0870891006903577i	-0.0062617406404625+0.0957765909293129i	-0.0478437242500018+0.0850878021402152i	-0.0806629004741315+0.0571264106592268i	-0.0980076804932572+0.0176397087489526i	-0.0965127758758312-0.0252875991194027i	-0.0768079835768058-0.0630294728984463i	-0.0432650857747297-0.0882832370773358i	-0.0029293221514515-0.0965781782260304i	0.0360920982954702-0.0871008009619562i	0.066397496541538-0.0626808579203137i	0.0828091812531917-0.0289831265295122i	0.0833161336096563+0.0068695348021729i	0.0692652343978098+0.0378985321946192i	0.044808775284084+0.0587237916104447i	0.0157858218912261+0.0665557918681776i	-0.0116685499628491+0.061540004602571i	-0.0324530569357547+0.0464308050873334i	-0.0434776481854252+0.025726713249416i	-0.0441030632115951+0.0045098053031929i	-0.0359963354628769-0.0127231538605069i	-0.0224928580992431-0.0229762418664583i	-0.0076579606296999-0.0252384559031002i	0.0047114956381694-0.0204737493042725i	0.0119172160932128-0.011171661798684i	0.0128552437894313-0.0006049139959275i	0.00810343481217853+0.0080112070331138i	-0.000375964246018+0.0122630625889512i	-0.009814800256744+0.0110342684708907i	-0.0173463259898783+0.0046700713342088i	-0.0206784477150619-0.0051939326659375i	-0.0185937963793941-0.0160736766293536i	-0.0111859585399734-0.0252357392618947i	0.0001984806893609-0.0303192911247029i	0.0132828065100861-0.0298526026022358i	0.0253698242373413-0.0235645436957664i	0.0339287033259872-0.0124355508922498i	0.037138625581665+0.0015161929980288i
36	-0.0373409338744225+0.0397073142334284i	-0.0510692219174155+0.0174809717539986i	-0.0531811986197435-0.0087999776855929i	-0.04290368832777-0.033452564931751i	-0.0221241060140339-0.0509558406472645i	0.0049261090409512-0.0571511696259465i	0.0325091723031766-0.0501853227933975i	0.0545709160982442-0.0309805411843606i	0.0660306315375898-0.003115687620806i	0.0638902273738815+0.0278685668725991i	0.0479171559908619+0.0555990917030506i	0.0207467330399692+0.0741943397945675i	-0.0126235236241222+0.0794979786974864i	-0.0458410386927181+0.0699556885534705i	-0.0724902617406582+0.0469472134017139i	-0.0873920317936059+0.014505973799181i	-0.0876339774499678-0.0215072537666371i	-0.0731185368636658-0.0545926181392591i	-0.0465241103221173-0.0789030910228311i	-0.0127041992876596-0.0903662288345935i	0.022330619753847-0.0874074702365497i	0.052619115442043-0.0711406987705846i	0.0733851098210404-0.045011543685522i	0.0818711669024027-0.0139963850128946i	0.0777159313941126+0.0164509210973467i	0.0628272016593186+0.0414703987013042i	0.0408132745830721+0.0576626448799339i	0.0161247448669829+0.0635873852035619i	-0.0068908061057205+0.0598212045668503i	-0.024816368854057+0.0486017125143354i	-0.0357128821696745+0.0331716583464317i	-0.0392984397609496+0.0169910091273007i	-0.0367587451672482+0.002998219701666i	-0.03026819745419-0.006925641183782i	-0.0223564887816117-0.0121950227321912i	-0.0152765243348837-0.0134397035012789i	-0.0105142906488795-0.0121578101829103i	-0.0085365589806847-0.0102078367775827i	-0.00881045578389149-0.00927158649282706i	-0.0100649884286362-0.0104147357162261i	-0.0107126838142686-0.0138390076992566i	-0.0093198301502951-0.0188691623896455i	-0.0050110128863954-0.0241615988088927i	0.0022837563520538-0.0280719054514386i	0.0117896711401151-0.0290862989113617i	0.0220558565252184-0.02621238155762i	0.0312850220199273-0.0192387325137025i	0.0377419060589997-0.0088063427965148i	0.0401429144257366+0.0037201384450147i
37	-0.0181763728752054+0.0231545375405624i	-0.0253870374629907+0.009369274981818i	-0.0250491483299897-0.0060898218759426i	-0.0171393731027651-0.0195595908809498i	-0.00329659931934-0.0276945558727708i	0.0134651967396728-0.0281847467033418i	0.0293398371016092-0.0202822770031676i	0.0404954653703942-0.0050214142198407i	0.0438711171590344+0.0149220770364201i	0.0378398400436672+0.0357125555791576i	0.0225993011454875+0.0530860541212508i	0.0002049233531783+0.0631874979804913i	-0.0257668508381073+0.0633457508531338i	-0.0508618854930629+0.05262997414355i	-0.0705722551172397+0.03207472920176i	-0.081178214972887+0.004528458448741i	-0.0804430150525726-0.0258438802990732i	-0.0680266251429275-0.0543043081910975i	-0.0455426397493126-0.0763843428164349i	-0.0162550179032093-0.0886630839061794i	0.0155175823071674-0.0893347318667296i	0.0451670575086435-0.0784657691969379i	0.0685797482579435-0.0579067893662742i	0.0827915466226988-0.0308929296709707i	0.0863998431444101-0.0014255758470808i	0.0796721492923391+0.0264351780739789i	0.0643542313091988+0.0492293172047793i	0.0432388027815331+0.0645887879932096i	0.0195974910104306+0.0714865690450944i	-0.0034035867603246+0.0702213390261011i	-0.02319261921278+0.0621703280046083i	-0.0381037459382743+0.0493856649980744i	-0.0474744845532188+0.034132772579515i	-0.0515397158081214+0.0184698592480787i	-0.0511737675002791+0.0039472131189328i	-0.0475577363176058-0.0085299592482999i	-0.041855485439568-0.0186720914276388i	-0.0349691724435364-0.0266431780855273i	-0.0274182173000786-0.0328255827956727i	-0.0193516231621076-0.0375807353280544i	-0.0106707833013719-0.0410674515408923i	-0.0012156731216764-0.0431587239044993i	0.0090435376033313-0.043469282046817i	0.0198634845930599-0.0414772515989778i	0.0306705869919857-0.0367006629036934i	0.0406028306656806-0.0288782600615086i	0.0486371638065952-0.018105987154753i	0.0537681864175562-0.0048944158403306i	0.0551924797112321+0.0098658136441869i
38	0.0086193626535895+0.0112924669856799i	0.00559465704965885+0.00754833746149249i	0.00599117027489817+0.00343086877487375i	0.00953786664744332+0.0008170717087182i	0.0150881549321529+0.0012769931145693i	0.0208328962161303+0.0057001675431919i	0.0246621062911481+0.0140471265273475i	0.0246081659152326+0.0252809814673403i	0.019284969968615+0.0375000329759403i	0.0082355946364589+0.0482532297684607i	-0.0078835314408612+0.0549838313570141i	-0.0273240573892177+0.0555201455886485i	-0.0474761613119246+0.0485211240813844i	-0.0652715292911141+0.0337912709735999i	-0.0776890716394793+0.0124025704055963i	-0.0822734406310494-0.013403531842822i	-0.0775733248560768-0.0405205390542627i	-0.0634209585787452-0.0654363212149946i	-0.0410033239735686-0.0847682629313564i	-0.0127133437732541-0.0957820958475913i	0.0181914337318566-0.0968068302986308i	0.0480620387006623-0.0874785764410133i	0.0733815767206588-0.0687779614856796i	0.0912520544489989-0.0428628508534508i	0.0997681062506547-0.0127329978973404i	0.0982248372771528+0.018210342880256i	0.0871385633870171+0.0466333323898328i	0.0680923054561873+0.0696916185814696i	0.0434462003103974+0.0853446529566047i	0.0159716103810846+0.0925253714806435i	-0.0115260013127209+0.091156615837565i	-0.0365364372627034+0.0820324317962604i	-0.0570834037340728+0.0666027242593594i	-0.0718512827312042+0.0467104823953809i	-0.0802016460481389+0.0243309538181347i	-0.082100221961702+0.0013530101908693i	-0.0779871631966818-0.0205724741290482i	-0.0686271324247206-0.040110147494586i	-0.0549713590806441-0.0562526042249936i	-0.0380535176469428-0.0682879728916779i	-0.0189281411575426-0.0757476945963867i	0.0013523519258581-0.078357695360491i	0.0217352841439451-0.0760091749361547i	0.0411576455554438-0.0687555028386556i	0.0585450862175946-0.0568319673770805i	0.0728315955953743-0.0406877446862512i	0.0830039872638451-0.0210159319555167i	0.0881676928308706+0.0012318481213806i	0.0876246230099902+0.0248557061793044i
39	0.0421812270567897+0.0061724913240532i	0.0408045829720813+0.0134417234249319i	0.0389146566568013+0.020701342451955i	0.0362635822075046+0.0283351399241271i	0.032313359069314+0.0365172369441804i	0.0263662285079958+0.0450696837932019i	0.0177538699135085+0.0533911370373918i	0.0060495202352263+0.0604780196638837i	-0.0087395790543827+0.0650423695073638i	-0.0260407917792267+0.0657118260133309i	-0.044677991230276+0.0612804047330888i	-0.0629433922333713+0.0509670861743611i	-0.0787766095852915+0.0346351179296415i	-0.0900286500959462+0.0129292543864722i	-0.0947722737560154-0.0126996604389374i	-0.0916102129847383-0.0400953762720624i	-0.0799309897699096-0.0666141351688922i	-0.0600689107579106-0.0894320228066848i	-0.033339096754072-0.105898695094418i	-0.001937643844408-0.113886125447052i	0.031282101694976-0.112081142486673i	0.063127192779477-0.100178919309378i	0.0904327512727652-0.078949662517141i	0.110429016408496-0.050169850740695i	0.121058445608378-0.016429217166147i	0.12120234749502+0.019157995306808i	0.110791018829203+0.053296815108267i	0.0907888763596521+0.0828643081545209i	0.063063630912056+0.105227099114641i	0.030163371681165+0.118487566362406i	-0.004964571006681+0.121635264507556i	-0.039275024123792+0.114594829105227i	-0.0699104783588624+0.0981758615591159i	-0.0944412600107188+0.0739419093408704i	-0.111040839419921+0.044023178136329i	-0.1185878408147+0.010900449835623i	-0.116696648923927-0.022813876933913i	-0.105686549949929-0.054576657317037i	-0.086504211328292-0.0820827253064857i	-0.060615816428525-0.103394746417136i	-0.029883779892768-0.117033874295077i	0.003560423437663-0.12203543334048i	0.037440075162232-0.117976126909i	0.069450564427397-0.104979377459206i	0.0973703038077302-0.0837038369702009i	0.11916691583093-0.055317588667968i	0.133100498572932-0.021457868960871i	0.137824515605807+0.015826057491543i	0.132482643822452+0.054150464838241i
40	0.081329442355731+0.0101895058588295i	0.0788027135398219+0.0289276199049394i	0.0721479012579999+0.0471792811507041i	0.0613666029754125+0.0641175219787247i	0.0465927459016685+0.0788440251371625i	0.0281476469717448+0.090396758965005i	0.0066009762567852+0.0977891903398014i	-0.017178345752685+0.100084469634603i	-0.0419983222597722+0.0965004777531309i	-0.0663618175682077+0.0865340545457472i	-0.0885354665355716+0.0700865241059216i	-0.106670881583506+0.047569054449107i	-0.118970442244817+0.019966287540467i	-0.123881265051546-0.011159672917763i	-0.120294138538326-0.043735789003286i	-0.107720535670878-0.075316538344911i	-0.086421071940612-0.103285208406017i	-0.057463127017308-0.125099079376257i	-0.02269329596634-0.138551841717946i	0.015379198954734-0.142022337713746i	0.053780517826438-0.134678642082737i	0.089333173763127-0.116610706199859i	0.118952880257411-0.088872733008096i	0.139949015891919-0.053427017656068i	0.150295427868648-0.012992700809545i	0.148841517237641+0.029185879535108i	0.135440483462937+0.069627287518847i	0.110981219258754+0.104927464035395i	0.077321276312997+0.13206818194159i	0.037129100223473+0.148688679737278i	-0.006346992408241+0.153294734771635i	-0.049558894985429+0.14538709265652i	-0.088960083141907+0.125500265931405i	-0.121300234265943+0.095152019826561i	-0.143887743240608+0.056712250259625i	-0.154799772415712+0.013206560650079i	-0.153025873706889-0.031925856381129i	-0.138538091971747-0.075098564303311i	-0.11228695484283-0.112847351915771i	-0.076128234038993-0.14208384489799i	-0.03268945593776-0.160317539932792i	0.014812244582825-0.1658343062244i	0.062788038339407-0.157823115880925i	0.10751789603284-0.136446049193786i	0.14540076592839-0.102849295116799i	0.17320203334424-0.059114957073482i	0.188286269031407-0.008155170947061i	0.188823461156977+0.046448362821851i	0.173956935119635+0.100654525790491i
41	0.123681094627955+0.026008468208858i	0.116852816869035+0.055935315244165i	0.102750449050877+0.084079280049268i	0.08181309556195+0.108676004779307i	0.054904449284066+0.128053899132351i	0.023301199624726+0.140735288445784i	-0.011342615039786+0.145540776591246i	-0.04705897420107+0.141690910176206i	-0.081658997607238+0.128897070017953i	-0.112855178328181+0.10743190747451i	-0.138408579725508+0.078169052842964i	-0.156292952503854+0.042582605159851i	-0.164863998969091+0.002699235216765i	-0.163019068448555-0.039000470716122i	-0.15033098531876-0.07972984416362i	-0.127139923845219-0.116585981287554i	-0.094589466268621-0.14676891853675i	-0.054597156371205-0.16781273697164i	-0.009755653961577-0.177807984640651i	0.036832577991173-0.175593647790836i	0.081777024541447-0.16089810432107i	0.12166075220397-0.134412074975122i	0.153320220112464-0.097782263902605i	0.174118460627846-0.053521591626823i	0.182186196034596-0.004839906762881i	0.176607455131529+0.044593053176203i	0.157530707981098+0.090933765301723i	0.126192998582108+0.130476211449867i	0.084852348544203+0.159961566296859i	0.036632017267417+0.176859156114294i	-0.014711813111983+0.179593796972373i	-0.065080490875068+0.167699159620111i	-0.110357927267987+0.141883147150137i	-0.146743696869989+0.103998751811777i	-0.171067089430043+0.056921747607492i	-0.181056679885476+0.00434415756182i	-0.175543685373553-0.049500921315464i	-0.154582674051283-0.100162333777646i	-0.119479562569233-0.143317443037708i	-0.072723740897799-0.175116388655483i	-0.017828076353643-0.192498402345931i	0.040912976931707-0.193456523534261i	0.098731260590891-0.177230496924193i	0.150738270810193-0.144412271487277i	0.192300108300301-0.096954062236494i	0.219408126778039-0.038075097408072i	0.229018816545894+0.027930319371584i	0.219337375941633+0.095974218406457i	0.190021857719612+0.160530249118726i
42	0.165053849598622+0.055317773522063i	0.150695882682208+0.094977087926421i	0.126651800267065+0.130803820829849i	0.093953523604379+0.160401300942296i	0.054232145193061+0.1816486440547i	0.009645940819714+0.192851929685994i	-0.03723018411038+0.192877415211322i	-0.083549689785143+0.181256772220286i	-0.126367029056277+0.158255123727118i	-0.162828495079484+0.124894215038572i	-0.190369593659719+0.08292539294487i	-0.206905535463054+0.034750146175887i	-0.211000564910682-0.016710368082659i	-0.202002011973564-0.06819135735566i	-0.180126314398117-0.116296462689783i	-0.146486851810017-0.157732602460046i	-0.103057175986111-0.189551320364894i	-0.052567898027847-0.20937845245417i	0.001659235034443-0.215613409187803i	0.055931110727496-0.207580433461061i	0.106442810073712-0.185616889167076i	0.149558641293565-0.151087841359599i	0.182093379406901-0.106321632083254i	0.201571150749362-0.054467417329379i	0.206439995185829+0.000717813863013i	0.196222670891547+0.055138948760498i	0.171588606565108+0.104669999811518i	0.134337747346544+0.14547569714694i	0.08729392637829+0.174322026965237i	0.034112757203681+0.188850180527015i	-0.020983740810836+0.187790384224259i	-0.073527124488483+0.171096120114837i	-0.119153345004543+0.139985028803058i	-0.153957312969509+0.096879869739242i	-0.174822908291881+0.045250741470446i	-0.17970116426981-0.010632285394927i	-0.167812590134886-0.066019531035828i	-0.139754818518954-0.116052142459295i	-0.097503603937809-0.156154968781851i	-0.044303161622843-0.182421541959598i	0.015549656533942-0.191960385793995i	0.077014423804146-0.183173772663871i	0.134688788523716-0.155944202508525i	0.183235627093258-0.111710051769729i	0.217823978481805-0.053419647033841i	0.234549601721921+0.014638047181091i	0.230801026627536+0.087118474886764i	0.205539572460146+0.158005289476723i	0.159466929528116+0.22106742009858i
43	0.20052096465647+0.096994101342361i	0.176163271119136+0.143608819538199i	0.140745989935877+0.183876172899387i	0.095961636197866+0.215124026922805i	0.044158643604679+0.235137306754365i	-0.011782709527627+0.242321237327178i	-0.068615516448746+0.235830916447167i	-0.122923511890887+0.215656715889494i	-0.171338582666814+0.1826574355393i	-0.210764621858289+0.138536287530218i	-0.238592583270427+0.085758495505253i	-0.252891339761987+0.027413336625315i	-0.252559785736843-0.0329724370387i	-0.237427573871098-0.091658983565155i	-0.208294879146009-0.144941410133653i	-0.166905492175791-0.18940480733871i	-0.115852127147266-0.222168199997032i	-0.058417782708068-0.241099188946339i	0.001638042287268-0.244982286401918i	0.060334890135043-0.23362654785336i	0.113751432318687-0.207901962045783i	0.158310186687131-0.169698952085528i	0.191045638551762-0.121810939807832i	0.209834819941848-0.067745827477788i	0.213571336719932-0.011478000694874i	0.202267361341589+0.042842415553795i	0.177073031683733+0.091202254582683i	0.140208690038781+0.130036553810752i	0.094812032740649+0.156514061911742i	0.044709017504477+0.168773725856629i	-0.005876245701316+0.166091776543259i	-0.052651944315056+0.148963681090708i	-0.091604635175942+0.11909133425478i	-0.119333972534194+0.079272995895803i	-0.133348929914115+0.033201119818302i	-0.132300314168156-0.014819227214232i	-0.116128422638364-0.060211795397187i	-0.0861106051398505-0.0985052754969715i	-0.044800870217088-0.12571513358597i	0.004138003985731-0.138700493814338i	0.056200750077571-0.135466098306551i	0.106386884000828-0.115382486318121i	0.149604298305045-0.079302928253247i	0.18109887672001-0.029562997966385i	0.196876368379177+0.030142525443409i	0.194081837879303+0.095001099325321i	0.171303817406593+0.159428138664653i	0.128774815360569+0.217493884536346i	0.068446852718507+0.263400643179039i
44	0.227610971915632+0.14690128745952i	0.192467845009386+0.197172944658208i	0.146001942750014+0.238665812681635i	0.090475415112125+0.268781260962758i	0.028757243756542+0.285516162352313i	-0.035835771184515+0.287606818032241i	-0.099732629872145+0.274630028180335i	-0.159324741284794+0.247052885901373i	-0.211191832290843+0.206226030778472i	-0.252322254980512+0.154318773763199i	-0.280312567740188+0.094198462606809i	-0.293532100831412+0.029260428631405i	-0.29124010394904-0.03678144286189i	-0.273645928444834-0.100130325443151i	-0.241906362129205-0.157152710466333i	-0.198058482850116-0.204618448364754i	-0.14489094572886-0.239917546961959i	-0.085761147515344-0.261237773049382i	-0.024369883683816-0.267689388304167i	0.035491397866714-0.259366736185004i	0.090203131385143-0.237340681124025i	0.136571040846056-0.203580804692963i	0.172051569986592-0.160811443398104i	0.194931970822134-0.112310728737739i	0.204450545521669-0.06166637047165i	0.200846609726804-0.012505635959973i	0.185334773198396+0.031780501713355i	0.160003769608193+0.068297992886113i	0.127645900977446+0.094874567339307i	0.091528748513855+0.11023038427829i	0.05512569384129+0.114079678739351i	0.021825580151191+0.107153540436681i	-0.0053558228662611+0.0911398607092301i	-0.0240392490167488+0.0685429254969059i	-0.0326981413457772+0.0424716315703909i	-0.0308085001988637+0.0163713474910035i	-0.0189178697756349-0.0062804690491435i	0.0013750647442371-0.0222910954138412i	0.0275318933196031-0.0290560711996453i	0.0562712127351354-0.0248237378069398i	0.0838378043558517-0.0088972145169762i	0.106324946851473+0.018245662375339i	0.120025389682164+0.054928062234207i	0.121783099065809+0.098351966957088i	0.109316574665533+0.144776446581056i	0.081485521185899+0.189786523783268i	0.038475967552134+0.228634911130182i	-0.018115605235967+0.256632146367207i	-0.08531128192285+0.269555562456391i
45	0.249031611111998+0.201834566843586i	0.203828657108945+0.2535921347226i	0.147736993379603+0.294726310788807i	0.08335166771709+0.322918691891668i	0.013766817981292+0.336503790345749i	-0.057592239524348+0.334577470381471i	-0.127160639402545+0.317061505594243i	-0.191437712986282+0.284719052361104i	-0.247190108079588+0.239118927907561i	-0.291641229044176+0.1825499241592i	-0.322634516472333+0.117889755783682i	-0.338759535234842+0.048436397718083i	-0.339432095970148-0.022287716035979i	-0.324922567339162-0.090746092409896i	-0.296329959867191-0.153599387995535i	-0.255503049251828-0.207903321709632i	-0.204913501792997-0.251279861335381i	-0.147489400684026-0.282049902076547i	-0.086420491528906-0.299318188948696i	-0.024948639019972-0.303004497478428i	0.033841768892681-0.293818862382115i	0.087218538717483-0.273182669009546i	0.132967483237046-0.243101406249941i	0.169517266037328-0.205998523475132i	0.196014132335644-0.164522853693014i	0.212341052147334-0.12134421296994i	0.219079976003169-0.078952872146683i	0.21742027578436-0.039478504885201i	0.209020683835236-0.004542916271587i	0.195835820357185+0.024841589281585i	0.179921403765229+0.048319780080042i	0.163234211280035+0.066182782856833i	0.14744360835442+0.079299502894764i	0.133770894854773+0.088995348037842i	0.122870822476513+0.09688790422161i	0.11476652508651+0.104693052422186i	0.108844975321368+0.114017893998905i	0.10391522903375+0.126158497453432i	0.098326505292034+0.141920715951238i	0.090137978110921+0.161481077770502i	0.077327444441033+0.184302062534583i	0.058022179081356+0.209112102708912i	0.030732636929519+0.233955659468674i	-0.005431519610863+0.256313074051518i	-0.050583147410053+0.273284017034094i	-0.10393508016504+0.281822711892252i	-0.163747627339092+0.279008159916524i	-0.227355421579314+0.262328769167387i	-0.291276922601259+0.229958447034891i
46	0.26963073929022+0.265839969519424i	0.214629946026321+0.318964755227814i	0.149160694246496+0.360159568011036i	0.075923442564388+0.387366177804546i	-0.001979404379693+0.399160373433681i	-0.081196881196227+0.394829325989121i	-0.158297325026163+0.374410948988823i	-0.229941124062418+0.338692688375211i	-0.293048352286076+0.289169631995896i	-0.344951521317327+0.227964331785264i	-0.383524545016931+0.157713116194828i	-0.407280466907326+0.081425772918309i	-0.415432457519086+0.002327155210162i	-0.407914924146421-0.076309612215005i	-0.385364135454123-0.151328165380131i	-0.349060374734319-0.219842202088621i	-0.300836117603826-0.279367950979499i	-0.242956907037147-0.327928199276857i	-0.17798331343459-0.364122286475346i	-0.108623492620082-0.38715887480148i	-0.037586303218817-0.396850928958629i	0.032555322433578-0.393574989062018i	0.099482030018813-0.378199307511784i	0.161219601751222-0.351987556920815i	0.216199437035665-0.316486438732851i	0.263285468796106-0.273406502940131i	0.301767706752297-0.22450574661291i	0.331325251120842-0.171485064763106i	0.351964039214028-0.115903410748145i	0.363936578948976-0.059118671144859i	0.367652321933115-0.002257909770128i	0.363588011697592+0.053782032063059i	0.352207240428312+0.108305366369815i	0.333897551439078+0.160764064095663i	0.308931789178775+0.210687195622343i	0.277458139406833+0.257601441368669i	0.239520589002641+0.30095237715383i	0.195108579881234+0.340036390171653i	0.144231674012905+0.373952463958004i	0.087012335036107+0.401581602942408i	0.02378770450289+0.421599437203017i	-0.044790284251913+0.432524709535221i	-0.117667793472631+0.432803109377937i	-0.193326038555534+0.420922532378604i	-0.269752137374582+0.395552584366002i	-0.344451499808543+0.355698290431698i	-0.414506435956829+0.300855770284374i	-0.476682093411986+0.23115631584617i	-0.527576923561234+0.147485012431625i
47	0.286526064720935+0.35096624436956i	0.219202238593946+0.405763211819921i	0.141488736585811+0.447150402093258i	0.056158375716625+0.473183414298473i	-0.033659930802518+0.482512108453389i	-0.124612805524198+0.474443396297674i	-0.213264347301763+0.4489740083015i	-0.296241357695548+0.406791791730925i	-0.370374713400688+0.34924577227912i	-0.432830035482119+0.278286864441766i	-0.481221485900446+0.196382642996671i	-0.513703546820084+0.106410896765671i	-0.529036942332846+0.011537697347812i	-0.526626361138885-0.084913629834064i	-0.506529235410651-0.1795959829828i	-0.46943642245007-0.269267901346074i	-0.416627119754591-0.350912939892379i	-0.349901626762926-0.421843886132322i	-0.271496568635456-0.479787846946158i	-0.1839878601423-0.522949566793977i	-0.090186976988758-0.550051765546875i	0.006963989164987-0.560352701850072i	0.104493466220138-0.553642476056464i	0.199493464626569-0.530220694635856i	0.289201309711439-0.490858951338764i	0.371067944873128-0.436752087220913i	0.442811923179387-0.369462346134444i	0.502459375703677-0.29086034709417i	0.548371273704224-0.203066281048246i	0.579260104242331-0.108393964183195i	0.594198590286756-0.009299421937956i	0.592623267031956+0.091665368001235i	0.574335565056175+0.191893976599645i	0.53950256722952+0.288763585115239i	0.488658848382475+0.379671627592122i	0.422709849039104+0.462073450315068i	0.342936171809583+0.533523500504254i	0.25099712918793+0.591722269559239i	0.148930926749128+0.634570575070677i	0.039148143324331+0.660231812515148i	-0.075585237435606+0.667201614728375i	-0.19217901158702+0.654383023706075i	-0.307267519505096+0.621163922883031i	-0.417278520511203+0.567492226873778i	-0.518523474850391+0.493943307913853i	-0.60730896800153+0.401773471627173i	-0.68006722222185+0.292953076225319i	-0.733501751395082+0.170173185918522i	-0.76474237485045+0.036820491216142i
48	0.281306539583647+0.466481826108305i	0.196589505568139+0.520057527433323i	0.101791200834872+0.557844086924409i	-0.000067587160931+0.577971996955732i	-0.105626594994544+0.579165026760874i	-0.211305643308784+0.560799824757724i	-0.31343406010136+0.522940820972854i	-0.408384744045108+0.466348980979746i	-0.492707491295238+0.3924640911401i	-0.563256304342123+0.303361377910474i	-0.617305734277676+0.201684325950085i	-0.65265185501855+0.090556509888935i	-0.667694195273622-0.026523950324609i	-0.661495818424776-0.145803093787328i	-0.633819693276123-0.263398368994401i	-0.585140488434926-0.375429638135465i	-0.516631899139611-0.478149179892515i	-0.430130530604772-0.568066171197378i	-0.328078175899416-0.64206153762884i	-0.213445007297293-0.697489610588629i	-0.089636726595436-0.732263677591095i	0.039610918089601-0.7449232180141i	0.170346643133085-0.734681339209854i	0.298523515929375-0.701451629223328i	0.420120651886845-0.645854290824591i	0.531263349695646-0.569201993439836i	0.628338562180357-0.473466360398828i	0.708102915173805-0.361226393882618i	0.767780818719657-0.235600433458637i	0.805150539212089-0.100163458541669i	0.818616400155947+0.041148300976979i	0.807265543540656+0.184143366187673i	0.770907912602684+0.324489442853602i	0.710098317820212+0.457834001759489i	0.626139636675319+0.579928592519021i	0.521066395042674+0.686754318835184i	0.397608208206075+0.77464571261699i	0.259132846884041+0.840410030930896i	0.10956905976242+0.881438781957139i	-0.046690255621237+0.895808090879138i	-0.20490338047526+0.88236437747682i	-0.360111789512438+0.84079177147635i	-0.507286302893375+0.771657777262778i	-0.64148403505163+0.676433950972473i	-0.758011998632796+0.557488797772567i	-0.852592459512997+0.41805075219031i	-0.921524472997215+0.262139972891323i	-0.96183552209803+0.094468752670196i	-0.971416885146473-0.079688415032791i
49	0.225984623364715+0.60308389522682i	0.120140004538168+0.647101532761865i	0.005880855859738+0.672184136137336i	-0.113342364367581+0.676748516923229i	-0.233786318299201+0.659851515205516i	-0.351535539402189+0.62124301257733i	-0.46263247553566+0.561395796113231i	-0.563212320185898+0.481510728467051i	-0.649637895268814+0.38349656731228i	-0.718629793505952+0.269924692950084i	-0.76738711080658+0.143959910405475i	-0.793694392858176+0.009269357153331i	-0.796010872067362-0.130087662263354i	-0.77353866206927-0.269785406253949i	-0.726267283402933-0.405368921449258i	-0.654992688230027-0.532398276981331i	-0.561309804497261-0.646595060535269i	-0.447578500128982-0.743986289419647i	-0.316863745450092-0.821040951555888i	-0.172851598328772-0.874794608269112i	-0.019743425186764-0.902957852358528i	0.137868521065718-0.904004906341315i	0.29514043737227-0.877239249012799i	0.447127000223499-0.822833853270504i	0.588937502671332-0.741844382809099i	0.715893282059462-0.636194507457134i	0.823681529678978-0.508633334243299i	0.90850062033304-0.362665791894791i	0.967192283199513-0.202457629367326i	0.997356250554528-0.03271747420845i	0.997443460780764+0.141440874792407i	0.966824447546861+0.31465209184093i	0.905830207129649+0.481464512969818i	0.815763587684393+0.636512020148512i	0.698880072986753+0.774687435150296i	0.558337721768242+0.891312035335769i	0.398116952929329+0.982295746514117i	0.22291181489051+1.04428266574066i	0.03799531991993+1.0747768260159i	-0.15093766508327+1.07224353872428i	-0.33794562969517+1.03618223751962i	-0.51702863152983+0.967167493552841i	-0.68232376793264+0.866855765162481i	-0.82830167941658+0.737956467954547i	-0.949957547291968+0.584167079643049i	-1.04298994236867+0.41007319765387i	-1.10396099933648+0.22101570971125i	-1.13043174557812+0.02292847644402i	-1.12106700878528-0.17784888569915i
50	0.102512083553431+0.727799528394504i	-0.022032971389069+0.750556240677744i	-0.151277390328335+0.751636500086111i	-0.281388407726891+0.73010944925823i	-0.40835408672556+0.685731970635655i	-0.528108412020488+0.618982359026281i	-0.636662559003843+0.531070958389892i	-0.730238050429288+0.423926663111382i	-0.805397324124205+0.300158989970008i	-0.859167200102621+0.162996262875777i	-0.88915085700506+0.016201289201963i	-0.893624204742113-0.136033285227786i	-0.87161296567974-0.289207004509174i	-0.822947338526022-0.438647409861963i	-0.748291800238726-0.579655463482316i	-0.649148380450603-0.70765599904868i	-0.527832595206974-0.818348327724445i	-0.387422124583289-0.907852005985349i	-0.231679232523949-0.972842814540431i	-0.0649488266778-1.01067420738818i	0.10796508911955-1.01947986253377i	0.281941035878578-0.998253491582766i	0.451695539767015-0.946902729703387i	0.611947702066387-0.866274711013108i	0.757587679292729-0.758151813875849i	0.883843645912294-0.625217009039836i	0.986441737085733-0.470989231498211i	1.06175357300884-0.29973019312078i	1.10692625017024-0.11632502532206i	1.1199901430322+0.07385994278123i	1.09994048144575+0.26513813613743i	1.04678943828745+0.45167756780527i	0.96158635702092+0.627684136717789i	0.846404744228576+0.787587564104934i	0.70429571778415+0.926223919083385i	0.53920870425193+1.03900865390699i	0.35588128407588+1.12209424024523i	0.15970115371344+1.17250686978494i	-0.04345582648521+1.18825724903455i	-0.2474066366561+1.16842126641864i	-0.44585553856657+1.11318722005123i	-0.63259575403446+1.02386734128653i	-0.801711791815204+0.90287250100623i	-0.947775659031304+0.753650206572285i	-1.06603024518387+0.58058724763636i	-1.15255345133374+0.38887958616653i	-1.20439715172114+0.18437326653928i	-1.21969580921401-0.02661879794031i	-1.19774050057755-0.23751836659723i
51	-0.079303175174287+0.797989803780614i	-0.212373899192475+0.790031428991499i	-0.344850106554948+0.759508615792597i	-0.472845879589263+0.706416124754349i	-0.592459370901108+0.631427609000884i	-0.699892995936405+0.535900427898387i	-0.791574725133337+0.421858920425107i	-0.864276572371331+0.291955918411945i	-0.915226336691961+0.149412994139631i	-0.942208746359191-0.002059342509358i	-0.943652379100646-0.158359579514966i	-0.918699086110035-0.31510869298068i	-0.867253121814295-0.467776020790933i	-0.790007763850112-0.611813843217514i	-0.688447881428637-0.742796597192556i	-0.564827654991963-0.856560378826743i	-0.4221234425136-0.949338253954715i	-0.26396260246719-1.01788690731378i	-0.09452989347024-1.05960032092937i	0.08154615153203-1.07260647992238i	0.25932375997604-1.05584355274111i	0.4336916128656-1.0091125712704i	0.599521420471286-0.933104328214082i	0.751824707694348-0.8293989941769i	0.885908884515341-0.700437810927498i	0.997527582354426-0.54946711343058i	1.08302030666973-0.38045584234454i	1.13943669128482-0.19798860060884i	1.16464103677358-0.00713715217278i	1.15739336418513+0.18668597158703i	1.11740390153647+0.37788742917246i	1.04535872391394+0.56086172744951i	0.942915164347468+0.730163334735283i	0.812666573778871+0.880676784024799i	0.65807700351198+1.00777926113395i	0.48338737972199+1.10749031409195i	0.29349570334065+1.17660364310347i	0.09381470669682+1.21279642772269i	-0.10988880105177+1.21471230632832i	-0.31166799351312+1.18201492354285i	-0.5055780632685+1.11540987958947i	-0.68586045670615+1.01663392283561i	-0.847123367817544+0.888411290356716i	-0.984512586590613+0.734378186050877i	-1.09386703235543+0.55897745495801i	-1.17185373216143+0.36732652908i	-1.21607761769327+0.16506264833047i	-1.22516229343192-0.04182983320059i	-1.19879884965432-0.24720459056021i
52	-0.281630543276493+0.785424128403965i	-0.408593506124287+0.744669759131578i	-0.529518182321319+0.683035694744567i	-0.64091576937544+0.601438030143156i	-0.739439871004446+0.501384460574847i	-0.821988198466161+0.38495157546404i	-0.885800553268624+0.254744444840266i	-0.928549971523747+0.113839124800985i	-0.948424018891022-0.034290735874724i	-0.944193433711996-0.18586146959646i	-0.915265620982264-0.336878927282585i	-0.861720894346041-0.483247318476931i	-0.784329837239947-0.6208843212205i	-0.684550694624816-0.745839141783702i	-0.564506297803357-0.854410014938737i	-0.426940648864792-0.94325755245914i	-0.27515592896142-1.00951037671012i	-0.11293132554901-1.05085961971985i	0.05557432278038-1.06563912445263i	0.22593350951988-1.05288854882002i	0.39357162851583-1.01239703524934i	0.55389568026744-0.944725656876219i	0.702426365107063-0.851207469977079i	0.834929620143827-0.733924672734934i	0.947543585946679-0.595663072305956i	1.03689704419575-0.43984477336691i	1.10021554999293-0.27044069900089i	1.13541178906347-0.09186521597514i	1.14115711340149+0.09114426106606i	1.11693173769587+0.27365928901341i	1.06305169807993+0.45070021697839i	0.98067136603674+0.617379674909022i	0.87176105257238+0.769045411896477i	0.739060007851301+0.901418115503706i	0.58600589482165+1.01071993153475i	0.41664256683333+1.09378962980768i	0.23550868403158+1.14818072065026i	0.04751033767466+1.17223930946131i	-0.14221860630692+1.1651590689692i	-0.32846430229677+1.12701139310203i	-0.50608441236838+1.05874955165352i	-0.670158674598607+0.962186467495026i	-0.816133921469869+0.839946562334201i	-0.93995904650462+0.695392936256014i	-1.03820569223278+0.53253193360608i	-1.10817084618416+0.3558978770099i	-1.14795807176699+0.17042139789722i	-1.15653475120397-0.01871466627447i	-1.1337634578375-0.20622741966504i
53	-0.457427431332132+0.692305823899187i	-0.56509084951306+0.625056614216137i	-0.662620182983681+0.540758467110717i	-0.747270250904505+0.440974671383691i	-0.816542449497686+0.327717395577207i	-0.868259203299917+0.203407962925116i	-0.90063188609464+0.070824613577249i	-0.912320082510718-0.06696115159106i	-0.902480248035007-0.206658184832219i	-0.870802075701083-0.344837468283262i	-0.817531186258796-0.478019968498063i	-0.743477117484785-0.602768247072815i	-0.650005987947369-0.715779331738381i	-0.539017639925608-0.813976248048571i	-0.41290751299682-0.894595582359289i	-0.274513950861614-0.955268495083619i	-0.127052085597256-0.99409272978545i	0.02596413801745-1.0096933666716i	0.18080985354222-1.00127034415762i	0.333644801881685-0.968631112754388i	0.480613948434475-0.912207182684464i	0.617950436249853-0.833053769547323i	0.742077998596568-0.732832218491361i	0.849709913217237-0.613775382883085i	0.937941625733368-0.478636633650218i	1.00433430154211-0.33062366512121i	1.04698678176665-0.17331872711473i	1.06459371436801-0.01058733657952i	1.05648799880222+0.15352210844068i	1.02266611163859+0.31488508659046i	0.963795359257317+0.469411130374206i	0.881202618275368+0.613154328816476i	0.776844659513375+0.742421010723005i	0.653260691033675+0.853871506130247i	0.513508283579845+0.944613019505473i	0.36108434129385+1.01228087484031i	0.19983323619469+1.05510570419774i	0.03384462205529+1.07196453902102i	-0.13265623085916+1.06241421658709i	-0.29542249501936+1.02670601919743i	-0.450301000404453+0.96578100607189i	-0.593345309197629+0.881246061136864i	-0.720923396270964+0.775331246852409i	-0.82981682105803+0.650829607488542i	-0.91730851085933+0.511021087701411i	-0.981256598244013+0.359582707559275i	-1.02015215663497+0.20048754836791i	-1.03315914647728+0.03789544163414i	-1.02013540548986-0.1239614945426i
[truncated: 70 more columns]
