# Supplementary material for: Reconstructing spruce budworm outbreak severity: a comparison of paleoecological and tree-ring signals
Source: PLoS One. 2025 Aug 12;20(8):e0329406. doi: 10.1371/journal.pone.0329406 (PMC12342301; doi:10.1371/journal.pone.0329406)
Supplement: S8 Dataset — (ZIP) [file pone.0329406.s008.zip › BoisJoli wavelet data/Lepidopteran_scales/WS_wavelet_phase.txt]

V1	V2	V3	V4	V5	V6	V7	V8	V9	V10	V11	V12	V13	V14	V15	V16	V17	V18	V19	V20	V21	V22	V23	V24	V25	V26	V27	V28	V29	V30	V31	V32	V33	V34	V35	V36	V37	V38	V39	V40	V41	V42	V43	V44	V45	V46	V47	V48	V49	V50
1	2.94157400163094	-0.604082101099875	2.1932878315872	-1.18947439218347	1.85042917533086	-1.25584359603385	1.99498978840556	-1.02607853735457	2.22815267604891	-0.816484072015902	2.39858722785124	-0.700860580526297	2.44331252140715	-0.719203900360753	2.42807921596738	-0.632043560473685	2.78331860823062	0.150296895117294	-2.79898220271114	0.310473620768137	-2.92986650740003	0.0552039682083945	3.03401216080717	-0.21815629349789	2.86231726820356	-0.278874898883322	2.97016923685157	-0.0132849881627715	-3.04214160254341	0.140440435691443	-3.04423249948412	-0.00605886409491412	3.03563693814554	-0.166483272521049	2.96972298151493	-0.013951097648389	-2.86297594352834	0.449139891513846	-2.62944408983467	0.507664195337031	-2.67586695761574	0.431358348788503	-2.72103841547071	0.424795433071465	-2.70822469210526	0.441167946136749	-2.69275533240163	0.457710353829831	-2.66765083705448
2	2.90447427164045	-0.713009083946243	2.00970676245787	-1.44488478169387	1.55137661202222	-1.52595991145899	1.80920943377009	-1.14477576021067	2.15280370478022	-0.861127968531571	2.3727969917651	-0.724666762007468	2.39366709791844	-0.819525339856079	2.26569528496409	-0.875376603336528	2.55696324472394	0.524155885743033	-2.52227071528757	0.481299288201511	-2.82840455509495	0.085587353422141	2.99839818960991	-0.297676712545083	2.75120746115557	-0.41339463856331	2.88658946751714	0.0159005304524786	-2.9558500473717	0.230393669146335	-2.99433587940403	-0.0179440370837582	2.96607467013637	-0.28853077189759	2.78306944258576	-0.172063606016577	-2.76852169943506	0.591434603279098	-2.51434969828918	0.582860255700611	-2.64388134841637	0.436135638074643	-2.72272687682833	0.42622760881355	-2.70433549716599	0.443971496468889	-2.6934250431059	0.451250965074944	-2.67709851740469
3	2.85839371119209	-0.850930990146119	1.77039602127002	-1.79915696476542	1.08407674436139	-2.00047504224776	1.53564356661999	-1.27449199335536	2.08440295432867	-0.885283160587748	2.379972277598	-0.712931495111551	2.35872215997497	-0.940945371619279	2.03571367178685	-1.31627074165981	1.20245493117213	1.59892410353327	-2.10462949190419	0.713207734280553	-2.69353883508785	0.118782702339169	2.93395028092712	-0.427434584384484	2.56903115348922	-0.67596327901415	2.67468840692736	0.127125885239553	-2.75297531127925	0.40830856296355	-2.90169484642006	-0.0284994436782595	2.86713232916985	-0.471376252395898	2.44123951568708	-0.739690584194135	-2.3442659247547	0.887542722868119	-2.32597315986565	0.690285679686172	-2.61331497812825	0.42113812725069	-2.7409734140487	0.422836567452367	-2.69906111726354	0.44821064619807	-2.69558735645766	0.435566754204196	-2.70269432889737
4	2.80376862741772	-1.01667081472782	1.4777933597958	-2.25207793474045	0.403738161642243	-2.99093742197708	1.01177808242895	-1.29350769165547	2.06886798646791	-0.849080491895453	2.47914285630716	-0.603992518895859	2.3757038287792	-1.0578333563486	1.79372528929516	-1.75177441497679	0.466742207487949	2.32229904882566	-1.6939974388215	0.97005970034408	-2.5317190370805	0.147474397993857	2.82235122988967	-0.6335064281076	2.2940319430338	-1.16121753532193	1.72197319762297	0.863955024733394	-2.26323736478891	0.735751458690981	-2.74906293742448	-0.0373366108719403	2.73708308340447	-0.700388232950069	1.97307314747316	-2.07373582625705	-0.914416141300389	1.36590157037087	-2.06148642107063	0.826277849387522	-2.60629520976083	0.346189211165828	-2.80547341568976	0.413037327506508	-2.6842789298425	0.460369229958737	-2.69581477773335	0.401012549498703	-2.77249490892378
5	2.74290734876433	-1.20215672942806	1.15170846844423	-2.75357647404698	-0.353085367711114	2.02600886041994	-2.2084180505331	-0.667287898334163	2.11615106408969	-0.706472471890159	2.84792727879585	-0.2713385950595	2.49414287058499	-1.13073090192413	1.66131143551837	-1.8675129479411	0.443595538907298	2.5543543349383	-1.46191747001546	1.18902362321817	-2.35120954139134	0.164807751534427	2.64523588010351	-0.946316909800095	1.96799034120054	-1.70766467040658	0.470945240543452	2.29026286954517	-1.52236554997668	1.19702460688553	-2.54951488541793	-0.054415390502315	2.58039255906178	-0.894381972986908	1.63847631407137	-2.51538515783465	-0.578728119246918	1.68486948621117	-1.80505680848612	0.964532877065554	-2.66659659922058	0.107179189590837	-3.0247935080648	0.419481065922003	-2.62110310579458	0.503335814205584	-2.67397475656725	0.333154258631985	-2.9776687693573
6	2.67948252593958	-1.3947753919927	0.819948280222483	3.04124533689811	-1.02144440519029	1.17348383277646	-2.9830981681209	-0.900054771980228	1.38670944347635	-2.66317107798892	-2.14383989583615	0.345697892244372	2.69785230620941	-1.18739162108328	1.72856020218508	-1.63417454024368	0.580924800757665	2.64182394607262	-1.44310819513587	1.34920213766535	-2.12157096093089	0.178023582180354	2.39746541682467	-1.43895768559029	1.71494196815061	-1.97877431229431	0.156701846430048	2.37072733942253	-0.97419861216702	1.66522024563635	-2.35675902029873	-0.113165282343124	2.36501456759473	-0.934523000636285	1.55736929698314	-2.65326577498183	-0.657866618208282	1.58309527587465	-1.6402991546577	1.10196905106971	-2.81491419700282	-0.435572079187705	2.16303097087262	0.950393072203333	-2.35667081654099	0.631286372258165	-2.54472323825333	0.248539903750139	2.77827015693095
7	2.6169349702388	-1.58362877961146	0.501039601965335	2.58812117412126	-1.60776690132289	0.472825586809668	2.53377361200361	-1.72148209945412	0.303293689356395	2.72299748679343	-1.10971548956998	0.880904892268324	2.83310978857767	-1.4790545357883	2.85565191650676	-1.07879850765433	0.787231111920705	2.63458004493956	-1.72176296445531	1.58904779167846	-1.7332339418287	0.215188060358613	2.10903216862036	-2.25451254421945	2.0692500118328	-1.90305155956328	-0.0278361638651203	1.91495552531684	0.00674072100483239	2.14404417001967	-2.20863012342407	-0.266805655997057	1.84920348364369	-0.498791422375919	1.71567580622401	-2.70363010924474	-0.884098330343896	0.977138065647292	-1.04122696305215	1.37170171992824	-2.94903905824017	-0.997469552318441	0.854080458914545	2.43855258033038	-1.98820740522231	0.790223208609849	-2.0426983850937	0.283775566306992	2.27546190290597
8	2.55722633270521	-1.7632830994141	0.200610812581624	2.16688528606525	-2.14673416145359	-0.174785478440205	1.79232533133097	-2.54904435687517	-0.656954340252554	1.55814328441119	-0.533306181936663	1.17312966836905	2.78066644111398	-2.18235776551253	-1.63965669925614	-0.531818078422589	0.974826605842956	2.5362927249454	-2.30611585346386	-1.88938640739136	-1.19351822154182	0.295566882409407	1.85998775596921	-2.97566785929698	-2.17558722161245	-1.5145882904273	-0.181332311825895	1.02436614567807	1.41386054759346	2.60378964774088	-2.11251493122897	-0.52044727174288	0.813516718147474	0.879534814548721	2.04601833813896	-2.69758573335051	-1.13559127930938	0.298605201270129	1.09480007215485	1.85531871526236	-2.94886378304414	-1.28952392172001	0.418283314271558	2.14378016243491	-2.44279124221982	-1.55983178026826	-1.10910072512809	0.501045042700614	2.14756166336494
9	2.5009289516	-1.93256712198429	-0.0818411776881962	1.77157060224063	-2.65308659425733	-0.787042123204222	1.08384205338557	2.93338324184333	-1.62446382454932	-0.401255385717989	0.18863340674572	1.37883555613534	2.6822578129888	-2.45138156053111	-1.41198113359858	-0.23204956683197	1.08432698341639	2.41119612153496	-2.68907591041968	-1.79182346642933	-0.839710591830858	0.387009172856613	1.71145176590056	2.97808033705064	-2.23144773532388	-1.2866938307133	-0.251687953947233	0.761987329925538	1.72135105267131	2.88362416196498	-2.06955879437167	-0.745606072265097	0.377463260135321	1.25546424556567	2.32580472269207	-2.66006594888605	-1.30737808138197	-0.026999877404255	1.07844794942681	2.13692881155856	-2.88238937708347	-1.43656599505541	0.112714954498151	1.71484710568041	-3.02371935177315	-1.76207136483333	-0.615710869726741	0.726787916715092	2.15404094877975
10	2.44796549137253	-2.09199296029026	-0.348061396180456	1.39831650720245	-3.13285340825351	-1.3698685572047	0.410288346870648	2.2013214741905	-2.34676561693002	-0.833139270376943	0.387263623198488	1.53365393230848	2.70388649920401	-2.42579133230859	-1.27385095014116	-0.084481032260352	1.13461454478419	2.33598191743964	-2.81804687322477	-1.76600901083076	-0.701139804413195	0.44427946903389	1.64103233180202	2.8260174036351	-2.33605142269651	-1.285791563034	-0.26459743506421	0.765203201643893	1.84431218907814	3.00750420685876	-2.05728611074842	-0.854506375135921	0.272782021254501	1.34486504726493	2.46011718124889	-2.62824088737349	-1.39485147302527	-0.175578224411623	1.00279978606262	2.17238509199149	-2.87986432239687	-1.55263259037453	-0.132000010822184	1.37442195559784	2.93428184419847	-1.84927721957812	-0.471489501284016	0.858055819709186	2.1802629102141
11	2.39815193988208	-2.24228885129549	-0.599505570211375	1.04476157988531	2.69372296743821	-1.92846202774214	-0.238418869168956	1.51463953583485	-2.93636533135687	-1.17665986894171	0.319472174293677	1.60254671180397	2.79385635954535	-2.324672751831	-1.16210644778237	0.00521887034549074	1.17029875497537	2.31753361432703	-2.84816232489851	-1.75382501798683	-0.657251574651606	0.461763707924558	1.60017593793544	2.73833066807639	-2.4282435716004	-1.3426942140549	-0.276627917006372	0.799234737565177	1.91180934478583	3.06461610472796	-2.0464914761398	-0.883722001806066	0.253820106962264	1.37580203409669	2.50772090314155	-2.61891439982244	-1.44318132341478	-0.261903449469738	0.918051293926166	2.10542075008093	-2.96177639033199	-1.69507423525538	-0.356435376703352	1.09011149934342	2.68764344174885	-1.94417294219411	-0.441274771615008	0.916518534906967	2.20362916385215
12	2.35146116377743	-2.38388224660516	-0.837032051371154	0.709451213859433	2.25735248470581	-2.47131405826187	-0.893634869762849	0.76627651832297	2.70786506267028	-1.3886128077418	0.308808671463133	1.67133770014336	2.89937549173001	-2.21034193984324	-1.05832169753013	0.0832663858554815	1.21504853081127	2.33438146533295	-2.84258580586153	-1.74512574436678	-0.648366455040422	0.454223548446912	1.56339027778939	2.67445527284116	-2.5018185930197	-1.40111020551507	-0.300581342656872	0.812018019725367	1.94555019704371	3.09704116348939	-2.02912717963264	-0.879087920875198	0.258821215804661	1.38828747049537	2.51759528800201	-2.62981932005492	-1.48563127472222	-0.334017813417679	0.824874659020914	1.99462198134367	-3.09996932001212	-1.88000515685136	-0.606419462331431	0.77470270874122	2.39140675525428	-2.0441072731946	-0.415790538175568	0.962296664676145	2.23205430189298
13	2.30818885998037	-2.51664482382909	-1.06055423414339	0.392603248455424	1.84168526378728	-2.99850578094193	-1.56480845538783	-0.142817693027089	1.29958437229434	-0.773778065328052	0.614047947279893	1.8585129414115	3.04777343958182	-2.08137935550298	-0.949568849021572	0.167693734983884	1.27407459387142	2.37138732539023	-2.82171609665825	-1.73611109482346	-0.65160371005157	0.434783339777508	1.52482228708671	2.61927932003422	-2.56403677284436	-1.45604430350822	-0.335288134199337	0.802185046489692	1.95515658209535	3.11557782929365	-2.01051879829831	-0.864368043055183	0.268970747351044	1.39221998365318	2.51013850059084	-2.65590517000912	-1.53629131293799	-0.412149570587794	0.718199164303735	1.85695560771059	3.00759012693267	-2.10709372588761	-0.907792331417149	0.360911413450873	1.86611474031849	-2.15019325705662	-0.29034366044513	1.06015684879132	2.289564147587
14	2.26913838239777	-2.63953712556749	-1.26824778815244	0.0980905857377566	1.45586993784204	2.7969248141072	-2.18168480823347	-0.965638073331312	0.0113575979672098	0.542260956408948	1.20286150174363	2.18502064168872	-3.01739643106418	-1.91805345133931	-0.821751870040166	0.266738261650752	1.34746250212817	2.42176811537254	-2.79175641826834	-1.72469337710795	-0.657972098177936	0.410809061974654	1.48426927663291	2.56556780593113	-2.62432559293211	-1.51384239742468	-0.381279869008891	0.774493510560213	1.94699538731703	3.12263315801207	-1.99575639392489	-0.84946073946445	0.277909198247144	1.39016345502088	2.49235161742571	-2.6940736366516	-1.59910670514704	-0.503327231638584	0.595035946248473	1.69711374222117	2.80345822060076	-2.36927764597087	-1.25603152459776	-0.143919006854225	0.950484244885453	0.843631093694658	0.192790285748912	1.28907802145924	2.40933925240801
15	2.23568035505845	-2.75052472742353	-1.45648523062182	-0.166849458085753	1.11534901959815	2.38337133666779	-2.66079956715614	-1.47994830870867	-0.3984581779732	0.572530556641475	1.50692585529055	2.48402008039098	-2.77472094864294	-1.72638454410886	-0.670942621019366	0.383840681568217	1.43534362842053	2.48338265120679	-2.75428847691907	-1.70977084235278	-0.664274655795214	0.384701035329475	1.44043256537139	2.5073523685408	-2.69178763963901	-1.58336251904513	-0.443806330203101	0.72841697360511	1.92354057953547	3.12063645542337	-1.98446430325526	-0.835468713375549	0.285357682303392	1.38410366603921	2.46754686613758	-2.74185446475655	-1.67358879891644	-0.608097285531346	0.456095469605447	1.51913826893018	2.5794155056171	-2.65087286119697	-1.61626646801308	-0.627164926305465	0.23642943523832	0.737309724631614	0.976653447666366	1.66592056668754	2.60731720913933
16	2.2091279523201	-2.84785072878324	-1.62254479461651	-0.397667982246338	0.827588742713679	2.05387248509327	-3.00358919315188	-1.78687748968699	-0.598104491787004	0.542062676198664	1.63042166846877	2.68332999925087	-2.56387908838284	-1.53464907533961	-0.508724518687727	0.514619961087372	1.53561649625908	2.55475486024274	-2.71024278886967	-1.69165187155148	-0.670783947246877	0.354940517146332	1.3891460731055	2.43701948610065	-2.7772365359671	-1.67729490665194	-0.535146704976248	0.655401730089718	1.88314190721419	3.1145503140074	-1.96888158592803	-0.815001363209691	0.297527412321393	1.37939976132001	2.44047281178518	-2.79515789553508	-1.75623945798519	-0.722993490711998	0.305923120509222	1.33021671490462	2.34751893076633	-2.9308896144316	-1.94957223188019	-1.01216143012749	-0.153466236145009	0.589149631153691	1.25114186496331	1.97146800495803	2.81856227278756
17	2.18893986366363	-2.93322324418883	-1.77025849891185	-0.602243690350419	0.576888297753812	1.77785526944886	3.01576966138072	-1.98376395219745	-0.679840657777195	0.581617417243735	1.75976523308804	2.86172932050204	-2.37047633987961	-1.34915676117583	-0.344120969578141	0.652093772335821	1.64354838405211	2.63262786800895	-2.6621425116314	-1.67278890805875	-0.680626795795649	0.316831469980262	1.32315978337342	2.34376177855731	-2.89609077112469	-1.81668415866595	-0.681459064282929	0.530920563094794	1.817164989343	3.11665616537053	-1.92747805846868	-0.767853411505913	0.330245531531978	1.38801514098572	2.42042839189526	-2.8463204683173	-1.84020137563907	-0.841171625952666	0.152239229420843	1.13997216799832	2.12032700338585	3.08957147604379	-2.24178536558484	-1.31644187422685	-0.427690946171769	0.420012222776353	1.23964158914531	2.06449308281603	2.92855653101458
18	2.17058767016814	-3.01507100803433	-1.91486753796511	-0.807795862209197	0.315484743078174	1.47598523247427	2.72049120643154	-2.1542180274687	-0.608052407024974	0.808814277713961	2.02158629651008	3.11329663742162	-2.14095917540855	-1.1456983167168	-0.169183704414246	0.796719599617821	1.75669262928274	2.71360892092489	-2.61375060817769	-1.65741399060994	-0.698949465098625	0.263628400629633	1.23313716803116	2.21402411768549	-3.06921466743457	-2.03574227804167	-0.939350770172264	0.279126344423208	1.6887380370832	-3.11267085348365	-1.79862401774938	-0.647907513240941	0.414391659632525	1.43107120961821	2.42277357296292	-2.88330427038903	-1.91525592771483	-0.95325810263916	0.00418266425927992	0.9574703881399	1.90606097201963	2.84848232817002	-2.50079002772462	-1.57823927426682	-0.669423245357017	0.225613898753177	1.11126486759524	1.99698616516837	2.8952100260292
19	2.14641949498375	-3.10640515581302	-2.07862740819082	-1.05357892317964	-0.0302219674101605	0.996427055143567	2.04888534035693	-2.94193641405406	0.342560538869653	1.53140275785753	2.53471473593474	-2.78361020829312	-1.836343907084	-0.899656832290897	0.0300290671215755	0.954979874958903	1.87678521723851	2.79662193751088	-2.56778055639781	-1.6492889521446	-0.730380488908515	0.189705939768236	1.11194050549073	2.03779151834055	2.96987406707765	-2.36949279233761	-1.39965778165803	-0.352206456307607	1.12244512370712	-2.670239843254	-1.38441617637519	-0.365208986759966	0.595998006508312	1.53606171262598	2.46626448874081	-2.89195186220468	-1.96994209772373	-1.04963646196792	-0.130305724042764	0.788451564794467	1.70678418239743	2.62460885760825	-2.74156697304281	-1.82586288175881	-0.912006516953675	-0.000326598764244128	0.909441395449636	1.81852896938616	2.72938715175897
20	2.11449076126273	3.07391866630573	-2.26257056874557	-1.33687131385038	-0.447499770421724	0.374044600859558	1.05957218485769	1.51165754241784	1.86423960347032	2.41794079682831	-3.1381925147575	-2.32924462229584	-1.48325252309141	-0.619892929908474	0.251737462307376	1.12718770850898	2.00417849903239	2.88147474605435	-2.52486582992244	-1.64907186541147	-0.774990611233428	0.0964454863179347	0.963752759678596	1.82439764754228	2.6737341640614	-2.78081306233922	-1.99468262627505	-1.31217459068203	-0.924898288356116	-0.927554336186446	-0.567436018931598	0.104406098904254	0.885673483871787	1.71135949216227	2.55872163060943	-2.86492568977164	-1.99767344897797	-1.12490404577529	-0.247643639702909	0.633764351621556	1.51940648146349	2.40962435498712	-2.97835691852249	-2.07794635062066	-1.17265663396811	-0.263774395218637	0.646127924021378	1.55310125312303	2.45188859812947
21	2.09296065995473	2.99061780425092	-2.41146402081437	-1.55487518573077	-0.733103807886332	0.0429017432694514	0.76770164791034	1.4522648984297	2.12728387445998	2.82500674811465	-2.72367715561508	-1.95504385930582	-1.16096769464961	-0.349798818471664	0.472184311876019	1.30063125881501	2.13256506226793	2.96586802410958	-2.48430326990143	-1.65308993598884	-0.825317899408927	-0.00304811507265604	0.81086355901224	1.6122125556362	2.3945721473613	-3.1352249631901	-2.4258730233766	-1.77988073009728	-1.20848463098915	-0.684148801798791	-0.137840688878619	0.478134758706918	1.16374383917016	1.90051695734415	2.67170691883985	-2.81716754461042	-2.00673959756011	-1.18437403637483	-0.35242168725501	0.487996769793707	1.33662815999269	2.1938291939186	3.06030205405169	-2.34647552023423	-1.46012370248217	-0.565361037741859	0.33372358049135	1.22975723706248	2.11203206584086
22	2.11742851207722	2.97713306812929	-2.45663821939945	-1.62113067539853	-0.80277973349528	-0.00332022241507627	0.778238688944337	1.54609809713115	2.30671926131195	3.06672387024779	-2.45222315268124	-1.68137877553279	-0.903607590312922	-0.119805082005922	0.668618885427679	1.46014921524567	2.25333330136072	3.04680120555424	-2.44397693505768	-1.6540456837688	-0.868193533862143	-0.0883433006827054	0.683124446434192	1.44325000192342	2.18845627469667	2.91475188985495	-2.66470770982565	-1.98521835700544	-1.32715159381385	-0.681447447910807	-0.0344406773118792	0.626897125763142	1.31031893817045	2.01766427466053	2.7470336244103	-2.7880345560656	-2.02439232551473	-1.24778445171632	-0.459935571314476	0.338265255689705	1.14672183302432	1.9660821371872	2.79765975735009	-2.63994978317994	-1.77862756772855	-0.900910812386102	-0.0090451228135935	0.889822069440818	1.78308699653568
23	2.21284257397155	3.05822950839422	-2.3814748717213	-1.5426599267804	-0.711444692630403	0.109714884447512	0.919446060851328	1.71773963949804	2.50579738950323	-2.99761836858058	-2.22398497402545	-1.45455325805777	-0.687832094773238	0.0771713057202511	0.840998292701451	1.6038229592852	2.36553276606015	3.12578764662446	-2.39913071344509	-1.64356273041792	-0.891578692422879	-0.144232468979816	0.59727497594851	1.33165522838631	2.05765626054252	2.77427608739361	-2.80211205428248	-2.10465544262834	-1.41484508563461	-0.729751242599178	-0.0455898480014352	0.641562504726233	1.33501843638367	2.03701853774864	2.74867942374819	-2.81294085446343	-2.08173537085878	-1.34131433834736	-0.59198865581772	0.166258818559739	0.933961912937814	1.71237652796351	2.50373967465754	-2.9715932693556	-2.14211189052474	-1.28439755326197	-0.392080741586546	0.535844188120603	1.48705241396128
24	2.37867876725798	-3.05405727813604	-2.19846761416914	-1.34319954757669	-0.494521885291379	0.342146284175262	1.16348623151291	1.96855184628433	2.75824497374668	-2.74866438335487	-1.9834766796701	-1.2271144393535	-0.477607845163637	0.266636014281603	1.00682988917289	1.74384136183347	2.47824088109005	-3.07283563213467	-2.34290317626672	-1.61520324264317	-0.889930009044686	-0.167382523587055	0.552074080932497	1.26805791453171	1.98023319871404	2.68838553307162	-2.8906834211697	-2.1903453229938	-1.4932189609412	-0.798441570559339	-0.104924845859704	0.58852794960144	1.28308824954425	1.97978803675446	2.67945273072593	-2.9004945244946	-2.19325187174019	-1.48167457857511	-0.765433057221858	-0.0440746990529971	0.683134711886232	1.41743824729464	2.16095381478067	2.91732217596547	-2.5902479949403	-1.78380332646503	-0.925075333482828	0.0235006498734557	1.10366525248889
25	2.59847137999969	-2.7978807514746	-1.89860602911774	-1.00377001192336	-0.1291472735495	0.716801999895545	1.53323188735993	2.32364301019688	3.09287217947029	-2.43765932511683	-1.69773286691692	-0.967492654399337	-0.244591725649416	0.472762972366061	1.18593408382112	1.89595141479709	2.60358571449289	-2.97378191250065	-2.26937853565223	-1.56612159804579	-0.86385536254078	-0.162518312870065	0.537872980907393	1.23724057630948	1.93546426095763	2.63240390599974	-2.95526074987145	-2.26126314810933	-1.56883884576531	-0.877968151640661	-0.188555283383551	0.499566531375546	1.18661997793832	1.87286209001697	2.55856079005476	-3.03921144878633	-2.35385198099676	-1.66834878641315	-0.982541947216954	-0.296307049838557	0.39044873158507	1.07778873301591	1.76574056131421	2.45426796326438	-3.139998066629	-2.45125504848198	-1.76438147757173	-1.08513523346811	-0.442759330633348
26	2.84132296691594	-2.39046717851836	-1.3351060841027	-0.366107281726087	0.507189531195392	1.31280008203442	2.07548349745775	2.81088664148072	-2.75479505664015	-2.04944752462304	-1.35258939097283	-0.661768874802693	0.0247293982636614	0.708157152499524	1.38946265755408	2.0693871824866	2.74852377692573	-2.85583267506571	-2.17692427817173	-1.49763272618804	-0.817736469880474	-0.137099628294894	0.544321632193727	1.22647272186868	1.90919740297713	2.59224088420671	-3.00792359665599	-2.32533196563068	-1.64361128686318	-0.963204169137178	-0.28452067234623	0.392088403056017	1.0663470671803	1.73805632449103	2.40708315063743	3.07333805045687	-2.54644192242979	-1.885991578688	-1.22867794268998	-0.574820712656772	0.0750380855359569	0.720009450584158	1.35866106136217	1.98869409085201	2.60639892638374	-3.07743920433995	-2.5061943309666	-1.97795533111318	-1.51097271082795
27	0.852686334773191	-0.283180274247965	0.23870904650424	0.846865898934959	1.47497049301469	2.11052257607406	2.74951213961639	-2.89288467016779	-2.25104679117152	-1.60850419210577	-0.965387615529228	-0.321700162082276	0.322639177044589	0.967771051718514	1.61388009736096	2.26118307369611	2.90991796508924	-2.72285313575786	-2.0705169118632	-1.41603812027646	-0.75923973575685	-0.100013375991434	0.561653142864111	1.22564862308434	1.89171609135953	2.55944075972016	-3.05493149046353	-2.38572978511171	-1.71692818463831	-1.04934913198261	-0.383789533360351	0.279031401787513	0.938508125182059	1.59416366849744	2.24564352538079	2.89269218295859	-2.74806767345692	-2.11043633562157	-1.47779446842245	-0.850408373988706	-0.228661511210539	0.38690114938863	0.995535007951353	1.59627549427777	2.18796162729738	2.76935489291336	-2.94374662453647	-2.38518400098291	-1.83665241121238
28	0.44495812761148	0.825587835281023	1.25877076542206	1.7391994230578	2.25546538098786	2.79738603296986	-2.92567087136314	-2.35245206976899	-1.76960315819772	-1.17946060742414	-0.583600391233626	0.0169248179403482	0.621431516596407	1.2295039164068	1.84092544853082	2.45563056606447	3.07366848237865	-2.58801232503206	-1.96285145149738	-1.33381895714597	-0.700709577786162	-0.0633702891083359	0.578250396099733	1.22404864844263	1.87371346267349	2.52668723814451	-3.10103344389783	-2.44413345973423	-1.78702651280771	-1.13101560014001	-0.477365348642425	0.172800949242075	0.818573410980247	1.45928681204544	2.09451341635973	2.72402831971444	-2.93542426872178	-2.31743987858622	-1.70510886258122	-1.09830647167391	-0.496894625125054	0.0992785789720341	0.690398714824005	1.27672747615505	1.85867151685804	2.43688067382895	3.01237493683431	-2.69649362243343	-2.1211530626205
29	0.760999925517607	1.24251918633182	1.73527780470703	2.23992799601227	2.7560788265491	-3.00043481083357	-2.46445356552765	-1.92037716482545	-1.36930017207348	-0.812143385938016	-0.249639208998117	0.317663444124972	0.88938619565356	1.46530623401222	2.04534203332009	2.62954050619824	-3.06512023186073	-2.47200213951047	-1.87393464736822	-1.27049560483016	-0.661230127690446	-0.0457011308295671	0.576437795235079	1.20534477075276	1.84087242242941	2.4824492931144	3.1289939092419	-2.50428010885191	-1.85302195540841	-1.20264533828626	-0.555316763376371	0.0871108696867878	0.723261952738058	1.35228696526227	1.97381464986367	2.58784952891969	-3.08852934475796	-2.48852927591919	-1.89483188771924	-1.3069002123223	-0.724187719975909	-0.146141910910393	0.427808420796274	0.998279856016767	1.56597416434777	2.1317322347424	2.6966053317474	-3.02123503035635	-2.45362456901193
30	1.10249516012864	1.60498556314615	2.11124015864353	2.62154711565438	3.13601648255863	-2.62856185390717	-2.10593087072827	-1.57943575211103	-1.04924687055005	-0.515516698337243	0.0216420036050217	0.562172930619213	1.10608962206231	1.65348710524082	2.20455317163245	2.75958033912004	-2.96420618956808	-2.39989278457578	-1.82997468155504	-1.25360343547107	-0.669771009121634	-0.0773314161379001	0.524933441042877	1.13817279167401	1.76321639088412	2.40019934116778	3.04811427928596	-2.5787245309305	-1.91792765025995	-1.25758146896186	-0.602528594000811	0.043396833326127	0.677867818075941	1.30002356401697	1.91009652077719	2.50896814395228	3.09780881845169	-2.60534179075947	-2.03296107442023	-1.46721079048517	-0.907208999641523	-0.352206273562824	0.198433987943463	0.745259879104383	1.28875764458509	1.82938079730132	2.36758391398124	2.90386600314893	-2.84435229098869
31	1.45203943507548	1.95252749909903	2.45415000444904	2.9569932565474	-2.8220643972168	-2.31660472031766	-1.80977384797438	-1.30153300849556	-0.791835596240031	-0.280618806392062	0.232205035048022	0.746757841605259	1.26320646321053	1.78177560350659	2.30276419755193	2.82656697034773	-2.92948172351731	-2.39832655051382	-1.86224722420216	-1.32003939910348	-0.770092242190787	-0.210243744598201	0.362399241817567	0.951641552735063	1.56225072687151	2.19952503228399	2.86766835954186	-2.71693262867726	-1.99728156590353	-1.27499776369692	-0.569844566041088	0.106174563085125	0.750681595318097	1.36708440909982	1.96058956415961	2.53612884201283	3.09770189433787	-2.63483763197531	-2.09287796499296	-1.55797912652257	-1.0289819511449	-0.505082962028636	0.0142422120416592	0.529288685302542	1.04015087179739	1.54673266381246	2.04873921805547	2.54564658236428	3.03663964030705
32	1.80438720546811	2.29259321219023	2.78043876260897	-3.01526085432378	-2.52812312420314	-2.04131073577855	-1.55479100298461	-1.0685217325261	-0.582451546907508	-0.0965198274417853	0.389343873018943	0.875221126152517	1.36120687182163	1.84741295790748	2.33397351434782	2.82105302303412	-2.97432680127452	-2.48552705478886	-1.99537395319321	-1.50336942305724	-1.00879446952573	-0.510562588531062	-0.00694083742199801	0.505022936933631	1.03079447441877	1.58165836927969	2.18456229553357	2.9163238324662	-2.29421750434873	-0.975377755684234	-0.0565807751678033	0.61424443719625	1.193650287269	1.73352535112555	2.25320974227478	2.76121756649002	-3.02139927205638	-2.525982610724	-2.03442846958569	-1.54601336341432	-1.06036769094394	-0.577367345897996	-0.097078485851073	0.380267764796199	0.854281779713182	1.32440822820354	1.7899071379366	2.24982320079494	2.70294214644079
33	2.16001885402776	2.63001158961902	3.09847174582853	-2.71780828748686	-2.25246573676101	-1.78868415723911	-1.32645720406576	-0.865778985659135	-0.40664917206364	0.0509217179861685	0.506906627916384	0.961255524631188	1.41388770274708	1.86468209835857	2.31346453991735	2.75999033350612	-3.07926558138397	-2.63840292759513	-2.20126068375045	-1.76875614975938	-1.34219553382735	-0.923474174957787	-0.515403246232967	-0.122248540744195	0.249396416011982	0.589333260190101	0.882612078086872	1.11178404870584	1.27177167904846	1.39746886715966	1.5542394440648	1.77962960628711	2.07006964337679	2.40819315161955	2.77872277999308	-3.11205410937268	-2.70463324095592	-2.28670500184625	-1.86131418159054	-1.43060563307563	-0.996167381261094	-0.559244270810668	-0.120875093470965	0.318016223538334	0.756557893762425	1.19388614874	1.62911441176552	2.06131339667285	2.4895018920081
34	2.52567640579156	2.97346152136	-2.86441712873088	-2.42157267267096	-1.98116836766112	-1.54318298193103	-1.10760216253202	-0.674424044276325	-0.243664568087453	0.184637288068672	0.610414134277829	1.03356439934787	1.45394590530518	1.87136852393668	2.28558567612756	2.69628450400413	3.10307470784421	-2.77770893035593	-2.38027751110741	-1.98850989706691	-1.60321510782446	-1.22530721965573	-0.855768406725653	-0.49556702572461	-0.145508320961246	0.193999476984842	0.523253913811738	0.843573163649403	1.15747227735364	1.46852839851924	1.78086623310886	2.09841447222487	2.42424445329166	2.76024244262797	3.10714906015506	-2.81835990743869	-2.45060982725226	-2.07376744842211	-1.68891393167258	-1.29712286140115	-0.899409683223858	-0.496716782581077	-0.0899184996528272	0.320164276111958	0.732746421227295	1.14706190294487	1.56235087492121	1.97785256620996	2.39280548200341
35	2.91336778539145	-2.9472519576501	-2.52767426069439	-2.1109781460425	-1.69706708777812	-1.28585806009844	-0.877284247485344	-0.471296969786754	-0.0678670152782418	0.333014481458354	0.731335536962685	1.1270631695301	1.52014364129145	1.91050319537676	2.29804946462367	2.68267380963582	3.06425493200768	-2.84052111131271	-2.46541214604362	-2.09372145188735	-1.72554306723871	-1.36093020721956	-0.999875183178737	-0.642287105687843	-0.287969361713112	0.06339999975933	0.412280896172767	0.759272524730041	1.10509996832321	1.450585037141	1.79660364892518	2.14403542449721	2.49371328031268	2.84638074092553	-3.08052282185995	-2.72013511051457	-2.3552829198929	-1.9857307917153	-1.61135055043605	-1.2321042799838	-0.848029509185177	-0.459228875083782	-0.0658653738976355	0.3318367257108	0.733586172332444	1.13901599323861	1.5476743644937	1.9590184408481	2.37241480383874
36	-2.94936513129578	-2.55449199308917	-2.16240417611152	-1.77292564431333	-1.38590473433221	-1.00121230773589	-0.618739711125408	-0.238396655860952	0.139890928440329	0.516183051831699	0.890527845045552	1.26296379253975	1.63352205703595	2.00222893995361	2.36910852192232	2.73418552186634	3.09748840123412	-2.82413258636492	-2.46426057678147	-2.10602017111792	-1.74933236013511	-1.39409605038026	-1.0401845411544	-0.687442490181768	-0.335683619070087	0.0153105984621267	0.365791067917712	0.716039913513118	1.06636803757605	1.41711155792783	1.76862742831638	2.12128866683151	2.47547968280272	2.83159218357664	-3.09316325774693	-2.73201791740529	-2.36775756077528	-1.99998120575027	-1.6282863219826	-1.25226974213303	-0.871531175883973	-0.4856814004443	-0.0943576351160884	0.302751209816677	0.705867154205478	1.11507298694621	1.53025204511723	1.95102602823387	2.37670540590109
37	-2.49781171649599	-2.13200238144072	-1.76806525031357	-1.40585608178819	-1.04525263455601	-0.686150793601739	-0.328461293935395	0.027893081058813	0.382979927615309	0.73685935815801	1.08958591289128	1.44121029955292	1.79178100319198	2.14134579814534	2.48995318594019	2.83765377539998	-3.09868369252926	-2.7526298281775	-2.40730519322642	-2.06263787813543	-1.71854767079137	-1.37494497935197	-1.03172981981563	-0.688790865883209	-0.346004549308762	-0.0032341855870165	0.339670917772578	0.682876435110116	1.02656416971439	1.37093349600575	1.7162032538394	2.0626142918147	2.41043290139873	2.75995543405536	3.11151444907375	-2.8176985095123	-2.46088120672146	-2.10071920832279	-1.73662799991524	-1.36791814679593	-0.993772071883002	-0.613219560092943	-0.225116621022318	0.171862280771094	0.579199276720482	0.998441970902343	1.43099688092543	1.87775491881666	2.3385397198517
38	-2.03420801364929	-1.69628478737822	-1.35910934166508	-1.02263565591586	-0.686823778579217	-0.351638470469323	-0.0170480825776971	0.316976386637183	0.650462095487221	0.983435055539364	1.3159207434258	1.6479446453195	1.97953274707399	2.31071197973749	2.64151062768058	2.97195870477351	-2.98109700435878	-2.65125139141728	-2.32165256420679	-1.99226033182057	-1.66303123826344	-1.33391829513089	-1.00487071177717	-0.675833610815972	-0.346747712183864	-0.0175489628377762	0.31183191904035	0.64147002743485	0.971447036450864	1.30185223025009	1.63278390105022	1.96435126226806	2.29667708376914	2.62990134555184	2.96418634250507	-2.98346142163918	-2.64643972305679	-2.30764755535955	-1.96672189342134	-1.62318978589313	-1.27641691079965	-0.925525452161902	-0.569258343079017	-0.205745697291512	0.167915521616513	0.556455571685769	0.96800348951477	1.41727382385895	1.93153895609416
39	-1.58438116840676	-1.27060800736146	-0.956820234202994	-0.643038699443916	-0.329281007794713	-0.0155619327314678	0.298106240239683	0.611713424734236	0.925251485420661	1.23871401946493	1.5520961579301	1.86539437877256	2.17860632387474	2.49173061302111	2.80476664790688	3.1177143991865	-2.8526111379529	-2.53983898457325	-2.2271543317151	-1.91455767370834	-1.60205054079286	-1.28963600244256	-0.977319266305828	-0.665108394868857	-0.353015167828938	-0.0410561261184347	0.270746155649474	0.582361506676533	0.893750225195047	1.20486066040085	1.51562615943756	1.82596116966372	2.13575620241011	2.44487124136125	2.75312699599089	3.06029312545193	-2.91711316876319	-2.61310828286981	-2.31138565502212	-2.0126199479827	-1.71771872230558	-1.42792094888946	-1.14494501852737	-0.871212004542681	-0.610177568661703	-0.3667965832112	-0.14805570099887	0.036856046892887	0.178224976917343
40	-1.16554439080202	-0.871615318100164	-0.57738424621566	-0.282886980449967	0.0118440826400089	0.3067794793562	0.601892248813601	0.897157538550037	1.1925522367381	1.48805462280606	1.78364402889755	2.07930050501194	2.37500448088636	2.67073641771964	2.96647644270333	-3.02098134816182	-2.72528808371239	-2.42965242391846	-2.13409984459269	-1.8386585186297	-1.54335996241114	-1.24823976778729	-0.953338434615081	-0.658702320793024	-0.364384728857631	-0.0704471503864119	0.223039308506727	0.515992295745009	0.80831635061309	1.09990078606959	1.39061729742082	1.68031728988163	1.9688289385015	2.25595403044138	2.54146470022031	2.82510026568654	3.10656452322158	-2.8976612200515	-2.62157662181301	-2.34877053440747	-2.07967091425319	-1.81471345442187	-1.55431401537884	-1.29882705983576	-1.04848813081213	-0.803341594245969	-0.563160799333612	-0.327376091989557	-0.0950339913845875
41	-0.782029894493917	-0.504595370177108	-0.226841131045616	0.0512052098632056	0.329517603888915	0.608071364343837	0.886842969787801	1.16580987150858	1.44495030370062	1.72424309482739	2.0036674786691	2.28320290359789	2.5628288386894	2.84252457537918	3.12226902351374	-2.88114480633737	-2.60136879191558	-2.32161176766827	-2.04189852874438	-1.76225537746659	-1.48271036752765	-1.20329355029817	-0.924037219007852	-0.644976144712782	-0.366147795620428	-0.0875925284173231	0.190646263362538	0.468522063262666	0.745985232647955	1.02298312879893	1.29946037759912	1.57535934520044	1.85062086010012	2.12518524314368	2.39899370673999	2.67199018412203	2.94412364226387	-3.06783439224127	-2.79754524526154	-2.52821109389848	-2.25982951494488	-1.99237438059233	-1.72579154394679	-1.45999500402413	-1.19486401240783	-0.93024162238746	-0.665935153621167	-0.401718931600966	-0.137339456650128
42	-0.429938037116562	-0.166737142134293	0.0967286068759366	0.360444231916156	0.624395473476253	0.888568759214742	1.15295117384672	1.41753043082119	1.68229484636697	1.94723331650291	2.21233529764239	2.47759079147451	2.74299033487363	3.00852499567408	-3.00899893193169	-2.74321868824206	-2.47732687165841	-2.21133018015701	-1.94523467686593	-1.67904573508681	-1.41276796823771	-1.14640514291711	-0.879960073233924	-0.613434494554114	-0.346828914906741	-0.0801424425019941	0.186627411823708	0.453484957863476	0.720436574829321	0.987490984429057	1.25465954558031	1.52195656634887	1.78939962656287	2.05700990205816	2.32481247870616	2.59283664136902	2.86111611988977	3.12968927140181	-2.88458613122433	-2.61529168608287	-2.34556035613996	-2.07533554931626	-1.80455691101332	-1.5331609981498	-1.26108214510732	-0.988253513621778	-0.714608305779474	-0.440081105618153	-0.164609301600167
43	-0.102980655039173	0.147488804835174	0.398180916068067	0.649091512868485	0.900217052991133	1.15155465587393	1.40310214382073	1.65485808671257	1.90682185072694	2.15899365153846	2.41137461246395	2.66396682799948	2.91677343317319	-3.11338662807545	-2.86013729206923	-2.60665712953329	-2.35293802091413	-2.09897036048366	-1.84474294620244	-1.59024286274715	-1.33545535814422	-1.08036371471666	-0.824949115371503	-0.569190506640195	-0.313064460339473	-0.0565450362546142	0.200396351133506	0.457791058145784	0.715673325090464	0.974080371702052	1.23305246841055	1.49263297595123	1.75286834469991	2.01380806396621	2.27550455034466	2.53801296317672	2.80139093430606	3.06569819873418	-2.95218919452257	-2.68583826130456	-2.41837167023017	-2.14972740519404	-1.8798451153332	-1.60866730896643	-1.33614069072261	-1.06221762427655	-0.786857691457212	-0.510029305106079	-0.231711318605008
44	0.203081490854597	0.44171207052281	0.68053739038962	0.919559701549854	1.15878186445822	1.39820739719697	1.63784052690789	1.8776862446985	2.11775036434521	2.35803958513041	2.59856155916428	2.83932496355694	3.08033957782085	-2.9615689402817	-2.7200177369603	-2.47817850996054	-2.23603617744762	-1.99357407546468	-1.75077384044732	-1.5076152835367	-1.26407625626831	-1.02013250724038	-0.775757529412288	-0.530922397754822	-0.2855955970804	-0.039742840034417	0.206673124555663	0.453692712478554	0.701359713182118	0.949721505607668	1.19882927862519	1.44873825290204	1.69950789975361	1.95120215085133	2.20388959050458	2.45764361947299	2.71254257577921	2.96866979364237	-3.05707173086787	-2.79821825503377	-2.53785743145916	-2.27588758003408	-2.01220375375457	-1.74669882095517	-1.47926494525925	-1.20979554312908	-0.938187799325695	-0.664345812130619	-0.388184418343969
45	0.488614211791497	0.71574013522406	0.94302184976243	1.17046309284661	1.39806803876743	1.62584133189576	1.85378812221859	2.08191410344593	2.31022555398411	2.53872938110812	2.76743316870917	2.99634522904361	-3.0577106482107	-2.82835390595894	-2.59875899581385	-2.36891407601943	-2.13880623802843	-1.90842141768728	-1.67774429708781	-1.44675819578686	-1.21544494988566	-0.983784777214263	-0.75175612657632	-0.519335508667708	-0.28649730588032	-0.0532135577280661	0.180546281926132	0.414815620320715	0.649631039173862	0.885032652146257	1.12106451360338	1.35777508712425	1.59521778362713	1.8334515806113	2.07254173585251	2.31256061092026	2.55358862205947	2.79571533818701	3.03904074779225	-2.99950858914018	-2.75343663743397	-2.50578781701945	-2.25640360716575	-2.00510542752909	-1.75169196983729	-1.4959363418837	-1.23758314044526	-0.976345668776734	-0.711903667261707
46	0.751669265431247	0.967255984680579	1.18293603031872	1.39871101015326	1.61458267534282	1.83055292820493	2.0466238304108	2.26279761160351	2.47907667848499	2.69546362442652	2.91196123966808	3.12857252218411	-2.93788461787225	-2.72103611696119	-2.50406358775088	-2.28696307577337	-2.06973035065846	-1.85236088865911	-1.63484985340024	-1.41719207455705	-1.19938202411284	-0.981413789778568	-0.763281045073625	-0.544977015466544	-0.326494439850069	-0.107825526472186	0.111038097745145	0.330105445804213	0.549386238747764	0.768890985267596	0.988631075253406	1.20861889033373	1.42886793523654	1.64939299480045	1.87021032277469	2.09133787026312	2.31279556394146	2.53460564721487	2.7567931015817	2.97938617105333	-3.08076828700753	-2.85726274029096	-2.63323976049225	-2.40864942119817	-2.1834328129778	-1.95751967687832	-1.73082523832447	-1.50324591005922	-1.27465336705312
47	0.991557659467254	1.19554918673686	1.3995598248815	1.60358793316128	1.80763174763271	2.01168936868123	2.21575874719628	2.41983766923179	2.62392373897483	2.82801435982199	3.0321067133363	-3.04698757135328	-2.84290121492633	-2.63882316004921	-2.4347573751494	-2.23070819792068	-2.02668037598768	-1.82267911249299	-1.61871011727988	-1.41477966444975	-1.21089465719764	-1.00706270097571	-0.803292186208101	-0.599592381985957	-0.395973542415269	-0.192447027581002	0.0109745585622845	0.214277210647847	0.417445341478516	0.620461574909841	0.823306507489054	1.02595843343083	1.2283930264528	1.43058297070957	1.63249753150214	1.83410205453808	2.0353573801993	2.23621915644839	2.43663703055932	2.63655369566954	2.83590376307173	3.03461242504541	-3.05059144145246	-2.8534359382441	-2.65722024516137	-2.46207608325399	-2.26815623262746	-2.0756383546828	-1.88472952429934
48	1.21154733627261	1.40419183068931	1.59679516783722	1.78935383502296	1.98186410308878	2.17432201336977	2.36672336340227	2.55906369132691	2.75133825891781	2.94354203315884	3.1356696662769	-2.95546983304854	-2.76351189433353	-2.57164825361183	-2.37988575197239	-2.1882316721494	-1.99669377024101	-1.80528030989915	-1.6140000991621	-1.42286253010814	-1.23187762151423	-1.04105606470531	-0.850409272778809	-0.659949433381645	-0.469689565203877	-0.279643578330068	-0.089826338555391	0.0997462642760899	0.289057243922266	0.478088441487619	0.666820445490747	0.855232508647375	1.04330246197378	1.23100662708848	1.41831972793782	1.60521480361058	1.79166312445762	1.97763411441783	2.16309528329709	2.3480121737799	2.53234832920495	2.71606528963265	2.89912262550132	3.08147802022362	-3.02009789176546	-2.83928007214461	-2.65930059965572	-2.48020699938496	-2.30204696352992
49	1.41847952099018	1.60040705587785	1.7822658585291	1.964052543741	2.14576359635071	2.32739536649095	2.50894406490853	2.6904057583649	2.87177636514413	3.05305165069985	-3.04895808369946	-2.86788677620261	-2.68692445112351	-2.50607599354796	-2.32534645941699	-2.14474107792154	-1.96426525328616	-1.7839245658256	-1.60372477214047	-1.42367180430011	-1.24377176783957	-1.06403093837445	-0.884455756611911	-0.705052821507646	-0.525828881287823	-0.346790822020829	-0.167945653386936	0.0106995087458691	0.189137463374321	0.367360949520284	0.545362676026413	0.723135356563608	0.900671750477002	1.07796471014725	1.25500723559226	1.43179253707958	1.60831410655872	1.78456579875333	1.96054192277161	2.13623734509536	2.31164760478893	2.48676904172412	2.66159893853754	2.83613567691939	3.01037890866648	-3.09885556546668	-2.92519436610908	-2.75181816291765	-2.5787202167719
50	1.61952523924573	1.79156169130396	1.96353084857712	2.13543037021743	2.3072579018601	2.47901107463139	2.65068750489075	2.82228479469264	2.9938005329634	-3.11795300978317	-2.94660765010262	-2.77535113132398	-2.60418589068365	-2.43311436154992	-2.26213896762109	-2.09126211623086	-1.92048619070854	-1.7498135417354	-1.57924647763237	-1.4087872535078	-1.23843805918846	-1.06820100585011	-0.898078111258667	-0.728071283526516	-0.558182303282855	-0.388412804151093	-0.218764251420637	-0.049237918794918	0.120165136907888	0.289444103230032	0.458598441858792	0.627627920858563	0.796532649492878	0.965313115782788	1.13397022695182	1.3025053529113	1.47092037294326	1.63921772574151	1.80740046297522	1.97547230654327	2.14343770969238	2.31130192217825	2.47907105965624	2.64675217749841	2.81435334924661	2.98188374992836	-3.13383156269533	-2.96641032559559	-2.79902481403623
51	1.81887738790613	1.98182112464097	2.14470726513216	2.30753462158031	2.47030199669738	2.63300818632228	2.79565198215293	2.95823217461388	3.1207475558778	-2.99998838411999	-2.83760622557819	-2.67529245831251	-2.51304824921467	-2.35087474536242	-2.18877306968411	-2.02674431633788	-1.86478954578611	-1.70290977954479	-1.54110599458738	-1.37937911738208	-1.21773001754063	-1.05615950105629	-0.89466830310751	-0.733257080403135	-0.5719264030435	-0.410676745870797	-0.249508479280293	-0.0884218594623121	0.0725829819572926	0.233506048912923	0.394347492569017	0.555107623705062	0.715786925861242	0.87638606929508	1.0369059258053	1.19734758448616	1.35771236848371	1.51800185283542	1.67821788348637	1.83836259758881	1.99843844520899	2.15844821258415	2.31839504709654	2.47828248415829	2.6381144762345	2.79789542427036	2.95763021183483	3.11732424234825	-3.00620182735246
52	2.01771369413917	2.17219072039566	2.32661547281747	2.48098746453122	2.63530613398487	2.78957085017971	2.94378091728825	3.09793557871548	-3.03115128652491	-2.87710993199735	-2.72312658424853	-2.56920221180325	-2.41533783041629	-2.26153450147775	-2.10779333073062	-1.95411546728338	-1.80050210290408	-1.64695447158603	-1.49347384937807	-1.34006155447612	-1.18671894757552	-1.033447432487	-0.880248457022186	-0.727123514157861	-0.574074143491379	-0.421101933003264	-0.26820852114648	-0.115395599285802	0.0373350854851988	0.189981727117548	0.342542456933847	0.495015339466673	0.647398367760425	0.799689458082114	0.951886443979406	1.10398706961607	1.25598898230593	1.4078897241561	1.55968672271869	1.71137728053676	1.8629585634555	2.01442758755186	2.16578120451649	2.31701608529842	2.46812870179695	2.61911530635415	2.769971908766	2.9206942504885	3.07127777566651
53	2.21689521910014	2.36330516329826	2.50967189805135	2.65599443740402	2.80227173409421	2.94850267912572	3.09468610104385	-3.04236454225236	-2.89627993607398	-2.75024675356797	-2.6042664288081	-2.45834046604154	-2.31247044201263	-2.16665800854423	-2.02090489537964	-1.87521291328978	-1.72958395745228	-1.58402001111085	-1.43852314952559	-1.29309554422621	-1.14773946758273	-1.00245729770993	-0.857251523723934	-0.71212475137197	-0.567079709058217	-0.422119254291637	-0.277246380584188	-0.132464224830782	0.0122239247944481	0.156814620387698	0.301304245269255	0.445689004295935	0.589964913482362	0.734127788876566	0.878173234630357	1.0220966301994	1.165893116602	1.30955758165904	1.4530846441307	1.59646863665766	1.73970358740658	1.88278320031062	2.02570083378599	2.1684494777956	2.31102172911943	2.45340976467954	2.59560531275528	2.73759962191048	2.87938342744103
[truncated: 70 more columns]
