# Supplementary material for: Reconstructing spruce budworm outbreak severity: a comparison of paleoecological and tree-ring signals
Source: PLoS One. 2025 Aug 12;20(8):e0329406. doi: 10.1371/journal.pone.0329406 (PMC12342301; doi:10.1371/journal.pone.0329406)
Supplement: S8 Dataset — (ZIP) [file pone.0329406.s008.zip › BoisJoli wavelet data/Lepidopteran_scales/WS_wavelet_power.corr.txt]

V1	V2	V3	V4	V5	V6	V7	V8	V9	V10	V11	V12	V13	V14	V15	V16	V17	V18	V19	V20	V21	V22	V23	V24	V25	V26	V27	V28	V29	V30	V31	V32	V33	V34	V35	V36	V37	V38	V39	V40	V41	V42	V43	V44	V45	V46	V47	V48	V49	V50
1	0.0388273841460784	0.0300976439640719	0.0185333259001647	0.00952134045983597	0.00452627299934054	0.00233033249409994	0.00144582490046923	0.00105232422860649	0.000850139045798761	0.000741816648743825	0.000682237505277107	0.000644494261925545	0.000595347863654786	0.000497129424994978	0.000361808097226378	0.00023349552044323	0.000139941689026122	0.000160427180705262	0.000334369099710264	0.000565273614756577	0.00080498437991906	0.000977326501252881	0.000956271869938592	0.000809677602670109	0.000643152882950593	0.000475784360627656	0.000365110258384459	0.000349114614477426	0.000398917462349953	0.000491310546352191	0.000594345268286692	0.000627393454986197	0.000556851206978668	0.000439992258764822	0.000305698858659699	0.000199230067349045	0.000192005997226787	0.000254334244224473	0.000338219905625123	0.000428150872358111	0.000487828339360102	0.00050512269679206	0.000504670377512773	0.000505001155263282	0.00050947424028051	0.000514406113820957	0.000516278768848005	0.000513116761907348	0.000502494898618585
2	0.0491700241520892	0.0371188470222181	0.0214156118194328	0.00968711139183176	0.00372825931593455	0.00151049368448903	0.000831290497521929	0.000600619693976357	0.00049583535530157	0.000448713021676823	0.000434221927914314	0.000438183043172436	0.000429783597027414	0.00036264542953118	0.000248010403548422	0.000132844679512373	4.01074162530846e-05	5.95255755575456e-05	0.000235959924391331	0.000463666329975963	0.000709956586935715	0.000889823571084438	0.000843355768755272	0.00066380226141559	0.000485982443084145	0.0003125577782621	0.00019854650123949	0.000188690017949184	0.000246627432680654	0.000352087710499105	0.000477427807097063	0.000524283628820787	0.000452919782474399	0.000336401693395986	0.000200956885306672	8.90987539608894e-05	8.43277685389373e-05	0.000150577677489101	0.000232214791129862	0.000318178557508793	0.000368419732822019	0.00037022665597431	0.00035714117997913	0.000351365251169384	0.000353701337287127	0.000357675265413937	0.000358854753494947	0.00035426268058129	0.000339605205754085
3	0.0559299631474557	0.041287187374343	0.0224674656331007	0.00893068784285245	0.00260041935738671	0.000645733520409769	0.000263713515719478	0.000205667305643578	0.000184213962088469	0.000179465155046073	0.000190985167533781	0.000220101379824241	0.000245107766747331	0.000217746470505658	0.000146190048789386	7.35661284942826e-05	1.02745114819717e-05	3.10290253977891e-05	0.000170187384578054	0.00033828148585904	0.000541412376651289	0.000696955223261694	0.00062542799837469	0.000440057118338303	0.000291010070900814	0.000152076462605852	5.80564142142747e-05	5.41167319821443e-05	0.000103589004579916	0.000196580434915948	0.000318621710650031	0.000368100235925125	0.000306572909158826	0.000216435048986917	0.000113208091373086	1.99779898970498e-05	1.61661530760322e-05	6.83578694989701e-05	0.000126982156118929	0.00019016744723937	0.00021992966302108	0.000204872886425054	0.000182743856442692	0.000174509079238156	0.000176476517770719	0.000180184892525733	0.000181821394550915	0.000178318782073087	0.000163744891703526
4	0.0584613253764874	0.0426837433605506	0.0225222837580325	0.00831005964616964	0.00197379001402775	0.000237561303198751	1.76532727924046e-05	3.31308499209294e-05	3.87884328420279e-05	4.20913135808831e-05	5.30514974142238e-05	8.11427814562602e-05	0.000115558343560857	0.00011446955978311	8.34069061987035e-05	6.1686482006368e-05	4.88872484773672e-05	7.78473140362752e-05	0.00015439518021004	0.000233719663751601	0.000372829874385664	0.00049201055584626	0.000407995469607335	0.000242734364003864	0.00014753858596182	6.87752207456734e-05	8.24416403068098e-06	5.07271167731897e-06	3.34417019508724e-05	9.65435759274149e-05	0.000192342962570865	0.000230099567934855	0.000180829225927769	0.000128935855300628	7.83472695772441e-05	2.05062097490528e-05	1.22434895961631e-05	3.54742863743527e-05	6.19529046736864e-05	9.70940061138201e-05	0.000107486844747423	8.4146828974324e-05	6.20643482400259e-05	5.63204013275945e-05	5.91911299962319e-05	6.25362556713889e-05	6.47494650312447e-05	6.38139801221127e-05	5.33061252411425e-05
5	0.057867649896684	0.0424829422362595	0.0226699541699378	0.00856134634360051	0.0021580235658703	0.000316387246534825	2.25715873414516e-05	7.39633658270823e-06	5.36937376268081e-06	4.54347649200097e-06	8.12193920447919e-06	2.49278117740924e-05	5.11506922110665e-05	5.55808127666256e-05	4.371406740904e-05	5.72137804202561e-05	9.41539677712508e-05	0.000132435690232904	0.000142923544630202	0.000144670476725535	0.000238587479242078	0.000335260492107289	0.00025531643102842	0.000117165995926402	6.86050816172412e-05	4.65538843499386e-05	1.74391632015707e-05	9.20438278945737e-06	1.74533604346771e-05	5.54384250059047e-05	0.000121293644791411	0.000139885231619013	9.65468822285934e-05	7.42510841522176e-05	7.3468051513324e-05	5.32389690720654e-05	3.57517226817675e-05	2.7239591852766e-05	2.9279590995847e-05	4.6541452970166e-05	4.79748452315664e-05	2.71167351607818e-05	1.14954256441779e-05	9.46089991070846e-06	1.23003891507454e-05	1.42986561110799e-05	1.60926466368654e-05	1.70408780269937e-05	1.16953050132584e-05
6	0.0558264732379743	0.041817398119139	0.0233474385807503	0.00962519711987945	0.0028983686450397	0.000637193608738875	0.000107874959434241	1.60749072451026e-05	1.70931355182898e-06	6.324735825639e-09	1.46428198920919e-06	1.12588177981494e-05	2.64624025536309e-05	2.46788096920522e-05	1.44353389610436e-05	4.39108598604712e-05	0.000113417295126608	0.000151601786337106	0.000106347334974373	6.17338152879639e-05	0.000143164159549734	0.000239597327193736	0.00017426983445421	5.27673072030238e-05	2.35441166599645e-05	3.62344888057569e-05	2.82820963862214e-05	1.27368393713037e-05	1.04416942501399e-05	4.06702084498145e-05	8.85827612880719e-05	8.98620753557563e-05	4.43350584239406e-05	3.47317322892855e-05	6.73393626844172e-05	7.73004568526106e-05	5.14619387396305e-05	1.91205220816523e-05	1.00111792861247e-05	2.24712799832715e-05	2.44352260494933e-05	1.0747207762226e-05	1.18267484671629e-06	3.58128665030224e-07	1.70483545251977e-06	2.13958315230847e-06	3.02831755451238e-06	4.47497737490704e-06	2.82930582752025e-06
7	0.0535273500088266	0.0412068718476672	0.0243846249382927	0.0110872616795885	0.00388886238756631	0.00106603180974622	0.00023299136130421	4.04942927242589e-05	5.25014230537407e-06	9.20606861867661e-07	2.8351935724448e-06	1.07680475034893e-05	1.87106289908816e-05	1.04764069777535e-05	7.16708414386551e-07	4.0853835272566e-05	0.000125598360721304	0.000152540923721751	6.89041111552257e-05	5.90979172417218e-06	9.28591379318278e-05	0.000200223271920788	0.00015243293125806	3.57288631263114e-05	1.15498259079404e-06	2.43836491700666e-05	2.73558076673226e-05	7.28467360387422e-06	2.8363991562605e-06	3.63142159060863e-05	7.74584114707506e-05	6.71376408670953e-05	1.65468006293352e-05	9.24954164038561e-06	5.95121475308757e-05	9.0104268913507e-05	6.14639992813003e-05	1.51439480065617e-05	4.13692181827284e-07	1.24598776060354e-05	1.78388653245389e-05	1.00178888938536e-05	2.89796404737111e-06	8.59765215147127e-07	5.10802971961564e-07	1.77797253015149e-07	6.2539863137166e-07	1.97600722971211e-06	2.12827389097453e-06
8	0.0514651219634513	0.0407402579551223	0.0255136599841324	0.0126575518459815	0.00500136462900846	0.00159393769376621	0.000417500762235487	8.9686808097973e-05	1.33629392286333e-05	1.89117196907086e-07	3.65242031333738e-06	1.35702242356784e-05	1.99761950797989e-05	1.34827528976993e-05	1.61829424743498e-05	7.37662571796555e-05	0.00016548098750136	0.000180249142577696	8.24679145421635e-05	2.11009892912159e-05	0.000112456353353448	0.000225291557832786	0.000191870605846758	7.40107757921619e-05	1.73366472856936e-05	2.72751524455004e-05	3.08670891555527e-05	1.30693755140687e-05	1.31152810526926e-05	5.06468336288789e-05	8.79656988980716e-05	7.22521199272261e-05	2.15176407359691e-05	1.57165020246255e-05	7.24438548617479e-05	0.000113738594264159	8.6894231846668e-05	3.24741625209584e-05	8.38460364662624e-06	1.45953773473139e-05	1.98000497412756e-05	1.39610032259369e-05	6.3000130138017e-06	2.19862905408988e-06	5.9858756061896e-07	7.48448987568497e-08	5.54348428725614e-07	1.90468858749294e-06	2.76703759513272e-06
9	0.049734849613228	0.0403887323488239	0.026606376740752	0.0142267262543969	0.00619748226071994	0.00222349456604142	0.000672860601885701	0.000177393372906482	4.01794291213802e-05	7.85885411105783e-06	8.76901254911307e-06	2.24212354663346e-05	3.6563890673122e-05	4.88719955420995e-05	8.47730192922948e-05	0.00017454198243605	0.00028019876770764	0.000300775848917136	0.000221665318452173	0.000179587090189084	0.000265675709125481	0.000365290148418743	0.00033202214212666	0.000202354237573696	0.000104587861594354	7.35996062880423e-05	6.3144159739302e-05	5.28412319364609e-05	6.43300711155801e-05	0.000105310933680634	0.000139830585777315	0.000127454968903316	8.82120226175009e-05	8.88413799773093e-05	0.000143556122567269	0.000183779547631365	0.000156596464378919	9.32759154553726e-05	5.05962733186098e-05	3.8444657798551e-05	3.32781423985183e-05	2.27180024198216e-05	1.14811050356315e-05	4.65224661316487e-06	1.83815185899738e-06	1.11134134700342e-06	1.68600526269569e-06	3.17611361768114e-06	4.40823289521077e-06
10	0.0483113430659113	0.0401375943318024	0.0276483874825634	0.0157783841058538	0.00746706346502589	0.00295195417657953	0.00100159254427733	0.000315223464405134	0.000107727607961072	4.94799366036418e-05	4.0509369692693e-05	5.7548442183922e-05	9.40192688778935e-05	0.00015436821721126	0.000258973230202933	0.000416009495795295	0.000574359644864043	0.000649826068366738	0.000637215449004302	0.000637345332339221	0.000709161163450422	0.000765139615392186	0.000694072101070569	0.000517159972955246	0.000343789952236216	0.000236649066586714	0.000187353598507869	0.000176775308888731	0.000200858244951509	0.000248803874319848	0.000289248621735535	0.000295747708038806	0.000284497463364707	0.000299637144259099	0.00034601648390917	0.000369617164812922	0.00032709952844365	0.000240466456790001	0.000160451125755911	0.000107922206855616	7.25403422986303e-05	4.38807163530005e-05	2.23701908103458e-05	1.00988275572418e-05	5.09800799706495e-06	3.94914301898505e-06	4.73056649025238e-06	6.57681037537752e-06	8.30036730201701e-06
11	0.0471666592511234	0.0400039722247459	0.0286815008903104	0.017342501046836	0.00881968459742004	0.00376864302246106	0.00136835677381915	0.000452823664406224	0.00017625690902127	0.000115590317717777	0.000121600311221473	0.000166315813364562	0.000259862068194561	0.000421179966851365	0.000665002479145971	0.000976540616609456	0.00129092665873068	0.00152764693569921	0.0016651125354031	0.00174929203593744	0.0018025035521159	0.00176635703076446	0.00157824684259585	0.00127048197558427	0.000950922205454008	0.000709148185959011	0.000571860145884585	0.000525474352088804	0.000545676417496726	0.000604605619328018	0.000671157038657386	0.00072316602850344	0.000762620943801692	0.00080359880673327	0.000835906101635159	0.000818294687992893	0.000722545651887791	0.000569427839164322	0.000407777636551938	0.000271605232470149	0.000168293879081372	9.42941933183246e-05	4.64025007094744e-05	2.06223292904801e-05	1.02334660477961e-05	8.26740121256122e-06	1.016884402747e-05	1.35520394424406e-05	1.67194644353731e-05
12	0.0462924491703768	0.0400281424749031	0.029779765217043	0.0189932296942045	0.0103173293870618	0.00471414935541886	0.00176792031665641	0.000525358471896119	0.000144298456256748	0.000116617546500079	0.000217924622987328	0.000390221403674877	0.000652298585977113	0.00104405331674249	0.00158628694968971	0.00224870569072364	0.00294229207975216	0.00355488165077665	0.00400612664997917	0.00426257533209079	0.00430196092635181	0.00409451832919558	0.00364540423714832	0.00304068508071518	0.00242326531186133	0.00191829264283059	0.00158378403923405	0.00141684663929848	0.00138532932891631	0.00144975232529692	0.00156973775507733	0.00170743737084585	0.00183197732763188	0.0019154876096897	0.00192292735843287	0.0018179229121679	0.00159037998454465	0.00127497954539312	0.000934720230381421	0.000626463468881446	0.00038134888687796	0.000207118313302504	9.75516708055327e-05	3.90328586700925e-05	1.51652763230549e-05	1.11631200006872e-05	1.65128900171413e-05	2.48397869743899e-05	3.2392100631837e-05
13	0.0456935605161246	0.0402645553695003	0.0310480322153871	0.0208749264999196	0.0121490618088024	0.00602016542714204	0.00243269726981362	0.000700569755453846	7.52938072666145e-05	2.92771732020639e-05	0.000286607798005157	0.000750566615672503	0.00142613423999306	0.00235623512039656	0.00356208833782869	0.00499301565253236	0.00650892477171556	0.00790978789811169	0.00899356125316451	0.00960461529234767	0.00965715585884568	0.00915110849562094	0.00818936343938562	0.0069700526399914	0.00573056934624867	0.0046684193066824	0.00389196353438464	0.00342457572014854	0.00323851822264386	0.00328218760263201	0.0034879398506479	0.00377197545656324	0.00403904574883845	0.00419338865650272	0.00415419124933783	0.00387674824659148	0.00337318063463059	0.00271533981260351	0.0020099181038032	0.00135901427669602	0.00083032664631816	0.000449015971090849	0.00020624151966704	7.37929813516688e-05	1.76248064791712e-05	7.11996479473124e-06	1.92970420894538e-05	3.89940490289362e-05	5.71735108390329e-05
14	0.045368376382027	0.04075542442249	0.0325868465138702	0.023160389248284	0.0145963218502081	0.00811418427437191	0.00392835143255876	0.00161334194796311	0.000574623568178001	0.000353365489461434	0.000710934463100725	0.00158136852989811	0.00298970889653757	0.00497664090604251	0.00752903520096069	0.0105193291136333	0.0136769404581609	0.0166154467673601	0.018913510769205	0.020219924379712	0.0203464271906473	0.0193216342644942	0.0173888851829424	0.0149413686059523	0.0124118675316623	0.0101625202505312	0.00842206721505845	0.0072843770763314	0.00674190981147275	0.00671693857917582	0.00707488168138662	0.0076305970777112	0.00816584279189712	0.00846511945092786	0.00836298019459825	0.00778741811180371	0.00678114759724814	0.00548739692731431	0.00410204281755078	0.00281224357897322	0.00174840423324873	0.000965830632562297	0.000454690757624507	0.000165160113070215	3.3459311420405e-05	1.11328087423705e-07	1.85157513831185e-05	5.63583406572259e-05	9.36002785998509e-05
15	0.0452604534493625	0.0414476980401116	0.03435118391753	0.0258242556792981	0.0177026863336048	0.0111936448952704	0.00668791116195171	0.00396873254647247	0.00259227093140734	0.00220442862477147	0.00267863355642764	0.00408941635646257	0.00659850969754532	0.01032197211461	0.0152142059551236	0.0209880446986846	0.0270933556868788	0.0327769100059837	0.0372254233782074	0.0397579343239908	0.0400055185256228	0.0380135961396328	0.0342276288135393	0.0293671829088313	0.0242378016919422	0.0195520865253397	0.0158165239102928	0.0132981056554422	0.0120445532076023	0.0119204674236668	0.0126400148620824	0.0138027292990412	0.0149494871433983	0.0156447847822663	0.0155702336103024	0.0145985539301557	0.0128175891933632	0.0104912391724264	0.00797079198830149	0.00559155482480997	0.00359332814690337	0.00208767835409381	0.00107106666126451	0.000465094421180194	0.000160990006022956	5.27078154509645e-05	5.40010969925027e-05	0.000102865230049282	0.000159392635721325
16	0.0451858227019443	0.0420694032339361	0.0359415607308662	0.0282996698748057	0.0207337619141614	0.0144236656665977	0.00990866599254428	0.00717129489307663	0.00592200551112793	0.00590986847950739	0.00711821978807412	0.00978683139220467	0.0142814602390719	0.020878251114117	0.0295431853953891	0.039779400189081	0.0505983201238275	0.0606432128283897	0.0684516122047973	0.0727924985096856	0.0729763271150034	0.069034546556677	0.0617080655105592	0.0522545921729062	0.0421491815068761	0.0327794286826312	0.0252169442002885	0.0200977073886932	0.0175976497129595	0.0174704733545189	0.0191236764714209	0.0217278149200235	0.0243617817283564	0.0261848215267615	0.0266031267707415	0.025383762190092	0.0226759878536625	0.0189304141321683	0.0147454267705295	0.0106972030288205	0.00721029875501423	0.00450154581870533	0.00259589708447932	0.00138706022332752	0.000708402994281539	0.000388765610811515	0.000283780428301943	0.000286278688855937	0.000324737537827699
17	0.0448229385420729	0.0421274866866565	0.0366086919726319	0.0294742386037269	0.0221198371102974	0.015736798737947	0.0110740517053572	0.00842049694464924	0.00777219920883684	0.00908056416759776	0.0124589180743045	0.018250995707261	0.0269214908611281	0.0387979052687237	0.0537540876292167	0.070959527425459	0.0888110199908906	0.10511217765261	0.117483631456836	0.123899780949237	0.123191556725752	0.115356365383488	0.101579718395143	0.0839718140050423	0.0651127009284245	0.0475441302446176	0.0333339109646941	0.0237880784838139	0.019330164972526	0.0195306933164661	0.0232587914624863	0.0289288131882649	0.0348111494640354	0.0393611805912815	0.0415021120496123	0.0407936597732011	0.0374418442342411	0.0321523104008806	0.025881101872277	0.019567922784985	0.0139328110752065	0.00938183714356853	0.00602049289923548	0.00373748230986805	0.00230971135423909	0.00148992724681084	0.00105997856287676	0.000851982357809511	0.000749363760125797
18	0.0439302348549581	0.0412932515821036	0.0358878076255095	0.0286634835765486	0.0208468007188703	0.0136699092740689	0.00816867305298538	0.00510527761872284	0.00501471406298772	0.00832638315627457	0.0154822002159186	0.0269672034537204	0.0431939085199873	0.0642384480030912	0.0895014176862534	0.11742955563782	0.145451191639912	0.170228616514844	0.188223816904739	0.196450520498724	0.193198927253333	0.178510692347613	0.15425684900674	0.123798055397536	0.091331067405883	0.0611006574394257	0.0366640487434918	0.0203492644372864	0.01298117279425	0.0138878095193628	0.0211566080071837	0.0320813856054431	0.0437172973684065	0.0534403837533904	0.0593996849409155	0.0607666086873218	0.0577342019656443	0.0512877881026358	0.042833276799031	0.0338035062980944	0.0253525501117198	0.0182003205062457	0.0126287872453703	0.00858338225074846	0.00581467822323894	0.00400577172996134	0.0028570503995147	0.00212621607927011	0.00163700763398208
19	0.0428303153755051	0.0401767967320077	0.0347894242174024	0.0273771390611952	0.0189850312171063	0.0108475441757871	0.00426487724904435	0.000527714069220503	0.000885302109163812	0.00652728024006025	0.0185351158405086	0.0377578246067	0.0645847731888794	0.0986306998290715	0.138408555766648	0.181121063042256	0.222717978568722	0.258317218293253	0.282976998578603	0.292670779029992	0.285215227659243	0.260882997753591	0.222510432115444	0.17505546897284	0.124715444924905	0.0778224630947825	0.0397668267056759	0.0141623219723791	0.00238920556710883	0.0035629081721898	0.0148983835155509	0.0323776247998573	0.051581179573041	0.0685169505375721	0.0802804897874647	0.0854192372364814	0.0839469604930513	0.0770460067434803	0.0665741185734114	0.054531280665084	0.0426279767744989	0.0320392002901144	0.0233552084540464	0.0166799869577495	0.011800572399992	0.0083564452233669	0.00596572751160641	0.00429646162660961	0.00309346920164674
20	0.0427279463810923	0.0407310330124457	0.0363030763351963	0.0299589734563163	0.0225492872338504	0.0152185491180254	0.00937668142795857	0.00667797474049303	0.00897806339839972	0.0182268091683225	0.0362594120464237	0.0644700393052268	0.103389808043723	0.15223916775251	0.20857244056913	0.268160003303601	0.325238325280505	0.373185862884273	0.405562637865347	0.417319605986909	0.405892862002469	0.371891118138833	0.319174572689412	0.254280844796532	0.185323193336146	0.120610858241965	0.067287829885548	0.0302546872139257	0.0115533694582065	0.010289094425842	0.0230616449358089	0.0447925299552103	0.0697711670536037	0.0927091384833959	0.109596213940226	0.118201368738773	0.118150623436993	0.110619481684513	0.0977690314860554	0.08210221165323	0.0659073710917488	0.0508991651759242	0.0380881718013133	0.0278407824691202	0.0200513698461997	0.0143448026572335	0.0102497722787737	0.0073157357370431	0.00517381721553224
21	0.0450119291541994	0.0450449717994369	0.043469781797834	0.0407122069568666	0.0374766500728457	0.0347689876716765	0.0339413019684622	0.0367333668237601	0.0452590784583839	0.0618752058569329	0.088884486701183	0.128066836202287	0.180093767829049	0.243946150950328	0.316502409685133	0.392470661588482	0.464788718455442	0.52551119915148	0.567066083472293	0.583635693316075	0.572346433674375	0.533970073852563	0.472948165667868	0.396717337004262	0.314482518602648	0.235705584355894	0.168619179215016	0.119041027148989	0.0896771059415925	0.0799940315719085	0.0866361958023522	0.104274721963325	0.126709449915248	0.148008333919054	0.163469460618655	0.170235383760935	0.167473196469157	0.156137785884429	0.138430758783604	0.117125155411489	0.0949309006797271	0.0740320489499709	0.0558550359208426	0.0410548442014783	0.0296557412396461	0.0212649609633553	0.0152877796716149	0.0110986605826342	0.00815174523849942
22	0.0492866143726294	0.0524467739109435	0.0552771517938578	0.058277099476818	0.0621628279957567	0.0679092985841713	0.0768174854438126	0.0905756906299284	0.111256978110779	0.141184489828631	0.182613659576735	0.237228073103313	0.305515133489632	0.386158576647992	0.475630514086818	0.568161656157764	0.656203027364457	0.73137484474315	0.785759088565115	0.813276052061463	0.810833984810632	0.778977371691964	0.721875520777761	0.646652537079029	0.562212004405747	0.477810773428562	0.40166477793006	0.339831387230105	0.29553182414107	0.268982156094951	0.257712939253499	0.257284997529067	0.262254480849678	0.267206987716552	0.267674414872223	0.2607759620453	0.24548652955193	0.222520235833693	0.193902267337783	0.162364362043527	0.130720831767845	0.101360330739503	0.0759354372864976	0.0552681483892172	0.0394351639145299	0.027965537043393	0.0200776813723028	0.0148969249707799	0.0116186287385293
23	0.0517049652279593	0.0574686236159892	0.0642483264773723	0.0728178488359305	0.0841687864424838	0.0995344654007325	0.120422522405664	0.148628196048603	0.186181700395864	0.235178066260513	0.297455363770172	0.374129258939471	0.465050348128117	0.568307766283906	0.679935133301787	0.793963158030147	0.902899796037139	0.998614890543929	1.07349054389028	1.12160883284946	1.13971753748421	1.12775626644228	1.08882837641928	1.02863564390986	0.954511704213823	0.874263705495814	0.795045881633135	0.7224517418123	0.659945020518935	0.608676853756695	0.567673367009518	0.534328961706584	0.505104632971782	0.476306401929332	0.444809362067121	0.408603856151794	0.367075650668098	0.320988018927453	0.272198015953064	0.223194535028437	0.176576395325554	0.134587264388733	0.0987939703088535	0.069947748073523	0.0480197108412962	0.0323655342029038	0.0219569829797922	0.0156194474072441	0.0122297825243711
24	0.0463435700771206	0.0522732700317907	0.0602669598856154	0.0715704499046469	0.0877332411446337	0.110590557248681	0.142219949708064	0.184853082287517	0.240717405762227	0.311786302190948	0.399434123957927	0.504023916667652	0.624493639614418	0.758038769438412	0.900000477856867	1.04404784725851	1.18268796908312	1.3080599972099	1.41288997235344	1.49142830513208	1.54018147831042	1.55829003013133	1.54748509903256	1.51165112173209	1.45610405193035	1.38674098557245	1.30922086828928	1.22830444249863	1.14743138859588	1.06856100722769	0.992260872167414	0.917998490102574	0.844571465152073	0.770598770277779	0.694989419634833	0.617308474985932	0.537977740932981	0.458280111814331	0.380177084719746	0.305988500231029	0.238011100692139	0.178160327492801	0.127706548813538	0.0871478299967345	0.0562259151389576	0.034060428648571	0.0193559349484608	0.0106304484133087	0.00642081996562199
25	0.0304213255045829	0.0338045238153496	0.0400113385682342	0.0508744418474988	0.0686510596648001	0.095952189331474	0.135610706987915	0.190479108160775	0.263153381367611	0.355631192053298	0.468930273070175	0.602714062527256	0.754990567268133	0.921959543372382	1.09807517665743	1.27636289627903	1.44898240027234	1.60797410222598	1.74607777857839	1.85748548986108	1.93839609735487	1.98727674153237	2.00479790128239	1.99347608863951	1.95711336547272	1.90015221513548	1.82706360670543	1.74186062044136	1.64779114630619	1.54722321680585	1.44170422752825	1.33215394788122	1.21913976205738	1.10317829179378	0.985008641965992	0.865789062536713	0.747181897996543	0.631311445282265	0.520603484949825	0.417538976050609	0.324371795267871	0.242866666183546	0.174106824636772	0.1184035261917	0.0753162699931153	0.0437698717379449	0.022237741637022	0.0089530584640016	0.00211124259950717
26	0.00993204522187663	0.0104743564035775	0.0146792129670163	0.0249122930765469	0.0440323148564836	0.0752686631097993	0.122015857537415	0.187544764378737	0.274643092587468	0.385213347018729	0.519872846977406	0.67761405196358	0.855589751309528	1.04908237828855	1.25169729592365	1.45578716262539	1.6530733225402	1.83538913552876	1.99543957085857	2.12746032558489	2.22767298197782	2.29446875101301	2.32830424243407	2.33134628049933	2.30694625200863	2.25904825044116	2.19163563305326	2.10830016874123	2.01198412647854	1.90490773344835	1.78866068983001	1.66441221344306	1.53318139697159	1.39610789206465	1.25467012803851	1.11081210497713	0.966957976508074	0.825913772901908	0.690675011147346	0.564174637787351	0.449015027034605	0.347228870807854	0.260106643924882	0.18811463738128	0.130910500062957	0.0874465727953908	0.0561383659104818	0.0350684036610376	0.0221947997790586
27	8.82314695320416e-05	0.00150535852784132	0.00785683822925097	0.0217916778110948	0.0464042505424914	0.085071356356485	0.141203594916521	0.217918163100832	0.317654861019115	0.441772830729503	0.590179416472575	0.761050904875329	0.950704231867953	1.15366657743735	1.36296579293152	1.57063135105958	1.76835839946936	1.94825401753474	2.10356282444765	2.22926490758939	2.3224553025532	2.38244894787379	2.41060161197983	2.40988612845339	2.38430408038929	2.33823747867576	2.27584858300171	2.20061926289899	2.11508901407713	2.02081059460412	1.91850266730191	1.80834711415397	1.69035962337552	1.56475752363725	1.43225762341643	1.2942558486961	1.15286536253342	1.01081584408755	0.871239361082004	0.737384454845613	0.612307751373601	0.498591290225123	0.398125017325499	0.311979887413208	0.240380769176613	0.182772840977679	0.137962828321856	0.104308722303861	0.0799289037500143
28	0.0178950090565977	0.0267497908917073	0.0421831901048011	0.0667421376358765	0.103251809010153	0.154630077053977	0.223630569788384	0.312526829426429	0.422763490082316	0.55461357230131	0.70689111447937	0.876772351580441	1.05977389219432	1.2499214885735	1.44011866826131	1.62269364989357	1.79007066638032	1.93548442408384	2.05364025317364	2.14122227814483	2.19716943805842	2.22267248959497	2.2208887238825	2.19641696348354	2.15461460687102	2.10086336345818	2.03989610543327	1.97528314787359	1.90914549846755	1.84212163239861	1.77357125556406	1.70196230663218	1.62536236246139	1.54194606665076	1.45043639132518	1.35041675330686	1.24247846986984	1.12819808282365	1.00996629239301	0.890710434345021	0.773563225998639	0.661531494336038	0.557211120132982	0.462581043699054	0.378892992774181	0.306657623757152	0.245714412250454	0.195363377882983	0.154532106109619
29	0.0705992886351952	0.0927798585067658	0.123016100234874	0.163359109509555	0.215905085377989	0.282609358873351	0.365053244020037	0.464179741514973	0.580024505565974	0.711477645036749	0.856117597684898	1.01015824500754	1.16854296825741	1.32520399280814	1.47348323703792	1.60668481321119	1.71870361365154	1.80465409742871	1.86141324036835	1.88799499594073	1.88569155689921	1.85794736499038	1.80997059359716	1.74812714240787	1.67919674234775	1.60959308653625	1.54465568940707	1.48810927320557	1.44175911369056	1.40545306545636	1.37729984688022	1.35409585959538	1.33188551098527	1.30656662911877	1.27445420988231	1.23273072521064	1.17973566007447	1.11507571696067	1.03956498519523	0.955026932223551	0.864004490170425	0.769429764885016	0.674301681882157	0.58141019400248	0.493132202648476	0.411309874006185	0.337208937508702	0.271544479144215	0.214555491136837
30	0.148695483894755	0.186018843246247	0.232081533433397	0.288182602340386	0.355442896803737	0.434640114871821	0.526023032035206	0.629122189985034	0.74258100237905	0.864036051955785	0.990076762176197	1.11631127398056	1.23755648749257	1.34815602013335	1.44241161256585	1.51509373798518	1.56197913708671	1.58035030793696	1.56938780771877	1.53039259495396	1.46679282991521	1.38391580144707	1.28853730943636	1.18825291943542	1.09074259731288	1.00301751617619	0.930742078845043	0.877714453029555	0.845566695618765	0.833714571444571	0.839552646454989	0.858857810945493	0.886339110670832	0.916257168000564	0.943034038077574	0.961783373633076	0.96870872401457	0.961340919004872	0.938609631663083	0.900765600919942	0.849185835849662	0.786102956353231	0.714301551055838	0.636820100441102	0.55668842632343	0.476719896006207	0.399366726427802	0.326637276702887	0.260067182993166
31	0.230246690040008	0.279837340638756	0.337880710627167	0.404896229827685	0.481068544780978	0.566117726766627	0.659170784317671	0.758650637869314	0.862201898807841	0.966673957918878	1.06818015165934	1.16224655234091	1.24405513635729	1.30877429910584	1.3519561931438	1.36996707134448	1.36040599142664	1.32246114358466	1.25715350309899	1.16742540611012	1.05804673181379	0.935332089280505	0.806686049165503	0.680016575963227	0.563075776705279	0.462798735893674	0.384713475676595	0.332487372453804	0.307658709503792	0.309578941291763	0.33556519606957	0.381237445642594	0.440994227922983	0.508567527050724	0.57759280261548	0.642134170784722	0.697116010564787	0.7386284609669	0.764092568223564	0.772288448418644	0.763264442582423	0.738155334715569	0.698942661515383	0.648190204455553	0.588783826636176	0.523698206349359	0.455805154367539	0.387730386491265	0.321758866384623
32	0.294158493002845	0.350964198180598	0.415407328759543	0.487410941019515	0.566490439975917	0.651662281128774	0.741368438770543	0.833429879199504	0.925042852980648	1.01283060884138	1.09295978381548	1.16132516078428	1.21379898650998	1.24653229229419	1.25628670857199	1.24076742885859	1.19892265015442	1.13117323223699	1.03953931085059	0.927638391963741	0.800541532769749	0.664489327803878	0.52648570688297	0.393802807183599	0.273442188453845	0.171604561893244	0.093220828472673	0.0415913038150296	0.018168247334257	0.0225007867078762	0.0523432282252302	0.103910027265512	0.172245691339442	0.251667444292909	0.336233689447376	0.420192394991641	0.498369866971003	0.566470674498228	0.621272028895483	0.660708854315642	0.683857449421487	0.690834746632799	0.682635970845456	0.660935784653811	0.62787708280307	0.585868140266794	0.537403715785627	0.484919906792254	0.430686894324516
33	0.332013657520523	0.392234596597155	0.459474192889729	0.533348029612496	0.613059642861339	0.697341840310272	0.784420108312859	0.872007686560712	0.957340978570273	1.03726173240092	1.10834883482821	1.16709777638756	1.21014024518049	1.23449048080161	1.2377997073731	1.21859597338902	1.17648481170669	1.11228687184272	1.02809234699233	0.927218514745176	0.814065512420747	0.693875671700831	0.572412156368127	0.455581967780531	0.349035353068321	0.257777271927036	0.185826264942418	0.135951752239921	0.109512949033069	0.106412166917438	0.125163571965874	0.163066941785978	0.216465995844727	0.281063605551648	0.35226235794314	0.425498797849135	0.496542965050163	0.561740908952424	0.618185740218237	0.663811364272396	0.697411257961283	0.718591587397565	0.727672981224199	0.725558049117477	0.713582270565739	0.693364449165825	0.666670006810074	0.635296560877269	0.600987081894554
34	0.350195071081842	0.413139628115047	0.483212324868499	0.559997314259458	0.642702560631181	0.730122927312495	0.820625194687967	0.912161218892775	1.00231403796274	1.0883794929789	1.16748295125383	1.23672721002941	1.29336394726889	1.33497758212428	1.35966756591279	1.36621338514804	1.35420628296828	1.32413311514659	1.27740088270262	1.21629513890377	1.14387125347048	1.06378385036583	0.980065921275189	0.896874429331161	0.818222999195914	0.747724043154988	0.688362135632349	0.642317634904111	0.610854756545128	0.594282069559587	0.591986428996972	0.602534472993268	0.623829766229656	0.65330910887047	0.688158889003866	0.725531824827373	0.762745945745787	0.797450888623157	0.827751046182757	0.852280204563247	0.87022743130516	0.881318566208421	0.8857612885602	0.884164108606717	0.877440657306166	0.866710390225917	0.853205478830833	0.838191528875945	0.822907180444207
35	0.364027393451665	0.431861957840434	0.507777035705764	0.591510424610923	0.682472163633045	0.779717913662854	0.881940393325099	0.987482650766731	1.09437568947215	1.20040124083322	1.30317839629734	1.40027054646329	1.48930684072306	1.568110424233	1.63482427531996	1.68802477187811	1.72681331465643	1.75087749561404	1.76051538246353	1.75661934737672	1.7406192485375	1.71438834993949	1.68011876748589	1.6401760892677	1.59694481301124	1.55267714067924	1.50935735547295	1.46859250271715	1.43153756130928	1.39886000121449	1.37074493239162	1.34693835767589	1.32682273283387	1.30951644172009	1.29398715048244	1.27916843216245	1.26406954666757	1.24786969871721	1.22999026086734	1.21014106044358	1.18833958336848	1.16490455168653	1.14042753643083	1.11572789229466	1.09179724470991	1.0697400048995	1.05071598988552	1.03589029649125	1.02639427375564
36	0.392080761784422	0.468689461844563	0.554945324424076	0.650802387210239	0.755926512011166	0.86967035539958	0.991061593772079	1.11880681095325	1.2513125759594	1.38672411686813	1.52298071103423	1.65788556622653	1.78918668420511	1.91466410708842	2.03221816957121	2.13995301676228	2.23624976297306	2.31982428050272	2.38976568748085	2.44555306735065	2.48704967229134	2.51447567915852	2.52836230414844	2.52949156989605	2.51882710789975	2.49744196235372	2.46644938416893	2.42694207127784	2.37994428717891	2.32637988904849	2.26705767176632	2.20267375615231	2.13382918917339	2.06105963161082	1.98487309963665	1.90579126908177	1.82438986134532	1.74133407413049	1.65740582174102	1.57352060046814	1.49073296958312	1.41023081058364	1.33331958137323	1.26139862556885	1.19593216783347	1.13841789494004	1.09035599244032	1.05322120964928	1.028440013908
37	0.455268755879408	0.545379217993894	0.646912960803175	0.759982679363072	0.884431805661756	1.01980707862651	1.16534054980088	1.31994282984597	1.48220885335408	1.6504367769575	1.82265987089904	1.9966904715942	2.17017429431414	2.34065272496091	2.50563017768806	2.66264326997749	2.80932846179847	2.94348494361469	3.06312993006586	3.16654409103269	3.25230557919315	3.31931192844429	3.36678992823667	3.39429435214179	3.40169706923218	3.38916854239036	3.35715398577575	3.30634650356816	3.23765937524502	3.15219932063759	3.0512421182408	2.93621141995938	2.80866106496866	2.67026070127092	2.52278412282574	2.36809945573163	2.20816019512635	2.04499610449208	1.88070312462827	1.71743167209644	1.55737299983461	1.40274360605573	1.25576797312726	1.11866016303016	0.99360496585795	0.882739378490304	0.788135178521759	0.711783260046053	0.655580227433469
38	0.577690991711075	0.686311968743739	0.807884277548176	0.942534950850159	1.09012078300035	1.25019938712284	1.42200753452134	1.60444833369509	1.7960884993757	1.99516656443461	2.19961241976621	2.40707805600727	2.61497885724864	2.82054429376307	3.02087641058013	3.21301414051547	3.39400120725624	3.56095524184801	3.71113572097799	3.84200844497353	3.95130449566217	4.03707192973714	4.09771884689164	4.13204689528164	4.13927471071319	4.11905120303148	4.07145898023773	3.99700852025033	3.89662395090533	3.77162147646929	3.62368159555893	3.45481629799935	3.26733241748587	3.06379226552992	2.84697259288496	2.61982282906923	2.38542344805878	2.1469452051694	1.90760989004532	1.67065314431875	1.43928979868391	1.21668209047963	1.00591102680873	0.80995105777226	0.631648118861323	0.473700991894437	0.338645822837758	0.228843526709884	0.146469710040001
39	0.783885085287987	0.915591829970985	1.06113696632009	1.22049776585229	1.39337363765884	1.57915994823905	1.77692833302486	1.98541484822556	2.20301710311081	2.42780123518363	2.65751925414686	2.88963689944737	3.12137174807785	3.3497408940709	3.57161711962115	3.78379211064038	3.98304495582893	4.16621392429608	4.33026935485267	4.47238541828269	4.59000853519662	4.68092034450731	4.74329331445959	4.77573735865331	4.77733614945684	4.7476721940879	4.68684013660262	4.59544815398494	4.4746077090721	4.32591229133034	4.15140610483485	3.95354394018017	3.73514368532624	3.49933308442916	3.24949244129216	2.98919498570917	2.72214657963672	2.45212634094778	2.18292961243223	1.91831451111847	1.66195306741702	1.41738771532394	1.18799363468533	0.976947185113738	0.787200419087456	0.621461428954274	0.482180077926374	0.371538496304696	0.291445597109576
40	1.09220793881897	1.25034159158462	1.42238939543207	1.60807495256564	1.80684788589009	2.0178652347119	2.2399790993031	2.47173157071724	2.71135780301138	2.95679785413223	3.20571764607921	3.45553908428174	3.70347904257558	3.94659657777857	4.1818474019045	4.40614432618908	4.61642211459244	4.80970495928144	4.98317462871884	5.13423724958401	5.26058667270945	5.3602624427673	5.43170053997422	5.47377528421605	5.48583107881047	5.46770301063062	5.41972570103363	5.34273020176529	5.23802913460566	5.10739066576694	4.95300226949671	4.77742555506394	4.58354369462443	4.37450318647708	4.15365181222969	3.92447469413041	3.690530330536	3.45538838684607	3.22257085305489	2.99549795694338	2.77743995568226	2.57147563170894	2.38045800560987	2.20698746409185	2.05339219924192	1.92171557935612	1.81370983318871	1.73083523788316	1.67426386288124
41	1.50888921632091	1.69511083259766	1.89462511997267	2.10689538523564	2.33113530756374	2.56630004822099	2.81108312394065	3.06391968721469	3.32299669104107	3.5862702166823	3.85149001662271	4.116231078925	4.37793176284821	4.6339377993192	4.8815512047554	5.11808293408303	5.34090790943765	5.5475209148401	5.7355917524367	5.90301801897244	6.04797388587961	6.16895335383765	6.26480660113173	6.33476824996429	6.37847662867159	6.39598340075055	6.38775325188714	6.35465366052433	6.29793511182186	6.21920243491833	6.12037823554983	6.00365964789878	5.87146983049066	5.72640577286018	5.57118405718993	5.40858622984467	5.24140538247891	5.07239542505998	4.90422436045115	4.73943265135447	4.58039751663603	4.42930371796802	4.28812111270202	4.15858896838788	4.04220677122197	3.94023102655973	3.8536773542808	3.78332703281944	3.72973704806426
42	2.02398167485822	2.2377396623785	2.46363560744917	2.70091607736857	2.94861457750353	3.2055507130741	3.47033415134776	3.74137367828131	4.01689150530636	4.29494282670947	4.57344046086698	4.85018423533463	5.12289460305842	5.38924981179936	5.64692579842173	5.89363785094446	6.12718298060714	6.34548187916403	6.54661930748622	6.72888177313474	6.89079140798337	7.03113505151996	7.14898767857679	7.24372947756702	7.31505608081102	7.36298166478341	7.38783486656354	7.39024769418513	7.37113783343616	7.33168496262187	7.27330187117366	7.19760133013988	7.10635977635504	7.00147894304577	6.88494659536983	6.75879750958882	6.62507577104786	6.48579936270717	6.34292787828287	6.19833402926842	6.05377943152633	5.91089496376775	5.77116579632051	5.63592100313094	5.50632750126384	5.38338791746449	5.26794186637893	5.16067004383168	5.06210049328995
43	2.60499680446873	2.84183407125135	3.08900241335567	3.34554881611158	3.61034155127224	3.8820742397878	4.15927364025949	4.4403112465261	4.7234186771988	5.00670673286776	5.28818788660464	5.5658018640883	5.83744386521389	6.10099488348353	6.35435349676917	6.59546843682299	6.82237119833476	7.03320792389074	7.22626980056876	7.40002122789457	7.55312506529046	7.68446433876914	7.79315987927722	7.87858347567539	7.94036624995627	7.97840209641291	7.99284616510056	7.98410850788127	7.95284313741737	7.8999328707529	7.82647043513886	7.73373640075894	7.62317457010034	7.4963654949913	7.35499880896987	7.20084505494411	7.03572765740641	6.86149563712493	6.67999759745269	6.4930574290484	6.30245208823399	6.10989170799946	5.91700220437308	5.7253104488352	5.53623199353655	5.35106126351956	5.17096407137613	4.99697226636789	4.82998030261575
44	3.19264923315255	3.44245309815311	3.69986668237251	3.9637306423449	4.2327361999057	4.50543229615763	4.78023565288955	5.05544373016185	5.32925049921967	5.59976487833929	5.86503160775467	6.12305427066627	6.37182010275325	6.6093261747939	6.83360648401032	7.04275945143126	7.23497529644887	7.40856274699279	7.56197454509176	7.69383122330281	7.80294265733092	7.88832694341981	7.94922620457628	7.98511899577579	7.99572905299775	7.98103021197356	7.9412474074158	7.87685374964751	7.78856376037758	7.67732293038911	7.54429383683272	7.39083912464475	7.21850171369147	7.02898263933545	6.82411696843122	6.60584825493891	6.37620200949558	6.13725865591609	5.89112643558617	5.63991469923744	5.38570799606349	5.13054133410024	4.87637694486743	4.62508284105113	4.37841341001038	4.13799223947452	3.90529732612437	3.68164877375333	3.46819904607417
45	3.71680040826956	3.96558326267266	4.21853485568532	4.4743362700691	4.73155099650086	4.98863459410026	5.24394664287917	5.49576492417293	5.74230171497314	5.98172203161051	6.21216360873943	6.43175835239807	6.63865496240545	6.83104238080713	7.00717369070867	7.16539006472116	7.30414434530106	7.42202383120824	7.51777184561254	7.590307672281	7.63874446674138	7.66240477904414	7.66083336317347	7.63380699448257	7.58134106971874	7.50369282303831	7.40136105451177	7.27508233349371	7.12582370631916	6.95477200450465	6.76331991441774	6.55304903074178	6.32571017261948	6.08320129186974	5.82754334607303	5.5608545447449	5.28532340360946	5.00318105971628	4.71667330860666	4.42803282394177	4.13945201017655	3.85305692041366	3.57088264508871	3.29485054335905	3.02674764885919	2.76820853581235	2.52069988139317	2.28550790681545	2.06372882399662
46	4.13446057891994	4.37041272784369	4.60721897827521	4.84352938317058	5.07791309136999	5.30886941863931	5.53484059802201	5.75422610743503	5.96539843648261	6.16672011923085	6.35656182604959	6.53332127646206	6.69544270710518	6.84143660521041	6.96989939922015	7.07953278491718	7.16916235831689	7.23775522597265	7.28443626954435	7.3085027545933	7.30943699353296	7.28691679925904	7.24082349880265	7.17124731483318	7.07848996626554	6.96306438674348	6.82569151040372	6.6672941270049	6.48898786209544	6.29206939121707	6.07800204900993	5.84839904333464	5.60500453003943	5.34967284474023	5.08434622301611	4.81103136895058	4.53177525331765	4.24864053643442	3.96368101647236	3.67891750171307	3.39631449491872	3.11775805991265	2.84503521506293	2.57981516622834	2.32363265361249	2.07787364376008	1.84376355061335	1.6223581192062	1.41453705334684
47	4.45585976152948	4.6747328550015	4.89216392009393	5.10691373613237	5.31769600236612	5.52318798301621	5.72204222464911	5.91289923206489	6.09440096582329	6.26520500279533	6.42399918126376	6.56951653462962	6.70055030321698	6.81596880245915	6.91472991830036	6.99589499728992	7.05864189983256	7.10227699055191	7.12624584978671	7.13014250483142	7.11371699850665	7.07688113574705	7.01971227576605	6.94245506754156	6.84552105931727	6.72948614790507	6.59508587011225	6.44320857586268	6.27488655975826	6.09128526414698	5.89369070144377	5.68349527573014	5.46218221282186	5.23130883338829	4.99248892475495	4.74737448324323	4.49763710992064	4.24494934819532	3.99096625165309	3.73730746489944	3.48554008905132	3.23716258717446	2.99358996374597	2.75614042661821	2.5260237105448	2.30433120876471	2.09202802415433	1.88994701483054	1.69878487162821
48	4.72790629539449	4.9328746601148	5.13539453953202	5.33441463857754	5.5288596421554	5.71763900402549	5.8996563362408	6.07381930141351	6.23904989733057	6.39429501199654	6.53853711733886	6.67080496184101	6.79018411651409	6.89582722508796	6.98696380826677	7.06290947347299	7.12307438576968	7.16697086261792	7.19421996475371	7.20455696765633	7.19783561266729	7.17403105359361	7.13324143331897	7.07568804523744	7.00171405585453	6.91178178727604	6.80646858110327	6.68646128803452	6.55254944978913	6.40561726137566	6.24663442178857	6.07664599952536	5.89676145549358	5.70814297958694	5.51199330816593	5.30954319765419	5.10203873428792	4.89072866163608	4.6768519058111	4.46162547335698	4.24623288874073	4.03181332736436	3.81945158629478	3.61016901877646	3.40491554039194	3.20456279485634	3.00989854629331	2.82162234288478	2.64034247446726
49	4.99075905075459	5.18762361785347	5.38195093809515	5.57287765195963	5.75952779055735	5.94101932307293	6.116471023682	6.28500958818578	6.44577692426846	6.59793753388609	6.74068590197908	6.87325380258128	6.9949174315793	7.10500427493535	7.20289962218068	7.28805263744456	7.35998190420782	7.41828036533275	7.46261958666844	7.49275328057787	7.50852003496885	7.50984520369752	7.49674192539131	7.46931124962389	7.42774136177096	7.3723059105691	7.30336145516954	7.22134406109736	7.12676508677017	7.02020621387468	6.90231378573617	6.7737925276449	6.63539873174706	6.48793299640912	6.33223261579177	6.1691637196221	5.99961326575655	5.82448098904521	5.64467140923271	5.46108599818933	5.27461560271783	5.0861332136158	4.89648716471061	4.70649483736745	4.51693693666961	4.32855239526968	4.14203395001245	3.95802442504586	3.77711374348359
50	5.24923763976583	5.44144227877146	5.63137719598879	5.81832652741165	6.00156578157016	6.18036650555296	6.35400113469977	6.52174798146793	6.68289631585998	6.83675148724534	6.98264003547641	7.11991473793718	7.24795953861006	7.36619430543167	7.47407936314783	7.57111975057397	7.65686915361116	7.73093346853635	7.79297395394207	7.84270993419816	7.87992102238408	7.90444883622479	7.91619818657336	7.91513772433069	7.90130003827924	7.87478120303238	7.8357397830582	7.78439530542105	7.72102622038906	7.64596737527962	7.55960703275887	7.46238347018447	7.35478120139954	7.23732686657805	7.11058483922365	6.97515260218862	6.83165594656726	6.68074404850971	6.52308447938649	6.35935820431885	6.19025462289385	6.01646670393916	5.83868626358646	5.65759943256119	5.47388235476649	5.28819715485772	5.10118820771244	4.91347873757897	4.72566776932546
51	5.47492350512971	5.6620290556809	5.84711401129338	6.02957103994428	6.20878536928394	6.3841381282785	6.55500981146198	6.72078383861014	6.88085018097659	7.03460902386323	7.18147443425944	7.320878001597	7.4522724193491	7.57513497526147	7.68897091844871	7.79331667241869	7.88774286429662	7.97185714209715	8.04530675381864	8.10778086438866	8.15901258904186	8.19878072453191	8.22691116262825	8.24327797358728	8.24780415067121	8.24046201027192	8.22127324573308	8.19030863650438	8.1476874177586	8.09357631900875	8.02818828353322	7.95178088350849	7.86465444862277	7.76714992856233	7.65964651209517	7.54255902749659	7.41633515074534	7.28145244925323	7.13841528986289	6.98775164045365	6.83000979473508	6.66575504968758	6.4955663646415	6.32003303018682	6.13975137399635	5.95532152925085	5.76734428970518	5.5764180735602	5.3831360162422
52	5.62610773219002	5.80588283187246	5.98377333756585	6.15926292523961	6.33182893323115	6.50094480370495	6.66608261253342	6.82671567075509	6.98232117977073	7.13238292160498	7.27639396490243	7.4138593668533	7.5442988509633	7.66724944050008	7.78226802756953	7.8889338580982	7.98685091352245	8.07565017070587	8.15499172251616	8.22456674258317	8.28409927901656	8.33334786327374	8.37210692191659	8.40020798066497	8.41752065192311	8.42395339880419	8.41945407058513	8.40401020646757	8.377649106478	8.34043767029005	8.292482006671	8.23392681812366	8.16495456709141	8.08578443180212	7.99667106142563	7.89790314169684	7.78980178349566	7.67271874806632	7.54703452359162	7.41315626870574	7.27151563922614	7.12256651491047	6.96678264339551	6.80465521865542	6.63669041132958	6.46340686812164	6.28533319716953	6.1030054558396	5.91696465681889
53	5.67923672193082	5.84965854010641	6.0183361572643	6.18484194675644	6.34874361022118	6.50960596142324	6.66699277066774	6.82046865900768	6.96960103086486	7.11396203317521	7.2531305287579	7.38669407129736	7.51425086912435	7.63541172488904	7.7498019382371	7.85706315873153	7.95685517650541	8.04885763848507	8.13277167848301	8.20832145002492	8.27525555143579	8.33334833346372	8.38240108055647	8.42224305781806	8.4527324166514	8.47375695312757	8.48523471420403	8.48711444802981	8.47937589571693	8.46202992311037	8.43511849224506	8.3987144733239	8.35292129917768	8.29787246526325	8.23373087931208	8.1606880657477	8.0789632309388	7.98880219623757	7.89047620656347	7.78428062302525	7.6705335087234	7.54957411743827	7.42176129538282	7.28747180658114	7.14709859272476	7.00104897855793	6.84974283395203	6.69361070385034	6.53309191720022
[truncated: 70 more columns]
