# Supplementary material for: Reconstructing spruce budworm outbreak severity: a comparison of paleoecological and tree-ring signals
Source: PLoS One. 2025 Aug 12;20(8):e0329406. doi: 10.1371/journal.pone.0329406 (PMC12342301; doi:10.1371/journal.pone.0329406)
Supplement: S8 Dataset — (ZIP) [file pone.0329406.s008.zip › BoisJoli wavelet data/Lepidopteran_scales/WS_wavelet_power.txt]

V1	V2	V3	V4	V5	V6	V7	V8	V9	V10	V11	V12	V13	V14	V15	V16	V17	V18	V19	V20	V21	V22	V23	V24	V25	V26	V27	V28	V29	V30	V31	V32	V33	V34	V35	V36	V37	V38	V39	V40	V41	V42	V43	V44	V45	V46	V47	V48	V49	V50
1	0.00198271787201317	0.00153693425157208	0.000946403094059905	0.000486206637671355	0.000231133839344919	0.000118998278802453	7.38309554714501e-05	5.37368689933053e-05	4.34122956483452e-05	3.78808194156919e-05	3.48384142898079e-05	3.29110579976781e-05	3.04014003336463e-05	2.53858820860257e-05	1.84757071944614e-05	1.19234337208001e-05	7.14611334175663e-06	8.1922036556546e-06	1.70745365526112e-05	2.88656607496065e-05	4.11064755419059e-05	4.99071148737663e-05	4.88319614810362e-05	4.13461346595749e-05	3.28425605666698e-05	2.42958977481384e-05	1.86443318414312e-05	1.78275153149943e-05	2.03706945356832e-05	2.50887414227062e-05	3.0350202865714e-05	3.20378063921378e-05	2.8435571038597e-05	2.24681763705312e-05	1.56104925389322e-05	1.017367056429e-05	9.80477388852663e-06	1.29875618092536e-05	1.72711777087684e-05	2.18634967359292e-05	2.49109227468127e-05	2.57940579957988e-05	2.57709603409189e-05	2.57878514854556e-05	2.60162692839178e-05	2.62681150887849e-05	2.63637420971941e-05	2.6202274416315e-05	2.56598696512276e-05
2	0.00266016786812142	0.0020081821364333	0.00115861489638492	0.000524086430784658	0.000201704103410575	8.17198452465539e-05	4.49739919537653e-05	3.24943751488668e-05	2.68253941867499e-05	2.4276009273053e-05	2.34920205997563e-05	2.37063225390637e-05	2.32519006198087e-05	1.96196307769954e-05	1.34177136956177e-05	7.18708509877127e-06	2.16986795979219e-06	3.22041784929424e-06	1.27657657252444e-05	2.50850044066825e-05	3.84096557383387e-05	4.81407140410222e-05	4.56267401963904e-05	3.59126414325558e-05	2.629233769674e-05	1.69098179836654e-05	1.07416466034577e-05	1.02083969133529e-05	1.3342893015164e-05	1.90484432412133e-05	2.58295197874805e-05	2.83644860302941e-05	2.45036009835628e-05	1.81998075247155e-05	1.0872051791495e-05	4.82036863848772e-06	4.56225157758297e-06	8.1464653764226e-06	1.25631487175086e-05	1.72139100927033e-05	1.99320287540142e-05	2.00297858528316e-05	1.93218430892938e-05	1.90093571694025e-05	1.91357427332648e-05	1.93507378668947e-05	1.94145498407149e-05	1.91661121996189e-05	1.83731220753406e-05
3	0.00320581892153649	0.00236651767770228	0.0012878003558785	0.000511893204604313	0.000149052012744251	3.70124459503452e-05	1.51156505562059e-05	1.17885316361701e-05	1.0558859188186e-05	1.02866649185224e-05	1.09469742041206e-05	1.26158704277447e-05	1.40491978223285e-05	1.24808906704345e-05	8.37938732971745e-06	4.21669662269184e-06	5.88919095684175e-07	1.77853571036357e-06	9.75487747504354e-06	1.93897711913962e-05	3.10329194540457e-05	3.99483946789918e-05	3.58485648553387e-05	2.52233929210076e-05	1.66802468507248e-05	8.71678745893029e-06	3.32770380545384e-06	3.10188731758478e-06	5.93756141175877e-06	1.12676862703437e-05	1.82629033049999e-05	2.10989357929604e-05	1.75722846521589e-05	1.24057220187441e-05	6.48891257871998e-06	1.14510745979529e-06	9.26618873017383e-07	3.91816727820764e-06	7.27842065102594e-06	1.09001037424785e-05	1.26060278863637e-05	1.17429967561334e-05	1.04745950079386e-05	1.0002590324021e-05	1.01153608555878e-05	1.03279191568767e-05	1.04217209200502e-05	1.02209565940193e-05	9.3856037548987e-06
4	0.00355016832383829	0.00259204649647603	0.00136770587843058	0.000504643203605913	0.000119861921374227	1.44263341303779e-05	1.07202649745052e-06	2.01192999258326e-06	2.35549681298331e-06	2.55607014075147e-06	3.22164686550052e-06	4.92754022559343e-06	7.01748665845294e-06	6.95136832031446e-06	5.06503324153305e-06	3.74602171636887e-06	2.96876541655971e-06	4.72741708484478e-06	9.37592287901568e-06	1.41930437184851e-05	2.26407595397578e-05	2.9878219132233e-05	2.47762530722925e-05	1.47404774805215e-05	8.95954395580991e-06	4.17649802812161e-06	5.00641574746473e-07	3.0804947025757e-07	2.03080703690268e-06	5.86278095681755e-06	1.16803696911554e-05	1.39732069389543e-05	1.09811774840664e-05	7.82985993470802e-06	4.7577777773786e-06	1.24527618599545e-06	7.43507757609334e-07	2.15423935372575e-06	3.76220070834647e-06	5.89620681228141e-06	6.52733048719247e-06	5.10996637267878e-06	3.7689683178142e-06	3.42015688990011e-06	3.5944870119098e-06	3.79762573883263e-06	3.93202682729208e-06	3.87521783655434e-06	3.2371095947437e-06
5	0.00372307655111995	0.00273325850185363	0.00145853468968844	0.000550818080132577	0.000138842461188602	2.03556553748127e-05	1.45220598559905e-06	4.75863929923472e-07	3.45453627125458e-07	2.92317224185441e-07	5.22547597073768e-07	1.60380025199837e-06	3.29092235617967e-06	3.57594651023611e-06	2.81246637137065e-06	3.68100803581774e-06	6.05765795275773e-06	8.52061927031469e-06	9.19538461585502e-06	9.30777836144766e-06	1.53501904940484e-05	2.15699182342829e-05	1.64264942359793e-05	7.53820092575072e-06	4.41389914940122e-06	2.99517390971045e-06	1.12199717290822e-06	5.92189622218e-07	1.12291059147219e-06	3.56678559677146e-06	7.80376472051357e-06	8.99990627956319e-06	6.21161277416268e-06	4.77715045964216e-06	4.72677187226508e-06	3.42527746870476e-06	2.30018672982708e-06	1.75253506700507e-06	1.883784097983e-06	2.99437410224268e-06	3.08659538868691e-06	1.74463073928671e-06	7.39590250120635e-07	6.08693366206149e-07	7.91379820997616e-07	9.19943895678062e-07	1.03536527656026e-06	1.09637238605799e-06	7.52450046455974e-07
6	0.00380532843529477	0.0028504206861586	0.00159144339180992	0.000656087231938558	0.000197562983674814	4.34333537027515e-05	7.35313600845841e-06	1.09572212046713e-06	1.16512813479771e-07	4.31116201455841e-10	9.98106018102804e-08	7.67440553381719e-07	1.80377027354563e-06	1.68219432150183e-06	9.83963389329998e-07	2.99311838906623e-06	7.73092106964627e-06	1.03337100649528e-05	7.24900776143823e-06	4.20799361143824e-06	9.75857179670638e-06	1.63317951020191e-05	1.18788438172668e-05	3.59680493692757e-06	1.60484966027045e-06	2.46986998449913e-06	1.92780699453228e-06	8.68187693476493e-07	7.11742543243502e-07	2.77222421025463e-06	6.03811204353736e-06	6.12531458235223e-06	3.02203325260956e-06	2.36743682381788e-06	4.59008740432729e-06	5.26907055848956e-06	3.50782643901829e-06	1.30332192157e-06	6.82397131660663e-07	1.53172134541444e-06	1.66559080514766e-06	7.32567416954441e-07	8.06152701914917e-08	2.44113072793333e-08	1.16207570507234e-07	1.45841500222493e-07	2.06420757624531e-07	3.05030170532987e-07	1.9285541953749e-07
7	0.00386556989021906	0.00297582531282029	0.00176097774184983	0.000800685722467662	0.000280840903764203	7.69853255408909e-05	1.6825872956352e-05	2.92436518256181e-06	3.79148080591935e-07	6.64832121406695e-08	2.04748393200448e-07	7.77633120247364e-07	1.35122033955137e-06	7.5657179673955e-07	5.17583341275524e-08	2.95033016772844e-06	9.07030221718585e-06	1.10160058674261e-05	4.97602921403779e-06	4.2678580095332e-07	6.70598278378774e-06	1.44594688720909e-05	1.10082070054248e-05	2.58022146603657e-06	8.34090595922352e-08	1.76090727506465e-06	1.97554682650997e-06	5.26075266916189e-07	2.0483545651476e-07	2.62249372648437e-06	5.59379276344071e-06	4.8484605158557e-06	1.19495574284302e-06	6.67971600639787e-07	4.29777236421554e-06	6.50703516678518e-06	4.43872870439245e-06	1.09364632143296e-06	2.98754943337728e-08	8.99811548708516e-07	1.28826442300692e-06	7.23459122584151e-07	2.09281471296596e-07	6.20894276997162e-08	3.68885175134474e-08	1.2839935242557e-08	4.51642406809949e-08	1.42700769770421e-07	1.53696969301373e-07
8	0.00393764560134695	0.00311707601992379	0.00195207447642165	0.000968441372499715	0.000382659181224384	0.000121953694254079	3.19433817944325e-05	6.8620232874728e-06	1.0224112343902e-06	1.44695372347333e-08	2.79450164157713e-07	1.03827080811852e-06	1.52839775146126e-06	1.03157829256436e-06	1.23817237421933e-06	5.64392674164021e-06	1.26611082939631e-05	1.37910339340431e-05	6.30969885157985e-06	1.61445683011558e-06	8.60414292693589e-06	1.7237272115101e-05	1.46802031806473e-05	5.6626350940593e-06	1.32644343046723e-06	2.08684794586446e-06	2.36167045180738e-06	9.99950394402468e-07	1.00346267097626e-06	3.87503757986881e-06	6.73033957990785e-06	5.52807865531685e-06	1.64633522981882e-06	1.20248457022556e-06	5.54274847815494e-06	8.70224840282521e-06	6.64836061316328e-06	2.48462916883569e-06	6.41514027531536e-07	1.11670625112797e-06	1.51492070349222e-06	1.06816968163489e-06	4.82020008615582e-07	1.68219207368804e-07	4.57985055736605e-08	5.72645463820062e-09	4.24137273692884e-08	1.45729541723491e-07	2.11708687350895e-07
9	0.00403153339515505	0.00327393215257567	0.00215672706741007	0.00115322600639925	0.000502371212425022	0.000180237653610148	5.45424387101161e-05	1.43796012758318e-05	3.25696592149796e-06	6.37042899350688e-07	7.10820827029913e-07	1.81747728697507e-06	2.96388844948439e-06	3.9615899846501e-06	6.87174608836277e-06	1.41484660458357e-05	2.27130613257991e-05	2.43810504866397e-05	1.79683087580892e-05	1.45574251669889e-05	2.15358144631044e-05	2.96106139603088e-05	2.69138916539225e-05	1.64029422582695e-05	8.47794775744823e-06	5.96602328001385e-06	5.11849921489043e-06	4.28333840053104e-06	5.21462982258986e-06	8.53656036582274e-06	1.13347417476739e-05	1.03315676534287e-05	7.15051352929075e-06	7.20152957203112e-06	1.16367357438432e-05	1.48972679998871e-05	1.26937927955232e-05	7.56099537942459e-06	4.10136085945086e-06	3.11634443424443e-06	2.69754394457179e-06	1.84153337426327e-06	9.3066448826901e-07	3.77113587943427e-07	1.49001568569e-07	9.00859214153377e-08	1.36668484449523e-07	2.57457461238258e-07	3.57333706020425e-07
10	0.00414900918877357	0.00344704239479981	0.00237446128465988	0.00135505776665891	0.000641276208928418	0.000253515721696195	8.60174113550151e-05	2.70715936948724e-05	9.25171620058861e-06	4.24936875276603e-06	3.47897070170675e-06	4.94229719705668e-06	8.07443523074812e-06	1.32572416956058e-05	2.2240787433552e-05	3.57271628386922e-05	4.93263754011242e-05	5.58074803484527e-05	5.47244722536562e-05	5.47356267179258e-05	6.09032164446959e-05	6.57106818708347e-05	5.96073580708442e-05	4.44140308194252e-05	2.9524902027461e-05	2.03235739160349e-05	1.60900474387232e-05	1.51815771283153e-05	1.72498351537813e-05	2.13674366151891e-05	2.48408575142184e-05	2.53990032224451e-05	2.44328249800992e-05	2.57330305045086e-05	2.97161179983682e-05	3.17429596408659e-05	2.8091517706404e-05	2.0651413839859e-05	1.37796457904742e-05	9.26842847870696e-06	6.22981121313854e-06	3.7685041194193e-06	1.92116636252725e-06	8.67293800416016e-07	4.37820202916038e-07	3.39154940304513e-07	4.06264090182384e-07	5.64820701486908e-07	7.1284087795448e-07
11	0.00429157034228829	0.00363985627770224	0.00260965437339596	0.00157794858349932	0.000802479917967122	0.000342898922303478	0.000124503185967144	4.12012349254048e-05	1.60371528403524e-05	1.05172591667382e-05	1.10640926776825e-05	1.51326386778582e-05	2.3644166507784e-05	3.83220580639752e-05	6.05068275422339e-05	8.88528637563247e-05	0.000117458023329179	0.000138996579084158	0.000151504212657127	0.000159163484135277	0.000164005060119785	0.000160716183157292	0.000143600531605027	0.000115597815350881	8.65219118662214e-05	6.45235293631009e-05	5.2032051474082e-05	4.7811530026981e-05	4.96496628550028e-05	5.50114760274688e-05	6.10668147342123e-05	6.57989760087121e-05	6.93888750399319e-05	7.31173430730653e-05	7.60568989127596e-05	7.44544826790696e-05	6.57425295711853e-05	5.18107422792024e-05	3.7102615259592e-05	2.47126461569662e-05	1.53126176778583e-05	8.57958078693653e-06	4.22204156526198e-06	1.87637153398392e-06	9.31116175850209e-07	7.52229104519013e-07	9.25236388087125e-07	1.23306444577828e-06	1.52126011994547e-06
12	0.00446248849916844	0.00385862335302052	0.00287070272086685	0.00183090483634833	0.000994567463096294	0.000454433447763675	0.000170423561982846	5.06433809571986e-05	1.39100482483342e-05	1.12416704966835e-05	2.10074459484178e-05	3.76164700126263e-05	6.28801238671429e-05	0.000100644403179762	0.000152914511896276	0.000216770196062348	0.000283630371743012	0.000342682635436085	0.000386181643488939	0.000410902722521463	0.000414699405664665	0.000394702403547964	0.000351408810175983	0.000293115236835807	0.000233597352881794	0.000184919117698116	0.000152673236929775	0.000136580845175954	0.000133542646989733	0.000139752879664448	0.000151319206572152	0.000164593141365392	0.000176598514483568	0.000184648718780898	0.000185365893909847	0.000175243700286122	0.000153309071296225	0.00012290517481699	9.0104938338116e-05	6.03896763971944e-05	3.67611792497808e-05	1.99657418789378e-05	9.40376274848136e-06	3.76268022164655e-06	1.4618986981931e-06	1.07609978540045e-06	1.59180564239148e-06	2.39449987377081e-06	3.12252600853918e-06
13	0.00466667745271662	0.0041122138560465	0.00317093153289371	0.00213195355590455	0.00124078211840794	0.000614838720010752	0.00024845105896964	7.15490989299895e-05	7.68974684247481e-06	2.99007392985139e-06	2.92712175110854e-05	7.66552718272995e-05	0.000145650906323533	0.000240641989493758	0.000363795623343117	0.000509936045769763	0.000664755648946962	0.000807825619692358	0.00091851125291403	0.000980918123265951	0.000986284084558084	0.000934601532502762	0.000836378633728848	0.000711850578766291	0.000585262309553018	0.000476785062758105	0.000397485734697754	0.000349751477403438	0.000330749449137167	0.000335209397293163	0.000356222847893553	0.000385231367757662	0.000412507222323894	0.000428270243612844	0.000424267017465544	0.000395931799314324	0.000344502503936325	0.000277317305476096	0.000205272677175494	0.000138795953113333	8.48011534884742e-05	4.5857943319166e-05	2.10634198511309e-05	7.5364676850045e-06	1.80001921662063e-06	7.27161087829503e-07	1.97080442420764e-06	3.98245720705541e-06	5.83912330121463e-06
14	0.00490898669103783	0.00440985223700577	0.00352598899489941	0.00250601964729164	0.00157936332341755	0.000877977696977933	0.000425058739985897	0.000174568163602642	6.2175895932215e-05	3.82351457815326e-05	7.69251204445604e-05	0.000171108549301561	0.000323494961768006	0.000538486627075227	0.000814662911598337	0.00113822117376741	0.00147988365547563	0.00179783835241966	0.00204649537962327	0.00218785302868188	0.00220154099075553	0.00209065549656915	0.00188152657737309	0.00161669835867363	0.00134299918539717	0.00109961344521519	0.000911291502292477	0.000788190210271179	0.000729493717342026	0.000726791759353223	0.000765522215786258	0.000825652194024644	0.000883567294738157	0.0009159498760267	0.000904898119496281	0.000842620673627098	0.000733739356783368	0.000593751873723638	0.000443852639289103	0.000304292712282408	0.000189182285019404	0.00010450560719037	4.91988264892119e-05	1.78707915426565e-05	3.6203921663621e-06	1.20460140539251e-08	2.00345668861762e-06	6.0981319209144e-06	1.01278149796458e-05
15	0.00518851827893215	0.00475143580126478	0.00393791338963209	0.00296041273165244	0.00202938116231809	0.00128320480067581	0.000766681433063493	0.000454963213848565	0.000297169915157818	0.000252708873697533	0.000307070259153172	0.000468798032247045	0.000756432725927697	0.0011832789313788	0.0017441094748623	0.00240600447540818	0.00310589842800085	0.00375744350160406	0.00426740730414705	0.00455772651954099	0.00458610880601497	0.00435776098971468	0.00392374941497752	0.00336656294205469	0.00277854655743724	0.00224139067544885	0.00181315734075743	0.00152445366782786	0.0013807502956004	0.00136652548543968	0.00144901217640832	0.00158230216025898	0.00171376292972769	0.00179346969874186	0.00178492338316234	0.00167353303248129	0.00146936874806199	0.00120268318291783	0.000913746919816834	0.000640998536363236	0.000411928015552662	0.000239324984069492	0.000122783766542312	5.33169847364133e-05	1.84553959431723e-05	6.04226080536017e-06	6.19051859790711e-06	1.17921515517821e-05	1.82722783564802e-05
16	0.00548797946026499	0.00510947919165612	0.00436523084600987	0.0034370959234196	0.00251818939470247	0.00175180568122337	0.00120344285428645	0.000870979363069432	0.00071924870822918	0.000717774622415107	0.000864533202112566	0.00118864560718034	0.00173453432444078	0.0025357381237987	0.00358812532218695	0.00483135014757503	0.00614534659234011	0.00736533466706938	0.00831369264381652	0.00884090878056172	0.00886323542086321	0.0083844921016664	0.00749466482636518	0.00634650674484883	0.00511916854767732	0.00398117862135905	0.00306268788630193	0.00244093830215508	0.002137297373353	0.00212185135065785	0.00232263877039899	0.00263892068058766	0.00295882535153943	0.00318024004248988	0.00323104470753329	0.00308294852662895	0.00275407966793008	0.00229916636943692	0.00179088471583865	0.00129921349206563	0.000875716521328042	0.000546728808180659	0.000315280967097923	0.000168463415305803	8.60380723363486e-05	4.72169711518645e-05	3.44661459860783e-05	3.47695686480302e-05	3.94405331364865e-05
17	0.00576761737296144	0.005420778556611	0.00471064447558598	0.00379261458875793	0.00284628275062057	0.00202494162025066	0.00142495996653453	0.00108351228292052	0.00100009219924142	0.00116844681211983	0.00160315844232775	0.00234845735997957	0.00346413830612464	0.00499234275442161	0.00691683811374728	0.00913075796608144	0.0114278090297245	0.0135253698587822	0.0151172737858991	0.0159428755086678	0.0158517443497525	0.014843546601546	0.0130708286340135	0.0108051214188013	0.0083784142068847	0.00611776827893168	0.00428926014764198	0.00306094466795907	0.00248732008529746	0.00251312318518112	0.00299283835635198	0.00372243166001218	0.00447934466039233	0.00506482253021979	0.00534030811583792	0.00524914761208138	0.0048178508215927	0.00413721701612452	0.00333026565515815	0.00251791370843551	0.00179281247114402	0.00120721328541969	0.000774690383291762	0.000480922683846289	0.000297203435708068	0.000191717244622164	0.000136393350660761	0.000109629319455402	9.64248124319734e-05
18	0.0059888781134409	0.00562938603559407	0.00489247795595461	0.0039076073691236	0.00284198226967629	0.00186357802853754	0.0011136108747062	0.00069598729655683	0.000683641036660698	0.00113511102349838	0.0021106422564586	0.00367635855073209	0.00588849693664056	0.00875743634326837	0.0122014617784963	0.0160088216680922	0.0198289278685214	0.0232067604257757	0.0256599925133766	0.0267815145189485	0.0263382344935758	0.0243358311637876	0.021029376918083	0.0168770202778275	0.0124508924769055	0.00832967069864247	0.00499830059627479	0.00277415462984559	0.00176968463498902	0.00189328372017025	0.00288421737482633	0.00437355977575913	0.00595984897993069	0.00728536839584961	0.00809778218264601	0.00828413082691399	0.00787073184768099	0.00699191144023678	0.00583933308792045	0.00460833136209312	0.00345623766832323	0.00248119550230819	0.00172164496235475	0.00117014694482114	0.000792697768696924	0.000546094932572348	0.000389493173964218	0.000289860707178754	0.000223168376473736
19	0.00618613017370887	0.00580287332390229	0.0050247565302849	0.00395417461981006	0.00274207353906418	0.00156674821906294	0.00061599093086684	7.62195631312729e-05	0.000127867237080361	0.000942757598006927	0.00267709070944022	0.0054534928366812	0.00932820154797093	0.0142455721588169	0.0199908250878115	0.0261599398313259	0.0321679258107767	0.0373096467878528	0.0408713439073533	0.0422714500523092	0.0411946190532406	0.0376802311648185	0.032137949160691	0.0252838651593251	0.0180130818606746	0.0112401667585737	0.00574365993899087	0.00204551300906879	0.000345081200553986	0.000514603115968237	0.0021518249164643	0.00467641202198502	0.00745004767195276	0.00989613948473042	0.0115951880316619	0.0123373950495353	0.0121247490415213	0.011128020489716	0.00961552956321641	0.00787614094773134	0.00615690571168899	0.00462753220279879	0.00337327331036803	0.00240914804646562	0.00170439737252964	0.00120695020543275	0.000861650600611257	0.000620552771454781	0.000446800426332847
20	0.0065383119170136	0.00623274042151006	0.00555516603839645	0.00458437930584951	0.00345053497601487	0.0023287714361595	0.00143483769090272	0.00102187644212648	0.00137384039911258	0.00278910113141107	0.00554848444557935	0.00986532847893272	0.0158209057837884	0.0232959280531428	0.0319161529920196	0.0410343555861183	0.0497685893696984	0.0571056130990883	0.0620599690095072	0.0638590427139053	0.0621105005373221	0.0569074887866512	0.0488407023733388	0.0389105402579601	0.0283585088008099	0.0184561037577421	0.0102965121723085	0.00462962998951583	0.00176791864828963	0.00157445686950989	0.003528936929589	0.00685423843653151	0.0106765171661139	0.0141865293397365	0.0167706218612473	0.0180873990745793	0.018079633931635	0.0169272042447556	0.0149608038256439	0.0125634371490185	0.0100852717325752	0.00778868741473274	0.00582832475412365	0.00426024967765321	0.00306829888917547	0.00219506908486718	0.00156843971950492	0.00111946784721668	0.00079170738642693
21	0.00729738189525935	0.00730273880409793	0.00704736732335307	0.00660030635312978	0.00607575442500312	0.00563678531268007	0.00550260002493314	0.00595525255301392	0.00733745000368464	0.0100312742748486	0.0144100476520482	0.0207623318850471	0.0291969934526153	0.0395488098113886	0.051311707754849	0.0636277616647997	0.0753520420677437	0.085196435311777	0.0919333574166588	0.0946196402122994	0.0927894134153541	0.0865677970875962	0.0766748603401912	0.0643162372062055	0.0509842408612345	0.0382128403783324	0.0273367209252872	0.0192990581082229	0.0145385479274971	0.012968717597548	0.0140455523369463	0.0169051289843989	0.0205422709744831	0.0239952687339471	0.026501843061643	0.0275987417276398	0.0271509329819786	0.0253132241449956	0.022442542052216	0.018988454941605	0.0153902987260939	0.0120021546249606	0.00905527791291724	0.00665585506815831	0.00480782035516243	0.00344749812001578	0.00247847112289228	0.00179932667448862	0.00132156962023127
22	0.00846553223066441	0.00900832529458596	0.00949447463752149	0.0100097495072539	0.0106771672318309	0.011664188405795	0.0131942700301266	0.0155573970357388	0.0191096415542426	0.0242500294314784	0.0313659568745898	0.0407465987355335	0.0524756719939869	0.0663270934385074	0.0816949084075346	0.0975881762960426	0.112710275370392	0.125621883338545	0.134962990955197	0.139689339971731	0.139269887362041	0.133798154548808	0.123990267245167	0.111069870884122	0.0965662564642779	0.0820693925542687	0.0689904585001865	0.0583698758416945	0.0507609259491484	0.0462007208423705	0.0442651056738301	0.0441916018532261	0.0450451666954431	0.0458958156401471	0.0459761015291696	0.0447912144053248	0.0421650818293962	0.0382203617027363	0.0333049026524022	0.0278879115047117	0.0224527780744562	0.0174097806820056	0.0130427683049666	0.00949292820116873	0.00677343443832451	0.00480339658550689	0.00344856835750984	0.00255871497937501	0.00199563060506678
23	0.00940899774732603	0.010457837999906	0.011691572684168	0.0132510093110344	0.0153165932621932	0.0181127587381177	0.0219138575385699	0.0270465777444181	0.0338803670381494	0.0427964681130682	0.0541293633078429	0.0680820756585039	0.0846274174760399	0.103417659584107	0.123731020983356	0.144481241451951	0.164304958131579	0.181722687833725	0.195348165591216	0.204104478847129	0.207399805714949	0.205223156493883	0.19813926372034	0.187185706705274	0.173697021845936	0.159093912921362	0.144678269801097	0.13146796988054	0.120093325351739	0.110763813892855	0.103302214939336	0.0972343753614924	0.0919162856573303	0.0866757349711292	0.0809440692441649	0.07435558161834	0.0667984971077156	0.0584117121768008	0.0495331639357545	0.0406157680996264	0.0321324441187457	0.0244914828173523	0.0179780073342501	0.0127287234630693	0.00873837452826842	0.00588970976120981	0.00399561632976838	0.00284234492415376	0.00222551152901408
24	0.00893483288034354	0.0100780524906885	0.0116192001153183	0.0137984623973698	0.0169145762049346	0.0213213644420729	0.0274193697373297	0.0356388468757774	0.0464092383969607	0.0601110035290897	0.0770091112603436	0.0971735551583012	0.120399578528521	0.14614648182008	0.173516063792642	0.201287751867494	0.228016946811947	0.252188112678506	0.272398862674664	0.287540701702391	0.296940095275437	0.300431343013918	0.298348200660179	0.291439570226983	0.280730343793944	0.267357455064294	0.252411923426634	0.236811598710366	0.221219635899957	0.206013779390389	0.191303454864749	0.176985999995791	0.162829598239479	0.148567993764239	0.133990849382357	0.119014310948435	0.103719700501753	0.0883543543285998	0.0732964402883609	0.0589932132617668	0.045887474892677	0.0343485137076509	0.0246212510058157	0.0168017115558783	0.0108401047755917	0.00656669819138707	0.00373173762227434	0.0020495028729545	0.00123790535023818
25	0.00621385211440864	0.00690490333022941	0.00817270571346695	0.0103916003921597	0.0140226477702376	0.0195991694862112	0.0276998080910827	0.03890721358664	0.0537516419190406	0.0726411357176776	0.095783576832915	0.123110219219561	0.154214178868403	0.188319218934778	0.22429255284174	0.260709556544517	0.295968771982562	0.328444376084994	0.356653397456556	0.379409507876895	0.395936287729984	0.405920635523451	0.409499503102484	0.40718691256729	0.399759472096246	0.388124602195231	0.373195541856823	0.355792001821358	0.336577395256365	0.316035415871765	0.294482134291904	0.272105422379196	0.249021173882732	0.225334913825495	0.201197611579058	0.176845850982567	0.152619182093635	0.128951513257587	0.106338333786167	0.0852864037363934	0.0662560993792378	0.0496078826991499	0.0355630151697104	0.0241850737723081	0.0153840819156808	0.008940422730931	0.00454227538080369	0.00182874941654267	0.000431241869753535
26	0.00214935079000505	0.00226670999858476	0.00317666475358107	0.00539116119678684	0.00952884210737133	0.0162885646313141	0.0264049220409847	0.0405857482999445	0.0594343194010116	0.0833623481608308	0.1125034259703	0.146639515363711	0.18515446384062	0.227027363265352	0.270874378009765	0.315040580078721	0.357734421497803	0.397188595127042	0.431824415034414	0.460394453443326	0.482081039375518	0.49653602178222	0.503858213595832	0.504516527847602	0.499236223606024	0.488870825019039	0.474282353138158	0.456248087077833	0.435404750493795	0.412232813112418	0.387076295048394	0.360188221654307	0.331789130353889	0.302125648213114	0.271517715702242	0.240386025440253	0.20925517799008	0.178732414181191	0.149465980841135	0.122090584198925	0.0971693927606401	0.0751422925602034	0.0562885496507914	0.0407090720425227	0.0283297730169929	0.0189239332002854	0.0121486600618285	0.00758900099921471	0.00480308026931335
27	2.022916509028e-05	0.00034513928353765	0.00180136722725016	0.00499626097550986	0.0106392792740902	0.0195046339057564	0.0323742860462048	0.0499629272970048	0.0728299399224221	0.101286939599051	0.135312682788007	0.174489039777798	0.217971580440474	0.264505530485845	0.312492358835792	0.360104632338867	0.405438265863384	0.446683619433528	0.482291861160419	0.511112056557287	0.532478173369689	0.546233144946094	0.552687813478227	0.552523771844868	0.54665847824406	0.53609661300308	0.521792473254707	0.504544360488833	0.484934514559635	0.463318942223761	0.439862414043765	0.41460663079478	0.387555189373662	0.358757917552538	0.328379160741295	0.296738968207096	0.264321832893021	0.231753598737149	0.199752366836387	0.169062942634781	0.14038613041684	0.114313924227193	0.0912796391668773	0.0715288171080143	0.0551130145513022	0.041905025426492	0.0316312631450761	0.0239152580709843	0.0183256042092437
28	0.0043468254541546	0.0064977151770994	0.0102465980265815	0.0162121417107277	0.0250806015338321	0.0375607496364077	0.0543214619231975	0.0759149980288035	0.102692269892957	0.134719596155226	0.171708898275285	0.212974263566729	0.257426644248629	0.303614852892346	0.349815105675708	0.394163872135725	0.434820944362062	0.470142984231994	0.498843878644502	0.520118177767073	0.533708142322602	0.539903015609733	0.539469726183687	0.533525360876372	0.523371270023874	0.51031470926325	0.495505327037485	0.479810378367699	0.463745071163502	0.447464495605095	0.430813119683805	0.413418794764611	0.39481212147066	0.374549707700758	0.352321354267207	0.328025870142092	0.301806890512752	0.274047368639816	0.245328022675321	0.21635992337565	0.187904030142365	0.160690722715484	0.1353505590677	0.112364237928067	0.0920358129008267	0.0744893260708743	0.059685784916053	0.0474551592069903	0.0375369517945986
29	0.0181688080654892	0.0238770032126403	0.0316583347699369	0.0420406545704019	0.0555634218478539	0.0727298432908167	0.0939468718807708	0.119457189930801	0.149269973092262	0.183099589605705	0.220322847645101	0.25996538526259	0.300725875812322	0.34104277052089	0.379202604431224	0.413482183139419	0.442310350168747	0.464429805946164	0.479036836611311	0.485877681956567	0.485284889272037	0.478144889599684	0.465798012345021	0.449882529108756	0.432143211436009	0.414230630621914	0.397518916842346	0.38296663164773	0.371038364829285	0.361694961592007	0.354449698436755	0.348478125642153	0.342762266902415	0.336246423556708	0.327982255561468	0.317244668831095	0.303606327914483	0.286966017244631	0.267533243645167	0.24577727855876	0.22235254849015	0.198013634249301	0.173532312763927	0.14962658160388	0.126908139076709	0.105851068767476	0.0867811076004083	0.0698822837763689	0.0552161022188915
30	0.0405424251431835	0.0507187900398538	0.0632779688386394	0.078574152199689	0.096912943546701	0.118506385398279	0.1434223073982	0.17153270983964	0.202467713969117	0.235582924510492	0.269948433974932	0.304366784225145	0.337424782114706	0.367580192053945	0.393279360585694	0.413096436073651	0.425879929785722	0.430888903827703	0.42789993380093	0.417267731308629	0.399926998115733	0.37733024107409	0.35132490943032	0.32398196485562	0.297395381108805	0.273476782897166	0.253770592561467	0.239312395891104	0.23054717979839	0.227315650201566	0.228907424967622	0.234171056153537	0.241663943682929	0.249821223029615	0.257122044966038	0.262234127144549	0.264122351938456	0.262113490100482	0.255915712660819	0.245597384603148	0.231533953021427	0.214334150762397	0.194757207178117	0.173631576262812	0.151783351189527	0.129979607933335	0.108888953361471	0.0890589747101742	0.0709083693904368
31	0.0665106471509977	0.0808357445645094	0.0976025528086722	0.116961117965079	0.13896477830718	0.163532671693814	0.19041261978785	0.219149056507338	0.249061588049601	0.279240107703737	0.308561887028078	0.335734556408943	0.359366348312188	0.37806157210337	0.390535391888451	0.395738138406445	0.392976258908035	0.382015248412824	0.363150032883115	0.337230555833	0.305634677470087	0.270186479329329	0.233024896767707	0.196434278959063	0.1626539530154	0.133687235284917	0.111130988378221	0.0960445959400969	0.0888724170896112	0.0894271084898467	0.0969336773009004	0.110126878364576	0.127388634702699	0.146908324016509	0.166847441259802	0.185491306082359	0.20137373959178	0.213365312372211	0.220721050048478	0.223088568537678	0.22048183196328	0.213228641859576	0.2019013985858	0.187240693743677	0.170080157655288	0.15127907641174	0.131667021082812	0.112002474047116	0.0929454856705828
32	0.0900253882148827	0.107410423096055	0.127132844804599	0.149169105190646	0.173370896955059	0.199437212384164	0.22689122734231	0.25506606203647	0.28310364628561	0.309970546238757	0.334493584859	0.355416385826756	0.371475675782496	0.381493501651462	0.3844787804488	0.379729200836965	0.366922865010474	0.346188574502364	0.318144579368141	0.28389799494505	0.245000786936439	0.203362850718752	0.161127695712216	0.12052091454137	0.0836852912815487	0.0525185152608691	0.0285296582372831	0.0127287614037204	0.00556027977555174	0.0068862266658989	0.016019321398111	0.031801021444267	0.0527147289642395	0.0770212654485464	0.102902241966305	0.128597284742338	0.152523016727007	0.173364847852808	0.190136463569055	0.202205860179603	0.209290344600771	0.211425703276724	0.208916518634093	0.202275310806654	0.192157899483214	0.179301322330814	0.164469084838743	0.148406739565651	0.131809061383286
33	0.107652815548923	0.127178981113961	0.148980891045395	0.172933901225754	0.198779764502189	0.226107603735631	0.254342046841402	0.282741629785999	0.310410278158754	0.336323953622932	0.359373387139199	0.37842226909368	0.392378450861439	0.400273823128563	0.401346813801207	0.395120154187631	0.381465941421222	0.360650264649342	0.333350852566005	0.300643306323139	0.263954335818107	0.224983725842293	0.185600136896929	0.147718867685017	0.113171966371879	0.083582251750443	0.0602527039802716	0.0440812857420855	0.0355087118720315	0.0345033076737695	0.0405833031897299	0.0528731725595586	0.0701873955948509	0.0911326621679604	0.114218297306451	0.137964636585198	0.161000148692245	0.182140068903646	0.200441861228478	0.215235610760614	0.226130111862664	0.232997666996081	0.235942237475039	0.235256487383661	0.231373435436	0.224817965958569	0.21616250310633	0.205989910167349	0.194865331618114
34	0.120299911000156	0.141922787032209	0.16599433994396	0.192371716876606	0.2207828357054	0.250813704783238	0.281903276309609	0.313347966639282	0.344317494785484	0.373882921125285	0.401056744448614	0.424843710216695	0.444299707778853	0.458594930592902	0.467076497289935	0.469325133939762	0.465200423334522	0.454869611420848	0.438816034805731	0.417824832622642	0.392945593331824	0.365433762751345	0.33667476455183	0.308096609394136	0.281078067939296	0.256860085341405	0.23646793027848	0.220650605030179	0.209842396180461	0.204149304146827	0.203360699799776	0.206984190987302	0.214299604859763	0.224426424420865	0.236398110474215	0.249236557456045	0.262020447933441	0.273942379120295	0.284351167132216	0.292777486671682	0.298942764135702	0.302752819307613	0.304278994709986	0.303730327346789	0.301420670073282	0.29773458114355	0.293095339266516	0.28793770858441	0.282687189922474
35	0.132487582569712	0.15717593738093	0.184805190914853	0.215279914729524	0.248385392850577	0.283777933545014	0.320981752428855	0.359393802727616	0.398297469172409	0.436885414044517	0.474291106901091	0.509627745004099	0.542032458494454	0.570712982171716	0.594993453953301	0.614355747306189	0.628472817495259	0.637230963774754	0.640738667735332	0.639320707769838	0.633497480028693	0.623950757978656	0.61147836107495	0.596941243886295	0.581207243133456	0.565096046562112	0.549329833022516	0.534493485833872	0.52100735897171	0.509114377786465	0.49888191295242	0.490217522332128	0.482896451019528	0.476597835272038	0.470945957715274	0.46555269280633	0.46005746119822	0.454161534870837	0.447654322663609	0.440430216380972	0.432495580015445	0.423966412291154	0.415058015181255	0.406068592404838	0.397359045527696	0.389331324446233	0.382407543968963	0.377011740485325	0.37355566789601
36	0.151182831892836	0.180722460845835	0.213981949306277	0.250943574617824	0.291478496084841	0.335337103876699	0.382144478716027	0.431401890904064	0.482494927717667	0.534708405707211	0.587247728667997	0.639265833181064	0.689894368884664	0.738277339892421	0.783605134058528	0.825146726708369	0.862277890012465	0.894503475824702	0.921472256249939	0.942983370527039	0.958984089920463	0.969559312654731	0.974913870939755	0.975349305703005	0.971237184623981	0.962991263938211	0.95104080323131	0.935807137044355	0.917685212213289	0.897031259795077	0.874157143855125	0.849331282350024	0.822785433609727	0.794726143636333	0.765349298918095	0.734856052985437	0.703468398856094	0.671442830809654	0.639080848002056	0.606735457607808	0.574813288241646	0.543772376375331	0.514116094890184	0.486384018158189	0.461140738101846	0.438963749333735	0.420431509973161	0.406112670154233	0.396557262914134
37	0.185986157698439	0.222798037276539	0.264276549601337	0.310467732799003	0.361307625785973	0.416611062582241	0.476064321279848	0.539222365107091	0.605511197467183	0.674235582183962	0.744592071829846	0.815686963203894	0.886558485121085	0.956202245816254	1.02359874984458	1.08774165744836	1.14766541647141	1.20247095333533	1.25134826158583	1.29359496136797	1.328630200346	1.35600359963527	1.37539928766033	1.38663538074987	1.3896595349234	1.3845413875899	1.37146281740849	1.35070697094179	1.32264694065158	1.28773484315341	1.24649185882101	1.19949957719737	1.1473927718622	1.09085352655754	1.03060647067832	0.967414770136245	0.902076465758985	0.835420755478996	0.768303871952312	0.701604302245222	0.636217215879522	0.573048095563719	0.513005685689007	0.456994473715652	0.405906988967541	0.360616236309454	0.321968577257391	0.290777330841258	0.267817296901693
38	0.250031199350176	0.297043587550351	0.349661458720733	0.407939794062756	0.471816612550624	0.541100444137643	0.615460954806062	0.694423397500044	0.77736743013394	0.863530669798731	0.952017149844621	1.04181062524512	1.13179244498283	1.22076349243574	1.30746949989445	1.39062888396907	1.46896213481315	1.54122173052138	1.60622154158756	1.66286473771203	1.7101693054308	1.74729042158917	1.7735390937177	1.7883966615757	1.79152494189678	1.78277197888839	1.7621735262284	1.72995052453733	1.68650294680163	1.63240046112428	1.56837040632598	1.49528359437417	1.41413844900023	1.32604396762581	1.23220195940345	1.13388897080943	1.0324382658445	0.929222183294997	0.825635150182222	0.723077588824641	0.622940914331232	0.526593778811507	0.43536967700951	0.35055598459293	0.273384454651782	0.205023150501143	0.146569744818524	0.0990460683441181	0.0633937482066366
39	0.35944863859125	0.419842452631221	0.486581828205695	0.559656343222929	0.638928162437746	0.724120032598678	0.814806254344479	0.910407249260708	1.01018824489498	1.11326247320589	1.21859912359754	1.32503611693008	1.43129757976143	1.53601570766571	1.63775652236753	1.73504885908414	1.82641577661153	1.91040747078121	1.98563469767175	2.05080168002746	2.10473748010209	2.14642487370339	2.17502585049835	2.18990298967947	2.190636111394	2.17703377532113	2.14913938026735	2.10723180433993	2.05182070617529	1.98363677657241	1.90361738044049	1.81288815615922	1.7127412395402	1.60461085021572	1.49004701844265	1.3706882402313	1.24823382975423	1.12441669250998	1.00097717389408	0.879638549517814	0.762084620178901	0.649939760547912	0.544751651303367	0.447976804579304	0.360968877007646	0.284969657883616	0.221102526147418	0.170368092450566	0.133641684311374
40	0.53061021144749	0.60743379782581	0.691017077468776	0.781225772380777	0.877792501510554	0.980307742517229	1.088213829323	1.20080248894537	1.31721633402642	1.43645461530438	1.55738340436012	1.67875022604071	1.79920299791749	1.9173129678012	2.03160117712115	2.14056782549614	2.24272377749194	2.336623343174	2.42089738542225	2.49428576354167	2.55566811733902	2.60409202962424	2.63879767725518	2.6592381887597	2.66509506590878	2.65628819155073	2.63298012951863	2.59557461661653	2.54470934324704	2.48124330980231	2.406239222505	2.32094154771318	2.22675097162665	2.12519610804536	2.01790335707471	1.90656584086413	1.7929123287243	1.67867701507477	1.56557093294246	1.45525567781805	1.34931998732848	1.24925957794132	1.1564604877935	1.07218602187604	0.997567249147206	0.933596867100871	0.881126133484517	0.840864471784591	0.813381290070951
41	0.776628747779031	0.872477441701726	0.975167903991524	1.0844238974195	1.19984070085082	1.32088053338653	1.44687094508632	1.57700650534107	1.71035403469159	1.84586152346579	1.98237076409523	2.11863359736197	2.25333154088877	2.38509843628294	2.51254562519328	2.63428904993961	2.74897757691146	2.85532176568618	2.95212225807258	3.03829694228301	3.11290606015704	3.17517447038288	3.22451035708109	3.26051977854006	3.28301658152316	3.29202735735102	3.28779128081426	3.27075484506136	3.24156167767824	3.20103778791119	3.15017274535163	3.0900974200133	3.02205901715883	2.94739421327084	2.86750123944269	2.78381176398164	2.69776339758209	2.61077358403402	2.52421555054348	2.43939687910239	2.35754112972511	2.27977280426591	2.20710579283132	2.14043530042691	2.08053311604447	2.02804596587849	1.98349659181539	1.94728711966102	1.91970423133249
42	1.10369358093207	1.22025754078888	1.34344042709171	1.47283138689323	1.6079033828512	1.74801273614295	1.89240128708189	2.04020133377766	2.19044343374193	2.34206706868605	2.49393408158573	2.64484470060814	2.79355587030361	2.93880152039369	3.07931432044924	3.21384839854408	3.34120244708541	3.4602426024656	3.56992446929374	3.66931366628102	3.75760429998253	3.83413482415677	3.89840081509649	3.95006428452924	3.98895925829702	4.01509346694615	4.02864611893459	4.02996185335597	4.01954109169437	3.99802712207301	3.96619034999805	3.92491023256916	3.87515547516325	3.81796310829344	3.75441707638093	3.68562695938212	3.61270741357197	3.53675886138379	3.45884988512372	3.38000168951904	3.30117489795071	3.22325884177343	3.14706339638171	3.07331331655044	3.00264493159521	2.93560498199126	2.87265131639742	2.81415512375349	2.76040435043393
43	1.5049946929651	1.64182358618783	1.78462109077511	1.93283661794375	2.0858163300374	2.2428054877283	2.40295294967043	2.56531787281709	2.72887860347537	2.89254368729843	3.05516486280889	3.21555183990196	3.3724886044228	3.52475093470318	3.67112476815962	3.81042501780028	3.9415144115794	4.0633219134157	4.17486028433265	4.27524235603879	4.3636956172321	4.43957475429062	4.50237184153964	4.55172394017282	4.5874179368986	4.60939253086412	4.61773735749978	4.61268931762448	4.59462625645641	4.56405820723777	4.52161647543151	4.46804088971117	4.40416558356866	4.33090369521182	4.24923138303879	4.1601715495252	4.06477764862515	3.96411792212629	3.85926037066147	3.75125871750479	3.64113957037786	3.529890930905	3.41845214572553	3.30770534009615	3.19846832633461	3.0914889375346	2.98744070303051	2.88691975701337	2.790442855858
44	1.95418111994289	2.10708297699746	2.26464264909512	2.4261505164352	2.59080549208561	2.75771940083701	2.92592313767288	3.09437459894733	3.26196833679025	3.42754684346091	3.58991332863244	3.74784581026662	3.90011230020958	4.04548683025006	4.18276603439643	4.31078597967254	4.42843892174547	4.53468965389277	4.62859111864136	4.70929896102591	4.77608472068077	4.82834738645754	4.86562307121948	4.88759260491451	4.89408688975149	4.88508991090513	4.86073934813179	4.82132478641039	4.76728357564422	4.69919443905103	4.61776897572999	4.52384124379814	4.4183556454281	4.30235336333277	4.17695761924404	4.04335803850973	3.90279441114626	3.7565401388472	3.6058856500973	3.45212205239822	3.29652527253683	3.14034091376997	2.98477003374877	2.83095601994122	2.67997271115759	2.53281388537208	2.39038420607825	2.25349169248555	2.12284175338288
45	2.41028656334037	2.57161832864665	2.73565345532643	2.90153664630997	3.06833634791149	3.23505101452915	3.40061685962041	3.5639170514885	3.72379227990074	3.87905258682974	4.02849032251041	4.1708940574118	4.30506325250549	4.42982346521361	4.54404184742608	4.64664267569071	4.73662264269232	4.81306563391224	4.87515671420586	4.92219505610627	4.95360555493192	4.96894889505341	4.96792985659494	4.95040368188655	4.91638035547652	4.86602668966644	4.79966614845104	4.71777638546338	4.62098451503067	4.510060178711	4.3859065116932	4.24954915323557	4.10212348199474	3.94486028985203	3.77907013598905	3.60612664593659	3.4274490376951	3.24448416852374	3.05868840148284	2.87150959029999	2.68436947475637	2.49864676682556	2.31566119062329	2.13665871732144	1.96279821010455	1.79513966462864	1.63463419795637	1.4821159043001	1.33829565983423
46	2.84056105153736	3.0026708289716	3.16536741269671	3.32772332815549	3.48875551601108	3.64743293845217	3.80268533926044	3.9534130875156	4.09849801010825	4.23681509402492	4.36724491626005	4.48868663779752	4.60007137897811	4.7003757772917	4.78863551571955	4.86395860065763	4.92553816355473	4.9726645599871	5.00473654415136	5.02127130576598	5.02191317009004	5.00644078003903	4.97477260192631	4.92697062279851	4.86324213717005	4.78393955360856	4.68955818640967	4.58073203379324	4.45822758087155	4.32293570227502	4.17586177495786	4.01811414554219	3.85089112782875	3.6754667340923	3.49317536785016	3.30539572539244	3.11353416804322	2.91900783655099	2.7232277829701	2.52758239381139	2.33342137115216	2.14204052597791	1.95466762057534	1.77244947471913	1.59644052420892	1.42759299062486	1.26674878866173	1.11463326281524	0.971850809312381
47	3.24341573570661	3.40273323524261	3.56100108380483	3.71731725393943	3.87074544865348	4.02032284993445	4.16506864781449	4.30399326713638	4.43610819238887	4.56043627515761	4.67602239427872	4.78194432606842	4.87732367140027	4.96133667824256	5.03322479284636	5.09230477033072	5.13797817613014	5.16974011376787	5.18718702174291	5.19002339294062	5.1780672837873	5.15125449718564	5.1096413428275	5.05340590045215	4.98284773560276	4.89838604297614	4.80055621905749	4.69000489284239	4.5674834705094	4.43384027634448	4.29001139746126	4.13701036335799	3.97591681257987	3.80786431723976	3.63402755147147	3.45560900169754	3.27382542461511	3.08989426285002	2.90502022820451	2.72038225832042	2.53712104448835	2.35632731643206	2.17903105445452	2.00619178069514	1.83869005983635	1.67732031589384	1.52278504625834	1.37569048749618	1.23654376014922
48	3.64607668791826	3.80414462109525	3.96032432624347	4.11380506342811	4.26375756889931	4.4093408329215	4.54970934073939	4.68402070131637	4.81144357864601	4.93116583161201	5.04240276078237	5.14440535437655	5.23646842112998	5.31793849505798	5.388221396322	5.44678933361945	5.49318743680717	5.52703961384249	5.54805363354944	5.55602534511718	5.55084195648686	5.53248430671929	5.50102808184925	5.45664393938027	5.39959652317745	5.33024236777148	5.24902670866873	5.15647923283057	5.0532088206952	4.93989734762286	4.81729262811685	4.68620060029183	4.54747686053625	4.40201766888861	4.25075055409668	4.09462465347923	3.93460092643208	3.77164238163843	3.60670445673483	3.44072568537906	3.2746187804506	3.109262253624	2.94549268097537	2.78409771184082	2.62580990411059	2.47130145381212	2.32117987053367	2.17598463330863	2.03618484436825
49	4.07764463456579	4.2384906577064	4.39726365128805	4.55325821693775	4.70575865393618	4.8540443087344	4.99739518549249	5.13509776064734	5.26645093933703	5.39077208710027	5.50740306674241	5.61571620771131	5.71512013383966	5.80506537495067	5.88504968863608	5.95462302052342	6.01339203455568	6.06102414918834	6.097251020921	6.12187142315639	6.13475347592493	6.13583619041813	6.12513030140662	6.10271837033	6.0687541519738	6.02346122801992	5.96713092119002	5.9001195140116	5.82284480623951	5.73578205447994	5.63945934641768	5.53445247007804	5.42137934561721	5.30089409309993	5.17368081448489	5.04044717151223	4.90191784331544	4.75882794832977	4.61191651443573	4.46192007928176	4.30956649942205	4.15556904235872	4.00062082988833	3.84538969443963	3.69051350248977	3.53659599081219	3.38420315240503	3.23386019964806	3.08604912271449
50	4.54385891965287	4.71023560580788	4.87464756940685	5.03647514236215	5.19509118845828	5.34986514236636	5.5001672076477	5.64537267522968	5.78486632113884	5.91804684006564	6.04433126966226	6.16315935938214	6.27399783719177	6.37634452764555	6.4697322756277	6.55373263153318	6.62795925577548	6.69207100325122	6.74577465173054	6.78882724203475	6.8210380022569	6.84226983311467	6.85244033672781	6.85152237660655	6.83954416233865	6.81658885828413	6.78279372143574	6.73834877938948	6.68349506500026	6.61852242968543	6.54376696239729	6.45960804593722	6.36646508645499	6.26479395560591	6.15508318786958	6.03784997792719	5.91363602471501	5.78300326980298	5.64652957808017	5.50480440836947	5.35842452055827	5.20798976414945	5.05409899084614	4.89734613093512	4.73831646988376	4.5775831577812	4.41570398010715	4.25321841387789	4.09064498857847
51	5.02102626327459	5.1926198722888	5.36236040331112	5.52969087503677	5.69404748267274	5.85486266254227	6.01156826913391	6.16359883966149	6.31039491966794	6.45140642195125	6.58609599013884	6.71394233760657	6.83444353214615	6.94712019683946	7.05151859800657	7.14721359185508	7.23381140256712	7.31095220600613	7.37831249499197	7.43560720416058	7.48259157476513	7.51906274236225	7.54486103312317	7.55987095747999	7.56402189292034	7.5572884509391	7.53969052639841	7.51129303079439	7.47220531413591	7.42258028326506	7.36261322744793	7.2925403649005	7.21263712654898	7.12321619572634	7.0246253246452	6.91724495034054	6.80148563431967	6.67778535138079	6.54660665395238	6.40843373886127	6.26376944365637	6.11313219950524	5.95705296725151	5.79607218248779	5.63073673448183	5.46159700251459	5.28920397167638	5.11410644844827	4.93684839450392
52	5.46648693403886	5.6411615546219	5.81400504986794	5.9845157446045	6.15218580583488	6.31650361492948	6.47695622573031	6.63303189220206	6.78422264829648	6.93002692188737	7.06995216399366	7.20351747404761	7.33025620169236	7.44971850551383	7.56147384922852	7.66511341616344	7.76025242337329	7.84653231744075	7.92362283488958	7.99122391119952	8.04906742363377	8.09691875446085	8.13457816265784	8.16188195380313	8.1787034395853	8.18495368015111	8.18058200436881	8.16557630497086	8.1399631074426	8.10380741341733	8.05721232120344	8.00031842788483	7.93330301918197	7.85637905492	7.76979395950419	7.67382822823842	7.56879386162338	7.45503264092898	7.33291425933903	7.20283432380948	7.06521224345911	6.92048902082164	6.7691249626295	6.6115973269747	6.44839792370488	6.28003068476802	6.10700922092607	5.92985438082405	5.74909182783806
53	5.84623238868157	6.02166539173086	6.19530290623454	6.36670473135532	6.53542585717249	6.70101830097491	6.86303300590934	7.02102179088635	7.1745393400291	7.32314521942664	7.46640590852906	7.60389683320313	7.73520438725754	7.85992792915122	7.97768174061698	8.08809693406763	8.19082329590226	8.28553105319416	8.37191255171609	8.4496838338393	8.51858610552388	8.57838708239262	8.62888220574257	8.66989572028694	8.70128160642781	8.72292436092498	8.73473962093969	8.73667462758098	8.72870852625642	8.71085250231678	8.68314975167372	8.64567528724909	8.59853558327437	8.54186806058653	8.47584041715319	8.40064980909639	8.31652188845973	8.22370970487316	8.1224924791037	8.01317425723444	7.89608245488315	7.77156630145084	7.63999519487873	7.50175697778519	7.35725614615381	7.20691200194876	7.05115676114577	6.89043362868863	6.72519485181533
[truncated: 70 more columns]
