# Supplementary material for: Reconstructing spruce budworm outbreak severity: a comparison of paleoecological and tree-ring signals
Source: PLoS One. 2025 Aug 12;20(8):e0329406. doi: 10.1371/journal.pone.0329406 (PMC12342301; doi:10.1371/journal.pone.0329406)
Supplement: S8 Dataset — (ZIP) [file pone.0329406.s008.zip › BoisJoli wavelet data/Lepidopteran_scales/WS_wavelet_significance.txt]

V1	V2	V3	V4	V5	V6	V7	V8	V9	V10	V11	V12	V13	V14	V15	V16	V17	V18	V19	V20	V21	V22	V23	V24	V25	V26	V27	V28	V29	V30	V31	V32	V33	V34	V35	V36	V37	V38	V39	V40	V41	V42	V43	V44	V45	V46	V47	V48	V49	V50
1	0.232285768165555	0.180059885617454	0.110876072083191	0.0569616504258416	0.0270785380911379	0.0139412707133872	0.00864968256359612	0.00629555524218265	0.00508597747811045	0.00443793610826758	0.00408150243622969	0.0038557025666842	0.00356168304602981	0.00297408885255337	0.00216452572433303	0.00139689261901642	0.000837204551599986	0.00095975950284356	0.00200037125562755	0.00338176312196178	0.00481583859338249	0.0058468795177645	0.00572091967483812	0.00484391591241584	0.00384767773440537	0.00284639148683713	0.00218428098361925	0.00208858665566068	0.00238653340199257	0.00293927726982308	0.00355568499490279	0.00375339657405764	0.00333137586298151	0.00263226436861076	0.0018288508425895	0.00119189871410697	0.00114868053924056	0.00152156078988532	0.00202340879548921	0.00256142298699001	0.00291844488196441	0.00302190879511133	0.00301920278404322	0.00302118166996506	0.00304794200966211	0.00307744706283613	0.00308865026699303	0.00306973348371471	0.00300618792875028
2	0.306732063049158	0.231554503408705	0.133594703442005	0.0604300631013073	0.0232575983290473	0.00942274997939688	0.00518574992986307	0.003746781113458	0.00309311626518493	0.00279915808929098	0.00270875986064939	0.00273347005910976	0.00268107269935733	0.00226225190395235	0.00154713657456744	0.000828710648705327	0.000250197772789934	0.000371331983455589	0.00147196336901537	0.00289243970106766	0.004428845670536	0.00555089049507619	0.00526101541123042	0.00414092611528744	0.00303165190466021	0.00194979550654383	0.0012385712430811	0.00117708460551726	0.00153850933643359	0.0021963908230266	0.00297828644083949	0.00327058206426092	0.00282540067184908	0.00209853843287561	0.00125360768226162	0.000555815155449171	0.000526052831218328	0.000939332499055124	0.00144860050777025	0.00198485900801678	0.00229827311792597	0.00230954505191078	0.00222791533711611	0.00219188398284306	0.00220645693713203	0.0022312470647304	0.00223860493812316	0.002209958704513	0.00211852255880493
3	0.359210867649533	0.265167462393031	0.14429757092231	0.0573574511443978	0.0167012249079591	0.00414723137802268	0.00169370325781828	0.00132090076856652	0.00118311640900781	0.00115261713809819	0.00122660455822456	0.00141360378531058	0.00157420760905603	0.00139847935160885	0.000938907363999426	0.000472479353801441	6.59881747889555e-05	0.000199284292501205	0.00109303054457793	0.00217261695175508	0.00347722756513119	0.00447620338673682	0.004016818916118	0.00282627218753756	0.00186901571501909	0.00097671292823308	0.00037286802545442	0.000347565368466501	0.00066530164012446	0.00126254023094761	0.00204635180668419	0.00236412823623819	0.00196896823276009	0.00139005673097599	0.000727080341888687	0.00012830888276992	0.000103827314487706	0.000439029247143632	0.000815544440021033	0.00122135273970154	0.00141250093205658	0.00131579860148639	0.00117367463764165	0.00112078668102449	0.00113342257889672	0.00115723966080336	0.00116775011493733	0.00114525454375515	0.00105165355583965
4	0.382380462508749	0.27918336477497	0.147312453569749	0.054353958459102	0.0129100517923364	0.00155382725941164	0.000115465507695583	0.000216700350778707	0.000253705142581141	0.000275308434268446	0.000346996172040113	0.000530734021212767	0.000755837343286049	0.000748715889199508	0.000545543077637978	0.000403475380830476	0.00031975889296335	0.000509179218133616	0.00100985908269506	0.00152870008586344	0.00243858412183735	0.00321811424376886	0.00266859321722926	0.0015876629169255	0.000965011866813704	0.000449840993999237	5.39229522209508e-05	3.317929973115e-05	0.000218733553793108	0.000631466648722626	0.0012580657471329	0.001505021972105	0.00118275736309545	0.000843336199894717	0.000512449298477474	0.000134125833063954	8.00815100299595e-05	0.000232028164665052	0.000405217982834381	0.000635066870713847	0.000703043749751458	0.000550382721818818	0.000405946906480332	0.000368377230068504	0.000387153926439678	0.000409033531367877	0.000423509563397604	0.00041739079770216	0.000348661627032755
5	0.381877382584714	0.280351367554154	0.149602459702228	0.056497620672906	0.0142411242267833	0.0020878873395691	0.000148953322108727	4.88095448832464e-05	3.54333103603208e-05	2.99830892337644e-05	5.35979064374692e-05	0.000164502403862098	0.00033755116189845	0.000366786198146027	0.000288475748956457	0.000377562398916704	0.000621336287833441	0.00087396317004813	0.000943174109032531	0.000954702378407732	0.00157447489664982	0.00221243474443104	0.00168487178218017	0.000773196145552638	0.000452735320110245	0.000307216130885675	0.00011508367818243	6.0741115532103e-05	0.000115177367873099	0.000365846559756128	0.000800435125321345	0.000923123821484002	0.000637127492614534	0.000489994145619365	0.00048482679468749	0.000351332017060432	0.000235931030636001	0.000179758190594954	0.000193220453787354	0.000307134094328497	0.00031659326687098	0.000178947440684568	7.58600541845649e-05	6.2433910850842e-05	8.11721302324607e-05	9.43589964328416e-05	0.000106197811515048	0.000112455334016712	7.71790884020146e-05
6	0.368706639841951	0.276183528228915	0.154198449744972	0.0635697346088694	0.0191423119203765	0.00420835314825276	0.000712461517075213	0.000106166925695769	1.12891827044964e-05	4.17717967642117e-08	9.67086868842657e-06	7.43590027844476e-05	0.000174771268213617	0.000162991506880038	9.53383764834634e-05	0.000290009822449472	0.000749065942386079	0.00100125589155738	0.000702372302248091	0.000407721754201122	0.000945529480043771	0.00158242354031821	0.00115096729849877	0.00034850233955135	0.000155497412575895	0.000239311133931236	0.000186789458861189	8.41206147266643e-05	6.89623001047341e-05	0.000268606899728043	0.000585045953435403	0.00059349519917564	0.000292811447160671	0.000229386159746911	0.000444743662001222	0.000510531832861451	0.000339881017229201	0.000126281726927259	6.61189586472314e-05	0.000148411849343617	0.000161382755670096	7.09800679115486e-05	7.81099079821042e-06	2.36526524166241e-06	1.12596070416717e-05	1.41309036554631e-05	2.00005611162116e-05	2.95550439705799e-05	1.86861856793893e-05
7	0.351338430150465	0.270470286012355	0.16005380135977	0.0727736589338287	0.0255253960095808	0.00699713216635862	0.00152928958944806	0.000265793117601534	3.44604534940082e-05	6.04260381993493e-06	1.86094110534369e-05	7.06784271038582e-05	0.000122811292090868	6.87641809387973e-05	4.70427191229674e-06	0.000268153053493628	0.000824392219641324	0.00100123560507412	0.000452267153897926	3.87902062505332e-05	0.000609501194075814	0.00131420909170059	0.00100052677299753	0.000234514181624704	7.58098000804788e-06	0.000160047396692312	0.000179555806886578	4.78145431769302e-05	1.86173241656151e-05	0.000238356272195158	0.000508415168761292	0.000440672541090888	0.000108608532949319	6.07113828539721e-05	0.000390620953305794	0.00059141901074323	0.000403432357751699	9.94006039534609e-05	2.71535881572226e-06	8.1783122782083e-05	0.000117089281232035	6.57545975432731e-05	1.90214187488818e-05	5.64325640888177e-06	3.35276665584181e-06	1.16701102799049e-06	4.1049402469604e-06	1.2969954199835e-05	1.39693896234712e-05
8	0.333674125096413	0.264139467871689	0.16541781790119	0.082065239077248	0.032426348237505	0.0103342952495739	0.00270686624749367	0.000581484432234193	8.66386182665084e-05	1.22614137130524e-06	2.36804675874023e-05	8.79825506372604e-05	0.000129515663457298	8.74154302058365e-05	0.000104922109685254	0.000478263538237379	0.00107289600447891	0.00116864533988093	0.000534680734904777	0.000136808266876651	0.000729110781927085	0.00146067784517928	0.00124399309853189	0.000479848874694093	0.000112402154983079	0.0001768384545088	0.000200126776646257	8.47352978840762e-05	8.50329264498506e-05	0.000328368752570355	0.000570325620507673	0.000468446629159828	0.000139509626574135	0.000101897942967416	0.000469689742633307	0.000737424191042252	0.000563378763737362	0.000210546237024653	5.43615788583002e-05	9.46291309729245e-05	0.00012837362513155	9.05161662725859e-05	4.08461352130705e-05	1.42548117646741e-05	3.88094252890279e-06	4.85256911046609e-07	3.59411811138717e-06	1.23490487103901e-05	1.79400886161404e-05
9	0.316822860497396	0.257285863215211	0.169488969043437	0.0906276412311217	0.0394794409351331	0.0141641909886522	0.00428628260190271	0.00113003811762939	0.000255952551709381	5.00627760827657e-05	5.58607025285674e-05	0.000142828620405448	0.000232920709001028	0.000311326274157381	0.000540024362676314	0.00111187407989201	0.00178493301544776	0.00191601393315794	0.00141206097557808	0.00114401262021663	0.00169241766657362	0.00232698541633396	0.00211506027735255	0.0012890447820881	0.000666249636649463	0.000468847055475116	0.000402243365927245	0.000336611257187017	0.000409797904393747	0.000670855778389165	0.000890754199831992	0.000811918567092946	0.000561931634523419	0.000565940791091906	0.00091448675822637	0.00117071957458981	0.000997556847444697	0.000594189840321231	0.000322310335066269	0.000244901644406318	0.000211989708398234	0.000144719096718054	7.31373788670781e-05	2.96359211133553e-05	1.17094659886387e-05	7.07950958502558e-06	1.07402558627389e-05	2.0232601675563e-05	2.80814954998463e-05
10	0.30097184685072	0.250050715371469	0.172244978404317	0.0982967788368042	0.0465185966482919	0.0183901966693767	0.0062397594169922	0.0019637911561113	0.000671125559076665	0.000308251995423463	0.000252366815688286	0.000358517479090709	0.000585724825640392	0.000961689004707239	0.00161336130259792	0.00259167181682625	0.0035781676124262	0.00404831121464063	0.00396974909737005	0.00397055824952159	0.00441795925208052	0.00476669594610642	0.00432395683601202	0.00322182291569196	0.00214175575106842	0.00147428537701654	0.00116718259064152	0.00110128155868615	0.00125131435190643	0.00155000786162157	0.00180197209098491	0.0018424603466078	0.00177237314343345	0.00186669090465361	0.00215562668296874	0.00230265510461386	0.00203777711262079	0.00149806710003893	0.000999584540263138	0.000672337878688773	0.000451914589975607	0.000273369759641685	0.000139362667550087	6.29140609231931e-05	3.17597645762622e-05	2.46025217365615e-05	2.94706634688036e-05	4.09724640104458e-05	5.1709944660804e-05
11	0.28619123291441	0.242730486200401	0.174029584286026	0.10522839300507	0.0535148439369649	0.0228668430229501	0.00830272311806266	0.00274757985549191	0.00106946692649806	0.000701362701235431	0.000737829296028008	0.00100914774197906	0.00157675457335932	0.00255557667017028	0.00403500867815631	0.00592531604942534	0.00783290353673741	0.0092692415983492	0.0101033360643812	0.0106141086191168	0.010936977986211	0.0107176531988425	0.00957626460930712	0.00770885215872769	0.00576987225098182	0.00430286980000163	0.00346985270536041	0.00318839949822424	0.0033109787543833	0.00366854109173196	0.00407235245027379	0.00438792529692013	0.00462732429258828	0.0048759640160876	0.00507199368422401	0.00496513362112709	0.00438416106279114	0.00345509429613343	0.00247425589203551	0.00164800809683771	0.00102114997141968	0.000572145067530901	0.000281554579001478	0.000125129274341576	6.20931885299203e-05	5.01637763536248e-05	6.17010841077672e-05	8.22291622539371e-05	0.00010144801892693
12	0.27259272989753	0.235705408236285	0.175357917796579	0.111841486564231	0.0607535145206983	0.0277592321203136	0.0104103851490983	0.00309356930980008	0.000849700346729486	0.000686701523123366	0.00128324746166205	0.00229781572585815	0.00384105519250825	0.00614789990311263	0.00934083846860818	0.0132414861161142	0.0173256642184481	0.0209328931826736	0.0235900458801364	0.0251001419668252	0.0253320637348599	0.024110539601459	0.0214659347343448	0.0179050506457379	0.0142693790988482	0.0112958514319903	0.00932610009969436	0.00834309050772072	0.00815750106862056	0.0085368553859291	0.00924338866377304	0.0100542317891828	0.0107875843641714	0.0112793340159747	0.0113231429190679	0.01070482504711	0.0093649402727829	0.00750770721944484	0.00550409286733458	0.00368892530475029	0.00224556997913104	0.00121961459042937	0.000574432261146422	0.000229844687228035	8.93006126622761e-05	6.57339460256573e-05	9.72360255060917e-05	0.000146268894015549	0.000190740634738295
13	0.260295861072164	0.229369236982384	0.176866809870257	0.118915157994686	0.0692077935932615	0.0342942008885876	0.0138579927548125	0.00399083384348269	0.000428915282032988	0.000166779014861424	0.00163267696211642	0.00427564368615029	0.0081240515252142	0.0134224219479606	0.0202916306069657	0.0284429861438369	0.0370784451675585	0.0450585384150708	0.0512323124758818	0.0547132151565707	0.055012515360874	0.0521297889402135	0.0466511557429531	0.0397052852338929	0.0326445010099216	0.026593905345809	0.0221707826661181	0.0195082824760029	0.0184483957879252	0.018697160794156	0.0198692397033041	0.021487264032811	0.0230086445273347	0.0238878673236558	0.0236645771546574	0.0220841079488746	0.0192155075666138	0.015468081424203	0.011449608163701	0.00774169899141745	0.00473000105339304	0.00255784398304882	0.00117486607180939	0.000420365745305327	0.000100400671930724	4.05592680043846e-05	0.000109926653342054	0.000222131728279204	0.000325692024571233
14	0.249322595290993	0.223972048363331	0.179081505513299	0.127278267723492	0.0802143064312571	0.0445916218142912	0.0215883144270653	0.00886614495901026	0.00315785246814047	0.00194192536618302	0.00390695104293618	0.00869043455877101	0.016429990241939	0.0273492050074198	0.0413759262737119	0.0578091314806265	0.0751618321527576	0.091310437805279	0.103939483117814	0.111118898778457	0.111814096880069	0.10618233192924	0.0955608802598856	0.0821105160710838	0.0682096048433415	0.0558482830027717	0.0462835971490797	0.0400314038672243	0.0370502668479911	0.036913037065037	0.0388801187709863	0.041934061096101	0.0448755119749136	0.0465201913593211	0.0459588835387644	0.0427958734494223	0.0372658986903258	0.0301560724102046	0.0225428380476869	0.015454726918061	0.00960838178075124	0.00530773677890244	0.00249875990251836	0.000907639887362881	0.000183876149539478	6.11805180144303e-07	0.000101753590424512	0.000309718109385991	0.000514381739914321
15	0.239361109970378	0.219197251739816	0.181667148352717	0.136572261929971	0.0936211267748305	0.0591978882788658	0.0353691957792479	0.0209887474627719	0.0137092936591943	0.0116581793212945	0.0141660246949967	0.0216269869966953	0.034896393760655	0.0545880236308398	0.080460732210972	0.110995831732123	0.143283931021351	0.17334155896624	0.196867640066705	0.210260891454985	0.21157024707998	0.201035912645641	0.181013723904223	0.155309126666736	0.128182257889131	0.103401728800136	0.0836461067115981	0.0703273848935516	0.0636979394847305	0.0630417085212563	0.0668470542570916	0.0729961004331404	0.079060759745484	0.0827378597724518	0.0823435939197944	0.0772048401281254	0.0677861608236039	0.055483196961034	0.0421537450966415	0.0295710861762386	0.0190034113266867	0.0110407424144811	0.00566436448055846	0.00245966419711797	0.000851399921984988	0.000278746681682536	0.000285586235458397	0.000544005500729272	0.00084295218672622
16	0.229465709333986	0.213639696636911	0.182520871249377	0.143713302833379	0.105291595910022	0.0732472371968054	0.0503188596461005	0.0364177560810951	0.0300735300152513	0.030011894918146	0.0361482264833337	0.0497001509158697	0.0725250799504141	0.106025350764451	0.150028207684857	0.202010447867207	0.256951820815748	0.307962476189673	0.347615619466255	0.369659802697349	0.370593333588075	0.350575916226403	0.313370083298256	0.265362813863254	0.214044832073093	0.166462717827181	0.128058396243514	0.102061540681762	0.0893655782396878	0.0887197426311923	0.0971151508191845	0.110339663300768	0.123715652181685	0.13297353652396	0.135097802583275	0.12890554267288	0.115154739397178	0.0961337129009977	0.0748812262565333	0.0543232619020642	0.0366158281380169	0.0228600552700396	0.0131826606273662	0.00704386329611104	0.00359746012923957	0.00197425589079041	0.00144111301690664	0.00145379985308322	0.00164910418819925
17	0.218152742428336	0.205034008283079	0.178174095905104	0.143450790856891	0.107657000737469	0.0765908241045715	0.0538972862533153	0.040982464801151	0.0378272069448459	0.0441950046202018	0.0606374154396035	0.0888273927388663	0.131026596038585	0.188828972623075	0.261620545516881	0.345359229287307	0.432242244686499	0.511579797384493	0.571791525196227	0.60301885328146	0.599571933877403	0.561438144921083	0.494387357540117	0.408689883075992	0.316902789876636	0.231396752122751	0.162235773229911	0.115776312913386	0.0940796975278742	0.0950556667433706	0.113200278878358	0.140796211437438	0.169425476545537	0.191570427341464	0.20199031689305	0.198542287557945	0.182229038678653	0.156484936452246	0.12596303442276	0.0952368621518091	0.0678108362516035	0.0456612968372076	0.0293016718550423	0.0181902847558687	0.0112413394242809	0.00725145930817087	0.00515890385432363	0.00414658864193488	0.00364714507047338
18	0.204563650372126	0.192284386989028	0.16711362814165	0.133473150147261	0.0970743194911707	0.0636547141300726	0.0380378931260485	0.0237730171326682	0.0233513027572951	0.038772279239301	0.0720937505209578	0.125574324768224	0.20113490469289	0.299130006045693	0.416768468819464	0.546817440019628	0.677301790237936	0.792679285850507	0.876474965365736	0.914783081023921	0.899641851162559	0.831245245504572	0.718305837241821	0.576472723278248	0.425288337351593	0.284518704878607	0.170728239290161	0.0947575133486721	0.0604475733323655	0.064669379081022	0.0985169548428489	0.149388806367934	0.203572094791012	0.248848202473176	0.276598029183914	0.28296318776475	0.268842612483343	0.238824517747898	0.199455602464656	0.157407959837822	0.11805559916123	0.0847508330650336	0.0588066698758912	0.0399690102169861	0.0270763816085271	0.0186531050959285	0.0133040185410232	0.00990084674237325	0.00762281964574146
19	0.190530782837881	0.178726597414824	0.154760855074433	0.121787282943385	0.0844549667282067	0.048255331896604	0.018972318878432	0.00234753757570155	0.00393826901408893	0.0290366251809615	0.0824535168634926	0.167965792861854	0.287305551855023	0.438758955789255	0.615710863916769	0.805717577078739	0.990761577091672	1.14912489881093	1.25882400331635	1.30194681392069	1.26878077190809	1.16053877622186	0.989838306089072	0.778734764174131	0.554797020409208	0.346193454001532	0.176902844557246	0.0630011305903839	0.0106283879320256	0.015849607393156	0.0662755025114828	0.14403195833286	0.229459027737475	0.304797854256614	0.357127992911348	0.379987725922496	0.3734382985363	0.342739385658676	0.296155160598894	0.242582561047699	0.189630678981301	0.142526475914448	0.103895712909839	0.0742009706191239	0.0524948807309375	0.0371736709429073	0.0265385562309895	0.0191128220741287	0.0137613067638468
20	0.181340037108426	0.172865013732791	0.154072492767584	0.127147729259996	0.0957005643866957	0.0645884601423383	0.0397952137211148	0.0283417362596677	0.0381034542429603	0.0773557011486618	0.153887178835673	0.273614819109701	0.438792715663452	0.646112408103298	0.885194288891405	1.13808757660278	1.38033149193307	1.58382379579377	1.72123282369681	1.77113012080609	1.7226343152814	1.57832881931889	1.35459655232053	1.07918357273941	0.786523051140604	0.511879913773615	0.285573695949738	0.128402756667588	0.0490332118373383	0.0436675507021312	0.0978750420425431	0.190102257005559	0.296113131900895	0.393463295963804	0.46513308469368	0.501653891862238	0.501438525674828	0.469475896048708	0.414937793630581	0.348446844954593	0.279714943772382	0.216019193140405	0.1616485479138	0.118157996198759	0.0850992490852233	0.060880226327163	0.0435006650871534	0.031048433224441	0.0219579990456084
21	0.182037867363786	0.182171498887343	0.175801093664269	0.164648871296148	0.151563587328788	0.140613221541056	0.137265883555508	0.14855759091732	0.183037392003134	0.250236564585024	0.359467872291775	0.517929672874656	0.728337710405606	0.986570402669778	1.28000342925106	1.58723528586546	1.87970497315337	2.12527967067585	2.29333650943953	2.36034755508209	2.31469137486705	2.15948916890925	1.91270352258966	1.60440974940437	1.27183455775695	0.953243789105159	0.681932020193582	0.481427370881188	0.362673394002727	0.323512970512686	0.35037530309674	0.42170927491528	0.512440112450907	0.598577354158525	0.661105456915351	0.688468297004886	0.67729742089931	0.631454596401212	0.559843592132887	0.473679175862877	0.38392086345512	0.299401437811221	0.225889709941687	0.166034569586813	0.119934159495001	0.086000049677547	0.0618270503051429	0.0448853568603102	0.0329674010066483
22	0.189739731930288	0.201905465594267	0.212801631776536	0.224350594439427	0.239309566503589	0.261431877051188	0.295725914250706	0.348691170580125	0.428308364671043	0.543520945672331	0.703011705225599	0.913261979340946	1.17614813406946	1.48660291944218	1.83104494779042	2.18726406154426	2.52619880851705	2.81558935927207	3.02495354416	3.13088618619256	3.12148490774351	2.99884582388102	2.77901960893206	2.48943208210205	2.16435956013194	1.83943833874062	1.54629747367292	1.30825614896255	1.1377151748637	1.03550635078374	0.992123006040369	0.99047554964457	1.00960667571373	1.02867244716638	1.03047191147008	1.00391479029682	0.945054735501303	0.85664090409903	0.746469699606256	0.625057552061827	0.503238777770646	0.390209029930018	0.292330274622201	0.212766971177412	0.151814392711161	0.107659525196493	0.0772934787640442	0.0573490102032869	0.044728483185697
23	0.18930012236535	0.210401794773712	0.235223368013385	0.266597755829634	0.308155348382081	0.364411549197594	0.440886056618202	0.544151525388274	0.681640892934354	0.861024401128268	1.0890315177985	1.36974687412424	1.70262347955505	2.08066535243598	2.48935094273941	2.90682572372012	3.30566012606186	3.65608834939521	3.93022005566672	4.10638878429509	4.17268763950414	4.12889551892345	3.98637430626446	3.76599911445648	3.49461955172399	3.20081883239425	2.91078974747741	2.64501102602378	2.41616395229841	2.22846301876618	2.07834271553369	1.9562635307549	1.84926860326287	1.74383368736637	1.62851800203952	1.49596387169916	1.34392248950274	1.17518832075185	0.996560340004975	0.817150782441944	0.646474339448639	0.492745435671003	0.361700478589856	0.256089859283736	0.175807818419935	0.118495381594736	0.0803880158612112	0.0571852875721806	0.0447751839336543
24	0.161226772952149	0.181855878277332	0.20966549279274	0.248989723011356	0.305219199272807	0.384738565339559	0.494775510447096	0.643093872092258	0.837442831009193	1.08468767661357	1.389609706493	1.75347193666348	2.17257958496991	2.63717586637785	3.13105296935013	3.63218597404152	4.11450745696303	4.55066995975923	4.91536777162226	5.18859838216586	5.35820803393934	5.42120670598951	5.38361693528075	5.25895246699352	5.06570721644034	4.82439686136108	4.55470856743727	4.27320469996788	3.99185172094992	3.71746593132822	3.45202188955263	3.19366708019873	2.93821843304993	2.68087142975887	2.41783058959735	2.14758278596947	1.87159545426416	1.59433171447557	1.32261550885526	1.06451743727599	0.828027742090748	0.61981014026244	0.444284173959824	0.303182585562017	0.195606916753504	0.118494388482322	0.0673382504632007	0.036982754886167	0.0223376852720078
25	0.100492778603084	0.111668721569902	0.132172103669345	0.168056911930613	0.226779590479139	0.316965219596248	0.447971826588925	0.629222248781701	0.869291986913737	1.17478006150584	1.54904841686882	1.99098526582586	2.49401032550222	3.04556999855789	3.62734442983934	4.21629405772072	4.78651949364922	5.31172730886252	5.76793432620186	6.1359547947025	6.40323216117657	6.56470282926319	6.6225816362653	6.58518154299403	6.46506215213927	6.27689861307995	6.03546017397374	5.75400350852807	5.44325758668617	5.11104488700201	4.76247702376746	4.40059233216135	4.02726508995123	3.64420188792433	3.25384426014906	2.86001833040992	2.4682154313193	2.08545289358896	1.71974395872973	1.37928414302958	1.07151882655568	0.802277537550938	0.575138600679097	0.391130207052106	0.248797221031281	0.144587915125002	0.0734594042138363	0.0295752307672407	0.00697420745515223
26	0.0311329475021835	0.0328328738690663	0.0460133997043097	0.0780899699089969	0.138023510385054	0.235936837258394	0.382470397816865	0.587877035723905	0.860895091831589	1.20748814991888	1.62959125650257	2.12404617933646	2.68192806374403	3.28844924475205	3.9235651199797	4.5633043643961	5.18171673791271	5.75320312443142	6.25489655106317	6.66872825785401	6.98285443235665	7.1922321712095	7.29829276140919	7.30782832123293	7.23134409375686	7.08120321794057	6.86989190881569	6.6086689101747	6.30675704606262	5.97111583134186	5.6067283335602	5.21725957801518	4.80590400838127	4.37623397196134	3.93288374712013	3.48194698840776	3.03102243766821	2.58890586567698	2.1649870074854	1.76845946508671	1.40748062982727	1.08842216931236	0.815329200520134	0.589663357259372	0.410351507156605	0.274109662135667	0.175971087495629	0.109925271761718	0.0695717267598531
27	0.000262287392166857	0.00447500834608962	0.0233561746251856	0.0647805411643602	0.13794681109587	0.252893262746085	0.419758651552208	0.647809528829759	0.944298735448039	1.31326661923196	1.75443774061741	2.2623907116665	2.82617681674321	3.42952689818022	4.0517147151314	4.66904612730407	5.25683313984404	5.79161231528867	6.25330180274461	6.62697881109608	6.90400769659122	7.08235196379176	7.16604193166928	7.16391499998284	7.0878667520209	6.95092367611483	6.76545900196505	6.54182335032193	6.28756592908833	6.00730265213804	5.70316990231062	5.37570836368832	5.02496467293121	4.65158488717269	4.25769987680611	3.84745933793979	3.42714511117349	3.00487176642097	2.58995006184648	2.19203699894853	1.82021906880981	1.48217195025597	1.18351392201133	0.927428631894244	0.71458455139411	0.543332351520609	0.410124762156005	0.310080551740113	0.237606194643893
28	0.0504236038985667	0.0753741367789719	0.118861547501605	0.188062442486123	0.290937450932383	0.43570839956071	0.630134314822425	0.880621462935953	1.19124045700479	1.56276059978744	1.9918401518094	2.47052245827209	2.98617445752826	3.52196223230748	4.05788972029421	4.57233978435938	5.04396583128446	5.45370497680007	5.78663818211378	6.03342214974488	6.1910670786639	6.2629282196567	6.2579020195889	6.18894679586397	6.07115834070366	5.91970094840325	5.74791065426555	5.56584770205356	5.3794885543222	5.19063227245489	4.99747466981438	4.79569878553771	4.57985954056699	4.34481354280651	4.08696245109096	3.8051324395183	3.5009896904252	3.1789764993971	2.84582925426088	2.50979644590763	2.17970527843191	1.86402822883898	1.57007983178993	1.30343623994239	1.06762450508758	0.86408352764177	0.692360990502994	0.55048452624424	0.435432342249074
29	0.188473846102847	0.247687719121445	0.328407240243518	0.436108072197388	0.576386286901864	0.754461891064534	0.974556405069464	1.23918729009316	1.54844972961134	1.89938072703785	2.28551561171911	2.69674685523898	3.11957516600411	3.53780184225376	3.93365228207362	4.28925095528492	4.58829949476688	4.81775532307685	4.96928112706351	5.04024452918476	5.03409520354973	4.96002852869847	4.83194839074126	4.66684937448702	4.48283084025122	4.29701496353044	4.12365626219725	3.97269835949232	3.84896067034343	3.75203702309745	3.67687839915384	3.6149323822316	3.55563901105525	3.48804701208963	3.40231879473554	3.29093260684464	3.14945549080322	2.97683748851111	2.77525191572422	2.54956675240836	2.30657068166787	2.05409133572479	1.80013473045948	1.55214900242524	1.31647959444159	1.09804440515817	0.900222461460272	0.724922777009267	0.572783372166808
30	0.375941590048722	0.470304933796881	0.586763621964811	0.728601991872897	0.898653841366824	1.09888539721572	1.32992562978935	1.59058762406872	1.87744157026278	2.18451212318987	2.5031764415001	2.82233074157518	3.12887077332062	3.40849570254207	3.6467988195025	3.83055849452803	3.94909720886298	3.99554439743655	3.96782829164108	3.86923805939525	3.70844099838757	3.49890590663669	3.2577638019556	3.0042182870111	2.75768635083704	2.53589409712595	2.35316263736642	2.2190947461069	2.13781669568496	2.10785138476365	2.12261158557643	2.17142015759634	2.24090016630098	2.31654094401061	2.38423996787877	2.43164325704713	2.44915237814395	2.43052461448924	2.37305389592205	2.27737415690928	2.14696684132069	1.9874766039472	1.80594362279534	1.61004998177526	1.4074558733867	1.20527423576148	1.00970492319785	0.82582559978608	0.657518760711947
31	0.551100306653543	0.66979657432788	0.808724604060946	0.969127662083342	1.15144770378286	1.35501471386574	1.57773916885147	1.81584629555386	2.06369842166984	2.31375449762392	2.55671171228739	2.78186162541924	2.97767219594465	3.13257887638765	3.23593565012484	3.27904506680211	3.2561604204528	3.1653386271927	3.00902341287965	2.79425732109605	2.53245715825508	2.23873707429114	1.93082006517008	1.62763401062447	1.34773374226375	1.10771853104841	0.920819814531458	0.795815535441067	0.736387607234275	0.740983722500961	0.803182371151842	0.912499863363681	1.05552898153962	1.2172670975769	1.38248054982663	1.5369616751958	1.66856186783225	1.76792279303195	1.8288716705831	1.84848868261494	1.82688953440256	1.76679035537498	1.67293399539182	1.55145691945977	1.40926650174846	1.25348269746199	1.09097924622746	0.928040854168648	0.770136629986954
32	0.666336785310623	0.795014800312153	0.940993344147402	1.10409812155595	1.28323141320656	1.47616526411609	1.67937038695783	1.88791076816622	2.09543526905318	2.29429476970104	2.47580581946467	2.63066915538576	2.74953446500194	2.82368294708785	2.84577894818842	2.8106242027007	2.71583613440752	2.56236808770615	2.35479613566523	2.10131476307861	1.81341108328385	1.50522148125695	1.19261147232284	0.892054123293599	0.619409580742156	0.388723884696664	0.211166662347136	0.0942138892475093	0.0411552676921011	0.050969467951895	0.118569476177058	0.235380161296144	0.390176190662017	0.57008476649986	0.761646802893189	0.951832622041595	1.12892261468694	1.28318663984398	1.40732433835803	1.49665783746959	1.54909474075198	1.56489992708702	1.5463278102467	1.49717188698922	1.42228630781421	1.32712637060428	1.21734327890752	1.09845535488908	0.975605081838787
33	0.711573374587901	0.840639200251904	0.984747448078659	1.14307423404025	1.31391257261015	1.4945466106925	1.68117320153399	1.86889134870676	2.05177809804533	2.22306466778341	2.37541891050227	2.50132994353342	2.59357878353086	2.64576633347183	2.65285868484175	2.61170114361954	2.5214482858007	2.38385893164055	2.2034127939213	1.98721947899635	1.74470938374893	1.48711790034146	1.22679667096775	0.976405611250949	0.748054359835944	0.552469572026103	0.398263804626676	0.291372493062336	0.234708714353768	0.228063102211306	0.26825120973744	0.349485906444089	0.463931033129992	0.602376961748529	0.754970493243631	0.91193120707659	1.06419343079821	1.20392599874493	1.32489885077098	1.42268392238024	1.49469538695838	1.54008917769702	1.55955246754913	1.55501973420483	1.52935318415681	1.486022245581	1.42881057973665	1.36157084941478	1.28803859799355
34	0.709929693913417	0.837533460494287	0.97958768188634	1.13524933596693	1.30291277583296	1.48013489940008	1.66360477742507	1.84917032934737	2.03193179155201	2.20640718307418	2.36676893159088	2.50714370981362	2.62196000750868	2.70632086091603	2.75637340043224	2.76964335146763	2.745302065484	2.68433651630964	2.5895990336479	2.46572298405801	2.31890233732864	2.1565458958266	1.98682950435718	1.81818032768667	1.65873494900309	1.51581659744338	1.3954757236913	1.30213243874039	1.23834961183188	1.20475278660353	1.20009897066912	1.22148239454925	1.26465307928333	1.32441480189442	1.39506369385803	1.47082762967775	1.54626960946134	1.61662488144761	1.67805059345253	1.72777710115927	1.76416044929755	1.78664484915704	1.79565131663699	1.79241344846256	1.77878339447837	1.75703056054968	1.72965285479436	1.69921596468344	1.66823091178053
35	0.697884741985547	0.827931843708523	0.973470271535364	1.13399735153769	1.30838205694706	1.49481397495533	1.69078688833357	1.89312421906251	2.09805116159186	2.30131502548382	2.49835131976645	2.68448876817358	2.85518216203509	3.00625820613141	3.13415676428997	3.23614857996611	3.31051092921727	3.35664488787201	3.37512188795012	3.36765271532677	3.33697858186589	3.2866907622418	3.22099180897949	3.14441684186451	3.06153723275082	2.9766707264399	2.89362143491569	2.81547025931924	2.74443143452498	2.68178458155266	2.62788457868389	2.58224448249357	2.54368038565557	2.51050212290411	2.48073058481781	2.45232130134811	2.4233749033643	2.39231782658817	2.35804077190723	2.31998744304918	2.27819136265205	2.23326355959936	2.18633814743649	2.13898592866068	2.0931079697058	2.05082156107032	2.01435021290151	1.98592755736696	1.96772252803142
36	0.71069530387973	0.849558131837122	1.00590764561679	1.17966053279182	1.37021112619626	1.57638603509379	1.79642280162842	2.02797694759204	2.26816018050118	2.51361049481134	2.76059257359473	3.00512445682051	3.24312411667845	3.47056760250583	3.68364900894432	3.87893186244222	4.0534817306873	4.2049709719906	4.33174849930379	4.43287008636859	4.50808786069673	4.55780092031222	4.58297216085502	4.58501909593034	4.56568842786931	4.5269251831664	4.47074726800726	4.39913533373939	4.31394598575953	4.21685383047708	4.10932490953156	3.99262102876982	3.86783166081696	3.73592775767784	3.59783016205366	3.45448447648169	3.3069342678354	3.15638528995397	3.00425486007885	2.85220242947189	2.70213951839832	2.55621931029446	2.41680811050314	2.28644240393778	2.16777628050334	2.06352448435454	1.97640628899443	1.90909486157302	1.86417585213807
37	0.7801138882237	0.934520317529351	1.10850081117393	1.30224847482754	1.51549502546196	1.74746378940204	1.99683886862359	2.26175356847217	2.53980027580879	2.82806284137088	3.12317122674015	3.42137681810775	3.7186454923539	4.01076435549274	4.2934571615642	4.56250284578063	4.81385142584135	5.0437317620351	5.24874630428411	5.42594893935929	5.57290329791058	5.68772027793595	5.76907496468922	5.81620445204999	5.8288891846134	5.80742125460048	5.75256354710826	5.66550371270504	5.54780667759096	5.40136883263313	5.2283762547572	5.03126840550875	4.81270782543134	4.57555549625983	4.32285085631464	4.05779498428961	3.78373524076647	3.504149673957	3.22262972848689	2.9428601945014	2.66859583625237	2.40363467637329	2.1517884185371	1.91685091083557	1.70256584328211	1.5125950110766	1.35048845461591	1.21965761848623	1.12335237958031
38	0.935623187986467	1.11154475552293	1.30844218471354	1.5265212166302	1.76554991667795	2.02481179901038	2.30307074522472	2.59855023961003	2.90892894610374	3.23135400822372	3.56247269568915	3.89848219343561	4.23519648054308	4.56812843172651	4.89258454491132	5.20376910204302	5.49689414431997	5.76729141264032	6.01052237984088	6.2224826786894	6.39949758951007	6.53840576229801	6.63662896948629	6.69222637109519	6.70393247663134	6.67117866360513	6.59409872320003	6.47351942090876	6.31093746594867	6.10848457103399	5.86888245676574	5.5953897239554	5.29174249992213	4.962090681582	4.61093146973865	4.24304173418616	3.86341058315596	3.47717334373374	3.08954799774923	2.70577496158861	2.33106094642817	1.97052748371387	1.62916454512455	1.31178952356747	1.02301167083156	0.767201909927459	0.548467760287025	0.370632938859212	0.237221038613007
39	1.1998143475934	1.40140466345893	1.62417601871432	1.86809362514824	2.13269739837861	2.41706188649574	2.71976613488595	3.0388755514475	3.37193751726367	3.71599206280106	4.06759841458101	4.42287763393091	4.77757094477772	5.12711271187162	5.46671641629375	5.7914714131717	6.09644777634386	6.37680616117017	6.62790936886814	6.84543218583076	7.02546610397853	7.1646157002954	7.26008375505914	7.30974260231643	7.31218971118593	7.2667860673024	7.17367653283836	7.03379198335825	6.84883362364824	6.62124044835214	6.35414131579984	6.05129352796196	5.71701014356062	5.35607848714699	4.9736724510153	4.57526121994079	4.16651698545908	3.75322406459611	3.34119160823231	2.93617178950532	2.5437850173935	2.16945334063031	1.81834280878227	1.49531515720804	1.20488879681347	0.951208733179683	0.738024726426866	0.568676744737247	0.446086569980507
40	1.57968895306403	1.80840179748052	2.05723904309754	2.32580092854273	2.61329142900577	2.91849134835366	3.2397404491398	3.574930119464	3.92150781640761	4.27649419181735	4.63651340753814	4.99783669785761	5.35643875449844	5.70806601429624	6.0483154437893	6.37272196099675	6.67685223473814	6.95640227619101	7.20729600325753	7.42578182900573	7.60852430948348	7.75268798679459	7.85601077815584	7.91686458293012	7.93430119446199	7.90808209457606	7.8386912549068	7.72733064736409	7.5758987512135	7.38695291156609	7.16365692972853	6.90971572828969	6.62929931466521	6.32695855176952	6.00753542383945	5.67607055447771	5.33771069307504	4.99761874020877	4.6608886422686	4.33246716428934	4.01708416488367	3.71919256774167	3.44291877127439	3.19202378289483	2.96987492780708	2.77942758310519	2.62321604313727	2.50335234498892	2.42153168339695
41	2.06197373111699	2.31645502555229	2.58910143000662	2.87917952595637	3.18561476607006	3.5069793251611	3.84148782750605	4.18700182952678	4.54104371043376	4.90082035148791	5.26325667519805	5.6250387796168	5.98266605259894	6.33251130067996	6.6708875922985	6.99412021081932	7.29862185404686	7.58096901713797	7.83797736640493	8.06677386104584	8.26486341361264	8.43018799956351	8.56117632914053	8.65678247471967	8.71651219360778	8.74043608659675	8.72918917027184	8.68395689797339	8.6064481211682	8.49885592036274	8.3638076339197	8.20430575726346	8.02366165956006	7.82542425887624	7.61330590270469	7.3911077153917	7.16264659850824	6.93168590986024	6.70187161083377	6.47667537270852	6.25934578577327	6.05286843778893	5.85993523885005	5.6829229863785	5.52388080440114	5.38452577128788	5.2662457831745	5.17010849671242	5.09687506140061
42	2.6130803543434	2.88905459102336	3.18069965062171	3.48704280684578	3.8068362578158	4.13855604387929	4.48040716303868	4.83033526361311	5.1860451151467	5.54502585814606	5.90458281737549	6.26187543975011	6.61396069485732	6.9578410628882	7.29051604052906	7.60903592914022	7.91055653960568	8.19239336168746	8.45207370810595	8.68738535852082	8.89642029755085	9.07761226304041	9.22976699264859	9.352084272865	9.44417114696775	9.50604591762617	9.53813287479624	9.54124797832446	9.51657601497733	9.465640019396	9.39026398650783	9.2925300993656	9.17473184325658	9.0393244685397	8.88887429789828	8.72600834813823	8.55336565464422	8.37355155307433	8.18909599511026	8.00241676233261	7.81578820527499	7.63131588505652	7.45091724463368	7.27630819727872	7.10899530211469	6.95027300972054	6.80122531238933	6.66273102879238	6.53547189435625
43	3.17716770842977	3.46602476763371	3.76748205684528	4.08037723781121	4.40333000540618	4.73474704276892	5.07283152044043	5.41559724128621	5.76088741024411	6.10639787732464	6.44970456800857	6.78829468188386	7.11960111295086	7.44103942847342	7.75004664237971	8.04412093845748	8.3208614417825	8.57800710700497	8.81347379136251	9.02538860954814	9.21212072659967	9.37230783233018	9.50487765382101	9.60906399736993	9.68441696327211	9.73080714038	9.74842375646721	9.73776692866734	9.69963431934529	9.63510265066824	9.54550466044609	9.43240218792141	9.29755615757282	9.14289427933897	8.97047730396896	8.78246466280807	8.58108028388799	8.36857931357463	8.14721638913621	7.9192160071612	7.68674542107414	7.45189038364967	7.21663393298321	6.9828383081201	6.75222997819658	6.52638768044516	6.30673329074479	6.09452529745463	5.8908546158283
44	3.67825844854664	3.96605805001135	4.26262482630914	4.56662309519414	4.87654501036394	5.1907188035601	5.50732037635175	5.82438822859918	6.1398416304631	6.45150186238516	6.75711626513838	7.05438476238383	7.34098844376605	7.61461972996972	7.87301358471941	8.11397919455404	8.33543150711592	8.53542200400317	8.71216808578524	8.8640804648812	8.98978799638181	9.08815942673448	9.15832160413029	9.19967377056956	9.21189764164534	9.19496307344422	9.14912921376055	9.07494113407441	8.97322203647296	8.84506122303954	8.69179810155559	8.5150025783539	8.31645225492435	8.09810689798001	7.86208069222092	7.61061281058842	7.34603684849788	7.07074966696182	6.78718017567947	6.49775856242998	6.20488644108406	5.91090834903197	5.61808497767397	5.3285684686776	5.04438005571251	4.76739027789725	4.49930193857196	4.24163593232181	3.99572001521351
45	4.04477439800031	4.31551008720014	4.59078236845437	4.86915594201773	5.14906753962333	5.42883643746414	5.70667746333798	5.98071642837342	6.24900785918987	6.50955485142044	6.76033081166087	6.99930280356814	7.22445616647915	7.43382003296957	7.62549333654297	7.7976708733099	7.94866896307922	8.07695024651483	8.18114715643235	8.26008361317445	8.31279451627235	8.33854263695108	8.33683255785505	8.30742135678312	8.25032578910614	8.16582578756616	8.05446416682448	7.91704249181345	7.75461314195299	7.5684676758972	7.36012167197828	7.13129628629301	6.8838968319242	6.61998873775754	6.3417712925853	6.05154961873771	5.75170534864001	5.44466649698903	5.13287703045258	4.81876663593116	4.50472117772613	4.19305431388039	3.88598071313786	3.58559127720844	3.29383072926777	3.01247787991732	2.7431288273153	2.48718329005412	2.24583421082949
46	4.24969895965841	4.49222772070718	4.73563438933778	4.97853139190217	5.21944799562418	5.45684168822031	5.68911128363784	5.91461164899873	6.13166991087641	6.33860296281892	6.53373606145838	6.71542226651199	6.88206245136589	7.03212558658057	7.16416897933694	7.27685813823616	7.36898592554013	7.43949065832266	7.48747282637474	7.51221010818525	7.51317038684172	7.49002249503083	7.44264445205336	7.37112899532374	7.27578625346319	7.1571434569364	7.01594163422634	6.85312929568944	6.66985316231674	6.46744605143604	6.2474120847046	6.01140943436426	5.76123087051219	5.49878241401553	5.22606043570965	4.94512757184259	4.65808784769227	4.36706141538894	4.07415931790568	3.78145868880998	3.49097878676578	3.20465824519692	2.92433389141249	2.65172145646521	2.38839845783822	2.13578949263935	1.89515413034716	1.66757754240942	1.45396395231243
47	4.32582858174103	4.53831450683449	4.74940048491123	4.95788345831249	5.16251466319699	5.36200996394442	5.55506122859211	5.74034863481456	5.91655377356383	6.08237339638715	6.23653363315301	6.37780448996141	6.50501442287318	6.61706477221183	6.71294383495951	6.79174034950956	6.85265616799606	6.89501789675385	6.91828729523107	6.9220702378432	6.90612406167699	6.87036314538104	6.81486259066734	6.73985990715193	6.64575463325179	6.53310585992182	6.40262765948793	6.25518245799066	6.09177242554592	5.91352899448979	5.72170064874204	5.51763915916071	5.30278446797252	5.07864845001713	4.84679779897683	4.60883630251246	4.36638678092408	4.12107296935286	3.87450162350684	3.62824512342076	3.38382483896819	3.14269550497148	2.90623083315808	2.67571056335591	2.45230912776292	2.23708607051193	2.03097833078653	1.83479446218564	1.64921082466835
48	4.33504056299575	4.52297706589535	4.70866854056392	4.89115104937637	5.06943863062624	5.24253135709598	5.40942394527825	5.56911482564336	5.72061557265398	5.86296058273582	5.99521687938872	6.11649391731466	6.22595325207095	6.32281793852102	6.40638152040457	6.47601647479725	6.53118197914096	6.57143087491436	6.59641571084034	6.60589375970233	6.59973091621617	6.57790439878515	6.5405041951026	6.48773321017122	6.41990609504969	6.33744675515335	6.24088455783932	6.13084927989502	6.00806485601069	5.87334200894357	5.72756986047658	5.5717066390611	5.4067696148664	5.23382440552877	5.05397380593955	4.86834630272395	4.67808443848783	4.48433319235852	4.28822854178912	4.09088636607249	3.89339184462026	3.69678949296795	3.50207396688788	3.31018175019915	3.1219838251769	2.93827940623559	2.75979079817924	2.58715942018052	2.4209430161858
49	4.32184404136593	4.49232270956446	4.66060419991894	4.82594086960408	4.98757415646788	5.14474024891673	5.29667603245454	5.44262525246966	5.58184482737383	5.71361124152422	5.83722694362151	5.95202667357589	6.0573836392576	6.15271546416692	6.2374898279194	6.31122972357053	6.37351825920192	6.42400293583553	6.46239933958487	6.48849419292128	6.50214771793088	6.50329527334591	6.49194823681416	6.46819411416259	6.43219586814623	6.38419047016555	6.32448668949339	6.25346214548027	6.17155965880889	6.07928294795297	5.97719172637906	5.86589626454213	5.74605148821043	5.61835069097808	5.48351894386984	5.34230628862526	5.19548080350412	5.04382163125029	4.8881120581793	4.72913273124113	4.56765509640364	4.40443513688269	4.24020748371527	4.07567996405689	3.91152864452945	3.74839341811302	3.58687417363699	3.42752757706843	3.27086448370369
50	4.29311080059842	4.45030616271904	4.60564522345032	4.75854251044225	4.90840549533781	5.05463840989865	5.19664621234619	5.33383866752695	5.46563450196126	5.59146559274645	5.71078114770433	5.82305183313086	5.92777380505396	6.02447260005664	6.11270684249134	6.19207172629797	6.26220223163745	6.32277603914342	6.37351610774918	6.41419288572513	6.44462612871318	6.46468630311202	6.47429555808256	6.47342825463393	6.46211104563719	6.44042250611383	6.40849231867249	6.36650002443432	6.31467335510734	6.2532861669605	6.18265600222752	6.10314130786527	6.01513834553223	5.9190778300815	5.81542133672656	5.70465751929912	5.58729818364418	5.46387426117178	5.33493172789931	5.20102751397883	5.06272544772528	4.92059227657184	4.77519380521451	4.62709118851617	4.47683741357563	4.32497400179167	4.17202795783361	4.01850898824081	3.86490700798907
51	4.22888565115756	4.3734078489995	4.5163693191098	4.65730095216215	4.79572789184747	4.931172115992	5.0631551123803	5.19120062828288	5.31483747139722	5.43360233885385	5.54704265013747	5.65471935924246	5.75620972113582	5.85110998764649	5.93903800824431	6.01963571181211	6.09257144644876	6.15754215555818	6.21427536996767	6.2625309975597	6.30210289387332	6.33282019930957	6.35454843093051	6.3671903193432	6.37068638377348	6.36501524112569	6.35019364755535	6.32627627381702	6.29335521835022	6.25155926469768	6.20105289237653	6.142035052711	6.0747377233548	5.99942425725426	5.91638754360476	5.82594799991339	5.72845141558181	5.62426666845339	5.51378333651982	5.39740922744948	5.27556784878522	5.14869584156628	5.01724039976761	4.88165669733237	4.74240534371684	4.5999498877897	4.45475438865367	4.30728107050981	4.15798807709127
52	4.10421436321725	4.23535930060335	4.36512943713477	4.49314811729704	4.61903406230831	4.74240315115019	4.86287026610183	4.98005119048919	5.0935645456359	5.20303375339417	5.30808901015392	5.4083692578826	5.50352413754334	5.59321591017963	5.67712133104217	5.75493346236975	5.82636341081826	5.89114197605796	5.94902119772245	5.99977578868884	6.04320444358479	6.07913101244872	6.10740553059856	6.12790509698205	6.14053459457179	6.14522724771691	6.14194501275439	6.13067879960099	6.11144852347451	6.08430298731552	6.04931959688081	6.00660391184302	5.95628903754185	5.89853486327799	5.83352715420742	5.76147650497142	5.68261716417457	5.5972057396921	5.50551979554149	5.40785635168646	5.30453029864996	5.19587273919597	5.08222926959601	4.96395821312786	4.84142881846349	4.7150194354945	4.5851156809235	4.45210860562386	4.31639287534794
53	3.91283566750139	4.03025154595964	4.14646571857475	4.26118356251572	4.37410723627124	4.48493690866559	4.59337202960852	4.69911263515134	4.8018606790088	4.9013213823556	4.99720459342262	5.08922614820446	5.17710922344983	5.26058567304214	5.3393973388903	5.41329732754012	5.48205124388415	5.54543837359153	5.60325280619657	5.65530449117374	5.70142021978235	5.74144452598278	5.7752405003031	5.802690511163	5.82369682883623	5.83818214794592	5.84609000513201	5.84738508929896	5.84205344263811	5.83010255141353	5.81156132629666	5.78647997282445	5.75492975333184	5.71700264246446	5.67281087910466	5.62248641823729	5.56618028693516	5.50406184925224	5.43631798537111	5.363152190856	5.28478360231012	5.20144595612396	5.1133864873275	5.02086477582273	4.92415154747322	4.82352743766459	4.71928172502509	4.61171104300972	4.50111807700722
[truncated: 70 more columns]
