# Supplementary material for: Reconstructing spruce budworm outbreak severity: a comparison of paleoecological and tree-ring signals
Source: PLoS One. 2025 Aug 12;20(8):e0329406. doi: 10.1371/journal.pone.0329406 (PMC12342301; doi:10.1371/journal.pone.0329406)
Supplement: S8 Dataset — (ZIP) [file pone.0329406.s008.zip › BoisJoli wavelet data/Lepidopteran_scales/WS_wavelet_wave.txt]

V1	V2	V3	V4	V5	V6	V7	V8	V9	V10	V11	V12	V13	V14	V15	V16	V17	V18	V19	V20	V21	V22	V23	V24	V25	V26	V27	V28	V29	V30	V31	V32	V33	V34	V35	V36	V37	V38	V39	V40	V41	V42	V43	V44	V45	V46	V47	V48	V49	V50
1	-0.0436399654110839+0.0088471063592888i	0.0322656224646148-0.0222680007756201i	-0.0179370975893833+0.0249932715771434i	0.0082058934410297-0.0204663125771552i	-0.0041960940954777+0.0146125505537814i	0.0033791839761134-0.0103720487107433i	-0.00353654908839528+0.00783094987960085i	0.00379851719685368-0.00626962009204004i	-0.00402593021849008+0.00521576279408808i	0.00421468960671092-0.00448522139194654i	-0.0043467613317421+0.0039930039086732i	0.00438457678742161-0.00369953299659318i	-0.00422324874559889+0.00354479482712945i	0.00379057204775429-0.00331925377710256i	-0.00324983140601949+0.00281323710819241i	0.00278598216743909-0.00204003359862318i	-0.00250348115419492+0.00093738756784347i	0.00282993602499959+0.00042856242259925i	-0.00389197868979491-0.00138817809764941i	0.00511580406841539+0.00164140472863674i	-0.00626826348569636-0.0013473486615541i	0.00705373507221022+0.00038979020618494i	-0.00694758797486928+0.00075032180595262i	0.00627769078336247-0.0013916655805404i	-0.0055088039167197+0.00157975946707194i	0.00473865537178853-0.00135685040279249i	-0.00425462048079867+0.00073657070658543i	4.22189165015916e-03-5.609108049098e-05i	-0.00449108910022848-0.00044812189133332i	0.00495955118969476+0.00070113723300327i	-0.00548301205175226-0.0005355200332886i	5.66009101552007e-03-3.429414187299e-05i	-0.00530259641360186+0.00056395240318106i	0.00467452300813134-0.00078550048821236i	-0.0038928002596224+0.00067572085776299i	3.18930879023222e-03-4.449724528016e-05i	-0.00301050624152052-0.00086117713525885i	0.00324640172950902+0.00156474842063969i	-0.00362263718609547-0.0020365847703169i	0.00408613593090146+0.0022731013814006i	-0.00445951343978838-0.00224135285645957i	0.00461356154693895+0.00212346599888132i	-0.00463415774147737-0.00207256902611812i	0.00462684146752791+0.00209289023119222i	-0.00462909640354495-0.00214190003749125i	0.00463451922604318+0.00218845759205452i	-0.00462599635712318-0.00222798110429087i	0.00459191878111972+0.00226198061970366i	-0.00450721208418186-0.00231190589761622i
2	-0.0501336396703613+0.0121155289411481i	0.0338962271001727-0.0293125898686351i	-0.014464748608608+0.0308121071021553i	0.0028748743874403-0.0227117046485088i	0.0002757864446331+0.0141995790517723i	0.0004051810549789-0.00903081798948689i	-0.00158375773090727+0.00651657144544252i	0.0023556855464295-0.00519086897881366i	-0.00284708423526075+0.00432660438959695i	0.00321039063261485-0.00373756622136275i	-0.00348367118723254+0.00336987472452644i	0.00364545497730197-0.00322753474768715i	-0.00353503100837323+0.00327955124821194i	0.00302337105610345-0.00323710646011393i	-0.00234546023055875+0.00281363288338848i	0.00171765672088107-0.0020583343965409i	-0.00122839858754553+0.00081296055864251i	0.00155362773133593+0.00089814181603921i	-0.00290933055459802-0.00207402060002469i	0.00443949929734241+0.00231858801764754i	-0.00589607974350716-0.00190942383889571i	0.00691295408143861+0.00059311036826507i	-0.00668562313057463+0.00096394167474797i	0.00572915898931359-0.00175766285382696i	-0.00474181747262357+0.00195128284804173i	0.00376575687432656-0.001651936181312i	-0.00317146072536585+0.00082673059149859i	3.19465431210195e-03+5.080097953108e-05i	-0.00358996219902635-0.0006745846312553i	0.00424912843707562+0.00099666983823562i	-0.00502727111973273-0.00074569757689137i	5.32497455140642e-03-9.556179763958e-05i	-0.00487405879788521+0.0008643794411719i	0.00408977437922788-0.00121389993480794i	-0.00308762536044472+0.0011569880833585i	0.00216311353795324-0.00037591017598773i	-0.00198901650605498-0.00077850171240905i	0.00236939147088108+0.00159136715880987i	-0.002869762071227-0.00208029189587796i	0.00346393656773965+0.00228364917344573i	-0.00392288221620521-0.00213143704382632i	0.00405652058246979+0.00189061540690605i	-0.00401566059311686-0.00178782356237469i	0.00396989363182178+0.00180258195969653i	-0.00396287936948898-0.00185238490496532i	0.00397248223706036+0.00188947684376777i	-0.00397105024656968-0.00190926943618072i	0.00393969282052833+0.00190917067846129i	-0.00383223786951987-0.00192017576975609i
3	-0.0543645794569162+0.0158212332644814i	0.0320720731660999-0.0365773126477413i	-0.0071153552020716+0.0351734569843064i	-0.0051218836229597-0.0220376839245228i	0.0057103557516932+0.0107909151573607i	-0.00253437572195227-0.00553076718460686i	0.00013664174673009+0.00388548318607305i	0.00100252278616372-0.00328382089940859i	-0.00159652039525626+0.00283019112706489i	0.00203043578641718-0.00248273950219487i	-0.00239451118762017+0.00228326309839282i	0.00268681372663362-0.00232312342033691i	-0.00265708684327613+0.00264368820582484i	0.00208092302372861-0.00285493433195067i	-0.00129784330727127+0.00258746788955701i	0.0005170330260693-0.00198730306512255i	2.76320455340003e-04+7.15937219066636e-04i	-3.750674990488e-05+1.33309000224109e-03i	-0.00158924007718542-0.00268871594857308i	0.00333013263780419+0.00288096994188199i	-0.005020844764945-0.00241330422872254i	0.00627593781705538+0.00074899879535676i	-0.00585875646551783+0.00123431662594802i	0.00457044528368073-0.00208192767162747i	-0.00343278966871666+0.0022127363017488i	0.00230319701286682-0.0018471791951112i	-0.00162894819738081+0.00082111605495426i	0.00174700521239093+0.00022329376494585i	-0.00225501500600604-0.00092329233422917i	0.00308079259027093+0.00133281779927919i	-0.00415112810843184-0.00101540077426948i	0.0045914925123051-0.00013089042137066i	-0.00403503365119192+0.00113612855166469i	0.00313806190926641-0.00159946537078967i	-0.00194772918509327+0.00164172579935137i	7.90456166772873e-04-7.21308885433988e-04i	-6.72500744334927e-04-6.88739153734091e-04i	0.00124965681750138+0.00153509775476351i	-0.00184915674808805-0.00196444393455919i	0.00254569178003744+0.00210227426933982i	-0.00306648063231493-0.00178961571796884i	0.00312738596267605+0.00140087608181102i	-0.00298018490059705-0.00126217786630566i	0.00288414500029238+0.00129780504749731i	-0.0028740928061435-0.00136196600444428i	0.00289627068130451+0.00139267199924913i	-0.00291247158875432-0.00139256244554743i	0.00289852042844619+0.00134890174582858i	-0.00277322701061656-0.00130185087567103i
4	-0.0562155278013635+0.0197479811082657i	0.0267899640760335-0.0432936984015095i	0.0034345267593988+0.036822681927985i	-0.014147748152078-0.0174494821078245i	0.0100679033699284+0.0043010746457148i	-0.00375517901265895-0.00057005676319443i	5.49121852695734e-04+8.77776559462899e-04i	0.00038829228182012-0.00136424304889641i	-0.0007332058643903+0.00134829743506653i	0.0010562662079071-0.00120015492282665i	-0.00141525263770589+0.00110395055911351i	0.00182706643816895-0.00126070157297834i	-0.00190934939601591+0.001836265651366i	0.00129391339070085-0.00229720622880914i	-0.00049757030613532+0.00219487061850703i	-0.00034836763613473-0.00190385443415792i	0.00153871557227183+0.00077531916280194i	-0.00148445052367875+0.00158865469111278i	-0.00037628978354509-0.00303880385642365i	0.00212950448764004+0.0031077732149573i	-0.0039004188436869-0.00272534261764826i	0.005406764650309+0.00080319060527494i	-0.00472607690746059+0.00156219401389849i	0.0030943363099615-0.00227278689748408i	-0.00198097389223471+0.00224394438302164i	0.00081382771003049-0.00187461529026842i	-1.06559772743149e-04+6.99490235513979e-04i	3.60450790043186e-04+4.22048217878969e-04i	-0.00090978631922638-0.00109685727888873i	0.00179498751734599+0.00162505408198916i	-0.0031577235078078-0.00130734537877082i	0.00373547012083012-0.00013953463849411i	-0.00304634861764064+0.00130419997847928i	0.00213947275016602-0.00180347339487031i	-0.00085398421077717+0.00200710954985569i	-5.37876646210393e-04-9.77734575156727e-04i	5.26202405297693e-04-6.83095005301792e-04i	0.00029863094578772+0.00143703128426061i	-0.00091402529479755-0.00171077715346468i	0.00164539866608817+0.00178574075439765i	-0.0021974818834535-0.00130322824519965i	0.00212641249283259+0.00076703082272113i	-0.00183274668820759-0.00064031858842166i	0.00169384577358301+0.00074232296557164i	-0.00170109266525413-0.00083712051469809i	0.00174586255916412+0.00086578846339134i	-0.00178915276878868-0.00085496151798071i	0.0018123841998779+0.00076842784214739i	-0.00167802683858661-0.00064910363096099i
5	-0.0562315858308294+0.0236872393087506i	0.0188391355931566-0.048768283463295i	0.0155408702022059+0.0348857570226967i	-0.0217248245666938-0.0088797566227321i	0.0110562442672978-0.0040745458508215i	-0.001983594053447+0.00405228454158174i	-7.17364512727024e-04-9.68294449782175e-04i	5.41862652253326e-04-4.26906073998091e-04i	-3.04880077845039e-04+5.02495537550993e-04i	4.11259357090234e-04-3.50974308733798e-04i	-6.91927786197968e-04+2.09245157078836e-04i	0.00122007811015945-0.00033942548093524i	-0.00144696270901135+0.00109417607125646i	0.00080557084011011-0.00171084836610391i	-0.00015159035028423+0.00167017566054333i	-0.00056096252403966-0.0018347558645337i	0.00222301910908214+0.00105633517096297i	-0.00242999991585883+0.00161731866966309i	0.00032951113683403-0.00301443311860744i	0.0011366490429225+0.00283122011060091i	-0.00275655157778424-0.00278417203007709i	0.00458141136521186+0.00076196334360027i	-0.00356386355347826+0.00193012196717425i	0.00160527112474867-0.00222739882863371i	-0.00081270693417077+0.00193737105081912i	-0.00023613330739154-0.00171447221349627i	9.43934204534851e-04+4.80609394849263e-04i	-5.07113242059944e-04+5.78814116919631e-04i	5.130081150086e-05-1.05843224545152e-03i	0.00068958089581223+0.00175819901743297i	-0.00231801671225498-0.0015590263763709i	0.00299554394677906-0.00016316477094803i	-0.00211003270146217+0.00132641425389014i	0.00136823094534114-0.00170443378863863i	-0.00014703170232864+0.00216913659108306i	-0.00149958175737312-0.00108468060813241i	0.0012696660130422-0.00082953899555873i	-0.00015068656395484+0.00131522949573394i	-0.00031859217396152-0.00133502176936313i	0.0009859981335783+0.0014220343817302i	-0.00156237568188894-0.0008034784485778i	0.00131326544472048+0.00014129618179491i	-8.54134958438429e-04-1.00218376029642e-04i	7.12546056408383e-04+3.17760104014035e-04i	-7.71791391300899e-04-4.42400123543652e-04i	8.4018335259608e-04+4.62640064951657e-04i	-9.08291750914839e-04-4.58662590343184e-04i	9.89504985917857e-04+3.42421186408913e-04i	-8.5581036834343e-04-1.41557973607481e-04i
6	-0.0552171879122157+0.0275025561423266i	0.0093491866845108-0.0525643738143694i	0.0272172902297148+0.0291661191172461i	-0.0254853458227156+0.0025660047223558i	0.0073389727515072-0.0119875961988819i	0.00255009926040295+0.00607703443011835i	-0.00267767867315431-0.00042798706965629i	6.50636177256852e-04-8.19996759330014e-04i	6.2481870025501e-05+3.35572390696683e-04i	-1.84320864185933e-05-9.5589953297065e-06i	-1.71293698134096e-04-2.65460111485371e-04i	8.24209802979749e-04+2.96848031918359e-04i	-0.00121297414996185+0.00057659689998296i	0.00048517982899013-0.00120282785761012i	-1.55845397514271e-04+9.79630339160449e-04i	-0.00010957491840469-0.00172658962302072i	0.00232433524877895+0.00152590521361256i	-0.00282144105549103+0.00154051304289916i	0.00034285385036468-0.00267047917024798i	0.00045085387098783+0.00200118075107011i	-0.00163487012239825-0.00266191124562708i	0.00397739189196605+0.0007156457501738i	-0.00253557021144037+0.00233446514647852i	0.0002493115057835-0.00188006614511605i	-0.00018197582199965+0.00125368834264262i	-0.00062353157514796-0.00144259431556229i	0.0013714426690476+0.00021668410197305i	-6.68363158116448e-04+6.49213664635227e-04i	4.7398795253483e-04-6.97909710561002e-04i	-0.00015698228715623+0.00165758280992952i	-0.00173852371772109-0.00173656192704395i	0.00245910669868111-0.00027947956428675i	-0.00124002814933941+0.00121834454956529i	0.00091426778986479-0.00123755857729387i	2.876586125049e-05+2.14225580394915e-03i	-0.00202715171969086-0.00107690596796746i	0.00148203807380981-0.0011451591971409i	-1.404051069144e-05+1.1415449117882e-03i	-5.736821822338e-05-8.24078891368137e-04i	0.00055921002931804+0.00110408581574285i	-0.0012223234945865-0.00041414499843594i	7.75984982459327e-04-3.61129788236915e-04i	-1.58493449535727e-04+2.35573972768126e-04i	9.0832891881938e-05+1.27124714480299e-04i	-2.41162057490372e-04-2.40932423169328e-04i	3.08289566093453e-04+2.25386431846292e-04i	-3.75780551700009e-04-2.55361967780184e-04i	5.35324777049533e-04+1.3585857944883e-04i	-4.10485698524244e-04+1.5606700754661e-04i
7	-0.0538110617529408+0.031143852093796i	-0.0007000055341266-0.054546634223135i	0.0368059440395984+0.0201568902662039i	-0.0240718778967075+0.01487381649052i	-0.0006194231638285-0.0167468569799923i	0.00781147525559367+0.00399577024766675i	-0.0033672600712493+0.00234252696226152i	-0.00025671028932204-0.00169069956228716i	5.87645926166156e-04+1.83903088751266e-04i	-2.35581414318656e-04+1.04807487176686e-04i	2.01320778698867e-04-4.05238617686579e-04i	5.61246981345942e-04+6.80172732603588e-04i	-0.00110754833373929+0.00035292637756717i	7.968616135988e-05-8.66153515508237e-04i	-2.18267151187371e-04+6.4169968366065e-05i	0.00081139790328149-0.00151392325111904i	0.00212568241954813+0.00213348927075105i	-0.00290149868761655+0.00161161758279858i	-0.00033548377864861-0.00220532987289916i	-1.1922809260555e-05+6.53179644181183e-04i	-0.00041879959981382-0.00255550184484056i	0.0037148595364715+0.00081196520638363i	-0.00170080915234997+0.00284876380781338i	-0.00101466914264148-0.00124525820495501i	-1.3806901890323e-04+2.53665144652029e-04i	-0.00043283254790076-0.00125441749849975i	1.40499696276982e-03-3.911983023411e-05i	-2.44723594291028e-04+6.82777876994758e-04i	4.52577230405603e-04+3.050743049306e-06i	-0.00087830980661934+0.00136053872053708i	-0.00140832618836729-0.00190010792077702i	0.00212401362215984-0.00058053996308191i	-0.00030042172676535+0.00105104829999879i	7.17717135298879e-04-3.90965106292311e-04i	-0.00029930102586183+0.00205138764258089i	-0.00231013010320768-0.00108181979693425i	0.00133570236332743-0.00162930288804567i	5.85003752785796e-04+8.66843083066074e-04i	8.7314827244823e-05-1.49169753224236e-04i	1.87612743691047e-04+9.29845689947119e-04i	-0.0011140408438005-0.00021720364028072i	4.61371323144212e-04-7.14559741914076e-04i	3.00519491640899e-04+3.44919565174973e-04i	-1.90092579619805e-04+1.61103193243351e-04i	-7.7861752562472e-05-1.75573531608121e-04i	7.97371639498356e-05+8.05103715541922e-05i	-9.660706847551e-05-1.89291613658828e-04i	3.62649213310933e-04+1.05765390631255e-04i	-2.53956643530645e-04+2.98668700248323e-04i
8	-0.0523379324708889+0.0346177183826378i	-0.010680446666111-0.0547996722520869i	0.0432962131452818+0.008804112885463i	-0.0174709692205474+0.0257527980420458i	-0.0106537109785103-0.0164060240037236i	0.01087500799769-0.0019203893626704i	-0.00124183254974228+0.00551373137837101i	-0.00217296667040343-0.00146295561682118i	8.0067997850109e-04-6.17513405860713e-04i	1.521986131807e-06+1.20279760529143e-04i	4.55220062998167e-04-2.68746829565778e-04i	3.9460908984998e-04+9.39443704713749e-04i	-0.0011566302540865+0.00043658241695362i	-5.8314141750068e-04-8.31579448856004e-04i	-7.656259567719e-05-1.11009483521116e-03i	0.00204757955897938-0.00120471768115605i	0.00199728412947542+0.00294481992660141i	-0.00305383329394286+0.0021130868763137i	-0.00168505084114177-0.00186287479835529i	-0.00039799137574964-0.00120667298591809i	0.00108059575496879-0.00272698656785825i	0.00397174650112529+0.00120933942543028i	-0.00109264987943979+0.00367237245137357i	-0.00234694744597779-0.00039303025313279i	-6.54852727472053e-04-9.47423525034948e-04i	8.115496813353e-05-1.44231127604678e-03i	0.00151157626890345-0.00027714190425721i	5.19627658100837e-04+8.54363793321737e-04i	1.56562741724571e-04+9.89419415051042e-04i	-0.00169062887774488+0.00100837075404034i	-0.00133763993250072-0.00222284929558603i	0.00203988213558488-0.00116917044447698i	8.81418994952549e-04+9.32435405352918e-04i	6.99079381344029e-04+8.44850631061616e-04i	-0.00107717863858927+0.00209342653530567i	-0.00266392270375254-0.00126718752805453i	0.00108706151304968-0.00233808850987498i	0.0015065171306274+0.00046371899245328i	3.67012692038553e-04+7.11909904000605e-04i	-0.00029662684547464+0.00101425774124319i	-0.00120803275240302-0.00023574896100261i	2.86883518139525e-04-9.92908620495754e-04i	6.34421349297577e-04+2.82009858286948e-04i	-2.22356911928319e-04+3.44639828061856e-04i	-1.63845832948583e-04-1.37670071544419e-04i	8.297072504941e-07-7.56687929339374e-05i	9.1742079127945e-05-1.84383074837606e-04i	3.34821651087478e-04+1.83368491531522e-04i	-2.50909498141233e-04+3.85685248737114e-04i
9	-0.0509033767267843+0.0379523336959155i	-0.0202513226801173-0.0535146342814882i	0.0462851334635286-0.00379650993327i	-0.0067724154686884+0.033277025034079i	-0.0197920268218639-0.0105188823887161i	0.00947747455183773-0.00950868706654162i	0.00345584354837082+0.00652683568655592i	-0.00371014621784658+0.00078384712669663i	-9.680760104233e-05-1.80210826807892e-03i	7.34753759708598e-04-3.11736767072425e-04i	8.28146469917695e-04+1.58095703271065e-04i	0.00025720326779818+0.00132337589747169i	-0.00154314730586636+0.00076327245586473i	-0.00153480079454703-0.00126727128339117i	0.000414570517214-0.00258841213384184i	0.00366062703148482-0.00086502935337384i	0.00222805880340892+0.00421293428554863i	-0.00367815441822315+0.0032942723873938i	-0.00381225660082692-0.00185337755666265i	-0.0008364616081253-0.00372260085761572i	0.00309847441562161-0.0034547461207508i	0.00503911639706063+0.0020537575069086i	-0.00072729704821647+0.00513662638874759i	-0.00399603342875276+0.00065928680751244i	-0.00178670516492669-0.00229905032808604i	0.00068463552584385-0.00234463162922587i	0.0021911292767946-0.00056342852897595i	0.00149730060022587+0.00142878595776074i	-0.0003425028745493+0.00225772487329952i	-0.00282505963377986+0.00074538475394279i	-0.00161042954121831-0.00295656192907324i	0.00236145393141406-0.00218061986215796i	0.00248579857396182+0.00098555516282964i	0.00083226039495051+0.00255124914640416i	-0.00233772279577422+0.00248430832908493i	-0.00342080737712202-0.00178755276523929i	0.00092769951785756-0.00343993697617995i	2.7487242137219e-03-7.423325618276e-05i	0.00095729657624466+0.00178464117529578i	-0.00094686658176508+0.00148989533544506i	-0.00158755427168212-0.00042096957020152i	0.00018160822168055-0.00134482408815477i	9.58587867170341e-04+1.08507092776587e-04i	-8.8155351332263e-05+6.07735322303149e-04i	-3.83328702196387e-04-4.5394654326621e-05i	-5.706046798779e-05-2.94669347588704e-04i	3.01798831845457e-04-2.13508663866928e-04i	3.79188400084848e-04+3.37155184565433e-04i	-3.29215072648645e-04+4.98950039544414e-04i
10	-0.0495290733547152+0.041181064597662i	-0.0292335361141866-0.0509160363840348i	0.0458064767803247-0.0166201073893478i	0.0063177397159421+0.0362649132294635i	-0.0253224649883019-0.0002213048680905i	0.003177724546816-0.0156018520823894i	0.0085048231850649+0.00369937750787853i	-0.00306754935565426+0.00420258666127154i	-0.00213040606714421-0.00217096434555332i	0.00138640647828162-0.00152553132702832i	0.00172707427319551+0.00070440411453437i	8.255330536341e-05+2.22159450594168e-03i	-0.0025736712231515+0.00120443001700804i	-0.0027474181476888-0.00238933781984801i	0.00137990869250955-0.00450961632890079i	0.00595590316542452-0.00050436130182486i	0.00296720558041205+0.00636569449822216i	-0.00517455646641127+0.00538808367830103i	-0.00701376777377617-0.00235192131441403i	-0.0014350968774936-0.00725783188494566i	0.00596313340214811-0.00503430794378745i	0.0073192662106893+0.00348411021752996i	-0.00054181697798694+0.00770154480823226i	-0.00633528457977794+0.00206838103662092i	-0.0037640257406064-0.00391880240016174i	0.0012675254847241-0.00432630940428557i	0.00387164038906559-0.00104902246709937i	0.00281021290670151+0.00269894063427181i	-0.00112188006019396+0.00399890238494521i	-0.00458099915298445+0.00061796713144379i	-0.00233017688009386-0.00440580676172871i	0.00330904900670831-0.00380121005650146i	0.00476019183908861+0.00133169014232794i	0.00113637263270169+0.00494385353182668i	-0.00423368057264016+0.00343395789246424i	-0.00490787387575276-0.00276689964772297i	0.00092772901794153-0.00521831740848267i	0.00447451596952362-0.00079380140988606i	0.00199689991667317+0.00312922298874095i	-0.0017229926976118+0.00250992522651241i	-0.00241095713351124-0.00064583040615149i	3.525866036682e-05-1.94094331351754e-03i	0.00137400361084636-0.00018242927371564i	1.81707584953595e-04+9.13387187334237e-04i	-6.47511923053745e-04+1.36192923528646e-04i	-1.6009085390677e-04-5.59933798586863e-04i	5.67844770655358e-04-2.89510633002913e-04i	4.91442857251861e-04+5.68598821264197e-04i	-4.83302241643462e-04+6.92285938884277e-04i
11	-0.048224861499105+0.044338843869461i	-0.0375353811952808-0.0472329486293964i	0.042176341783029-0.028823784747966i	0.0199454424704342+0.0343529897994034i	-0.0255341256625553+0.0122673690991979i	-0.00648277643058-0.0173456776187785i	0.0108424659364551-0.0026351695171192i	0.00036027083901259+0.00640870032439979i	-0.00392060274623079-0.00081610473996904i	0.00124536011284213-0.00299438430333851i	0.00315796807072445+0.00104466757486169i	-0.00012349044539945+0.00388810863888256i	-0.00457148763841713+0.00165700551585785i	-0.00423719850442214-0.00451311498835316i	0.0030912789209932-0.00713798446165702i	9.42605133275351e-03+4.919378640035e-05i	0.0042254065455836+0.00998017849808903i	-0.00800811545014673+0.00865255257258105i	-0.0117825978389169-0.0035601405623203i	-0.0022962195207156-0.0124052754926266i	0.0101385348624909-0.007824012459208i	0.0113496617759475+0.0056481289582382i	-0.0003520153385379+0.0119781725153072i	-0.00988920825522752+0.00421916762355095i	-0.00703372085828245-0.006086762912582i	0.00181641765020868-0.00782458665254026i	0.00693908744293909-0.00197005505845067i	0.00482123445445885+0.00495653390607992i	-0.00235656214286143+0.00664050282146127i	-0.00739500878579324+0.00057036925365034i	-0.00357871313919294-0.00694691492689957i	0.00514504582371118-0.00627116253023507i	0.00806310738778295+0.00209169172991906i	0.00165682418034627+0.00838881855260234i	-0.00702691121455718+0.00516521226044876i	-0.00747664264184306-0.00430746996335943i	0.00103191876667808-0.00804224304719541i	0.00695250921602396-0.00186369468537747i	0.00369960338936214+0.0048389616676527i	-0.00253290602463558+0.00427750315339813i	-0.00385004085676476-0.00069985932807983i	-0.00036308511691161-0.00290650133060589i	0.0019256120108027-0.00071697974107666i	0.00063338032564642+0.00121457848534706i	-8.67216356539634e-04+4.23145325863741e-04i	-3.16361794271652e-04-8.07554530446232e-04i	8.69750475197371e-04-4.10816867936397e-04i	6.75795175652476e-04+8.8111595510643e-04i	-7.29467788398882e-04+9.9455360118694e-04i
12	-0.0470119362543511+0.0474591018539676i	-0.0451230950499531-0.0426910956305108i	0.0358802052567416-0.0397908732198847i	0.0324649037825934+0.0278735512401144i	-0.0199904406055953+0.0243915917375324i	-0.0167053863556335-0.0132424889832949i	0.0081798181503986-0.0101741897470637i	0.00512736181677907+0.0049349307753032i	-0.00338427567510424+0.00156739478218856i	0.00060746242027454-0.00329737166613618i	0.00436657691690923+0.00139300106860451i	-0.00061560466623896+0.00610225375640272i	-0.0076982195436241+0.00190198310331792i	-0.00598750828559621-0.00804948120748651i	0.0060634201270169-0.0107772653423567i	0.0146721073953139+0.0012245246599078i	0.0058656907617025+0.015786831335993i	-0.0128011227530793+0.0133721311576233i	-0.0187795580539263-0.0057887686763379i	-0.0035159136497774-0.0199634935251517i	0.0162316958946999-0.0122976198529085i	0.0178526321295167+0.0087169908567185i	0.0001388317934668+0.0187453870567963i	-0.0152863249370101+0.0077099615275273i	-0.0122612068328793-0.0091247005366285i	0.0022964187839957-0.0134031928459837i	0.0118021095879726-0.0036583392684743i	0.00804091894273524+0.00848082942478597i	-0.0042300225286981+0.0107540483724242i	-0.0118099820784519+0.0005265006847988i	-0.0054426829822673-0.0110316095165977i	0.00818327320981928-0.00988064678747528i	0.0128464107625675+0.0034012122843122i	0.002466285726308+0.0133628647189556i	-0.0110491749314617+0.0079549749995713i	-0.011541882403896-0.0064829507834596i	0.0010532227218267-0.01233692802907i	0.010473553680104-0.0036345354760918i	0.0064419823278762+0.00697178614312335i	-0.00319586128427835+0.00708351233844094i	-0.00605784839763987-0.00025229356114022i	-0.00135972766346123-0.00425639313975531i	0.00251977006464024-0.00174771896191129i	0.00138621088494541+0.00135687125553806i	-8.84524489928995e-04+8.24327073987598e-04i	-4.72862243519713e-04-9.23309852678912e-04i	0.00115417029559179-0.00050960432804778i	0.00088456100773651+0.00126966597865855i	-0.0010851738323216+0.0013946052352489i
13	-0.045930991296979+0.0505670000216886i	-0.0520062208679141-0.0375175538526199i	0.0275016580088242-0.0491384812510458i	0.0426600591045217+0.0176655855578937i	-0.0094257192185392+0.0339402111899912i	-0.0245425401553466-0.0035358793438055i	0.0000943822433751-0.0157620478035621i	0.00837255127822063-0.00120394519125893i	0.00074289524560941+0.00267167615861761i	0.00123684226546722-0.00120842672107385i	0.00442194951490515+0.00311730332157708i	-0.00248443395780284+0.0083954070619962i	-0.0120155165338443+0.0011306054786913i	-0.0075808098134477-0.0135341535408053i	0.011101378145528-0.0155098364470136i	0.0222649939217807+0.0037690968988383i	0.0075385660626543+0.0246561487395327i	-0.0204005902568908+0.0197899352415012i	-0.028769607527951-0.0095300018678749i	-0.0051540436128558-0.0308926197934512i	0.0249706269810149-0.0190460461181079i	0.0277269444276462+0.0128770371285082i	0.0013291106327044+0.028889653834113i	-0.0231231441477117+0.0133105515847555i	-0.0202682111406061-0.0132084036398359i	0.0025001618261601-0.021691801529636i	0.018826860752787-0.0065601104329823i	0.0130002155553138+0.0134441761710718i	-0.0068193286809233+0.016859602767524i	-0.0183025295639452+0.0004762445318045i	-0.0080343852962908-0.017078392805071i	0.0127404995749473-0.0149302055691952i	0.0195800162896472+0.0053972385921916i	0.0036759718521389+0.0203655953646125i	-0.0166258791548749+0.0121592417441648i	-0.0175969114650625-0.0092887300641732i	0.0006403128477315-0.0185497305477291i	0.0152583684494801-0.0066707943856789i	0.0107883718762137+0.0094278157298505i	-0.0033254680976333+0.0113020889681933i	-0.00912619851037808+0.00123030656246607i	-0.00346012193282153-0.00582112528031939i	0.00282477251182156-0.00361719229618612i	0.00256840022649796+0.00096942661482432i	-0.00039047924834153+0.00128356736217281i	-4.66890267305499e-04-7.13564689516587e-04i	0.00134509590484584-0.00040189728908589i	0.00097532469528058+0.00174103387268349i	-0.00159111576111346+0.0018186461821781i
14	-0.0450476639532892+0.0536627865786837i	-0.0582118129093971-0.0319568001340422i	0.0176925174517042-0.0566830117506167i	0.0498195198227324+0.0049025597318151i	0.0045572655110926+0.039479040698565i	-0.0278880405699017+0.0100117376188877i	-0.0118257908152795-0.0168881441129317i	0.0075164457287933-0.0108660575743343i	7.88466079773966e-03+8.955465818365e-05i	0.00529640367590468+0.00319112110133665i	0.0031547252544037+0.00818369287142351i	-0.0075388162005257+0.0106899391764524i	-0.0178474298216712-0.0022280508361628i	-0.0078972312467299-0.0218201825315669i	0.0194355737226564-0.0209026645590825i	0.0325444319175778+0.0088927568801554i	0.0085202429553233+0.0375138523142838i	-0.0318821627127698+0.0279529256639825i	-0.0424980770683947-0.0155051225442449i	-0.0071700747902393-0.0462216730136876i	0.0371251570875057-0.0286925722441115i	0.0419193852830709+0.018259809255811i	0.0037485647717578+0.043214289760738i	-0.0337199739563661+0.021901180677206i	-0.0318525745959234-0.0181221598328761i	0.0018875953429526-0.0331066523381095i	0.0280198073915617-0.0112330715315207i	0.020067121477845+0.0196341754567028i	-0.0099228344409644+0.0251203318847351i	-0.0269542303969633+0.0005110998538856i	-0.0114071145485348-0.0252071409220257i	0.0189757025859841-0.0215771848347489i	0.0285843509545989+0.0081548865867329i	0.005437112966107+0.0297722635790511i	-0.0239612243179415+0.0181867492609749i	-0.0261693595206043-0.0125612617164222i	-0.0007667584422677-0.0270767693470728i	0.0213450880274224-0.0117532587321656i	0.0174468511504503+0.0118093193801817i	-0.0021976243145491+0.017305003890624i	-0.0129755170687778+0.0045627011536215i	-0.00732256175918754-0.00713342109182221i	0.00217154221497264-0.0066695750162813i	0.00418368116764556-0.00060630308439293i	0.00110603790088054+0.00154824814812674i	7.29596949703192e-05+8.19932738934303e-05i	0.0013892120182136+0.0002711948691781i	0.00068652057147566+0.00237209220433252i	-0.00236667169726888+0.00212759959978192i
15	-0.0444410408756903+0.0566878484758186i	-0.0637265682495431-0.0262747083789926i	0.0071577287148468-0.0623432458994296i	0.0536540818785284-0.009036162317301i	0.019815283909832+0.0404565901416671i	-0.0260088194943403+0.0246322168954934i	-0.024549865529819-0.01280568371979i	0.0019351116882844-0.0212419056725716i	0.0158881491113639-0.0066885449069946i	0.0133617968907494+0.0086122736572807i	0.0011184683015886+0.0174876896075929i	-0.017136883598854+0.0132334898181233i	-0.0256730866098112-0.0098653611111216i	-0.0053304839910159-0.0339833028383105i	0.0327099206923737-0.0259647946874402i	0.0454817524301492+0.0183688505707569i	0.0075257959839239+0.0552201124845758i	-0.0484921309756333+0.037496089596731i	-0.0604867839110592-0.02467298677185i	-0.0093521273273835-0.0668600346544436i	0.053320942631501-0.0417490824198946i	0.0611884687402366+0.0247736207071104i	0.0081428549560006+0.0621083193150729i	-0.0467380764569015+0.0343819015059307i	-0.047468765740087-0.0229186133208357i	-0.0005949097001045-0.0473395897521046i	0.0384560838611494-0.0182835159316164i	0.0291359591213791+0.0259913361315878i	-0.0128372923020554+0.0348705351543676i	-0.0369584286312353+0.0007746215524818i	-0.0153013703030526-0.0348551322369774i	0.0266843904148499-0.0294999231939144i	0.0397235425922063+0.0116534584417186i	0.007860469775006+0.0416134919666456i	-0.0330087603746826+0.0263693974464552i	-0.037683704590144-0.0159207864392449i	-0.0039333412511306-0.0381300088468931i	0.0284629156961459-0.0198127638907831i	0.0271382875767643+0.0133139125435642i	0.0013072944569001+0.0252841752399835i	-0.017172385591421+0.0108183727358701i	-0.0136445617016957-0.007290467751668i	-0.0005036711964686-0.0110693306874517i	0.00591226639560842-0.0042851010260871i	0.00417646258838708+0.00100625851100766i	0.0018196828151729+0.00165257836653049i	0.00139282137015713+0.00206169038139599i	-0.00032616140317859+0.00341844559571432i	-0.00367888975799537+0.0021767058838982i
16	-0.0441415783315384+0.0594937015377733i	-0.0684189029157605-0.0206962053396233i	-0.0034174900035189-0.0659814489692802i	0.0540519073380755-0.0227043440014393i	0.033955512988725+0.03694878255606i	-0.0194416825497064+0.0370651677570709i	-0.0343608566624521-0.0047722514297624i	-0.0063275553540749-0.0288260542966003i	0.0221631851489447-0.0151010573233392i	0.0229506835195407+0.0138217491078731i	-0.0017521220536139+0.0293506945475197i	-0.0309195140372054+0.0152521886587926i	-0.0348888741287972-0.0227442473268676i	0.001819838713706-0.0503232184071607i	0.05231549158083-0.0291755833333808i	0.0605052382301771+0.0342120781930087i	0.0027572576371331+0.0783437561179102i	-0.0714632302161986+0.0475220095759427i	-0.0828276159027708-0.0381218924986627i	-0.0113359337156407-0.0933402666985494i	0.0737468466454539-0.0585204069595822i	0.0858592493526902+0.0318226554872306i	0.0156394362734966+0.0851473596737586i	-0.0606957880292602+0.0515996905063969i	-0.0668514582527908-0.0254960992536641i	-0.0067070011385052-0.0627391007035257i	0.0476044651820615-0.0282223808533552i	0.0391691156465339+0.0301117698188521i	-0.0142063700350815+0.0439940498679007i	-0.0460467158889458+0.0012455145525282i	-0.0186825066695206-0.0444252486199268i	0.0352333006780186-0.0373836221348332i	0.0520051978040194+0.015946308441274i	0.010727765865164+0.0553638427318056i	-0.0434343386565452+0.0366674642292297i	-0.0522255652901345-0.0188530861334386i	-0.009676247574363-0.0515795492497725i	0.0359539941575563-0.0317250165256903i	0.0403539539015207+0.0127453175853957i	0.0085881887245221+0.0350065209139329i	-0.0207427411676365+0.0211058098679126i	-0.0228651140352714-0.0048903341741333i	-0.006565930925877-0.0164975609765363i	0.0068794310934349-0.0110062183849169i	0.00916665543233099-0.00141792119712813i	0.00571302506621751+0.00381815606603958i	0.00184482772379036+0.0055733972275097i	-0.00229988096955389+0.00542955948249156i	-0.00595534566192492+0.0019935875158815i
17	-0.0440117934342947+0.0618916748170415i	-0.0720333728839592-0.0152306187520892i	-0.0135993181409235-0.0672733455514733i	0.0507494917519903-0.0348870129944167i	0.0447165165442857+0.0290983830953748i	-0.0092510817288246+0.0440381551282211i	-0.0374502285170822+0.0047371247136687i	-0.0132104533543211-0.0301495639287508i	0.0245933101179824-0.0198811794590301i	0.0285620911948079+0.0187790776850011i	-0.0075212628682573+0.0393266963676625i	-0.0465754267941982+0.0133860740666504i	-0.0422082542681463-0.0410195267861557i	0.0155323771137356-0.0689281366034098i	0.0782916155503546-0.0280581725752542i	0.075948540577655+0.0579877327562109i	-0.00777040379914+0.106618149742541i	-0.101557704242135+0.056669238285416i	-0.109089289146902-0.05671684740289i	-0.012855787711833-0.125608933722789i	0.0978496495678832-0.0792287222489103i	0.115770090663192+0.037958302245785i	0.028023244504998+0.110840093835338i	-0.0725826259746414+0.0744102400575798i	-0.088789083498624-0.0222466370123459i	-0.0190391867984825-0.0758635462194075i	0.0508649971118228-0.0412554507484313i	0.0477097280068914+0.0280129705934146i	-0.0121632308103115+0.0483670952358372i	-0.0501154744324507+0.0012499630360525i	-0.0191018091728088-0.0512636249467161i	0.0438920444785403-0.0423782974116i	0.0633113065767327+0.021703067062959i	0.012935781960653+0.069982055380549i	-0.0548838783814951+0.0482500570947141i	-0.069315537421703-0.0210832607540169i	-0.0184742232335465-0.0669070541685239i	0.0428758651441881-0.0479466078493768i	0.0570409963969633+0.0087515932949243i	0.0209556672997587+0.0455935709991807i	-0.0221144783650286+0.0361076490204874i	-0.0346979720915961+0.0018066593897322i	-0.0173056333907248-0.0217992072387413i	0.0055180288766558-0.0212243737519551i	0.01568674876405-0.0071504789295294i	0.0126427427517169+0.0056460871704283i	0.003797175292544+0.0110442206813543i	-0.00496176056029541+0.00922010041147597i	-0.00959762654542695+0.00207614477493486i
18	-0.0436831345587381+0.0638800584577384i	-0.074429511453206-0.0094675160644777i	-0.0235944420577582-0.0658466419792058i	0.0432008279918124-0.0451807019638412i	0.0506791761689566+0.0165409604470888i	0.0040867879017063+0.0429752974763877i	-0.030455510174826+0.0136408494859106i	-0.0145331550489249-0.0220175997983599i	0.0214600829267821-0.0149367291411586i	0.0232590914974451+0.0243746935613939i	-0.0200157410156954+0.0413522958014572i	-0.0606087106474538+0.0017154429122838i	-0.0414200177935021-0.0645978255255278i	0.038593819065362-0.0852522930672159i	0.108883135806692-0.018599046088384i	0.0884487618192726+0.0904745168582282i	-0.026026521636107+0.138389118213994i	-0.138597470425754+0.063225798669198i	-0.138385222103321-0.080681613870764i	-0.014157313169325-0.163037066346197i	0.1242364526172-0.104420009263886i	0.150609806651058+0.040651166088055i	0.048040504194544+0.136826484551848i	-0.077918543191824+0.103950569525574i	-0.111291425477736-0.008069144442819i	-0.0409218079445399-0.0815786512096925i	0.0417342812151684-0.0570661928616938i	0.0506317220439121+0.0145114903684497i	-0.0049500323459072+0.0417753733048969i	-0.0434936832846631-0.0012582664676741i	-0.012129892132872-0.0523171395593377i	0.0527309578192907-0.0399124775379744i	0.0706659554681741+0.0310833028763148i	0.0118873812279964+0.0845225328737248i	-0.0677232762612932+0.0592565611142139i	-0.0879980314490742-0.023248167411685i	-0.0299587216697686-0.0835057294057978i	0.0484171126292183-0.0681740027054769i	0.0764148606702297+0.0003196195704861i	0.0390737758510461+0.0555119032535845i	-0.0193429584580583+0.0555165527245079i	-0.0476871272346306+0.0143921297387267i	-0.0332612272826531-0.024805961420724i	-0.0002546016100464-0.0342064631735189i	0.0220784921033334-0.0174710605041586i	0.0227764408970401+0.0052276832953029i	0.0087532873192786+0.0176882202346753i	-0.0070383336535912+0.0155023406800225i	-0.0144876841506029+0.0036435400953065i
19	-0.0428147933547191+0.0659774479932467i	-0.0761294384789831-0.0026799105912342i	-0.0344704352468498-0.0619398548930948i	0.0310929620275498-0.0546571343208132i	0.0523408996974971-0.001582326742722i	0.0215052061747886+0.0332306233231152i	-0.0114188831005916+0.0220363345319013i	-0.00855695096485995-0.00173151763382743i	0.0106508277913855+0.0037983028366117i	0.0012092414246371+0.0306805367160333i	-0.0425014215990019+0.0295079628491043i	-0.069166236805756-0.025875171937811i	-0.0253469188458791-0.093197292090443i	0.0742242232310901-0.0934683734990514i	0.141325170729131+0.004245139125322i	0.093425298005451+0.132028987438057i	-0.054027988990051+0.171023104335255i	-0.181777273154462+0.065319750094293i	-0.169787159297024-0.109743630545012i	-0.01612153467774-0.204967183158533i	0.151192496044506-0.135408449489213i	0.190631507160313+0.036604093249332i	0.079402996714149+0.160726828107519i	-0.071586691425049+0.14198313551313i	-0.132238895576166+0.022933738410262i	-0.0759574939754122-0.073963679380821i	0.0129068468389157-0.0746798047913065i	0.0424510146995381-0.0156020626856961i	0.0080524864840512+0.0167403304022997i	-0.020211189746356-0.0103010157268608i	0.0085957904085677-0.0455843975908016i	0.0638742936434824-0.0244230758409174i	0.0714322081449311+0.0484508752396899i	0.0034546817892083+0.0994193374473283i	-0.0840451833472037+0.067317124030939i	-0.107630674876412-0.027441444480629i	-0.042793151364013-0.101456863926784i	0.0525217494640299-0.0914848966931356i	0.0972274851879265-0.0127414947022693i	0.0625621419355933+0.0629453679325336i	-0.0106375595590601+0.0777415464106319i	-0.0591359202618423+0.033622539130527i	-0.0534945378965389-0.0226187472156126i	-0.012384140843364-0.0474950639755053i	0.025272641305589-0.0326449226368922i	0.0347411870363016-0.0000113464291579i	0.0180287653766141+0.0231649351306292i	-0.0061083126422082+0.0241503889848553i	-0.0193671528839585+0.0084684010003202i
20	-0.0418288884445931+0.0692001156682804i	-0.078766994750746+0.005338628985612i	-0.0475449315455368-0.0573990028025459i	0.0156945494358705-0.0658639539038959i	0.0529571089006975-0.025418095776327i	0.0449206947090426+0.0176324310013253i	0.0185322436212029+0.0330362473242211i	0.0018893760562984+0.031910918198077i	-0.0107211542028469+0.035480942091091i	-0.039576885468889+0.0349681464763792i	-0.0744877191227396-0.0002532695623306i	-0.0683148860395804-0.0720999641077016i	0.010997303478791-0.125299501595113i	0.124231793206296-0.088670116780632i	0.173020045116955+0.044499628984369i	0.086943101572171+0.182962435147572i	-0.093684489055283+0.202464332365355i	-0.230928849288021+0.061461204557012i	-0.203224779501614-0.144082122437267i	-0.019760306866352-0.251929698500302i	0.178049492740533-0.174381417221449i	0.23744428779524+0.022971699546673i	0.126067237265951+0.181515162070471i	-0.049490283886057+0.190948296820992i	-0.150302944196424+0.075944280671402i	-0.127107271040479-0.047956703456183i	-0.0417359217997795-0.0924912158198345i	0.0174014729954425-0.0657785582625882i	0.0253085285103655-0.033576733505951i	0.0237994296370884-0.0317497089507788i	0.0500950347432226-0.0319284265767094i	0.0823395043916686+0.0086281199033102i	0.065382181161838+0.080010546508785i	-0.016687010291633+0.117932493517535i	-0.108118911778411+0.071280591868331i	-0.129374931034861-0.03673589925814i	-0.055670717853383-0.122394465174386i	0.056109307506533-0.11738377168882i	0.118582884240947-0.02998171760827i	0.0903199474959342+0.0663757804726257i	0.005158577266818+0.100292875186413i	-0.0656483105252941+0.0589829360061646i	-0.0753286018215325-0.0124067119631536i	-0.031701139239543-0.0570551264004236i	0.02147580005006-0.051059660216117i	0.0452310986977585-0.0122154326759558i	0.0316202973911291+0.0238452618438439i	0.0005920188337916+0.0334532115187334i	-0.0217060764127696+0.0179040116507429i
21	-0.042606193470408+0.0740411653961599i	-0.0844839947523627+0.0128527598118337i	-0.0625491455694484-0.0559908181033733i	0.0012934149883651-0.0812319729589135i	0.0579225856754362-0.0521606028883378i	0.0750094449859847+0.0032200117351662i	0.0533728070292283+0.0515164390729201i	0.0091256998833325+0.0766288076029717i	-0.0452456380349271+0.0727343264387387i	-0.0951788686961584+0.0311810395684303i	-0.10971068750795-0.048719736232672i	-0.054014339636441-0.13358436659537i	0.068084029081548-0.156721276273001i	0.186825663368772-0.068154099790158i	0.201734264385215+0.103029094569472i	0.067321916665498+0.243095703790263i	-0.146223479345467+0.232316026472238i	-0.28738930013942+0.051027693237607i	-0.240032729276385-0.185250226161234i	-0.025285203562676-0.306562063362533i	0.206626503129993-0.223818903624392i	0.294222692510637-0.000896827401237i	0.190750409031028+0.200721552890283i	-0.010500420733123+0.253388986285183i	-0.165670925270852+0.153418986377613i	-0.195477085523736-0.001244754384779i	-0.124767719349944-0.108488419352024i	-0.028835054747273-0.135895539757362i	0.042736536405791-0.112748110332429i	0.0882523519682092-0.0719738839415196i	0.117389828967144-0.016284360350073i	0.11543862541447+0.059825184887441i	0.056743292031675+0.131614853963719i	-0.050154639306515+0.14655982017586i	-0.14515027263407+0.073710524458167i	-0.157462443856845-0.052955835393936i	-0.069578990056261-0.149364310076837i	0.059961610548614-0.147369703146244i	0.140601065087337-0.051709598224338i	0.121713903768838+0.064607898673112i	0.028785583056836+0.120671823281874i	-0.0639250558980563+0.088970454946521i	-0.0948449833429155+0.007727033557538i	-0.0571248068014388-0.0582461287645506i	0.0076582121121286-0.068914237588528i	0.0495790037238047-0.0314550553929054i	0.0470376084463592+0.0163074987211184i	0.014187558291173+0.0399754907940252i	-0.0187291076909701+0.0311575054414072i
22	-0.0478271360131694+0.0786008733503782i	-0.093631545221352+0.0155389521541149i	-0.075461887100346-0.0616439634739373i	-0.0050337617646063-0.0999220233469632i	0.0717846436386307-0.0743245058477064i	0.108000276951916-0.000358586258041i	0.0818021749483147+0.0806391604857831i	0.003080279588802+0.124691254358089i	-0.092794983624433+0.102463323039923i	-0.155287970193017+0.011647993166677i	-0.136662088651467-0.112647371917894i	-0.022276471224189-0.200624917608286i	0.141747457346303-0.17995368940326i	0.255694406825712-0.030780899216152i	0.224279349354326+0.177182622908498i	0.034494682986699+0.310480745202806i	-0.211762197017041+0.260513046285417i	-0.352840608335183+0.033546809806643i	-0.281545926069246-0.235997632337716i	-0.031078550938991-0.372455988867495i	0.241156933027384-0.284803829003171i	0.364357839799791-0.032272575435468i	0.273107737349427+0.222266576536021i	0.042392391943115+0.330564299326868i	-0.179965000013677+0.253335459883442i	-0.279138512182264+0.064428903226275i	-0.233355092801447-0.120564750917566i	-0.097282316236565-0.221147070496861i	0.054352114084568-0.218647601504536i	0.166938419729998-0.13539676827909i	0.210267974074878-0.007244636103806i	0.170245384854803+0.123321169264916i	0.054660290754037+0.205079056244481i	-0.092579362840246+0.193196473094726i	-0.19794564431604+0.082423439781882i	-0.1985487587812-0.073277587240368i	-0.089980740314072-0.18457667296256i	0.062056503800274-0.185389730133098i	0.163531492710894-0.081008354779918i	0.157533329859318+0.055418061028396i	0.061656811779433+0.136569453523296i	-0.050808756097682+0.121771306085678i	-0.107516619866075+0.038509021768158i	-0.0854274691851153-0.0468516350813386i	-0.0169818229760991-0.0805298213504348i	0.0430321709986693-0.0543288951171306i	0.0587221101731006-0.00053116318404i	0.0318450091647934+0.0393015314036137i	-0.0094124783112243+0.0436696216735102i
23	-0.0580870342311666+0.077684581491782i	-0.101908441014169+0.008515142392675i	-0.0783659865333123-0.0745006364994869i	0.003238438886111-0.115067466403911i	0.0937383934738252-0.0808066015319265i	0.133774446163362+0.014736223797277i	0.089746782952123+0.117725836112191i	-0.024079194506483+0.16268610922982i	-0.148099613294917+0.109301745548941i	-0.204732679541665-0.029681611155028i	-0.141390829668605-0.184764706027603i	0.030262510680165-0.259164534814926i	0.224762484949004-0.184686877811036i	0.320629048341785+0.024792598563839i	0.234521254804912+0.262165600390451i	-0.012551368243936+0.379899598061325i	-0.289286561896544+0.283933519045666i	-0.42623619931307+0.006737227090864i	-0.325655171439017-0.298825827040168i	-0.032845346639282-0.450583690396439i	0.286082557005925-0.354339634096866i	0.448311744878443-0.065113254395153i	0.368063833311653+0.250336330420241i	0.102480964131296+0.420337196422104i	-0.19498697172412+0.368343729013802i	-0.372259185261203+0.143237606479681i	-0.358657627293694-0.126660870773709i	-0.184504789397603-0.312131306616119i	0.053825298123739-0.342339250793172i	0.248058170226337-0.221880504048502i	0.321072665901044-0.014647803607799i	0.249821649294961+0.186610607696984i	0.070821969786967+0.294788965622569i	-0.132340527956319+0.262986158630776i	-0.262826606573151+0.108932291453945i	-0.258087800100165-0.088012891429593i	-0.126383146865175-0.225445774624789i	0.054976875949552-0.235349219857701i	0.184687941405168-0.124191498240724i	0.198754556586801+0.033352576146536i	0.106594734060946+0.144118030756814i	-0.022083006091914+0.154931674164119i	-0.107718347885907+0.079842124614647i	-0.111195305930094-0.019087362368388i	-0.0505479033073629-0.0786338603878629i	0.0216802691265773-0.0736184466815824i	0.0584141917546813-0.0241536442678057i	0.0458410951391942+0.0272201932504733i	0.0039460304611759+0.0470100028995271i
24	-0.0683245343803034+0.0653191463665768i	-0.100005135041521-0.008776414758632i	-0.0633023225684663-0.0872468685555887i	0.026504861148638-0.114437558226577i	0.114474779937941-0.061726015286057i	0.137554668965959+0.048990585705197i	0.06559616372062+0.152041155752208i	-0.073124927594266+0.174044798371313i	-0.199791775427396+0.080575957136913i	-0.226491074893657-0.093876496113805i	-0.11129791056683-0.254208352269947i	0.105038173987074-0.293497082036198i	0.308157613114241-0.159494401181531i	0.368781969016456+0.10072904818584i	0.22266510477188+0.352045898867705i	-0.077249946793619+0.441950446982325i	-0.376246722902071+0.294032906861459i	-0.500996770340914-0.034501431658402i	-0.364114431087324-0.373924516110697i	-0.023804415933121-0.535699590707772i	0.343010159785141-0.423419562088963i	0.540455826018335-0.091317266367082i	0.465066484994275+0.286463549505429i	0.160948715365859+0.515300961816551i	-0.210925462828342+0.486046081071119i	-0.464867067635239+0.22639802228047i	-0.486674327620441-0.124739818269168i	-0.282572183386627-0.39618753121026i	0.036451143993066-0.468925313884369i	0.3167334413248-0.325105685180894i	0.434977091271053-0.045808131746702i	0.349918453047024+0.233544591487298i	0.114501345193163+0.386935447056011i	-0.153285539407067+0.35365454496291i	-0.327649369649662+0.163207658982464i	-0.335006300920163-0.082371653450836i	-0.187768596780575-0.261653692052696i	0.026455904411942-0.296064924383734i	0.195220906964365-0.187577284798485i	0.242649311693827-0.010701625870812i	0.166143615783651+0.135217505623389i	0.028311114037289+0.183158386457237i	-0.087320032553271+0.130370483318547i	-0.1263752564273+0.028827176740232i	-0.0886880364030306-0.0545393158608213i	-0.0171308253900753-0.0792037436794614i	0.0367611660924901-0.0487888746518578i	0.0452589348168086+0.0010638102285504i	0.0158442360249672+0.031414416038235i
25	-0.067484622863122+0.040739143233883i	-0.0782355027798379-0.0280019541285135i	-0.0291070723081729-0.0855890416765706i	0.0547542065015306-0.0859859131634212i	0.117431091292502-0.015250789097279i	0.105545246857489+0.091974835427974i	0.006250476832013+0.166315181599441i	-0.134862944742871+0.143941653880735i	-0.23156889556868+0.011291081619675i	-0.205455880356095-0.1744391496906i	-0.039180075226349-0.30699918328584i	0.199072091193755-0.288929959899118i	0.38101288271211-0.095096593397508i	0.38635836284492+0.197601706456628i	0.17780259271881+0.438951923180898i	-0.163113229610461+0.483842568270468i	-0.467175900138395+0.278774909761338i	-0.565050202182909-0.0957217065145i	-0.384081813192461-0.457312320226941i	0.002879446005788-0.615955531404333i	0.408694766328912-0.478440044002736i	0.628723656774739-0.103088306491335i	0.549564771826775+0.327838473443048i	0.208920969079385+0.602941905365866i	-0.225490535202616+0.590688996537335i	-0.543963297311293+0.303691510209714i	-0.600322924444699-0.113172117780784i	-0.379898338260283-0.459857863266937i	0.001135637584055-0.580151795294682i	0.35906706514988-0.432557809542744i	0.533043969757033-0.101716569926278i	0.457888117258802+0.249887763710801i	0.187030605859244+0.462645357001079i	-0.141218340126539+0.453202266363927i	-0.37444879107009+0.246952858750827i	-0.418328383164914-0.042979237094157i	-0.275594050220974-0.276888247450906i	-0.034975376701828-0.357390873249656i	0.180953595870139-0.27128238042275i	0.279311711952461-0.085272336091954i	0.238030060866182+0.097968308668057i	0.105412269126324+0.196204322625138i	-0.0365304836903+0.18500956443131i	-0.120205120285093+0.098670171934351i	-0.124032426399278-0.000197780657485i	-0.0729039245278786-0.0602116310970262i	-0.0129656062512474-0.0661374964399266i	0.0199618844629576-0.0378189447926591i	0.018763923915003-0.0088970236071122i
26	-0.0442867457399718+0.0137125833367802i	-0.034799144019516-0.0324919924611242i	0.0131613060744258-0.0548036930872031i	0.0685585329212631-0.0262847628954672i	0.0853272359177763+0.0474141847763249i	0.032563129364689+0.123402622489526i	-0.078572240159036+0.14223686272333i	-0.190542653594698+0.065415941948699i	-0.225780675976498-0.091964154737632i	-0.132981823770376-0.256277550143464i	0.072610512571463-0.327461661014551i	0.302100208980397-0.235318888102317i	0.430164220941819+0.010639871340316i	0.36191137037423+0.309915348537626i	0.093859822288275+0.511922564231915i	-0.268399873247165+0.492952419731993i	-0.55249601971626+0.229090745547465i	-0.604671767776977-0.177653168788255i	-0.374362017100805-0.540071750035706i	0.049598961785868-0.676708501818242i	0.474828076032843-0.506576092592679i	0.69804104963934-0.096305320728548i	0.607244246567441+0.367576711186349i	0.23976663927216+0.668601889422799i	-0.234565434523766+0.666494771571917i	-0.596315938777395+0.365072768334031i	-0.682538279709623-0.091781533377834i	-0.46265755739388-0.492134200868179i	-0.048004655403291-0.658103565978339i	0.366543398466892-0.527142058797018i	0.597141649142619-0.174637183634033i	0.554612763560977+0.229331428612745i	0.278400923704106+0.504263875401152i	-0.091507992666636+0.541988870265098i	-0.386719780411363+0.349235632690637i	-0.489150160225051+0.033438693037549i	-0.378793059133586-0.256458566521571i	-0.131058837298205-0.401940288285752i	0.129700691107703-0.364202843985765i	0.293260132653879-0.189971257812213i	0.310842863548759+0.023368931114781i	0.206083988814797+0.180753097108697i	0.049952898504931+0.231933735324871i	-0.081884269225923+0.184401839730137i	-0.144779062431661+0.0858416920756i	-0.137281300329325-0.008819171172795i	-0.0887097257858224-0.0654159354655475i	-0.0344976799653057-0.0799931939368972i	0.0041435587833937-0.0691802803544617i
27	0.00295930802453544+0.00338698407232749i	0.0178379973423523-0.0051908702884857i	0.0412390179412493+0.0100354684241185i	0.0468166062178706+0.0529572125186995i	0.009869015921437+0.102673666530579i	-0.071770919692625+0.119806381266739i	-0.166274872305409+0.068752839112466i	-0.216646337639273-0.055020829551135i	-0.169745069767069-0.209801218328672i	-0.011997914078492-0.318029856549375i	0.209342043978177-0.302470810841386i	0.396289554731715-0.132074329785682i	0.442784448768028+0.148032132895757i	0.291679005741173+0.423590472149322i	-0.02407681524912+0.558491419632613i	-0.382156770917885+0.462667088499368i	-0.619728704223805+0.146200543858316i	-0.610600485137918-0.271754792014543i	-0.332777481717524-0.609549841130454i	0.110198783058784-0.706376871627072i	0.529302867315378-0.502311305886507i	0.735382584341712-0.073794305965972i	0.629220981037069+0.395940362303435i	0.251491479546282+0.699482528416893i	-0.233224473018207+0.701615866004639i	-0.611581521816941+0.402572546474736i	-0.719641250948083-0.062521541796289i	-0.51688043295994-0.487215535992007i	-0.101400398100563-0.688950269485891i	0.339068573465068-0.590213050272632i	0.6149734575284-0.248334573870274i	0.618995231647211+0.177345803425947i	0.367915839957082+0.502188335271078i	-0.013994923623449+0.598800517422382i	-0.358025149008387+0.447433965428215i	-0.527950816670537+0.134189803576908i	-0.474824499928345-0.197138345232019i	-0.24736048625504-0.412996838458624i	0.041506045000458-0.445005185435863i	0.271240842876943-0.309016743543431i	0.364928666067492-0.084930554566901i	0.313111751980925+0.127573331847329i	0.164372446793212+0.253498200983932i	-0.006813633418266+0.267361911101144i	-0.135862584987058+0.191453316899803i	-0.190687963818961+0.074452171768663i	-0.174382309386189-0.03495816525814i	-0.112474585166199-0.106135412387552i	-0.03556703793798-0.130616193565584i
28	0.0595107239727944+0.0283777938957289i	0.0546625800262887+0.0592428689545752i	0.0310749087347944+0.0963376773319022i	-0.021341040368785+0.125525701379063i	-0.100154921375861+0.12267678369613i	-0.182437974595376+0.065399809341805i	-0.227657614438785-0.049934682448566i	-0.194096357070575-0.195554601584149i	-0.063290065905091-0.314144293996703i	0.13999832090459-0.339293481073718i	0.34579163552313-0.228335374126577i	0.461425251832083+0.007810284145144i	0.412516943527786+0.295391969340946i	0.184426794229509+0.519231750245084i	-0.157832361087776+0.570003553909242i	-0.485817043561976+0.397675335318179i	-0.65788897036328+0.044755413487144i	-0.583263361615634-0.360481393734579i	-0.269864770287879-0.652699689292076i	0.169311081167995-0.701036329701106i	0.558423900377337-0.471031729090476i	0.733306059758974-0.046532121491519i	0.615073432538883+0.401440405002441i	0.248229346834465+0.686955276744059i	-0.215807545225848+0.69050588226855i	-0.583511833060811+0.412102717706717i	-0.703342479259098-0.028542668185544i	-0.530925629406298-0.444891396193752i	-0.146105447811701-0.665130264897971i	0.284790065164664-0.605276064609036i	0.582987671229469-0.301560101602062i	0.633400682087081+0.11055483117545i	0.429322348763337+0.458796733121533i	0.068103001657308+0.608203657392836i	-0.296844135701405+0.514008670517233i	-0.523525655662401+0.232264413988335i	-0.537735250056347-0.112461955165246i	-0.355547065781519-0.384231248929559i	-0.066325964369708-0.490845076501486i	0.211689726943395-0.414182789215439i	0.381057124404951-0.206638568719866i	0.398888597996317+0.039731714083548i	0.283648170716943+0.234295271648046i	0.097159564568746+0.320818105693675i	-0.08613259296703+0.290889995238067i	-0.20791553778589+0.176806264646019i	-0.242269958397185+0.031480981151786i	-0.196617271355557-0.093791299232314i	-0.101326719816098-0.165135846035646i
29	0.0976089905528567+0.092958555435966i	0.049819800305688+0.146270265980963i	-0.029134060587219+0.175526468897534i	-0.127186235199165+0.160823866842781i	-0.218418434283935+0.088638645143122i	-0.267002362986653-0.037941816645496i	-0.238882307837232-0.192047168380918i	-0.118378226859529-0.324721088530441i	0.077323272433422-0.378538088747287i	0.294372367003279-0.310555146714061i	0.454835413052419-0.115963764506575i	0.484358204128744+0.159256131297256i	0.34542147888039+0.425922384643501i	0.061490824470617+0.580742325844099i	-0.281377593323389+0.547749262351637i	-0.560551865733293+0.315061563765471i	-0.663120459443888-0.050809511271744i	-0.534340557165853-0.422977511120687i	-0.206610969840012-0.660566986575231i	0.20619239015028-0.665854623923783i	0.54980166859529-0.427788516070583i	0.690758231527557-0.031590428560006i	0.572209432331353+0.371987066839765i	0.239700507295028+0.626439299462655i	-0.175391056786117+0.633546516552224i	-0.508782784323101+0.394170913435208i	-0.630440974759201+0.007943184941443i	-0.497362737296859-0.368234896766053i	-0.169638771551949-0.585030812877092i	0.216442295977922-0.561112906734298i	0.505894591383242-0.313879532378168i	0.588082009405903+0.051358308532001i	0.43888985470861+0.387476402296024i	0.125700606284486+0.566079306401868i	-0.224609967471494+0.526813646438588i	-0.479074636363639+0.296196153965817i	-0.550229280532176-0.029224420602091i	-0.425460668529007-0.325498443589953i	-0.164685244324124-0.490318278210257i	0.129315717142093-0.478596619146841i	0.353203343458509-0.312409901667473i	0.440243782605718-0.064800047270891i	0.379029442152755+0.172826487395013i	0.209557139186845+0.325134413773297i	0.001717848624292+0.356237544445856i	-0.173078070700957+0.275490562832759i	-0.265898373718959+0.126803637384821i	-0.26244018491093-0.031740086960901i	-0.181531759902594-0.149205637847765i
30	0.090884227667683+0.179673265413729i	-0.007698200734004+0.225076715244631i	-0.129427234806946+0.215700161633845i	-0.243252757464251+0.139291953054465i	-0.31130359811212+0.00173590009757i	-0.29992945425906-0.16896362882627i	-0.193126434108179-0.325767536514705i	-0.003578103727323-0.41414961911531i	0.224183011220618-0.390140604717291i	0.422289402493675-0.239279303434348i	0.519443949102978+0.011243563280173i	0.466788070627279+0.294067477537397i	0.260328783304188+0.519281914472348i	-0.050076974676329+0.604212287744308i	-0.371365492434855+0.505338531693667i	-0.59639576364533+0.239600770406847i	-0.642354401469381-0.115155341598363i	-0.483993389687796-0.44344030327229i	-0.167647364484364-0.632292887024974i	0.201476210834125-0.613738598897407i	0.495777023958238-0.392596664059752i	0.612436319041715-0.047455201956413i	0.512920353736079+0.297048178169091i	0.23863695749653+0.516753681527688i	-0.10428795597558+0.535275072600285i	-0.385690506545594+0.35315664521253i	-0.501557119577994+0.047021786036825i	-0.413726528231394-0.261041674314088i	-0.163348937784542-0.451513348997626i	0.146903683505674-0.453580156062885i	0.3941914477422-0.271146689993684i	0.483456639278908+0.020993667871081i	0.382907726185198+0.308294691667908i	0.133690234501562+0.481609950300586i	-0.168767397423248+0.47816274481919i	-0.412987973633208+0.3027788975125i	-0.513435825063366+0.022494565564953i	-0.440105056917909-0.261574136672121i	-0.225565712360823-0.45280881403521i	0.051242941207704-0.492921439561653i	0.296381157560749-0.379067490645634i	0.434542910696939-0.159707888112735i	0.432652939923715+0.086997935340344i	0.306231250418796+0.282584496265724i	0.108429556851624+0.374200991968871i	-0.092191164324705+0.348540380951462i	-0.235975744239005+0.230660793140748i	-0.290034482080667+0.070277833734209i	-0.254609170682578-0.077990637866134i
31	0.030555057470984+0.256080135141214i	-0.10591565730969+0.263851507672717i	-0.24145588303187+0.198246335042976i	-0.33618523061938+0.062774267645854i	-0.353911067253501-0.117097116884522i	-0.274406409910752-0.297041737629086i	-0.103291180282488-0.423961733961569i	0.12453353943895-0.451265392050117i	0.350610212447651-0.355153582238746i	0.507761736337428-0.146349331448207i	0.540575033798541+0.127830042876406i	0.425237886789445+0.39358264195438i	0.181497557254546+0.571336140133653i	-0.128763973078598+0.601233242045368i	-0.41766130526864+0.464859576614i	-0.598119329214921+0.194913843597467i	-0.612829024800402-0.131972895968162i	-0.455064471713187-0.418248221750222i	-0.173157980733991-0.577205636312781i	0.144097181150844-0.562553604750144i	0.396855929077077-0.384889658248254i	0.508348811726029-0.108480251410401i	0.451372924250782+0.171135560363722i	0.257215072207407+0.360935846915212i	0.003446430952754+0.403289071422829i	-0.215034792716861+0.295714851176151i	-0.320934284781989+0.090178563027439i	-0.282384010373645-0.12768659532384i	-0.123322162166313-0.271411240386681i	0.087172369477753-0.286056089761223i	0.262145023417685-0.167969235273135i	0.329984957105564+0.035168259106974i	0.260985173851852+0.24346534400653i	0.077541055484367+0.375360771433136i	-0.155217304801473+0.377829365653292i	-0.354127321740042+0.245122716367912i	-0.448314691381138+0.019689517099571i	-0.403863239857438-0.224186966311748i	-0.234287251264288-0.407222953605888i	0.006053686654728-0.472283729780695i	0.24214541570838-0.402302659219022i	0.404108041782839-0.223439773599096i	0.449288824202374+0.00639929938734i	0.373503495107335+0.218485315035775i	0.208715498830954+0.355693685919549i	0.00935856485121+0.38883350379779i	-0.166898519658107+0.322198549374053i	-0.276976967084151+0.187846303535581i	-0.303192071476632+0.03193827585033i
32	-0.069451502988904+0.291893605526851i	-0.216546020847586+0.246004560834004i	-0.333555341323791+0.125990789659277i	-0.383146245823003-0.04866271162178i	-0.340454018517622-0.239712240468153i	-0.202456530485253-0.398055983057707i	0.007623506497173-0.476269996421145i	0.243136894260878-0.442662978670732i	0.444344556537687-0.292679964057905i	0.554158635210155-0.053654014395711i	0.535069199133986+0.219532542000303i	0.382040676219727+0.457669430419303i	0.126809080779239+0.59615026026533i	-0.168682176885198+0.594171544970585i	-0.428600873320292+0.448084893561346i	-0.584834787714088+0.194158368133804i	-0.597287642350037-0.100848090246706i	-0.466229696542397-0.358912864863255i	-0.232349613785692-0.513963263611107i	0.035899239750267-0.531610044610148i	0.263763168702261-0.418843380958302i	0.393446944652963-0.220368673957984i	0.401397475669708-0.002786079360367i	0.303822788062546+0.167966151337916i	0.148731827920168+0.248121209583289i	-0.00248919647326+0.229155665785916i	-0.097282156063879+0.138079109023944i	-0.10997126755331+0.025200827693523i	-0.0493600272753998-0.0558915689789035i	0.0465416225280239-0.068703013313521i	0.126364916413684-0.007157464486373i	0.145731606106599+0.102778015284681i	0.084553320655321+0.213460687084058i	-0.044962651187758+0.273860594914118i	-0.202308008160051+0.248945198388356i	-0.332973528138436+0.133138703243572i	-0.387724374840287-0.046827618791858i	-0.33993420118692-0.240436242518091i	-0.194999846637681-0.390014773284726i	0.011143090205676-0.449534972744359i	0.223503723287603-0.399169676049358i	0.385276377411179-0.25097373624673i	0.45492177140088-0.044302376229479i	0.417622492288274+0.166933414095515i	0.287896248926056+0.330565650571139i	0.103278142879709+0.410651856849731i	-0.088150609484583+0.395851682939759i	-0.24194206637733+0.299784549439624i	-0.328683160804139+0.154196112749596i
33	-0.182332747452709+0.272777537116364i	-0.310963918171064+0.17458643334939i	-0.385621635467087+0.016638668969712i	-0.379066549938018-0.17100424539713i	-0.280923994344691-0.346210158579458i	-0.102789497019599-0.464264927641631i	0.122003450172907-0.489343647130837i	0.344588998266367-0.404969198902559i	0.511710348505758-0.220369683465918i	0.579182710336736+0.029518497081058i	0.524093553456456+0.29103150063968i	0.352173781687262+0.504376740726386i	0.097884932444108+0.618705900134992i	-0.183268350881726+0.605546476080619i	-0.428421223617217+0.466692692202839i	-0.583371098324007+0.234090400973369i	-0.616430038444178-0.038470106900438i	-0.526103823876186-0.289594597933381i	-0.340368421485998-0.46636915659286i	-0.107835705267019-0.537600936562339i	0.116426793876933-0.500398978301959i	0.286042546875714-0.378369379336051i	0.37484812194051-0.212341758433431i	0.381473758172516-0.046868320972211i	0.326002404996473+0.083032513561823i	0.240337086355911+0.160687076868037i	0.155903126437332+0.189596727680983i	0.09302345239101+0.188223067256229i	0.055511494377684+0.180075500454637i	0.032034725982665+0.18296743973993i	0.00333528097858+0.201425368537639i	-0.047671201518025+0.224945835936979i	-0.126844761802601+0.232589341970118i	-0.22426896832274+0.202079420068977i	-0.315954564257958+0.119962538448531i	-0.371273879926182-0.010970080663182i	-0.363547991040184-0.169802847157789i	-0.280096268571364-0.322003337305755i	-0.128245058897568-0.428946460641462i	0.064826526556355-0.459383426143403i	0.258462427438749-0.399158221091754i	0.40916227188991-0.256093542007541i	0.482194661941017-0.058570858544389i	0.460711758618333+0.151661342650207i	0.349794068618312+0.330178050444677i	0.174510473666478+0.440867395640992i	-0.027098623700988+0.464142400239239i	-0.21380582502225+0.400346074482945i	-0.350860361301235+0.267884935160007i
34	-0.283108496572717+0.200373376895463i	-0.37141427440303+0.063041445112556i	-0.391873535888179-0.111487541072787i	-0.329737719835635-0.289214026275009i	-0.187457005272973-0.430862747147497i	0.013827365912458-0.500622121699752i	0.237230748445006-0.47499984031769i	0.437221572884019-0.349550086316834i	0.569452302446763-0.141568252173872i	0.601066626695771+0.112257879001217i	0.518924941065604+0.363006404886572i	0.333565238604222+0.559980304842593i	0.077710470044438+0.66201268161896i	-0.200495363143766+0.646835790561059i	-0.447959861743866+0.516147710986256i	-0.6182633733497+0.295085640304661i	-0.681550128965479+0.026264901325933i	-0.630278976691933-0.240037544898747i	-0.479553904559853-0.45699462516219i	-0.262223620615651-0.590816050403052i	-0.020318274224505-0.626524349937304i	0.20472189532097-0.568790566313766i	0.380425596010181-0.438122277968296i	0.488289812046766-0.263950125678072i	0.524565321678358-0.0768719144537i	0.497306365445584+0.097706009173992i	0.421214383578476+0.242994595300152i	0.312278554415735+0.350902706575766i	0.18399267185032+0.41951053966002i	0.046127096444902+0.449468124698948i	-0.094036932476159+0.441041670514533i	-0.229059377256508+0.39308522317452i	-0.348837932929059+0.304321707095542i	-0.439704825919178+0.176312479661114i	-0.485919507566734+0.016743435738147i	-0.47338231291045-0.158574093973758i	-0.394464467862316-0.326218073575854i	-0.252292547168354-0.458574802800589i	-0.062839367757187-0.529530340010932i	0.146240173543937-0.520952299460826i	0.34012211099815-0.42808844149996i	0.48373555638181-0.262207419421331i	0.549386403171382-0.049533571649924i	0.523111616392851+0.173449024620053i	0.40810702537836+0.367245593452269i	0.224353774317691+0.497393169527846i	0.004572168054461+0.541363495763981i	-0.212443453557167+0.492752968154545i	-0.389466054750348+0.361943893607383i
35	-0.354550053758695+0.082351939560757i	-0.388991037697659-0.076563111038076i	-0.351390590972525-0.247648629091365i	-0.238622541505787-0.397918581389262i	-0.062764073535643-0.494414870249459i	0.149743295749202-0.511228793128068i	0.362164122147311-0.435682110096482i	0.534137814111935-0.272195882157206i	0.629655265247396-0.042798552763383i	0.624660029739259+0.216067723852187i	0.512578816348188+0.459950066781365i	0.306479657194548+0.644746434445365i	0.037276007955514+0.735284270010827i	-0.251725869539777+0.712282997674491i	-0.512814528126758+0.576207179489662i	-0.702709353716878+0.347210759489098i	-0.790393150576982+0.06124936747633i	-0.7623608291649-0.236721207182119i	-0.624334951283955-0.50094364587306i	-0.399321103133717-0.692721707731113i	-0.122675902224128-0.786414714411034i	0.164560198139504-0.772574073579319i	0.422582763283381-0.657953014470435i	0.618658104327371-0.462821125097331i	0.730977072297478-0.21651735013357i	0.750218402118235+0.047627677722869i	0.679064872669524+0.296986080025375i	0.530287066970861+0.503278364761802i	0.324124532181041+0.644942359137723i	0.085567028932345+0.708373250021594i	-0.158139333326307+0.688384968028451i	-0.379733607060192+0.588234570559385i	-0.55409519423537+0.419374494628364i	-0.660496005622584+0.200855325616846i	-0.684975719081912-0.04188343328205i	-0.62260738639045-0.279128528134233i	-0.479175704845067-0.480050106847664i	-0.27167535736951-0.616728493803381i	-0.027126167126586-0.668519628523075i	0.220499909876643-0.625947287018136i	0.435006657563542-0.493218803261636i	0.583666736545413-0.288616619309389i	0.642853010523485-0.042403090007067i	0.602471116941138+0.207598520362107i	0.468220739082587+0.42205258561067i	0.261121782202902+0.56669810243675i	0.014297141526317+0.6182257967063i	-0.23243051954879+0.568320151030741i	-0.439130915929863+0.425111404893599i
36	-0.381660689789126-0.074282903568216i	-0.353929309311466-0.235492048392603i	-0.257980189106051-0.383963763049435i	-0.100567125513283-0.490744157258972i	0.099252901545943-0.530685742807881i	0.312288907310752-0.487660478455406i	0.503574320703296-0.358548995597869i	0.638235858223988-0.155102805200787i	0.687832965977831+0.096854213288875i	0.635964215300147+0.360912624557355i	0.48201720181964+0.595740837796069i	0.242255947003052+0.761956619055651i	-0.052065758405713+0.828965334429795i	-0.359306696851892+0.780497301398155i	-0.633972352339332+0.6178059489256i	-0.83402647077842+0.359925787835857i	-0.927686200821213+0.04094145598741i	-0.89852247632446-0.295230139661355i	-0.748025772476814-0.601605934113357i	-0.495280008518419-0.835273059357857i	-0.173908948160338-0.963711454570416i	0.173086050374121-0.969329939608087i	0.499673226311138-0.851610555270173i	0.763286092230129-0.626692625703434i	0.930507551363141-0.324642698177785i	0.981206167190573+0.015024027602362i	0.910694173766167+0.348822196970989i	0.729795558836137+0.634984707963432i	0.462988245506648+0.838645990114998i	0.144985198771151+0.935954353551693i	-0.183760760208274+0.916727400519262i	-0.482090980880874+0.785442275729631i	-0.713169313925008+0.560513124989469i	-0.848980623105736+0.271952284835648i	-0.873816712318611-0.042351531150466i	-0.786335562160258-0.341368476382264i	-0.599889764155117-0.586174606851928i	-0.340983436111665-0.745099407533744i	-0.045933645701101-0.798104597276987i	0.243936346086257-0.73975030697249i	0.487996676120376-0.58023489410506i	0.652133067751733-0.344230792231092i	0.713829322065412-0.067555857257665i	0.665693944358353+0.207931696965148i	0.51680838055915+0.440510880553108i	0.291593263091033+0.594926145209351i	0.026281990117794+0.647874036343956i	-0.236512309488168+0.591755521828742i	-0.454323786531716+0.436058665669676i
37	-0.344936478832025-0.258853207956563i	-0.251209923332784-0.399614328691647i	-0.100755221508825-0.504108058792998i	0.091487950241181-0.549634139914608i	0.301556223223717-0.519972566604259i	0.499381718890625-0.40893637820581i	0.653088010520248-0.222576664982097i	0.734031978847656+0.020479725000253i	0.721773367044494+0.290782399901432i	0.608106077927861+0.551763155865953i	0.399394231147099+0.764902817327968i	0.116708844918533+0.89558138028974i	-0.206383676214009+0.918675276315563i	-0.528134682974589+0.822967801591037i	-0.804417412285871+0.613605228673846i	-0.995145059685225+0.312134534507883i	-1.07030540295649-0.04595389943802i	-1.01466157262653-0.41585195246673i	-0.830373466846008-0.749551977613272i	-0.53711969675781-1.00254545668652i	-0.16968842052132-1.14010352174133i	0.22660891942221-1.14221363906827i	0.60202615639557-1.00646102491647i	0.909090122451372-0.74845876974702i	1.10897465328401-0.39979338826075i	1.1766592137904-0.0038055475387i	1.10418346229364+0.39018162310099i	0.90158860370438+0.733379138380805i	0.595458611878395+0.983908523284272i	0.22529423130673+1.11219483567103i	-0.16177013411035+1.10468198253205i	-0.517193252878106+0.965407021092521i	-0.797375173671683+0.715252126368212i	-0.969298310392171+0.388991403540524i	-1.01472871439094+0.03053042529728i	-0.932429888275724-0.313032384245408i	-0.738095659271615-0.59773845745726i	-0.46200350159862-0.788652978178369i	-0.144691040175613-0.864504699145824i	0.168771121279927-0.820439279207875i	0.435134250484654-0.66848739699016i	0.619073651026634-0.43565572436073i	0.698171938247379-0.159880049827691i	0.666054625830557+0.115610160130366i	0.533196701037297+0.348723768863673i	0.325245627080997+0.504808397685838i	0.079067250701604+0.561886952263425i	-0.162936501617631+0.514032126702082i	-0.359418110314241+0.372338446685046i
38	-0.223515229691269-0.447294244816805i	-0.068213989813546-0.540731392785798i	0.12424234092791-0.578122218429188i	0.332839098986227-0.54512193888046i	0.531146534272613-0.435545602297643i	0.690583946402153-0.253365856242059i	0.78439919450213-0.013373797907557i	0.791806505203805+0.259741902312625i	0.701648046938686+0.533907715210285i	0.514966670740337+0.773524400277938i	0.246001819936959+0.944192911661767i	-0.07866652395594+1.01765524774052i	-0.422830265425981+0.97622078016329i	-0.744939526985206+0.815983206672047i	-1.00342358618125+0.54827967916894i	-1.16232308727413+0.19908270833654i	-1.19643099894135-0.19368789220119i	-1.09518107319709-0.58463676537852i	-0.864680812023009-0.926578995502699i	-0.52753894400998-1.17667642122415i	-0.12044781799269-1.30217572875998i	0.31019746608186-1.28493889100827i	0.71407700276076-1.12411437489515i	1.04334981611414-0.83655114774309i	1.25881628851847-0.45486975460824i	1.3349992516551-0.02343025754679i	1.26344917396438+0.40727105352225i	1.05382135660974+0.78702672946383i	0.7325777639671+1.07230255363987i	0.33949016853306+1.23172516682646i	-0.07758018286012+1.24994068721415i	-0.46891886533609+1.12933550909643i	-0.789368097028829+0.889402302894091i	-1.00404784210501+0.56385450108169i	-1.09262345620129+0.19589778549589i	-1.05155649846615-0.16768393287088i	-0.894053310765538-0.482811498779472i	-0.647743041524447-0.713898547030078i	-0.350430013225893-0.838351928495857i	-0.044531857376129-0.849172834294216i	0.22900240466627-0.755313718257717i	0.436427416748324-0.579762786596287i	0.555771647082082-0.355650886838736i	0.579590122543648-0.120959805070816i	0.515507889604428+0.087384611959835i	0.384482815390511+0.239157093080112i	0.217051765341336+0.315370061960125i	0.048126394612974+0.311014338070891i	-0.088870981637332+0.235575246639908i
39	-0.008144410266469-0.599485034986414i	0.191599627792648-0.618976603161169i	0.401876250806684-0.570155511455654i	0.598688954994998-0.448584304662933i	0.756385892845419-0.25847348711654i	0.85084938966325-0.013241929933086i	0.862853576136591+0.265122538635958i	0.781131604661581+0.54794220996336i	0.604690761064504+0.802830821766458i	0.34397964009403+0.997467032240498i	0.02064194644032+1.10370876305513i	-0.33422853783802+1.10151141683813i	-0.683211421000447+0.982099655827236i	-0.986738685180431+0.749908310951481i	-1.20783749592135+0.42294811243694i	-1.31683703338246+0.03144974716294i	-1.29541113704224-0.38513083833739i	-1.13938779846307-0.78243396877609i	-0.85989861233828-1.11633734783463i	-0.48264894563092-1.348277299115i	-0.04533533628356-1.45006282187571i	0.40651335409119-1.40754103551155i	0.82477556352555-1.22260832661547i	1.16440571721413-0.9132701218142i	1.38880998038086-0.51170592119742i	1.47423411187439-0.06056037241501i	1.41259051090861+0.39208089568137i	1.21235286561507+0.79839359564994i	0.89740030635836+1.11646468655449i	0.50396401837262+1.3151642653137i	0.07608057669486+1.37761719149054i	-0.33984690398596+1.30284006616713i	-0.70066364481206+1.10535591389329i	-0.971520626541674+0.812870544687034i	-1.12972393925033+0.46235358712502i	-1.16689693798259+0.09507773849939i	-1.08921232349877-0.24869729409997i	-0.915719232706444-0.534672777838467i	-0.675052575230319-0.738431577445735i	-0.401031351844645-0.847828051172802i	-0.127798575477139-0.863569420651817i	0.114792990299526-0.797973890503947i	0.304895128270977-0.672153711631493i	0.430968957306407-0.512096243315192i	0.492389023979513-0.344270135318399i	0.498315937065176-0.191444207931374i	0.465071135199695-0.069364006166635i	0.412476392802635+0.015209136434777i	0.359779692726621+0.06480938985141i
40	0.287183733631728-0.669429394772018i	0.501602263089804-0.59651401281864i	0.696519210042794-0.453737884146937i	0.848739130607013-0.246713721866516i	0.936840097627715+0.011096530423876i	0.943877982912339+0.299001832587301i	0.859853265947422+0.590648956963912i	0.683604403936944+0.856438852378491i	0.42383343671156+1.0665746818445i	0.09905462500743+1.19442153219415i	-0.26362254445223+1.21978955497112i	-0.63082247076456+1.13173019594743i	-0.966145179764464+0.930465737969639i	-1.23399109567227+0.62815519069952i	-1.40354371545798+0.24832683286258i	-1.45243915555586-0.17603501045051i	-1.36966428007293-0.60559354139906i	-1.15729788453925-0.99864155211716i	-0.83083538473905-1.31552649113873i	-0.41800222639087-1.52301014516449i	0.04385552376247-1.59804405770759i	0.51153680406369-1.53049734652254i	0.94049143681462-1.32448991484781i	1.28955018418461-0.99814753981019i	1.52532638995196-0.58178558767375i	1.62576977306998-0.11472068916596i	1.58245255907174+0.35892064276932i	1.40132198904588+0.79490332722478i	1.1018416246648+1.15353993316359i	0.7146421971774+1.4037556196916i	0.27798492061638+1.52609423248203i	-0.16651784917717+1.51433594476873i	-0.57839664080813+1.37557562406744i	-0.92249205768428+1.12880667589928i	-1.172310744208+0.80224115831164i	-1.31220501447135+0.4297485786601i	-1.33817539164422+0.04689296239441i	-1.2572815749494-0.31292180551621i	-1.08582948987364-0.62172763479131i	-0.84665487777702-0.859320193964058i	-0.56592654851647-1.01441960204479i	-0.26993154195788-1.08461815428176i	0.01772408609187-1.07524245850213i	0.278155536010611-0.997404391238922i	0.498274711968975-0.865615134201939i	0.670857733206571-0.695375271991902i	0.793724137494787-0.501126857235445i	0.868284865376189-0.294865841262164i	0.897806971657909-0.085579972618629i
41	0.625244151164168-0.621046293937924i	0.817652642009772-0.451576791604889i	0.962207665572921-0.22209077491925i	1.03999185134139+0.05329959252204i	1.03643977985056+0.35444785736994i	0.943285966066945+0.656576057747825i	0.76004135126499+0.932313300051871i	0.49478886904285+1.15420556245946i	0.16414798728286+1.29746270580798i	-0.20765942858012+1.34266119523414i	-0.5906123450914+1.27810321254618i	-0.95143210603221+1.10154915685732i	-1.25663851538287+0.82109145808802i	-1.47582380219695+0.45501927558279i	-1.58480520906939+0.03062800189022i	-1.56831155987571-0.41795681726684i	-1.42189364128556-0.85275790807423i	-1.1528203649618-1.23544606188029i	-0.77982544503945-1.53101095141139i	-0.33169159674339-1.71122109235856i	0.15521294002922-1.75750249029824i	0.64021255239109-1.66291982913903i	1.08208986414137-1.43303589731856i	1.44295310741622-1.08554415310384i	1.69180439470681-0.6487021439566i	1.80743851052156-0.15872425156423i	1.78037467607178+0.3435946647091i	1.61363035855737+0.81667123801647i	1.32227380672721+1.22194666729828i	0.9318252042667+1.52733086677527i	0.47569913068549+1.70993657262973i	-0.00802115297775+1.75784899269482i	-0.48012544288041+1.67078980612695i	-0.90376322061087+1.45965963647074i	-1.24752860061549+1.14506490212959i	-1.48786045310448+0.75503843350479i	-1.61056730381672+0.3222364930585i	-1.61139566210554-0.11906974502982i	-1.49567114812418-0.53589492180126i	-1.27713996671917-0.89906083471084i	-0.97621207575668-1.18513759237987i	-0.61784894518781-1.37769208649691i	-0.22934516952997-1.46782375850938i	0.16177335767165-1.45405112742797i	0.52956453946773-1.34167600954284i	0.85109640159896-1.14178845723005i	1.10745417287166-0.87008151733302i	1.28436069076401-0.54562325434425i	1.37248738419357-0.18969083151794i
42	0.954957662858575-0.437892045006252i	1.08933284455959-0.18333437907986i	1.15365063323677+0.11194035699478i	1.13561683282714+0.42802546173433i	1.02877494369058+0.74129987055553i	0.83363053521505+1.02619338669668i	0.55822596735114+1.25729274890805i	0.21806221251686+1.41161262577589i	-0.16467773942475+1.47082448846893i	-0.56258238578417+1.4232245528698i	-0.94505093243038+1.26523231728335i	-1.28076209227894+1.00224406388335i	-1.54036346544981+0.64871894115329i	-1.69913818592985+0.22744437893407i	-1.739394471296-0.23199395180509i	-1.65233831998739-0.69543258109275i	-1.4392295067304-1.1268632898635i	-1.11168304768444-1.49144339616247i	-0.69105668519335-1.75851219135476i	-0.20695191355396-1.90433310420141i	0.30505731315143-1.91429995969163i	0.80627691756569-1.78439131256503i	1.25807544707931-1.52172500293341i	1.62511149093218-1.14414899666495i	1.87831306732341-0.6788956321992i	1.99733833982206-0.16041515895637i	1.97229580441497+0.37241828475749i	1.80457241061134+0.87947726986907i	1.50670247001044+1.32264460780619i	1.10129977531037+1.66888163959412i	0.61916082938913+1.89283655325763i	0.09671987357559+1.97877626290207i	-0.42691044917613+1.92169272870235i	-0.91305003426447+1.72751345674154i	-1.32644815920802+1.41242782375404i	-1.63792246749647+1.00141747031515i	-1.82643941710822+0.52614301212252i	-1.88049402016958+0.02238529629561i	-1.79871366291994-0.47273570200362i	-1.58967896057245-0.92353802944563i	-1.27101729299488-1.29834122589506i	-0.86787653482673-1.57163900501056i	-0.41092402650191-1.72574761793988i	0.06596242343441-1.75184539136452i	0.52813824263595-1.65036811901485i	0.94260391525633-1.43077001678631i	1.28023495848617-1.11069787407168i	1.51770310411657-0.71465544950585i	1.63898778295251-0.27225612530544i
43	1.22028297615879-0.12611166108714i	1.26742546097414+0.1882983989903i	1.23138701348101+0.51798370032794i	1.1075313150648+0.84036361421385i	0.89750564068023+1.13150340476048i	0.60962487098304+1.36790460354778i	0.25873383738529+1.52840104392215i	-0.13447992848901+1.59600533258842i	-0.54470387522397+1.55954361650816i	-0.94368077116199+1.41492412850921i	-1.30223838120209+1.16590739826671i	-1.59251720967413+0.82428197650664i	-1.79021875402553+0.40939640589294i	-1.87668523129898-0.05294787368212i	-1.84062689936219-0.53218172225657i	-1.67933519570737-0.9951172384492i	-1.39925761600267-1.40840070137653i	-1.01586064045051-1.74107698640789i	-0.55276584415872-1.96705622844497i	-0.04020640540775-2.06727496985838i	0.48708909558128-2.03136403192483i	0.99242696772291-1.85867250155237i	1.43989529968781-1.55854848095162i	1.79710770843932-1.14983817315342i	2.03772081105357-0.65963007291798i	2.14351823671445-0.12133466007988i	2.10588797418013+0.42775366474561i	1.92656886556663+0.9492216410585i	1.61760174746721+1.40641062391018i	1.20048580320525+1.76717063226515i	0.70460540327974+2.00627707485794i	0.16505148174551+2.10732031217012i	-0.37999061884958+2.06392168290247i	-0.89208175645796+1.88018452153152i	-1.33537701974912+1.57035015145182i	-1.67926226158249+1.1576915851599i	-1.90057970743326+0.67273651923918i	-1.98527794892318+0.15096154359862i	-1.92936833140137-0.36986242367528i	-1.73912430923094-0.85247014877168i	-1.43051827290559-1.2628369020824i	-1.02794714213202-1.57264605168729i	-0.562349515852-1.76131063919643i	-0.06885986376031-1.81740574975955i	0.41582353268174-1.73941344021561i	0.8561621451934-1.53573282789437i	1.22039342188268-1.22396102832402i	1.48285047796781-0.82950239119849i	1.62581848703957-0.38361061384996i
44	1.36919264167149+0.28194437383204i	1.31225847401249+0.62053257318199i	1.16963948837409+0.94688231387597i	0.94417738902921+1.23882184937189i	0.64457318564185+1.47490030186353i	0.28518703444649+1.63596691782585i	-0.11459542195115+1.70669007934678i	-0.53141089709092+1.67689506451667i	-0.93932687089598+1.54260603084618i	-1.31152489747932+1.30669402950836i	-1.62214618946549+0.97905825599656i	-1.84816759481329+0.57630057413531i	-1.97116655997605+0.12089124468617i	-1.97883520182936-0.36013618847736i	-1.86611660320682-0.83688401683402i	-1.63586034139319-1.27857222053723i	-1.29892752759152-1.65566488149337i	-0.87371588166923-1.94198615134396i	-0.38511950580356-2.11666579433102i	0.13701747055466-2.16576203073854i	0.659852989923-2.08342956501305i	1.14977010237317-1.87253200190179i	1.5747115038462-1.54463806468503i	1.90645356976375-1.11938706051551i	2.12264864510797-0.62325726563979i	2.20847866313869-0.08781745479269i	2.15779009569013+0.45241712066784i	1.97361780938483+0.96237078555482i	1.66805073680253+1.40886135410719i	1.26144183066337+1.76294042636264i	0.78101464509544+2.00194532889298i	0.25896512928088+2.11110831214665i	-0.26980384505085+2.08460104831209i	-0.77014915866853+1.92593448401936i	-1.2091733699836+1.6476824270977i	-1.55854595499148+1.27054812765571i	-1.79648800351598+0.82184260316038i	-1.90927370245742+0.33348773283546i	-1.89213827598717-0.16030718836533i	-1.74952672900368-0.62552240319584i	-1.49466731776201-1.03077392368597i	-1.14850436248684-1.34954756978725i	-0.73807297321129-1.56205579924784i	-0.2944398651732-1.65658117390547i	0.1496334242417-1.63020935756954i	0.56212833166107-1.48890081070434i	0.91412457804816-1.24690034160174i	1.18189643884254-0.92553363004101i	1.34859369015093-0.55148600369183i
45	1.3708415892562+0.72875229022343i	1.21010913610904+1.05226147290115i	0.97145755248073+1.33862753559554i	0.66385399594429+1.56870472632002i	0.30106014432854+1.72560109451993i	-0.09895531956878+1.79590057053785i	-0.51492081031514+1.77072680522005i	-0.92343865302066+1.64656554852696i	-1.30036857023056+1.42577482845549i	-1.62233327696451+1.11673064132911i	-1.8682483440625+0.73357920323448i	-2.02077176583103+0.29559351791261i	-2.06756934208266-0.17383977733926i	-2.00230036642638-0.64854969572299i	-1.82524392204783-1.1011477977336i	-1.54350844946425-1.50473397719437i	-1.17079474492322-1.83462865669118i	-0.72671329269077-2.07001290434112i	-0.23568862393281-2.19536046852323i	0.27448613713402-2.20155681657947i	0.77435457700953-2.08661940564069i	1.23465118284607-1.85595941543726i	1.62818000582451-1.52215627490355i	1.93158870498146-1.10425031431945i	2.12691353958813-0.62659328961714i	2.20278474822103-0.11732878023418i	2.15520398863749+0.39339791027926i	1.98783461208422+0.87537988351535i	1.7117794518773+1.30030597290073i	1.34485705860454+1.64359960776113i	0.91042323452962+1.88601061654537i	0.43581761620588+2.01484792444497i	-0.04945756860371+2.02476601880379i	-0.51569968958281+1.91804956140769i	-0.93497138191768+1.70437632317044i	-1.28293167084451+1.40007606003413i	-1.54040410799752+1.02693924930322i	-1.69457252419527+0.61066204136675i	-1.73972213656458+0.17903990904271i	-1.67747695719851-0.23995968071329i	-1.51652125852075-0.6201070449616i	-1.27183049864951-0.93866604792679i	-0.96347276935549-1.17787156062694i	-0.61507281720872-1.32602569615086i	-0.25205467550419-1.37813883577128i	0.10020586669072-1.3360757646591i	0.41818246715729-1.20820429651554i	0.68182163897458-1.00858076371014i	0.875871792294501-0.755740870468875i
46	1.23126636930044+1.15088843046018i	0.98348180683602+1.426686498357i	0.67288890276695+1.64699360570398i	0.31237179618406+1.79726102419883i	-0.08175893285011+1.86603081242253i	-0.4905297200084+1.84575554509275i	-0.89326642647719+1.73342448078626i	-1.26870547645636+1.53094725628457i	-1.59619133817471+1.24525949988117i	-1.85688939491792+0.88813111029076i	-2.03493904318335+0.4756763676998i	-2.1184725019414+0.02758434910698i	-2.10043049282693-0.4338929865542i	-1.97911647749498-0.88514052319367i	-1.75844598344842-1.30249884415061i	-1.44786585211888-1.66362347751097i	-1.06193886211503-1.94880066109507i	-0.6196107689555-2.14213609627901i	-0.1431978973139-2.23253911642243i	0.34284745272432-2.21443602976614i	0.8133207483463-2.08816247701165i	1.24371383500313-1.86000448296794i	1.61163831472556-1.54188019782176i	1.89813372118919-1.15067762613296i	2.08877671806702-0.70728633468434i	2.17451949713538-0.23538162669728i	2.15220252500166+0.23996349261115i	2.02470768019097+0.69375128365212i	1.80074123544136+1.10252373391808i	1.4942604721099+1.44572519648961i	1.12358127606327+1.7068763549355i	0.71022520383058+1.87448507739752i	0.27758172714097+1.94263725707765i	-0.15052656579115+1.91123219078254i	-0.55128198103832+1.78585093029419i	-0.90421951584302+1.57727067827975i	-1.19239785648233+1.30066195450608i	-1.40331978145185+0.9745262580028i	-1.52954599464963+0.61944881404469i	-1.568967981884+0.25675253773669i	-1.52472924736318-0.09285522811064i	-1.40480853472865-0.41055268447723i	-1.22130162969197-0.68050712699212i	-0.98945843777493-0.890742092098004i	-0.7265478115593-1.03371601599632i	-0.45063297409565-1.10658163426047i	-0.1793446623255-1.1111184818718i	0.07126293363936-1.05335409863177i	0.287696492087563-0.942911203535567i
47	0.98581574542842+1.50717717995332i	0.67606876791242+1.71629375582853i	0.32155697110547+1.85946287893529i	-0.0632120203043+1.92699805252327i	-0.46161120277082+1.9125011231709i	-0.85565998569695+1.81333086854317i	-1.22689453495876+1.63088885209962i	-1.55729810253886+1.37069905047215i	-1.83024147386808+1.04226884234446i	-2.03138116651852+0.65873122855341i	-2.14946359017172+0.23628091079227i	-2.17698710975265-0.20657069017464i	-2.11068072176129-0.6498850376686i	-1.95176753789713-1.07328475077843i	-1.7059929630534-1.4569875781415i	-1.38341069019329-1.78282910919405i	-0.99793362576206-2.03521661124892i	-0.56667074782209-2.20195921336673i	-0.10908381030599-2.2749258766105i	0.3539910925297-2.25049187942331i	0.80140353216812-2.12974638452933i	1.21277132870024-1.91844734133316i	1.56952481626542-1.6267246828995i	1.85585369099949-1.26854758604307i	2.05950276309827-0.8609855424996i	2.17237167911518-0.42330524536608i	2.19088522264103+0.0240449635195i	2.11611442739658+0.46050474808238i	1.95364359027824+0.86646419007028i	1.71319341047875+1.22425839373748i	1.40802493843121+1.51903823856315i	1.05416187062059+1.73946920463907i	0.66947915334384+1.87822109343333i	0.2727132007913+1.93222457994766i	-0.1175471635239+1.9026850017328i	-0.48382988521287+1.79485866960951i	-0.8106534947632+1.61761130561186i	-1.08525719193916+1.38279105080788i	-1.29814887359723+1.10445902150453i	-1.44344505074464+0.79802797181629i	-1.51899025549299+0.4793637952596i	-1.52625765074092+0.1639051554615i	-1.47004618099285-0.13414648785137i	-1.35800184593774-0.40252051764453i	-1.20000075356148-0.63141765202459i	-1.0074388943924-0.81387172819755i	-0.792477655362714-0.945919770387087i	-0.56729477378186-1.0265803072025i	-0.34338777198646-1.05765239951479i
48	0.67131487916438+1.78757182259365i	0.3234478300313+1.92341522359143i	-0.05173333047405+1.98938382137825i	-0.43976893141813+1.98000210868258i	-0.82510477916869+1.89287074896632i	-1.19176347161351+1.72888422418889i	-1.52405854315214+1.49229852837305i	-1.8073172272501+1.1906406432679i	-2.02857608651024+0.83445948966071i	-2.17721410639627+0.43692627126451i	-2.24549011718893+0.01330016500685i	-2.22895552839831-0.41971729390048i	-2.12671915012533-0.8447094634371i	-1.94154805428658-1.24431894944743i	-1.67979662494176-1.60203142764313i	-1.35116472312433-1.90293016808389i	-0.96829476636427-2.1343834431139i	-0.54622600009993-2.28663000300821i	-0.1017318353336-2.35323272695862i	0.34742759429176-2.33137714920641i	0.78330091010534-2.22199946910772i	1.18854962209302-2.02973744670138i	1.54722102952786-1.76270677301586i	1.84545165070338-1.43211457093923i	2.07206667037078-1.05173011591186i	2.21904648656274-0.63724018881818i	2.28183857972736-0.20552227309111i	2.25950120697606+0.22612723963355i	2.15467436690421+0.64077078062373i	1.9733825726259+1.02257448123804i	1.72468269309912+1.357483788574i	1.42017798195217+1.63379775366173i	1.07342597110647+1.84261595159989i	0.69927280804333+1.97813932998154i	0.31314960850065+2.03781448537215i	-0.06963265352957+2.02231944732816i	-0.43455429897321+1.9353975012064i	-0.76849176132867+1.78355341787354i	-1.06022844110664+1.57563324076494i	-1.30085010397015+1.32231414284954i	-1.48401044537851+1.0355345375496i	-1.60606009039798+0.72789644844225i	-1.66604000245954+0.41207207037116i	-1.66554757934948+0.10024456475992i	-1.60849019848777-0.19639039049649i	-1.50074628187853-0.46804065126855i	-1.34975781548965-0.70663548598856i	-1.16408051048718-0.9060359807494i	-0.95291837526207-1.06213530892074i
49	0.30638811073626+1.99593861633199i	-0.06095246159985+2.05785700551115i	-0.44014657050145+2.05025233758283i	-0.81768209068245+1.9709526162531i	-1.17966821128189+1.82047838911292i	-1.51238461174758+1.60210395882525i	-1.80283914799875+1.32180414280468i	-2.03930971833413+0.98808584311045i	-2.21184608260985+0.61170895545226i	-2.312708671576+0.20530632605318i	-2.33672381070116-0.21708270139432i	-2.28153820044415-0.64054636649143i	-2.14775979387406-1.04987999393154i	-1.93897719569879-1.43018628489814i	-1.6616551384028-1.76747047773242i	-1.32490920882922-2.04920438436066i	-0.94016852649982-2.2648344699635i	-0.52074023891073-2.40621149377347i	-0.08129424060307-2.46792266235508i	0.36270978647409-2.44751160037135i	0.79562826003794-2.34557650648064i	1.20224627751079-2.16574238510253i	1.56837041558235-1.91450895556346i	1.88137629081636-1.60098145607127i	2.13068763686036-1.23649680391993i	2.30816695054882-0.83416218831477i	2.40840196712355-0.40832693512116i	2.42887712680745+0.02598878379604i	2.37002454026221+0.45368324279658i	2.23515447834033+0.86015493513385i	2.0302708261708+1.23185214973934i	1.76378198693131+1.55676766816847i	1.44612215455065+1.82485891502192i	1.08930149155683+2.02837776402523i	0.70640638985841+2.16209870885954i	0.31107255453548+2.22343901138012i	-0.08304591120447+2.2124694845235i	-0.46278891290654+2.13181949761713i	-0.81596346457113+1.98648436664395i	-1.13175930280683+1.78354729676338i	-1.40109220286402+1.53183130223131i	-1.6168640948092+1.24149890909156i	-1.77413331338828+0.92361886956376i	-1.87019264684915+0.58971955886762i	-1.9045570556162+0.25134821342577i	-1.87886680634148-0.08034621858151i	-1.79671513389195-0.39499098730053i	-1.66341226350916-0.68331533076273i	-1.48569960080136-0.93741443283809i
50	-0.10383105145195+2.12910263547985i	-0.47524633746673+2.11763465322334i	-0.84498388813994+2.03976709410431i	-1.20089139823005+1.89587314766026i	-1.53092169819864+1.68859999480128i	-1.8235672076066+1.42283793234094i	-2.06828553716497+1.10560487716088i	-2.25589946208401+0.74584870597109i	-2.37895515252503+0.35417326750259i	-2.43202390153373-0.05750289066022i	-2.41193459102356-0.47634315182046i	-2.3179267063379-0.88903045135006i	-2.15171674680788-1.28222965130988i	-1.91747425809309-1.64305721056691i	-1.62170728946524-1.95954018660578i	-1.27306070251461-2.22104684310039i	-0.88203427043713-2.41867211534551i	-0.46063075626456-2.54556286695779i	-0.02194700220976-2.59717018711222i	0.42027662361792-2.57141883046599i	0.85213139340476-2.46878716997455i	1.26002198886813-2.29229457546003i	1.63113662800473-2.04739679532551i	1.95388782037211-1.74179354746999i	2.21830726478658-1.38515596281926i	2.41638031434266-0.98878462505311i	2.54230792537119-0.56521158341861i	2.59268696691068-0.12776177441234i	2.56660306353282+0.30990930812768i	2.46563363188654+0.73428415684625i	2.29376229884498+1.1324404968009i	2.05720930629975+1.49248045749716i	1.76418567192372+1.80391629557306i	1.42458165835938+2.0579992843225i	1.04960239688372+2.24798087098746i	0.65136523162302+2.36929806334279i	0.24247444039882+2.41967811298699i	-0.16441057877441+2.3991607764779i	-0.55699778798871+2.31003961919614i	-0.92376063360248+2.15672684876315i	-1.25429820168139+1.9455489050181i	-1.53964568832284+1.68448238891903i	-1.7725257526211+1.38284180119823i	-1.94753388162717+1.05093192493584i	-2.06125361812635+0.69967849162654i	-2.11230026451441+0.34025101074584i	-2.10129436481073-0.01630866401088i	-2.03076877643755-0.35943927237327i	-1.90501538188255-0.67938309028805i
51	-0.55020681333692+2.17216452549806i	-0.91046508094007+2.08894069056007i	-1.25722864947698+1.94466874460547i	-1.57993542406833+1.74169312188192i	-1.86845713260203+1.48422216204359i	-2.11343443791996+1.178243412524i	-2.30659478647797+0.83137762787228i	-2.44104159935921+0.45267510408605i	-2.51150419788414+0.05236013443736i	-2.51453905275291-0.35846865153278i	-2.44867451392126-0.76817258152796i	-2.31449306404193-1.16493098255148i	-2.11464727364968-1.53711106956919i	-1.85380794283326-1.87363718684482i	-1.53854530568453-2.16434676989679i	-1.17714655981128-2.40032072202436i	-0.77937527250079-2.5741766814229i	-0.35618031968344-2.6803148669282i	0.08063614764499-2.71510778914667i	0.51878071367109-2.67702704044683i	0.94584858312549-2.56670256020534i	1.34970857287439-2.38691212881238i	1.71888023756584-2.14250128635405i	2.04289042541012-1.8402363074474i	2.31259728905138-1.48859520071527i	2.52047093715423-1.09750385233948i	2.66082145929519-0.67802631818582i	2.72996692982294-0.24201981916255i	2.72633612317885+0.19823384571268i	2.65050297226148+0.63040802445569i	2.50515218551508+1.04250935480549i	2.29497781805611+1.42324178533758i	2.02651887924843+1.76234456296113i	1.70793817049523+2.05089331792069i	1.34875240752611+2.28155479176761i	0.9595232269249+2.44878748104693i	0.5515198561007+2.54898244063123i	0.13636500332695+2.58054062886993i	-0.27432412015049+2.54388540053518i	-0.66928780422498+2.4414109801459i	-1.03795751201971+2.2773698968104i	-1.37076073072138+2.05770435646558i	-1.6593877251663+1.78982830037378i	-1.89701242276144+1.48236839226171i	-2.07846139210307+1.14487334496825i	-2.20032677202093+0.78750180878683i	-2.261020990451+0.42069947993357i	-2.26077311049478+0.05487614520005i	-2.20156858326104-0.29990693173363i
52	-1.0104773525687+2.10841704934878i	-1.34382173092975+1.95839340023982i	-1.65382292248891+1.75467227450546i	-1.93167125080114+1.50105360445018i	-2.16920213190464+1.20280834582042i	-2.35914585665396+0.86656473616338i	-2.49535663518589+0.50015146602209i	-2.57301336177136+0.11240165634063i	-2.58878530811843-0.28707712686078i	-2.54095694307153-0.68816039943022i	-2.42950727696765-1.08048440764081i	-2.25614050207534-1.45373570807861i	-2.02426620227029-1.79794397689099i	-1.73892898592846-2.10376911456834i	-1.40668900303735-2.36277377206585i	-1.03545638627394-2.5676727767159i	-0.63428415221626-2.71255157326466i	-0.21312546125736-2.79304669764123i	0.21743768424853-2.80648244041509i	0.6464862659723-2.75195919648325i	1.06306786071663-2.6303904932814i	1.45650287805814-2.44448729198358i	1.81668414351348-2.19868981108399i	2.13436072596785-1.89904877379417i	2.40139738456063-1.55305957419884i	2.6110017676023-1.16945433845396i	2.75791250888212-0.75795817676196i	2.83854260059539-0.32901703538877i	2.85107383519769+0.10649457119366i	2.7954996528798+0.53757706811791i	2.67361535485309+0.95341137789373i	2.4889562906341+1.34365732655233i	2.24668624494834+1.69873598182351i	1.95343978316173+2.01008757731624i	1.61712371308637+2.27039751058662i	1.24668404049248+2.47378397024068i	0.85184579721732+2.61594200994337i	0.44283387382071+2.6942403012957i	0.03008347157961+2.70776831432764i	-0.37605101098246+2.65733324235944i	-0.76557992632834+2.54540755476647i	-1.12914679235574+2.37602957518091i	-1.45827342783034+2.15466089497012i	-1.74557492302288+1.88800569784319i	-1.98493862283547+1.58379815231642i	-2.17166252765162+1.25056489266323i	-2.3025498664941+0.89737023197457i	-2.37595802119587+0.53355211773457i	-2.39180143107666+0.16845694446273i
53	-1.45575904512332+1.93054344453142i	-1.74746941224471+1.72279309407717i	-2.00838968533275+1.47026316626771i	-2.23153690631804+1.17768746579721i	-2.41068157253765+0.85090552530814i	-2.5405253141501+0.49673879367073i	-2.61685763134716+0.12283787351403i	-2.63668691218662-0.26249555803885i	-2.59834159713344-0.65050771297132i	-2.50153813653437-1.03220742629124i	-2.34741328067222-1.39859100463744i	-2.13851922320762-1.74087115122705i	-1.8787811589972-2.05070371917902i	-1.57341788546499-2.32040601767236i	-1.22882714058107-2.54316055316772i	-0.85243839747441-2.71319842853023i	-0.45253679396967-2.8259571380341i	-0.03806273491196-2.87820817200653i	0.38160756113015-2.86815066218712i	0.79689471474631-2.79546823402605i	1.19825576586508-2.66134725751732i	1.57642417465458-2.46845577314183i	1.92264369235188-2.22088348141052i	2.22888969929628-1.92404428968199i	2.48807194396811-1.58454397479734i	2.69421313208538-1.21001651221116i	2.84259849344042-0.80893351150137i	2.92989227569462-0.39039195740436i	2.95421805385642+0.03611393810175i	2.91520077304667+0.46093053179942i	2.81396952907447+0.87448570092035i	2.65312120325116+1.26752639740095i	2.43664617105096+1.6313463827088i	2.16981836540451+1.95799803925842i	1.8590529628006+2.24048264859505i	1.51173584468869+2.47291418067424i	1.13602974206061+2.65065243168798i	0.74066257590722+2.77040225482215i	0.33470394373556+2.83027662060647i	-0.0726640388966+2.82982229030123i	-0.47237525853734+2.77000795486311i	-0.85570131241965+2.65317575093964i	-1.214460520778+2.48295808227815i	-1.54120881409712+2.26416261985188i	-1.82940767337245+2.00262919951743i	-2.0735650386188+1.70506305823761i	-2.26934594385125+1.37884942915159i	-2.41365055826309+1.03185493713259i	-2.50465828406679+0.67222149018827i
[truncated: 70 more columns]
