# Supplementary material for: Reconstructing spruce budworm outbreak severity: a comparison of paleoecological and tree-ring signals
Source: PLoS One. 2025 Aug 12;20(8):e0329406. doi: 10.1371/journal.pone.0329406 (PMC12342301; doi:10.1371/journal.pone.0329406)
Supplement: S8 Dataset — (ZIP) [file pone.0329406.s008.zip › BoisJoli wavelet data/Percent_defoliation/PD_wavelet_phase.txt]

V1	V2	V3	V4	V5	V6	V7	V8	V9	V10	V11	V12	V13	V14	V15	V16	V17	V18	V19	V20	V21	V22	V23	V24	V25	V26	V27	V28	V29	V30	V31	V32	V33	V34	V35	V36	V37	V38	V39	V40	V41	V42	V43	V44	V45	V46	V47	V48	V49	V50
1	-0.247296968917769	2.44688538218506	-1.0890783259565	1.74524957870149	-1.58603183445465	1.50164598362536	-1.57336858489864	1.68373226113277	-1.40410670739435	1.68986582939015	-1.55249252186981	1.48822658352646	-1.68382288714443	1.59813843154355	-1.31006875666963	1.9390662986645	-1.2398794905488	1.79474726539553	-1.44235982395538	1.66540789527734	-1.42743359574752	1.81564427587122	-1.26103903943003	1.88947359850148	-1.25874285288863	1.8887114352803	-1.23160066574757	1.92862143378065	-1.21778379505516	1.90609060318911	-1.2353204712216	1.93424379873764	-1.1666533231913	2.00349225070183	-1.13245211254795	2.0209353307396	-1.07278612865422	2.12152452268132	-1.01737407588024	2.07555289352227	-1.14173173740552	1.94898124905339	-1.14780182861975	2.14289639057589	-0.85002692301577	2.32367833166705	-0.899349362975858	2.10248803402391	-1.19431157699229
2	-0.28046385384176	2.34958642526701	-1.25214464641294	1.51762116555168	-1.86550170355895	1.21198485480615	-1.78802477111074	1.60513916088673	-1.42129315904161	1.64937184727966	-1.64653730100654	1.32641669876504	-1.91419368668148	1.41895388576193	-1.26053834625844	2.03183430407118	-1.20467112184814	1.75852213790381	-1.53923791877816	1.53614514422731	-1.532480203916	1.78872057963276	-1.25405368194036	1.87947414728722	-1.29028922412086	1.85200608832111	-1.25590819380047	1.91620634651533	-1.23921490005892	1.86298373904466	-1.28894573218966	1.89230272257996	-1.18619003769069	1.99237315579393	-1.15854549819767	1.98315061002974	-1.08353566581831	2.15082820412447	-0.98809571963381	2.07104016489091	-1.1995982754271	1.83569594692012	-1.26812489986927	2.13286616561623	-0.744285934986616	2.4243141747089	-0.857447682749809	2.06934051776422	-1.32655552396023
3	-0.322020193661272	2.22635574972113	-1.46290578677047	1.2110287197263	-2.27345056842793	0.72306415348428	-2.19763442244009	1.59302806188125	-1.33810595992783	1.65144417552541	-1.74428921817974	1.10904794253013	-2.30970110003609	0.881383272223838	-0.92292437450199	2.27316344320407	-1.11962975741228	1.71655338546823	-1.68881437262431	1.30659166445894	-1.73991427429335	1.79599162133225	-1.18787202894617	1.88609520125551	-1.33686020765309	1.79276137978222	-1.28213740096471	1.92248565810861	-1.25307233180786	1.80034532439133	-1.37930449363785	1.82666612923075	-1.19613092317945	1.99896572883047	-1.19474541804399	1.90518975782928	-1.10155342323538	2.23749373435273	-0.907637515765545	2.08562419683517	-1.28074393283068	1.63527109777675	-1.56049010894936	2.11791686443876	-0.455271910950246	2.62635998988021	-0.771488833190146	2.04215262775459	-1.49894640163098
4	-0.372169453791078	2.07665073510625	-1.72221294985227	0.823007913669359	-2.82488677368002	-0.0693975646406868	2.80434642098142	2.48348694283139	-0.994476956218016	1.73889613483737	-1.82428282333756	0.857536555834284	-2.84853012000661	-0.591466238902049	0.44972309415364	2.70406236069302	-0.983393491769656	1.66188814742592	-1.91602056372105	0.885355448383209	-2.36494727851231	2.10648411057698	-0.951530262589711	1.92262935921127	-1.42821509481262	1.66286276882089	-1.30885903574176	1.99747432550254	-1.23610554810772	1.70190534171114	-1.56182278261211	1.69205801292543	-1.1517603257449	2.07158288842718	-1.24702212320592	1.70023270567139	-1.18034077968564	2.51613701039913	-0.711348026952034	2.14517646807454	-1.3789504884236	1.32060780392502	-2.2817131546476	-0.80683359766545	0.298287010088395	2.96944522093357	-0.624575227539139	2.0426106559207	-1.66270260677179
5	-0.429784412704004	1.90485055713676	-2.0194714406273	0.37885265429239	2.83075003003495	-0.944279390985397	1.51638249877851	-2.66795357973988	-0.518440424322269	1.8935552186148	-1.86580518118996	0.643972683031421	3.01623043724486	-1.11615023668448	0.872652893387193	3.05005930311623	-0.859584193411304	1.58128794871704	-2.20999272248715	0.302171844829827	2.58357219437026	-2.41134817117487	-0.495210990496771	1.96630075706922	-1.64424228682797	1.25793170020239	-1.32853182952191	2.33786480301315	-1.1348266899954	1.54830525546889	-1.9769888031357	1.15037217783209	-0.703458488939584	2.34426437074474	-1.30647309123785	1.19542056126195	-3.06862232208657	-2.86478253120881	-0.332780482708287	2.27710683282931	-1.45724845044762	0.994925986328394	-2.97317287648027	-0.971758868969084	1.02163899018554	-2.92794942406564	-0.430060797571652	2.09619246066109	-1.74612726439899
6	-0.492576099732081	1.71952137855118	-2.33634056698633	-0.0847036228818946	2.20347740719488	-1.71808116732256	0.841166943352717	-2.74764612336491	-0.331421859961574	2.00068386680131	-1.87750763647049	0.523692981339905	2.80357312154788	-1.30326175855544	0.881616800244011	-3.12580466730366	-0.821125133945049	1.46799278646979	-2.503335141753	-0.163608292287841	2.05788577742092	-2.23949948660534	-0.258510374631376	1.91135411364603	-2.03883361062014	0.283655635916014	1.74455705030519	-3.11594361225607	-0.929374731002268	1.36702113366054	-2.60286023924578	-0.526226350987384	0.877085022877543	2.82353447589044	-1.31525477489692	0.727428720527323	2.47882758422604	-2.08057066715138	0.0818948615818942	2.46175266290854	-1.47032232112909	0.805953127048726	3.05538336261073	-0.966512103838777	1.30763229390281	-2.64947369030614	-0.226709315033232	2.21414816112652	-1.7248986266369
7	-0.558038076240312	1.529699733813	-2.65676102677875	-0.546574717238007	1.58196802731478	-2.53472071162895	-0.162013537733822	-2.87505559994017	-0.22717609804775	2.04774907117345	-1.87341254748979	0.492736257068548	2.71151143480173	-1.42943772272639	0.784974106801473	3.12853079688337	-0.855326391305489	1.33345398129412	-2.7621478013647	-0.476180568694036	1.8217753617466	-2.33303656940105	-0.316170295771682	1.72147362707001	-2.43414430550436	-0.268913069669315	1.72735822416677	-2.69484061529371	-0.771270053739945	1.23478070127951	-2.9766546234031	-0.864911645342617	1.1756485129512	3.12238717140213	-1.24911826007242	0.623742514948147	2.47364807814258	-1.86067506726341	0.326086274348506	2.63939705501519	-1.42283546192696	0.729184297206619	2.94267064872093	-0.968276570657731	1.44124429922807	-2.4646507337111	-0.0143119593950068	2.40203328827956	-1.62134486558462
8	-0.624201057991621	1.34208324222888	-2.97023342363682	-0.994529957903625	0.979097686330717	2.92252317073647	-1.55372901778844	-0.624629778913783	0.230118313009558	2.14053754479413	-1.83294689072363	0.550831532533741	2.68585889536253	-1.55934830585002	0.602489596939546	3.04456866615408	-0.893626660713318	1.19996721637237	-3.01989253171858	-0.76220743992557	1.67195762740324	-2.4335648622658	-0.464625468237219	1.4724587910262	-2.76714893325433	-0.505226040306324	1.72512014846321	-2.58760759363229	-0.731155406017512	1.13543313570231	3.11736025652292	-0.936389093516445	1.31628689843226	-2.9869600469638	-1.15211224631957	0.6443766416345	2.46931908082693	-1.85157880687801	0.420789141817103	2.80670323235101	-1.34819579616297	0.667874756121924	2.78409222159069	-1.04358302494037	1.53419022754939	-2.29576701770394	0.294648690854779	2.69086039655071	-1.4669501710221
9	-0.689465072195869	1.16128467610621	3.01443251686615	-1.41382441542573	0.434751695676299	2.24796126280158	-2.32709630761541	-0.823356701646741	0.555523057287433	2.18521559608714	-1.80135337646481	0.740029812485593	2.7165998923764	-1.72779762769207	0.242029183228289	2.93721983240065	-0.820614164211484	1.1023812212666	2.95800432139987	-1.20354718043714	1.64979532528108	-2.42433450536491	-0.587768512720253	1.20120012709257	3.10401623737423	-0.748516794096737	1.84208201116897	-2.49810509287376	-0.740926154338246	1.00173210823373	2.8728953221578	-0.961394722917254	1.60119881927741	-2.77382546667634	-1.03914182968918	0.660722917913068	2.38273896426833	-2.05164036050901	0.368924974581202	3.06619389328736	-1.24769332709275	0.556710636249928	2.41478805676823	-1.52910753298427	1.63480726719295	-2.00631564241904	0.998635733705356	3.11400807472866	-1.3077236709589
10	-0.752374187737981	0.990261453674282	2.73560065419214	-1.79748118371841	-0.04351355586376	1.70202014767413	-2.87750846569475	-1.2582619791206	0.272305216520782	1.78642730813903	-2.53674982793886	1.2044692969034	2.81500953683523	-1.93833154304499	-0.440750755332779	0.0115239496224034	-0.391607122977343	1.09737172662897	2.60534825030267	-2.19421210831717	2.74556360133215	-2.1467163697092	-0.620159303423917	0.924464722821374	2.47900582699313	-2.22384833888224	2.4331981010123	-2.29431517907688	-0.747632980682692	0.793605598114852	2.33188550022935	-2.44012958623274	2.27535758138705	-2.46019138392694	-0.908797723525094	0.641429434994308	2.18412678414777	-2.5744847853274	-1.24546044684711	-2.56815695907938	-1.07871050897461	0.420587115671277	1.90142444044458	-2.97800057706546	-2.02138827365856	0.57861835384303	2.04952741271191	-2.74185609430854	-1.23465415344065
11	-0.812194315043877	0.829347242797248	2.47494892540465	-2.15305874659998	-0.481219269899332	1.20895687340028	2.89640473852225	-1.75472203881909	-0.235202225112042	1.11262877120992	2.01385956761441	2.10038032198581	3.00669832381895	-2.10946420458613	-1.01700741971512	-0.321453273304949	0.207042588931708	1.19521126627059	2.33238743548984	-2.94631685970647	-2.39719509279023	-1.68907302858823	-0.553449688535975	0.702833002966285	1.90418938561212	2.7558730088558	-3.0123897934469	-1.99328287008275	-0.732827313124369	0.550029218543769	1.68515948760616	2.33175148442441	3.0004979571642	-2.11302972543925	-0.775617637498006	0.596621664934033	1.93451909157679	3.13388894087858	-2.37101721066575	-1.85328373945643	-0.852958471154582	0.349233619757685	1.58124840793187	2.79738630982331	-1.9041326139408	1.28375348568906	2.55425016365946	-2.50417449910934	-1.30043169997553
12	-0.869482158422387	0.676118281022213	2.22613335029681	-2.49485951570054	-0.906994536247781	0.722563794920789	2.38895904997491	-2.25602375364991	-0.744671463263066	0.571086217939218	1.62575676648729	2.41355804665111	-3.08107894169961	-2.16312233311943	-1.23253120841598	-0.388177168930877	0.409243729229714	1.28093360875093	2.2182716093705	3.12814454481061	-2.32054753717619	-1.46139492579191	-0.479267186881251	0.583945748743432	1.63620445274043	2.59798268576265	-2.782479053866	-1.79887244266868	-0.714373341016069	0.389090523366397	1.42130730056939	2.3547537083163	-2.96596992296036	-1.8679093473487	-0.671201824651762	0.554442008560098	1.74600377342691	2.83836640411885	-2.50152945336692	-1.63756879810864	-0.699288036522969	0.3337679308723	1.40202341950368	2.43486960318919	2.90593698261336	1.86025602726412	2.8314849760603	-2.40665080752084	-1.39204189644826
13	-0.925550460157214	0.527272393043777	1.98252848441282	-2.83509698643574	-1.34220351589168	0.210470710090568	1.85907857959066	-2.73059112078842	-1.16579258397218	0.185962469232335	1.34140270598823	2.33682269089187	-3.04569686865488	-2.16819750031801	-1.29151145921835	-0.425477546778889	0.432279353660941	1.29989079508634	2.18373174080831	3.07285250725907	-2.32008925168132	-1.4101323058672	-0.459259710681764	0.529469568534573	1.53283478820938	2.53026551486017	-2.7588150211704	-1.74756158536009	-0.711736574256855	0.332707804428293	1.36713551841089	2.39563364924061	-2.83624836521404	-1.74071900287554	-0.609036133316611	0.530678228275637	1.64555142025577	2.7081773319651	-2.57450742427907	-1.6165400874505	-0.665502853001617	0.292946953783274	1.23075559574326	2.0377219500326	2.28218289996532	2.33522761599009	3.05782580346823	-2.32846736090879	-1.41183123755276
14	-0.981047735186825	0.38113899079479	1.74104851933453	3.10372705818206	-1.80013938385753	-0.366315198041623	1.22310971533411	3.07946616707476	-1.45262449341295	-0.053307267759241	1.13219295213931	2.18848856518228	-3.1257424742187	-2.21183109092661	-1.3270167616808	-0.455175940594547	0.412716937811864	1.28291281148524	2.15970849513239	3.04579447033712	-2.33846239454273	-1.42084017109791	-0.479093172351266	0.487753770728324	1.47577399811511	2.47956559688198	-2.78740844503716	-1.75995397302136	-0.722796182508787	0.321498556688391	1.3722798063002	2.43334560946564	-2.77281044808287	-1.67878924661656	-0.575463705603438	0.522696804459483	1.59990687073978	2.64439980008778	-2.63133217451271	-1.6578093013732	-0.713386010880744	0.197035208811251	1.0422000176271	1.73706455722381	2.17593632336555	2.59221779286784	-3.03113522917529	-2.22521900137034	-1.36748006735672
15	-1.03449888966926	0.23965502062913	1.5048052598994	2.76053683069273	-2.27411999631463	-1.02163245783363	0.289459713706684	2.19173740619734	-1.37603908959381	-0.0525699871226408	1.05935503393407	2.08969130561773	3.06459847486691	-2.28586561246893	-1.38339392106338	-0.499715709707398	0.374916502246177	1.24795441245373	2.12497278091992	3.01051597828064	-2.3743680629105	-1.45918170267921	-0.523496662228893	0.435108265397205	1.41736796893805	2.42214951562016	-2.83666566625957	-1.7969176713061	-0.745998963380438	0.313516986411884	1.38146315619964	2.45904784808736	-2.73690872205067	-1.64381589045818	-0.553042165050798	0.524883677333476	1.58033323074432	2.60676587582936	-2.68233658462752	-1.72251024956825	-0.800878800848258	0.0714561731111121	0.870333374146416	1.56123350811602	2.14630723238014	2.7295395245448	-2.87527434238844	-2.10723554847118	-1.2871328850223
16	-1.08126105998625	0.109621069061441	1.28492851961973	2.43905867985876	-2.72039809419813	-1.64612011298277	-0.67566816482286	-0.0433180916796804	-0.154679094344874	0.337333750698868	1.18518826822361	2.10162364254703	3.02495822254395	-2.34502907371328	-1.44581931451047	-0.558955302468616	0.319722731611751	1.19525715031221	2.07268091785814	2.95669819844625	-2.43147874049128	-1.52127844776283	-0.591860547974877	0.360453905083188	1.33853092235029	2.34359987353197	-2.90887255041287	-1.85669817955126	-0.788802447675768	0.289881303653449	1.37672608659786	2.47055986006486	-2.71415596461562	-1.61688357484296	-0.529981759120988	0.536745537124256	1.57581502510197	2.58298157745168	-2.72711967545591	-1.79030908845218	-0.894089549124259	-0.0464444881738055	0.741851586425574	1.46540133895228	2.1418984831585	2.81673604417459	-2.75289979485273	-1.99099565002793	-1.19070894210956
17	-1.11328961128993	0.00241994758853185	1.09882905093089	2.16860470848498	-3.08277281531315	-2.10799844025911	-1.22362408903446	-0.478515661105704	0.119937213238292	0.708756727597173	1.41048012375022	2.20762804911728	3.05389222310745	-2.36260461324163	-1.48970071977841	-0.616623973727437	0.25513082741629	1.12666058436641	2.00052239093909	2.88007196245088	-2.51405995229314	-1.61134199232727	-0.690463059266012	0.253347552215711	1.2247918730344	2.22760371914405	-3.02016852568372	-1.95490715339698	-0.866390773746461	0.237565522993513	1.35094540594545	2.46967857496104	-2.6945312843704	-1.58417604375326	-0.493982579795517	0.566002975731347	1.59023606545139	2.57728016838628	-2.75564898395787	-1.84203371954189	-0.966239443233952	-0.130535979070655	0.663817716379079	1.42086939577499	2.15406766627199	2.88413812154553	-2.6536324459757	-1.88412924533895	-1.09068402110453
18	-1.12035328754158	-0.0688850482252652	0.963397352468841	1.97052854328057	2.94486502273138	-2.40637687931718	-1.52755425958536	-0.709357734446272	0.0539348556568471	0.789171790683295	1.53212990384587	2.30395180935858	3.10620025371795	-2.35187872173543	-1.51214985683655	-0.663719468945212	0.190094002410568	1.04811355274472	1.91078316362248	2.779764222995	-2.62550362551976	-1.73516697028174	-0.828051521945218	0.101155300700973	1.05868996422587	2.05124185657545	3.08452218315665	-2.12257227872968	-1.00785385005542	0.135473787940997	1.29575176361788	2.46233851925668	-2.66022961907469	-1.52179262830302	-0.421183171950289	0.633116236352632	1.64071467708084	2.60558485483759	-2.75077201669732	-1.85833879792829	-0.997906232061403	-0.167569930838477	0.635479843796821	1.41648282678257	2.18372654935719	2.94725056066985	-2.56709768104106	-1.78716722739889	-0.993975799715795
19	-1.09252962443263	-0.0937094922147467	0.888575324670925	1.85044107338307	2.78783122061339	-2.58630047421858	-1.70846841297589	-0.862418685004299	-0.0447712289513207	0.752488984876094	1.54035213119862	2.32915595086	3.12558976698663	-2.35099215037061	-1.53448325591016	-0.709488323040505	0.122555529384892	0.960768464029849	1.80504741179715	2.65612264098806	-2.76760999764856	-1.89729423653899	-1.01258561971035	-0.10864933168866	0.821047111861212	1.78518895131185	2.79482935415109	-2.42065111808375	-1.28422327322068	-0.0772015725261037	1.18570597032441	2.46959029410316	-2.55723741310697	-1.36822824554772	-0.259339641664632	0.777602739413358	1.75703495261396	2.69174370903654	-2.69213924628181	-1.82188483413534	-0.976241465059591	-0.151657982034173	0.655416647819572	1.44912239794726	2.23429437160422	3.01602211036499	-2.48429811389833	-1.69687914675916	-0.902892564547459
20	-1.02237587353008	-0.0661345276202749	0.876760026825142	1.80388403604706	2.71315601461309	-2.68012199673228	-1.81025346271083	-0.959965559763306	-0.127441145377698	0.690495972977864	1.49801730867053	2.29959708848157	3.09924667213127	-2.38319173718768	-1.57942743601998	-0.771631948480978	0.0406493682303165	0.857656626094847	1.6796888749417	2.50730109744082	-2.94173451887739	-2.09955452180706	-1.24715681642601	-0.381428153482217	0.502034579822073	1.40952184740448	2.35027034979394	-2.94447160225392	-1.882273404119	-0.684835926950335	0.819269048348084	2.65849170089747	-2.12931386750105	-0.951104435405071	0.0882805637627546	1.05404307398113	1.97309200507438	2.85926849582226	-2.56244054548829	-1.72039346538	-0.894067711663336	-0.0805419098448471	0.722798550411804	1.51852099685132	2.30920844527204	3.09736271739194	-2.39796214861117	-1.60858814034066	-0.816409181620785
21	-0.905218634066318	0.0160777268324724	0.926393988305898	1.82407199234358	2.70794400043515	-2.70578191793251	-1.85074881686139	-1.00955991379909	-0.181066115271816	0.636375048333579	1.44476910659583	2.24630286974311	3.04314060108854	-2.44594243616862	-1.65293748651486	-0.859753145631197	-0.0654417559334576	0.730694778112033	1.52920490214216	2.33058766356701	3.13538225127508	-2.33894307596572	-1.52519492922713	-0.705545756423353	0.121144883500259	0.955851370460077	1.7984338809733	2.64481307312892	-2.80463467964811	-2.03870638377435	-1.50834570886676	-1.32629497990915	-0.891103400841195	-0.172703371463689	0.634341836816663	1.46181950913604	2.28906713538254	3.11015388967683	-2.35926375911735	-1.55242513342794	-0.751655780347998	0.0440245609602428	0.835615945612482	1.62411103074103	2.41047681585473	-3.0875589919646	-2.30280277612064	-1.51773944696746	-0.731809330004648
22	-0.73740632107028	0.154309118511641	1.03593018394896	1.90622177555024	2.76454150980928	-2.6723977343153	-1.83787774606532	-1.01438542281578	-0.200961925225126	0.603532547800814	1.40034674696957	2.19077023866592	2.97606880188373	-2.52575866265082	-1.7472846933588	-0.970794389573309	-0.195555060119052	0.579004649413663	1.35331411902174	2.12768827932676	2.90235846730488	-2.60568256315371	-1.82991258679961	-1.05337165379194	-0.275914349083566	0.50257911989376	1.28209514154975	2.06218102088441	2.84125363137563	-2.66757866690641	-1.90333452434159	-1.1510797687409	-0.404045556022184	0.34682571314628	1.10477232834518	1.86856264425713	2.6361531662053	-2.87711675661301	-2.10573153964108	-1.33333528851163	-0.560177228356445	0.213588005289966	0.987837922275695	1.76245370419547	2.53731323022925	-2.97088865303375	-2.19588803529867	-1.42095339141588	-0.646138101415016
23	-0.513003780977441	0.35249057795995	1.20689467648476	2.04948765387963	2.8802516179288	-2.58351572961758	-1.77464962121333	-0.975376674126268	-0.184673980515274	0.598481878915312	1.37507548266504	2.14602752139914	2.91217751824186	-2.60891436433249	-1.85023570700392	-1.09443982307122	-0.341106445669745	0.410076226865944	1.15932112698152	1.90676014520207	2.65247402450322	-2.88664296480341	-2.14405537893087	-1.40254316800096	-0.661173400842419	0.0820518035372435	0.831191555294532	1.59411586563872	2.38505387558815	-3.05738039249785	-2.14775459478439	-1.18821807632491	-0.248271128289948	0.623446858817425	1.43304958571892	2.20490675086955	2.95820991418063	-2.57891831285862	-1.83415655461459	-1.0878033456532	-0.338644737684081	0.413617010298113	1.16876608866474	1.92629706456856	2.68555381860657	-2.8373578565342	-2.07675591015797	-1.31644254763018	-0.556934353134782
24	-0.218789868449826	0.620849600116564	1.44620322353318	2.25776395189402	3.05665051836325	-2.43894320840845	-1.66123535002054	-0.892088243696995	-0.130318917491136	0.625101495004173	1.37505134035639	2.12026857872324	2.86136198205922	-2.68436408455528	-1.95015982135739	-1.21893412107848	-0.490505435980036	0.235222460770666	0.958273601589006	1.67861936381875	2.3962089678471	3.11101871456689	-2.46005146464371	-1.75029658396332	-1.04206981009225	-0.333579223370332	0.378844753169145	1.1027556308087	1.85456895157887	2.67374754170305	-2.61998538697983	-1.30643636701994	-0.000971841759595364	0.982790282211565	1.80222285405066	2.55786467016644	-2.99469188608353	-2.27272886832043	-1.55184098626098	-0.828406224370008	-0.100850057366651	0.631232616347077	1.36753208789827	2.10729565419253	2.84951798813637	-2.69009510256352	-1.94626739818129	-1.20317942879701	-0.461679796699147
25	0.172113459204553	0.978475053250488	1.76612731225973	2.53809552996811	-2.98599448772988	-2.23738742995926	-1.49733085247072	-0.764282118165455	-0.0370254511161052	0.685390786867651	1.40370485248517	2.11848021722595	2.83013391887296	-2.74422830136339	-2.03805608905993	-1.33445563677098	-0.633440415883255	0.0648898624113117	0.760354434435271	1.45269555684272	2.14158080751129	2.82660174796061	-2.7759205875511	-2.10022073797928	-1.43026435655275	-0.767155248817787	-0.112671527593293	0.529849354499008	1.15299161507932	1.7364767353211	2.20425190850558	2.12132031782521	1.54402024607982	1.86941694503119	2.42368257594103	3.04283947474726	-2.59157039076055	-1.92441455379886	-1.24348184711808	-0.551159226082122	0.150907275360698	0.861233127406308	1.57826532548438	2.30032593816993	3.02565675348686	-2.53066701773275	-1.80388383229992	-1.07856849810826	-0.355845642777321
26	0.695278204648187	1.44346002035864	2.17388379189884	2.89149074290631	-2.68351943170134	-1.98242587705433	-1.2867534255744	-0.595310280486299	0.0927676533005368	0.778106985337144	1.46115478962227	2.14221578282353	2.82147590884034	-2.78416845456214	-2.10836097979898	-1.43439346078355	-0.762464479195924	-0.0928682078222097	0.573997692483429	1.23761784864089	1.8973350516473	2.55231006822443	-3.08173037622366	-2.43986338195665	-1.80726745638758	-1.18679352104974	-0.582673190408464	-0.0013670213736164	0.547221202921007	1.04878330460642	1.48729514280568	1.86015442019428	2.2038950418083	2.5822855893241	3.03125355692037	-2.7351838493352	-2.1664158813879	-1.55956233799591	-0.924259300354209	-0.266942112528265	0.407823647147473	1.0964043138854	1.79554700341804	2.50213265877279	-3.07003143341963	-2.35735538710114	-1.64542251752498	-0.936132807360104	-0.230855983647544
27	1.32906332365712	1.98776606603725	2.64221793426844	-2.98931256470087	-2.33954282651072	-1.69105609991999	-1.04344144855662	-0.396415067201636	0.250215066096039	0.896568563151019	1.54270255269049	2.18861571650691	2.83424846778153	-2.80370482774188	-2.15905902176427	-1.51525595578038	-0.872630562971295	-0.231605043214245	0.407300304718681	1.0434535423186	1.67609379889295	2.30430903234569	2.92700794256674	-2.74029877295376	-2.1327916202478	-1.53547626846056	-0.950420387496971	-0.379808192768417	0.174409813103496	0.711222996014794	1.23165992088184	1.73994320192413	2.24381088579752	2.75313984357406	-3.00591234842538	-2.46040953619835	-1.89032317808321	-1.29503662928117	-0.675476833261569	-0.0334095076964745	0.628809697938494	1.30819688079201	2.00105846810109	2.70308293658364	-2.87348254451747	-2.16654522989373	-1.46277033633926	-0.764566730582002	-0.0732836948313441
28	1.93169014638638	2.51258026095887	3.1000235506771	-2.59071551134777	-1.99430408411389	-1.39464397449506	-0.792245430696306	-0.18748500698106	0.419346365745949	1.02800981914177	1.63829376874153	2.24999454608057	2.86290043875964	-2.80640733391909	-2.19182548680418	-1.57685122447905	-0.961850299805508	-0.34724991115834	0.266455880720073	0.878703597292025	1.48886160339529	2.09623652823358	2.7000867803081	-2.98353935420103	-2.38902527327359	-1.80024185546012	-1.21772590411468	-0.641757121286554	-0.0722239544215722	0.491522350532197	1.05079486221267	1.60763469205874	2.1647692696293	2.72545290887561	-2.98995850508532	-2.41151200616531	-1.81895329247685	-1.20909804934985	-0.579132112973393	0.0731252809916636	0.748647901924128	1.44628671351135	2.16185930404517	2.88806498983275	-2.66726495078988	-1.94595257352245	-1.23662470759767	-0.541548730883275	0.139404085633497
29	2.40791128304874	2.94572226134483	-2.7925054429862	-2.24146911339944	-1.68518963879091	-1.1243202061046	-0.559373121159875	0.0092464678810481	0.581213198707204	1.15625896472056	1.73415391694845	2.31468996567019	2.89766603518744	-2.8003107027607	-2.21309596390135	-1.62413136948158	-1.03371282105714	-0.442183170616812	0.150063582355779	0.742582369641766	1.3348825810825	1.92644010394772	2.51671663333044	3.10518651186462	-2.59181460340862	-2.00830853659156	-1.42774233026603	-0.850201296235646	-0.275549909524003	0.296608447269189	0.866965670455213	1.4365374483317	2.00669065298514	2.57918045066345	-3.1269688945659	-2.54259795558468	-1.94729902435879	-1.33630068452461	-0.703103014089967	-0.0388817369977102	0.667406551205353	1.42582368437061	2.23531090944163	3.07083024815322	-2.39241228995056	-1.61667195609666	-0.889100673255977	-0.200689878210653	0.459358218301584
30	2.77545624022761	-2.9951552261236	-2.47747738778279	-1.95504125966449	-1.42814805253296	-0.897052770091058	-0.361965922317698	0.176942611260803	0.719538317683736	1.26571576042946	1.81539138062916	2.36849534244407	2.92496228804139	-2.7984644512865	-2.23550341696841	-1.66945986001829	-1.1004983047194	-0.528841619699915	0.0452165868864566	0.621302794881902	1.19895983375476	1.7776507860069	2.35677218669276	2.93567700084279	-2.76947909133162	-2.19295915189631	-1.61851798204114	-1.04662511799537	-0.477621402438928	0.0883002456184915	0.651104045231517	1.21091203086864	1.7679994901357	2.322790282127	2.87585971515361	-2.85522754642501	-2.30310767148345	-1.7495576121906	-1.19232111976812	-0.627087287514492	-0.0433775169245281	0.595544055960603	1.56259502608722	-2.28633670083086	-1.38506567403413	-0.750320276248793	-0.163325544263191	0.408056756687174	0.973143000270972
31	3.06960569837049	-2.72143313186989	-2.22574858841597	-1.72655016712303	-1.22385239389508	-0.717655487642082	-0.207941965507038	0.305325627735976	0.822205907746663	1.34277868651515	1.8671436492253	2.39541730302453	2.92772764669401	-2.81897948192768	-2.27821142291402	-1.73305760850796	-1.18347096760402	-0.629481584579509	-0.0712297846014585	0.490998814808142	1.05674130281172	1.62533564671341	2.19591702726247	2.76743871321286	-2.94446620152445	-2.37467577148599	-1.80761478706904	-1.2444448211257	-0.686203154488009	-0.133788354251154	0.412018920099736	0.950500997773949	1.48091580236595	2.00237483961032	2.51367658510567	3.01307355333949	-2.78524889973971	-2.31891831021065	-1.87714671760089	-1.46864296405728	-1.10447166436078	-0.79374634486476	-0.531326313956826	-0.285547381376293	-0.0124863941547595	0.312413771034417	0.688862272197378	1.10622867442784	1.5536622863027
32	-2.97288173985813	-2.50108834275858	-2.02673690055022	-1.54973992298715	-1.0699986206125	-0.587398892768913	-0.101807171448439	0.386933919998487	0.879010106171378	1.37464014669376	1.87408050275332	2.37762961110966	2.88563105954219	-2.88471087320658	-2.36659347984707	-1.84273838975956	-1.31267312646841	-0.775956813846793	-0.232244469882454	0.318620270816142	0.876485718814845	1.44076037140893	2.01030126043333	2.5833703458923	-3.12548038201712	-2.55246919619623	-1.98341044870222	-1.42068519927935	-0.866223481278126	-0.321430753363008	0.212767166720987	0.735806259945626	1.24734380639014	1.74713214786356	2.2349278605549	2.71044800334749	-3.1098020733992	-2.65970527162037	-2.22248082134883	-1.79769761765901	-1.38416852524684	-0.979710371790891	-0.581103233384671	-0.184371206991077	0.214638965032121	0.619591556792477	1.03317966299039	1.45697383913782	1.89155924982173
33	-2.77747934748397	-2.32747101169139	-1.87563855825869	-1.42188049432685	-0.966082261288122	-0.508112333506662	-0.0478174261051166	0.414983478321497	0.880506670043281	1.34901332730364	1.82082186357072	2.296323836176	2.77600441403303	-3.02271681258968	-2.53271190759818	-2.03621704146415	-1.53204737852524	-1.0187417298137	-0.494544638331095	0.042546769618839	0.594592903867717	1.16326129082411	1.7490097424305	2.34998204012622	2.96114004266369	-2.70863698944464	-2.1019259386412	-1.50933182218909	-0.935186941724099	-0.380780031917743	0.154654966896629	0.672878621276511	1.17592314584878	1.66572296056011	2.1439808387518	2.61215934662991	3.07152771889664	-2.75995865025878	-2.31485322258301	-1.87527747563422	-1.44014406422705	-1.00832718196447	-0.578669235953878	-0.150006675236698	0.27879116230641	0.708779025527005	1.14089801161626	1.57595081149918	2.01459421376553
34	-2.62390546811937	-2.19742501841322	-1.76984072300644	-1.34110030535691	-0.91114684524027	-0.479917153927706	-0.0473396116065018	0.38666876505832	0.822206368203969	1.25939267008379	1.69837630056604	2.13934673983749	2.58255154290997	3.02832221480104	-2.80607134186685	-2.35361689775034	-1.89656977459441	-1.43353977193472	-0.962374705060006	-0.479605480049969	0.0206248826911441	0.548713513051159	1.12390551958488	1.78122147154596	2.56783416903299	-2.81579726718072	-1.96024684096747	-1.24404855382742	-0.636034540369136	-0.0920128489688201	0.414517052326107	0.89783778585742	1.36585371587743	1.82318690301513	2.27270597124339	2.71630092668763	-3.12789099416887	-2.69251577313237	-2.25998288329672	-1.82964645954276	-1.4009446723685	-0.973373209535035	-0.546471001773886	-0.119813647315522	0.306988626682524	0.734290871765193	1.16241315198122	1.59164175857451	2.02223334033189
35	-2.50719099196838	-2.10534329257111	-1.70311163718885	-1.30052277591993	-0.897614082872865	-0.494436091496186	-0.0910557448413074	0.312439399352813	0.715935666923716	1.11928597160796	1.52229998630789	1.92473065816507	2.32625532101419	2.72644862340171	3.12474272723042	-2.76281815740267	-2.37093022262866	-1.98429248654723	-1.605115697398	-1.23673662965908	-0.884372729489103	-0.556453453524356	-0.26680706491005	-0.0370546383332533	0.107255748382492	0.167015451344138	0.213290444918846	0.332032464621334	0.54047129233699	0.815541753636027	1.1336217377109	1.47904018101985	1.84224792511943	2.21741317573593	2.60088036826904	2.99028862772627	-2.8991139249009	-2.50201995669164	-2.10235013925627	-1.70062195159456	-1.29720705635309	-0.892380665182399	-0.486356910768638	-0.0793152995343493	0.32857875340006	0.737157503347556	1.14623744431689	1.55560808182705	1.96502221414597
36	-2.41667331500544	-2.03890689193761	-1.66126097778522	-1.28380574286189	-0.906627168081266	-0.529830227619033	-0.153542718531698	0.222080142131995	0.596850219172629	0.97053992053528	1.34287448883929	1.7135230372658	2.08208835047118	2.44809569346296	2.81098129794492	-3.11310333803483	-2.75855671743343	-2.40943683918209	-2.06670057269195	-1.73134005231337	-1.40428766313414	-1.08625790146478	-0.777519563476961	-0.47762261605875	-0.18515763410501	0.102322226361122	0.3880941636589	0.675765146079338	0.968641730566819	1.26922179135495	1.5789768497021	1.89842162365409	2.22735009376644	2.565107083543	2.91081558743609	-3.01965120614175	-2.66083546173544	-2.29676056836165	-1.92817456853312	-1.55573819203998	-1.18003735057318	-0.801600353369366	-0.4209169456823	-0.0384575672950342	0.345308040684039	0.729893353237768	1.11477894130511	1.49939776983396	1.88312176873048
37	-2.3370646406941	-1.98094040055002	-1.62502618452605	-1.26936691457903	-0.914014934512696	-0.559030935568814	-0.204484903221225	0.149542962528546	0.502961425163549	0.855667591282348	1.2075466348577	1.5584720569195	1.90830672543979	2.25690499539657	2.60411625563925	2.9497902707601	-2.98940064928296	-2.64721057987646	-2.306919622612	-1.96857849613853	-1.6321786040529	-1.29763729749772	-0.964785818945377	-0.63336248964987	-0.303013595223803	0.0266963740041478	0.356264963574629	0.686224211596256	1.01710881601224	1.34942451930277	1.6836211019963	2.0200731757089	2.35907012376523	2.70081466803497	3.04542815178197	-2.8902253571787	-2.53978690465455	-2.18650420926884	-1.83048233391642	-1.47186395733491	-1.11082771079485	-0.747589731847729	-0.382407908023446	-0.0155879732288143	0.352509647212907	0.721463563430016	1.09078717098233	1.45992786543409	1.8282709618688
38	-2.25587545364767	-1.9182990010615	-1.58069712188452	-1.24306114032659	-0.905381435289101	-0.567647388516231	-0.229847344352424	0.108031414693567	0.446002671987942	0.784081255724106	1.12228298847688	1.46062460414524	1.7991236311625	2.13779824422287	2.47666709165607	2.8157491120749	-3.12812194530642	-2.78855642315146	-2.44872064974102	-2.10859563403445	-1.76816211994329	-1.42740010928982	-1.08628812315802	-0.744802182613988	-0.402914515991444	-0.06059203137162	0.282205374631564	0.625526572043049	0.969430896395963	1.31398966073752	1.65928734904526	2.00542236285682	2.35250719420918	2.70066788933119	3.05004264256235	-2.88240599141084	-2.53015368954777	-2.17623169755943	-1.82049315611437	-1.46280842038709	-1.10307784362672	-0.741247412647353	-0.377326872632839	-0.0114092884831454	0.356309917364293	0.725517386598349	1.09577338493434	1.46651426655013	1.83706864418693
39	-2.17063014134773	-1.84944459306485	-1.52792637383259	-1.20602547774329	-0.883687024480733	-0.560851109803348	-0.23745275172241	0.086578033220128	0.411315982899976	0.736840125187808	1.06323304485584	1.39057982831267	1.71896663472032	2.04847885060391	2.37919880276656	2.71120303393719	3.04455918946681	-2.90386268453986	-2.56765240774373	-2.22997484141355	-1.89083148584713	-1.55024769795304	-1.20827324698111	-0.864981101332438	-0.520464125593322	-0.174829531539675	0.171808851715473	0.519340177175619	0.867667511495683	1.21671939979864	1.566461300071	1.91690616050188	2.26812352716927	2.62024670901531	2.97347762495352	-2.95509636288309	-2.59876236219436	-2.24029919614671	-1.87924744666329	-1.51511431549563	-1.14740466930361	-0.775667164888746	-0.399558253589583	-0.0189238080054517	0.366108275806156	0.755040844970474	1.14695217475641	1.54050329894207	1.93402899172534
40	-2.08917182418477	-1.78380687011482	-1.47791342883444	-1.1714200966669	-0.864248372484686	-0.556312240166323	-0.247517818071161	0.0622368849381168	0.373062055159192	0.685075934940491	0.99840437533451	1.31317997839018	1.62954070813803	1.94762783310999	2.26758305421301	2.58954467685105	2.91364271490992	-3.04319242870073	-2.71449579742203	-2.38338760436641	-2.0498402323119	-1.71387137138937	-1.37555041655555	-1.03500216566687	-0.692406464403821	-0.347992588527436	-0.00202758017694707	0.345201564637757	0.693411154730077	1.04234808905659	1.39181935515623	1.74172202432003	2.09207264901602	2.443036002352	2.79495433337551	-3.13480581012888	-2.77907412170315	-2.41994066361325	-2.0559554530003	-1.68524608032864	-1.30545744031553	-0.913744452455946	-0.506922299058483	-0.0819697931318306	0.362858420278815	0.826262573411805	1.30223433746938	1.7802716778597	2.24853555694246
41	-2.02434708081916	-1.73558719906235	-1.44629942094413	-1.15641012638447	-0.865837219211742	-0.574489218561691	-0.282264290634726	0.0109507617765725	0.305281521570643	0.600866942153349	0.897860218711811	1.1964294325727	1.49675780457237	1.79904332641238	2.10349745386447	2.41034244320569	2.71980679889514	3.03211819314557	-2.93569215672477	-2.61706248719433	-2.29503093575919	-1.96951725503715	-1.64053447411446	-1.30821643610518	-0.972842729300964	-0.634855820032699	-0.294864650026922	0.0463699574447821	0.387969629489178	0.728989384848312	1.06847726324358	1.40553169065564	1.73934560397277	2.06922911159037	2.3946063207012	2.7149845736916	3.02989338595727	-2.9444021460535	-2.64233080098923	-2.34844489440587	-2.06535773270045	-1.79862961153521	-1.56196819483613	-1.3982907138979	-1.5070415350168	-2.46935369428734	-2.81930328663326	-2.71351099480305	-2.50569865123091
42	-1.98676031094471	-1.71602475924707	-1.44496937436365	-1.17353734299654	-0.901663684998406	-0.62927394197678	-0.356282632551365	-0.0825914336132885	0.191912957324181	0.467361325941507	0.743904856573671	1.02171849508545	1.30100477092224	1.58199804134371	1.8649690306069	2.15022937904915	2.43813565250616	2.72909183600286	3.02354867668182	-2.96118802974812	-2.65823226209461	-2.35026072396064	-2.03682445004235	-1.71761524118406	-1.39257815968222	-1.06204901518947	-0.726893749773182	-0.38860648517734	-0.0493119235567583	0.288366706449891	0.621564479525252	0.947486987708152	1.26367915993848	1.56817676053546	1.85952688360131	2.13671803267732	2.39908338222634	2.64623560277216	2.87807331896997	3.09487673417027	-2.98570445337045	-2.79571201467811	-2.61586850905374	-2.44290728223826	-2.27308566977154	-2.10270214860759	-1.92861597831772	-1.74857925339593	-1.5613064504866
43	-1.97839309503556	-1.72676535395878	-1.47516581801672	-1.22356826938021	-0.971940796982906	-0.720244526933072	-0.468432030070236	-0.216445312847347	0.0357867332196986	0.288351590665622	0.541357309322804	0.794937940398967	1.04926063132694	1.30453496000697	1.56102530959553	1.81906739577101	2.07909048673063	2.34164742890957	2.60745530770319	2.87745033085027	-3.13032438060661	-2.84788338760378	-2.55629844483391	-2.25284769845746	-1.93416137724169	-1.5964200413956	-1.23612370139057	-0.851861803132571	-0.447024636170975	-0.0317319804338429	0.379069935317987	0.771473856874833	1.1375728225097	1.47588926455147	1.78888510429914	2.08046668775961	2.35457129523275	2.61462688298406	2.86345603729892	3.10334693173088	-2.94702296218805	-2.71974667106562	-2.49672339139633	-2.27686334156073	-2.05923675860876	-1.84304999107052	-1.62762947029662	-1.4124100862959	-1.19692557149061
44	-1.99193373738645	-1.75967059447451	-1.52786240998669	-1.29652904080816	-1.06569155438158	-0.83537235352749	-0.605595329201751	-0.376386051197249	-0.147772011039338	0.0802170624195102	0.307548784846039	0.534187551645184	0.760093760512969	0.985222720616643	1.20952309171838	1.43293460377957	1.65538464915339	1.87678305955976	2.09701386571301	2.31592184850671	2.53328968513273	2.74879716149753	2.96194382413664	-3.11129472277273	-2.90608415317418	-2.70877342157121	-2.52709183402665	-2.38605922518188	-2.42967135694877	2.30249851757948	1.88256822296803	1.9781283139078	2.14347903424384	2.33020567400958	2.52601720768987	2.72641878199135	2.92940949481209	3.13398889224887	-2.94356265870022	-2.7371672488116	-2.53016741984875	-2.32263999199176	-2.1146121966086	-1.90608010419892	-1.69702028425186	-1.48739754631206	-1.27717027995899	-1.06629423876728	-0.854725258984187
45	-2.01441754466644	-1.80091093219906	-1.58830086530435	-1.37665920189964	-1.16606720412142	-0.956617233005369	-0.748414814023223	-0.541581165316933	-0.336256304731048	-0.132602882151109	0.0691890788414753	0.268896301008297	0.466254954903432	0.660951608549834	0.852612049887717	1.04078760240893	1.22493864586783	1.40441535541742	1.57843640228981	1.74606791449083	1.90620805071692	2.05758810194446	2.19881021650124	2.32845469011589	2.44530182914127	2.54870913848607	2.63913226892627	2.71864746288329	2.79116510838078	2.86200325691182	2.93681028463528	3.0203180389471	3.11555224986494	-3.05943572557377	-2.93841621927441	-2.80554263320074	-2.66215220844524	-2.50965389136324	-2.34936890085601	-2.18246279224849	-2.00992920034931	-1.83259895853044	-1.6511594992547	-1.46617673036334	-1.2781157699467	-1.0873591374444	-0.894222085056781	-0.698965237465121	-0.501804887531468
46	-2.02394093742892	-1.82668307085815	-1.63049847036278	-1.43546103121703	-1.24165094212474	-1.04915512248348	-0.858067619814803	-0.668489931911056	-0.480531204694496	-0.294308239435071	-0.109945221308681	0.0724269449089753	0.252671836477015	0.430649428794221	0.606218934570486	0.779242798239299	0.949592082680642	1.11715345567086	1.281837898421	1.44359109452969	1.60240519443676	1.75833128242309	1.91149142559557	2.06208873017283	2.21041349850052	2.35684353931765	2.50183709156617	2.64591774344746	2.78965205617037	2.93362203371119	3.07839569647206	-3.05868586048129	-2.91078980149372	-2.76071870644645	-2.6081766563633	-2.45295444250125	-2.29492357686453	-2.13402635376928	-1.97026387426952	-1.80368361890239	-1.63436770143045	-1.46242248724014	-1.28796988933005	-1.11114038871068	-0.932067659551063	-0.750884592542638	-0.567720479119836	-0.382699123405303	-0.195937672027924
47	-1.98916269924705	-1.80348877404727	-1.61864731305564	-1.43466910295719	-1.25158465104347	-1.06942381044509	-0.888215333638242	-0.707986347849367	-0.528761747273607	-0.35056349909395	-0.173409863306537	0.00268546952655513	0.177714313157718	0.351674977186133	0.524573291602182	0.696423632213802	0.867249906010029	1.03708644713552	1.20597876720412	1.37398409936284	1.54117167509854	1.70762267741674	1.87342982453563	2.03869655485095	2.20353580605794	2.36806840746364	2.5324211323225	2.6967244834988	2.8611103077279	3.02570934838006	-3.09253645523003	-2.92713496841583	-2.76115767289355	-2.59450007139436	-2.42706824431963	-2.25877969467185	-2.08956379405842	-1.91936185779331	-1.74812689407408	-1.57582308307636	-1.40242504676542	-1.2279169700669	-1.05229162991236	-0.875549381847116	-0.69769714556021	-0.518747421884116	-0.33871736528816	-0.157627928175243	0.0244969133163598
48	-1.88890394800787	-1.71062476566488	-1.53280699554316	-1.35545293670702	-1.17856355664781	-1.00213834528953	-0.826175166798481	-0.650670111469711	-0.475617350368824	-0.301008995803864	-0.126834971070096	0.0469171067733576	0.220262027097412	0.393217064736017	0.565802033724953	0.738039311767956	0.909953831783497	1.08157303740722	1.25292680003984	1.42404729592964	1.59496884284055	1.76572769704573	1.9363618126537	2.1069105665602	2.27741445355805	2.44791475725891	2.61845320342064	2.78907160297241	2.9598114924435	3.13071377960356	-2.98136690527341	-2.81002130237266	-2.63839766094324	-2.46646077468319	-2.29417751750141	-2.12151703374301	-1.94845088850721	-1.77495317774969	-1.60100059900726	-1.42657248458646	-1.25165079988971	-1.07622011019557	-0.90026751965957	-0.723782586566	-0.546757218954991	-0.369185554695448	-0.191063829898451	-0.0123902392955516	0.166835208131628
49	-1.72551583510486	-1.55267321570693	-1.38002590969036	-1.20756911414301	-1.03529737680176	-0.863204578509765	-0.691283918895338	-0.519527905712673	-0.347928348272918	-0.176476355373826	-0.00516233810521079	0.166023982133925	0.337093560122888	0.508058007590309	0.678929568120071	0.849721086124872	1.02044596990895	1.19111814893591	1.36175202551552	1.5323624212223	1.70296451845603	1.87357379764732	2.04420597069708	2.21487691131466	2.38560258298313	2.55639896532945	2.72728197971041	2.89826741484158	3.06937085329479	-3.0425777075089	-2.87119269596293	-2.69964487557045	-2.5279201786264	-2.35600507140434	-2.18388660728106	-2.0115524745827	-1.83899103885263	-1.66619137933969	-1.49314331960133	-1.31983745220836	-1.14626515762432	-0.972418617410479	-0.798290821977284	-0.623875573161813	-0.449167481960013	-0.274161961780441	-0.0988552176140283	0.0767557684678404	0.252673255066187
50	-1.51562343203176	-1.34787701059155	-1.18018047160972	-1.0125293062073	-0.844918785238317	-0.677343962451796	-0.509799678795554	-0.34228056788715	-0.174781062669914	-0.00729540326400753	0.160182353986319	0.327658326277424	0.495138792940949	0.662630182896643	0.830139061001904	0.997672113346977	1.16523613155507	1.33283799615651	1.50048465911577	1.66818312559863	1.83594043507532	2.00376364186216	2.17165979521033	2.33963591905547	2.50769899154507	2.67585592446294	2.84411354267109	3.01247856368856	-3.10222772965454	-2.93362828029566	-2.76490211933476	-2.59604315604913	-2.42704550312393	-2.25790349393042	-2.08861169894904	-1.91916494126391	-1.74955831106467	-1.57978717910069	-1.40984720904285	-1.23973436871737	-1.06944494018566	-0.898975528653281	-0.728323070199882	-0.557484838330102	-0.38645844935294	-0.215241866604171	-0.0438334035325156	0.127768274324163	0.299564148441602
51	-1.27790798199508	-1.11554551553179	-0.953160000415549	-0.790748181140829	-0.628306738240926	-0.465832291143841	-0.303321401437012	-0.1407705765285	0.0218237263077229	0.184465095514872	0.34715716047766	0.509903586401099	0.672708068857674	0.835574328017429	0.99850610257622	1.16150714339821	1.32458120688942	1.48773204811996	1.65096341371336	1.81427903452222	1.97768261810986	2.14117784105878	2.30476834112678	2.46845770927258	2.63224948157307	2.79614713105461	2.96015405946136	3.12427358898379	-2.99467635320905	-2.83032201453228	-2.6658456683134	-2.5012443932705	-2.33651538881079	-2.17165598304831	-2.006663640697	-1.84153597081568	-1.67627073438173	-1.51086585167031	-1.34531940941603	-1.1796296677343	-1.01379506677939	-0.84781423311682	-0.681685985787394	-0.515409342040689	-0.348983522715775	-0.182407957247294	-0.0156822882751732	0.15119362416338	0.318219698880627
52	-1.02820971058332	-0.871643548085158	-0.715016644699149	-0.558326663157926	-0.401571232032758	-0.244747948364051	-0.0878543803726861	0.0691119297397693	0.226153462894535	0.383272720135895	0.540472219521892	0.697754492899534	0.855122082559065	1.01257753776228	1.17012341114024	1.32776225495626	1.48549661723025	1.64332903772107	1.80126204376395	1.9592981459602	2.11743983371727	2.27568957063745	2.43404978975388	2.59252288861343	2.75111122420627	2.90981710774281	3.06864279927926	-3.05559480498578	-2.89652294966307	-2.73732486906307	-2.577998564428	-2.4185421171937	-2.25895369519653	-2.09923155899644	-1.93937406830641	-1.7793796885169	-1.61924699730237	-1.45897469129519	-1.29856159281057	-1.13800665660406	-0.977308976641462	-0.816467792858758	-0.655482497887636	-0.494352643720177	-0.333077948284017	-0.17165830189725	-0.0100937735702606	0.151615382880318	0.313468722942253
53	-0.779444031333287	-0.629038461817452	-0.478551866749327	-0.327982369813668	-0.177328045966105	-0.0265869244939923	0.124243008055978	0.275163805054085	0.426177557040587	0.577286389030009	0.728492457842909	0.879797949442721	1.03120507625645	1.18271607445914	1.33433320120279	1.48605873177148	1.63789495664479	1.78984417845257	1.94190870880445	2.09409086497803	2.24639296645016	2.39881733125619	2.55136627216243	2.70404209263766	2.85684708260971	3.00978351399416	-3.12033167119743	-2.96712563710396	-2.81378150232103	-2.66029711668568	-2.50667037424257	-2.35289921932236	-2.19898165291872	-2.04491573936915	-1.89069961334322	-1.73633148713984	-1.58180965829293	-1.42713251748246	-1.27229855674496	-1.11730637797501	-0.962154701705309	-0.806842376150052	-0.651368386491925	-0.495731864389304	-0.339932097675641	-0.183968540218481	-0.0278408219006967	0.128451241318536	0.284907637310607
[truncated: 70 more columns]
