# Supplementary material for: Reconstructing spruce budworm outbreak severity: a comparison of paleoecological and tree-ring signals
Source: PLoS One. 2025 Aug 12;20(8):e0329406. doi: 10.1371/journal.pone.0329406 (PMC12342301; doi:10.1371/journal.pone.0329406)
Supplement: S8 Dataset — (ZIP) [file pone.0329406.s008.zip › BoisJoli wavelet data/Percent_defoliation/PD_wavelet_power.corr.txt]

V1	V2	V3	V4	V5	V6	V7	V8	V9	V10	V11	V12	V13	V14	V15	V16	V17	V18	V19	V20	V21	V22	V23	V24	V25	V26	V27	V28	V29	V30	V31	V32	V33	V34	V35	V36	V37	V38	V39	V40	V41	V42	V43	V44	V45	V46	V47	V48	V49	V50
1	106.397072468546	83.9568162203961	53.562125345579	28.7573712441241	13.9220623913385	6.77548344134921	3.82487566228318	2.81939245590218	2.60862696425926	2.46272347766006	2.067751833915	1.48370675421848	0.897545075808954	0.545608647866721	0.490456866412255	0.595507991811039	0.705849466150083	0.701722676225532	0.580829694516372	0.43300200397196	0.324222809117461	0.280923271377079	0.28124191081661	0.281280133025214	0.265313177260712	0.24237770531018	0.224308812006491	0.215681387326404	0.208947167510691	0.192910279779509	0.17018354704871	0.151295593822784	0.140845120085361	0.137095543333288	0.132041473157406	0.121078979668482	0.112430086676311	0.115546405141538	0.125588395468626	0.13059487404421	0.121578004188115	0.0972772477227462	0.0722823266331599	0.0615546334346698	0.0693437645647345	0.090584807555453	0.109718097158314	0.111946507211447	0.0909043046637605
2	141.684809530878	109.21656877822	66.0280020552593	32.1225451481405	13.221476965463	5.10480519296312	2.2975636418506	1.65699663438853	1.81867348271365	1.96710361059442	1.73850075123663	1.21289909335306	0.621205491722137	0.264235704457494	0.242817583175204	0.404203207339175	0.566612304882834	0.587413494313031	0.463789924006562	0.307820477214266	0.199445605780694	0.168026703857248	0.186075118772924	0.198731176741459	0.187723052317671	0.166847321336391	0.152167842068537	0.149962240404325	0.150466224792653	0.138637490275126	0.117366985835587	0.100184110395099	0.0930954124204175	0.0938908971167448	0.0920880051183881	0.0811431504264053	0.0718414003425354	0.0773161819200554	0.0923501263625921	0.102492552219865	0.0961708271297404	0.070726829677371	0.0431981902436618	0.031745620060915	0.0417605719791553	0.0681046207999849	0.0933392185470271	0.100355688306131	0.0803430046112345
3	168.841369469595	127.372829123071	73.175870273417	32.2200723740278	10.9883479988281	2.97055363870315	0.735762550487724	0.488223817722527	0.904902668818229	1.2694903563098	1.2310946931925	0.861224036316063	0.371114228448274	0.0605437495881059	0.0558199136667581	0.222393150084172	0.389818218227987	0.419256720457195	0.306832353501745	0.166797752431591	0.0759158507745852	0.0589166082468453	0.0878900962281965	0.107086459390651	0.0995357115956489	0.0819087526064091	0.0713948906155343	0.0747698921754294	0.0816937891982933	0.0754120940047435	0.0584794539379778	0.0452401341864487	0.0420411335842566	0.0467627726203132	0.048228527061213	0.0386111261002776	0.0293494212024685	0.0353013379519272	0.0519185853909201	0.0651950735118259	0.0632510952656303	0.0419220881248634	0.0172213610863706	0.00700570137364112	0.0166302153112063	0.0421695024955289	0.0683099892958609	0.0797839134616617	0.0669424110722974
4	183.180291308825	136.183055479083	75.5734692065083	31.0577426778776	9.25913205614986	1.87287712505606	0.160485373285438	0.0409487396479268	0.396781189699027	0.740870874185383	0.79774530543414	0.603369191110042	0.282816206540289	0.0528577608189454	0.0357646012767585	0.147171655730816	0.264626655898641	0.279353708769097	0.186478574657492	0.079780521467089	0.0154105109186023	0.00685378728680091	0.0322043490825901	0.0473948842513461	0.0404254331498681	0.0266187774757249	0.019647462055119	0.0249950412840264	0.0340905413323222	0.0320178022497356	0.0205300960995639	0.0117960741653536	0.0110293047954807	0.0168519474725068	0.0200285277504495	0.0130243285971754	0.0052484881131663	0.009807666721853	0.0234972800561377	0.0359891215397173	0.0380058937002601	0.0245530387553013	0.00725350987208638	7.50233295077458e-05	0.00707293088543449	0.0260350883165296	0.046971481457846	0.0604228525945354	0.0583908723771451
5	185.639194052508	137.545981643882	75.7888641468651	30.7559431573916	9.06491592071383	1.9631036724678	0.392141413845164	0.191014015575066	0.322256033201567	0.488758558134949	0.530983559963209	0.462292701531573	0.308733410611574	0.163774517309194	0.120263745847104	0.155629704899216	0.205209787514848	0.196520318212955	0.124465116368066	0.0532002784230422	0.0134619707203515	0.0059919593119253	0.0173995573367923	0.022294556988948	0.0149612285388623	0.00561649416623173	0.00152167058117971	0.00570397410142101	0.0128318302727315	0.0126377602784535	0.00605498273217038	0.00114729918280054	0.00109832430755572	0.00543570912912611	0.00858027770065536	0.00495678668253362	0.000235615427999116	0.00296052812265808	0.0113224120542514	0.0201272660553543	0.0241377441212512	0.0184655611126978	0.00922995540999925	0.00540736630213603	0.00952000333737056	0.020366689524773	0.0334542958006263	0.0461774641653815	0.0536774152074404
6	180.748607236123	135.029567217305	75.8669916876473	31.8280834613892	9.86436476071402	2.2715333840151	0.496688137070835	0.271687538473088	0.324407567572711	0.371851174734685	0.373973572245198	0.370428416016579	0.331259702571293	0.248524093614285	0.183385157662932	0.166830048270708	0.174605387271825	0.153788680917936	0.0983538178033659	0.0515519082916454	0.0286466366461942	0.0208380296457986	0.019458201165981	0.0152831042328723	0.00803409695600033	0.00258755860651107	0.000646165816419846	0.0028691452102795	0.00668098989410735	0.0066855558152779	0.00336048949716487	0.000987930078935623	0.00103566029383914	0.0034868719022565	0.00595471624919191	0.0052911183701704	0.00365377742766553	0.00485073422091486	0.00838101377458522	0.0133426821013312	0.0175496374089971	0.0164631199003854	0.0120400077403622	0.00999369732713064	0.0121819153492327	0.0172703986688228	0.0241195442307726	0.0350725929578723	0.0476463982375961
7	173.107310985084	131.470928819489	76.6163564017004	34.0230867318539	11.2728402040676	2.57088842076816	0.29990117236298	0.0733823271026266	0.204485930524626	0.252650847300737	0.244141799923566	0.27319405141587	0.296838861712726	0.248658197828898	0.1716995348724	0.136719249274034	0.139309905661229	0.124437122414173	0.0809655529565708	0.0457669705749514	0.0330648867507773	0.0290721220758383	0.0233202440366066	0.0147897250322055	0.00746594034879576	0.0039547588151355	0.00334751786514094	0.00459187660510131	0.00613471503801571	0.00563270570122534	0.00358859347213306	0.00233553987596023	0.00269577193439131	0.00458568516343858	0.00693697788835636	0.00798530972091121	0.00767798540742475	0.00711639255477911	0.00732556929482741	0.00996921192287704	0.0137805343771091	0.0139997275107738	0.0105677741462177	0.0083631153647763	0.00938198362986992	0.0114857510015052	0.014902807544595	0.0244189926241216	0.0378212694124925
8	165.594530720304	128.473180427126	78.4161470801279	37.5284964963604	13.9199161688297	3.79431723991847	0.616534911568481	0.0561134536027423	0.119791935630978	0.148064443676486	0.127046008781301	0.168783287426123	0.224690239467823	0.195036706467904	0.112986589507953	0.0761269742794739	0.0920197426873607	0.0942916890251922	0.0609876125843752	0.0298224175950586	0.0232716128644036	0.0269433453804155	0.0244169289266374	0.0154285663131529	0.00731622662121469	0.00398419766580452	0.00437185108260682	0.00608829950413831	0.00701239174685203	0.00587957124029648	0.00361612183671822	0.00239220289078686	0.00331946973988553	0.00606098973162971	0.009224390833012	0.0109002357168202	0.00992809416951271	0.00698700065206501	0.00496657170099121	0.00679686931683781	0.0105596207828387	0.0106922909591653	0.00664838106205999	0.00370478141286061	0.00400409785924161	0.00465263676525715	0.00648948419368011	0.0149792696778273	0.0265127856441865
9	159.457644919106	126.702298397272	81.3800630165684	42.4191507684298	18.1470495868925	6.49112655552327	2.00234900436056	0.611196314141814	0.254643070700235	0.117471674300475	0.0484918468260162	0.0874898107486453	0.158213428118816	0.140622124580798	0.0580397849393387	0.0203682946895299	0.0473328201235928	0.0666119737473095	0.0430939332761028	0.0129297014601384	0.0084599008046582	0.0190572694345565	0.0226342086242218	0.0152091009761619	0.00591356224255929	0.00181954548928803	0.00310575511174812	0.00625324730429659	0.00770606647415011	0.00606033420617207	0.00285151772814223	0.00109819653958301	0.0026633222576582	0.00696244915734984	0.0115053719451095	0.0132956559613419	0.0106735580465885	0.00522851308767987	0.00172564655075258	0.00360881937040495	0.00783781585817419	0.008082983503076	0.00387356173370899	0.000713918344847964	0.000612854553218669	0.000655746323166053	0.00213031984821607	0.00970873473232201	0.017958145065585
10	154.916088881894	126.04696093703	84.9583725407587	47.8266644235001	23.0130263129607	9.90301225381748	4.03641819807861	1.61043903384758	0.600919739510622	0.160270349052869	0.00733747342275617	0.0419795338907978	0.123734683863614	0.119000159974786	0.0419379249264108	0.000215383540553291	0.0253697523316627	0.0521772016740408	0.0369310354832725	0.00756376159696261	0.00103098030925231	0.0134856255175362	0.0213147465558757	0.0158468501313165	0.00556748601529891	0.000179223202827466	0.0016868976380262	0.00606328863288431	0.00831844929130008	0.00638870827306903	0.00226725485071683	3.7475679586451e-06	0.00223341816201389	0.00813773069332779	0.0140748291355789	0.0159024730589948	0.0118168381242391	0.00453477868094829	0.000115850507068663	0.00208477158710218	0.00674486972117146	0.00757133707923782	0.00393363261373883	0.000723238229190874	1.7308513860959e-05	0.00011927712073422	0.00248665076259353	0.00950109285980161	0.0144815616734259
11	151.685127875632	125.960328878136	88.2446855680048	52.4884964428775	27.0978574239538	12.7686601709488	5.89598574973269	2.74509076107607	1.18645276302145	0.389804833226348	0.0750241738514634	0.0619045101498003	0.139739208867474	0.14916599133202	0.0846412172202152	0.0366050566898136	0.0447579531855724	0.0637606510268489	0.051680714059766	0.0238181314690559	0.0125608803539085	0.0201285325240379	0.0268481534564053	0.0218467707301219	0.0109398605476345	0.00399476125131331	0.0043360011661468	0.00839963031526654	0.0107472156477474	0.00882470147038629	0.00461437974775648	0.00253047554975173	0.00549721167687527	0.012523110212871	0.0193783683469266	0.0214077009567324	0.0168465705045405	0.00887196756184571	0.00376597150196311	0.00495995751982038	0.00906875794008618	0.0100275646160039	0.00650946634160465	0.00223418890177506	0.000164347429531157	0.000965168648699751	0.00578983766900202	0.0137642303266537	0.0178091511063963
12	149.487597459582	126.126858170039	90.8653681791764	55.8957330702869	29.7344507376215	14.3383723893716	6.93966741161311	3.7004277198844	2.07149569462517	1.06902764452984	0.506622680538107	0.308426507772995	0.294202466381922	0.284430466264786	0.225706721164738	0.165759654861851	0.141401907910034	0.132769048902254	0.110685018097454	0.0793370878586014	0.0591478943041079	0.0541182273398889	0.0515992990278679	0.0424157350485034	0.029409167865676	0.0199313638800045	0.0171185616135894	0.018451540282683	0.0194220234112852	0.0176656789691354	0.0146241212996794	0.0138811270269445	0.0177833767012799	0.0252797057399112	0.0324705229377604	0.0350846608857182	0.0314134699981191	0.0240524638687945	0.0183120406613598	0.0173483543891059	0.0188148070001309	0.0176280939017272	0.0118421517574044	0.00445921393463097	0.000244576184610697	0.00263346684858066	0.0122608908520707	0.0252071320031283	0.0342967434762788
13	148.475443049038	126.967357301712	93.4926324421241	58.7596328647057	31.3812079224444	14.5920636463288	6.68299073272314	3.83950044220921	2.85712847202235	2.19958923097834	1.58293342462485	1.1302230290727	0.876331172669911	0.730569375627249	0.611154190914566	0.503328575717094	0.418048576836952	0.350650437647265	0.288288455697474	0.230130362384936	0.183982854108867	0.151376719727877	0.125570608197697	0.100988361224521	0.0784082812774471	0.0614671053484476	0.051626974020745	0.0470298508494634	0.0445665285563307	0.042405219549213	0.041053452121739	0.0423611725007614	0.0474323321941789	0.0552450381499705	0.0629001927554305	0.0670877802962175	0.0660110283038524	0.0607647679805963	0.0545986095804682	0.0497824138158584	0.0450248777054408	0.0368843590728586	0.0242032401593714	0.010854551475434	0.0040519780776887	0.00982010232366594	0.028817114686808	0.0553572017652962	0.0816043660522716
14	149.376834910541	129.699062207156	97.7914173355986	62.9243268457794	33.6525491419852	14.4876296421917	5.18298191371328	2.46900070672598	2.61806962590296	3.17378562004005	3.25111092446065	2.91168403192069	2.44635773522299	2.02507185118758	1.68073567406196	1.3972684096141	1.15899581445794	0.955765126729417	0.780561345557638	0.630694347997481	0.505934800538989	0.404247996494443	0.321313909999685	0.253637191962588	0.20014608330491	0.160644793341727	0.133813983627862	0.116930607214845	0.10695118054806	0.101685547938256	0.100245211436011	0.10259601847677	0.108643326135406	0.117523356710596	0.127411810366472	0.135808974095917	0.140319121766743	0.139662062211076	0.133920217423583	0.123404629682892	0.10744806478925	0.0853042564462749	0.059152073869111	0.0362490862461626	0.0272906311559815	0.0412345890792288	0.0801454302966126	0.138178160580638	0.205895591926319
15	153.404909906895	136.172150695971	106.274944486602	71.4164893091943	39.7669108992503	16.937068662004	4.47965958998286	0.423865351198719	1.15663118964672	3.3726232143004	5.12659948350916	5.83373231269398	5.69454997022461	5.1147322179976	4.40068307639252	3.70497183479052	3.07922891761005	2.53163579587577	2.05817283599394	1.65352356191961	1.31273941849246	1.03063445463262	0.801787913376188	0.621014161372955	0.483234086585644	0.382777355448305	0.313066528590766	0.267145165289527	0.238627896996359	0.222466823420213	0.215262696501746	0.215140129517883	0.221297899707024	0.233296036812357	0.250119800142478	0.269305186807392	0.286724686195773	0.297376155535892	0.296707348152498	0.281711590797663	0.251798296292216	0.210105089397253	0.165130438117953	0.131032486526493	0.124805253465626	0.160637687699136	0.244392452245952	0.371740280290956	0.531118949559158
16	162.053377962444	148.661545302606	122.191159487716	88.5581754227049	55.0495323783652	27.8826597215852	10.3786379497937	2.48459854548542	1.65841041119688	4.45862702399339	7.97039536107952	10.5084681294813	11.5701380604473	11.3798962438267	10.4102122247095	9.08591265098226	7.68494410521112	6.3535655551774	5.155214636914	4.11128196671627	3.22448901583006	2.48946901672913	1.89670490448836	1.43364164885653	1.08490419232773	0.832707360267932	0.657972989236044	0.542031495460889	0.468377696615052	0.423992848441342	0.400018748110496	0.391737789987989	0.397787378731	0.418514154811338	0.453625965503037	0.499852902486225	0.549753261332708	0.592533720706186	0.616809440156093	0.614346522059324	0.583635306587445	0.532412699084857	0.478359855471406	0.447144680373142	0.467443791049194	0.56391274214826	0.750540776845241	1.02713581905623	1.38024811868861
17	176.724716518914	169.422721718375	149.020454703537	119.444846271003	86.5104838025464	56.2331763134395	33.1284442177808	19.143956451213	13.5910729758657	13.9726718368123	17.2182784601866	20.7505803397424	23.026740413848	23.5351407673505	22.4658794813161	20.3185380618702	17.6155460364213	14.7637987985456	12.0273561145884	9.55389973976154	7.41285858360376	5.62580103618662	4.18536773756697	3.06574815844848	2.22881283139197	1.62883445815331	1.21712663165341	0.9466948786692	0.776390800559132	0.673997868116969	0.617851174435781	0.596729890711695	0.607841131279571	0.652958137197647	0.733372767890047	0.845111561041603	0.976302026723229	1.10813186015734	1.21953058180106	1.29417503502167	1.32747722426295	1.33120619056574	1.33412602481931	1.37811671799396	1.51042586819705	1.77379788698533	2.19695563805168	2.78789379369005	3.53150599640423
18	198.01466151863	199.718777984797	189.164876349635	168.234464146938	140.759422097388	111.605973866159	85.4319110564204	65.5260475968338	53.1394172625591	47.5199625023913	46.5577148838075	47.7056732590706	48.7898731055827	48.4588219635675	46.2361546520698	42.3035736479251	37.1921550067956	31.5175417744934	25.8168602095744	20.4823585716275	15.7580293530192	11.7647316499058	8.53136263015516	6.02229431935668	4.15928675488909	2.8392119844529	1.94907087929544	1.37887794888815	1.03216633962548	0.833478192202471	0.732168298499415	0.702023318155869	0.736606277930926	0.84099585334939	1.02166481076385	1.27724045482427	1.5931697917158	1.94239837981175	2.29219072383182	2.61495988108632	2.8994578287011	3.15855118235775	3.43099769522683	3.7765074793761	4.26516090997257	4.96347429513204	5.91992889603471	7.15269098982086	8.64166689575028
19	224.630457908	238.323938738232	241.880629734457	235.330085786547	220.282741131386	199.654133546	177.018839928956	155.752449401048	138.236869329451	125.40474236926	116.764204970977	110.843994454519	105.840666728008	100.210516553627	93.0274668800555	84.0609689834778	73.6397897282187	62.4164341714041	51.1350833485826	40.4623298525623	30.8954613549154	22.734859600158	16.0974596430569	10.9507694542866	7.15393347130535	4.49863852143334	2.74648788692746	1.66109506035117	1.03356436678971	0.70008628692667	0.550579289368089	0.527904704249938	0.618275405063793	0.835009526142663	1.19939699907555	1.72350669500745	2.39957322061481	3.1988482000401	4.07987217527382	5.00306669601318	5.94657419424088	6.91811628641052	7.95917289219036	9.14017261550487	10.5476387990659	12.2657476795375	14.3554750823724	16.8347133575973	19.6626694080909
20	252.313919280499	280.062563170496	301.24735875732	314.514213785348	319.403351222427	316.488553871619	307.272236933923	293.818100624718	278.218776477663	262.081299251056	246.214374541776	230.614286808043	214.719101475449	197.800512661219	179.333198066574	159.2229162411	137.852377558767	115.975806929933	94.5321506787692	74.4492455870903	56.4896325665535	41.1601521532056	28.6843966471952	19.0242386553262	11.9328399848335	7.02312364193185	3.83923847928131	1.92202002707128	0.86216932347057	0.336975403581358	0.128331777301527	0.121924675459862	0.289932178638707	0.662140733344318	1.29247074357472	2.22873074894799	3.49238564780165	5.07219845187049	6.93153201014023	9.02519576166137	11.3193171573565	13.8075038090149	16.5183006868363	19.511680944581	22.8649614363047	26.6504670147051	30.9084561880427	35.6195856406777	40.6817620871193
21	273.60815120958	315.532580996005	355.722169882902	392.097106726148	422.640988434396	445.711463817651	460.297512822594	466.12406920458	463.565988531462	453.416400894255	436.614255432343	414.042014508406	386.458304933187	354.560790688345	319.118246361281	281.091310975862	241.679777491972	202.274031948657	164.32789163309	129.194363174723	97.9703836565721	71.3859453863427	49.7554300567102	32.9919193392971	20.6729753172315	12.1399712450967	6.61155751192698	3.29362454756535	1.47170516131218	0.576186864180169	0.215485086784599	0.177193679486267	0.401881060318982	0.938136966981038	1.88999104962936	3.36822020931816	5.45499305334025	8.18709999657876	11.5577634431692	15.5322295461614	20.0693802014144	25.1411257070692	30.7430607543087	36.8928204570415	43.6156732949856	50.9194506039265	58.7628187944291	67.0223574888035	75.4650353240132
22	279.491996152165	333.303077495419	390.920184515334	450.212388774666	508.310632035536	561.898006122605	607.623795815976	642.534812723609	664.419375715244	671.999900223667	664.967125168943	643.895510061042	610.097946473358	565.467979053229	512.332076741267	453.310011420208	391.169715107111	328.666292199395	268.367572843113	212.482218480086	162.714207689899	120.166899949123	85.3120181938047	58.0272048988761	37.6940016851653	23.338963226031	13.795556522109	7.86370314634004	4.44666448489017	2.65042722916688	1.83771026041303	1.63613081629297	1.9069533861463	2.68626307393808	4.11351176187623	6.36259360586846	9.5878347769369	13.8921441052447	19.318340684138	25.8589574266923	33.4760257769715	42.121205628349	51.7479932203631	62.3107993870432	73.7494007138425	85.9608061405115	98.7635381949029	111.861578635632	124.816668361445
23	263.299012992923	324.931086710916	395.894130582327	474.504617241349	557.696228722679	641.188850188286	719.904745235719	788.554854408088	842.27846089419	877.215197059189	890.916261142132	882.547728363298	852.885693847885	804.137566061888	739.641027556597	663.49426755165	580.164218460823	494.109830431789	409.448617292567	329.687728550179	257.534773049633	194.797250967096	142.372035237484	100.318112367393	67.9977386559109	44.2646030732113	27.673677521561	16.6868624985108	9.8513633057627	5.93344174568183	3.99784362347995	3.43163778042959	3.91918731355047	5.38134108797536	7.89571099432146	11.615478254226	16.7014930994267	23.2771143266917	31.408521202357	41.1067112121809	52.342575439841	65.0642993477308	79.2070850618988	94.6883202193181	111.385863655832	129.102012506329	147.52004852244	166.163372753184	184.368679278754
24	225.785694723949	291.088494062008	370.520124647881	463.033098593271	565.773159644978	674.117007364606	782.018465769104	882.620247756768	969.029493934356	1035.12204715604	1076.24011572795	1089.67744749595	1074.89436258571	1033.45777637028	968.746145105561	885.488381525662	789.217188733081	685.713472696548	580.504493436452	478.459554835055	383.507626552051	298.48404460023	225.099564487801	164.014753007597	114.995753422259	77.1235288905365	49.0275598326169	29.1164847960458	15.7821138434758	7.5592185325167	3.23090235336969	1.87736717627892	2.873562589525	5.84753619764179	10.6153745386077	17.1097701371897	25.3172544918488	35.2343881462321	46.8467126437237	60.127516668594	75.0480322404457	91.5878303640716	109.734548914955	129.465473789396	150.70900341218	173.29030559383	196.871077395451	220.897018592241	244.567640291982
25	178.570123005883	245.236265755447	329.52475748323	430.882340411678	546.756474069454	672.553031652252	801.91072266392	927.271504193895	1040.66546552711	1134.58530833918	1202.8098748113	1241.05057754432	1247.33345795887	1222.0817677401	1167.9164629828	1089.23379899353	991.643748282741	881.358877209753	764.613604087762	647.173949346387	533.974026672903	428.892633454726	334.664581500453	252.908203978974	184.242709812772	128.465878851136	84.7629127416844	51.9200921391309	28.5214750668288	13.1126262954535	4.32180670427996	0.935678241124911	1.93282076668126	6.48354930933703	13.9279734953568	23.74537493324	35.5265149903588	48.9566308771741	63.811408835049	79.9624038658101	97.3836900136887	116.149285371347	136.41184770635	158.35720505247	182.13555496241	207.777109030042	235.105842882337	263.668349387881	292.694703038143
26	143.014697762715	211.57715176895	299.533529018921	406.453335528217	529.925090197307	665.505384357192	806.955374816392	946.751256009368	1076.80308934053	1189.27649007199	1277.39328683861	1336.09397272309	1362.47380472582	1355.94783789215	1318.14743369701	1252.59169575578	1164.20461579917	1058.75945850811	942.327256001012	820.790418022882	699.460906482911	582.820386091383	474.381058616089	376.652511648627	291.192217229934	218.714536617287	159.233943674659	112.221355130622	76.7568767669307	51.6671855383801	35.6406773034611	27.3180754012589	25.3601116066493	28.496828031199	35.5646613286658	45.5374837828088	57.5561182768066	70.9577802007517	85.303089706144	100.39473170207	116.279625218281	133.226510912395	151.673580378321	172.145850492464	195.148422312915	221.048070352057	249.960207210369	281.659919702505	315.533898509065
27	143.728734647421	216.935155243702	309.33971362399	420.210989285996	547.029461237026	685.485109243333	829.711159301933	972.738220958009	1107.11377538626	1225.60214499816	1321.86627745584	1391.03763619148	1430.10247035898	1438.06618607754	1415.89474085783	1366.26515936905	1293.18049011322	1201.51487517791	1096.55220263059	983.569935176424	867.502421815775	752.699663835651	642.781584036457	540.576380895477	448.125134151791	366.732944306273	297.048379728478	239.156536131715	192.675388902825	156.849436954169	130.638305314128	112.800650755528	101.975230549718	96.7612957560751	95.7996064795174	97.8535112335462	101.887021580781	107.134161706929	113.151740615071	119.846781771202	127.47072263385	136.575418844354	147.930746290152	162.409479029543	180.851028208527	203.920299168094	231.980262049683	264.996183443883	302.485800643392
28	198.992273104341	279.813495208646	377.640630695578	491.139511191118	617.508878607142	752.551800045475	890.923130808763	1026.53217901527	1153.05340127283	1264.47925355568	1355.64218440316	1422.63858795313	1463.1048591823	1476.32060261479	1463.14123788562	1425.78636834786	1367.52716987996	1292.32355994569	1204.46009047388	1108.22030820121	1007.62579524065	906.251531309026	807.116382140353	712.638212371197	624.638038019286	544.376516519912	472.608029319256	409.641464672291	355.40137856478	309.487506263702	271.233892014737	239.770762085561	214.092520132747	193.13397699548	175.854451961534	161.326213078123	148.820524793415	137.882072353026	128.381409246896	120.535806476016	114.891624949453	112.265832907526	113.649892373895	120.084982665619	132.52234150081	151.685433757517	177.951095718085	211.264625474083	251.099382613885
29	312.380010261595	401.654609312032	503.975159199785	617.322701697302	738.604775607995	863.793766978615	988.182492364298	1106.73296614804	1214.47880666466	1306.9322529947	1380.44527263997	1432.48110002889	1461.76640628791	1468.31242316348	1453.31225042288	1418.93784660039	1368.07120968442	1304.00865060815	1230.17492688669	1149.87664179067	1066.11381036821	981.457160483453	897.98861392007	817.294899643779	740.500049273785	668.321562646827	601.136721834927	539.048980045033	481.948571701557	429.565573153007	381.516867683778	337.35035792732	296.590120074944	258.785080534819	223.56154848042	190.677101025371	160.070566815738	131.90087966453	106.566947288648	84.7017219036439	67.1363490396819	54.8342248824278	48.799325337056	49.9674329132426	59.0920531300332	76.6382609292125	102.697175523736	136.931352365914	178.557576562505
30	469.570370388964	564.443179042602	667.114699154013	775.017828891253	884.920211077277	993.102661963205	1095.60434111013	1188.51099009006	1268.25495815026	1331.89257242615	1377.32643902947	1403.44725610414	1410.18052060501	1398.43625648412	1369.97241143408	1327.19282660147	1272.90717618236	1210.08228918748	1141.61194921043	1070.12650240783	997.855749239892	926.550166670063	857.457869806801	791.348869423055	728.574630353729	669.149730001202	612.843221587379	559.269547400842	507.971849431849	458.493639699449	410.437485157906	363.511265391429	317.563502379141	272.609263949503	228.847407545999	186.66879722002	146.654007134474	109.558325187443	76.2819023284384	47.8237988184236	25.2203871810238	9.47080307371718	1.45445678263671	1.84754071731341	11.0465631117743	29.1069390208507	55.7035355612025	90.117986520173	131.254921887744
31	642.379992632058	736.393030818975	832.369718201463	927.484149848687	1018.61969127945	1102.55599481311	1176.18425183671	1236.73032567301	1281.96283165303	1310.36367963798	1321.24216048528	1314.77990227376	1292.00204106033	1254.67853943386	1205.16746088335	1146.2180432832	1080.7548391306	1011.66470318972	941.606197396165	872.856644102203	807.206446191893	745.904337549291	689.651767510286	638.64027609868	592.62281784785	551.008593940469	512.970879224116	477.558259355273	443.801242563752	410.808017426436	377.844902111639	344.398581937177	310.218476682045	275.338526121704	240.078409858815	205.024841211272	170.994212961822	138.978612728101	110.078097294313	85.423075256434	66.0915815945287	53.0269721418332	46.961943633653	48.3546526596601	57.3419968325704	73.7138686567262	96.9105352986432	126.043450627292	159.938011614056
32	799.575681533064	884.727564011979	966.297261956195	1041.55128722591	1107.77127076973	1162.42310942639	1203.32819411173	1228.82113148744	1237.87857772848	1230.205893424	1206.27212348019	1167.28885877158	1115.13419918413	1052.22856493901	981.373774341832	905.570044053491	827.827027607358	750.984620485302	677.557225234774	609.611900432547	548.686849845216	495.752603234554	451.214488729523	414.951952812711	386.388133993553	364.581863416699	348.333844812117	336.298975579176	327.097407176685	319.417827731931	312.107457759337	304.24431828425	295.188449670904	284.609950235506	272.49299111144	259.116350785209	245.012462582696	230.908398635805	217.653502656905	206.139388157347	197.218600648311	191.628298371132	189.924793285809	192.433746731905	199.219346337231	210.07408169316	224.529000972664	241.882779691892	261.246730979106
33	920.75410758376	990.875354385167	1053.05678353195	1104.96293589749	1144.48502596543	1169.87460770289	1179.86416390172	1173.76403852834	1151.52659621282	1113.77101005281	1061.76540050362	997.3668073683	922.923238186833	841.145358681974	754.957893448097	667.342222789166	581.181881685208	499.121738894522	423.449753351257	356.007672070754	298.134200478857	250.641386788545	213.822502648272	187.487765327737	171.022917647679	163.464946732854	163.588992997739	170.000648454905	181.228236899459	195.810202223602	212.37334263318	229.698300981996	246.769472378613	262.807351364722	277.282334637346	289.910114092151	300.629989974727	309.568614540382	316.992722430466	323.255186161093	328.739142705314	333.804902094452	338.743864253511	343.742796377586	348.860680587884	354.019090533475	359.005866049656	363.49087391153	367.051965206448
34	1006.04513873354	1059.70608968954	1102.86612644277	1133.75132502895	1150.92113985684	1153.360171352	1140.55077831073	1112.52036101134	1069.85889944184	1013.70458485993	945.697910486807	867.907125045953	782.73023002439	692.78047560201	600.763400554878	509.353773484645	421.080329236251	338.225052099526	262.742109551482	196.199608023121	139.745360116803	94.0960347082976	59.547572113815	36.0036835484405	23.0186427964404	19.8503790783611	25.5200073891608	38.8742767094829	58.6478692031951	83.5229579263837	112.183873648121	143.365126893966	175.891393736336	208.708435493209	240.904317642467	271.720743329389	300.554820234836	326.952108522415	350.592302635893	371.269320493196	388.867853139886	403.338526848298	414.6737368494	422.885948557639	427.989878250856	429.989528768714	428.870637687163	424.598752573219	417.122909758593
35	1074.89605340569	1116.03931363893	1145.99124232912	1163.53570656817	1167.80663883742	1158.34235015137	1135.12094400328	1098.57388407465	1049.57629246246	989.414248131584	919.731056244465	842.456000692459	759.720321482624	673.765955942098	586.852876945204	501.170639079301	418.759050126243	341.441817600976	270.775713434338	208.016408313298	154.10080287171	109.644556328008	74.9526774302532	50.0405442520774	34.6625567172213	28.3457542027602	30.4260744532542	40.0853975492204	56.3880179943163	78.3156413827599	104.800355971712	134.755258990813	167.102525729675	200.798721648084	234.857112752458	268.36666981023	300.507425111249	330.561852625996	357.922015638618	382.092358815052	402.688202506988	419.430208579748	432.135310853227	440.70482329761	445.110642877359	445.380641449135	441.584482619846	433.821192442052	422.209839912778
36	1153.35622293862	1189.13366482123	1214.43462032894	1228.47822028783	1230.79389166552	1221.24880891364	1200.05984443297	1167.788992906	1125.32235632442	1073.83390412592	1014.73626410271	949.621658685904	880.196698679008	808.215029452016	735.411772471197	663.443332367602	593.835494435481	527.941894894031	466.914000056123	411.682781094162	362.951413382915	321.197641948469	286.68399072968	259.473776309761	239.450908511152	226.341684849772	219.737156174183	219.115087595381	223.860990711558	233.288096365373	246.65642333511	263.191249538437	282.10130299063	302.596875491573	323.907855533432	345.301422209036	366.09888745609	385.690966137171	403.550630685564	419.242695687856	432.429389628951	442.871402707416	450.424233476115	455.030063261065	456.705826851266	455.528576087914	451.619602945616	445.129055525204	436.222904733863
37	1255.87587457526	1292.55377161574	1320.03458456314	1337.80134923954	1345.58710919101	1343.38702644556	1331.45906545872	1310.31311528034	1280.68914564541	1243.52568881957	1199.9205419772	1151.08604322412	1098.301549332	1042.86581299972	986.051819643269	929.066315895082	873.015779850511	818.879996619687	767.493770745855	719.536690723751	675.530317053365	635.841740406926	600.692181727152	570.169194392454	544.241074073818	522.77226132865	505.538798327254	492.24322872723	482.52866024244	475.991997903088	472.19656615524	470.68444648413	470.988856124512	472.646790286976	475.211966980507	478.267882690561	481.440548118976	484.410266534261	486.921679869202	488.791267985705	489.911560956949	490.251515053698	489.852797826682	488.822099932005	487.32000356345	485.547344412913	483.730357919262	482.106155210011	480.910190671393
38	1372.20846640403	1411.25474210119	1442.06943453175	1464.25020948029	1477.59259992281	1482.09608134515	1477.96207842237	1465.58400310768	1445.52987776994	1418.51851578602	1385.39058416701	1347.07613168706	1304.56031256679	1258.84906058403	1210.93637264533	1161.77465595759	1112.24929997513	1063.15828152893	1015.19723166217	968.950019489101	924.884573340316	883.353388571893	844.597982747131	808.756460921448	775.873344857724	745.910889087731	718.761234941201	694.258916851749	672.193407097493	652.321540395883	634.379777326713	618.096330906193	603.203187545625	589.44800474332	576.605774204882	564.490018554555	552.963164770962	541.945631895575	531.423106770333	521.451477318624	512.158958859711	503.745087022678	496.476453403277	490.679310511293	486.729446516583	485.03999836561	486.048102474952	490.201445279106	497.945846162981
39	1471.12660258979	1508.26812226412	1537.37435439089	1558.0887411761	1570.22351739545	1573.76498904009	1568.87283023856	1555.87341799027	1535.24751179303	1507.6128549321	1473.7025088901	1434.33991745637	1390.41182181886	1342.84020599266	1292.55444224173	1240.46473265146	1187.43781431443	1134.27572406662	1081.69821926154	1030.32923970513	980.687588206941	933.181817031882	888.10914566904	845.658108756725	805.91454449966	768.870482143685	734.435467104773	702.44986657433	672.699717735695	644.932705826457	618.874881940982	594.247744619158	570.785311770409	548.250800488514	526.452515181312	505.25852521308	484.609699766158	464.530668326533	445.138297878411	426.647328436446	409.372889863166	393.729734228686	380.228154492457	369.466713440002	362.122064873655	358.936298277057	360.702364160037	368.248226605344	382.42043127082
40	1522.85990994832	1551.2122844666	1571.14289641589	1582.35848959027	1584.72624748595	1578.2793360834	1563.21744276282	1539.90219617202	1508.84755687323	1470.70547169303	1426.24727567177	1376.34149490114	1321.92884325576	1263.99530981994	1203.54429762925	1141.56879650191	1079.02455389863	1016.80515076906	955.719798909356	896.474558547191	839.657536637263	785.728474966576	735.012979725391	687.70148716875	643.852908903031	603.402759574823	566.175442517474	531.900257308337	500.230598350161	470.765735960533	443.074511058918	416.720231243295	391.286029753708	366.399939603828	341.758943297227	317.151284430408	292.476371481468	267.761666292588	243.176029765298	219.039093937504	195.826340802599	174.169690834822	154.853534062725	138.80626868451	127.087541058769	120.871500638457	121.426488495781	130.091663685528	148.251134166073
41	1524.8774896061	1539.8958073084	1546.08044538013	1543.25185457196	1531.39018694767	1510.64000527952	1481.31044400281	1443.87064451622	1398.94045207101	1347.27653225666	1289.75423513631	1227.3456972914	1161.09481954181	1092.0898846472	1021.43467949305	950.219055884017	879.489900188962	810.223483213476	743.300127780414	679.482063952593	619.395243315892	563.515758075555	512.16136265649	465.48843049177	423.494502636645	386.026403870115	352.793722130271	323.387274326487	297.30202121822	273.963751015884	252.758729825624	233.065420430865	214.287301742855	195.88578124554	177.41218269718	158.537811131248	139.08114585179	119.03128784536	98.5668882677253	78.0699061588065	58.1336824629775	39.5649694969113	23.3797156155748	10.7925692296553	3.20022979524783	2.15893139169607	9.35649284638863	26.5795033823967	55.676331409945
42	1509.73745390917	1512.09350224946	1505.5656780986	1490.10000657567	1465.79648016415	1432.91209314916	1391.85981045319	1343.2033103025	1287.64747465893	1226.02474370132	1159.27759571285	1088.43755607774	1014.60127316337	938.904319248997	862.493476314221	786.498344965814	712.003166395491	640.019769314692	571.46254467713	507.126310208873	447.667855043049	393.591853997967	345.241714243038	302.795768256078	266.269060916869	235.520800787591	210.267362030926	190.100540166795	174.51058812396	162.913394736296	154.681021467244	149.174689602847	145.779213536211	143.937809267916	143.186173058888	143.184724428677	143.747940452709	144.869773583543	146.744241012647	149.7803970002	154.611046935641	162.094728797709	173.310669300885	189.546613144091	212.279619039359	243.150110202232	283.929654484151	336.483125357631	402.726054976746
43	1528.98642423368	1523.42360830395	1509.16739054202	1486.22585629237	1454.74567831599	1415.01411748201	1367.45772362062	1312.63762474764	1251.24139463158	1184.07159639448	1112.03120993747	1036.10625959791	957.346061578752	876.841604358998	795.702655690459	715.034253439306	635.913281453162	559.365853459512	486.346226093375	417.717935696794	354.237802589137	296.543372031686	245.144264941282	200.417796218806	162.609087772883	131.835761000332	108.097144194696	91.2877789957149	81.214861635592	77.6191144387705	80.1984556527472	88.633725722087	102.615639531856	121.872070236467	146.194733566289	175.464333605177	209.673252665551	248.944918809388	293.549063585419	343.912187585324	400.622679544355	464.430182271846	536.238961429104	617.095206336982	708.168370530066	810.726838450956	926.108378262974	1055.686004171	1200.83002009623
44	1634.91856451631	1627.82970263422	1612.14491212227	1587.8345881471	1554.98750775225	1513.81353332763	1464.64397647262	1407.92954212956	1344.23583907596	1274.23651255355	1198.70412576543	1118.49898681114	1034.55618389836	947.871151923581	859.484145414409	770.464034231224	681.891867484876	594.844666358413	510.379906884617	429.521138684884	353.245155211195	282.471085698526	218.051719928681	160.76730565513	111.321977252954	70.342885368814	38.3820039216962	15.9204958566107	3.37542582580432	1.10851973132757	9.43659097845029	28.6431843194696	58.9909329492638	100.734085265744	154.130636144606	219.453494842049	297.000138256721	387.100234134531	490.120773121519	606.468319967658	736.588080679057	880.959581503941	1040.08886437026	1214.49721847129	1404.70658557702	1611.22189366102	1834.51068588999	2074.98051634801	2332.95467670009
45	1893.51635456612	1894.81943100706	1887.74917283466	1872.19312675825	1848.1397687399	1815.68306620853	1775.02555126645	1726.47982137892	1670.46841947166	1607.52208284702	1538.27638874516	1463.46686252623	1383.9226511079	1300.55889824217	1214.36798829822	1126.40985037631	1037.80153389594	949.706279549465	863.322315171461	779.871604369697	700.588766676148	626.710371755142	559.464787361012	500.062732033361	449.688649946305	409.492988079292	380.585416299311	364.028990497088	360.835219121575	371.95995583037	398.300006988496	440.690313766005	499.901545807333	576.63792786558	671.535113157879	785.157917969319	917.997741375977	1070.46951172418	1242.90802723214	1435.5635910109	1648.59687989521	1882.07303044824	2135.95497287142	2410.09609267114	2704.23234907147	3017.97402653734	3350.79733963012	3702.036150081	4070.87408689987
46	2421.2394513636	2450.94228766391	2473.61014478482	2489.09353310242	2497.32910331916	2498.34532919739	2492.26723067405	2479.32003940173	2459.83172502923	2434.23431850615	2403.0639879301	2366.95984246973	2326.66146019342	2283.0051557018	2236.91902280959	2189.41680567924	2141.59066835421	2094.60294720832	2049.67698312819	2008.08714006565	1971.1481238145	1940.20371944798	1916.61506786133	1901.74860144515	1896.9637562994	1903.60057388513	1922.96729895945	1956.3280734486	2004.89081801106	2069.79538485951	2152.10205736883	2252.78046449078	2372.69897136815	2512.61460208036	2673.16354636673	2854.85229959342	3058.04948419305	3282.97840125934	3529.7103627802	3798.15885791192	4088.07461043106	4399.04158867798	4730.47403350884	5081.61457354836	5451.53349991723	5839.1292741344	6243.13034262906	6662.09832884588	7094.43266895876
47	3375.18877304887	3465.49582467212	3552.03459096664	3634.68135888249	3713.37835233629	3788.13859380033	3859.05008246913	3926.27919783978	3990.07324568286	4050.76207307734	4108.75869028426	4164.55884956078	4218.73954436359	4271.95640653707	4324.93999378811	4378.49097477441	4433.47423422787	4490.81193545699	4551.47559208855	4616.47721479819	4686.85961184013	4763.68593423684	4848.02856737493	4940.9574803412	5043.52815252203	5156.76920370166	5281.6698590824	5419.16738428626	5570.1346274829	5735.36780634008	5915.57467654808	6111.36321627833	6323.23095716233	6551.55508728994	6796.58344540308	7058.42651798287	7337.05054237528	7632.27180955509	7943.75224967143	8270.99637222957	8613.34962072156	8969.99818880305	9339.97033180165	9722.13919351903	10115.2271540363	10517.8116896438	10928.3327211876	11345.1014121666	11766.3103629323
48	4843.96072851093	5027.94005735344	5212.82478100444	5398.5026419089	5584.89718101677	5771.97052853804	5959.72573126326	6148.20855638461	6337.50871702668	6527.7604710797	6719.14255234869	6911.87740139815	7106.2296726697	7302.50400435053	7501.04204792716	7702.21876521307	7906.43801172185	8114.12743639259	8325.73273868292	8541.71133474546	8762.52549461916	8988.63502192602	9220.48955630303	9458.52058657036	9703.13326930157	9954.6981529045	10213.5429114406	10479.9441951293	10754.1197057442	11036.2206048785	11326.3243613248	11624.4281405928	11930.4428349187	12244.1878260476	12565.3865656896	12893.6630499465	13228.5392543025	13569.4335850958	13915.6603918886	14266.4305729804	14620.8532936319	14977.9388235523	15336.6024870281	15695.6697059016	16053.8821026281	16409.9046180039	16762.3335860379	17109.7056969805	17450.5077688675
49	6704.18873724572	6995.49780309053	7292.01016426564	7593.53421497633	7899.88065474707	8210.8635529342	8526.30120061396	8846.01672375926	9169.83843478788	9497.59990327375	9829.13973081724	10164.3010197108	10502.9305300453	10844.877525202	11189.9923111814	11538.1244808412	11889.1208797508	12242.8233159306	12599.0660411148	12957.6730362724	13318.4551388325	13681.2070533085	14045.7042906999	14411.70008511	14778.9223383743	15147.0706450959	15515.8134512927	15884.7853998403	16253.5849150354	16621.7720769044	16988.8668333592	17354.3475949827	17717.6502531557	18078.1676574738	18435.2495830151	18788.2032120879	19136.2941487006	19478.7479772549	19814.7523699699	20143.459740402	20463.9904332524	20775.436433549	21076.8655713675	21367.3261916177	21645.8522521605	21911.4688077319	22163.1978319123	22400.0643247584	22621.1026497807
50	8583.4842695551	8962.86379697115	9349.59930028429	9743.33773412826	10143.703436566	10550.2986829988	10962.7042543159	11380.4800125367	11803.1654781457	12230.2804044291	12661.3253453614	13095.7822149473	13533.1148373584	13972.7694886938	14414.1754326972	14856.7454542555	15299.8763959427	15742.949704226	16185.3319931854	16626.3756346824	17065.4193848139	17501.7890571826	17934.7982539811	18363.7491661008	18787.9334534361	19206.6332162359	19619.1220677729	20024.6663177435	20422.5262746992	20811.9576744503	21192.2132397978	21562.5443751666	21922.2029977529	22270.4435047104	22606.524873698	22929.7128918598	23239.2825060238	23534.5202846485	23814.7269798451	24079.2201757062	24327.3370072129	24558.4369322095	24771.90453736	24967.1523576651	25143.6236880375	25300.7953646416	25438.1804931938	25555.3311012218	25651.8406913764
51	9994.17025026375	10413.8179611173	10840.2440984675	11272.9319858965	11711.3329072527	12154.8670889606	12602.924825476	13054.8677450544	13510.0302123824	13967.7208640144	14427.2242719757	14887.8027303337	15348.6981589951	15809.1341184662	16268.3179288052	16725.442885507	17179.6905645826	17630.2332086339	18076.2361852725	18516.8605087974	18951.2654156203	19378.6109835206	19798.0607844241	20208.784560028	20609.9609092528	21000.7799761874	21380.4461269157	21748.1806033756	22103.2241422149	22444.8395464739	22772.3141978562	23084.9624973489	23382.1282220325	23663.1867860788	23927.5473941905	24174.6550760785	24403.9925910204	24615.0821920875	24807.4872402786	24980.813659547	25134.7112245603	25268.8746739775	25383.0446430642	25477.0084105841	25550.6004560978	25603.702825048	25636.2453003115	25648.2053802294	25639.60806448
52	10557.812254533	10960.2298485574	11366.8646633655	11777.1127149531	12190.3422159901	12605.8951785137	13023.0891811257	13441.2192947966	13859.5601601989	14277.3682083395	14693.884015135	15108.3347794932	15519.9369134268	15927.8987317549	16331.4232280398	16729.7109225765	17121.9627675127	17507.3830935222	17885.1825819098	18254.5812455816	18614.8114019886	18965.1206209445	19304.774630132	19633.0601611599	19949.2877192034	20252.7942595694	20542.9457549664	20819.1396378283	21080.8071027443	21327.4152548721	21558.4690911644	21773.5133023022	21972.133884408	22153.9595508878	22318.6629361206	22465.9615841681	22595.6187171937	22707.4437798603	22801.2927575959	22877.0682682634	22934.7194284344	22974.2414971244	22995.6753014868	22999.1064505706	22984.6643447987	22952.5209903117	22902.8896287273	22836.0231941712	22752.212610634
53	10172.1474826202	10510.9064214719	10850.7248514555	11191.0141296586	11531.16877654	11870.5683749547	12208.5795906287	12544.5583053176	12877.851852872	13207.801347464	13533.7440923233	13855.0160564911	14170.9544063288	14480.9000778436	14784.2003752999	15080.2115810968	15368.3015615126	15647.8523526473	15918.2627107399	16178.9506110156	16429.3556793062	16668.9415409174	16897.1980715627	17113.6435356657	17317.8265979346	17509.3281948409	17687.7632534789	17852.7822462425	18004.0725708188	18141.3597461641	18264.4084163798	18373.0231557386	18467.0490695155	18546.3721867342	18610.919642445	18660.6596486833	18695.6012548106	18715.7938994944	18721.3267581257	18712.3278909953	18688.963199023	18651.4351952608	18599.981601749	18534.8737825754	18456.4150251718	18364.9386829596	18260.8061934144	18144.4049864571	18016.1462987804
[truncated: 70 more columns]
