# Supplementary material for: Reconstructing spruce budworm outbreak severity: a comparison of paleoecological and tree-ring signals
Source: PLoS One. 2025 Aug 12;20(8):e0329406. doi: 10.1371/journal.pone.0329406 (PMC12342301; doi:10.1371/journal.pone.0329406)
Supplement: S8 Dataset — (ZIP) [file pone.0329406.s008.zip › BoisJoli wavelet data/Percent_defoliation/PD_wavelet_power.txt]

V1	V2	V3	V4	V5	V6	V7	V8	V9	V10	V11	V12	V13	V14	V15	V16	V17	V18	V19	V20	V21	V22	V23	V24	V25	V26	V27	V28	V29	V30	V31	V32	V33	V34	V35	V36	V37	V38	V39	V40	V41	V42	V43	V44	V45	V46	V47	V48	V49	V50
1	5.43315965658666	4.28724941580483	2.73514648285713	1.46849331140432	0.71092921981913	0.34598962577934	0.195317029478614	0.143972094269991	0.133209368006695	0.125758815855644	0.105589614293018	0.0757653898946154	0.0458330815191825	0.0278614704812543	0.0250451483115266	0.0304095772676376	0.0360441575518312	0.0358334232899848	0.0296600309611605	0.0221112194595121	0.0165564168766294	0.0143453287692057	0.0143616000716738	0.0143635518862957	0.0135482003180104	0.0123770019192645	0.0114543150458471	0.0110137561599253	0.0106698736585328	0.00985095101887064	0.00869041187494348	0.00772589975932169	0.00719224699064077	0.0070007750951649	0.00674268932697536	0.00618289030264393	0.00574123513874744	0.0059003697405698	0.00641316333019701	0.00666881883638087	0.00620837295761564	0.00496745639300611	0.00369109235654585	0.00314328339393077	0.00354103487368358	0.00462570736667075	0.00560274756858782	0.00571654118450326	0.00464202246593972
2	7.66534863902301	5.90877088104805	3.57220832189063	1.73787513671035	0.715300608432541	0.276177182775756	0.124301443418252	0.0896458620958074	0.0983928083166049	0.106423088221049	0.0940553501222579	0.0656195568550343	0.033608095929918	0.0142955254289496	0.0131367747670739	0.0218679653487543	0.0306545272881972	0.0317799010640929	0.025091691018588	0.0166535232950542	0.0107902894311121	0.00909048238831125	0.0100669271685843	0.0107516378093772	0.0101560827047088	0.00902667612544456	0.00823249552979725	0.00811316935946908	0.00814043562787111	0.00750048435620337	0.00634971997435604	0.00542010210418103	0.00503659351527458	0.00507963036272877	0.00498209135504215	0.00438995923237299	0.00388672139352488	0.00418291482211572	0.00499627248518003	0.00554499207268451	0.00520297780187943	0.0038264215437414	0.00233708320524189	0.00171748295625046	0.00225930602331422	0.0036845563338007	0.00504978377163996	0.00542938471190146	0.00434667021179522
3	9.67772597233302	7.30081342295589	4.1943276254973	1.8468046795885	0.629835099983849	0.170267536870831	0.0421727706112173	0.0279842335792931	0.0518676204058666	0.0727652223591925	0.0705644423765226	0.0493640287948171	0.0212716931794547	0.00347027401928739	0.00319951105563292	0.0127472311519371	0.0223437769243688	0.0240311463084551	0.0175871556003379	0.00956058900674028	0.00435137906699616	0.00337700879602817	0.00503772428315702	0.0061380301082947	0.00570523293141926	0.00469488292443158	0.00409224462803386	0.00428569449375971	0.00468256155458982	0.00432250450864266	0.00335195178765318	0.00259309447076516	0.00240973270752788	0.0026803697491177	0.00276438452503619	0.00221312998736943	0.00168226339750946	0.00202341805345871	0.00297589295717587	0.00373688070746889	0.00362545488320581	0.00240290920604908	0.000987101762962819	0.000401555959603284	0.000953218202081296	0.00241709061483793	0.00391542285907241	0.0045730904333925	0.00383703539197857
4	11.1239501254553	8.26995910017121	4.58933379925425	1.88603685521757	0.562277319583307	0.113733806084552	0.00974576072314765	0.00248668529943454	0.0240952459098866	0.0449907061232172	0.0484445074688991	0.0366406710088088	0.0171745189056432	0.00320988186497587	0.00217186924432132	0.00893726146264404	0.0160699259786617	0.0169642525487058	0.011324244268499	0.00484481455642253	0.000935830779837054	0.000416208465463773	0.00195566657557895	0.00287813893539922	0.00245490657835522	0.00161647277075976	0.00119312719960933	0.00151786849251402	0.00207020896637397	0.00194433818620961	0.00124672672726201	0.000716337657037253	0.000669774218540409	0.00102336458721379	0.00121626809407505	0.000790925599568257	0.000318723808045906	0.000595588066169455	0.00142691426878268	0.00218550363800779	0.00230797572694264	0.00149102710008183	0.000440482332870378	4.55592558417095e-06	0.00042951635161296	0.00158102720481342	0.00285242704508493	0.0036692855650403	0.00354588993971043
5	11.9436149831497	8.84940411220081	4.87608782186571	1.97876932934552	0.583216632480137	0.126301746544595	0.0252295108789897	0.0122894191070915	0.020733240123139	0.0314456441587012	0.0341623073454466	0.0297428895056048	0.0198632245070852	0.0105368900612601	0.00773750330128512	0.0100128708527559	0.0132027436628391	0.0126436824350665	0.00800781018426869	0.00342278819795706	0.000866113408964893	0.000385509403774358	0.00111944901920392	0.00143438246570155	0.00096257233961348	0.000361352807088812	9.79009182061822e-05	0.000366981072552818	0.000825571566871169	0.000813085532856273	0.000389564191181566	7.38146908027201e-05	7.06637556957378e-05	0.000349721497822875	0.000552036081756241	0.000318908687316539	1.51589752933075e-05	0.000190473828677654	0.000728458938570391	0.00129494376257945	0.00155296904739021	0.00118803334340863	0.000593834908039355	0.000347897983048254	0.000612495949899964	0.00131034773883167	0.00215237536779042	0.00297095586793763	0.00345348612290894
6	12.3204597185208	9.20408942093151	5.17136053962473	2.16951392433964	0.672389738109611	0.154835691322773	0.0338560074073168	0.0185191765788212	0.0221127588742169	0.0253466817236296	0.0254913517901646	0.0252497014937753	0.0225798244551185	0.0169402748451428	0.012500176253138	0.0113717218682245	0.0119017162755173	0.0104827764782644	0.00670414156401275	0.00351395907958711	0.00195265533863546	0.00142039326770035	0.00132633931362561	0.00104175004695377	0.000547632258055435	0.000176377080124246	4.40449308817402e-05	0.000195571011751459	0.000455399729651383	0.000455710958870352	0.000229062763566666	6.73407830265644e-05	7.05942420659854e-05	0.000237677432054966	0.00040589436790265	0.00036066120642606	0.000249054298709956	0.000330643076524289	0.000571279326513722	0.00090948406120624	0.00119624490654987	0.00112218405815378	0.000820689202777802	0.000681205499952507	0.00083036212366818	0.00117721101354912	0.00164407282395329	0.00239067108382778	0.00324774580117256
7	12.5012429909268	9.49439984979541	5.53298230448299	2.45703588205429	0.814087595647998	0.185661140870891	0.021657880349701	0.00529943130148126	0.0147673041142346	0.0182456166408951	0.0176311211104753	0.0197291795533686	0.0214367303050571	0.0179572805738566	0.0123995780112021	0.00987341636228791	0.0100605050809447	0.00898644139025023	0.00584706703399752	0.00330514070642205	0.00238783781797962	0.00209949343135055	0.00168411163948153	0.00106806549847294	0.000539165757499997	0.000285599727921246	0.000241746775514301	0.000331610287850116	0.000443029025948737	0.000406775555964034	0.000259156466214501	0.000168665039842792	0.00019467981917211	0.000331163162213137	0.000500965821209604	0.000576672912373541	0.000554478957086205	0.000513922560750663	0.000529028619764075	0.000719943831180353	0.000995185054939156	0.00101101446509111	0.000763170034375293	0.000603956798481089	0.000677536127310112	0.000829463316055258	0.00107623194711893	0.00176345966354995	0.00273132819440315
8	12.6697955940138	9.82960565330412	5.99969425592582	2.87134108530825	1.06502607168085	0.2903068334413	0.0471716745243219	0.00429329389158231	0.00916539532829901	0.0113285519030275	0.00972041138854469	0.0129137704130252	0.0171912646730806	0.0149224445609968	0.00864471180119107	0.00582454746008961	0.00704051833953265	0.00721434712225684	0.00466622044731694	0.00228174163364674	0.00178053331141125	0.00206146107062776	0.00186816253645825	0.00118045433412594	0.000559771481624825	0.000304834766053663	0.000334494498961762	0.000465821605925235	0.000536524785397823	0.000449851607241909	0.000276672933067178	0.000183029726367418	0.000253975798004463	0.000463732109165301	0.000705766946681087	0.000833987438220067	0.000759607960593247	0.000534582088501613	0.000379997141094325	0.000520034958576082	0.000807926664527587	0.000818077386342901	0.000508673980481193	0.000283456361857307	0.000306357348846903	0.000355977679531983	0.000496516629425304	0.00114607821973441	0.00202851853426919
9	12.9257216137871	10.270555781386	6.59671124578724	3.43851895093611	1.47100950343747	0.5261741753374	0.16231147661273	0.0495438987072565	0.020641502917097	0.00952231647647692	0.00393077492728221	0.00709197065059882	0.0128248647373676	0.0113989043046057	0.00470473587535141	0.00165106481434618	0.00383682360556244	0.00539960206510897	0.00349321718035282	0.00104808848586664	0.000685764064411835	0.00154479240901229	0.00183474100456889	0.00123285782449363	0.000479356504555808	0.000147493326331832	0.000251754163279019	0.000506891556554136	0.000624657852138311	0.000491253918087346	0.000231145545573832	8.90203963257803e-05	0.000215890320515878	0.000564379836436851	0.000932631576874262	0.00107775295261747	0.000865204299290822	0.000423826055249201	0.000139881828369756	0.000292532819984649	0.000635337527368352	0.00065521094722424	0.000313992976938428	5.78706012192882e-05	4.96783164498953e-05	5.31551461631633e-05	0.000172684861364504	0.000786995207635001	0.00145569680234218
10	13.304293266758	10.8249940067125	7.29627963051967	4.10738467549471	1.97637348859659	0.850477056321327	0.346650188770634	0.138305539141757	0.0516073733976612	0.0137641205710445	0.000630146932819968	0.00360522934781022	0.0106264141657111	0.0102198102115959	0.00360165594320955	1.84972768744394e-05	0.00217877063358335	0.00448101161035283	0.00317166106026016	0.000649580706640174	8.85412514964978e-05	0.00115815418570089	0.00183052413169421	0.00136093767292391	0.000478139276822189	1.53918038328616e-05	0.000144871853203138	0.000520719124237595	0.000714393770814121	0.000548666372060777	0.000194713303583421	3.21843544584525e-07	0.000191807387013173	0.000698873541485238	0.00120875537105777	0.00136571460569783	0.00101483765195326	0.000389449707300412	9.9493159959595e-06	0.000179041523635146	0.000579253746103511	0.000650231293926194	0.00033782289673453	6.21121638968175e-05	1.4864662933332e-06	1.02435957795991e-05	0.000213555165485581	0.000815959960478161	0.00124368582278622
11	13.8014310636547	11.460799223456	8.02915197855962	4.7757903193068	2.46556281718059	1.16178682506746	0.536460245093668	0.249768592564526	0.107952218180209	0.0354673171285707	0.00682625236910228	0.00563252865542814	0.0127145032943201	0.0135722214513906	0.00770128186572393	0.00333059788761792	0.00407240850894385	0.0058014140347517	0.00470229232361609	0.00216714917368011	0.00114288148568804	0.00183144226420677	0.00244284290954886	0.00198778024199223	0.000995389154551578	0.000363472825569056	0.000394521348431516	0.000764260282994813	0.000977860901500055	0.000802936390050895	0.000419850283822164	0.000230241318626812	0.000500176840427741	0.00113944487983818	0.00176318679762395	0.00194783043745675	0.00153282516706613	0.000807237007468447	0.000342655847675767	0.000451293496911464	0.000825142446698476	0.000912381745806957	0.000592279231544028	0.000203282975350838	1.49535406069793e-05	8.78181582887421e-05	0.000526802110250385	0.00125237113656476	0.00162040784577552
12	14.4102698471739	12.1583468601661	8.75921813900823	5.38822357531174	2.86633450646281	1.38218700956764	0.668968407750492	0.356712950771143	0.199687549028129	0.103051872486805	0.0488372926003213	0.0297316251017547	0.0283604593445544	0.0274184604026514	0.021757622796661	0.0159788597644664	0.0136308274700832	0.0127986391817649	0.0106697880354581	0.00764791771598641	0.00570172464003084	0.00521687600089602	0.00497405694888923	0.00408878193376827	0.00283497796557877	0.00192133887234849	0.00165019102881757	0.00177868718935931	0.00187223959104982	0.00170293191746301	0.00140973256502541	0.00133810957992854	0.0017142777154384	0.00243690705824451	0.00313008574332386	0.00338208279115919	0.00302818820558935	0.00231860368839255	0.00176523973805894	0.0016723425381093	0.00181370528794328	0.00169930880107891	0.00114155692709906	0.000429858243736133	2.3576596843663e-05	0.000253860310597969	0.00118192243870168	0.00242991111243608	0.00330612931622038
13	15.1637778831997	12.9671598548733	9.54839051465073	6.00111373949209	3.20495872496093	1.49028558155144	0.682532983134629	0.392127685848213	0.29179816300803	0.224643764974774	0.161664786862943	0.115429532449182	0.0894995898419482	0.0746129562760126	0.0624170988353561	0.0514048826371946	0.0426952473308976	0.0358118840525954	0.0294428628648262	0.0235031842823521	0.0187901452033557	0.0154600848968861	0.012824510048704	0.010313928330163	0.0080078276722297	0.00627762755568442	0.00527265621004907	0.00480315261242046	0.00455157382376205	0.00433083961312179	0.00419278377978651	0.00432634109373425	0.00484425798033899	0.00564216863376097	0.00642398858805745	0.0068516663644691	0.00674169782211477	0.00620589793072786	0.00557614896718183	0.00508427151380101	0.00459838496335073	0.00376699484345222	0.00247187380144224	0.00110857394472213	0.000413827999404404	0.00100292578603171	0.00294308821291831	0.00565362388935373	0.00833424339880415
14	16.1629961881488	14.0338055048239	10.5813080493742	6.80859020449354	3.64130103458908	1.56760251897352	0.560813307931993	0.267152862324656	0.283282541159208	0.343412584082599	0.3517794008072	0.315052450650811	0.2647028287414	0.219118504091176	0.181860355452156	0.151188395389008	0.125406626418232	0.10341649097964	0.0844589461305695	0.0682429129568529	0.0547435769238301	0.0437407770108361	0.0347670741961718	0.0274442618182344	0.0216563725122943	0.0173822211722672	0.0144790516454135	0.0126522225472465	0.0115724203458425	0.0110026639987394	0.0108468155138697	0.0111011794871164	0.0117555152861955	0.0127163597198281	0.0137863183840502	0.0146949152587367	0.015182925997853	0.0151118302948278	0.0144905464426913	0.0133527300960622	0.0116261846266369	0.00923016190964098	0.00640042175910414	0.00392225369597289	0.00295292350792188	0.00446169920862625	0.00867196232372627	0.0149512679398233	0.0222784856129449
15	17.585864004221	15.6103538325796	12.1830306600474	8.18696526344978	4.5587555663416	1.94161312242828	0.51353430853325	0.0485906117790236	0.132592619209598	0.386627085274926	0.587697495313671	0.66876101390973	0.652805581010347	0.586337068730749	0.504480685488394	0.424726502337111	0.352993271309376	0.290218890917572	0.235942562809357	0.189554822628179	0.150488383328798	0.118148743532615	0.0919144844413353	0.071191141099906	0.0553964598268515	0.0438804111347852	0.0358889777348862	0.0306246947963926	0.0273555634349523	0.0255029079870609	0.0246770491776251	0.0246629984780032	0.0253689061910041	0.0267443354883222	0.028672959638242	0.0308723129768173	0.032869230464345	0.0340902819376918	0.0340136119295641	0.0322945447260276	0.0288653772410346	0.0240857970646264	0.0189300422617648	0.0150211586421084	0.0143072879205164	0.0184150072611369	0.028016394204487	0.0426151550042005	0.0608858322897281
16	19.6819612113909	18.0554753320193	14.8405524873999	10.755706518041	6.68596220948438	3.38644855177182	1.26052262608342	0.301763362251265	0.201419864220962	0.541516167362054	0.968032967338528	1.27629096484197	1.40523456764311	1.38212901993661	1.26435743447793	1.10351652409345	0.933363893380399	0.771663216054719	0.626119219456507	0.499329870289733	0.39162570095164	0.302354898369211	0.230361581035639	0.17412089571109	0.131765486779413	0.101135281296212	0.0799131682110812	0.0658316599329745	0.0568861431521313	0.0514954449074402	0.0485837048454771	0.0475779529221933	0.0483126970693497	0.050830038009598	0.0550944927515157	0.0607089192575486	0.0667694959613466	0.0719653354593014	0.0749137082399195	0.0746145780455544	0.0708845913012343	0.0646634227783179	0.0580985119770641	0.05430731753721	0.0567727169875341	0.0684892154493891	0.0911558564416882	0.124749311638415	0.16763606088125
17	22.7401544472465	21.8005660704306	19.1752926387897	15.369634229061	11.1317862137601	7.23583627471824	4.26282159591806	2.46335959681877	1.74883912484254	1.79794157754836	2.21557187479452	2.67009284887004	2.96297905432777	3.02839776195062	2.89080995155353	2.61449956050563	2.26669050844356	1.89974029394505	1.54762695917808	1.22935353885506	0.953853837806014	0.723903181016962	0.538554598618406	0.394486905921948	0.28679377179498	0.209591209860217	0.156614468710681	0.121816507500527	0.0999025323899525	0.0867270629711513	0.0795023548988325	0.0767845615789693	0.0782143068437578	0.0840197635053028	0.0943671623173288	0.10874521573321	0.125626224289175	0.142589503858083	0.156923798377283	0.166528716287478	0.170813894624132	0.171293721505874	0.171669432856241	0.177329960578327	0.194354916507908	0.228244462363751	0.282694529136207	0.358733835876582	0.454418563353668
18	26.9947492068891	27.227066330635	25.7882843454506	22.9349035711414	19.189312896753	15.2149101051496	11.6466780567981	8.93297096199508	7.24433853029643	6.47825499503297	6.34707464232887	6.50357238952857	6.65137812634765	6.60624690987702	6.30323729339675	5.76712023454616	5.07029575068982	4.29669262515722	3.51953568145864	2.79229895688628	2.14824522142533	1.60385083579115	1.16305526483652	0.821001452893989	0.567023178822559	0.387061315953561	0.265711029524351	0.18797832509813	0.140712163757436	0.113625600222538	0.0998143240689623	0.0957047486568202	0.100419340590568	0.114650460582509	0.139280521596525	0.174122388162809	0.217192093966807	0.26480138753742	0.31248753627456	0.356489694422755	0.395274452515091	0.430595877956484	0.46773769983365	0.514840019935126	0.581456687139826	0.676655671677747	0.807046279530355	0.975105065169244	1.17809271692898
19	32.444151797991	34.4219484638416	34.9356536116418	33.9895359560725	31.8161960684394	28.8367351257228	25.5674415982873	22.4958634654351	19.9660278235315	18.1126394679861	16.8646568498812	16.0095804258698	15.2869325455877	14.473750537216	13.4362778981435	12.1412156810149	10.636048817979	9.01502086496095	7.38561645564474	5.84411385732284	4.46233804357188	3.2836741857849	2.32501161723702	1.58165740206606	1.03326728555582	0.649753877692983	0.396684718291021	0.239917688771302	0.149281266313644	0.101115877055477	0.0795220657405433	0.0762470972060845	0.0892996492179599	0.120603305852836	0.173233045360214	0.248932016425739	0.346578636508441	0.462020678528543	0.589270009969871	0.722610178747021	0.858884220923348	0.999207396195507	1.14957079242762	1.32014665579649	1.52343185111357	1.77158424256855	2.07341077894042	2.43149571405518	2.83994716019807
20	38.6095575609061	42.855708017302	46.0974458768618	48.127565357854	48.8757105011675	48.4296826465992	47.0193842361103	44.9606066159781	42.5735682580293	40.1041806885871	37.6761935817939	35.289038378354	32.8567267770358	30.2678120214208	27.441908290582	24.3645945778831	21.0944339552905	17.7468393582988	14.4654901457523	11.3923656731171	8.64415140628097	6.29840505155862	4.3893411295258	2.9111253136957	1.82598595263119	1.07469178586647	0.587487600678375	0.294111173414594	0.131930795640244	0.0515646194957647	0.0196375735304098	0.0186571465763212	0.0443659754159876	0.10132203895203	0.197776340330868	0.341044633544796	0.534411518310959	0.776157489235152	1.06067625953388	1.38105268330808	1.73210351843988	2.11285058948309	2.5276619022661	2.98571466325781	3.4988400450531	4.07810533466996	4.72967096589037	5.45057698763139	6.22520089046518
21	44.3576448854758	51.1544780948337	57.6700570498361	63.5672005526566	68.5190071865191	72.2592172272852	74.6239230271055	75.5685305534339	75.1538117901772	73.5083498324289	70.7843681147105	67.1249323751426	62.6530320002725	57.4817730178663	51.735789982831	45.5708227168619	39.1813829324773	32.7928814951831	26.6410128119908	20.9451277587117	15.8830629435571	11.573165496944	8.06640331372702	5.34868510193551	3.35152477656102	1.96814506815406	1.07187274559417	0.533965919586515	0.2385944082185	0.0934120280992743	0.0349346717758623	0.0287268280416912	0.065153385529706	0.152091764266945	0.306407361935536	0.546059447719358	0.884369283747902	1.32730137126633	1.87375691921448	2.51810159690958	3.2536692935147	4.07590607664702	4.98409775294912	5.98110334587051	7.07101940825569	8.25511556460315	9.52669076937054	10.8657359794757	12.2344719021487
22	48.0059044784548	57.2485649711016	67.1449533256973	77.3290585350674	87.3080874687937	96.5123237155965	104.366244122773	110.362605256496	114.121525923252	115.423566555749	114.215608073418	110.596320380021	104.791207419607	97.1255068544973	87.9988159800445	77.8611101819104	67.187813020852	56.4521447691907	46.0951592331367	36.4962189406373	27.9480014425746	20.6400211807459	14.6533018929325	9.96682729336754	6.47437017596594	4.0087303202952	2.36954251908855	1.35067975930373	0.763764807036395	0.455240787364836	0.315647476260585	0.281023931856906	0.327540764531823	0.461395998121047	0.706542067144276	1.0928472553191	1.64681882412923	2.38613252650791	3.31814302496187	4.44156776304382	5.74988521278675	7.234792415347	8.88830182505832	10.7025829881797	12.6672918536261	14.7647385445188	16.9637522569965	19.2134885174589	21.438671379399
23	47.9137701611672	59.129250922424	72.04273257715	86.3478556660053	101.486627766001	116.680176080456	131.004480833678	143.497066791501	153.273406262524	159.631009839397	162.124257451576	160.601395851779	155.203654750781	146.332726736371	134.59598573227	120.739198667547	105.575234419174	89.9155092933004	74.5093068096349	59.9948395975761	46.8648240802184	35.4481796371773	25.9081144900825	18.2553626932988	12.3738710008989	8.05503975809489	5.03591034850544	3.03658751081659	1.79269930350691	1.0797365354154	0.727506565020259	0.624471402375902	0.713193103253549	0.979268160245731	1.43681997718346	2.11372366747147	3.03924991065484	4.23584689204396	5.71555756660708	7.48038319898618	9.52502670162119	11.8400591373593	14.4136889297562	17.2308827153004	20.2694138870627	23.4933055170192	26.8449228833927	30.237537014673	33.5504429867256
24	43.5304713420579	56.120558763748	71.4346216103723	89.2707089055483	109.078532819108	129.966741720091	150.769659941221	170.165233222018	186.824549123413	199.566897558983	207.494277138097	210.084934558424	207.234821955769	199.246033600648	186.769920737471	170.718196575097	152.157541507703	132.202488331135	111.918668037701	92.2448606212428	73.9385538463609	57.5463878055586	43.3981885035987	31.6213102614893	22.1706665469938	14.8690711706625	9.45229409185588	5.61352794536145	3.04272090940245	1.45738349854442	0.622903512440414	0.361947988624549	0.554010005398538	1.12737880574899	2.04659669738173	3.2986871003353	4.88105334779704	6.79303232797686	9.03183651515428	11.5923160872145	14.4689247063005	17.6577237535749	21.1563298667629	24.9603638683379	29.0560212950824	33.409595283401	37.9558625408953	42.5879564652315	47.1515463809214
25	36.4746873453347	50.0918964975605	67.3086421145159	88.0119159050155	111.680336609635	137.375509070264	163.798077728122	189.404238684409	212.566060028631	231.750102938096	245.685635318613	253.496671412298	254.780010948003	249.622107205949	238.558316003195	222.486615316669	202.55289668685	180.026137318626	156.179777891355	132.191584253303	109.069397195755	87.605498874316	68.3585012448256	51.6589646236582	37.6333684658811	26.2404073355791	17.3136507310967	10.605184651485	5.82578915318364	2.67838167075196	0.882771124598428	0.191121396605296	0.394797472122178	1.32432811248239	2.84492427986126	4.85022416969015	7.25663680424296	9.99986881717641	13.0341019379096	16.3331000241889	19.8915674469646	23.724623122785	27.8634488879454	32.3460019287751	37.2029615587154	42.440498790151	48.0226589299718	53.8568291542623	59.7857446768973
26	30.9491898951046	45.7864929269511	64.8207506961164	87.9588018682719	114.67878828726	144.01913117251	174.629709552684	204.882329327285	233.026282004449	257.366162393257	276.435135853616	289.138296457611	294.847041382613	293.434785230314	285.254563855528	271.067931194715	251.940466922549	229.121538186045	203.924950690708	177.623691193054	151.367298309848	126.125629645479	102.658745537535	81.5097349422258	63.0156436227164	47.3310633975479	34.4591264927891	24.2853362944984	16.6106224883007	11.18107132755	7.71284425384797	5.91178610582476	5.48807166084055	6.1668748453325	7.69639396673899	9.85456918055888	12.4554696967544	15.3556651751404	18.4600713301152	21.725988059428	25.1635689066245	28.8309708707778	32.8230210924718	37.253336194754	42.2312229048884	47.8360533028781	54.0928033285698	60.9528004959036	68.2833211975338
27	32.9532344504797	49.7375493413569	70.9234944070281	96.3433740829771	125.419528194439	157.163781985703	190.231037834761	223.023397045867	253.832192241551	280.998472060644	303.069316376025	318.9284972647	327.885040590909	329.710912027225	324.627580331422	313.2488171461	296.492416648795	275.475891961364	251.410700227188	225.506825422354	198.895584536944	172.574318935038	147.372982105246	123.940005884969	102.743356400387	84.0822590144202	68.105413467531	54.8323299780364	44.1754203077587	35.9614678446568	29.9519418562352	25.8622348525648	23.3802495283212	22.1848308384823	21.9643406750041	22.4352472412137	23.3600255220281	24.5630573249285	25.9427305619517	27.4777281490021	29.2256981099131	31.3131664895738	33.9166456651282	37.2362398692892	41.4644040927889	46.7535837157578	53.1869982850649	60.7566843396355	69.3520716716447
28	48.3366437633136	67.9686956034522	91.7316052111926	119.30129356372	149.997315072962	182.800204775614	216.411588865155	249.351994801433	280.084902935791	307.151037935895	329.295164660271	345.569069376764	355.398615551194	358.608813979496	355.407452197941	346.333687706972	332.182112480719	313.914618741391	292.571954740359	269.19462456064	244.759499207963	220.134966777694	196.054331308614	173.104909382332	151.729038789972	132.232942222532	114.799864318893	99.5048362413756	86.3295321003174	75.176724734537	65.8846487369836	58.2420298586717	52.0046015687274	46.9136218154938	42.716301824445	39.1872888810753	36.1495679173271	33.4925397288216	31.1847608341331	29.2790079105228	27.9079959233292	27.270172290546	27.6063702158697	29.1694995884998	32.1906228411494	36.8454747575868	43.2255915610663	51.3176857675075	60.9938326611868
29	80.3913546390761	103.366275302261	129.698586406301	158.868706731078	190.080787833682	222.298318634567	254.309900064534	284.819000735215	312.547516617531	336.340517281367	355.259177370863	368.65065735083	376.187264572308	377.871889538153	374.011577844625	365.165285516615	352.074698048537	335.588124847281	316.586931195213	295.922075244098	274.365614314292	252.579128176007	231.098401792888	210.331781687789	190.568538689689	171.993322206149	154.70322621199	138.724874508912	124.030018799892	110.549193923012	98.1838043512183	86.8175023076649	76.3278082532361	66.5986378806846	57.5338214263449	49.0709710818077	41.1943443288375	33.9448429668645	27.4251263552719	21.798085474144	17.2776165808501	14.1116507909407	12.5585624574174	12.8591762845799	15.2074077837101	19.722944525557	26.4292361442921	35.2394408977644	45.9519975330993
30	128.030260854634	153.897715885656	181.891521140696	211.311745921589	241.277074969431	270.773457791341	298.720955220423	324.052328863476	345.794844311958	363.145897252458	375.533624757579	382.655571189242	384.491422990828	381.289301873821	373.528519387345	361.864492543329	347.063290376197	329.933830816269	311.265115665427	291.774319442773	272.069406263121	252.627650751068	233.789356539442	215.764470180111	198.648819981953	182.446380532691	167.09418325912	152.487104291676	138.500579446055	125.010145427801	111.907440509414	99.1128168779289	86.5849734382392	74.3280184947225	62.3961713337047	50.8960026198058	39.985808246911	29.8715205155007	20.7985692229852	13.0393521906215	6.87644057900556	2.58225276655866	0.396563524927096	0.503739449704325	3.01189011473642	7.93612465887184	15.1877942863359	24.5710335435238	35.7871853665352
31	185.562315876886	212.719570599448	240.444058574103	267.919469409138	294.245510569439	318.49193020968	339.760696429029	357.250452970609	370.316626666612	378.520691527599	381.663124546062	379.796392061743	373.216621947534	362.435097806246	348.132986123484	331.104450716181	312.194297992551	292.236444733597	271.998861479081	252.139391272891	233.175222242504	215.467072271567	199.217566853918	184.482035562093	171.189115138461	159.168143361253	148.180306700104	137.95077304479	128.199488314916	118.668837710991	109.1468848381	99.4853500762478	89.6118490942664	79.5361859698151	69.3507055581025	59.224889915346	49.3945678923336	40.1463207618215	31.7979185148028	24.6758987759892	19.0916701661216	15.317736958557	13.5657509864754	13.9680585227821	16.5642047562204	21.293496586251	27.9942457254972	36.4097806092644	46.2007973041708
32	244.705194136609	270.765401336944	295.729303106483	318.760332299215	339.026548872668	355.752406220853	368.271154502327	376.073110381819	378.845085808266	376.496908211523	369.172125885362	357.241538726549	341.279927594245	322.028047133446	300.343376514965	277.14411349971	253.351343945062	229.834200306234	207.362199938145	186.567953339092	167.922218262244	151.72201934111	138.091404743708	126.99347981133	118.251699651104	111.578025353415	106.605419709198	102.922222383326	100.106139260368	97.7558514485711	95.5185579131745	93.1120926889134	90.3406000856669	87.103115732654	83.3947953031045	79.3009572293281	74.9845494390615	70.6680878633146	66.6115088943815	63.0876853352118	60.357533468831	58.6466560176853	58.1253088178588	58.8931585089968	60.9698493177653	64.2918739664907	68.7157126476995	74.0267293388906	79.9529469170742
33	298.547273175051	321.283535605779	341.445374647273	358.275536057476	371.090262728557	379.322634794391	382.561669775421	380.583752130256	373.373436465079	361.131484783997	344.269075164713	323.388338148712	299.250596702336	272.73476285362	244.789155535107	216.380463847303	188.443651314452	161.836295816681	137.300250032461	115.43268593722	96.6676682298589	81.268497152728	69.3302637298306	60.7914324044304	55.4528351202726	53.0022225313386	53.0424435565005	55.1213723796344	58.7618295731945	63.4899170714737	68.8603849996283	74.4778663991774	80.0130593767448	85.2132154220749	89.9066148320833	94.0010729414053	97.4769083323727	100.375187002032	102.782395558678	104.8129501386	106.591079890075	108.233612505169	109.835032116287	111.455896516606	113.115330194746	114.787904023622	116.404826739502	117.859055242316	119.013711069391
34	345.599212113124	364.032959921877	378.85940669092	389.46916950015	395.367388425115	396.205250793902	391.804935169613	382.175854166283	367.520679225948	348.230404735191	324.868577142275	298.145686565155	268.885500638755	237.985729782273	206.375787630696	174.974517569597	144.650597093066	116.187939310222	90.2578448559872	67.3989936823833	48.0056853250432	32.3241117183807	20.4559350405395	12.3680779206139	7.90742334322858	6.81905324672061	8.76669853791823	13.3541914622016	20.1468667839824	28.692021203992	38.5376926460728	49.2491569130035	60.422663707992	71.6960582490522	82.7560704450037	93.342208211098	103.24736442812	112.315428755328	120.436369004693	127.539391329644	133.584884501749	138.555887531165	142.449788008085	145.270868083723	147.024183131671	147.7111082177	147.326743877238	145.859254921945	143.29113418149
35	391.207865647489	406.181934042874	417.082923080641	423.468221814542	425.022625416717	421.578102418413	413.12668359727	399.825399938192	381.992751678168	360.096806594827	334.735644756627	306.611428043291	276.499820158953	245.21677304044	213.584802652701	182.400796261369	152.407140859254	124.267573858198	98.5486816015346	75.7074647897958	56.0849079266763	39.9050798679944	27.2789883906916	18.2122303367555	12.6154196847825	10.3164226593777	11.0735541443064	14.5890598157615	20.522390139731	28.5029373911007	38.1420356404608	49.0441071837053	60.8168782719848	73.0805914411923	85.4761253619971	97.6719114138935	109.369522770612	120.307816202845	130.265533455618	139.06231742004	146.558164136012	152.651408633124	157.275424069307	160.394293714781	161.997789484219	162.096055325514	160.714445272561	157.888999806244	153.663054026775
36	444.723834884197	458.51929619956	468.275118152776	473.690204580615	474.583106734289	470.902608271389	462.732333248239	450.288981783515	433.91422687295	414.060740622512	391.273219663237	366.165610711205	339.395967614918	311.640480330659	283.568196163261	255.817809910559	228.977650723402	203.569668610354	180.037858673895	158.741195064182	139.950815911001	123.850935419704	110.542780471038	100.050765372688	92.3301267914102	87.2753274994887	84.7286803649831	84.4888162896667	86.3187940466147	89.9538015966161	95.1085088047844	101.484189771374	108.775737102429	116.678646385342	124.895969516619	133.145137314565	141.164453737876	148.718983891798	155.605510664481	161.65623045623	166.740901594507	170.767248362146	173.679552294689	175.455519029033	176.101678468217	175.64774111245	174.140476061351	171.637779078498	168.203647059953
37	513.049765532973	528.03340114364	539.259848696895	546.517918253004	549.698552898885	548.799776228709	543.926971749001	535.288439071829	523.186470252261	508.004474008134	490.190921875783	470.24107759387	448.677583331919	426.031004873643	402.821381565624	379.541692920699	356.643956800566	334.52843451385	313.53615998265	293.944758348864	275.967297239355	259.753740346497	245.394460735887	232.925225668585	222.333083308429	213.56265498174	206.522449551265	201.090950305189	197.122359790573	194.452005857938	192.901498034871	192.283767685538	192.408124955063	193.085423365313	194.133348027144	195.381749139286	196.677844786249	197.891032623921	198.916993906189	199.680757080746	200.138418588432	200.277296460967	200.114412704717	199.69335253157	199.079716896635	198.355551093338	197.61327670666	196.949758252306	196.461183434885
38	593.907354513606	610.807024549662	624.14397218528	633.744062618529	639.518800207322	641.467957935997	639.678714683583	634.32134359595	625.641691183054	613.950868009722	599.612724272775	583.029795607688	564.628467910835	544.844120706123	524.106967104469	502.829219724091	481.39408514139	460.146936760094	439.38885156863	419.372534727708	400.300510914687	382.325344109116	365.551565845814	350.038949555801	335.806764761935	322.838674798374	311.087997211914	300.483116632731	290.932914280106	282.332145467676	274.566747351714	267.519087449631	261.073166446938	255.119767652966	249.561504931322	244.317668763283	239.328715988185	234.560203066504	230.005935101439	225.690101018755	221.668193859732	218.026574902924	214.880628008179	212.371558954161	210.662013113845	209.930800833424	210.367119701375	212.164733473332	215.516597824736
39	674.581599293984	691.612754667024	704.959348075729	714.457880793012	720.022253522532	721.646186909154	719.40289914417	713.442049623199	703.984089468767	691.312283392816	675.762774992009	657.713152454439	637.57002883957	615.756177721288	592.697760537404	568.812148286014	544.496781196294	520.119431348875	496.010141763695	472.455018552506	449.691957507797	427.90829929745	407.240333210186	387.774511355299	369.550194637094	352.563728085236	336.773633965689	322.106713034329	308.46485315125	295.732355983179	283.783602912002	272.490887756594	261.73224506291	251.399098593335	241.403546790715	231.685093176307	222.216623454526	213.009431417504	204.117106142462	195.638116151596	187.716963492705	180.543831739574	174.352714513207	169.418081353088	166.050210248441	164.589384564284	165.399209868035	168.859347117574	175.357977807773
40	739.827087959404	753.601076321414	763.283652179748	768.732347482405	769.882638075459	766.750636465773	759.433353633829	748.106473940143	733.019686764273	714.489717183206	692.891290772829	668.646349909471	642.21190682513	614.066969095122	584.699004240916	554.590420894325	524.205534818111	493.978460396351	464.30232427371	435.520140590063	407.917620101114	381.718111931277	357.079800216854	334.095201609631	312.792936209141	293.141676109959	275.056113944221	258.404739581489	243.019167073713	228.704716219476	215.251923781276	202.448638355028	190.092340116634	178.002322193117	166.031374358165	154.076622327458	142.089197303389	130.082440640995	118.138387377271	106.412319320002	95.1352324106094	84.6141226381677	75.2300578782304	67.4340672313431	61.7409420283587	58.7211008382692	58.9907218635878	63.2003876939178	72.022517738015
41	784.857948787507	792.587911428053	795.771158858789	794.31527666839	788.21004907846	777.529882880166	762.433890277887	743.163539427834	720.03786610552	693.446327829035	663.839469287836	631.717651414825	597.618172361368	562.101173765244	525.734777273434	489.079932114796	452.675473109612	417.023889085453	382.57828422264	349.730980086468	318.804155396921	290.042855906323	263.610630547523	239.587965085943	217.97359389707	198.688677342585	181.583739666719	166.448173392233	153.022033661201	141.009772345713	130.095499199952	119.959307589962	110.294166740275	100.822861844939	91.3144582110604	81.599775783873	71.5853854439479	61.2656774440138	50.7326039445686	40.1827601413816	29.9215399822991	20.3641807390097	12.0335933649433	5.55496018891495	1.64716563125061	1.11120694954796	4.81580837366713	13.680531483147	28.6567357471522
42	823.272047109318	824.556819329267	820.997144010932	812.563588215098	799.31067865193	781.378556384136	758.992414524763	732.459631370638	702.164584757915	668.561211050401	632.163451280389	593.533804584739	553.270282189861	511.992120846203	470.324670044492	428.883910133856	388.261086607446	349.007957847114	311.623148637171	276.540079513569	244.116902903902	214.62882206932	188.263099717401	165.116981990975	145.198672984697	128.431397988548	114.660493538959	103.663362430644	95.1620354619006	88.8379920884894	84.3488123465208	81.3461650356736	79.4945844677729	78.4904518236567	78.0805785182778	78.0797885685045	78.3869148227212	78.9986595043846	80.0208217575646	81.6764621795093	84.3106546683565	88.3915669293243	94.5077100205597	103.361301543999	115.757793564439	132.591722132033	154.829137527823	183.486970342848	219.609775757019
43	883.347131228698	880.133304463986	871.897005656764	858.642905983796	840.455743256083	817.50147778605	790.026541826367	758.355117995782	722.884440897742	684.078178371446	642.458012423077	598.593602636216	553.091174444225	506.581028762692	459.70431592779	413.099453660899	367.388594155382	323.164557990369	280.978651474166	241.329768735829	204.655150451518	171.323128065288	141.628126804057	115.788134237876	93.9447655775516	76.165974679182	62.4513734752464	52.7400351069302	46.9205703215396	44.8431856433023	46.3333582345783	51.2066988338091	59.2845229774321	70.4096137898945	84.4616384094121	101.371675553477	121.135324226527	143.823892991364	169.593214879597	198.689693697144	231.453261501669	268.317012279211	309.803370863063	356.516756181115	409.132801063398	468.384294068991	535.044109077341	609.905482797284	693.760086115183
44	1000.71343830876	996.374433601313	986.773967264317	971.893918545325	951.78862677499	926.586546127331	896.490468335803	861.776264322853	822.790136227692	779.94441397347	733.711973944402	684.619400090905	633.239048342942	580.180212092555	526.079618273816	471.591508912169	417.377580801678	364.097065291605	312.397230386402	262.904578153596	216.216991787531	172.897058928319	133.46676165704	98.4036799761811	68.1388058304243	43.0560103761561	23.4931500242791	9.74473866407077	2.0660564123548	0.67851122119841	5.77602065871225	17.5321389618742	36.1076206619282	61.6580880595686	94.3414566282185	134.324770749197	181.790112353999	236.939266993702	299.996865105074	371.211759944582	450.856456603795	539.224467170124	636.625533650687	743.378730715183	859.80353246745	986.208999076897	1122.8813079349	1270.06991785711	1427.97271167432
45	1227.9155525063	1228.76057706818	1224.17562592731	1214.08777489467	1198.48955081305	1177.44189008108	1151.07613157932	1119.59498984378	1083.27247731107	1042.45276876812	997.548026051364	949.035225779879	897.45205667924	843.391975068493	787.498526591205	730.459058585895	672.997960019057	615.869574170589	559.85093293144	505.734460467873	454.3207881138	406.411811833269	362.804108780792	324.282810872924	291.616011513751	265.549757461723	246.803652159683	236.067070620558	233.995960152627	241.210176807965	258.291285398805	285.780732132178	324.178284142372	373.940620097467	435.479951103767	509.162551632097	595.307086248805	694.182629455626	806.00629262744	930.940393392058	1069.08912814779	1220.49473693064	1385.1331805597	1562.90938184353	1753.65211449487	1957.10865412325	2172.93933411595	2400.71217429048	2639.89777090921
46	1663.50080033556	1683.90798969057	1699.48183078311	1710.11961749344	1715.77782599448	1716.47601904631	1712.30009098913	1703.40478613547	1690.01543443892	1672.42886066421	1651.01343649756	1626.20825878788	1598.52145105347	1568.52759917707	1536.8643455045	1504.22817803682	1471.3694627733	1439.08677727183	1408.22061194438	1379.64651235195	1354.26774072208	1333.00753805992	1316.8010696038	1306.58713608825	1303.29973148026	1307.85952475446	1321.16533911448	1344.08569712833	1377.45049481518	1422.04286209922	1478.59126152131	1547.76187194133	1630.1512994113	1726.27965364662	1836.58402571647	1961.41240080112	2101.01803915178	2255.55435869988	2425.0703540002	2609.50658819794	2808.691797275	3022.3401487011	3250.04919950266	3491.29860135634	3745.44960229404	4011.74539565467	4289.31236673587	4577.16228591431	4874.19549359035
47	2456.79643511253	2522.53084507061	2585.52232401517	2645.68082134444	2702.96428190677	2757.38218474635	2808.99858438632	2857.93458829142	2904.37021007761	2948.54554509427	2990.76122308548	3031.37810160911	3070.81617360863	3109.55267282896	3148.11937147326	3187.09907543367	3227.12133341662	3268.85738714556	3313.01440038979	3360.32901467885	3411.56028906802	3467.48209009266	3528.87500597229	3596.51786610429	3671.17895284798	3753.60699748597	3844.52205602518	3944.6063631475	4054.49526413755	4174.76832501643	4305.94072042288	4448.45499704234	4602.67330763744	4768.87020703071	4947.22609678737	5137.82139990336	5340.63154057756	5555.5227971995	5782.24908907261	6020.44974917557	6269.64832649975	6529.25245224443	6798.55479446241	7076.73511568638	7362.86343769196	7655.90430693446	7954.72214340307	8258.08764474621	8564.68520661946
48	3735.57578893209	3877.45735342185	4020.03714217798	4163.22858418387	4306.97271558903	4451.24033188941	4596.03378271534	4741.38836290601	4887.37325761694	5034.09200412932	5181.68243875359	5330.31610367061	5480.19709564742	5631.56034619985	5784.66933083747	5939.81321339762	6097.30344002187	6257.46980591554	6420.65602652068	6587.21485298473	6757.5027796854	6931.87439894377	7110.67646479766	7294.24173369995	7482.88265514633	7676.88498943477	7876.50143293487	8081.94533334275	8293.38457836857	8510.93574112668	8734.65856416285	8964.55086156905	9200.54391503313	9442.49843499064	9690.20115235162	9943.36209964173	10201.6126329127	10464.5042375453	10731.5081521976	11002.0158357661	11275.3402924489	11550.7182599657	11827.313255826	12104.2194663838	12380.4664534064	12655.0246431383	12926.8115534982	13194.6987062056	13457.5191624215
49	5477.58346085914	5715.59431998144	5957.85647416123	6204.21337399736	6454.51035362426	6708.59550046034	6966.32035123368	7227.54039297136	7492.11535022804	7759.90924285981	8030.79020208447	8304.63003636067	8581.30354271085	8860.68756344325	9142.65979272683	9427.0973420648	9713.87507831898	10002.8637524773	10293.9279417475	10586.9238317216	10881.6968692076	11178.0793197925	11475.8877672146	11774.9205941199	12074.9554857041	12375.7469990513	12677.0242416374	12978.4887024539	13279.8122785016	13580.6355380184	13880.5662597407	14179.1782847885	14476.0107144364	14770.5674831433	15062.3173318088	15350.6942013797	15635.0980617114	15914.896185081	16189.4248680351	16457.9915994188	16719.8776665728	16974.3411858794	17220.6205381838	17457.9381841913	17685.5048298276	17902.5239068183	18108.1963294647	18301.7254848177	18482.3224102342
50	7430.05827445411	7758.45778079842	8093.22478638483	8434.05368715295	8780.61930162683	9132.57735039115	9489.56494789444	9851.20110073789	10217.0872074299	10586.8075555444	10959.9298132965	11336.0055137214	11714.5705308859	12095.1455488472	12477.2365253832	12860.3351538001	13243.9193273772	13627.4536121754	14010.3897350053	14392.1670942909	14772.2133023421	15149.944768153	15524.7673302446	15896.0769492573	16263.260469962	16625.6964620844	16982.756148831	17333.8044312679	17678.2010157339	18015.3016502997	18344.4594749071	18665.0264882811	18976.355133014	19277.7999984047	19568.7196387416	19848.4785027573	20116.4489680143	20372.0134720215	20614.5667299784	20843.518027229	21058.2935728086	21258.3388989283	21443.1212898744	21612.1322226459	21764.889800718	21900.9411616326	22019.8648386768	22121.2730567384	22204.8139425109
51	9165.60592293114	9550.46283929622	9941.53621830793	10338.3522184852	10740.4076148593	11147.1706998466	11558.0823153969	11972.5570138247	12389.9843441554	12809.7302602665	13231.1386465711	13653.5329564729	14076.2179583298	14498.4815831812	14919.596868029	15338.8239880148	15755.4123703973	16168.6028828103	16577.6300878668	16981.7245557774	17380.1152262606	17772.0318106495	18156.7072247423	18533.3800426047	18901.2969612201	19259.7152655907	19607.9052836424	19945.1528200668	20270.7615580607	20584.0554178044	20884.3808604532	21171.109126419	21443.6383967884	21701.3958668741	21943.8397211235	22170.4609989284	22380.7853412865	22574.3746087656	22750.8283618179	22909.7851951782	23050.923918863	23173.9645791506	23278.6693138788	23364.8430374151	23432.3339517532	23481.0338813306	23510.8784303579	23521.8469626711	23513.9624053562
52	10258.2718797271	10649.2723056832	11044.3703037816	11442.9790259159	11844.4846094749	12248.2477345639	12653.605341065	13059.8724998029	13466.3444309413	13872.2986616129	14276.9973136919	14679.6895115685	15079.613898778	15476.0012513908	15868.0771751924	16255.0648728713	16636.1879667161	17010.673361688	17377.7541332028	17736.6724235263	18086.6823303716	18427.0527710831	18757.070305709	19076.0419023122	19383.2976280312	19678.1932497083	19960.1127283213	20228.4705920159	20482.7141732119	20722.3256960629	20946.8242014727	21155.767297905	21348.75272737	21525.4197372101	21685.4502496398	21828.5698224035	21954.5483953935	22063.2008196028	22154.3871663606	22228.0128164018	22284.0283299342	22322.4291004818	22343.2547968727	22346.5885993039	22332.5562369212	22301.3248358028	22253.1015875938	22188.1322503138	22106.6994940196
53	10471.2553793887	10819.975388298	11169.7860422491	11520.0813895216	11870.2381466928	12219.6176535014	12567.5679527344	12913.4259861101	13256.519896094	13596.1714225858	13931.6983824842	14262.4172192673	14587.6456089407	14906.7051080006	15218.9238284562	15523.63912445	15820.2002746233	16107.9711440963	16386.3328097778	16654.6861326889	16912.454261085	17159.08504839	17394.0533703185	17616.8633260535	17827.050308971	18024.1829331482	18207.864802766	18377.7361124996	18533.4750680914	18674.7991174932	18801.4659842609	18913.2744962526	19010.0652041263	19091.720785635	19158.1662332647	19209.3688243383	19245.3378743104	19266.1242755723	19271.8198256816	19262.5563504903	19238.5046291678	19199.8731295809	19146.9065638907	19079.8842755365	18999.1184699948	18904.9523028101	18797.7578393811	18677.9339018496	18545.9038191574
[truncated: 70 more columns]
