# Supplementary material for: Reconstructing spruce budworm outbreak severity: a comparison of paleoecological and tree-ring signals
Source: PLoS One. 2025 Aug 12;20(8):e0329406. doi: 10.1371/journal.pone.0329406 (PMC12342301; doi:10.1371/journal.pone.0329406)
Supplement: S8 Dataset — (ZIP) [file pone.0329406.s008.zip › BoisJoli wavelet data/Percent_defoliation/PD_wavelet_significance.txt]

V1	V2	V3	V4	V5	V6	V7	V8	V9	V10	V11	V12	V13	V14	V15	V16	V17	V18	V19	V20	V21	V22	V23	V24	V25	V26	V27	V28	V29	V30	V31	V32	V33	V34	V35	V36	V37	V38	V39	V40	V41	V42	V43	V44	V45	V46	V47	V48	V49	V50
1	0.262672027092871	0.207271747175136	0.132233638703593	0.0709959101627484	0.0343706482218052	0.0167272456730379	0.00944281473427878	0.00696048786286964	0.00644015212762242	0.00607994706092512	0.00510484502193446	0.00366296037757213	0.00221585029550188	0.00134699316634789	0.00121083500056085	0.00147018416700567	0.00174259409393877	0.00173240591629705	0.00143394653362716	0.00106899101149813	0.000800438024512429	0.000693540559323123	0.000694327213180709	0.000694421575786569	0.000655002515281838	0.000598379651796951	0.000553771348943432	0.000532472049284793	0.000515846674837529	0.000476254966993728	0.00042014743680429	0.000373517047016485	0.000347717022100375	0.000338460104561611	0.000325982666720818	0.000298918572569363	0.000277566272156824	0.000285259807978217	0.000310051373141283	0.000322411317315822	0.000300150559306401	0.000240157095082697	0.000178449884185809	0.00015196546264018	0.000171195191576859	0.000223634865813086	0.000270870939591566	0.000276372416016338	0.00022442363707476
2	0.364739302364973	0.2811562879236	0.169975930983199	0.0826930900095307	0.034036057221551	0.0131413035099199	0.00591461965924501	0.00426560757253421	0.00468181239408088	0.00506391617410096	0.00447542367644455	0.00312236696801496	0.00159916972346032	0.00068022215523916	0.000625085470930257	0.00104054059391911	0.00145863044513134	0.00151217896135021	0.00119393471950986	0.000792422465644181	0.000513432959772276	0.000432551258998744	0.000479013305896599	0.000511593804606506	0.000483255582351252	0.000429515173766295	0.000391725780217574	0.000386047898340445	0.000387345305697029	0.000356894586314562	0.000302137912145212	0.000257904024112056	0.000239655584053296	0.000241703400852719	0.000237062214744644	0.000208886867803377	0.000184941366181873	0.000199035100152346	0.000237736993643402	0.000263846647485042	0.000247572626249107	0.000182072126153994	0.000111205130776343	8.17227714989318e-05	0.00010750426909188	0.000175321772042217	0.000240283214332267	0.000258345717246122	0.000206827051882517
3	0.447492608132241	0.337585508151954	0.193943351347282	0.0853952101085018	0.0291232209292508	0.00787307518030628	0.00195004520348357	0.00129397522793889	0.00239832960753268	0.00336462297319912	0.00326286014408145	0.00228256493895977	0.000983591133648132	0.000160463519659888	0.000147943592443748	0.000589424801957867	0.00103316368328627	0.00111118669496545	0.000813220187440942	0.000442076260697767	0.000201205321707692	0.000156150988170195	0.000232941538638917	0.000283819061400109	0.000263806763260449	0.00021708874695725	0.000189223090935748	0.000198168103969179	0.000216519013742855	0.000199870178362735	0.000154992366190014	0.00011990323048755	0.000111424685641648	0.000123938790292312	0.000127823586297581	0.000102333886391792	7.77869137304613e-05	9.3561713224023e-05	0.000137603617289441	0.000172791263034821	0.000167638995564619	0.000111109170769448	4.56430305696782e-05	1.85677218168432e-05	4.40762737638927e-05	0.000111764911139041	0.000181046951748369	0.000211457130643478	0.000177422359339471
4	0.49443596864821	0.367582126156545	0.203986144929912	0.0838303344494322	0.0249920332275592	0.00505522624115159	0.000433178375398905	0.000110527882710986	0.00107098253020835	0.00199974137885568	0.00215325551678434	0.00162860004385531	0.000763370906504411	0.00014267243481467	9.6534977367072e-05	0.000397242299588596	0.000714274095780288	0.000754025013301548	0.000503338618112966	0.000215341722239848	4.15956915395289e-05	1.84995827435663e-05	8.6925227706352e-05	0.000127927165833998	0.000109115386020327	7.1848783138206e-05	5.30319711978409e-05	6.74660322918385e-05	9.20163938213831e-05	8.64217048473061e-05	5.54143564184826e-05	3.18396881810818e-05	2.97700421868863e-05	4.54863834566695e-05	5.40605348322969e-05	3.51549638879013e-05	1.41665966662155e-05	2.64726251997426e-05	6.34233101287516e-05	9.71409972227234e-05	0.000102584621586545	6.62729893783587e-05	1.95785046201179e-05	2.02501220689941e-07	1.90910900323105e-05	7.02733029773537e-05	0.0001267843268919	0.000163091954039423	0.000157607280443367
5	0.505550908740139	0.374578743290335	0.206395687814682	0.0837576089022531	0.0246864704663262	0.00534611696970893	0.00106791806081636	0.000520188151262732	0.000877599319818012	0.00133103536933991	0.00144602664666572	0.00125896094602261	0.000840773184185321	0.000446006870891294	0.000327514059257873	0.000423826116787084	0.000558847473401326	0.000535183456088262	0.000338955644617402	0.000144880229841927	3.66609624968629e-05	1.63178928390573e-05	4.73841855874654e-05	6.07147300075732e-05	4.07438888231295e-05	1.5295389231592e-05	4.143962965606e-06	1.55336231937528e-05	3.49449020627817e-05	3.44163915697948e-05	1.64895244147028e-05	3.12443795838489e-06	2.99106476199808e-06	1.48030576404006e-05	2.33666560068244e-05	1.34988089372824e-05	6.41651103615857e-07	8.06240131777987e-06	3.08343059361596e-05	5.4812550208879e-05	6.57342784626824e-05	5.02872318993179e-05	2.51359222332987e-05	1.47258716667476e-05	2.59258092720201e-05	5.54645717453662e-05	9.11060281725004e-05	0.000125755011441822	0.000146179615654158
6	0.492636246097742	0.368027505845375	0.206777969463998	0.0867484834138784	0.0268856490800435	0.00619113860017207	0.00135373977741476	0.000740493280205865	0.0008841834453858	0.00101349254984312	0.00101927721373788	0.00100961477438079	0.000902859163639312	0.000677360552953222	0.000499822250597429	0.000454700757992682	0.000475892698977566	0.000419156084344058	0.000268066550182236	0.000140506413677614	7.80773459696499e-05	5.67947319636557e-05	5.30339642711661e-05	4.16546009019429e-05	2.18971942617454e-05	7.05247568964262e-06	1.76114608585564e-06	7.81994919637162e-06	1.82092566685749e-05	1.82217012361975e-05	9.15912413516698e-06	2.69263577150611e-06	2.82272603474553e-06	9.50358351756106e-06	1.62297740737051e-05	1.4421116330564e-05	9.9584899909651e-06	1.3220834915135e-05	2.28427274076388e-05	3.63659168598104e-05	4.78321112718207e-05	4.48707722333255e-05	3.28154352439979e-05	2.72381492237068e-05	3.32022090775321e-05	4.70710369441783e-05	6.57386073902849e-05	9.55915002604085e-05	0.000129861818172596
7	0.468899905415731	0.356118443164359	0.207532553452643	0.0921591471771643	0.0305350113485929	0.0069638268336134	0.000812349464357315	0.000198772461092488	0.000553895921184442	0.000684361380974417	0.000661312721229032	0.000740007248336726	0.000804054510400221	0.000673546396043683	0.000465086628655046	0.000370334694059388	0.000377352066855532	0.000337065803854114	0.000219313325978125	0.000123970085674824	8.95636480157516e-05	7.87483510316312e-05	6.31681016868132e-05	4.00612812322144e-05	2.0223170838183e-05	1.07123496044534e-05	9.06750154808487e-06	1.24381257704259e-05	1.6617249061918e-05	1.52574443881622e-05	9.72050879932906e-06	6.3263326124151e-06	7.30210178799082e-06	1.24213548646016e-05	1.87903575950157e-05	2.16299990540158e-05	2.07975423501035e-05	1.92763423846649e-05	1.98429444135778e-05	2.70038423051306e-05	3.73276624149136e-05	3.79213960883111e-05	2.86251820874466e-05	2.26533702199461e-05	2.54132030104552e-05	3.11117279078899e-05	4.03675905328548e-05	6.61443082134449e-05	0.000102447375268562
8	0.443072949625093	0.343749221378023	0.209814137181327	0.100413108846708	0.0372448189480039	0.0101522636284623	0.001649631425792	0.000150139942987678	0.00032052125170103	0.000396168578207127	0.000339930610050784	0.000451604945417094	0.000601192362573423	0.00052184989711923	0.000302312529668773	0.000203689112758265	0.000246212593126615	0.000252291525570303	0.000163181484803944	7.97943414635598e-05	6.22666830209525e-05	7.20909528747169e-05	6.53311475521152e-05	4.12814381919488e-05	1.95756592629406e-05	1.06603171252018e-05	1.16975418576113e-05	1.6290156491073e-05	1.8762703585013e-05	1.57316727831375e-05	9.67547515868529e-06	6.40069684857439e-06	8.88173807700513e-06	1.62170851075778e-05	2.46812381852184e-05	2.91652119768238e-05	2.65641017774407e-05	1.86947659109089e-05	1.32888058772878e-05	1.81860410686762e-05	2.82538457449254e-05	2.86088246569498e-05	1.77887385204404e-05	9.91269712334225e-06	1.07135630709823e-05	1.24488259735977e-05	1.73635861687714e-05	4.00792778029287e-05	7.09389258633719e-05
9	0.419204989782455	0.333093065133297	0.213943511473927	0.111517510957102	0.0477075510585537	0.0170647988860314	0.00526406052428349	0.00160680000482181	0.000669442007030889	0.000308826284558766	0.000127482280097295	0.000230005687338233	0.000415934015278114	0.00036968748866187	0.000152583260995824	5.35470768525528e-05	0.000124435265467213	0.000175119053014336	0.00011329147541254	3.39914425002153e-05	2.22405933072476e-05	5.01004667581012e-05	5.95040344403957e-05	3.99838529068126e-05	1.55464154805973e-05	4.78348058277581e-06	8.1648518046762e-06	1.64394279975392e-05	2.02588061500459e-05	1.59322705428483e-05	7.49647632571504e-06	2.88709562585459e-06	7.00172124312627e-06	1.83038789350512e-05	3.02469620138927e-05	3.49535158646856e-05	2.80601710512686e-05	1.37454605993347e-05	4.53662566660477e-06	9.48737884636894e-06	2.06051677134045e-05	2.12496993702478e-05	1.01833713135859e-05	1.87685032354093e-06	1.61115942011119e-06	1.72391941974411e-06	5.6004885225655e-06	2.55237059742625e-05	4.72109319220757e-05
10	0.398295310000081	0.324071655457668	0.218431291239362	0.122964220632698	0.0591673887167957	0.0254610309622259	0.0103777887054673	0.00414050160220331	0.00154498810072609	0.000412061321845664	1.88649305093294e-05	0.000107931019853216	0.000318126700867028	0.000305954055187591	0.000107824041582018	5.53759487944409e-07	6.52266232803523e-05	0.000134149621680307	9.49511334335863e-05	1.94467262359412e-05	2.65069060832468e-06	3.46720694720551e-05	5.48010451872305e-05	4.07428700991123e-05	1.43142238123194e-05	4.60789848521124e-07	4.33707965728651e-06	1.55889516904585e-05	2.13870577492068e-05	1.6425618284632e-05	5.82920069912113e-06	9.63514346771876e-09	5.74220525201435e-06	2.09224231814116e-05	3.61869349672741e-05	4.08858788168165e-05	3.03815519607058e-05	1.16590929550711e-05	2.97856174653093e-07	5.36002910709472e-06	1.7341323266638e-05	1.94662030964983e-05	1.0113522956999e-05	1.85947371108177e-06	4.45008645883592e-08	3.06666132108283e-07	6.39327615031783e-06	2.44276805156067e-05	3.72326601945125e-05
11	0.379842491426575	0.315423705751895	0.22097803318456	0.131439130119891	0.0678571315486904	0.0319746553893475	0.0147644396517915	0.00687412225893449	0.00297105708237604	0.000976130231727237	0.000187871873215715	0.000155018251921976	0.00034992810428798	0.000373534192687137	0.000211954403681979	9.16645957754667e-05	0.000112080681127164	0.000159666309282977	0.00012941632091487	5.96442019401513e-05	3.14543433160542e-05	5.04048884011896e-05	6.72318350645784e-05	5.47076166264536e-05	2.73950646610514e-05	1.00034860872933e-05	1.08580024214906e-05	2.10339441360986e-05	2.69126527083533e-05	2.20983865692859e-05	1.15551044741396e-05	6.33669332500289e-06	1.37658490880898e-05	3.13597611729387e-05	4.85263638945118e-05	5.36081195368567e-05	4.21863593488527e-05	2.22167480078223e-05	9.43056196728795e-06	1.24204834586239e-05	2.27095408650161e-05	2.51105377305469e-05	1.63006877976846e-05	5.59474676689233e-06	4.11550809014394e-07	2.41692820715767e-06	1.44986288105471e-05	3.44677135660395e-05	4.45968066954614e-05
12	0.363293015954869	0.306520457055939	0.220826036491675	0.135840897781525	0.0722623044975532	0.0348459045281479	0.016865163040501	0.00899298382960016	0.00503426325144719	0.00259801002705514	0.00123122242039907	0.000749555134428958	0.00071498708340769	0.00069123862898875	0.000548524940173665	0.000402838268604067	0.000343642726616823	0.000322662675839718	0.00026899284441651	0.000192809372918182	0.00014374447963771	0.000131521105179012	0.000125399466467843	0.000103081062051852	7.14717840958891e-05	4.84383013648911e-05	4.16024739382918e-05	4.48419523239785e-05	4.72004740255433e-05	4.29321087545267e-05	3.55403473126713e-05	3.37346815934665e-05	4.32181442839517e-05	6.14361371563756e-05	7.89116582790767e-05	8.52646807061877e-05	7.63427498412373e-05	5.84536261772648e-05	4.45029326392933e-05	4.21609290334351e-05	4.57247831649339e-05	4.28407674477854e-05	2.87794512752532e-05	1.08370279985139e-05	5.94382552452076e-07	6.39999658899264e-06	2.97970941512159e-05	6.12597644527998e-05	8.33498402989359e-05
13	0.349079408491428	0.298511922742423	0.219809768948957	0.138149295683936	0.0737801031224764	0.0343072823473399	0.0157123252439946	0.0090270183118854	0.0067173715499079	0.00517143637968762	0.00372162192078356	0.00265725818593302	0.00206033510401566	0.00171763572661428	0.00143687965552022	0.0011833717272029	0.000982870614332689	0.000824411396575122	0.0006777926472093	0.000541057626281801	0.000432560594304311	0.000355900576531887	0.000295228037265957	0.000237432916021886	0.000184345073414738	0.000144514812255045	0.000121379759395038	0.000110571500436934	0.0001047800033964	9.96985673401854e-05	9.65204379181721e-05	9.9595008682245e-05	0.000111517771058237	0.000129886160589591	0.000147884132420541	0.00015772953548333	0.000155197992617601	0.000142863552572661	0.000128366347629011	0.000117043028875662	0.000105857624358953	8.67185171051243e-05	5.6904041401775e-05	2.5520047831969e-05	9.52657275528478e-06	2.3087962831257e-05	6.77516843373092e-05	0.000130149867554784	0.000191859362375746
14	0.338812795704617	0.294180164501347	0.22180804355129	0.142723382171121	0.0763298691139855	0.0328604787023618	0.0117559097655492	0.0056001255652758	0.0059382399542255	0.00719870105386066	0.00737408837268517	0.00660420879619215	0.00554876734442059	0.00459321725362901	0.00381220256079499	0.0031692492111954	0.0026288052785535	0.00216784252269172	0.00177044969432994	0.0014305251239799	0.00114754864311813	0.000916905180996088	0.00072879616314653	0.000575293526301975	0.000453966333364052	0.000364370496804923	0.000303513526206923	0.000265219074682004	0.000242583989057599	0.000230640613053216	0.000227373677872984	0.00023270571952535	0.000246422071297936	0.000266563534242471	0.00028899227716201	0.000308038513620739	0.00031826831760814	0.000316777991580457	0.000303754483041685	0.000279903290297946	0.000243711009448679	0.000193484977971149	0.000134167252447958	8.22192695417291e-05	6.18999260764837e-05	9.35272622025457e-05	0.000181783857704623	0.000313412243067574	0.00046700722481897
15	0.334853078903283	0.2972373175611	0.231977531835275	0.155888304645276	0.0868034312667588	0.036970326389882	0.00977822552781903	0.000925215613864345	0.00252470090588258	0.00736178045392807	0.0111903694764327	0.012733902895212	0.0124300949145344	0.0111644655441718	0.00960583516069961	0.00808723284595331	0.00672135777359108	0.00552606850344797	0.00449259095726438	0.00360932030196393	0.0028654548041956	0.0022496745414928	0.0017501470558172	0.00135555311824428	0.00105480601515575	0.000835528511337173	0.000683363336048405	0.000583125932316095	0.000520878282643903	0.000485601802584436	0.000469876594825943	0.000469609054941182	0.000483050269490731	0.000509239868984404	0.000545962871874274	0.000587840839134876	0.000625864217960843	0.000649114303668969	0.000647654427243509	0.000614921605824687	0.000549626702477923	0.000458618541744324	0.000360447626207036	0.000286018430416463	0.000272425591929447	0.000350640825946224	0.000533461185466284	0.000811436723135817	0.00115932935674419
16	0.339678285563893	0.311607813873345	0.256123532182529	0.185625807857101	0.115388713364004	0.0584445333400232	0.0217545477274241	0.00520793941389248	0.00347617564236901	0.00934567858147272	0.0167066571864076	0.0220266833249983	0.0242520378749592	0.0238532741162227	0.0218207302143685	0.0190448805873345	0.0161083259795881	0.0133176381889467	0.0108057881396749	0.00861761246499639	0.00675881561056131	0.00521814835456841	0.00397566208293752	0.00300504033621215	0.00227405562713025	0.00174542864868758	0.00137916987440302	0.00113614619710338	0.000981761287440961	0.000888726700181982	0.00083847485476716	0.000821117230426051	0.000833797706195393	0.000877242871317885	0.000950840347709671	0.00104773611686148	0.00115233170477896	0.00124200335049428	0.00129288741639438	0.00128772492112823	0.00122335148349776	0.00111598434485889	0.00100268477974446	0.000937254997938785	0.00097980373835758	0.00118201123524217	0.00157320018582807	0.00215296798156926	0.00289312275068768
17	0.355031773292187	0.34036240381365	0.299375193987324	0.239959165970246	0.17379555660227	0.112969847668568	0.0665535106165595	0.0384593221626424	0.0273038363541451	0.0280704507981053	0.0345907242358171	0.041686955169467	0.0462596553741952	0.0472810081459059	0.0451329117280919	0.0408190022363878	0.0353888164033437	0.0296597882357656	0.0241624015785135	0.0191933422402761	0.0148920896858215	0.0113019738122063	0.00840821000603657	0.00615894610895997	0.00447758178625105	0.00327225301286985	0.00244515105113103	0.00190186618013098	0.00155973317213242	0.00135403051155615	0.00124123440349171	0.00119880272238633	0.00122112469024681	0.00131176266625972	0.00147331193619618	0.00169778999823274	0.00196134556978739	0.00222618560155462	0.00244998047567695	0.00259993772622657	0.0026668402825511	0.00267433160320565	0.00268019741503539	0.002768572680894	0.00303437563785821	0.00356347782971793	0.00441358215978961	0.00560074955456572	0.00709463204124702
18	0.380617964179398	0.38389356677924	0.363607167157528	0.32337534381208	0.270563625273454	0.214525723688395	0.164214709218342	0.125952243362963	0.102143026486207	0.091341475660578	0.0894918715615027	0.0916984434203963	0.093782460508718	0.0931461237306898	0.0888737779323422	0.0813146862757513	0.0714896675506997	0.0605820927306345	0.0496244101275693	0.0393705878208006	0.0302896210100133	0.0226138214986812	0.016398734573805	0.0115758771898163	0.00799485878946028	0.00545744985299758	0.00374644677535144	0.00265043867829097	0.00198399981026552	0.0016020872912695	0.0014073523903447	0.00134940859486717	0.00141588294400844	0.00161653751863745	0.00196381408005024	0.00245507407357835	0.00306234416211616	0.00373362109289949	0.00440598165875554	0.00502639904902312	0.00557325264463007	0.00607127427618449	0.00659496295802611	0.00725909171313137	0.00819836697950054	0.00954064445016962	0.0113791133808722	0.0137486924557544	0.0166107581921024
19	0.412504892861123	0.437651206034221	0.444182610777822	0.432153380839106	0.404520871193581	0.366639091308821	0.325072291083523	0.286019305001599	0.253854199039904	0.230289651265792	0.214422417646025	0.203550713837243	0.194362747134087	0.184023701769963	0.170832956562888	0.154367138487219	0.135229985528479	0.114619739150394	0.0939029919388348	0.0743038553016646	0.0567355339734206	0.0417496403244516	0.0295609105160398	0.0201096771228478	0.0131372770531637	0.00826117000600521	0.00504357112607318	0.00305038705028567	0.00189800778736017	0.00128561826152936	0.00101106792412521	0.000969428970120745	0.00113538311812089	0.00153338740581907	0.0022025380494227	0.00316499797574493	0.00440650704049909	0.00587427255558093	0.00749215956830613	0.00918748735428043	0.0109201173061345	0.0127042291775738	0.0146159954964826	0.0167847493194143	0.0193693796169373	0.0225244652017824	0.0263619803208071	0.0309147819694494	0.0361079588809376
20	0.442070454708043	0.490687889913214	0.527805034479277	0.55104943039493	0.559615518290925	0.554508603088117	0.538361014278912	0.514788489335084	0.487457455286343	0.45918354191783	0.431383654218207	0.404051282315767	0.376201880159572	0.346559408307631	0.314203467805532	0.27896894148116	0.241526362888609	0.203197183297886	0.165626497952476	0.130439937452549	0.0989735232451628	0.0721152730301478	0.0502569351108784	0.0333317078059609	0.0209071144909339	0.0123049710087856	0.00672659639669621	0.00336750453462214	0.00151057692714228	0.000590402900923709	0.000224845649843472	0.000213619989235519	0.000507980100387641	0.00116011378169283	0.00226449310025472	0.00390488173787162	0.00611888759741065	0.00888682274201083	0.0121444964918464	0.0158127320346179	0.0198321824535341	0.0241916478672289	0.028941140926577	0.0341857385113189	0.0400609047961086	0.0466933576434004	0.0541536325872757	0.062407838876226	0.071277102410605
21	0.456831966347097	0.526831414874648	0.593934272873273	0.654667967576406	0.705665795963339	0.744185593664181	0.768539303225485	0.778267658163917	0.773996538978291	0.757050201460861	0.728996369306074	0.691308452624658	0.645253098540042	0.59199516711645	0.53281824879111	0.469326281941889	0.403522510166068	0.337728402270001	0.274371335534205	0.215710367944634	0.163577008988043	0.119190095968338	0.0830745387108062	0.0550852133560566	0.0345167931681313	0.0202695969062947	0.0110390381479423	0.00549922570589215	0.00245724390795078	0.000962034855259744	0.00035978634217984	0.000295852797755225	0.00067100382138304	0.00156636764450987	0.00315563817731159	0.00562377492962268	0.00910797135228012	0.0136696548461106	0.0192975091457461	0.0259335072217649	0.0335089959134909	0.0419770750329088	0.0513303892220714	0.0615983830853449	0.0728232463353715	0.0850180546225303	0.098113794999457	0.111904397677741	0.126000780039316
22	0.44424219667898	0.529772921389192	0.62135318322567	0.715595950205529	0.807940960312177	0.893116110607847	0.965795563107106	1.02128533402312	1.05607003795243	1.06811900145036	1.05694066546195	1.02344811214385	0.969728134121955	0.898790450619795	0.814332898022352	0.7205195068994	0.621749802877594	0.522402922556335	0.426560337034923	0.337732632033674	0.258628218518596	0.191000845592866	0.135600299426461	0.0922320972561358	0.0599132223490305	0.0370964193411004	0.0219275271498441	0.0124990654754192	0.00706780883122872	0.0042127561097737	0.00292097252939191	0.00260056945419091	0.00303103191822651	0.00426971586039331	0.0065382748927301	0.0101131073481896	0.0152395089710642	0.0220810495429532	0.0307057884299557	0.0411018569734204	0.0532089055571646	0.0669500993685605	0.0822515223993294	0.0990407123553291	0.117221946345249	0.136631523885808	0.156980993243202	0.177799844364833	0.198391480609169
23	0.398034053360029	0.491204414464331	0.598480578054288	0.717317524254067	0.843079842718804	0.969297203619064	1.08829349765543	1.19207315450596	1.27328813745524	1.32610265638888	1.34681481178319	1.33416394391714	1.28932329033903	1.21562983180375	1.11812920558742	1.00301672115203	0.877045123958065	0.746955092524739	0.618971149686764	0.498395119093802	0.389320143789737	0.294478655671634	0.215226474366676	0.151652770882561	0.102793456112407	0.0669156301853537	0.0418348170396723	0.0252258428265442	0.0148924905685855	0.00896969510657764	0.0060436151433505	0.00518767115714375	0.00592470892525383	0.00813507419345044	0.0119360943115787	0.017559336203699	0.0252479601801926	0.0351884500464379	0.0474808502398548	0.0621417858658067	0.0791272524298562	0.0983589209242637	0.11973883518837	0.143142108564458	0.168384097965191	0.19516593226353	0.223008822546681	0.251192285246814	0.278713588371599
24	0.324363148892154	0.418176982628002	0.532288259030933	0.6651921596921	0.812788267412069	0.968434760660444	1.1234457185554	1.2679699800662	1.39210528109945	1.48705367323527	1.54612378489428	1.56542782118543	1.544190479388	1.48466278610074	1.39169822290006	1.27209033366903	1.13378738546859	0.985094212959609	0.833951263685266	0.687353767091319	0.550946070895541	0.428801411528609	0.323377455957891	0.235623172740669	0.16520260388894	0.110795463437995	0.0704328664809752	0.0418286672442327	0.02267254419596	0.0108595539206717	0.00464150601916281	0.00269702086161446	0.00412815263259527	0.008400555476497	0.0152500197863384	0.0245798518161441	0.0363707027512097	0.0506176314773763	0.0672998670130202	0.0863790359505976	0.107813810283388	0.13157484176937	0.157644371012224	0.185989766988939	0.216508167060542	0.248948407752851	0.28282448393311	0.317340089322622	0.351345243635653
25	0.243608418570292	0.334555511701137	0.449543314967666	0.587817064639065	0.745894541309916	0.917508358551462	1.0939803349762	1.26499965906687	1.41969364219693	1.54782069948223	1.64089382093251	1.69306244220573	1.70163365521769	1.66718486716248	1.59329163121019	1.48595139410517	1.35281737637777	1.20236486740216	1.04309896736205	0.882885780030342	0.728456507761442	0.585102672348561	0.456555150875535	0.34502170115401	0.251347058595664	0.175255351009289	0.115635016534838	0.0708302784650085	0.0389094845171455	0.0178884692543635	0.00589588268672156	0.00127646827349479	0.00263678717595736	0.00884496895327817	0.0190007798615955	0.03239384695756	0.0484658798931887	0.0667874738828789	0.0870526162572923	0.109086080151198	0.132852496931934	0.158452843348555	0.186095377740769	0.216033609893255	0.248472441878496	0.283453088870012	0.320735415404931	0.359700875713149	0.399299124236332
26	0.185154038683964	0.273918448635732	0.387791209482052	0.526214982004719	0.686067741182717	0.861596826111547	1.04472511582609	1.22571191228256	1.39408357307137	1.53969730869246	1.65377775673356	1.72977462443357	1.76392728504482	1.75547843933543	1.70654013012592	1.62166836639388	1.50723799610703	1.37072337881576	1.21998437880873	1.0626366603395	0.905557357130748	0.754548658286922	0.614157637305734	0.487633332819469	0.376992126661797	0.283158866935283	0.20615229223401	0.145287424677822	0.0993733228296876	0.0668909435150292	0.0461422178797073	0.0353673578222587	0.0328324791710417	0.0368934304109996	0.0460438037659272	0.0589551225558767	0.0745150527647439	0.0918655200182044	0.110437681010368	0.129976081675693	0.150541465755803	0.172481758456256	0.196364264708633	0.222868697833064	0.252648987127111	0.286179977367685	0.3236110875266	0.36465113365373	0.408506094580443
27	0.176489178473466	0.266381718484443	0.37984827502059	0.51599071310643	0.671715231135498	0.841729415366562	1.01882926357546	1.19445683500769	1.35946093990109	1.50495665488642	1.62316250770767	1.70810026428846	1.75606924214342	1.76584814716344	1.73862310992928	1.67768133592408	1.58793829833589	1.47537911444073	1.34649204190301	1.20775744847623	1.06523438145884	0.924264348625094	0.789292370678382	0.663791284327666	0.550267397634674	0.450323285865863	0.364755347173675	0.293668073346553	0.236592363962102	0.19260051471248	0.160415015401167	0.138511580387538	0.125218695541371	0.118816335772452	0.117635446294905	0.120157502608769	0.125110380885294	0.131553514559787	0.138942695021874	0.147163753367585	0.156525437813495	0.167705389813936	0.181648964960007	0.199427870846714	0.222072847666144	0.25040035426824	0.284856093471094	0.325397414993897	0.371432132804897
28	0.23164047107507	0.325721842522531	0.439599247884072	0.571719624893356	0.718822119583477	0.876021218067702	1.03709481022917	1.19495291857957	1.34223218258078	1.47193941447518	1.57805923469062	1.65604758185883	1.70315305979495	1.71853707941819	1.70319540706725	1.6597118112387	1.59189416200523	1.50435207124985	1.40207304733987	1.29004342853093	1.17294460853035	1.05493810563616	0.939538083839894	0.829559101187827	0.727120943547021	0.633691101476881	0.550147726027382	0.476850384028811	0.413711253543538	0.360264399337668	0.315734603850041	0.279109391601378	0.249218180402386	0.224821017991873	0.204706481601216	0.187794628460668	0.173237161076652	0.160504062265346	0.149444647529801	0.14031183501722	0.133741625796279	0.130685026180381	0.132296165054189	0.139787045596088	0.154264972877227	0.176572108970251	0.207147116807134	0.245926319664958	0.292296672468489
29	0.344566282931724	0.443039346970837	0.555902559673944	0.680928938170791	0.814707387562166	0.952795306134237	1.09000050280757	1.22076589991877	1.33961340151491	1.44159284738115	1.52268032767493	1.58007769957354	1.61238043595458	1.61960092583463	1.60305520077292	1.56513900843017	1.50903129528715	1.43836800976667	1.35692678144862	1.26835491157078	1.17596152363631	1.08258222208684	0.990513440838726	0.901505398483993	0.816797941953315	0.737182499134611	0.66307522559771	0.594590233916414	0.531606448749371	0.473826134690298	0.420826700349575	0.372109466221481	0.327149471385561	0.285449165596087	0.246596354554986	0.210323637179886	0.176563539287565	0.145491370537353	0.117547140356006	0.0934290175924335	0.0740537853841476	0.0604841040544113	0.0538273948031575	0.0551158590850235	0.0651806403385688	0.0845347327974554	0.113278644200592	0.151040161187093	0.196955369819972
30	0.490605276187369	0.589728013539034	0.696998813949867	0.809735579522128	0.924561156189924	1.03758975539978	1.1446831066389	1.24175160809626	1.32506779229682	1.39155612140896	1.43902524654715	1.466316173495	1.47335106176394	1.4610807008	1.43134178743849	1.38664584545519	1.32992841139985	1.26428921655449	1.19275167463664	1.1180639609657	1.04255576229283	0.968055970064891	0.895868610038443	0.82679818644065	0.761211908348726	0.699125006175343	0.640296187635051	0.584322623547338	0.530726990460422	0.47903235152715	0.428823470264418	0.379795140410701	0.331789098325545	0.284821086816862	0.23909887135951	0.195030825177133	0.153223529871773	0.114466107268838	0.0796990315401317	0.0499661169170593	0.0263501613363068	0.0098950578032604	0.00151961072619851	0.00193030327517074	0.011541405693643	0.0304108154129586	0.0581988348753338	0.0941549178870808	0.137134626169764
31	0.635502023421412	0.728508463038222	0.823457527038401	0.917553567484371	1.00771331973249	1.09075091639797	1.16359083491376	1.22348864131264	1.26823684238432	1.29633360219679	1.30709560703739	1.30070254029123	1.27816856187289	1.24124468336352	1.19226372044202	1.13394547486448	1.06918318591435	1.00083279877202	0.931524410123015	0.863510959005685	0.798563678441928	0.737917932109217	0.682267658918162	0.631802348071552	0.586277599221126	0.545108939238592	0.507478494726266	0.472445038143826	0.439049458079474	0.406409491744201	0.373799312845269	0.340711102766089	0.306896964250672	0.272390473680951	0.237507887846783	0.202829638120512	0.169163376158933	0.137490567287324	0.108899489970547	0.0845084495080742	0.0653839383483132	0.0524592118038579	0.0464591216185076	0.0478369188946001	0.0567280354806992	0.0729246135042717	0.0958729131970578	0.124693902100623	0.158225553673101
32	0.748769278236446	0.828510464789248	0.904897084925756	0.975369341007322	1.03738159379104	1.08856076135499	1.12686666715407	1.15073973978472	1.15922166043488	1.1520365115847	1.12962353422658	1.09311733268329	1.04427666916899	0.985368166273546	0.919015609986038	0.84802857808081	0.775225485569689	0.703265776129283	0.634504082878303	0.570876119964075	0.513822351060889	0.464251636813227	0.422543550109035	0.388585197607125	0.361836372580468	0.341415709648908	0.326200117874032	0.314929964769899	0.306313079726364	0.299121473864887	0.292275617275645	0.284912115101411	0.276431671833779	0.266525348304929	0.25517832144144	0.242651655669045	0.229443952591489	0.216236084936652	0.203823427667998	0.193040939652811	0.184686994205602	0.179451909275079	0.177856647809943	0.180206178072495	0.186560609099135	0.196725616046725	0.210262045087598	0.226513135092433	0.244646667869884
33	0.815985828882769	0.878128308858982	0.933234405682812	0.979234401135736	1.01425945848562	1.03676007914904	1.0456129707386	1.04020694993664	1.02049980157791	0.987040245965846	0.940952110094364	0.883881129942773	0.817908144318046	0.745435385041241	0.669054786052957	0.5914084904167	0.515051929231183	0.442329024080087	0.375267397812936	0.315499233715722	0.264210912221113	0.222122082395785	0.189492645886857	0.166154414448175	0.151563024335459	0.144865039378553	0.144974971002467	0.150657074345405	0.160607128315108	0.173529880398164	0.188208378973075	0.203562011807487	0.218690734913185	0.232903739091188	0.245731682107127	0.256922605938483	0.26642271757037	0.274344258093733	0.280923611669795	0.286473499110964	0.291333462036394	0.295822812493829	0.300199793381545	0.304629920534055	0.309165464774444	0.313736923517339	0.318156277305183	0.322130957219802	0.325286848687544
34	0.843546975774257	0.888540516474717	0.924729268923061	0.950625836443238	0.965022352876789	0.967067427756978	0.956327030188865	0.932824134710084	0.897053426713458	0.849969254822443	0.792947136936037	0.727721254641787	0.65630228005012	0.580881366620576	0.503727049794083	0.427082064889315	0.353066701094955	0.283594352623984	0.220303546419106	0.164509105629537	0.117173446167047	0.0788974793024241	0.0499293445565887	0.0301883058768641	0.0193006315221687	0.0166441112777536	0.0213979713494396	0.0325952358310448	0.0491749632270352	0.0700321842966354	0.0940637389944964	0.120208541910094	0.1474811094836	0.174997485500999	0.20199303269243	0.227831935631814	0.25200868221741	0.274142234526663	0.293964023314634	0.311301253236062	0.326057240239654	0.33819058552823	0.347694912668295	0.354580673638845	0.358860207718894	0.360536871202471	0.359598705357097	0.35601682256677	0.34974849090366
35	0.852564940535005	0.885198143627556	0.908954826166068	0.922870399735522	0.926257933911151	0.91875123529107	0.900332936434124	0.871345257229177	0.832482309833614	0.784764161102019	0.729494215548402	0.668202704678309	0.602580043582694	0.53440444807874	0.465468439064728	0.397508684445107	0.332143078894186	0.270818114920803	0.214768562309848	0.164990369275267	0.122226648260964	0.0869657157541857	0.0594494926033048	0.039690176086738	0.0274929659596167	0.0224827286040607	0.0241327561625737	0.031794148345407	0.0447247406443557	0.0621168623020826	0.0831234880563351	0.106882529714639	0.132539099441832	0.159265586322505	0.186279352067218	0.212857804402023	0.238350577442861	0.262188557985947	0.283889554726959	0.303060512818801	0.319396319613187	0.332675415174693	0.342752598666026	0.349549596240267	0.353044117683634	0.353258269847987	0.350247307144849	0.344089773113706	0.334880108563087
36	0.865212627706727	0.892051772359722	0.911031776770278	0.921566856723232	0.92330400269578	0.916143573016571	0.900248258739775	0.876039651119102	0.844182476816958	0.805557411865463	0.761224166508306	0.712377177404435	0.660296691877633	0.606298241147536	0.55168346036672	0.497694933721124	0.445477258757888	0.396045892043576	0.350264628453059	0.308831854138312	0.272275069798289	0.24095266516651	0.215061577687329	0.194649305528483	0.179628761382877	0.1697946220028	0.164840106219626	0.164373449362903	0.167933680993272	0.17500560785523	0.185034118627088	0.197438040454122	0.211623785250088	0.226998938032212	0.242985784658004	0.259034585255149	0.27463620875894	0.289333588060112	0.302731363167706	0.314503071270329	0.324395326489163	0.332228605917047	0.337894508979815	0.341349661873387	0.342606768559472	0.341723630977022	0.338791238662473	0.333922228137206	0.327241105708877
37	0.890934045118826	0.916953803789468	0.936449036031794	0.949053000995426	0.954576316434732	0.953015550231893	0.944553705596472	0.929552504194559	0.908536889806511	0.882172668954159	0.851238632676559	0.816594828781413	0.779148848955774	0.739822044599917	0.699517487481533	0.659091258747204	0.619328307789843	0.580923706414865	0.544469675401134	0.510448323322347	0.479229651717219	0.451074079297628	0.42613854296582	0.404485154182944	0.386091421501661	0.370861177358766	0.358635543270181	0.349203499988106	0.342311863663246	0.337674673684942	0.334982146956353	0.333909430358671	0.334125382362981	0.335301541583656	0.337121309997302	0.339289214803994	0.341539943320379	0.34364669868861	0.345428326703577	0.346754635885132	0.347549385723706	0.347790553409704	0.347507698424498	0.346776508453267	0.345710902511719	0.344453355950328	0.343164363017597	0.342012133311509	0.341163701117069
38	0.92047185763168	0.946663940543653	0.967334310883395	0.982213084495759	0.991163105732733	0.994184022752357	0.991410950407339	0.983107787835637	0.969655562131784	0.951536450385115	0.929314368607147	0.903613189732495	0.875093751205111	0.844430829311401	0.812291193133059	0.77931371355045	0.746092306208083	0.713162250718327	0.680990173555364	0.649967731746073	0.620408809711264	0.592549859901973	0.566552891317256	0.542510544266528	0.520452683767231	0.500353990312812	0.482142112745985	0.46570605743787	0.450904603248978	0.437574635896878	0.425539374210478	0.414616504586579	0.404626244600061	0.395399323927227	0.386784807919446	0.378657608311581	0.370925441680488	0.363534925442892	0.356476458390587	0.349787529915249	0.343554146331509	0.337910155327719	0.333034385461915	0.329145685590587	0.326496132889508	0.32536285794188	0.326039090077836	0.328825135536613	0.334020048148182
39	0.933027814359272	0.956583958924069	0.975043909344149	0.988181527135833	0.995877726574919	0.998123822554961	0.995021084676353	0.986776509956116	0.973695008918402	0.956168370866901	0.934661522988526	0.909696715344997	0.88183634290018	0.851665152560938	0.819772577059056	0.786735890886662	0.753104801875623	0.719387983225644	0.686041924289321	0.653462344369412	0.621978282075244	0.591848852173774	0.56326255920961	0.536338976889873	0.511132546098439	0.487638211569964	0.465798604589419	0.445512481762634	0.426644142152087	0.40903356099112	0.392506992561168	0.376887803791923	0.362007301731882	0.347715312332746	0.333890257125971	0.320448462175896	0.307352425137404	0.294617766688848	0.282318606995451	0.270591139914475	0.259635229228109	0.249713921785481	0.241150859021533	0.234325665454335	0.229667493012187	0.227646994681554	0.22876708087122	0.233552868533823	0.242541259553605
40	0.913126696789929	0.930127150949179	0.942077806249358	0.94880282243828	0.950222561005141	0.946356908705112	0.937325600700103	0.923345474251692	0.904724706827411	0.881854214261578	0.855196499121185	0.825272340997307	0.792645804218743	0.757908100721502	0.721660884074259	0.684499563944541	0.646997218995752	0.609689652039134	0.573062077039282	0.537537856932742	0.503469628332638	0.471133058420567	0.440723384921958	0.412354795903213	0.386062615533142	0.361808177551398	0.339486191902644	0.318934343077006	0.299944801830284	0.282277285409733	0.265673265197962	0.249870894725727	0.234620215237773	0.219698190469686	0.204923127171957	0.190168053438645	0.17537265327908	0.160553393172598	0.145811524321769	0.131338702272227	0.11742003223895	0.104434421993761	0.0928522020451258	0.0832300520813657	0.0762033499024129	0.0724761308594575	0.0728089088291225	0.0780046610755576	0.0888933168127205
41	0.864399497562044	0.872912854447813	0.876418708575933	0.874815279782436	0.868091316969305	0.85632876769533	0.83970286941556	0.818479561913401	0.793010213693799	0.763723751906535	0.73111638176148	0.695739173346754	0.658183877376991	0.619067403129862	0.57901544862749	0.538645812584064	0.498551938117082	0.459287238861144	0.421350738908975	0.385174519714867	0.351113411250422	0.319437293467182	0.290326290189595	0.26386904402528	0.240064161084813	0.218824811714681	0.199986371515803	0.183316888963967	0.168530075049894	0.15530042927548	0.143280047449666	0.132116601951785	0.121471945925504	0.111040770187992	0.100568735934611	0.0898695175320851	0.0788402172725995	0.0674746568881877	0.0558741074451067	0.0442550881092883	0.0329539430248982	0.0224279917483877	0.0132531397236815	0.00611792847825926	0.00181409788389616	0.00122382238768249	0.00530386720932603	0.0150669870371863	0.0315609570112325
42	0.809059764937123	0.810322357920718	0.806824133869	0.798536167948477	0.785512045565653	0.767889488504781	0.74588980233277	0.719815059023826	0.690043000835637	0.657019727753117	0.621250308559108	0.583287531874384	0.543719085358168	0.503153515773972	0.462205377100335	0.421480015915245	0.381558470942644	0.34298297546774	0.306243546432323	0.2717661221616	0.239902672238286	0.210923649043896	0.185013082538765	0.162266540089398	0.142692084161801	0.126214265420533	0.1126810903831	0.101873804576766	0.0935192374283542	0.0873043670667168	0.082892684780709	0.0799418726694111	0.0781222562445758	0.0771354581091759	0.0767326605147863	0.0767318842020472	0.0770337084846947	0.0776348925162503	0.0786394090125764	0.0802664678387593	0.0828551858248844	0.0868656486192676	0.0928762077158522	0.101576958217407	0.113759447535875	0.130302769196908	0.152156296394993	0.18031940427937	0.215818615700279
43	0.774609246937352	0.771791034434033	0.764568603986175	0.752946051760042	0.736997684548112	0.716869033351826	0.692776195212668	0.665003446657161	0.63389912367481	0.599869817721062	0.563372993015433	0.524908185431703	0.485006995526221	0.444222135704232	0.403115832254268	0.362247915228306	0.322163951397262	0.283383786568219	0.246390862583248	0.211622660917012	0.179462598981439	0.150233667515298	0.124194048715867	0.10153489641329	0.0823803933302106	0.0667901283682506	0.0547637612300567	0.0462478650050112	0.0411447621866212	0.0393230985118093	0.0406298344799552	0.0449032786993173	0.0519867423293863	0.0617423615097694	0.0740646160614193	0.088893068744146	0.10622386031424	0.126119521423787	0.148716702437061	0.174231475450517	0.202961927711955	0.235287840390654	0.27166732909303	0.312630410246392	0.358769547921969	0.410727326188748	0.469181480030601	0.534827600645994	0.608359906159863
44	0.78304075846899	0.779645563194247	0.772133366241159	0.760489988437952	0.744757949360222	0.725037762151892	0.701488107796648	0.67432485046507	0.643818887274453	0.610292859176141	0.574116783668035	0.535702703479	0.495498477111137	0.453980865984418	0.411648097785519	0.369012105453694	0.326590655154229	0.284899583884979	0.244445367535782	0.205718233014119	0.169186013459883	0.135288923859257	0.104435406058856	0.0769991580555897	0.0533174235061731	0.0336905748748342	0.0183829788924663	0.00762508752504807	0.00161665299798929	0.00053092316035532	0.00451963511669674	0.0137185920211996	0.0282535814822378	0.0482463752275664	0.0738205393524824	0.105106783163006	0.142247582585094	0.185400831282323	0.23474229864166	0.290466707982721	0.352787289772311	0.421933712083974	0.498148342619491	0.58168085172584	0.672781222300227	0.771691288518354	0.878634979182435	0.99380749145155	1.11736366517893
45	0.857402975930589	0.857993021860552	0.854791538872038	0.847747607000279	0.836856008046658	0.822159291394495	0.803749165587438	0.781767177856562	0.756404659827327	0.727901934611491	0.696546797883917	0.66267230281901	0.626653895360496	0.588905961671166	0.549877863230981	0.5100495464437	0.469926822359875	0.430036417896302	0.390920902494613	0.353133593389828	0.317233538544911	0.283780668962086	0.253331201737426	0.226433362227615	0.203623478496186	0.185422484339907	0.1723328492748	0.164835935546345	0.163389764207395	0.168427155269565	0.180354191545054	0.199548942672501	0.226360375506618	0.261107369996646	0.304077756220586	0.355527288591397	0.415678477482005	0.484719206560845	0.562801075780008	0.650037424869451	0.746501009892742	0.852221325331399	0.967181585613152	1.09131540224189	1.22450321493681	1.36656855664036	1.51727425211359	1.67631866734491	1.84333214145724
46	1.03659524780973	1.04931180045718	1.0590164965195	1.06564533562129	1.06917119628942	1.06960626887816	1.06700407765686	1.06146105012284	1.05311759856749	1.04215868661719	1.02881386170547	1.01335674300151	0.996103963009625	0.977413569646235	0.957682903883667	0.937345975823945	0.916870369148898	0.896753710130394	0.877519742650428	0.859714054885221	0.843899506397198	0.830651406340604	0.820552494346091	0.814187775470371	0.812139259477127	0.814980652783384	0.823272048814607	0.837554659433406	0.858345626723197	0.886132950904765	0.921370566720975	0.964473597410849	1.01581381255707	1.07571531375262	1.14445047028346	1.22223612591913	1.30923009745947	1.40552798587964	1.51116032168651	1.62609006734983	1.75021050126944	1.88334350952889	2.02523831348483	2.17557066285792	2.3339425252249	2.49988230346467	2.67284561259783	2.85221664640953	3.03731016211843
47	1.36635216953062	1.40291049091834	1.43794332582795	1.47140059244019	1.50325890169974	1.53352352539566	1.56223008757699	1.58944594239845	1.6152712047866	1.63983940424224	1.66331773658883	1.68590689346694	1.70784045477812	1.72938383500828	1.75083278031411	1.7725114193388	1.79476987683368	1.81798146520346	1.84253947496933	1.8688535907668	1.89734596478242	1.9284469844119	1.96259077532883	2.0002104850344	2.04173339527384	2.08757591442262	2.13813850304521	2.19380058730181	2.25491551572209	2.32180561508859	2.39475740078993	2.47401699603562	2.55978581279691	2.65221654527836	2.75140952416528	2.85740947686504	2.97020273549752	3.08971493052604	3.21580920368721	3.34828496930773	3.48687724822206	3.63125659335657	3.78102962065761	3.93574015344446	4.0948709824985	4.25784623829429	4.42403436577528	4.5927516860208	4.76326652308712
48	1.85441111267102	1.92484382900153	1.99562315718302	2.0667061217107	2.1380634518039	2.20968064978945	2.28155888206869	2.35371566967339	2.42618535743508	2.4990193432361	2.57228605165147	2.64607063949353	2.72047442429251	2.79561403053636	2.87162025249631	2.94863663661971	3.02681779071499	3.10632743141599	3.18733618562774	3.27001916575185	3.35455334240088	3.44111474197018	3.52987549978171	3.6210008024891	3.71464575598493	3.81095221713464	3.91004562923866	4.01203190216495	4.11699437857685	4.22499092759305	4.33605120655342	4.4501741303315	4.56732558584569	4.68743642709794	4.81040078324191	4.93607470888947	5.06427520214941	5.19477961180508	5.32732545063531	5.46161062722268	5.5972941037403	5.73399698222585	5.87130401680728	6.00876554430394	6.14589982065684	6.28219574580503	6.41711595498484	6.55010025004168	6.68056934026545
49	2.42745336345832	2.53293058067363	2.64029180760967	2.74946766762014	2.86038961876891	2.97299033926899	3.08720403593413	3.20296666619799	3.32021606540273	3.43889197240217	3.55893594804678	3.68029118279812	3.80290219153376	3.92671439552288	4.05167359354648	4.17772532617056	4.3048141392228	4.4328827545346	4.56187115795645	4.69171561649903	4.82234763815881	4.95369288952437	5.08567008759479	5.21818988334826	5.3511537554527	5.4844529330904	5.61796736716063	5.75156476911739	5.88509973638772	6.01841298270126	6.1513306907475	6.28366400337541	6.41520866807674	6.54574484776917	6.6750371089446	6.80283459610031	6.92887139905836	7.05286711733744	7.17452762320916	7.29354602248483	7.40960380948131	7.52237221004192	7.63151370398238	7.73668371592751	7.83753246123791	7.93370693162984	8.02485300319429	8.1106176478493	8.19065122783307
50	2.93993261151303	3.0698740443583	3.20233497543415	3.33719448303175	3.47432389903161	3.61358699862321	3.75484019490217	3.89793273603365	4.04270690299567	4.18899820629525	4.33663558047551	4.48544157569608	4.63523254616077	4.78581883567597	4.9370049611395	5.08858979526942	5.24036675037581	5.39212396544211	5.5436444992049	5.69470653229286	5.84508358179368	5.9945447318563	6.14285488409462	6.28977503163332	6.43506256062101	6.57847158292842	6.71975330354861	6.85865642592386	6.99492759804193	7.12831190167912	7.25855338662479	7.38539565111066	7.5085824689981	7.62785846355959	7.74296982693835	7.85366508359702	7.95969589528529	8.06081790428204	8.15679161091475	8.24738328063953	8.33236587529507	8.41152000253282	8.48463487688631	8.55150928548487	8.61195255104769	8.66578548452127	8.71284131955093	8.75296662090688	8.78602215902043
51	3.23870715521556	3.37469803887851	3.51288553695223	3.65310221546585	3.79517025766392	3.93890178233375	4.08409920851967	4.23055566570769	4.37805544836167	4.52637451349633	4.67528101978391	4.82453590650979	4.97389351051625	5.12310221910496	5.27190515670398	5.4200409029465	5.56724423965406	5.71324692406701	5.85777848551893	6.00056704261047	6.14134013780072	6.27982558620217	6.41575233523909	6.5488513317096	6.67885639268035	6.80550507654108	6.92853955045595	7.04770745037227	7.1627627296859	7.27346649261972	7.37958780834929	7.48090450190935	7.57720391794063	7.66828365338815	7.75395225534397	7.83402988033923	7.90834891153464	7.97675453043529	8.03910523996615	8.09527333598766	8.14514532460679	8.18862228294505	8.22562016136142	8.25607002548992	8.27991823683752	8.29712657109354	8.30767227372266	8.31154805284559	8.30876200984895
52	3.23776504777956	3.36117448044723	3.48587720851771	3.61168800817267	3.73841312914598	3.86585078622143	3.9937917011795	4.12201969338369	4.25031231683661	4.37844154118133	4.50617447377931	4.63327411966365	4.75950017584961	4.88460985618555	5.00835874264951	5.13050165874257	5.25079356040203	5.36899043965812	5.48485023608946	5.59813375099753	5.70860555911953	5.81603491263576	5.9201966322016	6.02087197974792	6.1178495078469	6.2109258805346	6.29990666061563	6.38460705865093	6.464852639044	6.54047997889503	6.61133727558368	6.67728489936818	6.73819588764947	6.79395637794086	6.84446597700375	6.8896380640551	6.9294000264186	6.96369342647525	6.99247409926583	7.01571218060332	7.03339206606308	7.045512301727	7.05208540806118	7.0531376387989	7.04870867717719	7.03885127233163	7.02363081908452	7.00312488476254	6.9774226870469
53	2.9528411932283	3.05117847657231	3.14982331631616	3.24860483713158	3.34734727623754	3.44587053466222	3.5439907637604	3.64152098444157	3.73827173627028	3.83405175331983	3.92866866339699	4.02192970701091	4.11364247223725	4.20361564143045	4.29165974556652	4.37758792185648	4.4612166701598	4.54236660364949	4.62086318913607	4.69653747244993	4.7692267843091	4.83877542216451	4.90503530361672	4.96786658713702	5.02713825600117	5.08272866155516	5.13452602217766	5.18242887458221	5.22634647441145	5.26619914341318	5.30191856085238	5.33344799719986	5.36074248854554	5.38376895060765	5.40250623164555	5.41694510402946	5.42708819467052	5.43294985496636	5.43455597136516	5.43194371809217	5.4251612540116	5.41426736601027	5.39933106168313	5.38043111447084	5.35765556474286	5.33110118063158	5.30087288270256	5.26708313678783	5.22985131951343
[truncated: 70 more columns]
