# Supplementary material for: Reconstructing spruce budworm outbreak severity: a comparison of paleoecological and tree-ring signals
Source: PLoS One. 2025 Aug 12;20(8):e0329406. doi: 10.1371/journal.pone.0329406 (PMC12342301; doi:10.1371/journal.pone.0329406)
Supplement: S8 Dataset — (ZIP) [file pone.0329406.s008.zip › BoisJoli wavelet data/Percent_defoliation/PD_wavelet_wave.txt]

V1	V2	V3	V4	V5	V6	V7	V8	V9	V10	V11	V12	V13	V14	V15	V16	V17	V18	V19	V20	V21	V22	V23	V24	V25	V26	V27	V28	V29	V30	V31	V32	V33	V34	V35	V36	V37	V38	V39	V40	V41	V42	V43	V44	V45	V46	V47	V48	V49	V50
1	2.26000196579963-0.57057056633556i	-1.59069504573567+1.32549563834696i	0.7662223211641-1.46562267907092i	-0.21033421977536+1.19342064143194i	-0.012845567941637-0.843068331277713i	0.040642433797152+0.586803049032965i	-0.001136800145477-0.441945400659452i	-0.042760986327069+0.37701935271061i	0.060556797039313-0.359919772086829i	-0.042125306003211+0.352114007744338i	0.005947407960685-0.324891124273298i	0.022701929319371+0.274317356905817i	-0.024145986877865-0.212720598054999i	-0.004563308668147+0.166855166822168i	0.040795953562616-0.152907941207916i	-0.062778369442918+0.162691283103079i	0.061685183738651-0.179552487197922i	-0.042039803667134+0.184569981843239i	0.022058683983103-0.170802357776742i	-0.014047611121481+0.14803338840036i	0.018383608181925-0.127351717015684i	-0.029033784942756+0.116199690623958i	0.03653049322375-0.114136423356014i	-0.037549672882677+0.113813768730763i	0.035735379307986-0.110775371738147i	-0.034775901665529+0.105677048513923i	0.035610232746304-0.10092683671651i	-0.0367562250011108+0.0982992171056971i	0.0357118091916096-0.096925437026587i	-0.0326585660534288+0.0937249650957762i	0.0306905349680281-0.0880255811586594i	-0.0312472961394641+0.0821553786632033i	0.0333487828039971-0.0779750323894296i	-0.0350847526845759+0.0759594314369653i	0.0348524815882968-0.0743504798512612i	-0.0342117718109026+0.0707986226716499i	0.0361941388489442-0.0665674053252099i	-0.0401973016169702+0.0654564487524654i	0.042091356689864-0.0681284156736647i	-0.03949168865222+0.0714788455683008i	0.0327795878631097-0.0716510403074534i	-0.026023698789907+0.0654997976660867i	0.0249392315628813-0.0553997029378212i	-0.0303535254963087+0.0471375315844572i	0.0392721462703736-0.0447071962999466i	-0.0465032197391693+0.0496302117722793i	0.0465665797616278-0.0586029113431387i	-0.038332573349123+0.0651702002830847i	0.0250491247187039-0.0633605856725341i
2	2.66045806997242-0.7663625101358i	-1.70743697850274+1.73015312775763i	0.59212027805776-1.79488214047704i	0.07006698221148+1.31642157180522i	-0.245656099665575-0.809292091354931i	0.184544443117334+0.492057447144406i	-0.075986036801102-0.344278325820133i	-0.010280538941432+0.299232639621551i	0.046721097104618-0.310177283826437i	-0.025606970781929+0.325218958962147i	-0.023206375959373-0.305805190010062i	0.061979808285202+0.248551926606824i	-0.061723371632957-0.172621902793875i	0.018085190823201+0.118188202887758i	0.034992688599502-0.109143421751621i	-0.065787755416645+0.13243842563997i	0.062680221003169-0.16348002074624i	-0.033269511912619+0.175137205188358i	0.004998134765278-0.158324696959938i	0.004470789391812+0.128971063953385i	0.003979163944176-0.103800075555933i	-0.0206137051899676+0.0930889765044839i	0.0312513462202104-0.0953429626559234i	-0.031500972326872+0.0987893038331519i	0.0278995121407755-0.0968385250146629i	-0.0263666669963371+0.0912769138224383i	0.0281009582289487-0.0862718475310001i	-0.0304971874353382+0.0847531174530054i	0.029371523482155-0.0853097253319241i	-0.0249464605903537+0.0829346638036068i	0.0221631199641955-0.0765409438654157i	-0.0232640591938662+0.069849020422661i	0.0266271439918144-0.0657844109049687i	-0.0291642890829955+0.0650313355622675i	0.0282810471440386-0.0646705012156146i	-0.0265535513279054+0.0607031147821039i	0.0291897056748731-0.0550879521868363i	-0.0354454234156979+0.0540974748116547i	0.0388962283347965-0.0590199619324462i	-0.0357162140957328+0.0653402182683246i	0.0261644755766143-0.0672190301899706i	-0.0161952107301065+0.0597003910636174i	0.0144097747394902-0.0461458730245624i	-0.0220863275701852+0.0350667519270454i	0.0349633163247879-0.0322005051961462i	-0.0457437783222512+0.0399006651398876i	0.0465007013692604-0.0537351704548038i	-0.0352319873454971+0.0647154678542016i	0.0159430011117831-0.0639725794957879i
3	2.95099764746248-0.98455007846422i	-1.64714782094303+2.14189576751963i	0.22053202085941-2.0360975549499i	0.4784352075733+1.2719687227848i	-0.512874322386041-0.6056360536006i	0.309386094588537+0.273034395902941i	-0.120461546712621-0.166318328439232i	-0.003718726954587+0.167243548901386i	0.052517051673609-0.221606813273821i	-0.021731206303248+0.268873533527936i	-0.045855745331695-0.26165185456365i	0.098984393046562+0.198912339305587i	-0.098225648746849-0.107811943251735i	0.0374711157062506+0.0454553572972006i	0.0341359942489236-0.0451026047171377i	-0.0729387243724603+0.0861810515070186i	0.065174902929949-0.134521407041558i	-0.022515312340621+0.153376031434704i	-0.015614841948242-0.131694086090717i	0.0255339735076649+0.0943854077898175i	-0.0111027607203465-0.0650239015392255i	-0.0129762277337221+0.0566447377064344i	0.0265194340186276-0.0658364936983181i	-0.0242950138146457+0.0744834371658618i	0.0175091680929207-0.0734755875384002i	-0.0150842922968168+0.0668382154933521i	0.0182103273908086-0.0613239643561425i	-0.02255173443802+0.0614582278266852i	0.0213776576220982-0.0650042868523467i	-0.0149596825818028+0.0640211871624883i	0.0110189874136313-0.0568377841231642i	-0.012887805956575+0.0492645808709547i	0.0179646779714974-0.045683728535533i	-0.0214961723623031+0.0470986658291703i	0.0193090662999984-0.0489034199587152i	-0.015439637102928+0.0444381322008398i	0.0185476232895178-0.0365820867067421i	-0.0278168565263443+0.0353502552529891i	0.0335825578902194-0.0429895890039197i	-0.0300995127246517+0.0532062030331748i	0.0172207069764176-0.0576966388487074i	-0.0031583303501043+0.0489176262245899i	0.0003237968305984-0.0314165071033575i	-0.0104248218537477+0.0171137093851949i	0.0277294290580286-0.0135756018723684i	-0.042781363006916+0.0242248961630058i	0.0448571657030102-0.0436263400271567i	-0.0307080128497534+0.0602503807474432i	0.004446829627243-0.0617839873935378i
4	3.10692897240133-1.21282417765667i	-1.39346087111165+2.5155965298219i	-0.32313767679013-2.11776198877327i	0.93389074490359+1.00691853285209i	-0.712558780085867-0.233532234404263i	0.336432668340764-0.023385161057085i	-0.0931596313355218+0.0326656365708263i	-0.0394521315219463+0.030499419958576i	0.084589329471851-0.13015333745006i	-0.035487985159524+0.209120321902331i	-0.055197084340762-0.213067569914283i	0.125244947631422+0.144756257555973i	-0.12546402663949-0.037858908133339i	0.0470313569602341-0.0315900827389691i	0.0419694341160979+0.0202592162803955i	-0.0856317767177049+0.04005571468359i	0.070254522995285-0.105518851289079i	-0.011848025267935+0.129706888197798i	-0.036011800961432-0.100136878621281i	0.0440607769820986+0.0538837868765392i	-0.0218198556431704-0.0214411911877176i	-0.010413431305645+0.0175433438633114i	0.0256686481160755-0.0360109300000993i	-0.0184882268109273+0.0503619340850501i	0.007040562493589-0.0490442357278518i	-0.0036963394986368+0.0400351076565379i	0.0089446439343044-0.0333634612187921i	-0.0161234843985201+0.0354669105415838i	0.0149455609502939-0.0429748667741392i	-0.0057646576500925+0.0437162087604454i	0.0003168427776071-0.0353075960370611i	-0.0032375585554053+0.0265679482014998i	0.0105300541886703-0.0236409005184675i	-0.015358933732071+0.0280618556376381i	0.0110953850759751-0.0330629781491457i	-0.0036300350137075+0.0278881416621387i	0.0067949634115841-0.0165091574673312i	-0.0197847815463107+0.0142881239263319i	0.028613536833101-0.0246613012366229i	-0.0253996110950003+0.039247463538814i	0.0091601102984046-0.0471600265719147i	0.0095602650798476+0.0374116082477736i	-0.0136950594243989-0.0159037002056931i	0.00147659556428963-0.00154129527466061i	0.0198095973110502+0.0060906654798137i	-0.0391744161504141+0.0068111910916954i	0.0433252835869591-0.0312305434982247i	-0.0275313585018177+0.0539565553393162i	-0.0054650764821896-0.0592960612414876i
5	3.14165393574742-1.44000886495621i	-0.97536330978534+2.81035060555181i	-0.95784985391117-1.98962596465468i	1.30693859434224+0.52026996834746i	-0.727087454446212+0.233581818785334i	0.208374421679307-0.287892075150409i	0.008638719237072+0.158602911098544i	-0.0986538103745983-0.0505652529476941i	0.125069074723805-0.071351010300276i	-0.056246019171079+0.168172618122297i	-0.053739152710634-0.176845726019573i	0.137920203350857+0.103541812874138i	-0.139830941463348+0.017621927152241i	0.0450778876051244-0.0922218743591772i	0.0565423679976959+0.0673829646312646i	-0.0996454389457652+0.0091464392012224i	0.0750033493892232-0.0870473505813776i	-0.001179699659611+0.112437941744678i	-0.053383154191798-0.0718195588457866i	0.0558538975258625+0.0174106383894304i	-0.024965449214883+0.0155833165425075i	-0.0146278457719668-0.0130971573956302i	0.0294387870305531-0.0158999005460304i	-0.0145915651391405+0.034949516341314i	-0.0022766385083996-0.0309417073981956i	0.0058507806657497+0.0180864914422367i	0.0023737038826217-0.00960554257102684i	-0.0132953147605687+0.0137918699954075i	0.0121335444488166-0.0260451274901806i	0.0006412710652688+0.028507442962797i	-0.0077985250091253-0.0181313871191261i	0.00350662042558556+0.0078433605038648i	0.0064106287180558-0.00543760932165746i	-0.0130647971870774+0.0133803053882716i	0.0061383283867789-0.0226794401688469i	0.0065471438320716+0.0166145597281031i	-0.00388309179965174-0.00028385448522951i	-0.0132758417797531-0.0037717176082808i	0.0255092459631408-0.008816876372184i	-0.023355606087457+0.0273762566262626i	0.0044650546569221-0.0391539568153834i	0.018769988831784+0.0289088371032688i	-0.0240239320684773-0.0040848006081747i	0.0105169022959287-0.0154043094342507i	0.0129180223648712+0.0211097287543126i	-0.035375746118046-0.0076749153365511i	0.0421691080743526-0.01934274261846i	-0.0273380361536202+0.0471549323740474i	-0.0102508534583954-0.057865413904019i
6	3.09276776095614-1.65989376024829i	-0.44954412307538+3.00033323188273i	-1.57576503747267-1.63961126072722i	1.46764624325446-0.12461311728994i	-0.484869700206135+0.66127990437607i	-0.057746048553838-0.389231403151378i	0.122653201821473+0.137157571756932i	-0.125661251850842-0.052234340831492i	0.140611240134667-0.048386341275281i	-0.066352229992991+0.144720638813498i	-0.048205389651972-0.152209041119988i	0.137605290677279+0.079463736832576i	-0.141762794096841+0.049831061246728i	0.034407012225826-0.125524628479174i	0.071096750048657+0.0862868957933753i	-0.106624985732822-0.001683533694323i	0.0743371213493398-0.079848034822473i	0.010507054518156+0.10184487362463i	-0.065759759985933-0.0487831480186062i	0.0584870484948529-0.0096552699572741i	-0.020682853274892+0.0390496468491681i	-0.0233654558532338-0.0295710794606983i	0.0352088079762026-0.0093101640436945i	-0.0107806513193151+0.0304224851727323i	-0.0105572676564828-0.0208848355915199i	0.0127499899714581+0.0037168314263584i	-0.00114739235531179+0.00653669807048729i	-0.0139800707799398-0.00035865406638i	0.0127685287888606-0.0170986666795812i	0.0043200248727422+0.020905701231225i	-0.0129911192432826-0.0077648943568782i	0.00709592265959481-0.00412173078155444i	0.00537222207882689+0.00646014489015148i	-0.0146435531383055+0.00482118072059i	0.0050924999092424-0.0194925835275116i	0.014184185739998+0.0126281463928519i	-0.0124404241781552+0.0097103112708876i	-0.0088732353049456-0.0158716341864144i	0.0238213443422559+0.0019552187195791i	-0.0234528025230984+0.0189591696816815i	0.0034692278118804-0.0344123432061687i	0.0231955183851046+0.0241692363346478i	-0.0285412841623129+0.0024666376190894i	0.0148292716039501-0.0214778537952186i	0.0074961075489794+0.0278239194809486i	-0.0302390055879107-0.016211525363254i	0.0395096195544644-0.0091138787908756i	-0.029330854293823+0.0391199702226663i	-0.008747417793798-0.0563136616027878i
7	2.99932706430407-1.8722393416067i	0.12659522423306+3.07869672085394i	-2.08114287910602-1.09627853268651i	1.33912516918884-0.8147267414902i	-0.010079658533977+0.902211724669901i	-0.353943729274825-0.245733549557076i	0.145238949649279-0.023738741636302i	-0.0702266361584389-0.0191742242437995i	0.118398477911737-0.027369774248583i	-0.062010052331535+0.120001541868159i	-0.039571570017363-0.126748617179187i	0.123751658500874+0.066443258285937i	-0.1330793320914+0.06104606191364i	0.018879704977202-0.132668147321919i	0.0787721215139827+0.0787053421527945i	-0.0993565897853784+0.0012978553493973i	0.0657953679188804-0.0757065032963738i	0.0222886629784175+0.0921393341243834i	-0.0710271132149747-0.0283234217979515i	0.051094676847528-0.0263528879682804i	-0.0121358679894747+0.0473345384061328i	-0.0316408627270927-0.0331413523748779i	0.0390038084343935-0.0127598811551937i	-0.0049057135203068+0.0323109806927864i	-0.0176476828783418-0.0150905615046451i	0.0162923251608513-0.0044899742509659i	-0.0024243245435855+0.0153580410867295i	-0.0164229346295628-0.0078674968066865i	0.0150921450684532-0.0146716114718698i	0.0066501811016342+0.0190407627809261i	-0.0158798593059324-0.0026432053719477i	0.00842483417711922-0.00988368397566596i	0.0053710440867409+0.0128775659419937i	-0.0181945329018777+0.0003494777469691i	0.0070763547055353-0.0212341947172727i	0.0194921333833487+0.0140260346691175i	-0.0184869607825565+0.0145846233448253i	-0.0064798627630209-0.0217240405846398i	0.0217885655144592+0.0073679734382118i	-0.0235187920844924+0.012915504251355i	0.0046506429692333-0.0312018681317622i	0.0237111917001678+0.0211847552086164i	-0.0270807615713817+0.0054591562616642i	0.0139274537299686-0.0202480327706341i	0.0033627525907315+0.0258113932658359i	-0.0224496845351073-0.0180409251517051i	0.0328026144572698-0.0004695017429557i	-0.0310234027399046+0.0283020873079643i	-0.0026406484405152-0.0521953558299659i
8	2.88825833573408-2.08032674839228i	0.71083063096217+3.05357584929375i	-2.41355277171695-0.41768082798145i	0.92332984649721-1.42084590293096i	0.575620942935049+0.856555078051269i	-0.525923992412749+0.11709307257876i	0.003706675892682-0.21715877849663i	0.0531511140700977-0.038317789141465i	0.0932124124012815+0.0218367008184027i	-0.0574129078623917+0.0896231550092498i	-0.0255509671374947-0.0952237337373585i	0.096830414983845+0.0594780728258874i	-0.117733599651413+0.057706708329286i	0.001398430592309-0.122149453346608i	0.0766062434971164+0.0526896124340612i	-0.075959785545166+0.0073931346546647i	0.0525757626403411-0.0653934822617603i	0.0307802892687551+0.0791638864305473i	-0.0678044980609075-0.0082927974788566i	0.0345509346603881-0.0329844591852032i	-0.0042613624019277+0.0419806396079274i	-0.0344904449525215-0.0295274495614647i	0.0386402318612804-0.019367369934112i	0.0033732127512626+0.0341917500262952i	-0.0220201532756227-0.0086535733279903i	0.0152782146578332-0.0084504983831034i	-0.0028112679461873+0.0180718364173789i	-0.0183548502999947-0.0113543417418192i	0.0172426194299952-0.015466637016177i	0.0089449756960837+0.0192311990535791i	-0.0166286048726256+0.0004030298466235i	0.0080185507460132-0.0108964476000681i	0.0040123730308537+0.0154232506517187i	-0.0212774950580612-0.0033166720096328i	0.0108007460525141-0.0242716054555563i	0.0230878930558761+0.0173475252546435i	-0.0215639301534453+0.0171640577058742i	-0.0064070128146148-0.0222155863144544i	0.0177930351020965+0.0079627283609253i	-0.0215374213350998+0.0074949610279488i	0.0062750848508679-0.0277227338955233i	0.0224566049574762+0.0177137878537245i	-0.0211278249825088+0.0078923375491468i	0.0084707278179965-0.0145500217213146i	0.0006405759168715+0.017491341038972i	-0.0125112083485378-0.0141225828088017i	0.0213223648529289+0.0064709648819851i	-0.0304727446152821+0.0147475440445588i	0.0046687332370694-0.0447964447722168i
9	2.77403519397298-2.28701778663534i	1.27601603874894+2.93978551092447i	-2.54766914788017+0.32571944787929i	0.28988295160191-1.83152581890255i	1.10002584516371+0.51083524096263i	-0.454512125135036+0.565325484515454i	-0.276469591177779-0.293046142726229i	0.151304796073739-0.163250596912663i	0.122066864328256+0.075770598190618i	-0.0562546774448611+0.0797353606754967i	-0.0143272571043026-0.0610369120381218i	0.0621875792754205+0.056786227506871i	-0.103172667901492+0.046693311463807i	-0.01669356732017-0.105452496958264i	0.0665918965335038+0.0164394401188892i	-0.0397876555863194+0.0082466524899866i	0.0422303907639834-0.0453146521721585i	0.0331751082032042+0.0655668686213903i	-0.0581102079570956+0.0107898522481045i	0.0116239342598475-0.0302154370842022i	-0.0020666033355538+0.0261054250121563i	-0.0296198051862339-0.0258352385269004i	0.035645500838872-0.023751616250581i	0.0126838484185054+0.0327410722761184i	-0.0218787563147893+0.0008225124156373i	0.00889839802698105-0.0082650976331349i	-0.004251821534879+0.0152864703877173i	-0.0180115848519313-0.0135083073579118i	0.0184410439613262-0.0168696695212072i	0.0119430718941381+0.0186712868281432i	-0.0146579335577229+0.0040361527958208i	0.00540041142386687-0.00773666289680173i	-0.0004466412901664+0.01468641658383i	-0.0221681286274155-0.0085413060825154i	0.0154820651036868-0.026323701050564i	0.0259202140746016+0.0201468472705853i	-0.0213437990067089+0.0202397268571498i	-0.0095220737266134-0.0182525660440975i	0.0110313805977197+0.0042650287780987i	-0.0170549971517327+0.0012883680138217i	0.0080031392179754-0.0239016168914585i	0.0217318716633538+0.0135254094663252i	-0.0132420684346583+0.0117745743239514i	0.00031704617807467-0.00760066332238552i	-0.00045085928928774+0.00703384975324027i	-0.00307583426098645-0.00661017320212604i	0.007115170726386+0.0110480408624734i	-0.0280427624847438+0.0007737440528024i	0.0099217934149297-0.0368409394257751i
10	2.66292844826049-2.49261014725589i	1.8045449623922+2.75111095476308i	-2.48158804642399+1.06677101496302i	-0.45549054058588-1.9748197494788i	1.40450479737996-0.06115359951194i	-0.120669318791946+0.914284404232958i	-0.568358557819279-0.153683891557388i	0.114346855919741-0.353878984517344i	0.218802040663799+0.061098612087498i	-0.025102363665071+0.114603629564997i	-0.0206492899035058-0.0142742341055813i	0.0215069188399408+0.0560596270931445i	-0.09763586949689+0.0330703969328666i	-0.0363243954849038-0.0943416583713271i	0.0542783772106489-0.0256030019839091i	4.30056048889414e-03+4.956163639335e-05i	0.0431436845962454-0.0178155301083927i	0.0305205788262323+0.0595777297189526i	-0.0484124124474019+0.0287732407156859i	-0.014879537242867-0.0206925126091132i	-0.00868133109199846+0.00362984048790008i	-0.0185338708872073-0.0285420709766692i	0.0348175238944061-0.0248649182897646i	0.0222179800584021+0.0294499411722393i	-0.0172395445689962+0.0134512965871615i	-0.00238381193065163-0.00311596606402325i	-0.00914043412249014+0.00783098443719282i	-0.0151069524020783-0.0171026054552789i	0.0195997564273576-0.0181725980201615i	0.0164265104274907+0.0166983869651029i	-0.0096242003570319+0.0101038641653146i	-4.33369406344942e-04-3.66107227774538e-04i	-0.0089702862596452+0.0105518411394976i	-0.020532767366266-0.0166516967834525i	0.0213711819081858-0.0274231281021148i	0.0296103333523839+0.0221120502092984i	-0.0183364224059055+0.0260502066269246i	-0.016645207911447-0.0106012622307494i	0.00100818483082881-0.00298879228834093i	-0.0112402994745074-0.0072592831160201i	0.0113711475744253-0.0212120425453126i	0.0232773243776597+0.0104114102667893i	-0.0059668182129168+0.0173844751761028i	-0.00777590324496163-0.00128354689116244i	-0.00053096289324656-0.00109751751663855i	0.00267957122699262+0.00175028392527396i	-0.0067317691065177+0.0129706765506706i	-0.0263130486842542-0.0111168084187066i	0.0116323836423437-0.0332922434447358i
11	2.55559529229901-2.69636120830163i	2.28634126504783+2.49668637261381i	-2.2269113386074+1.75214664584372i	-1.20176115417579-1.82525626902659i	1.3918841340096-0.72678839745344i	0.38155800207823+1.00806761485405i	-0.710528615410887+0.177790134079359i	-0.091402903482061-0.49133909044526i	0.319514640568394-0.076567699734675i	0.083298351541317+0.16890441604372i	-0.0354204198495401+0.0746434607101291i	-0.0379134241650601+0.0647695987598224i	-0.111734256136083+0.01516440899067i	-0.059763617337652-0.100002657435237i	0.0461525727699328-0.0746406182479753i	0.0547552000965267-0.0182336488396381i	0.062452528113371+0.0131183170106709i	0.0279393456771997+0.0708576530650122i	-0.0473206162887978+0.0496291406097713i	-0.0456678787914733-0.0090329408482187i	-0.0248645747085345-0.0229048992630778i	-0.0050498998358992-0.0424963619131585i	0.042046761065501-0.0259790837684767i	0.0340186221677452+0.0288186326497359i	-0.0103247040719474+0.0298125752054111i	-0.0176642208574607+0.0071727349782287i	-0.0196970053430547-0.0025591656740408i	-0.0113353747286658-0.0252144712963714i	0.0232431229975643-0.0209193244350804i	0.0241568148265833+0.0148116402699046i	-0.0023382248826603+0.020356399195837i	-0.0104639911484374+0.0109884579387753i	-0.0221423884059964+0.0031450717171055i	-0.0174196211914555-0.0289136935963632i	0.0299806136231974-0.0293998232035587i	0.0365095338304941+0.0247968622397423i	-0.0139283102534958+0.0365899896221425i	-0.0284110735659263+0.0002188750784598i	-0.0132818022782089-0.0128937805130354i	-0.0059215737412702-0.0204016779049705i	0.0188942802131269-0.0216367424056007i	0.0283822998559913+0.0103357051376069i	-0.0002543654473322+0.024335458281348i	-0.013421426082121+0.0048112677407311i	-0.00126526640818896-0.00365412664302811i	0.00265313023997306+0.00898771707490187i	-0.0191057599736714+0.0127189640332395i	-0.0284397215795353-0.0210607068505138i	0.0107512298624496-0.0387919953369287i
12	2.44931927476661-2.9001905001966i	2.71979472974933+2.18198613382254i	-1.80365718001348+2.34649502790738i	-1.85249268424972-1.39874745044021i	1.04309960609995-1.33352079781942i	0.881880909067206+0.777478663238057i	-0.596981554224266+0.559089824327426i	-0.377971990936884-0.462439320168983i	0.328583930793467-0.302853346444188i	0.270076144478607+0.173524490117031i	-0.012139682390804+0.22065792691805i	-0.128715132579636+0.114734649285913i	-0.16809739028127-0.0101846318137i	-0.092444943675992-0.137376827709021i	0.04894957020471-0.139145831318927i	0.117002864105158-0.047845475811788i	0.107110061559391+0.046457100456514i	0.032335198774355+0.108411595791169i	-0.0623047180996798+0.082388774344431i	-0.0874444661541388+0.0011760335896971i	-0.051456635584903-0.0552624582724414i	0.0078860853644616-0.0717961395795098i	0.0625809353965068-0.0325220459655827i	0.0533477343546219+0.0352533852700271i	-0.0034801409810095+0.053130655786759i	-0.0375144133312967+0.0226717371358509i	-0.0380311789924942-0.0142765700803251i	-0.0095358147686903-0.0410823006422053i	0.0326901901507741-0.0283476817210164i	0.0381821012624192+0.0156543623520529i	0.0055918941863845+0.0371276619844784i	-0.0258287992094368+0.025903333980921i	-0.040766960060659-0.007234133178967i	-0.0144521552761401-0.0472021426009333i	0.0438108174340596-0.0347950861341564i	0.0494436274702453+0.0306171601188418i	-0.0095922335486622+0.0541865044188797i	-0.0459551009960794+0.0143781911530166i	-0.0336982718865058-0.0250931506575415i	-0.0027285838169382-0.040803153903384i	0.032592332587378-0.0274124997848978i	0.0389477861010273+0.0135047680064312i	0.0056752865641516+0.0333068769102391i	-0.0157673360208576+0.0134628881946446i	-0.00472137283993076+0.00113368220856954i	-0.0045478254090096+0.0152701537204815i	-0.0327392404775442+0.0104911663629555i	-0.0365698228176811-0.0330538828508768i	0.0102235427750378-0.0565827578803592i
13	2.34187355490089-3.1111743982065i	3.11191716543418+1.81194133744707i	-1.236628553169+2.83180866870237i	-2.33555228932041-0.739127352587i	0.40568117831518-1.74366897848237i	1.19383335924384+0.25504409796742i	-0.234880799110536+0.792063124595398i	-0.57405169142033-0.250184614686178i	0.212844272814843-0.496483110022839i	0.465794230556672+0.087632755034245i	0.091426792495632+0.391543009740825i	-0.235540331713117+0.244847472083451i	-0.297790314263932-0.028644695364709i	-0.153647784948121-0.225843561910781i	0.068871352400848-0.240153775014748i	0.206511910199042-0.093582656422744i	0.18762120705543+0.086565177721534i	0.0506414661278+0.182338492812193i	-0.098710305388371+0.140353619386751i	-0.152945420551132+0.010530081423684i	-0.093366157482106-0.100363867205196i	0.019890905622522-0.122737267243499i	0.101510971957483-0.050199926503444i	0.087651760184168+0.0512942225477695i	0.0033962281055324+0.0894219956547878i	-0.0648816313641313+0.0454752841355983i	-0.067358107291226-0.0271208700485946i	-0.0121869797007694-0.0682248498583434i	0.051086706451156-0.0440649775642228i	0.0622002372888134+0.0214934895802681i	0.0130964104250136+0.0634134671325114i	-0.0483075658870311+0.0446398943973258i	-0.0663812195170002-0.0209234718862532i	-0.012702301175427-0.0740325616104813i	0.0657388408448958-0.0458518635654747i	0.0713902795345506+0.0418938462360265i	-0.0061322642108768+0.0818785268416742i	-0.0714934923697727+0.0330844144500264i	-0.0629849775392877-0.0401128604260187i	-0.0032605792694426-0.071229489234647i	0.0533408750972554-0.0418704670049157i	0.058761055434053+0.0177238034216238i	0.0165822011796667+0.0468711468334124i	-0.0149876299747262+0.0297312107466686i	-0.0132814779603646+0.0154087748569688i	-0.0219189606617574+0.0228579296862171i	-0.0540600144128329+0.0045390587793736i	-0.0516733346635867-0.0546213362533241i	0.0144512098821037-0.0901410335626763i
14	2.23591102077848-3.34121206978996i	3.47735264036169+1.39349349456449i	-0.55114046569769+3.20586216741218i	-2.6074571310136+0.09878013170606i	-0.4338104451753-1.8582544315152i	1.16897090865623-0.44845237616602i	0.25515939998053+0.704064619572358i	-0.515871164409994+0.032090560215309i	0.062749839185763-0.528530981912478i	0.585181719332297-0.031224020271192i	0.251879231197237+0.536969509095897i	-0.325077210380953+0.457577597727149i	-0.514428161650054-0.008154461523994i	-0.27993612109873-0.375172323333389i	0.102933368589631-0.413841850328054i	0.349240334733875-0.170937368600252i	0.324393426961363+0.142040596177622i	0.09130534560836+0.30835016595257i	-0.161425854373964+0.241662242955339i	-0.26003565399368+0.024987429018045i	-0.162484687238771-0.16835172507803i	0.031244866318792-0.206795878439482i	0.165466473653788-0.085953012121462i	0.146344753370026+0.077636814587544i	0.013962550943276+0.146497166127713i	-0.103989811120504+0.081045298169537i	-0.112860082767995-0.041733120695855i	-0.021150192728964-0.11047575251961i	0.0806769813899422-0.0711592932767705i	0.0995191470396629+0.0331451862453257i	0.020539578168941+0.102102601546247i	-0.0800228940655677+0.0685384265393314i	-0.101133263304724-0.039084246692662i	-0.012154362911166-0.11210990670789i	0.0985042731504759-0.063900129539357i	0.105036465564422+0.060516577567395i	-0.003586465998359+0.123166810706032i	-0.108046402714685+0.058632799312705i	-0.105042780571843-0.058792522419327i	-0.010042015478384-0.115116845080093i	0.081531757385874-0.0705603087026117i	0.0942148281561761+0.0188076597465819i	0.0403470677025146+0.0690835428080584i	-0.0103651179162416+0.0617642131541826i	-0.0309132481786289+0.0446911019663688i	-0.0569670016900772+0.0348777855814985i	-0.0925558570880275-0.0102652638751717i	-0.0744291806364065-0.0970132207980773i	0.030138296580881-0.146185391514158i
15	2.14272284395993-3.6048027433125i	3.83807430369735+0.93783765752807i	0.23016938650269+3.48282252111192i	-2.65605433205717+1.06411496024167i	-1.38090486183533-1.62845243372385i	0.72732816694807-1.18853138788685i	0.686800710102664+0.204546066048036i	-0.128247975476555+0.179284881027901i	0.070470005876684-0.357248649376507i	0.62093444518495-0.032672619389711i	0.375207581775992+0.668518336241784i	-0.405553229709659+0.710132094600571i	-0.805570184984397+0.062147068109057i	-0.502063687502071-0.578160118325859i	0.132328200023079-0.697832310062415i	0.572018523162837-0.31228402375997i	0.552862865705355+0.217568203176471i	0.170915784643691+0.510888134014877i	-0.255616941794579+0.413040605603062i	-0.431644149894262+0.056904749276658i	-0.279246309005264-0.269276590582499i	0.038285432062411-0.341588889199297i	0.262571877977033-0.151560197073471i	0.241955879806609+0.112465520613723i	0.035970079912297+0.232599684389198i	-0.157562538012647+0.1380378851975i	-0.180704605794564-0.056875505971529i	-0.039234682285163-0.170544230340328i	0.121467913520684-0.112254663243377i	0.151911870420198+0.049251310769337i	0.029564838946838+0.154282110031178i	-0.121861886057101+0.099058968319933i	-0.14641096079122-0.062711536029632i	-0.011930788253028-0.163101170382017i	0.144088838735495-0.088945861005999i	0.152052148576079+0.088048038537013i	-0.001729002389733+0.181290487933265i	-0.158852465149226+0.094107259303976i	-0.165317851838433-0.081753408449373i	-0.027159558545292-0.177642627501544i	0.118262020825077-0.121981439864446i	0.154799950018427+0.011080277023566i	0.088684358366836+0.10519090665465i	0.001172009193448+0.122555232595589i	-0.065101027461198+0.100345125163173i	-0.124343723402381+0.054347453588638i	-0.161480200286652-0.044051550709025i	-0.105504201925967-0.17743736466755i	0.069059199911531-0.236889550629206i
16	2.08608208161428-3.91538283698526i	4.22366835534683+0.46486660028563i	1.08632298314292+3.6960052575308i	-2.50300656694207+2.11911883665968i	-2.35973368354615-1.05717508115833i	-0.13848209692976-1.8350126050253i	0.876054131899356-0.702176462198417i	0.548814604714416-0.023788482579279i	0.443440051789686-0.069143218682119i	0.694404095202374+0.243555168141074i	0.370062024892552+0.911639767161872i	-0.571922647628731+0.974266621603815i	-1.17737201346633+0.137948213288i	-0.821969431532567-0.840532731999554i	0.14016317381267-1.11566649101992i	0.890610351733266-0.55707245981021i	0.917147778949818+0.303650860278402i	0.32219044631157+0.817224897051155i	-0.380666386359506+0.693694689148261i	-0.694588679709866+0.129909338804562i	-0.474536428688869-0.407971664210707i	0.02721717472525-0.549194067492709i	0.398320756512-0.267772582553456i	0.390462354557274+0.147173521343618i	0.083555200698321+0.353247809923397i	-0.222022555711491+0.227686771797462i	-0.275068627499614-0.065195232774797i	-0.072360513302499-0.246161768046083i	0.168075627232165-0.169223895129044i	0.217458225179134+0.064864205918066i	0.042508391324675+0.21627931364896i	-0.170830104977418+0.135628271962736i	-0.200026246952087-0.091116395887965i	-0.010386930841547-0.225215784698344i	0.202522104336417-0.118656184022009i	0.211743537998252+0.125990449533016i	-0.001296815865612+0.258394686922849i	-0.227485368326742+0.142182075721758i	-0.250528835375209-0.110222551619263i	-0.059480990184153-0.266601931448868i	0.16672818609304-0.207572404869624i	0.254015822714851-0.011806125055048i	0.177696511228315+0.162857182446306i	0.024515728589608+0.231746190020312i	-0.128799283155613+0.200458129408948i	-0.248016385265652+0.083528965569726i	-0.279398607492024-0.114421477761853i	-0.144084735377471-0.322473100691545i	0.151900613708364-0.380213445890952i
17	2.10637896041065-4.27823820309083i	4.66909395957876+0.01129898472429i	1.99084771133625+3.90023307368379i	-2.20653478132034+3.24049972811056i	-3.33066316995034-0.19613531578091i	-1.37653994194712-2.31105475117801i	0.7024802167718-1.94147962671832i	1.39322108930447-0.72269951787451i	1.31293662579123+0.15822939517828i	1.01795316309712+0.87276167152834i	0.23760655778816+1.46939273119564i	-0.97168493921976+1.31374321226164i	-1.71471515612158+0.15076799293851i	-1.23839038736165-1.22261482505362i	0.13773076900344-1.69465046154753i	1.31915805912718-0.93505164325049i	1.45681889732482+0.37995948315689i	0.59222926278525+1.24459021137316i	-0.5182927359867+1.1309286445225i	-1.07106194616763+0.28667027457806i	-0.790580887463648-0.573441974556453i	-0.034487814693731-0.850125738731991i	0.565772384491951-0.467392990495897i	0.608032795284271+0.157426255055322i	0.181621034247147+0.503793183473116i	-0.27953574813216+0.362561684926043i	-0.392831642520921-0.047935053405578i	-0.130790806693211-0.323589666684625i	0.2046832628788-0.240847035039339i	0.286223348469906+0.069305539185738i	0.061491355816202+0.275174795464115i	-0.216867434506522+0.172490803898436i	-0.252182812890389-0.120905482615342i	-0.003878150831005-0.289835683537129i	0.270468016244719-0.145651002420083i	0.278338866356712+0.176840864079743i	-0.006889746165399+0.354370929517294i	-0.319064241182077+0.201959188592617i	-0.36699774776787-0.149118917346503i	-0.109334155232867-0.393159965900642i	0.234916650261674-0.340041265222277i	0.410355307711125-0.053872469213714i	0.326345353296815+0.255280518719737i	0.062898816094845+0.416381675283859i	-0.242805248070346+0.367968107337315i	-0.462003343552687+0.121644452852931i	-0.469637219364333-0.249269756135685i	-0.184613079545138-0.569782280118857i	0.311355146659841-0.597893415252331i
18	2.26199992882932-4.67740371668571i	5.20558104762799-0.35915496267107i	2.89830886596738+4.16990288410959i	-1.86375873630161+4.41149713181373i	-4.29606612496988+0.85622937735122i	-2.89304241282368-2.61633631300583i	0.14752720964699-3.40953278019318i	2.26784854806505-1.94674957943602i	2.68761704912847+0.14509695906679i	1.79295320903395+1.80653640573553i	0.09738959867552+2.51745703208589i	-1.70664583680259+1.89497556112287i	-2.57741148096522+0.09125888524583i	-1.80958911826228-1.82527645384029i	0.14715489850314-2.5063085861967i	1.89166323611-1.47943585048356i	2.21117010277494+0.42546742211842i	1.03477846799941+1.79608634183383i	-0.62561269650927+1.76865610999568i	-1.56282089171509+0.59151484960661i	-1.27479183086141-0.72329178717467i	-0.20722820805395-1.24936275980113i	0.729369293124422-0.794402731039932i	0.901459514484938+0.091499708407013i	0.36898551603257+0.656409070458915i	-0.287538291648128+0.551709204916537i	-0.514632429622172+0.029402243205765i	-0.227274794795106-0.369221468429143i	0.200190859651706-0.317231435184703i	0.333995418355349+0.045526483942572i	0.085804473532252+0.304059067272817i	-0.240696350043076+0.194345094439662i	-0.280880198617673-0.146716238416424i	0.016586048486641-0.338194268990631i	0.340587293079724-0.152580527555618i	0.336405789360863+0.246887693187213i	-0.03255811660547+0.464900057012163i	-0.442419767169304+0.262804370502621i	-0.516854989798327-0.212951768706276i	-0.169326247130593-0.57255420394529i	0.340799625919325-0.528327613785555i	0.64700666946238-0.10944518092489i	0.55040468858946+0.405946275524717i	0.110284653535853+0.708997401356029i	-0.438659921348283+0.623726030034457i	-0.807105505146177+0.158859608587207i	-0.75414137608666-0.488177287882664i	-0.211997418899884-0.964449148244236i	0.591935435462565-0.909783027525092i
19	2.62152238360504-5.0568539815036i	5.84128042166151-0.54899134725015i	3.72676702592308+4.58768581597893i	-1.60917791547076+5.60357764222409i	-5.29129875783228+1.95406077791914i	-4.56312534887883-2.83101080466716i	-0.69393174333469-5.0085826671704i	3.08579530773898-3.60190654850611i	4.46385857681794-0.19998607376632i	3.10676061892867+2.90872444976489i	0.12500464995788+4.10475708019002i	-2.75174953268501+2.90472975253079i	-3.90935007550265+0.06256622695283i	-2.67611271406745-2.70410267534769i	0.13307822994774-3.66313637240786i	2.6436166813965-2.2699133293712i	3.23683411599515+0.39869000929155i	1.72010451265768+2.46094724252586i	-0.63080599833705+2.64342585447497i	-2.13813652720956+1.12804523328414i	-1.96641339403095-0.77172301206298i	-0.58118821638358-1.71636081373404i	0.80763924693815-1.29334081511495i	1.25022389976143-0.13637302714018i	0.692697589372539+0.743933690078149i	-0.171495278921072+0.78761871930571i	-0.59234020778015+0.214050920432475i	-0.367940664536554-0.323322371870091i	0.109213746881617-0.370612498177978i	0.317040083276387-0.024524735504764i	0.105930003151393+0.261344409109683i	-0.21609192946657+0.171905134377946i	-0.249244916212361-0.164853331662582i	0.069867695689407-0.340179086588062i	0.402294391967717-0.106734565870382i	0.355536861955945+0.350036506976427i	-0.109007699017654+0.578529133288305i	-0.612097485156738+0.295562763543279i	-0.691400935707134-0.333518749207854i	-0.21120581088286-0.823408941047117i	0.519115437785375-0.767726112084412i	0.988130122504874-0.151017406923872i	0.850018239818245+0.653482811100581i	0.13945577501283+1.14048180284127i	-0.760160266310066+0.972413605744479i	-1.32052886548845+0.16669660458553i	-1.13992125245051-0.87976719486015i	-0.19608365932833-1.54694761145929i	1.04372321799645-1.32309825954583i
20	3.23942880299246-5.30242006929373i	6.53211603365453-0.43262933346614i	4.34287590511655+5.21889593205497i	-1.602421065667+6.74980089233458i	-6.35923396832661+2.90445413757018i	-6.23120786234146-3.09866603926483i	-1.62632711671994-6.66141459042535i	3.84579385684798-5.49276580846192i	6.47192828376808-0.82928435882515i	4.8821362038424+4.03347576857955i	0.44633016574784+6.12184473544841i	-3.95619940891802+4.43142467105453i	-5.72694018562737+0.24265796356615i	-3.99382731386637-3.78380171367842i	-0.04521352575185-5.23830736284834i	3.53803097226104-3.44193716055432i	4.5890736881738+0.186645760202i	2.75599698835629+3.18611361355332i	-0.41333874573857+3.78082546899795i	-2.71874229013448+2.0002014980875i	-2.88157048011278-0.5836976738206i	-1.26602806165638-2.16692824031097i	0.66627426324809-1.98630806665507i	1.58358402756941-0.63512750005236i	1.18454841628736+0.65025456715219i	0.16646515945927+1.02322096174417i	-0.538761099876092+0.54518260971777i	-0.531817860797016-0.106211752418835i	-0.111315062897554-0.345745213144531i	0.175877441236834-0.143637547875717i	0.095677339906959+0.10238857435641i	-0.120959495915332+0.063450350071769i	-0.111620301204486-0.178624980825772i	0.184870187004889-0.259123624760089i	0.442988689202876+0.039209202608395i	0.288526193689329+0.50773740171465i	-0.286223255579027+0.67267210903731i	-0.846119780140775+0.245435952724288i	-0.861943919660917-0.563674497288509i	-0.17514886668614-1.16205660697173i	0.82419852763468-1.02606057593337i	1.44885269808801-0.11694634977708i	1.1923290478288+1.05167169020079i	0.09028656179216+1.72556164770128i	-1.25907315828663+1.38332021858109i	-2.01745696117722+0.08929022604706i	-1.60067269984584-1.47224925670167i	-0.08820954651549-2.33298008211277i	1.70870546662944-1.81811070036339i
21	4.11273554766638-5.23861157182293i	7.15131149820065+0.11498674070009i	4.56192159462479+6.07115544310406i	-1.99782209172752+7.71854309066562i	-7.51143339862181+3.47812815816036i	-7.70598027544524-3.58846558040259i	-2.38690768701173-8.30220420856955i	4.62671312082191-7.35948749921136i	8.52740920246508-1.56112269981933i	6.8954444126225+5.09521306569824i	1.05750587258416+8.34661904271188i	-5.1230109933988+6.39372276038442i	-7.87703674208422+0.77802581199323i	-5.81997423327539-4.85897859039088i	-0.59015743969481-7.16850780701283i	4.40561786700411-5.11481709612339i	6.24610464431288-0.40934057308121i	4.26459209930246+3.82179744645764i	0.21461197179087+5.15702962116322i	-3.15221510182904+3.31793123956971i	-3.98527920678575+0.02475050541297i	-2.36367698448099-2.4466705152061i	0.12946953566668-2.83718891740773i	1.76057792955547-1.49968345189833i	1.81729955606777+0.22123991519824i	0.80935546297658+1.14590086949265i	-0.23364594651554+1.00860414299715i	-0.64240054109678+0.348263498496583i	-0.460992538257412-0.161493925240202i	-0.13784756499703-0.272782105211585i	0.011664946187841-0.186543830791311i	0.041028850666004-0.164448963069756i	0.160439478513097-0.198525966221428i	0.384187881586517-0.067018175960029i	0.445856000667708+0.328054551262642i	0.080370030659243+0.734574778964804i	-0.618867875510868+0.708076151560386i	-1.15151634996319+0.03621418277098i	-0.9708910790476-0.964949445225118i	0.02915073860952-1.58658495875516i	1.31777763291442-1.23171888176855i	2.01693118694265+0.08885192054837i	1.4973907710376+1.65587397822435i	-0.13032624780469+2.44215446174145i	-1.97954225408724+1.77550890522658i	-2.8689784025551-0.15517245333999i	-2.06292635377556-2.2958714311278i	0.17481049496143-3.29168304524099i	2.60223222192375-2.33727605672297i
22	5.12867508152644-4.65860455357445i	7.47637527513023+1.16291775999983i	4.17679705458195+7.04977444252884i	-2.89462858686377+8.30362474339842i	-8.68751312761983+3.44023300464181i	-8.76240713328859-4.4421329275574i	-2.6961754664412-9.85377501148333i	5.548321240041-8.92069149078734i	10.4677772160697-2.1324085157361i	8.84553829786405+6.09754202747053i	1.8128158605906+10.5322982643395i	-6.110220488996+8.5592947113576i	-10.0968434608498+1.6867007875443i	-8.04474312388014-5.69276865200761i	-1.64701507676282-9.23505047722862i	4.98235959673365-7.28266455569296i	8.04058563687379-1.59273212969128i	6.28882750187046+4.11130069697029i	1.46494863882127+6.62941058607418i	-3.19308355323793+5.12839510594481i	-5.13602349217681+1.2527027302527i	-3.90620172735405-2.31982957261135i	-0.98082527188905-3.70017346606294i	1.56160373202545-2.74376038995604i	2.44823730942517-0.69318414054602i	1.75459794366334+0.96442541255795i	0.43825917099689+1.47562577170693i	-0.54837490981882+1.02467786039561i	-0.83481571302061+0.258548897368148i	-0.600323404895272-0.307981487917348i	-0.18340400683478-0.531046557787105i	0.216023501909333-0.484105131639538i	0.526228110699774-0.224999422312968i	0.638815718694957+0.230890614077951i	0.377695668045366+0.750924796157405i	-0.306703305732781+0.999389982725302i	-1.12282477134422+0.62135606296634i	-1.49100097742153-0.4037927832886i	-0.92861322081583-1.56710577533487i	0.49575982336085-2.04836275121987i	2.03140033341418-1.274087084226i	2.62863669715319+0.5701416751357i	1.64120815777246+2.48892298151619i	-0.62317179582848+3.21157903546895i	-2.92883655533004+2.02217909340111i	-3.78664218745151-0.65274764551948i	-2.41015088941927-3.33989894266697i	0.6543543158304-4.33420222726318i	3.69681429327271-2.78787292760155i
23	6.03094022674876-3.3972827586986i	7.21676844324476+2.65471357381745i	3.02100361846668+7.93197766728835i	-4.28022577836995+8.24787990650826i	-9.73198605714822+2.60289745273866i	-9.16294825464001-5.72018840277536i	-2.3171209098915-11.2087212260196i	6.71851154704344-9.91759393117831i	12.1698501187569-2.2733575058745i	10.4385347632952+7.118145954873i	2.4761947778504+12.4897044350025i	-6.8944010559432+10.6333734031863i	-12.1316688706441+2.8330663888844i	-10.4207940902764-6.1432708929716i	-3.1999028875836-11.1515293678627i	5.03854910922573-9.7648462118698i	9.68298902388435-3.43728933645531i	8.69619897916151+3.78042756948612i	3.45242146842739+7.91139006837462i	-2.5535747250755+7.3125984247073i	-6.04310164669652+3.21648046285256i	-5.76138545991836-1.50153828436661i	-2.76067922606249-4.27630269051076i	0.71549637774939-4.21229481716632i	2.77638461458327-2.1599906186843i	2.82859166520222+0.23261330495791i	1.51250323074569+1.65778295487959i	-0.040632495523+1.74210691724824i	-0.973682253348974+0.919044162714815i	-1.03542138582011-0.08740188328495i	-0.465259221335807-0.714870912810319i	0.295005455361324-0.733105165500121i	0.818613911436797-0.207519558730491i	0.803411014411645+0.577753322939629i	0.16459181944625+1.1873203064695i	-0.8613585145426+1.17123233258668i	-1.71411285374941+0.31791042019083i	-1.74082047830052-1.09790298040105i	-0.62236833600407-2.30829270694741i	1.27023457541768-2.42216583296843i	2.9109821751345-1.02528507141691i	3.15077484355854+1.38299566975388i	1.48553729580074+3.49383283408655i	-1.44479980784722+3.89145682624708i	-4.04205425414567+1.98272824502137i	-4.62439840967412-1.45197963677963i	-2.51105732490193-4.53205405908282i	1.38362506051102-5.32194689062178i	4.91694334261237-3.06171702681118i
24	6.44047735926723-1.43203447124157i	6.09336079002437+4.357925314452i	1.05032613285217+8.38638400176263i	-5.99208111274926+7.30518123278142i	-10.4064116806511+0.8860749132643i	-8.69993826103-7.3673479607222i	-1.1089721708037-12.2286483580813i	8.189330252038-10.1538221003262i	13.5524767070858-1.7762106370893i	11.4554868601958+8.2667235562141i	2.8016684938039+14.1295764546898i	-7.5694668389145+12.3607486153954i	-13.8341024389449+3.9815112287357i	-12.6655062115842-6.2314513562228i	-5.0610605678093-12.6947070335017i	4.5031229127467-12.2654017711526i	10.8808303731085-5.81077205708i	11.1813099463141+2.679700769786i	6.08231336851588+8.65587269574097i	-1.03357219975463+9.54864331353607i	-6.3186020927686+5.83213695309199i	-7.58238828947444+0.23189573777783i	-5.11604906469238-4.15020848527625i	-1.00396901535016-5.53293380384278i	2.37516543857825-4.06561873352349i	3.64348470951291-1.26257290570016i	2.85645624935584+1.1370803785889i	1.06887740647624+2.11448079567682i	-0.48837913241064+1.67457658302876i	-1.07749596409741+0.54441339614139i	-0.684288474470606-0.393259197155139i	0.15719849842156-0.580720776895882i	0.74431813235291-0.000723359671177i	0.58897314652591+0.883453133120463i	-0.32812978493895+1.39245378437406i	-1.51548641799157+1.00099351507309i	-2.18551516296475-0.32338339513368i	-1.68290258167719-1.99019376658684i	0.05696310014642-3.00476150806948i	2.3017839975974-2.50880579471968i	3.78447662851144-0.38296390763514i	3.39236591499747+2.47983411790754i	0.9285096813964+4.50490839399827i	-2.55362472468667+4.29410813019501i	-5.1620740693532+1.5520994161437i	-5.20090645907628-2.5219372092381i	-2.2592441244033-5.73163838071144i	2.34537613861489-6.08992341771614i	6.14779274838721-3.05878909109455i
25	5.9501952248825+1.034342366492i	3.95132100039899+5.87187864736375i	-1.59236030290517+8.04816940553861i	-7.7242863365294+5.32421980165364i	-10.4402211727699-1.6377174583185i	-7.24704938256432-9.21171994347084i	0.9393922141981-12.7638403310299i	9.93480744878515-9.52385634288822i	14.5696530414181-0.5396946185837i	11.7854802970802+9.6360031706735i	2.6068821851464+15.4560603192204i	-8.2905458115348+13.592774608561i	-15.193867187913+4.891463055576i	-14.5684076606596-6.1142133949333i	-6.9572187065969-13.789685415983i	3.4925274674237-14.5013401865469i	11.4710196201361-8.4242866499962i	13.3891435742759+0.8700411864113i	9.05536182342213+8.61279281872399i	1.3547045456555+11.4173709691541i	-5.64261299823232+8.78807804630427i	-8.89927217798245+2.89973336300144i	-7.72127536980015-2.95641808757544i	-3.62990895123736-6.20344465836402i	0.85927315083319-6.07412694287321i	3.68765494254194-3.55550395307404i	4.1345839750745-0.46783125606766i	2.81003118365224+1.6458764833325i	0.97935746648388+2.20604807427806i	-0.26990981069718+1.61416553204477i	-0.556156394108283+0.757272203300042i	-0.228700701221416+0.372582052528203i	0.016822180697735+0.628103881821113i	-0.33856623542388+1.09986409010991i	-1.27038504987408+1.1095251709257i	-2.19159243957037+0.2171330203082i	-2.29651161058021-1.40807358710874i	-1.09507192294942-2.96659506854984i	1.16070864308271-3.4186045959986i	3.4429611644737-2.11639279060263i	4.40930889105072+0.67049425818993i	3.17333351308174+3.69521008029818i	-0.03942537030124+5.27843675041408i	-3.79073010183571+4.23985462295722i	-6.05847736714722+0.70555903401503i	-5.3362527452492-3.73696473477759i	-1.60067229439525-6.7424407402607i	3.46820923449813-6.46748435328638i	7.2477237576468-2.6937418231411i
26	4.27184475887929+3.56378061209443i	0.85930364893315+6.71178740469938i	-4.56650609276581+6.63081991919922i	-9.08683982097849+2.32123758718306i	-9.60480573059248-4.73566206193367i	-4.8015584353104-10.9983711414377i	3.7032870761219-12.6852423857218i	11.8513885336871-8.0266380976642i	15.1995605781212+1.4140863610373i	11.4262643593256+11.2608456691344i	1.8192871823812+16.5265038650538i	-9.1962508558728+14.3027013760852i	-16.2987957057807+5.4033600586891i	-16.0473451242692-5.9931210310579i	-8.648185220846-14.5073586927969i	2.2387984699783-16.3112143203852i	11.4780717384503-10.9633177500945i	15.0715345228717-1.4037041397426i	11.9916365441379+7.7540701366447i	4.3587546427676+12.5946396993803i	-3.9464367327696+11.6530225874704i	-9.33641495016473+6.24155313394189i	-10.1139165478247-0.6061663147788i	-6.89513691864212-5.82810619458879i	-1.8597185368791-7.71732405606404i	2.5773962493044-6.37872181331178i	4.90157718855358-3.23011881475593i	4.92801084732641-0.00673670035411i	3.4804663147886+2.12060762988406i	1.66731128461313+2.89847277160779i	0.23163016387547+2.76752447523612i	-0.69377323812423+2.33033576977383i	-1.38602687850807+1.88865061694685i	-2.10491853594362+1.31764669102665i	-2.75736689614897+0.30548611549588i	-2.88349973602252-1.24096674126139i	-1.97997514207211-2.92150100693649i	0.04402092546302-3.91838325502519i	2.58833431266908-3.42937265632872i	4.49602722447539-1.22952318245902i	4.60492174234021+1.9895388042325i	2.45275137120519+4.77650307043017i	-1.27681467189477+5.58504837813479i	-4.89760006811121+3.64236870286234i	-6.4819229693175-0.46464774262074i	-4.89628015211074-4.88492517598013i	-0.54834999120845-7.33431084804234i	4.62895660470145-6.28693575978747i	8.04415238084689-1.89074949986748i
27	1.37419083309362+5.57358358730908i	-2.85619793579705+6.44823097391103i	-7.39318015375054+4.03291230021397i	-9.70187929149136-1.48892991651996i	-7.7859942413342-8.04970942757252i	-1.5040050215543-12.4459531929395i	6.9410297757366-11.918604930406i	13.7758552748571-5.7662126644842i	15.4359731284402+3.9449874295899i	10.4650499912873+13.0950830749752i	0.4890169815579+17.4020165144093i	-10.344737505223+14.5572972495835i	-17.2590813053493+5.4780610699636i	-17.1312378965608-6.0192690717947i	-9.9981676216134-14.9888033058528i	0.9824946474373-17.6715455298584i	11.0685803271424-13.1901078915371i	16.1543012521349-3.8097825419095i	14.5588188263096+6.2810424779554i	7.5570804489591+12.9768008580819i	-1.4822712155659+14.0249226942771i	-8.79483504611794+9.75833978946283i	-11.8613016996673+2.5850539829405i	-10.2484017072098-4.3485938339454i	-5.40135547038549-8.57722073185269i	0.32380481057369-9.16391889199537i	4.79757570210595-6.714810559509i	6.87718203463411-2.74530458065079i	6.54562662032249+1.15333969630991i	4.54295151416754+3.91446795677008i	1.8206639760295+5.16111659843329i	-0.85609925060278+5.01291620972086i	-3.01407305648614+3.78095399846196i	-4.35915879324294+1.7839746225143i	-4.64354079011673-0.63393186189548i	-3.67951378515528-2.98268763803151i	-1.51819880369422-4.58858343222497i	1.34944062223227-4.76886436502422i	3.97493517961385-3.18474816583978i	5.23899504202263-0.17509739765179i	4.37204911191352+3.17976173210027i	1.45262794579279+5.40398358071854i	-2.42915974833013+5.29299807124666i	-5.52479808252275+2.59091605742876i	-6.20923134911653-1.70582828735412i	-3.83680751892476-5.65972541546675i	0.78629586826147-7.25043013155908i	5.6252666459909-5.39565190696526i	8.30543693344929-0.60974504191604i
28	-2.4549859994579+6.50458972616869i	-6.66642528246248+4.85051229838636i	-9.56938792016535+0.39802015600475i	-9.30669906739109-5.71722362976492i	-5.0331766706024-11.1653234469704i	2.3693458421709-13.3111383831663i	10.3307314723443-10.4731836664631i	15.5141655439036-2.9432400985625i	15.2856738833287+6.8141820395639i	9.0524576728789+15.0068000591942i	-1.2239119449375+18.1051706485001i	-11.6773472250718+14.4640461545817i	-18.1246331448043+5.1861632173944i	-17.883115145075-6.2292059435761i	-10.969607041311-15.3321614117893i	-0.112681215669-18.6097015196539i	10.4252534413549-14.9497894020029i	16.6601083796507-6.0295445532547i	16.5011116702031+4.5039170049909i	10.4702204724021+12.6320666488082i	1.2804178984247+15.5923067316339i	-7.4421212096829+12.8354898106026i	-12.6592833902787+5.9830490014062i	-12.9929400427483-2.0708496874179i	-8.99123594596578-8.41942485885737i	-2.6153639289026-11.1978932724833i	3.7048542930657-10.0535525554923i	7.99059471505636-5.97120024292343i	9.26714593903679-0.67047613299159i	7.64400315659023+4.09218040616193i	4.03315455559162+7.04402676511767i	-0.28107380244736+7.62646886679868i	-4.03592909449354+5.97627625808479i	-6.26480215521075+2.76873179841612i	-6.46077659077925-0.98725258595954i	-4.66443655635426-4.17496353191514i	-1.47676501282067-5.82827015625013i	2.04790291313565-5.41282120406652i	4.67373919046977-3.05629233117516i	5.39654731664839+0.39532893860413i	3.87023266705895+3.59573289138098i	0.64852112278723+5.1816592558605i	-2.9278581963502+4.36279917002086i	-5.22823304343009+1.35465081555565i	-5.04730394283454-2.5913984158744i	-2.22417408191468-5.64787786791869i	2.15638717459939-6.21092472296111i	6.13860161696211-3.69259474566836i	7.73409125430553+1.085202806512i
29	-6.65926805270582+6.00379077261089i	-9.97251534199533+1.97868973210269i	-10.7016331970861-3.8953348150481i	-7.83374680820357-9.87426542462973i	-1.5737007376824-13.6968702199407i	6.4378438828393-13.4481405694153i	13.5165669272202-8.4624061924793i	16.8758599843433+0.1560465445149i	14.7760694566161+9.7064559974683i	7.3865723535839+16.7862761250563i	-3.0653401549932+18.5973887173724i	-13.0016238956846+14.1282848720569i	-18.8213835085487+4.6843129054793i	-18.3178138119532-6.5061191726535i	-11.5850304212916-15.4854334128036i	-1.0187121098301-19.082125435965i	9.6000913853301-16.1218157613169i	16.5571297363114-7.8389782333054i	17.5929258346327+2.6600548438571i	12.6734248452013+11.6321269739086i	3.8715254821342+16.1051825433765i	-5.5337549567768+14.8982107735914i	-12.3292999244625+8.8930739997786i	-14.4932097749655+0.5278750862019i	-11.770409303894-7.2129053444846i	-5.55649920219-11.8793366322455i	1.7732395243118-12.3109239215182i	7.77160072261398-8.85025969772514i	10.7167459449047-3.0300784069495i	10.0551152477751+3.0730849771805i	6.41239183212904+7.55414027818276i	1.24721449185141+9.23374021288127i	-3.68876937840492+7.91964574499253i	-6.903801762753+4.35156972841906i	-7.58429419568359-0.11091879761836i	-5.78550512406969-3.94954447261594i	-2.35981223821303-5.96872101284836i	1.35373662348274-5.66676628432001i	3.99491447979249-3.38611645612141i	4.66531327578655-0.18148694970656i	3.26474404162223+2.57275395705503i	0.54269101597495+3.71714100514371i	-2.18538405526491+2.78974174224269i	-3.57699506588837+0.25354010173965i	-2.85552118180712-2.65582502510255i	-0.20366460843378-4.43637974623775i	3.2393591443915-3.99196549057469i	5.81713633292462-1.18337051760332i	6.07608209894696+3.005532209103i
30	-10.5650564343885+4.0509064902586i	-12.2727775071065-1.8101514154114i	-10.6202822596655-8.3127086960708i	-5.4491659398465-13.4765847484296i	2.2082623885908-15.3753260841052i	10.2666582482287-12.8595951027013i	16.1636147481546-6.1203360605168i	17.7203870457513+3.1686293270508i	13.9859078812121+12.2551713594795i	5.723967479232+18.1764158609213i	-4.6928104478857+18.8018923211945i	-14.0012249621496+13.6609395997684i	-19.150149606979+4.2146403193097i	-18.3883615694174-6.569433816258i	-11.9213761896533-15.2121434759245i	-1.8738068157817-18.9302229400622i	8.4420557234997-16.607076369353i	15.6827236980297-9.1643880443555i	17.6246746172133+0.7974711924467i	13.8892437993049+9.9429988497557i	5.9929074082457+15.3673181479175i	-3.2644028287713+15.555427506905i	-10.8180283569965+10.8055364978636i	-14.3786077926745+3.0033494842511i	-13.129684122365-5.1244721512435i	-7.8719577644314-10.9762772144156i	-0.6166394588073-12.9117752085823i	6.1804041336552-10.6906365122182i	10.4516092838311-5.4096619879795i	11.1372339579078+0.9859843784897i	8.41440372399944+6.41133765129857i	3.50600285133167+9.31776587409145i	-1.82312563280375+9.12475678389584i	-5.88922636953075+6.29643004115396i	-7.62186764018707+2.07444089073995i	-6.84361934947734-2.01516173526227i	-4.22778555541157-4.70230130301794i	-0.97182181022084-5.3783903618722i	1.68513963957916-4.23779112487912i	2.92397495334836-2.11889656727575i	2.61983013187883-0.11371305600203i	1.33029384342608+0.90142723317045i	0.005164570979269+0.629711721451726i	-0.465611400841299-0.535672916163333i	0.32048180246021-1.7056322959619i	2.06063497789875-1.9209133626304i	3.8452887958866-0.63367843782541i	4.54992349949734+1.96703576282834i	3.36623066559882+4.94526808904405i
31	-13.5868454497633+0.9797686467387i	-13.3163702363827-5.9492734284978i	-9.4451937512656-12.2976572392938i	-2.5391218047159-16.170106056237i	5.8326553428263-16.1315108474451i	13.4445347103831-11.736115909064i	18.0355211363652-3.8053480483069i	18.0268789927623+5.681732724347i	13.0973318447671+14.0988129009027i	4.3978803130003+18.9520273395783i	-5.705131327893+18.6846086680336i	-14.3101224734431+13.2293910236565i	-18.8786922970994+4.1001950074325i	-18.0555749479793-6.0358355763015i	-12.1255081383677-14.1811508175417i	-2.939611918891-17.957258490162i	6.6738234450141-16.3601460451101i	13.8183885788463-10.0642228620796i	16.4505671047924-1.1737561117207i	14.0030020236188+7.4870104580812i	7.5084830421889+13.2965373179511i	-0.8001747593705+14.6569707861493i	-8.2597049821226+11.4452977445856i	-12.6427465037508+4.9641712706141i	-12.830534889231-2.5625162623262i	-9.08432898634693-8.75460508698535i	-2.8559050221604-11.833178491196i	3.7653991795237-11.1253108749209i	8.75975106066858-7.17399816490299i	10.796174731378-1.4530825442992i	9.5730446918589+4.18374236369454i	5.7977780071245+8.11610252869881i	0.84969569457146+9.42814225183801i	-3.73057294769271+8.10055624335505i	-6.73922603686645+4.89219153162709i	-7.63230220708729+0.98633307510017i	-6.58660990483056-2.45176219359087i	-4.3102256078026-4.64416579932975i	-1.70060431113769-5.37641734724368i	0.50656311262373-4.94158806345877i	1.96451099976605-3.9028664719562i	2.74426660014348-2.79047268144556i	3.17539391270549-1.86617911402639i	3.58605086912729-1.05275718321629i	4.0695973221711-0.05081723721571i	4.39112089103402+1.41829260259495i	4.08446004375105+3.36324722203087i	2.70347433139352+5.39453493350083i	0.11645637681055+6.79611912906704i
32	-15.4209562778363-2.6266521683826i	-13.1934886726602-9.8334763934903i	-7.5718633896885-15.44008380529i	0.375910315304-17.8499026253384i	8.8403929929042-16.1515943672344i	15.6999467559313-10.4529459044699i	19.0910267827811-1.9503463491038i	17.9589170064871+7.3178145874248i	12.416317625875+14.9893342888086i	3.7817607127019+19.031426486824i	-5.7383342464828+18.3369475638942i	-13.6482943838239+13.0753814146674i	-17.8718933861411+4.6771096190545i	-17.3563044788231-4.5592479612135i	-12.3812249298255-12.126361604044i	-4.4716015723551-16.0358627107437i	4.063078615239-15.3896957770922i	10.8206707845647-10.6182524022695i	14.0134667970434-3.3143548793556i	12.9715110756807+4.2787677843726i	8.29155890658861+9.95852745945983i	1.5972140793433+12.2135550322524i	-5.0000484566033+10.6344214781683i	-9.55846128174208+5.9690282070675i	-10.8729482450775-0.1752030563964i	-8.7824158961442-5.86917339840698i	-4.14037706696476-9.45847225785172i	1.5171733991888-10.0309723985324i	6.48052089951024-7.62292516894785i	9.38077905920578-3.12359339398353i	9.55297354557332+2.0637961020292i	7.15304725864307+6.47657375504457i	3.0210135980092+9.01188531475576i	-1.63720992989534+9.1881804171504i	-5.62878724834733+7.19107428802866i	-8.09018405137337+3.72154258933471i	-8.65498656879648-0.27523977367738i	-7.44912198405981-3.89598120245868i	-4.95021941021356-6.48897809251398i	-1.78680145236049-7.73918767733761i	1.44151137506634-7.63410626231947i	4.26758206735582-6.35880486538692i	6.37257422275392-4.18516506166137i	7.54412352863984-1.40689683119252i	7.62914451914635+1.66313054921869i	6.52775997404055+4.65620271120201i	4.2449697362015+7.12010846732218i	0.97720165559096+8.54820485617892i	-2.81921597067256+8.48557412481789i
33	-16.1457390129017-6.1532418205621i	-12.3052209278111-13.0332295891517i	-5.5461087290041-17.6262886795076i	2.8082975151174-18.7186805390781i	10.9519329356122-15.847568510734i	17.0156699308239-9.4757380503919i	19.5368269332288-0.9349134486614i	17.8527278172142+7.8653583271661i	12.3040435354829+14.8991257844888i	4.1801777508333+18.5380041740052i	-4.5909132183372+17.9775579817285i	-11.9322643287517+13.4539736188797i	-16.1556421641736+6.1843207359832i	-16.3981322613295-1.9585763180347i	-12.8340229002285-8.9485759610967i	-6.6017749609419-13.1452284579761i	0.5317922309512-13.7171734820827i	6.6716289476692-10.8316971431675i	10.3135835827685-5.5614965354398i	10.7342374000314+0.4569829066674i	8.14457542816942+5.50759106367909i	3.57303427391146+8.27658886439226i	-1.47604811473357+8.19460466970934i	-5.47887417094519+5.54737507505848i	-7.32575125707377+1.33648929653578i	-6.60851016749119-3.05447473348596i	-3.68890758444007-6.27968187012376i	0.45604837191978-7.41035709410172i	4.55083717243491-6.16860686080569i	7.39734421248204-2.96128615191645i	8.1991743944086+1.27825046438584i	6.74896991240052+5.37859382373218i	3.44106291640655+8.25664250056138i	-0.87496185193458+9.18954064030048i	-5.14213787771173+7.96649439080236i	-8.36804887519455+4.89661423473i	-9.84881553530727+0.69118802352394i	-9.29796656090835-3.731354289566i	-6.86635879430907-7.45892166914846i	-3.06928019697095-9.76690683948004i	1.3450582527546-10.2363029550112i	5.54796332847977-8.80077925021489i	8.77394878728155-5.73174099157034i	10.4387102088052-1.5777280162286i	10.2249170744417+2.926841474275i	8.13354302798527+6.97376382131876i	4.49666639331509+9.8073858946578i	-0.055958338343+10.8561468259547i	-4.68417114384152+9.85252514661057i
34	-16.154338563861-9.1998129153411i	-11.1886356425678-15.454688362427i	-3.8487304938619-19.0800073447716i	4.4932890893867-19.2166470191693i	12.1856152160639-15.7123572461661i	17.6563112789694-9.1902079853527i	19.7718876391728-0.9366933081526i	18.1060005837748+7.3721500952321i	13.0477882629546+14.0454939632272i	5.7176180218086+17.7634244697322i	-2.2932826143618+17.877623779265i	-9.2966878416861+14.5505079546867i	-13.901405072671+8.6969211589086i	-15.3279275626593+1.7436646512854i	-13.5647317416848-4.7300994077105i	-9.32932193615626-9.37754071071679i	-3.8491657633898-11.394495162973i	1.4748543133166-10.6776750308629i	5.4301797981722-7.79557516899874i	7.28344755511739-3.78819025317339i	6.92713990650437+0.14289170989886i	4.8507873442304+2.9654635151077i	1.95460059196567+4.07866051129865i	-0.73457982255644+3.4392543385023i	-2.36171738821525+1.52634017225202i	-2.47396638956877-0.83578917796576i	-1.12418014264052-2.73914540410161i	1.17291327569984-3.4609920412923i	3.61082895341705-2.66622974500465i	5.33383434932007-0.49217104547644i	5.68213443275964+2.50020817815637i	4.37419443671977+5.48776638923099i	1.58193182216811+7.61052924690549i	-2.1144631080912+8.19909165783464i	-5.87374794624309+6.94659308647115i	-8.8007262928971+3.98615415263983i	-10.1601172458039-0.1392191784137i	-9.54709723781454-4.60090894139866i	-6.97869491270375-8.46960366959966i	-2.8907452230223-10.9170959226902i	1.9537015754536-11.3915729667074i	6.62133680868503-9.7321008213601i	10.1970307294161-6.2024472840508i	11.9664288549443-1.4406417123213i	11.5584671459153+3.664153431349i	9.02172546463655+8.14368331029813i	4.8202448433554+11.1396581423015i	-0.2517366437513+12.0745966220052i	-5.2222071940144+10.7712434845878i
35	-15.9305103548606-11.7229136941789i	-10.2674580911392-17.3424692125884i	-2.6943458415656-20.2440960175227i	5.4943162070923-19.8313063420196i	12.8536528558565-16.1185059381398i	18.0733378882032-9.7433341314588i	20.2413152964014-1.8481987633738i	19.0275774152272+6.1462751033228i	14.746025772153+12.8276059966451i	8.2797984400254+17.0745935350561i	0.8869307242426+18.27427149429i	-6.0689196045367+16.4249701027722i	-11.4007316029236+12.1046742656319i	-14.3292619633847+6.315775852984i	-14.6124661638776+0.2462422836025i	-12.5482878817186-4.9941232963237i	-8.85714830990466-8.59988748040387i	-4.479228343698-10.2080403262923i	-0.3406273117713-9.92132323009436i	2.85289372148652-8.2200037836791i	4.74633069279947-5.79286223565398i	5.36401701225826-3.33652534235817i	5.0381295343346-1.37704000884399i	4.26464952200147-0.15809741063093i	3.53140908418257+0.38022304629697i	3.16722598737961+0.53394962706699i	3.25228843751015+0.70439624043872i	3.61094507318258+1.24504437439792i	3.88446326712073+2.33095157953157i	3.65961858542566+3.88717496394333i	2.61477174567737+5.59508752017947i	0.64168074376262+6.9736900566909i	-2.09101782437027+7.51295698977111i	-5.15051475856474+6.82296043979438i	-7.9264119783292+4.75900394114109i	-9.77000143876374+1.48962522147281i	-10.1520482878906-2.5110631873667i	-8.80057905794622-6.54657348906157i	-5.78514484168584-9.83857879047242i	-1.5266675799622-11.6932289603998i	3.2709400502714-11.6558618438768i	7.75364419708431-9.61937681443786i	11.0867205474228-5.8617447549907i	12.624871512033-1.0034505565498i	12.0469206416035+4.107248779795i	9.42632072069184+8.5580682981716i	5.2220273315169+11.5518343054881i	0.1908388682908+12.5639396819864i	-4.7612585698377+11.4452379118095i
36	-15.785840319761-13.983242838598i	-9.6615939854111-19.1094975826322i	-1.9549557171076-21.5511778401303i	6.1607944690835-20.8742620490001i	13.4283413554284-17.1540885848354i	18.7250262559027-10.9670415330272i	21.2581445208473-3.2899277771719i	20.6988796606267+4.6739022859288i	17.2292045002621+11.707635933915i	11.493923289458+16.791380766291i	4.4695038914002+19.2690621107514i	-2.7218772457611+18.9408815784855i	-9.0143102373719+16.0666791391168i	-13.5756910557322+11.2845510628457i	-15.9275252269051+5.4664555526925i	-15.9878151674934-0.4556051806414i	-14.0354554729054-5.6554080658687i	-10.6114509027242-9.5376505675888i	-6.3845626333226-11.8014922215403i	-2.0140532509511-12.4372337988202i	1.9607213715202-11.6664642293312i	5.18381027603264-9.84779398859473i	7.49281499419762-7.3756697278122i	8.88315634073968-4.59785806638964i	9.44461482459432-1.76900469373697i	9.29326387649046+0.9542400229535i	8.5202739945997+3.48333337794865i	7.17168936309849+5.74940761895403i	5.26248440669195+7.65669980578701i	2.81709425419167+9.05636690729878i	-0.07977850753201+9.75203282369991i	-3.24174779838888+9.53809524921064i	-6.36610707729037+8.26126006023916i	-9.05604139639188+5.88784855547241i	-10.8794073213612+2.5562601300594i	-11.4531698927702-1.4035799663387i	-10.5344642026231-5.4944988580878i	-8.0957606111596-9.12017785016253i	-4.3637141152355-11.6860390973578i	0.1914480690744-12.7129688937351i	4.9183674718833-11.9394540497473i	9.08940619443961-9.3888201279303i	12.0284418442326-5.3848063191356i	13.2361682878399-0.5092819307746i	12.4869994523367+4.4918284857683i	9.87690000804894+8.83711419771481i	5.8113023373242+11.8477525803657i	0.9346022603139+13.067681419958i	-3.9851187312825+12.3418991957289i
37	-15.707091144627-16.3198361911924i	-9.1626709158036-21.0731787548136i	-1.2587069181027-23.1878309807368i	6.9405062809329-22.3236934851143i	14.3152347328384-18.5680534101618i	19.860251038565-12.4245806735635i	22.8363396765009-4.735880269651i	22.8780833949916+3.4469898815692i	20.0406196389481+11.0254267372864i	14.779122012136+17.0171098180193i	7.8667371453921+20.6955398228964i	0.2672455533558+21.6833958919742i	-7.014189417657+19.9869640051997i	-13.0764123979178+15.9699230954073i	-17.2405514134376+10.2754449308163i	-19.1245767770258+3.7137926733115i	-18.6667299612291-2.8630664252021i	-16.1000976821657-8.6784381739211i	-11.8888024093804-13.1222154095016i	-6.6414672184292-15.8061909242991i	-1.0190583481786-16.5809775743881i	4.3479254895497-15.519319710729i	8.9227139036872-12.8755441566108i	12.3017219882898-9.0328767173814i	14.2315234825185-4.4493620525815i	14.6085757623686+0.3900886782205i	13.4684840731831+5.0122236903072i	10.970777117822+8.9851544080368i	7.3826303832677+11.9423250841126i	3.0617912506726+13.6043169690817i	-1.5636894242455+13.8005932270817i	-6.022480489448+12.4905362751067i	-9.83653163930871+9.78012117838738i	-12.5673846874054+5.9284285847164i	-13.8687997112223+1.3378126166036i	-13.5386220175435-3.4767028928819i	-11.5603437400857-7.9395401250519i	-8.1244231886911-11.4841099121778i	-3.6215312146678-13.6309025954768i	1.3957185018523-14.0617469378571i	6.2801487303563-12.6766774240349i	10.3780347167774-9.6215223264476i	13.1243846043192-5.2787253634402i	14.129573029301-0.2202692471053i	13.2419530243274+4.8713855316678i	10.5747353449534+9.3021784264511i	6.4915744378509+12.4688707597962i	1.5527290215089+13.9477163305707i	-3.5691411204294+13.5544241890737i
38	-15.4198702893063-18.87153821962i	-8.4165468085036-23.2372279837749i	-0.2473462709435-24.9816491050437i	8.1035884141656-23.8343432347596i	15.6128838537905-19.89363360413i	21.3551042975544-13.6171758590601i	24.6267243197672-5.7622186666049i	25.0389111091064+2.715561464268i	22.5660405229721+10.7896017673793i	17.5437723902022+17.4976260769997i	10.6182055655144+22.0650500756571i	2.6548292594315+23.9996182721925i	-5.3784745413228+23.1452042444904i	-12.537061759963+19.6892407962571i	-18.0162385450394+14.1252297607049i	-21.2439339232245+7.1780562264281i	-21.9387040789364-0.2955477596759i	-20.1280918106761-7.4166607594718i	-16.1281664136727-13.3892157986012i	-10.4900988614428-17.5877901000912i	-3.9232118080881-19.6190958003565i	2.7942474075369-19.3524552843971i	8.9053058965745-16.9188383978998i	13.7555095081526-12.6816760614252i	16.8576014149751-7.1852654297364i	17.9347388204532-1.0880341173436i	16.9400040468345+4.9116453562066i	14.05225608655+10.1497396769942i	9.6501816424037+14.0643843999203i	4.2677829399499+16.2517129634125i	-1.4643882360721+16.505220823902i	-6.887045647065+14.8353526990387i	-11.3830548584766+11.467311303695i	-14.444820309987+6.8166658906794i	-15.7313593248284+1.4442433051455i	-15.1085806735023-4.0060527699416i	-12.6673960872586-8.8806414383586i	-8.7162785474755-12.5931207946769i	-3.7476601190676-14.6956108662889i	1.6191495712415-14.9354764130477i	6.7125063528336-13.2894865334557i	10.8915940067952-9.9699425722552i	13.6276016418229-5.4008426657295i	14.5720250944075-0.1662636524315i	13.6025688364919+5.06281879612i	10.84002726936+9.6137718733572i	6.6335501488207+12.8981832877524i	1.516207968319+14.4867472839881i	-3.8629778148417+14.1631211329557i
39	-14.6617319165026-21.438638401321i	-7.2335768896971-25.284147603743i	1.1378945280883-26.5266760850031i	9.5352990076816-24.9707019049749i	17.020454534919-20.7443096040164i	22.7480617234933-14.2888724094412i	26.0690788941613-6.3092015940342i	26.6102914446947+2.3096404160831i	24.3197511358556+10.6081946701038i	19.4723436534867+17.667487541621i	12.6350607917049+22.7182308682241i	4.5968403977691+25.2305808655266i	-3.7276476118806+24.9734793755538i	-11.4077502541925+22.0367740801429i	-17.6062112633389+16.8142524510631i	-21.6747605154551+9.950723837173i	-23.2246882744566+2.2606715264743i	-22.1647061941376-5.3707756121844i	-18.7027161925593-12.0920862047983i	-13.3126160843169-17.1822370936992i	-6.6713878291989-20.1291962566868i	0.4250378822542-20.6815773599622i	7.1565929459146-18.8685852839229i	12.7732985913114-14.987239720926i	16.6782504101641-9.559610760536i	18.4904525571784-3.2660208688817i	18.0812080460469+3.1374431566577i	15.5809193152364+8.9073939132848i	11.3564772437278+13.3975847735308i	5.9625797941699+16.1300960375732i	0.0730271022459+16.8457196330207i	-5.5999507343565+15.5284075013948i	-10.3891348809495+12.4015370615238i	-13.7491514723006+7.8968305278174i	-15.3181224034248+2.5997447613967i	-14.9572683515813-2.8222715381569i	-12.7640619672205-7.700347105909i	-9.0575045847709-11.4442580412344i	-4.337280055029-13.6126818763501i	0.7784257725201-13.9653918480031i	5.6291176138531-12.4911968354563i	9.59315780757887-9.40824930677661i	12.1642072114496-5.136611473542i	13.0137395931976-0.2462989109394i	12.0320577082138+4.6130030950189i	9.34281089771958+8.79211402870414i	5.2892134040166+11.7227740503179i	0.3935852478079+12.9886272473376i	-4.7049533003057+12.3782628930604i
40	-13.4766584638461-23.6263997386028i	-5.8034016744728-26.8313548917333i	2.5624423171788-27.5084994420066i	10.7810903538368-25.5440881274868i	18.0135287331819-21.1043933969752i	23.5147988634203-14.6220679412544i	26.7179535677884-6.7516154202778i	27.2985800996781+1.7011756175067i	25.2120467734224+9.867744638925i	20.6988908034381+16.9128837485082i	14.2576096390909+22.1271746536274i	6.5880554022227+25.0048770428234i	-1.4878381752045+25.2981865830248i	-9.118586730254+23.0416654158929i	-15.5180305159138+18.5442641576334i	-20.0514829191333+12.3502410356248i	-22.3032670634808+5.1739552677969i	-22.1181120312823-2.1834790056228i	-19.6120943120583-8.9256977860916i	-15.1524711406064-14.3500090217098i	-9.3094080967748-17.92351921328i	-2.7858168391726-19.3379765350426i	3.6660787099184-18.5375205221609i	9.3314974640253-15.7168176387118i	13.6130899468563-11.2905588129171i	16.0951106756128-5.8385861687341i	16.5847816738027-0.0336270206419i	15.1266658692782+5.4395513841404i	11.9890908342491+9.963978524758i	7.6249168885854+13.0600673299046i	2.6118581528179+14.4371091556044i	-2.4201820329344+14.0211039965649i	-6.8659497267008+11.9562148887953i	-10.2167290248747+8.5802546713603i	-12.1188991084579+4.3776316379047i	-12.4124745911322-0.0842428154595i	-11.1453888888724-4.2272335893807i	-8.56218618411861-7.53468037739385i	-5.06881789337598-9.6148568653445i	-1.1780460925046-10.2481474776633i	2.55778194115968-9.41238460498118i	5.61836472905548-7.28341268976797i	7.58276819548262-4.210900660406i	8.18425246678707-0.67236804745082i	7.34590499040242+2.78901808892296i	5.19265036220744+5.63537780935193i	2.03799526463432+7.40522093964224i	-1.6531490231586+7.77608423315666i	-5.32138765369827+6.61100228233833i
41	-12.2751924458894-25.1828830598065i	-4.6183779730753-27.7715411226289i	3.5029197299288-27.9910827269054i	11.3475106794126-25.7982417627444i	18.1927264336435-21.3830482857115i	23.4079678051571-15.1524561082649i	26.519513883009-7.6908564989071i	27.2593914720287+0.2985230351595i	25.5928030385007+8.0651285630194i	21.7209686981077+14.8877750736926i	16.0589814311245+20.1481657895361i	9.1910830018131+23.393196546616i	1.8083096001859+24.3792573461794i	-5.3645694111514+23.0937777073865i	-11.6447216263703+19.751841319679i	-16.4611940261638+14.7685145951712i	-19.4115125777304+8.7102613367353i	-20.2989146194126+2.2311329765949i	-19.1464562767786-3.9989368917309i	-16.1869079102805-9.3656282432395i	-11.8301089070286-13.3735813694299i	-6.6119761184084-15.6947324830951i	-1.13135729937-16.1966249943834i	4.0178322950562-14.9480764225618i	8.3113880260514-12.2022302460443i	11.349252201506-8.3596143337594i	12.8937271154272-3.916061891699i	12.8876117829599+0.5980266916664i	11.450842254166+4.6797697947023i	8.85676084730299+7.90996584312433i	5.49149790005317+9.99694703465332i	1.8018480601878+10.8033629559484i	-1.7617525706155+10.3532794137995i	-4.80012403955883+8.81939176189537i	-7.01151448854287+6.49254363004315i	-8.22364912483995+3.73782969855397i	-8.40808792396167+0.94310280822284i	-7.67555435472743-1.53347409226196i	-6.25326074905002-3.41018092613266i	-4.44747033599336-4.51694230114141i	-2.59633950742105-4.81461952229911i	-1.01926448905339-4.39605284776747i	0.03062392418331-3.46881183407386i	0.40456433654124-2.32191470267835i	0.08176872330044-1.28081204988883i	-0.824788509514642-0.656453245951737i	-2.08150655230359-0.69508189904814i	-3.36496170456009-1.53543616278603i	-4.30686818143039-3.17924868717985i
42	-11.5939209593566-26.2460100567212i	-4.1556047105195-28.4128099423337i	3.5958196953069-28.4265232613799i	11.0285571258805-26.2856332610856i	17.5373398891183-22.1754907108156i	22.5988646837172-16.4520476352087i	25.8196853401013-9.6091760033272i	26.9717374653287-2.2327134773684i	26.0119086590399+5.0542252296155i	23.0836993806749+11.649207438836i	18.5008697287646+17.0258999926485i	12.7148347990261+20.7814046834716i	6.2692508651809+22.6708353568917i	-0.2534586152162+22.6258232905805i	-6.2880977556141+20.7553486277714i	-11.3394856893625+17.3291654281041i	-15.0267391550942+12.745909028869i	-17.1147497718195+7.4895459204892i	-17.5300029850094+2.0789766671927i	-16.3596170732497-2.9837909997528i	-13.8342990727781-7.261478642042i	-10.2976154362057-10.4205536511904i	-6.1653701507377-12.2577041333927i	-1.8798209980933-12.7115402294963i	2.1361506023101-11.8589853524215i	5.52000029300979-9.89752467810613i	8.00144332247095-7.11599594549096i	9.42236568410687-3.8577697372458i	9.7432448751877-0.48084796352816i	9.03621304920412+2.6804562704664i	7.46643303104553+5.34800805341887i	5.26474224625993+7.32315875262304i	2.69540538636642+8.49878663521563i	0.023207978092+8.85945332474919i	-2.51601495455432+8.47055176873011i	-4.73795907773732+7.45865486171542i	-6.52313299776176+5.98628855938576i	-7.8197586002517+4.22493016962104i	-8.63663258845481+2.33010714122871i	-9.02764326763216+0.42204171818094i	-9.07074159793833-1.42558813539809i	-8.84488574112475-3.18740696425359i	-8.40872264220424-4.87863644341751i	-7.78450624144421-6.53932443918442i	-6.95001018724323-8.21310854437309i	-5.84006346402443-9.92398009209007i	-4.3579594383394-11.6549271581427i	-2.3955347582036-13.3322310047901i	0.1406306122349-14.8185693907314i
43	-11.781588957065-27.2862839697065i	-4.6084020574214-29.3069263987396i	2.8194662888884-29.3929858214947i	9.9714612537038-27.5538176383905i	16.3419379769699-23.9457053855791i	21.4910057046719-18.8583708625059i	25.0796047304216-12.6901524180044i	26.8956988809556-5.9140933118056i	26.8692955801673+0.9619750118092i	25.0750559388162+7.4377246545356i	21.7224241635921+13.0611753253704i	17.1343718382092+17.464446866311i	11.7169013243157+20.3913069174213i	5.9222791824323+21.7142266279051i	0.2094942743042+21.4396928167552i	-4.9943925781772+19.701662275959i	-9.3285312738619+16.7441661013012i	-12.5252484030701+12.895065351977i	-14.4275492300621+8.5337257214126i	-14.995995578084+4.055845825215i	-14.3048651050325-0.1611979476969i	-12.5285288230348-3.7893394669353i	-9.9198749325812-6.57451200668186i	-6.78327043911742-8.35316565067831i	-3.4449274329189-9.0596490307006i	-0.22360168141136-8.72444708662114i	2.59569376729617-7.46416420918419i	4.78278544777216-5.46488778178555i	6.17677346047998-2.96108762778978i	6.69313434495635-0.21245772207197i	6.32363669326657+2.51892381904474i	5.12993908620049+4.98903034723999i	3.23230058083977+6.98832998165764i	0.79517431215572+8.35328148712721i	-1.98845098488146+8.97260837717416i	-4.91224263925014+8.78871707398812i	-7.76988006412747+7.7951451568012i	-10.365699741157+6.0312653620564i	-12.5223133317635+3.575595572871i	-14.0854252671948+0.5389700728364i	-14.9265222247411-2.941461503399i	-14.9443930701955-6.7068717031641i	-14.0665237814263-10.5799943085821i	-12.251286026336-14.3674196320014i	-9.4915194996335-17.8617988638176i	-5.8196443326294-20.8450481868161i	-1.3139010223494-23.0936738779435i	3.8952146823952-24.3871438544028i	9.6196887530385-24.5198220713334i
44	-12.9319620348572-28.8700155219523i	-5.9265079379115-31.0040471110335i	1.3482670467552-31.3840109488088i	8.4435471724512-30.0100054930338i	14.9288068246597-26.9985065062308i	20.4221673278896-22.5725857570419i	24.6167634249267-17.0442197479672i	27.3010764901501-10.7901569405558i	28.3717046099779-4.2233296996391i	27.8376795220147+2.237858977477i	25.8161492650105+8.1999031135192i	22.5199595539994+13.3218175102775i	18.2383228645967+17.3378957036219i	13.3123047641733+20.0739321997043i	8.1072366046585+21.4558228206215i	2.9843525640625+21.510117356387i	-1.726064169409+20.3567748743449i	-5.7479488717411+18.1950034091631i	-8.8774357836561+15.2835978844467i	-10.9943563563902+11.9175797233456i	-12.0666435666504+8.4031604068317i	-12.1476369274304+5.0330881184069i	-11.3668568885428+2.0642979756874i	-9.91531020781294-0.30050533942284i	-8.02676115040873-1.92611299375539i	-5.95663235165153-2.752188475271i	-3.96027454298715-2.79452600067473i	-2.27227206938065-2.14044815559344i	-1.08825077877126-0.93902431004663i	-0.550356503886786+0.61287758959512i	-0.73721251753001+2.28747423214106i	-1.65878154730279+3.84455234587878i	-3.2561883107019+5.05023349432246i	-5.40623202905969+5.69479967229206i	-7.93005603316207+5.60853527573183i	-10.6052540719837+4.6747574073817i	-13.180580619265+2.839437777634i	-15.3923866926452+0.117042290572i	-16.9819082973183-3.4075879572721i	-17.712573125984-7.5813266122263i	-17.3865443261304-12.1887051403871i	-15.8597731723112-16.9614876143858i	-13.0548765620182-21.5915662146394i	-8.9711891218524-25.7467764284219i	-3.691369843061-29.0891271981335i	2.6160173403978-31.2948151033304i	9.6984633805753-32.0752414798477i	17.226417301732-31.1980843130424i	24.8053634052464-28.5073088524326i
45	-15.0403203005476-31.6497127595692i	-7.9953629655794-34.1296754762893i	-0.6124213898276-34.9828610317766i	6.7220565885325-34.1892048769088i	13.6319979176068-31.822290671594i	19.7746676148015-28.0429030381165i	24.8610118314731-23.0869275195871i	28.6719953431475-17.2485266874102i	31.0698568687791-10.859855959664i	32.0035929053856-4.2688183276499i	31.5084155521904+2.1835236297889i	29.6993775736626+8.1842652398922i	26.7597836093279+13.4672208662807i	22.9253772099385+17.8274803281486i	18.4655814981319+21.1310394095287i	13.6632561393929+23.3189727530017i	8.7945030943162+24.4060376821622i	4.1100058729614+24.4740153202292i	-0.1807713611578+23.6604787493074i	-3.9214521114932+22.1439985956723i	-7.0159371639302+20.1270319179352i	-9.4305418444813+17.8178756408489i	-11.1910960879095+15.4130943399425i	-12.3753981380691+13.0817556848154i	-13.1017480065014+10.9526348742158i	-13.5145589145575+9.1052981723103i	-13.7682367809343+7.5656664018321i	-14.0106190480894+6.3063162392853i	-14.3672714298869+5.2514256933316i	-14.9278578868966+4.2859346374606i	-15.7356346005806+3.2681935554393i	-16.7808869951872+2.0451317285041i	-17.9988473986611+0.4688032231995i	-19.2723191148068-1.5869266002305i	-20.4389104019263-4.2108066550004i	-21.3024683395817-7.4409269767425i	-21.6480153939549-11.2547996762224i	-21.2592459218281-15.5636464972339i	-19.9374484131463-20.2114928543285i	-17.520591578628-24.9793767761921i	-13.9012551130343-29.5946656414654i	-9.0421028746924-33.7451494667622i	-2.9876882261627-37.0972626971715i	4.1284535812258-39.3174929626902i	12.0822377398676-40.0957808964009i	20.5635051388931-39.16951506626i	29.1867162662994-36.3465944444108i	37.5076627477993-31.5259799132053i	45.0456024679022-24.7141957023272i
46	-17.8559203180101-36.6697001614744i	-10.3862105400583-39.6993025166457i	-2.4597454211629-41.1513241979669i	5.5795320881126-40.9754614271903i	13.3889990291615-39.1983740860714i	20.6449109502109-35.9202404071044i	27.0583764676375-31.3072572085887i	32.3888077456349-25.5806551704949i	36.4540921384856-19.0030155711595i	39.1369648428293-11.862834549776i	40.3873290887486-4.4583725253371i	40.2205497853333+2.9181558823011i	38.7120184866062+9.9950525634502i	35.9885326447974+16.5333940027879i	32.2172331172492+22.3363881541605i	27.592986950711+27.2553710151726i	22.32517813754+31.1922407643377i	16.6248729142074+34.0983925993336i	10.6932591407275+35.9704715133625i	4.7121274064852+36.8434847382411i	-1.1630245533953+36.7819944349173i	-6.8069082781467+35.87023191663i	-12.1252741831268+34.2020291150657i	-17.0527987198701+31.8714479104393i	-21.548410619892+28.9649051653339i	-25.5886425435074+25.5554475119311i	-29.1597518849487+21.6996361518508i	-32.2494530123285+17.4372726518211i	-34.8391355444157+12.7939489342817i	-36.8974067808421+7.7861566223833i	-38.375693339264+2.4284608813136i	-39.206474300353-3.257951024354i	-39.3045067884607-9.2361813281866i	-38.5711594378786-15.4449122129059i	-36.901706631897-21.7910090030241i	-34.1951751913296-28.1443137140595i	-30.3660940164176-34.3353807804408i	-25.3572938035217-40.1567181136826i	-19.1527540543721-45.3678560892284i	-11.7894107762445-49.7042893697004i	-3.3668292036937-52.8900393116525i	5.9462843585207-54.6532876506868i	15.9096097610549-54.7442555594065i	26.2134378417069-52.9542659081902i	36.4859707484914-49.1347488121621i	46.3057494140072-43.2148466023177i	55.2189072175622-35.2162555140963i	62.7605917752233-25.2640140503856i	68.4795586868772-13.5921129939719i
47	-20.1371258030461-45.2911978148605i	-11.5817511680873-48.871196884782i	-2.4322000415741-50.7898289716843i	6.9802598743363-50.9603453032961i	16.3154186375506-49.3636647402544i	25.238235069361-46.0479497407868i	33.4322769525273-41.1251923053964i	40.6118504807817-34.765100155444i	46.5322788076933-27.1867107065328i	50.9979185775326-18.6482665643116i	53.8676523761011-9.4359552019395i	55.0577536785784+0.1478562751386i	54.5421781850603+9.7962733954169i	52.3504808144386+19.2088477355111i	48.5636815162282+28.1013915858917i	43.3084976233481+36.2142666506189i	36.7504201411832+43.3189098762092i	29.0861332339791+49.222497301953i	20.5357601517177+53.770781614004i	11.3353676830105+56.8492608058347i	1.7300802647518+58.3829351038943i	-8.0319483428233+58.3349800369459i	-17.7045742501839+56.7047004805776i	-27.0477013276689+53.5251316578811i	-35.8304178164737+48.8606192341532i	-43.83342706812+42.8046454131999i	-50.8510380941328+35.4780774672787i	-56.6930204835445+27.0279076437653i	-61.1866319238081+17.6264386067628i	-64.1790940670245+7.4707569731888i	-65.5407257977972-3.2177604511274i	-65.16884692995-14.1942378049365i	-62.9924474087526-25.1917620878926i	-58.9774867300614-35.923895474129i	-53.1325564477477-46.0885836418768i	-45.514516925297-55.373731578793i	-36.2336193107598-63.4646072407329i	-25.4575554462459-70.053091779741i	-13.413850573875-74.8486319304125i	-0.3900322049797-77.5905769024477i	13.2689238227244-78.0614116390838i	27.1662529677139-76.1002440990737i	40.8623899408767-71.6157795655549i	53.887311204116-64.5979319086697i	65.7560365927913-55.1271901088696i	75.9868614649964-43.3808850950958i	84.1216614655027-29.6355903549503i	89.7474027780706-14.2650390583755i	92.5178176225971+2.2668544221722i
48	-19.1162820366185-58.0529374797568i	-8.6786641058782-61.6614802186843i	2.4080872306185-63.358016525675i	13.787480044876-63.0328008119266i	25.0862924015262-60.6436365098117i	35.9275509239006-56.2178923164142i	45.9435750196046-49.8519979251916i	54.7885942121892-41.7084920269012i	62.1504825320725-32.010791596702i	67.7612090475561-21.0359347912736i	71.4056733340894-9.1056166435284i	72.9286743260138+3.4241151734153i	72.2398456107598+16.1741089949651i	69.3164748959668+28.7538980695951i	64.2042055644759+40.7736350926919i	57.0156900577532+51.8558029600916i	47.9273253271451+61.6463699418535i	37.1742478651419+69.8251036631993i	25.0437991238076+76.1148090187912i	11.867691829801+80.2893065334208i	-1.9868847620811+82.1800162364769i	-16.1269849904577+81.6810550498788i	-30.1442259458739+78.7527911055968i	-43.6254924521082+73.4238254384161i	-56.163828333373+65.7913903340379i	-67.3693257483248+56.0201654554042i	-76.8798310163716+44.3395197970051i	-84.3712858576877+31.0391922585478i	-89.5675168480524+16.463429291688i	-92.2492737774972+1.0036078173538i	-92.262301203449-14.9106116845323i	-89.5242094840316-30.821531075342i	-84.0298954191391-46.2549520687425i	-75.8552522645883-60.7328505741853i	-65.1589084217035-73.7869758537622i	-52.1817474222865-84.9730977168564i	-37.2439921994399-93.8855562797643i	-20.739686355751-100.171700831175i	-3.128475218807-103.545742524755i	15.075320612509-103.801495866852i	33.316238969303-100.823452199323i	51.0135954766455-94.5956200704392i	67.5794373719642-85.2075871053437i	82.438049464578-72.8573089460463i	95.0464051601667-57.8502145159021i	104.914845430778-40.594332749464i	111.627181693948-21.591291313037i	114.85936263845-1.423207818524i	114.395826845591+19.264318382311i
49	-11.4052679883-73.1266252672322i	1.3700602823805-75.589134502282i	14.6358721111964-75.7868571831946i	27.9852818915993-73.6276943238418i	40.9950917674792-69.0935076877721i	53.2393656658141-62.2427943135756i	64.3033864886015-53.2108526273656i	73.7975314745394-42.2074014982648i	81.370602411975-29.5116996010114i	86.7221648051341-15.465295806126i	89.6134821639982-0.4626192032828i	89.8766767205295+15.0603126804893i	87.4218041110306+30.638728901236i	82.24159468783+45.793096277124i	74.4136857729009+60.0438436679297i	64.1002449501178+72.926373414559i	51.5449620867723+84.0059043269709i	37.067464999415+92.8916938751494i	21.0552885571267+99.2502028487783i	3.953597805747+102.816792870192i	-13.747069096008+103.405584764447i	-31.524713973101+100.917152797266i	-48.8410731375743+95.3437850202345i	-65.1576769763521+86.7721022285689i	-79.952326128298+75.382896152764i	-92.7355137657821+61.4481202775784i	-103.066312288457+45.325042889067i	-110.567242865401+27.447650311044i	-114.937658232781+8.315467423185i	-115.965193403012-11.51995907199i	-113.534875788149-31.470593250054i	-107.635535826626-50.929065494112i	-98.3632214153586-69.2869929151896i	-85.9213938355734-85.9539502553291i	-70.617768543955-100.376531608147i	-52.857759804891-112.056911566348i	-33.134591733909-120.570298549595i	-12.016247391247-125.580675200101i	9.870460986075-126.854242609214i	31.858307321087-124.270027979614i	53.260054418072-117.827179674117i	73.390250677349-107.648559170085i	91.5877463963803-93.9803450100931i	107.238192847513-77.187487191844i	119.795747643183-57.744988323129i	128.803196488456-36.225136040799i	133.90971701413-13.280964522969i	134.885556678668+10.37362445356i	131.632974187671+33.986504920954i
50	4.7533689264998-86.0666239508829i	19.4729848089143-85.9026230299763i	34.2538810162682-83.1859148035782i	48.6476867783322-77.8938781822438i	62.2006044963364-70.0835508655003i	74.467702902007-59.8927255590323i	85.0274055334509-47.5384608095858i	93.495704167342-33.3129764955154i	99.5396234475622-17.5769898261171i	102.889475189875-0.750633530146i	103.349468558614+16.697819077608i	100.806284838295+34.265120032212i	95.23528171292+51.4277322846985i	86.7040602279872+67.6576048114977i	75.3732059615386+82.4385610528391i	61.4941020558779+95.2827926025543i	45.403803082937+105.746933728516i	27.517052467546+113.447192277613i	8.315619498629+118.073029127567i	-11.664778085792+119.398911412542i	-31.84961620075+117.293713600546i	-51.642346636245+111.727403988704i	-70.44233144316+102.774730703109i	-87.6633918153093+90.6157088185754i	-102.752399654315+75.532806350896i	-115.207322909465+57.904828901558i	-124.594136766162+38.197607678045i	-130.562032335898+16.951700315539i	-132.856392662558-5.232584870417i	-131.329062029524-27.712436138767i	-125.945507585532-49.821567557934i	-116.788560497366-70.890469212965i	-104.058524934211-90.267261626407i	-88.069554438195-107.338499987016i	-69.242313436789-121.549256141957i	-48.093063231106-132.421810030698i	-25.21943289503-139.572308043062i	-1.283252118106-142.724793697601i	23.00906895218-141.722085349928i	46.928032348811-136.533064885755i	69.743757729187-127.256048306637i	90.749181474232-114.118030830738i	109.28299334477-97.469731996561i	124.75154236609-77.776506092312i	136.648957506238-55.605325403025i	144.574769265547-31.608183330372i	148.248385086687-6.502396317225i	147.519863121405+18.951597330575i	142.376542959753+43.974241975734i
51	27.6411180031298-91.660103199092i	42.9691162373753-87.773104588337i	57.741446723206-81.2862937315947i	71.5113053779006-72.2806019733778i	83.8439532926774-60.9146871543691i	94.3303889524963-47.4230789797259i	102.600723646132-32.111895345601i	108.336824745281-15.352179582553i	111.283800441801+2.429012841625i	111.259922707009+20.759572719517i	108.164622339603+39.135062548846i	101.98424018908+57.032865170259i	92.7952807107399+73.9273551274817i	80.7649862298213+89.3056469797852i	66.149130586595+102.683442631549i	49.287016798447+113.620482146154i	30.59375235325+121.735100473714i	10.549964913158+126.717406551513i	-10.310792351735+128.340631325182i	-31.416615765615+126.470236852839i	-52.173404057424+121.070438734323i	-71.982125375837+112.207867090623i	-90.256686552035+100.052175175705i	-106.441859955656+84.87349699279i	-120.030707230845+67.036753224506i	-130.580940855941+46.99290532376i	-137.729684262168+25.267357532715i	-141.20612900874+2.445802615453i	-140.841642482492-20.842104041925i	-136.576950418598-43.940778693148i	-128.466103313105-66.18792306758i	-116.677032090601-86.934339066608i	-101.488603325177-105.563733317334i	-83.28419464702-121.51188743852i	-62.541923188867-134.284576794811i	-39.821770365969-143.473647767973i	-15.749951230502-148.770710751557i	8.999027527488-149.977972090321i	33.722093558309-147.015811285258i	57.70852374067-139.926807591865i	80.261403450164-128.876029714889i	100.718956527857-114.147520231892i	118.47506485845-96.137028873711i	132.998311519619-75.341171814258i	143.848918944291-52.343313520564i	150.693012636096-27.796579357684i	153.313720116896-2.404507075458i	151.618711653182+23.10007011462i	145.643900923966+47.977250119262i
52	52.2978296685957-86.7364334733773i	66.4133514359693-78.9844228739165i	79.3532623807564-68.9015968850684i	90.7274112617954-56.6702379706401i	100.174535657929-42.53877072969i	107.373608539995-26.817082683688i	112.054410301368-9.869877054837i	114.006981416191+7.891811463227i	113.089633525513+26.020745954076i	109.235230260418+44.045012561768i	102.455492780319+61.480641773113i	92.8431377628008+77.8449823811793i	80.5717160285806+92.6704509268609i	65.89308642814+105.51825629892i	49.132530116324+115.991687889956i	30.681582769399+123.748556967893i	10.988734402503+128.512395055681i	-9.451784083127+130.082040033719i	-30.112843941583+128.339279891048i	-50.448550089048+123.254274641649i	-69.909271642098+114.888537586841i	-87.957144653418+103.395326178221i	-104.08159519343+89.017368236204i	-117.814419401175+72.081928966117i	-128.74395979587+52.99330565374i	-136.527934260052+32.222917564852i	-140.904505472829+10.297235831951i	-141.701223517425-12.216130552698i	-138.841531785125-34.723813511364i	-132.348594592507-56.623097808677i	-122.346282176816-77.318894450087i	-109.057232658467-96.240777754453i	-92.797998617748-112.859577262679i	-73.971375394799-126.703020324741i	-53.056096257177-137.369941761613i	-30.594163346933-144.542613064469i	-7.176160063054-147.996794296846i	16.575042323697-147.609175837989i	40.021715800394-143.361952521417i	62.529335115641-135.344357349679i	83.484730362293-123.751073232798i	102.313787905884-108.877536272785i	118.498162514498-91.112239998588i	131.590488152316-70.926243571326i	141.227615954322-48.860175283963i	147.141464285857-25.509102759931i	149.16713587012-1.505710430011i	147.248038629347+22.497719220494i	141.437837612713+45.847983439398i
53	72.7871791840294-71.9255304173747i	84.1091892469283-61.2014678951611i	93.8145939452565-48.6683470557169i	101.610244794574-34.575128955772i	107.24211758008-19.218906410958i	110.503312502088-2.938635664256i	111.241031265843+13.892476944237i	109.36230257267+30.875763344635i	104.838256188037+47.59684795809i	97.7067812745394+63.6361242970936i	88.0734461244593+78.5796822992189i	76.1106027383767+92.0303937298343i	62.054649622588+103.618849970257i	46.201478320126+113.013842112529i	28.900182040926+119.932077887684i	10.545156745043+124.146843671809i	-8.43322542906+125.495342477265i	-27.579144966099+123.884469999412i	-46.422800525362+119.294829733565i	-64.492512526539+111.782833926784i	-81.327140805306+101.480788475055i	-96.4884760594385+88.594915407811i	-109.573258123718+73.401324746026i	-120.224477478699+56.24000658808i	-128.141629932698+37.506972513955i	-133.089617926626+17.644731034873i	-134.906024895609-2.868666873517i	-133.506530776477-23.531730759321i	-128.888285990693-43.832462883949i	-121.131116718604-63.261771078567i	-110.396494456612-81.326994263603i	-96.9242659853592-97.565163657178i	-81.02720412454-111.55562467167i	-63.083503093345-122.931657530137i	-43.527403013528-131.390758503643i	-22.838184217049-136.703277817346i	-1.527821798183-138.719153813968i	19.872367303237-137.372534712502i	40.825719846585-132.684137803619i	60.80447745405-124.761259500016i	79.303895388404-113.795416451599i	95.855811569542-100.05766596281i	110.041290807172-83.891721173082i	121.501983041546-65.705040845496i	129.949869042579-45.958133184577i	135.175111561691-25.152366033722i	137.051783088804-3.816620437066i	135.541301591075+17.506840515832i	130.693471122923+38.276891527383i
[truncated: 70 more columns]
