# Supplementary material for: Reconstructing spruce budworm outbreak severity: a comparison of paleoecological and tree-ring signals
Source: PLoS One. 2025 Aug 12;20(8):e0329406. doi: 10.1371/journal.pone.0329406 (PMC12342301; doi:10.1371/journal.pone.0329406)
Supplement: S9 Dataset — (ZIP) [file pone.0329406.s009.zip]

Archive with 147 entries (139 files):
- Buire wavelet data/
- Buire wavelet data/Coherence_Lepidopteran_scales_GSI/
- Buire wavelet data/Coherence_Lepidopteran_scales_Percent_defoliation/
- Buire wavelet data/Cross-wavelet_Lepidopteran_scales_GSI/
- Buire wavelet data/Cross-wavelet_Lepidopteran_scales_Percent_defoliation/
- Buire wavelet data/GSI/
- Buire wavelet data/Lepidopteran_scales/
- Buire wavelet data/Percent_defoliation/
- Buire wavelet data/Coherence_Lepidopteran_scales_GSI/coherence_wavelet_coi.txt
- Buire wavelet data/Coherence_Lepidopteran_scales_GSI/coherence_wavelet_dj.txt
- __MACOSX/Buire wavelet data/Coherence_Lepidopteran_scales_GSI/._coherence_wavelet_dj.txt
- Buire wavelet data/Coherence_Lepidopteran_scales_GSI/coherence_wavelet_dt.txt
- __MACOSX/Buire wavelet data/Coherence_Lepidopteran_scales_GSI/._coherence_wavelet_dt.txt
- Buire wavelet data/Coherence_Lepidopteran_scales_GSI/coherence_wavelet_mother.txt
- Buire wavelet data/Coherence_Lepidopteran_scales_GSI/coherence_wavelet_period.txt
- __MACOSX/Buire wavelet data/Coherence_Lepidopteran_scales_GSI/._coherence_wavelet_period.txt
- Buire wavelet data/Coherence_Lepidopteran_scales_GSI/coherence_wavelet_phase.txt
- __MACOSX/Buire wavelet data/Coherence_Lepidopteran_scales_GSI/._coherence_wavelet_phase.txt
- Buire wavelet data/Coherence_Lepidopteran_scales_GSI/coherence_wavelet_power.corr.txt
- Buire wavelet data/Coherence_Lepidopteran_scales_GSI/coherence_wavelet_power.txt
- Buire wavelet data/Coherence_Lepidopteran_scales_GSI/coherence_wavelet_rsq.txt
- __MACOSX/Buire wavelet data/Coherence_Lepidopteran_scales_GSI/._coherence_wavelet_rsq.txt
- Buire wavelet data/Coherence_Lepidopteran_scales_GSI/coherence_wavelet_S0.txt
- Buire wavelet data/Coherence_Lepidopteran_scales_GSI/coherence_wavelet_scale.txt
- __MACOSX/Buire wavelet data/Coherence_Lepidopteran_scales_GSI/._coherence_wavelet_scale.txt
- Buire wavelet data/Coherence_Lepidopteran_scales_GSI/coherence_wavelet_sigma2.txt
- __MACOSX/Buire wavelet data/Coherence_Lepidopteran_scales_GSI/._coherence_wavelet_sigma2.txt
- Buire wavelet data/Coherence_Lepidopteran_scales_GSI/coherence_wavelet_significance.txt
- __MACOSX/Buire wavelet data/Coherence_Lepidopteran_scales_GSI/._coherence_wavelet_significance.txt
- Buire wavelet data/Coherence_Lepidopteran_scales_GSI/coherence_wavelet_t.txt
- __MACOSX/Buire wavelet data/Coherence_Lepidopteran_scales_GSI/._coherence_wavelet_t.txt
- Buire wavelet data/Coherence_Lepidopteran_scales_GSI/coherence_wavelet_type.txt
- __MACOSX/Buire wavelet data/Coherence_Lepidopteran_scales_GSI/._coherence_wavelet_type.txt
- Buire wavelet data/Coherence_Lepidopteran_scales_GSI/coherence_wavelet_wave.corr.txt
- Buire wavelet data/Coherence_Lepidopteran_scales_GSI/coherence_wavelet_wave.txt
- __MACOSX/Buire wavelet data/Coherence_Lepidopteran_scales_GSI/._coherence_wavelet_wave.txt
- Buire wavelet data/Coherence_Lepidopteran_scales_GSI/coherence_wavelet_xaxis.txt
- __MACOSX/Buire wavelet data/Coherence_Lepidopteran_scales_GSI/._coherence_wavelet_xaxis.txt
- Buire wavelet data/Coherence_Lepidopteran_scales_Percent_defoliation/coherence_wavelet_coi.txt
- Buire wavelet data/Coherence_Lepidopteran_scales_Percent_defoliation/coherence_wavelet_dj.txt
- Buire wavelet data/Coherence_Lepidopteran_scales_Percent_defoliation/coherence_wavelet_dt.txt
- Buire wavelet data/Coherence_Lepidopteran_scales_Percent_defoliation/coherence_wavelet_mother.txt
- Buire wavelet data/Coherence_Lepidopteran_scales_Percent_defoliation/coherence_wavelet_period.txt
- __MACOSX/Buire wavelet data/Coherence_Lepidopteran_scales_Percent_defoliation/._coherence_wavelet_period.txt
- Buire wavelet data/Coherence_Lepidopteran_scales_Percent_defoliation/coherence_wavelet_phase.txt
- Buire wavelet data/Coherence_Lepidopteran_scales_Percent_defoliation/coherence_wavelet_power.corr.txt
- Buire wavelet data/Coherence_Lepidopteran_scales_Percent_defoliation/coherence_wavelet_power.txt
- Buire wavelet data/Coherence_Lepidopteran_scales_Percent_defoliation/coherence_wavelet_rsq.txt
- Buire wavelet data/Coherence_Lepidopteran_scales_Percent_defoliation/coherence_wavelet_S0.txt
- Buire wavelet data/Coherence_Lepidopteran_scales_Percent_defoliation/coherence_wavelet_scale.txt
- Buire wavelet data/Coherence_Lepidopteran_scales_Percent_defoliation/coherence_wavelet_sigma2.txt
- Buire wavelet data/Coherence_Lepidopteran_scales_Percent_defoliation/coherence_wavelet_significance.txt
- Buire wavelet data/Coherence_Lepidopteran_scales_Percent_defoliation/coherence_wavelet_t.txt
- Buire wavelet data/Coherence_Lepidopteran_scales_Percent_defoliation/coherence_wavelet_type.txt
- Buire wavelet data/Coherence_Lepidopteran_scales_Percent_defoliation/coherence_wavelet_wave.corr.txt
- Buire wavelet data/Coherence_Lepidopteran_scales_Percent_defoliation/coherence_wavelet_wave.txt
- Buire wavelet data/Coherence_Lepidopteran_scales_Percent_defoliation/coherence_wavelet_xaxis.txt
- __MACOSX/Buire wavelet data/Coherence_Lepidopteran_scales_Percent_defoliation/._coherence_wavelet_xaxis.txt
- Buire wavelet data/Cross-wavelet_Lepidopteran_scales_GSI/cross_wavelet_coi.txt
- __MACOSX/Buire wavelet data/Cross-wavelet_Lepidopteran_scales_GSI/._cross_wavelet_coi.txt
- Buire wavelet data/Cross-wavelet_Lepidopteran_scales_GSI/cross_wavelet_d1.sigma.txt
- Buire wavelet data/Cross-wavelet_Lepidopteran_scales_GSI/cross_wavelet_d2.sigma.txt
- Buire wavelet data/Cross-wavelet_Lepidopteran_scales_GSI/cross_wavelet_dj.txt
- Buire wavelet data/Cross-wavelet_Lepidopteran_scales_GSI/cross_wavelet_dt.txt
- Buire wavelet data/Cross-wavelet_Lepidopteran_scales_GSI/cross_wavelet_mother.txt
- Buire wavelet data/Cross-wavelet_Lepidopteran_scales_GSI/cross_wavelet_period.txt
- Buire wavelet data/Cross-wavelet_Lepidopteran_scales_GSI/cross_wavelet_phase.txt
- __MACOSX/Buire wavelet data/Cross-wavelet_Lepidopteran_scales_GSI/._cross_wavelet_phase.txt
- Buire wavelet data/Cross-wavelet_Lepidopteran_scales_GSI/cross_wavelet_power.corr.txt
- Buire wavelet data/Cross-wavelet_Lepidopteran_scales_GSI/cross_wavelet_power.txt
- Buire wavelet data/Cross-wavelet_Lepidopteran_scales_GSI/cross_wavelet_S0.txt
- Buire wavelet data/Cross-wavelet_Lepidopteran_scales_GSI/cross_wavelet_scale.txt
- Buire wavelet data/Cross-wavelet_Lepidopteran_scales_GSI/cross_wavelet_significance.txt
- __MACOSX/Buire wavelet data/Cross-wavelet_Lepidopteran_scales_GSI/._cross_wavelet_significance.txt
- Buire wavelet data/Cross-wavelet_Lepidopteran_scales_GSI/cross_wavelet_t.txt
- Buire wavelet data/Cross-wavelet_Lepidopteran_scales_GSI/cross_wavelet_type.txt
- Buire wavelet data/Cross-wavelet_Lepidopteran_scales_GSI/cross_wavelet_wave.corr.txt
- Buire wavelet data/Cross-wavelet_Lepidopteran_scales_GSI/cross_wavelet_wave.txt
- Buire wavelet data/Cross-wavelet_Lepidopteran_scales_GSI/cross_wavelet_xaxis.txt
- Buire wavelet data/Cross-wavelet_Lepidopteran_scales_Percent_defoliation/cross_wavelet_coi.txt
- Buire wavelet data/Cross-wavelet_Lepidopteran_scales_Percent_defoliation/cross_wavelet_d1.sigma.txt
- Buire wavelet data/Cross-wavelet_Lepidopteran_scales_Percent_defoliation/cross_wavelet_d2.sigma.txt
- Buire wavelet data/Cross-wavelet_Lepidopteran_scales_Percent_defoliation/cross_wavelet_dj.txt
- Buire wavelet data/Cross-wavelet_Lepidopteran_scales_Percent_defoliation/cross_wavelet_dt.txt
- Buire wavelet data/Cross-wavelet_Lepidopteran_scales_Percent_defoliation/cross_wavelet_mother.txt
- Buire wavelet data/Cross-wavelet_Lepidopteran_scales_Percent_defoliation/cross_wavelet_period.txt
- Buire wavelet data/Cross-wavelet_Lepidopteran_scales_Percent_defoliation/cross_wavelet_phase.txt
- __MACOSX/Buire wavelet data/Cross-wavelet_Lepidopteran_scales_Percent_defoliation/._cross_wavelet_phase.txt
- Buire wavelet data/Cross-wavelet_Lepidopteran_scales_Percent_defoliation/cross_wavelet_power.corr.txt
- Buire wavelet data/Cross-wavelet_Lepidopteran_scales_Percent_defoliation/cross_wavelet_power.txt
- Buire wavelet data/Cross-wavelet_Lepidopteran_scales_Percent_defoliation/cross_wavelet_S0.txt
- Buire wavelet data/Cross-wavelet_Lepidopteran_scales_Percent_defoliation/cross_wavelet_scale.txt
- Buire wavelet data/Cross-wavelet_Lepidopteran_scales_Percent_defoliation/cross_wavelet_significance.txt
- __MACOSX/Buire wavelet data/Cross-wavelet_Lepidopteran_scales_Percent_defoliation/._cross_wavelet_significance.txt
- Buire wavelet data/Cross-wavelet_Lepidopteran_scales_Percent_defoliation/cross_wavelet_t.txt
- Buire wavelet data/Cross-wavelet_Lepidopteran_scales_Percent_defoliation/cross_wavelet_type.txt
- Buire wavelet data/Cross-wavelet_Lepidopteran_scales_Percent_defoliation/cross_wavelet_wave.corr.txt
- Buire wavelet data/Cross-wavelet_Lepidopteran_scales_Percent_defoliation/cross_wavelet_wave.txt
- Buire wavelet data/Cross-wavelet_Lepidopteran_scales_Percent_defoliation/cross_wavelet_xaxis.txt
- Buire wavelet data/GSI/GSI_wavelet_coi.txt
- Buire wavelet data/GSI/GSI_wavelet_dj.txt
- Buire wavelet data/GSI/GSI_wavelet_dt.txt
- Buire wavelet data/GSI/GSI_wavelet_mother.txt
- Buire wavelet data/GSI/GSI_wavelet_period.txt
- Buire wavelet data/GSI/GSI_wavelet_phase.txt
- Buire wavelet data/GSI/GSI_wavelet_power.corr.txt
- Buire wavelet data/GSI/GSI_wavelet_power.txt
- Buire wavelet data/GSI/GSI_wavelet_S0.txt
- Buire wavelet data/GSI/GSI_wavelet_scale.txt
- Buire wavelet data/GSI/GSI_wavelet_sigma2.txt
- Buire wavelet data/GSI/GSI_wavelet_significance.txt
- Buire wavelet data/GSI/GSI_wavelet_t.txt
- Buire wavelet data/GSI/GSI_wavelet_type.txt
- Buire wavelet data/GSI/GSI_wavelet_wave.txt
- Buire wavelet data/GSI/GSI_wavelet_xaxis.txt
- Buire wavelet data/Lepidopteran_scales/WS_wavelet_coi.txt
- Buire wavelet data/Lepidopteran_scales/WS_wavelet_dj.txt
- Buire wavelet data/Lepidopteran_scales/WS_wavelet_dt.txt
- Buire wavelet data/Lepidopteran_scales/WS_wavelet_mother.txt
- Buire wavelet data/Lepidopteran_scales/WS_wavelet_period.txt
- Buire wavelet data/Lepidopteran_scales/WS_wavelet_phase.txt
- Buire wavelet data/Lepidopteran_scales/WS_wavelet_power.corr.txt
- Buire wavelet data/Lepidopteran_scales/WS_wavelet_power.txt
- Buire wavelet data/Lepidopteran_scales/WS_wavelet_S0.txt
- Buire wavelet data/Lepidopteran_scales/WS_wavelet_scale.txt
- Buire wavelet data/Lepidopteran_scales/WS_wavelet_sigma2.txt
- Buire wavelet data/Lepidopteran_scales/WS_wavelet_significance.txt
- Buire wavelet data/Lepidopteran_scales/WS_wavelet_t.txt
- Buire wavelet data/Lepidopteran_scales/WS_wavelet_type.txt
- Buire wavelet data/Lepidopteran_scales/WS_wavelet_wave.txt
- Buire wavelet data/Lepidopteran_scales/WS_wavelet_xaxis.txt
- Buire wavelet data/Percent_defoliation/PD_wavelet_coi.txt
- Buire wavelet data/Percent_defoliation/PD_wavelet_dj.txt
- Buire wavelet data/Percent_defoliation/PD_wavelet_dt.txt
- Buire wavelet data/Percent_defoliation/PD_wavelet_mother.txt
- Buire wavelet data/Percent_defoliation/PD_wavelet_period.txt
- Buire wavelet data/Percent_defoliation/PD_wavelet_phase.txt
- Buire wavelet data/Percent_defoliation/PD_wavelet_power.corr.txt
- Buire wavelet data/Percent_defoliation/PD_wavelet_power.txt
- Buire wavelet data/Percent_defoliation/PD_wavelet_S0.txt
- Buire wavelet data/Percent_defoliation/PD_wavelet_scale.txt
- Buire wavelet data/Percent_defoliation/PD_wavelet_sigma2.txt
- Buire wavelet data/Percent_defoliation/PD_wavelet_significance.txt
- Buire wavelet data/Percent_defoliation/PD_wavelet_t.txt
- Buire wavelet data/Percent_defoliation/PD_wavelet_type.txt
- Buire wavelet data/Percent_defoliation/PD_wavelet_wave.txt
- Buire wavelet data/Percent_defoliation/PD_wavelet_xaxis.txt
