# Supplementary material for: Reconstructing spruce budworm outbreak severity: a comparison of paleoecological and tree-ring signals
Source: PLoS One. 2025 Aug 12;20(8):e0329406. doi: 10.1371/journal.pone.0329406 (PMC12342301; doi:10.1371/journal.pone.0329406)
Supplement: S9 Dataset — (ZIP) [file pone.0329406.s009.zip › Buire wavelet data/Coherence_Lepidopteran_scales_GSI/coherence_wavelet_phase.txt]

V1	V2	V3	V4	V5	V6	V7	V8	V9	V10	V11	V12	V13	V14	V15	V16	V17	V18	V19	V20	V21	V22	V23	V24	V25	V26	V27	V28	V29	V30	V31	V32	V33	V34	V35	V36	V37	V38	V39	V40	V41	V42	V43	V44	V45	V46	V47	V48	V49	V50
1	0.0866520413995082	0.11952861988666	0.14896494737692	0.180455005385589	0.226814946647859	0.303347830537544	0.40144169581602	0.493159816045812	0.560853225869264	0.61084279251193	0.680236423272039	0.800594056231043	0.974636170655261	1.15683596782436	1.24510547488721	1.2085873457847	1.08961529614774	0.960417851851549	0.909284745596762	0.943899504231174	1.01171986880322	1.11316459526986	1.28143346153052	1.46956352682565	1.64106037308938	1.7503262640806	1.74350961823293	1.67164729120487	1.62765629803277	1.64994157284185	1.72805640903533	1.80822615095975	1.84087587868089	1.79464420128779	1.72226579330601	1.74854336576697	1.86396367565978	2.00214237283475	2.10481329901321	2.1176681302511	2.02990182421493	1.94019721841522	1.95121451075446	2.03607300607051	2.1014421410025	2.13199249378531	2.17953388793602	2.272100010311	2.37983951396984
2	0.089119481067925	0.114569422315042	0.134044700401764	0.150302863994944	0.177593926138226	0.252147069582508	0.378483648544233	0.494617348135689	0.560107247688637	0.582886022544435	0.62921960419819	0.766136445128745	1.01149239459188	1.28394486881671	1.40173294308011	1.32819512139139	1.11127705256	0.886521862695335	0.805144306103455	0.846895518610399	0.918236401567058	1.02342788470221	1.25131161550671	1.50997008448951	1.74056450211324	1.88814291336919	1.84564549487996	1.67939996077704	1.58660273231286	1.61575686497308	1.73184166685667	1.8549738950024	1.90960469371932	1.8063058762502	1.63511880227888	1.67316441730406	1.84927805798681	2.04695095170542	2.19505219188886	2.21737685025223	2.0481908559622	1.86245674264663	1.8769697208255	2.02261331216349	2.11314083822162	2.12226120021187	2.16797473724406	2.2938663434641	2.4550550708069
3	0.0939302624920437	0.111389402310345	0.120008124547969	0.116276995283769	0.102381741287286	0.139283142156891	0.335312471419468	0.52472671116416	0.585386307627195	0.538685123064179	0.50764439272181	0.6548779115136	1.06074709622021	1.53089131853827	1.69165791892613	1.57428324597847	1.13918641878133	0.721461969000988	0.625096056159704	0.694352376868422	0.763971868475517	0.83283530933397	1.19230753417992	1.59151638499058	1.91649372786864	2.15159572284897	2.06358446123679	1.63957354374589	1.47013238577786	1.53639386775186	1.72810482185398	1.93874381772864	2.07906062864542	1.86801603695649	1.39409821665488	1.52605619829959	1.829801727838	2.12522067195207	2.35389347823675	2.43932292656354	2.10713387823823	1.65999894505994	1.71026203047778	2.01715735941009	2.16495365316777	2.08916798658818	2.12780623475066	2.31167723509041	2.56730748008042
4	0.102131300638071	0.112540463409217	0.112981470098922	0.0942521759324315	0.0295424282526228	-0.126310730085019	0.147736489800393	0.697110455464364	0.713928182736748	0.493804540613682	0.190598941366529	0.253581337606639	1.16361190839984	2.08315564474852	2.21055835220497	2.17727176819751	1.08202359477443	0.29998416548206	0.326305022147696	0.472136911073084	0.536414669184816	0.319150555590857	1.10275114456226	1.80847790923285	2.22196983419249	2.65278353676475	2.79812590231434	1.21003209641442	1.17276324319667	1.37304618257658	1.69967147242948	2.06349810309656	2.46646877582311	3.12700347048634	0.666395245213396	1.2936843117097	1.83501155153268	2.26335286822517	2.60723088511201	2.93059944446483	2.66036806072254	1.00889853667474	1.29597196956589	2.07541816882706	2.42649860159061	1.92497503402972	2.02308801249521	2.30184901485145	2.69803644148974
5	0.114431916293974	0.120353344087418	0.118880110817383	0.103897542358755	0.0550784833244362	-0.117806275049217	-1.87432687681516	1.47092820832483	1.11359355597336	0.71949056644457	-0.7373724580876	-1.09167949775127	-2.41446695709492	3.03314894540878	2.90055447385422	-3.06888792141948	-1.58594021641508	-0.399126427629426	-0.0661247683808425	0.212023564103887	0.485513245177262	-0.989316710137374	-2.92461293925364	2.33102413044597	2.64211275754244	-2.93905533820104	-1.9270847968729	-0.120089862443089	0.718716463981345	1.1057411432961	1.60789527832764	2.14956768535683	2.73262412248139	-2.09274645051572	0.0703616804325573	1.16657435142314	1.98648972843612	2.49705739668838	2.90786195225465	-2.74268017131347	-1.6304247845417	-0.278471757490771	0.243905631824639	2.50989717545201	-2.07934228369399	1.23774104552897	1.86080906300303	2.20925652117593	2.70559011919724
6	0.130503998140317	0.134730222068315	0.136140092920225	0.135762672245022	0.138118105687391	0.17190986270234	0.412800710020226	1.04928709191085	1.46692042174194	2.0106025430125	-3.00062852529238	-2.21664497424853	-2.32819041750311	-2.7070897904796	-2.9301848324288	-2.66591459320119	-1.40190390566505	-0.675503283077256	-0.384334639689701	-0.0688932015984874	0.980602879162582	2.39208742421339	2.67942937173742	2.39852217919639	2.79022853711386	-2.45181821306547	-1.32911713459424	0.0161414858054731	0.505077146650269	0.754080623700311	1.38782688620901	2.12814516593971	2.35411999766707	2.22951984706225	0.96339354849907	1.53539511439861	2.5295679884805	2.82722720968771	3.11283838610068	-2.44856044228685	-1.38643780284485	-0.850738172978028	-0.781583287805941	-1.038996450576	0.037526288801368	1.39577176831458	1.77402537920201	1.96577258893221	2.16391360460217
7	0.148834418561481	0.152668360568907	0.156616942359058	0.164173123833343	0.182403329605223	0.22745160631556	0.340095368754798	0.609635593775638	1.17772866086376	1.79391975681141	2.37402827808567	-2.19160865881521	-2.25495707892067	-2.56020858026411	-2.93145464048616	3.04381823442728	-0.532712712229155	-0.536126897451241	-0.543684839063943	-0.504714244680564	0.693602505330784	2.25224007475252	2.15982860478415	1.88337948138498	1.83059729714725	-2.5194376001585	0.872610941037139	0.800884076189474	0.55706325382942	0.279910120263785	0.444567165721005	2.3621385590712	2.03600160091778	1.63860425470556	1.20556989359504	3.01260887191802	-2.93398961977849	3.11683429625847	3.06608642994471	-2.60988214306544	-0.8730326022256	-0.864180888438257	-1.10881277485592	-1.42652551758239	2.48120872446204	1.83444267030295	1.77426074507884	1.67873764256872	1.4442683399097
8	0.167617031546425	0.17077765567963	0.17440708153515	0.181110077604879	0.193575567435822	0.211898057490867	0.230426380460023	0.246453554937322	0.367514470276056	0.943559397128903	0.00883828876355284	-1.50359900087073	-2.08129978686054	-2.55070074927747	3.08031219275936	2.03233322132897	0.475854296678635	-0.272681189380451	-0.606622446559335	-0.931293869640106	-1.82341458035188	2.79785342400491	2.02411636270773	1.39433136340951	0.877202114483799	1.04473215611921	2.09841362166171	1.45882767020721	0.697060767204722	-0.176464424844528	-1.45698934621019	2.96992034905639	1.96218022841079	1.3344447492344	0.597155709839477	-1.07757208593317	-2.38961882925008	-3.07455044104805	2.72388789538265	1.67494377223299	0.0360044240041844	-0.623554732613157	-1.27745324255411	-2.0020529628229	3.10663053852974	2.22494051287721	1.85880865030207	1.57146889350285	1.21441748022725
9	0.18584875380549	0.187615136447532	0.189004017790931	0.191641927429109	0.195980689625964	0.19676717079341	0.174601055812006	0.0867917818268138	-0.123749702266577	-0.0162479990651358	-0.527821421313335	-1.41886824383836	-1.98147014865542	-2.55001056297142	2.83009151527165	1.57545366105695	0.540474858617565	-0.15487706809557	-0.636618752852919	-1.12091926617858	-1.85742295360003	-2.9587320132014	2.1040266261481	1.07875369037531	0.393376239470238	-0.449136135144393	2.6667875713053	1.99797258674175	1.02198705959443	-0.333791160860012	-1.70986521652199	2.92032527440581	1.77300557587857	1.05444402256917	0.274024236662893	-0.885474728944821	-2.25795804063138	3.08790241720677	2.40189230589785	1.55044194695549	0.597016382799761	-0.326721272764093	-1.41650979990719	-2.35687638626275	3.10928530358872	2.4558245748822	2.02188641175306	1.66193618460331	1.15429410556853
10	0.203596560392048	0.203637630586534	0.202522012296511	0.201880418796095	0.202886306913931	0.202632306281024	0.186535443817695	0.118586019680815	-0.0578512788588454	-0.492472716622796	-1.58761484068089	-1.67683553307353	-1.96873991424936	-2.4196503514509	2.69909934487661	0.976336216225586	0.28318033653583	-0.224865637313381	-0.672009182194914	-1.13622032506616	-1.70603181882871	-2.4847012606813	2.23921088934482	0.684632520836556	-0.0475113336553942	-1.10570163460243	-2.86829491438592	2.70033736842167	2.06247796601312	0.304191675463622	-2.3032090315455	1.96842808937098	1.34131230252767	0.845743482019239	0.299437462212758	-0.596796769145822	-2.67289123738152	2.7704898061616	2.21220732546656	1.62821293094268	0.993284145654404	0.136401327883437	-1.71999180350628	-2.70121650268283	3.00641450199501	2.55670503993712	2.22656212193158	1.98427728050602	1.34081254821737
11	0.221515625356001	0.219884415785447	0.216666777298661	0.214091824459694	0.215252605556108	0.221572896360229	0.225065409144106	0.191279692091313	0.0361832877266621	-0.377221419816906	-1.08285726330914	-1.58572888572621	-1.80991009417057	-1.88778798058044	-0.820836092546671	0.0617889107331368	-0.112447662418289	-0.399022815817646	-0.72184215557062	-1.06945441736516	-1.43371282035816	-1.74820832376951	-1.19572982611555	-0.15087730126174	-0.514841344326885	-1.26317073084767	-2.27940866845044	-2.90373099018534	3.03252866048509	2.61519352154297	1.48333505510376	1.1367444559749	0.953623113307592	0.764308948541407	0.612642387398253	0.868718243799777	2.3370704620663	2.32776926185906	2.0706081946412	1.7542970103201	1.45337391646277	1.3700212896509	2.9524638657058	3.0612063098463	2.82316797942398	2.58534571374506	2.43587036106412	2.51189584404078	-2.74474629514411
12	0.240280539910726	0.236997464812959	0.231690640415155	0.2271982247655	0.22866702834107	0.24266443988637	0.271197135442674	0.291561180650038	0.215422650717011	-0.117497377955972	-0.70851248040632	-1.20697136172888	-1.41386742809752	-1.28984493675356	-0.825937302013025	-0.492825864375261	-0.465058198433052	-0.588312615162594	-0.778482359652426	-0.99207245852353	-1.18338638819864	-1.26248208161862	-1.08351277969389	-0.839531943024807	-0.944162627001292	-1.37047327035015	-1.95281831037759	-2.41299736452504	-2.69937434793524	-3.04862869303897	1.14702652769826	0.807730689452819	0.775325643157752	0.812397543224823	0.968741407072026	1.36638077641741	1.82641615481506	2.00000784170371	1.97610653840297	1.88843816257248	1.84634298758752	2.00213803797116	2.39329730875483	2.61534489024671	2.6145348528291	2.55302282023482	2.54666995932307	2.74897247286976	-2.55502503111561
13	0.260387479692949	0.255147076143072	0.24696065794893	0.238916595669515	0.237932962461619	0.25669687376784	0.314176932790848	0.423841380492008	0.534185922641162	0.420574704515207	-0.246679606483677	-0.883663123802553	-1.08184537434555	-1.03554812703274	-0.872829332139927	-0.735835174831566	-0.695382117638814	-0.739899206408081	-0.837226004277253	-0.955714711738005	-1.06190147140779	-1.1204030641887	-1.11850111681629	-1.11569016006372	-1.21450524706379	-1.45466588185022	-1.77590658318713	-2.05417588501354	-2.20063451901826	-2.08639352574882	0.0482098441509543	0.513551255325021	0.680784683230583	0.867323754958466	1.11506275501072	1.41221677373311	1.68205821095253	1.85619021491615	1.94098244429097	1.98420461294671	2.04053785640901	2.14944072901198	2.29383965858809	2.40373641958162	2.44921217707063	2.46031031423924	2.48140098212365	2.53658226304017	2.23998255094139
14	0.282357486555834	0.274481302040098	0.261725588096511	0.246459932700303	0.23558623154623	0.24496251584886	0.308922500351564	0.499613910172211	0.901755339379735	1.31833338215024	1.11904576941563	-0.942942050316537	-1.0258263817702	-0.983571354308021	-0.913359054469375	-0.853709647789873	-0.829484410728102	-0.84664136190564	-0.897834480280534	-0.969524123588156	-1.04625435109413	-1.11554832632602	-1.17612504137167	-1.24416627546029	-1.34512155187156	-1.48989471476643	-1.6529411238445	-1.77219844696096	-1.76025428983224	-1.43607571585433	-0.513063757821603	0.195837504675485	0.558187351528816	0.84813364844731	1.13127952254975	1.40230992051154	1.63589601244692	1.8150922445514	1.94268638489694	2.03545258638255	2.11263808307281	2.1854416290598	2.25119966670794	2.29884452364123	2.32161724836594	2.3192573639191	2.27950498008221	2.11509852131511	1.49598357184477
15	0.307245575246183	0.295932318833957	0.276334786590784	0.248403102611985	0.215230756841103	0.186496119352006	0.186291643876601	0.285860359712895	0.876396286470535	2.41412588544011	3.1388637763545	-1.98713400491509	-1.31758298205288	-1.09517023124533	-0.991693035712378	-0.937010855604601	-0.915872734458017	-0.924334862780356	-0.95900188386825	-1.0145374240019	-1.08387693882027	-1.15993284332543	-1.23823866750127	-1.31850344863688	-1.40213821599632	-1.4850050709047	-1.54879168164982	-1.55590143483017	-1.44620108948356	-1.13413928900866	-0.593328808074831	-0.0347991661488045	0.401958395351693	0.766013609066811	1.09426770580662	1.38537883536849	1.62799724465238	1.81805297569118	1.96032703520613	2.06377826770103	2.13709898006409	2.18620560165185	2.21385102598839	2.22063478504626	2.20501513056616	2.15899660360559	2.05697025298933	1.84371097098823	1.4951457157735
16	0.337643615809985	0.322976513081176	0.295524669585588	0.251397573371565	0.186990043571037	0.0993789049937644	-0.0174734497942134	-0.197468961159376	-0.64947408931087	-1.74420570095325	-2.06209479287236	-1.84143344580747	-1.49639308189961	-1.24266999055784	-1.09672222771815	-1.02010686757767	-0.988287185155111	-0.989812418844064	-1.01892829936891	-1.07100626755211	-1.14017118155504	-1.21875032243392	-1.29837360656562	-1.37149879888915	-1.43134200765744	-1.46933807504313	-1.47131648019102	-1.41450112020732	-1.26765522370072	-1.00117637171382	-0.619945970345722	-0.185507371433308	0.244244783438091	0.656089036413136	1.04119862279739	1.37624415106864	1.64431442351141	1.84602863387835	1.99118157409174	2.09005568069788	2.15044575828287	2.17786531229222	2.17662770800515	2.15029172489606	2.10030928523812	2.02305276632696	1.90858418923963	1.75010198534156	1.57115291525421
17	0.379076981358789	0.36400906791891	0.33244211878197	0.276808046465176	0.1878023435791	0.055681876484978	-0.128705448611094	-0.377026121367727	-0.7024168250692	-1.06509466292894	-1.32370518476838	-1.39838607920506	-1.34107039533804	-1.23643256852529	-1.14084157561337	-1.07561017804247	-1.04389109159287	-1.04373574488928	-1.0724048740729	-1.12612595017411	-1.1985376331044	-1.27992161689453	-1.35847942272707	-1.4229124864272	-1.46393396767057	-1.47344269885862	-1.44239395584095	-1.35931538571537	-1.21128771341038	-0.988908393339867	-0.69348945213895	-0.336264841472378	0.0750737183862283	0.534491751584472	1.00103253577709	1.40169516130371	1.70072889859827	1.90894996389497	2.04787364257798	2.13341134380387	2.17516380576128	2.17933667628726	2.15155003940901	2.0983106893218	2.02641448066495	1.94121480933327	1.84684150911399	1.75055279463453	1.66769694467805
18	0.440337296021497	0.432603138432476	0.408187511017037	0.357067233591481	0.265344910895328	0.118137880118829	-0.0902256140254903	-0.342502152515187	-0.601301635065969	-0.829090342460505	-0.998474730438886	-1.09666495727213	-1.13046017550111	-1.12134392877897	-1.09408759087484	-1.06857778491048	-1.05776794516757	-1.06914361135283	-1.10631110457154	-1.16900311945235	-1.25171666328357	-1.34298206286063	-1.42767450770824	-1.49177431449813	-1.52568284486638	-1.52395666711864	-1.48313593467291	-1.40004488203883	-1.27148222554605	-1.09468038801137	-0.866136991215123	-0.574426367286684	-0.183698522229841	0.367548262328114	1.02149543444123	1.53365791426523	1.85029433722857	2.04218718464769	2.15734396574455	2.21805270377701	2.23432713416273	2.21195012638057	2.15750143943427	2.08108039598618	1.9956371350561	1.91353568415573	1.84392806040679	1.79319742404094	1.76664869741681
19	0.530375751727393	0.542612209432891	0.544359682976091	0.525318435742565	0.466502578319191	0.336295487582357	0.099600346058572	-0.22658951085327	-0.53533886479357	-0.751445970771786	-0.88318474188682	-0.957797784450308	-0.995036531440296	-1.00891155640185	-1.0112628423828	-1.01293397510167	-1.02381966190043	-1.05269644722372	-1.10662593625131	-1.18901152956735	-1.29592820695484	-1.41333006052153	-1.52046780266272	-1.59923031111289	-1.64049693890747	-1.64306408179502	-1.6095600497723	-1.54358700694199	-1.44865361937047	-1.32778972612795	-1.18221919198919	-1.00582690443274	-0.760550790184554	-0.190666184731511	1.4241679942412	1.99594814801439	2.19432340086175	2.29941610669949	2.35580684657167	2.37359061490032	2.3542957407295	2.29850130969091	2.2113079394975	2.10623444516562	2.00327272258203	1.92066097105353	1.86829324323587	1.84800376823096	1.85729996026655
20	0.650094068715513	0.696533098570509	0.747839812880902	0.800439017125972	0.842145860394125	0.835963148377518	0.660554294506079	-0.00170973715407601	-0.685662851358931	-0.90003151467506	-0.95357263296423	-0.961007084478393	-0.954542543716227	-0.945256658979082	-0.938833288460033	-0.940380433244974	-0.956181742402916	-0.994425831392974	-1.06501218632584	-1.17679783874792	-1.32942458616983	-1.50255439678374	-1.65977753867093	-1.7724015265583	-1.8331495886069	-1.84885458133375	-1.8303364737964	-1.78813471722683	-1.7321854611011	-1.67319445520942	-1.62557885430201	-1.6150441412071	-1.70494641403011	-2.09428195298848	-2.92645768045761	2.89353312463659	2.74618184760914	2.69240778956515	2.66076573587382	2.62211235199828	2.55901579428266	2.45977255478812	2.3230466077043	2.16706254449059	2.02666038663542	1.93095869309758	1.88834468645747	1.8921484907022	1.93091947041889
21	0.77897791944545	0.865206867838687	0.97802660625785	1.12897257309165	1.33421263383346	1.61884596988599	2.05124414863603	2.96502726406876	-2.02192049667862	-1.48804762710012	-1.23800199155739	-1.08934368009866	-0.992000246511916	-0.926073682514071	-0.88267914625567	-0.859045728853451	-0.85738751320879	-0.885622873951095	-0.959508842490368	-1.10388004822255	-1.33988992212891	-1.63670488224362	-1.89684692291822	-2.06015497287863	-2.13741593703315	-2.15789167359262	-2.14501691498958	-2.11561456736732	-2.08320206751831	-2.06090069623845	-2.0639508708574	-2.11191840402516	-2.22797677933732	-2.42506641394047	-2.67286943071921	-2.90019751282413	-3.06435809983288	3.11071933551819	3.03352805833434	2.96139038244674	2.86787726270622	2.72301703363197	2.50313088524844	2.23417007062674	2.00810707939541	1.88646982438893	1.86056362082222	1.89973870309666	1.97769513536569
22	0.863791217947738	0.969371291246338	1.11404691766604	1.32140038658456	1.63063531992419	2.09372168539487	2.72304338108867	-2.86773025589285	-2.24445354662571	-1.7579864953782	-1.41279831403753	-1.17545210966795	-1.01010142354022	-0.891550175484253	-0.804495851976112	-0.74079786020246	-0.698121511893827	-0.680940139239111	-0.706534685600235	-0.826863634348699	-1.1972216916073	-1.93383325911458	-2.41651421141689	-2.57498453464514	-2.60685274156603	-2.58746351306244	-2.54608237718663	-2.49780834952934	-2.4529659187582	-2.42010071543297	-2.40673219887277	-2.41883938505426	-2.45916944120948	-2.52479335176495	-2.60589612710758	-2.6885470194378	-2.76079533337231	-2.81734977918729	-2.86043662171922	-2.89965831565138	-2.95624259576365	-3.08273440239849	2.85813564750141	2.18186684401455	1.74524538088489	1.65460509472771	1.71460416882764	1.84007786823819	1.99138855201908
23	0.834909572222727	0.905146267745051	0.99271338106172	1.10720287091279	1.27302372453073	1.61670501137902	-2.61605993751997	-1.84022510627302	-1.5622824811743	-1.34649983370643	-1.16112651583187	-1.00154355324491	-0.864550461740849	-0.745512204947186	-0.638957187423382	-0.539106666556017	-0.43960456315148	-0.331918511021458	-0.199992250529292	0.00265879648551669	0.513565154103572	2.00992742673621	2.63894139505068	2.87359743888809	3.02775170381215	-3.12814256205993	-3.01391927493454	-2.90958112163729	-2.81591817166623	-2.73519948107096	-2.6696912843766	-2.62058032696904	-2.58725367590948	-2.56700227655018	-2.55521128069512	-2.54599078972529	-2.53297857794553	-2.50985441688801	-2.47006899613681	-2.40513556984919	-2.29930254235094	-2.108431201904	-1.61560988203635	-0.0459017183927161	0.717408459805585	1.08820727845717	1.41274926668549	1.7249619985666	2.00809548221507
24	0.685188261592454	0.6784375266376	0.647339312535274	0.570550128050719	0.409869023588722	0.123304011311995	-0.240240389748582	-0.518827557012749	-0.656037154870488	-0.694601804461085	-0.676502059670786	-0.626063727990478	-0.555855103242505	-0.471451478701827	-0.373832334539329	-0.260297952019898	-0.124280654277389	0.0459447798757854	0.269336590873558	0.571296278397214	0.96505385928744	1.40657417323795	1.80739762234994	2.12763261725966	2.38223446062431	2.59591009337102	2.78565598368336	2.96007919533297	3.12176885684412	-3.01335538989002	-2.88087537689035	-2.76506202052891	-2.66513483440338	-2.57834050278087	-2.50032022849987	-2.42550795203111	-2.34726892203074	-2.25758809632094	-2.14609877857276	-1.99817186554233	-1.79209048035844	-1.49814137516215	-1.09276019912697	-0.598735583873202	-0.0741072960672832	0.490581682317348	1.14945405584843	1.78764879449918	2.23714164587277
25	0.530454487550609	0.487435635650095	0.424923720213055	0.340234562687255	0.234223779142382	0.114012296382717	-0.00681297600974466	-0.112736099459144	-0.192545990416445	-0.241872437327223	-0.261422876956425	-0.254024953968346	-0.222535357498872	-0.168819601968565	-0.0933802140025973	0.00469514893177403	0.127554766715791	0.278028018659291	0.45836139235272	0.668026250975994	0.901362384317884	1.14745751210196	1.3941384603698	1.6336113457686	1.86501925773034	2.09279828571296	2.322925316028	2.55869906875567	2.79722014898349	3.02897661016091	-3.04090507084232	-2.85377330043431	-2.69394210270594	-2.55745523367221	-2.43793763011665	-2.32842650276116	-2.22216278972754	-2.11279288759335	-1.99443864545888	-1.86204974858559	-1.71250651488712	-1.54690303525225	-1.37391792096779	-1.21389114332923	-1.11022408983601	-1.22356745407866	-2.48934113224857	-3.1233872290642	3.10809990437826
26	0.463012043130186	0.425636732790704	0.380218323080502	0.327752681575431	0.27027170881945	0.210811309045935	0.153107583121897	0.101085265307238	0.0583239969509889	0.0276954400857143	0.0112528394128661	0.010325380890578	0.0257093815672674	0.057858761621722	0.10701372696827	0.173236409197645	0.256341500331774	0.355732875178093	0.470200876096052	0.597800979948571	0.735987398996402	0.882147018985692	1.03454426997152	1.1935511702079	1.36307009700228	1.55225497438736	1.77749206299573	2.06212909078183	2.42232604735775	2.82724216650942	-3.08754030178011	-2.80469217147598	-2.59937145810518	-2.44695311910754	-2.32752173220295	-2.22810210005687	-2.14077166636026	-2.06108078634535	-1.98726798920388	-1.92011170911489	-1.86325775243107	-1.82387048678138	-1.81328898845849	-1.84664829127998	-1.93834458595642	-2.08842348839374	-2.26695289090391	-2.42735803496114	-2.54262896728188
27	0.475396967105993	0.450572631428191	0.421419930699554	0.388521791691757	0.352821581923595	0.315622383750632	0.278542830166324	0.243427994257327	0.212222980671451	0.186825880062164	0.168942503019148	0.159964848503114	0.160887786670455	0.172266714000378	0.19420821974543	0.226380753201583	0.268034471002063	0.318027008373893	0.374860799348714	0.436743106578763	0.501678525117872	0.567594816727371	0.632490190322814	0.694580144196064	0.75241982235063	0.804982471722945	0.851675585878433	0.892233089194714	0.925915078204526	-1.67298587910007	-2.14764288367544	-2.12460647549332	-2.10155433625865	-2.07877002258042	-2.05602498950915	-2.03341645346883	-2.01154037856339	-1.99154837174847	-1.97514796217077	-1.96454213005661	-1.96227133372433	-1.97089617349735	-1.99246131393007	-2.02775709762917	-2.07558429820975	-2.13245547038261	-2.19315009794183	-2.25204259318798	-2.30449358821699
28	0.538698743870106	0.52201610389196	0.500724703635859	0.47483160522108	0.444651303082437	0.410879626857297	0.374628772525716	0.337394884676147	0.300941999978525	0.267112827342578	0.237606333625532	0.213776506589807	0.196496048452809	0.186100416602037	0.182399305768766	0.184727655843109	0.192008014910907	0.202803951299257	0.215352704134916	0.227569934837485	0.237018795986657	0.240829336004391	0.235542033153765	0.216830016195414	0.179030653544705	0.114415302742611	0.0122836708958235	-0.141188060529907	-0.358691279113591	-0.636520601833665	-0.936492169514717	-1.20413696988776	-1.41162516511487	-1.56199683956703	-1.6688854126669	-1.74504487741472	-1.80005820862007	-1.84089102697744	-1.87270885192887	-1.89942965104176	-1.92402633299212	-1.94867233365931	-1.97480844970825	-2.00318778262856	-2.03393826320247	-2.06666350950495	-2.10058015761681	-2.13466838562739	-2.16780158131305
29	0.641221789692465	0.627961951510417	0.60759163453402	0.579443726167804	0.54329872359472	0.499606817204514	0.449651098263279	0.395551296329106	0.340034515275828	0.285997143951064	0.235998603542495	0.191868229283752	0.154534291247527	0.124064256681338	0.0998281289396954	0.0806904884168229	0.0651715844246907	0.0515557477987264	0.037949265671344	0.0222998890187179	0.00239263442310095	-0.0241626619884952	-0.0599335457509197	-0.107630656431847	-0.169997257826647	-0.249566567455932	-0.348224509697294	-0.466550770886947	-0.603034745637896	-0.7534834097728	-0.911111475122883	-1.06763061372639	-1.21504559918227	-1.34732186674854	-1.46120734894069	-1.55611193956939	-1.63342298340081	-1.69569071729067	-1.74594201364404	-1.78720419602005	-1.82222316531568	-1.85332694917127	-1.8823849242053	-1.9108230560805	-1.93966677263913	-1.96959222562991	-2.00097328096019	-2.03391626150209	-2.06827811109027
30	0.797424612191873	0.786779171073479	0.764158183940664	0.727301812695926	0.674583405338418	0.605804787664396	0.523056707097203	0.431104655369966	0.336684141924569	0.246727691956298	0.166490425703099	0.0986361815645699	0.043461915745495	-0.000305578458280095	-0.0347210465686436	-0.062088543190848	-0.0846854596135553	-0.104659635095506	-0.124021633923875	-0.144681502622139	-0.168502104189364	-0.197354571581678	-0.23316695882507	-0.277956209527568	-0.333825666585365	-0.402893227983979	-0.487087469865556	-0.587720312891416	-0.704760025496134	-0.835887749270847	-0.97579625240366	-1.11652923094854	-1.24928633846314	-1.36690709868305	-1.46552652040439	-1.54467945401008	-1.6063443646929	-1.65376453887118	-1.69053218673266	-1.72003758254325	-1.74521124810475	-1.76845494295687	-1.79167551804488	-1.81636241835962	-1.84367235699336	-1.87450107012225	-1.90953267120413	-1.94926359411323	-1.99400244925234
31	1.06057757768662	1.06471037116216	1.04981570633828	1.00809402473913	0.930056569431494	0.8069840790039	0.638139134022384	0.440625926711448	0.247347857107222	0.0864457312571546	-0.0329918388724224	-0.11578164908293	-0.170908666233416	-0.206591298758065	-0.229104100489109	-0.242977796120547	-0.251467609488939	-0.2569652512302	-0.261305513918376	-0.265989621073016	-0.27235818413269	-0.28174478792372	-0.295640709244166	-0.315905989452189	-0.345072840398735	-0.386799810133708	-0.446522666546739	-0.532198246035084	-0.654377692693592	-0.822945824986334	-1.03595273748162	-1.26523762772502	-1.46585964012506	-1.60982684578077	-1.69704928982449	-1.74098729890565	-1.75648843450076	-1.75562451672064	-1.74718817432438	-1.73718986515942	-1.72953495992125	-1.72666364173488	-1.73008090519824	-1.7407542234551	-1.75938651121215	-1.78658630450199	-1.82295821472311	-1.86913095841897	-1.92573359481843
32	1.53017571433696	1.60291969378234	1.66801721393083	1.71853808829018	1.73890224380049	1.67897308907598	1.25953641446223	-0.120993251745358	-0.531835659019668	-0.606267757442839	-0.610406863238798	-0.5918100523339	-0.564435945833669	-0.533633567220914	-0.501758743381281	-0.469907348500698	-0.438568062000596	-0.407902069491451	-0.377872152612488	-0.348302861368611	-0.318905332997976	-0.289281653466644	-0.258915706638393	-0.227154039526813	-0.193179570254402	-0.155983748573664	-0.114354403167323	-0.0669392954452754	-0.0126336193007067	0.0472240346013297	0.0823088360293565	-2.7830179572537	-2.72519713016994	-2.59488810185436	-2.4432816011077	-2.28480362072108	-2.13268782627993	-1.99748187361864	-1.88490083795041	-1.79618628457566	-1.7299167822971	-1.6837065562131	-1.65522576203839	-1.64265641900144	-1.64483504205731	-1.66125831831818	-1.69203855092343	-1.73783555035572	-1.79975347639921
33	2.20212473531726	2.39236608060318	2.60274894568598	2.84184830941492	3.12171083443728	-2.83108855417906	-2.45882975816065	-2.08450510148389	-1.75514341444794	-1.48976939749559	-1.28177681457882	-1.11714727124691	-0.983562455385946	-0.87203758768151	-0.776287331407285	-0.691862908999821	-0.615496905733594	-0.544658498268276	-0.477251650300233	-0.411397696686334	-0.345260322677491	-0.276881810132127	-0.204003942634589	-0.123846803351759	-0.0328171347419527	0.0738755349460566	0.202672217326967	0.361998839465143	0.5618432114088	0.811209762854556	1.11266149625758	1.45926409601453	1.84684337737514	2.30093906149348	2.87484431674146	-2.77013810713255	-2.27132995816961	-1.95461631159874	-1.75472385110767	-1.62277823027258	-1.53282087666744	-1.47114826339971	-1.43022754257215	-1.40584860117685	-1.39578796485682	-1.39918045727393	-1.41625700223825	-1.44830627296223	-1.49780265376894
34	2.88097425523821	3.12557128169116	-2.9227198032721	-2.69739804013036	-2.48053821445447	-2.27155662788079	-2.07101774052418	-1.88045600468066	-1.70172462712531	-1.53629245982652	-1.384813286317	-1.24705526408268	-1.12208061582213	-1.00851161764807	-0.904768868719939	-0.809237770192175	-0.72036439635526	-0.636699451753867	-0.556910614694343	-0.479779611374448	-0.404196227193536	-0.329159112951549	-0.253793118300154	-0.177394914719255	-0.0995226010727853	-0.0201503133549106	0.0600851328723895	0.139511576518863	0.214874988169025	0.280528410140473	0.327144392460624	0.339503781734242	0.292970791997818	0.152004033862116	-0.106761459706439	-0.422881338892098	-0.675621935445729	-0.82743536812805	-0.906853436070769	-0.944253020423365	-0.958432954499442	-0.959960565949041	-0.95479534288797	-0.946405693904543	-0.936907122245639	-0.927688343184722	-0.919786028048463	-0.914154478023847	-0.91193701600306
35	-2.35382414339426	-2.18313703873704	-2.04368360316271	-1.92047662347991	-1.80645850836598	-1.69817950524979	-1.5939898581666	-1.4931881946426	-1.39557174365718	-1.30117675139082	-1.21012258348094	-1.12252064283875	-1.03842740430162	-0.957827885024438	-0.880639167005435	-0.806725991479309	-0.735922722657349	-0.668058103104638	-0.602980998217051	-0.540586627796795	-0.480843585517361	-0.423822278595043	-0.369725293025407	-0.318919553873095	-0.271968855098938	-0.229663098451276	-0.193036976282418	-0.163365334739111	-0.14211477678402	-0.130822270109901	-0.130866656391383	-0.143111101267074	-0.167445396657034	-0.202359461680001	-0.24478981047025	-0.290468232594777	-0.334757663499894	-0.373619900379133	-0.404259991019431	-0.425244062269893	-0.436215353162163	-0.437461092313104	-0.429515502633391	-0.412866728716625	-0.387757581031218	-0.354039482524919	-0.311033090554225	-0.25734773007801	-0.190604303249903
36	-1.12958425730167	-1.16858619296846	-1.18433562297964	-1.18325100148459	-1.16980486588339	-1.14715468928434	-1.11758624373246	-1.08280213318667	-1.04410575536457	-1.00251889855876	-0.958858118769133	-0.913785726941212	-0.867845207840395	-0.821487115955333	-0.775089123242943	-0.728972397727443	-0.683415544095966	-0.638666733923241	-0.59495426299554	-0.552495509687698	-0.511504074353783	-0.472194720498538	-0.434785598965155	-0.399497121004928	-0.366546781002663	-0.336139264951724	-0.308451390199197	-0.283611893331986	-0.261676890971759	-0.242602990851161	-0.22622139304926	-0.21221754552008	-0.200121444661053	-0.189312886542752	-0.179043542060903	-0.168473968452843	-0.156719678834965	-0.142897676050305	-0.126164556700192	-0.105739507579841	-0.0809092610559755	-0.0510158793839022	-0.0154309536304556	0.0264789330806933	0.075390435423108	0.132060401718406	0.197356015229435	0.272270493051009	0.357912437600509
37	-0.720219377476926	-0.749802244909511	-0.771435159497801	-0.785745838972312	-0.793445670277068	-0.795263316626123	-0.791904056229545	-0.784027588199194	-0.772237963335695	-0.7570809052095	-0.739045303694195	-0.718566833979371	-0.696032466305863	-0.671785156350858	-0.646128326414964	-0.619329932755143	-0.591626015387161	-0.56322367814171	-0.534303471439955	-0.505021162719664	-0.475508888910718	-0.44587569760707	-0.416207502086379	-0.386566501798202	-0.356990154406607	-0.327489826071363	-0.298049289307663	-0.268623276010443	-0.239136318481498	-0.209482113889757	-0.179523618746594	-0.149094014563182	-0.117998585389112	-0.086017422742748	-0.0529087428598758	-0.0184124908738599	0.0177461568671803	0.0558537767657587	0.0962064711821233	0.139108580212733	0.184872273066444	0.233817721957846	0.28627331941943	0.342575176608389	0.403064955359951	0.46808496413015	0.537969427415452	0.613030989911638	0.693541949356241
38	-0.558608823777332	-0.573815984246741	-0.585983316435159	-0.595140659446741	-0.601357953655261	-0.60473568840281	-0.605396157700674	-0.603475812437849	-0.599118805405782	-0.592471695646291	-0.58367920232098	-0.572880862502372	-0.560208439210538	-0.545783935119784	-0.529718085908288	-0.512109230077318	-0.493042476114673	-0.47258911142865	-0.450806219720067	-0.427736494018926	-0.403408251226515	-0.377835670272555	-0.351019289202154	-0.322946805496241	-0.293594227071675	-0.262927416655248	-0.230904057321086	-0.197476039866339	-0.162592232175708	-0.126201537347471	-0.0882560844729019	-0.0487143306516721	-0.00754379627936771	0.0352768775189327	0.0797568544161618	0.125893258246205	0.173672689381141	0.223074067292793	0.274072569808243	0.326644250193883	0.380770768259386	0.436443605313279	0.493667164400182	0.552460285979798	0.612855915266944	0.674898909283817	0.738642235909539	0.804142067143593	0.871452488442149
39	-0.483559389947916	-0.490974917986415	-0.496878624394466	-0.501245837386558	-0.504062074974714	-0.505321534443942	-0.505025477344806	-0.503180564570738	-0.49979718426787	-0.494887803908699	-0.488465367765686	-0.480541752851389	-0.471126290515346	-0.460224357524328	-0.447836039759386	-0.433954873809414	-0.418566676962257	-0.401648484723888	-0.383167627465395	-0.363080994592274	-0.341334556181394	-0.317863238504561	-0.292591280805347	-0.26543323451064	-0.236295799201913	-0.205080715686028	-0.17168894494785	-0.13602633742978	-0.0980109202388446	-0.0575817787144016	-0.0147092654778961	0.030594068350202	0.0782628317958701	0.128169858090131	0.180120668775872	0.233853033635001	0.289042909032876	0.345317165170386	0.402272296803108	0.459497039381468	0.516595864171654	0.573210024229368	0.629033282065274	0.683820517031301	0.737388739045051	0.789611240209503	0.840406421821716	0.889723143778523	0.937524315051568
40	-0.455359504721588	-0.458922625962971	-0.461598283529658	-0.463364072901026	-0.464199865453009	-0.464087364750933	-0.46300958354692	-0.460950239350947	-0.457893063885903	-0.453821018674105	-0.448715405483129	-0.442554856446322	-0.435314184467126	-0.426963070182989	-0.417464557590292	-0.406773326903905	-0.3948337111568	-0.381577423764182	-0.36692096990289	-0.350762728406308	-0.332979718022831	-0.313424109912065	-0.291919628141305	-0.268258106960928	-0.242196667697698	-0.213456262495861	-0.181722728261645	-0.146652008141417	-0.107881792534113	-0.0650523769008118	-0.0178397341381972	0.0339968769660552	0.0905527576745694	0.151705739621418	0.217046010226449	0.28582718219984	0.356961968260073	0.429080581626185	0.500652953368112	0.570152174049325	0.636218644260195	0.697783589590211	0.754127489389425	0.804872924694427	0.849929542721191	0.889415229613614	0.923574176567145	0.95270481827921	0.977103177664486
41	-0.462778835004474	-0.465185255527551	-0.467097992129452	-0.468512236308249	-0.469424809232785	-0.469834075515129	-0.469739813091615	-0.469143028260395	-0.468045701230569	-0.466450442670914	-0.464360035324586	-0.461776826260163	-0.458701924043003	-0.455134140044801	-0.451068592887518	-0.446494867718672	-0.441394584940551	-0.435738182364247	-0.429480645157575	-0.422555821806428	-0.414868830905383	-0.406285878002085	-0.396620543592296	-0.385615246321431	-0.37291609902364	-0.358038734798933	-0.340321899426306	-0.318864828039435	-0.292444161489089	-0.259407898239932	-0.21755149940512	-0.164003992024622	-0.0952088052452012	-0.00720320073468202	0.103422146870053	0.237466640680204	0.390291005733428	0.550456584050525	0.702786770864599	0.834683539034495	0.940218380415794	1.01953185117794	1.07603216398596	1.11405831949304	1.13767744856848	1.15026956475326	1.15448571320955	1.15234014342519	1.14533143710596
42	-0.500026817958092	-0.503093332831618	-0.506005020029309	-0.508783470373228	-0.511454489119049	-0.514048582265246	-0.516601509282036	-0.51915491398032	-0.521757047752286	-0.524463602610981	-0.527338675562063	-0.530455891170406	-0.533899716177719	-0.537767009314325	-0.54216886194435	-0.54723280224842	-0.553105459342473	-0.559955817254639	-0.567979237120574	-0.577402497610065	-0.588490212372566	-0.601553153160257	-0.616959280813327	-0.635148741409881	-0.656654869129384	-0.682134640250922	-0.712414635092206	-0.748563646802615	-0.792013452049153	-0.844771624730602	-0.909821545007908	-0.991930721038701	-1.09942166107084	-1.2483938519908	-1.4733646726427	-1.84953363289766	-2.46277682633382	-3.11552413848951	2.73731915779526	2.46893588250234	2.27921905151282	2.12973480755799	2.00383174440864	1.8938594714353	1.79601946660316	1.70821779716673	1.62911959095809	1.55772537123603	1.49318752185338
43	-0.555157487673624	-0.55917455692951	-0.563253574286005	-0.567432693791081	-0.571756019736517	-0.576274405681263	-0.581046373982663	-0.586139177042901	-0.591630025763768	-0.59760751593286	-0.604173289636433	-0.611443976530068	-0.619553469131762	-0.628655597451472	-0.638927281385494	-0.650572254362939	-0.663825468366453	-0.678958307637192	-0.696284753921918	-0.716168655827813	-0.739032251190211	-0.765366061495778	-0.795740200451755	-0.830816982534871	-0.871364435693613	-0.918269857259835	-0.972551848990392	-1.03536832244289	-1.10801693722125	-1.19192384530502	-1.28861762548172	-1.39968978465904	-1.52675288086921	-1.67142030177063	-1.83533526177499	-2.02023817050251	-2.22793089098889	-2.45975193611154	-2.71498938702918	-2.98817708655074	3.01601453608229	2.74774746250843	2.50467879965847	2.29421970129996	2.1168242526704	1.96897729084364	1.84589699767526	1.74297624514011	1.65629771993201
44	-0.60703574012796	-0.61013844181288	-0.613222873510582	-0.61630895060151	-0.619419325788377	-0.622579597607354	-0.625818511523868	-0.62916814457736	-0.632664061471626	-0.636345426115481	-0.640255047709347	-0.64443933431572	-0.648948119171322	-0.653834315474591	-0.659153343639758	-0.664962260613973	-0.671318503298063	-0.678278136779553	-0.685893472183538	-0.694209887338827	-0.70326164433694	-0.713066448285832	-0.723618425361189	-0.734879104831811	-0.746765848798719	-0.759136947090459	-0.771772212962504	-0.784347248413085	-0.79639835588152	-0.807272904887728	-0.816055952398771	-0.82145635529228	-0.821621024326877	-0.813817126018154	-0.793864104628572	-0.755083355067814	-0.686342247682366	-0.568713959284555	-0.372339223444623	-0.0682043323781467	0.312572592086415	0.654376375825538	0.890346920273107	1.0376178924903	1.12868347680184	1.18587967246249	1.22231810119415	1.24563917023106	1.26043141799841
45	-0.637098470954616	-0.636320337915825	-0.635151259998387	-0.633570841253713	-0.631557211232176	-0.629086823045039	-0.626134212549126	-0.622671710646469	-0.618669099220096	-0.614093199576278	-0.608907380448225	-0.60307097067242	-0.596538559642501	-0.589259166686373	-0.581175258770863	-0.572221594673954	-0.562323873361846	-0.551397165332778	-0.539344108969848	-0.526052860691832	-0.511394799672148	-0.495222007685255	-0.477364575957421	-0.457627839047455	-0.435789708139507	-0.411598382548978	-0.384770871014009	-0.354992966935721	-0.321921604836928	-0.285190877730044	-0.244423385836314	-0.199248925189985	-0.149332616936416	-0.0944140891664486	-0.0343577808354047	0.0307886292570284	0.100735351376824	0.174904267184238	0.252412209005259	0.33209916258703	0.412607658281006	0.492504065324344	0.570417077994664	0.645161807053212	0.715823718687192	0.781791654695983	0.842745016678786	0.898610030413107	0.949502021357191
46	-0.649697756580049	-0.643522758512955	-0.636544394527022	-0.628714633385382	-0.619983289152331	-0.61029809825641	-0.599604840571219	-0.587847511822651	-0.574968554934311	-0.560909157991498	-0.545609626258204	-0.529009835036702	-0.511049769034918	-0.491670152237826	-0.470813170030728	-0.448423282508523	-0.424448124608063	-0.398839485087391	-0.37155435270697	-0.342556014592784	-0.311815189087354	-0.279311173830872	-0.245032989679818	-0.208980502476543	-0.171165507408105	-0.131612764073197	-0.0903609732654358	-0.0474636873190434	-0.00299014289801175	0.0429740032033029	0.0903260691452833	0.13894592799982	0.188695849930963	0.239420706247755	0.290948650176419	0.343092390548283	0.395651156172042	0.448413407233142	0.501160286833407	0.553669727262085	0.605721043150924	0.657099771547294	0.707602471039925	0.757041178445849	0.805247245737318	0.852074337905544	0.897400454026229	0.941128925013383	0.983188428334527
47	-0.678917087175559	-0.668603496387337	-0.657198654649551	-0.644634822760303	-0.630841076311982	-0.615743467432918	-0.599265289589917	-0.581327470687194	-0.561849123524745	-0.540748286282088	-0.517942888595969	-0.49335198031325	-0.466897259177412	-0.438504929327846	-0.408107913082214	-0.375648422409387	-0.341080872226687	-0.304375084054626	-0.26551968550875	-0.224525560158476	-0.181429147401424	-0.136295340090368	-0.0892196885436861	-0.0403296051188902	0.0102157145051636	0.0622268703493562	0.115487441304355	0.169758725366926	0.224785820536607	0.280304669879389	0.336049573391819	0.391760612151203	0.447190448780219	0.502110058276372	0.556313085663805	0.609618693425058	0.66187292260233	0.712948722916863	0.762744895376599	0.811184232546072	0.858211142531111	0.903789013493844	0.947897528396833	0.990530085739291	1.03169142968682	1.07139554752503	1.10966385634429	1.1465236747602	1.18200695842468
48	-0.780386165175687	-0.770133186350551	-0.75868850621346	-0.745952212336928	-0.731813855029769	-0.716151208196049	-0.698828930722014	-0.679697152588951	-0.658590031541644	-0.635324358561573	-0.609698337829121	-0.581490734579223	-0.550460678263454	-0.51634853443518	-0.478878419777121	-0.437763126226465	-0.39271242193294	-0.343445859842636	-0.289711254953592	-0.231309735447584	-0.168127522355562	-0.100173133856416	-0.027616458025697	0.0491766438048649	0.129623007542434	0.212923633929583	0.298094937659127	0.384030454213865	0.469585125226328	0.553666932602586	0.635318104140172	0.713771713024673	0.788477354310766	0.859097946181361	0.925485380314796	0.987644616487405	1.04569466336075	1.09983227256711	1.15030144327131	1.19736971854352	1.24131093581027	1.28239344862292	1.32087264655946	1.35698666366965	1.39095434135593	1.42297471420701	1.45322747438772	1.48187402509679	1.50905885369658
49	-1.02233846856216	-1.02126871512116	-1.01967231733913	-1.01749777042601	-1.01468462595316	-1.01116129076728	-1.00684214726091	-1.00162374111654	-0.995379668887122	-0.987953623877688	-0.979149787650428	-0.968719322561689	-0.956341016554799	-0.941592954093895	-0.923910064622518	-0.902518823730994	-0.876333865716434	-0.843789033861455	-0.802551838219628	-0.749024386439674	-0.67744701405694	-0.578283753464935	-0.435546039741896	-0.224144768122678	0.0828506115751136	0.471200189132979	0.847573093713214	1.13288671914481	1.32762141652307	1.46033634624148	1.55408570671478	1.62315898232185	1.67606984210891	1.71799245569042	1.75218365061958	1.78076986030246	1.80518740697417	1.82643622838333	1.8452311445481	1.86209510052435	1.87741845837066	1.89149778542937	1.90456188915788	1.91678970148213	1.9283228241636	1.93927449742051	1.94973612289364	1.95978208289333	1.96947335238463
50	-1.41958195732385	-1.43708861727594	-1.4556790673445	-1.47549554777472	-1.49670197420053	-1.51948765252571	-1.54407160872652	-1.57070757646265	-1.59968963560866	-1.63135839593524	-1.66610743869072	-1.70438941302842	-1.7467206586483	-1.79368239091887	-1.84591523278068	-1.90410215506344	-1.96893284732321	-2.0410408554885	-2.12090514638175	-2.20871309715582	-2.30419597383842	-2.40647197174011	-2.51395828520019	-2.62442183954098	-2.73520433542404	-2.84358188089521	-2.94714676199287	-3.04408599923392	-3.13328930335556	3.06888505882344	2.99601086584574	2.93087308254599	2.87287504101536	2.82133518778757	2.77556100055332	2.73489268520857	2.69872555196223	2.66651870579141	2.63779565239039	2.61214055806523	2.589192493375	2.56863902751809	2.55020992383752	2.53367131079143	2.51882048332925	2.50548136771521	2.493500619548	2.48274429552367	2.47309502939456
51	-1.81370600074778	-1.83992333416471	-1.86711879616359	-1.89533204854656	-1.92460037461476	-1.95495762356073	-1.98643299456551	-2.01904966371253	-2.05282326741422	-2.08776026969836	-2.12385625728159	-2.16109422524099	-2.19944293600515	-2.23885545329236	-2.27926796774851	-2.32059903904326	-2.36274937659885	-2.4056022650037	-2.4490247089015	-2.49286932630055	-2.53697696207382	-2.58117993089977	-2.62530573905309	-2.66918108601491	-2.71263591747977	-2.75550729585523	-2.79764287370239	-2.8389037965143	-2.87916691715255	-2.91832626668139	-2.95629378672508	-2.99299937982792	-3.02839037213768	-3.0624305053701	-3.09509858319806	-3.12638689340802	3.12688579246231	3.09833470767058	3.07112260320264	3.04522008953575	3.02059238065479	2.99720057793837	2.97500279369772	2.95395511589108	2.9340124217786	2.91512905228062	2.89725936102077	2.88035815291515	2.86438102709384
52	-2.07662493806459	-2.09974647773618	-2.12320048843349	-2.14697804844796	-2.17106844989596	-2.19545911662669	-2.22013553830859	-2.2450812235851	-2.27027767508819	-2.29570438888194	-2.32133888057011	-2.3471567398396	-2.37313171462849	-2.39923582541726	-2.42543950936231	-2.45171179315173	-2.47802049259736	-2.50433243612499	-2.53061370852731	-2.55682991064416	-2.58294643007007	-2.60892871759197	-2.63474256385416	-2.66035437074378	-2.68573141219062	-2.71084207946615	-2.73565610662698	-2.76014477244506	-2.78428107596264	-2.80803988366291	-2.83139804711464	-2.85433449079269	-2.87683027055953	-2.89886860399026	-2.92043487431261	-2.94151661020306	-2.96210344402625	-2.98218705132813	-3.00176107450323	-3.02082103356468	-3.03936422686646	-3.0573896244785	-3.07489775671251	-3.09189060005624	-3.10837146251073	-3.12434487005236	-3.13981645566911	3.1283924550217	3.11390371755718
53	-2.23812961753894	-2.25641763050517	-2.27475864322682	-2.29314523511046	-2.31156959852395	-2.33002355363994	-2.34849856580019	-2.36698576542349	-2.38547597044373	-2.40395971122713	-2.4224272578798	-2.44086864981928	-2.45927372744685	-2.4776321657231	-2.49593350941654	-2.51416720976679	-2.53232266227851	-2.5503892453426	-2.5683563593658	-2.58621346608049	-2.6039501277025	-2.62155604560691	-2.63902109819943	-2.65633537767408	-2.67348922536634	-2.69047326543384	-2.70727843662361	-2.72389602191519	-2.74031767586179	-2.75653544948634	-2.77254181262476	-2.78832967364473	-2.80389239650342	-2.81922381514157	-2.83431824524366	-2.84917049342357	-2.86377586392231	-2.8781301629282	-2.89222970065077	-2.90607129129665	-2.91965225110979	-2.93297039464842	-2.94602402947884	-2.95881194946983	-2.97133342687294	-2.983588203373	-2.99557648028924	-3.00729890810278	-3.01875657547874
[truncated: 70 more columns]
