# Supplementary material for: Reconstructing spruce budworm outbreak severity: a comparison of paleoecological and tree-ring signals
Source: PLoS One. 2025 Aug 12;20(8):e0329406. doi: 10.1371/journal.pone.0329406 (PMC12342301; doi:10.1371/journal.pone.0329406)
Supplement: S9 Dataset — (ZIP) [file pone.0329406.s009.zip › Buire wavelet data/Coherence_Lepidopteran_scales_GSI/coherence_wavelet_power.corr.txt]

V1	V2	V3	V4	V5	V6	V7	V8	V9	V10	V11	V12	V13	V14	V15	V16	V17	V18	V19	V20	V21	V22	V23	V24	V25	V26	V27	V28	V29	V30	V31	V32	V33	V34	V35	V36	V37	V38	V39	V40	V41	V42	V43	V44	V45	V46	V47	V48	V49	V50
1	2.007953834377e-05	1.21481180228299e-05	4.80932217131002e-06	1.38018848482374e-06	3.49095548598873e-07	1.00425994373417e-07	3.80680424963005e-08	1.81699119810092e-08	9.86087473398863e-09	5.8135297393723e-09	3.77171380402223e-09	2.76629752453171e-09	2.2609462796391e-09	2.00059870151048e-09	1.77393514037803e-09	1.46757754074205e-09	1.26243129151915e-09	1.22729253426514e-09	1.1218180557056e-09	8.66319913802369e-10	6.21067013008539e-10	4.59560523115621e-10	3.9425270388074e-10	3.82772015967353e-10	3.64131239567849e-10	3.21144460197911e-10	2.82224284346929e-10	2.91267820501158e-10	3.43777256355281e-10	3.89587506796296e-10	3.82647358861285e-10	3.21382265759114e-10	2.42166787605408e-10	1.94837999654775e-10	2.14286069553831e-10	2.90265133530426e-10	3.72941559898962e-10	4.09591099355134e-10	3.5786207115328e-10	2.58066044671007e-10	1.9230305480223e-10	1.68162729373956e-10	1.59144175077132e-10	1.56230370930501e-10	1.59097850160563e-10	1.86263033944306e-10	2.53341414109279e-10	3.19750422486096e-10	3.32110040849559e-10
2	3.71801532822458e-05	2.12896786234547e-05	7.43512852455439e-06	1.694514347626e-06	3.01843063247045e-07	6.01730786498694e-08	1.87379556838701e-08	8.58955593152176e-09	4.59017977876063e-09	2.60475111808518e-09	1.62733968946337e-09	1.18901498835293e-09	1.00839233020467e-09	9.85841375507763e-10	9.36600099614196e-10	7.35774461970682e-10	6.13213964630093e-10	6.74114839711276e-10	6.6815909092674e-10	4.85975362759151e-10	3.07535549398007e-10	2.01660960127584e-10	1.70232210591254e-10	1.81571747381143e-10	1.82474572762724e-10	1.54891789326253e-10	1.22652330563305e-10	1.30752203570848e-10	1.81110359929648e-10	2.28318451892324e-10	2.27292146150426e-10	1.77540723490093e-10	1.11889763793647e-10	7.37345640862708e-11	9.00918716600147e-11	1.54550937963848e-10	2.29571605906859e-10	2.69023267799384e-10	2.25114018942206e-10	1.35896462005979e-10	8.44867965877570e-11	7.32938623361559e-11	7.03990823239732e-11	6.77222943427072e-11	6.65980735745963e-11	8.35470241714262e-11	1.37082466075239e-10	1.93215072056942e-10	1.98891576194783e-10
3	5.51966919471903e-05	3.00228251333021e-05	9.26812563366013e-06	1.63523295928176e-06	1.7845963335531e-07	1.7559257286215e-08	3.61538616826402e-09	1.76175297551402e-09	1.00632961118709e-09	5.44512613231849e-10	3.17414319081299e-10	2.26207044844353e-10	1.98027165008112e-10	2.54883238880413e-10	2.87248390969446e-10	1.88330772857498e-10	1.31020373912347e-10	2.05331069180244e-10	2.47362962209963e-10	1.60014145208816e-10	7.87727556547576e-11	3.92731906450021e-11	3.11975710322253e-11	4.36401058281454e-11	5.06941165637943e-11	4.04052843029246e-11	2.3046018005361e-11	2.55679737736198e-11	5.3124450634363e-11	8.11581685109652e-11	8.22428977402317e-11	5.79912264081629e-11	2.61573605139393e-11	9.07069811212463e-12	1.64021579544901e-11	4.68626544801254e-11	8.68137438743042e-11	1.13794611425996e-10	9.11057857472996e-11	4.01148322488818e-11	1.5304163693133e-11	1.48655451372227e-11	1.54333489107457e-11	1.38064924417528e-11	1.19180718401199e-11	1.71939766146253e-11	4.28078055096918e-11	7.26731796567839e-11	7.31532715973187e-11
4	6.82385088050721e-05	3.58794792757467e-05	1.01765740879864e-05	1.47515129084236e-06	9.86073735822026e-08	2.79964264695334e-09	1.04019142769456e-10	1.11674184633863e-10	9.52262699806793e-11	4.56402825089961e-11	2.33566096649814e-11	1.52089295870588e-11	9.13245787453468e-12	3.83913074536203e-11	6.2917453003628e-11	2.59152083747401e-11	4.49087145555977e-12	3.95021035799182e-11	6.70440747103361e-11	3.39206190498839e-11	9.98865081497275e-12	2.64576172651495e-12	1.21264606103207e-12	5.15666376997192e-12	8.40490043827848e-12	6.58049123254834e-12	1.39920703691142e-12	1.43031373727752e-12	9.88943862632098e-12	1.91258812613869e-11	1.91969709221751e-11	1.24977674275346e-11	3.87292700060129e-12	9.18797211705152e-14	1.66427239349727e-12	9.02354297698249e-12	2.1227479155508e-11	3.3792491432214e-11	2.73986522666014e-11	8.51811952849595e-12	4.20944251353572e-13	1.41429206229995e-12	1.68073297414019e-12	1.07642317144144e-12	5.7468629821213e-13	1.27783635659854e-12	8.75947908799745e-12	1.88422305466578e-11	1.76463464118152e-11
5	7.42584381944006e-05	3.89307633704089e-05	1.09495516481285e-05	1.54536117984079e-06	9.34805404033131e-08	1.54285832362551e-09	1.12165827644699e-12	4.59357529054283e-12	6.16511411544547e-12	1.28593767646949e-12	5.60909835506188e-13	9.81161399976537e-13	9.95673611204048e-13	1.08746391848367e-11	1.82385882295107e-11	7.28223850384447e-12	2.7486011984959e-12	1.36733142377967e-11	2.07219093725797e-11	6.81477132396949e-12	8.17034995541524e-13	8.46577654305397e-14	9.02114534341328e-14	6.92765740183935e-13	1.1981007061221e-12	1.14637416266255e-12	4.38431912578569e-13	4.85177935883374e-13	2.2311504398081e-12	3.82169538368186e-12	3.28345766171636e-12	2.3372878499819e-12	8.43132913866332e-13	1.39135475568391e-13	3.27032258013365e-13	1.34343230933263e-12	3.84939150068165e-12	8.69318798485627e-12	8.05058356167339e-12	2.82309037475026e-12	6.06292094063148e-13	4.74020880902413e-13	2.05556106445956e-13	9.29138675064312e-15	1.02905827778828e-14	1.22024163963829e-13	2.07489278825585e-12	4.48916792640718e-12	3.13884037158161e-12
6	7.54301258917038e-05	4.07740151309512e-05	1.23072245697081e-05	2.00092620457524e-06	1.64419815085265e-07	6.29600062026909e-09	1.28470602813268e-10	7.38837693631008e-12	1.71534209126857e-12	3.23628352601716e-13	1.58291258139431e-13	5.66532632537475e-13	3.10137049596855e-12	9.03917888719068e-12	9.83523491954226e-12	3.89363335080323e-12	3.48199730625314e-12	1.08600318388872e-11	1.13668316969794e-11	2.6190764227921e-12	2.50959720279031e-13	1.1229797630284e-13	3.0645435337059e-13	3.96532524679726e-13	2.13838785691845e-13	2.13598259683976e-13	1.39180977415727e-13	3.07389581288641e-13	8.18824548786116e-13	8.4448919370124e-13	4.07070810441177e-13	4.67368007522839e-13	3.54264056040693e-13	6.2815180840296e-14	6.83887388112388e-14	1.45806325362546e-13	7.61224141938092e-13	2.74386922396294e-12	2.78936173927653e-12	1.04097578726564e-12	7.03423131576425e-13	5.99612802856983e-13	2.63845600854253e-13	4.42119362389563e-14	7.99509219891373e-15	1.87927179325507e-13	1.14243458080719e-12	1.60683544416038e-12	6.4670803709216e-13
7	7.47946571105251e-05	4.2606414611893e-05	1.44051472904736e-05	2.86465749715374e-06	3.32143755829343e-07	2.27495336811638e-08	1.01129210441846e-09	3.8062880256992e-11	2.13749198613436e-12	3.90215782976677e-13	7.29422651817029e-14	4.04404267210471e-13	3.68122581245352e-12	8.7067359220491e-12	7.35318684988483e-12	1.47661607366921e-12	1.35697157663845e-12	1.06493747585951e-11	1.13937222496644e-11	2.73180363733491e-12	3.47043956841799e-14	3.82647079158841e-13	6.10546948826425e-13	4.43611218628829e-13	7.17244185823347e-14	1.05755949893732e-14	3.22192419828778e-15	1.83678590413549e-13	4.02444257114695e-13	2.71542933333053e-13	1.43235481651726e-14	1.09781203779621e-13	2.94362238781564e-13	2.74125194231544e-13	1.15673043537326e-13	2.71712710937842e-15	3.98935032384321e-13	1.43849198925689e-12	1.27146666610495e-12	1.38899306691188e-13	4.29565772264287e-13	7.88029927157e-13	5.54718239155795e-13	1.66983493299381e-13	1.06308971011025e-14	4.50182554964789e-13	1.28117742952857e-12	1.26825031543464e-12	7.03546644628838e-13
8	7.41031074654159e-05	4.47469766505016e-05	1.70383825029306e-05	4.09391759387895e-06	6.21236419087845e-07	5.97608515387824e-08	3.67140276797404e-09	1.42205059237507e-10	3.15558651479416e-12	1.60924489406054e-13	8.97544485966647e-14	8.02496624330852e-13	4.85552850055962e-12	9.26374419242144e-12	7.41294272770817e-12	3.67396244390686e-12	5.16291493259884e-12	1.64380727082704e-11	1.82375161407331e-11	6.57428533687956e-12	7.07409717564786e-13	6.86865422354504e-13	9.42524619245776e-13	7.38466422151639e-13	2.33255937509707e-13	5.98938284174965e-15	8.17777800882732e-14	2.43004074089535e-13	2.68500861659967e-13	1.76388895738191e-13	5.65497675812683e-14	8.93369342557558e-14	2.80891400224867e-13	3.95430890019439e-13	1.98240388214037e-13	1.08031507702983e-13	4.64713300446886e-13	1.23551633426185e-12	1.12896673925225e-12	2.4254393982682e-13	6.19547684850592e-13	1.08490253493807e-12	9.96373624560593e-13	6.28852430021027e-13	4.54027227120768e-13	1.24201128831318e-12	1.9910780014378e-12	1.5161166911348e-12	9.1799225772344e-13
9	7.38695123986001e-05	4.70973213970698e-05	1.99711106699158e-05	5.64757780341891e-06	1.0659657143074e-06	1.33820186134679e-07	1.09959109134923e-08	5.5460904441207e-10	1.28411124919796e-11	2.23494551355938e-14	1.20194281567233e-13	1.99106095006233e-12	7.65696405482127e-12	1.09693324909025e-11	8.17806317469731e-12	9.88464803966417e-12	2.08498792301716e-11	3.90883098848301e-11	4.10551247283427e-11	2.11868145306768e-11	6.31173159947131e-12	2.18020835339674e-12	1.28039399157137e-12	1.20722608388635e-12	6.25934681760798e-13	2.24596140197201e-14	1.78627581037432e-13	3.27829790231859e-13	1.75228591610409e-13	1.14333886673736e-13	8.1236281418594e-14	1.08772197325419e-13	3.4700508430895e-13	6.01507131786531e-13	4.9265702289872e-13	3.49244535911784e-13	5.79033322363577e-13	1.57899837936577e-12	2.22847431579641e-12	1.8895167810756e-12	1.85273541386162e-12	1.54551268623843e-12	1.50468667513701e-12	2.0971016530721e-12	2.8056421782183e-12	3.79794694674345e-12	3.52090697567977e-12	1.71909637649758e-12	6.8828853037277e-13
10	7.40772926968236e-05	4.9520277270769e-05	2.30621090803044e-05	7.5080817052009e-06	1.7122487286916e-06	2.73350996095624e-07	3.03525594961497e-08	2.28211051265529e-09	1.03774810562179e-10	1.84359444183319e-12	5.42816006317776e-13	4.67286532965167e-12	1.35365509073821e-11	1.30859278846552e-11	4.01182062300647e-12	1.69548454100783e-11	6.2416488794323e-11	1.10835910023364e-10	1.13570406386242e-10	6.86583013654069e-11	2.52580389711983e-11	5.52846990053435e-12	8.46814113011099e-13	1.72924200826122e-12	1.58051301630867e-12	3.6301967216841e-13	4.7510778243404e-13	6.10300860075655e-13	1.63839455186923e-13	9.57236937006635e-15	4.93286933674113e-15	1.30012297114982e-13	6.72253286314776e-13	1.20813733850907e-12	1.00083424848564e-12	3.23888409478237e-13	4.90644327141382e-13	2.85970667963025e-12	5.84965867390386e-12	6.65271641306386e-12	4.79778711107937e-12	1.61717535047563e-12	1.23225087868739e-12	5.01529335958019e-12	9.32510667937299e-12	1.04086548392127e-11	6.64490763962288e-12	1.8356182016432e-12	1.72160485237507e-13
11	7.46064116311777e-05	5.19284694871818e-05	2.62251517231963e-05	9.65060608643477e-06	2.59899326788937e-06	5.15265532967617e-07	7.61831288988103e-08	8.66330430738091e-09	8.18979856882434e-10	8.42087716471327e-11	2.31477458225279e-11	2.70571970077675e-11	3.67973551479896e-11	2.36286571919717e-11	4.28802572973131e-12	5.93150981234006e-11	2.12041767493732e-10	3.54322946143714e-10	3.58222944198356e-10	2.32593501318671e-10	9.50211051146924e-11	1.99988487705062e-11	1.02558030469377e-12	4.19186957636969e-12	5.52135946907492e-12	3.02260280945015e-12	2.41841883102071e-12	2.25037369291411e-12	9.68575369384666e-13	1.69637339173046e-13	1.52736119445563e-13	8.31351282168644e-13	2.29797444543308e-12	3.33323616474417e-12	2.45915426677687e-12	5.77484748490976e-13	1.57996736058346e-12	8.68370589469987e-12	1.8274572319783e-11	2.16106723768302e-11	1.44647237860107e-11	3.50290526335893e-12	2.07382247039691e-12	1.4092104295138e-11	2.74936978954915e-11	2.78402289403738e-11	1.49913177850371e-11	3.33129673360129e-12	1.93042690506912e-13
12	7.53550942987879e-05	5.42562628772783e-05	2.93662341247974e-05	1.20014074516308e-05	3.72225507423694e-06	8.83462951748997e-07	1.63989329392266e-07	2.51710990937289e-08	3.58322777329716e-09	6.13069009302238e-10	2.15841256424817e-10	1.73609364621877e-10	1.77699764841002e-10	1.62326893078488e-10	1.98940830972829e-10	4.57268528013965e-10	9.32456795497366e-10	1.3110369165412e-09	1.28429108895514e-09	8.97118469807305e-10	4.50515515230563e-10	1.66411451593659e-10	5.99006981872142e-11	3.98841454662452e-11	3.24557222615026e-11	2.18524438772169e-11	1.57577203689154e-11	1.17170366719945e-11	5.69473060752713e-12	9.64297334132987e-13	6.05989883604287e-13	4.31879427477733e-12	9.71116258558677e-12	1.30748669909571e-11	1.24597984412212e-11	1.16942559540312e-11	2.01613808817347e-11	4.39101703243079e-11	7.33304188364845e-11	8.61968981201903e-11	7.14065601255866e-11	4.72592833593224e-11	4.56365552782834e-11	7.31630660286739e-11	9.83694511920507e-11	8.71764492249448e-11	4.60018182254186e-11	1.20588336241087e-11	1.29245750516124e-12
13	7.62589668360211e-05	5.64539849066947e-05	3.23839678777585e-05	1.44435904962354e-05	5.02175933174449e-06	1.36451652629988e-06	2.9338585200342e-07	5.27116833720831e-08	8.94627405436139e-09	1.58840572530279e-09	4.95866014443219e-10	6.24768011902224e-10	9.65870542161295e-10	1.35373766019387e-09	1.98920406285638e-09	3.13266027632586e-09	4.55442254805583e-09	5.44584803480422e-09	5.16819184460604e-09	3.9111579410609e-09	2.42527637970219e-09	1.30977951967024e-09	6.93469123056549e-10	4.05365382558174e-10	2.57026391006673e-10	1.65328330008339e-10	1.09172459534024e-10	6.91101473467833e-11	3.21200810605421e-11	5.94964610402248e-12	2.20784346735887e-12	1.90134714294228e-11	4.38055562771403e-11	6.5417810440642e-11	8.32133610939105e-11	1.09610854129346e-10	1.64197925597941e-10	2.55172775670787e-10	3.58064192889137e-10	4.24525712523979e-10	4.30102560600613e-10	4.07284163854098e-10	4.09439970816521e-10	4.39374546799865e-10	4.34512857955521e-10	3.39386288325824e-10	1.82895628230933e-10	5.3435477835521e-11	1.90627461767683e-12
14	7.73276616225408e-05	5.85528869544911e-05	3.52639750144278e-05	1.69211087696366e-05	6.45621895231899e-06	1.93828293798708e-06	4.48535118539699e-07	8.03215518880698e-08	1.36558030624848e-08	2.85265250234366e-09	1.99525775402657e-10	7.62499072234142e-10	3.50261289921642e-09	7.39263558590648e-09	1.20353784528794e-08	1.71456725902646e-08	2.15837685082069e-08	2.35309475898381e-08	2.19772859813358e-08	1.77107040894554e-08	1.26066717350311e-08	8.22247979750164e-09	5.13278817084198e-09	3.176492942797e-09	1.97492515546757e-09	1.23286417537179e-09	7.65626379133929e-10	4.48384769862181e-10	2.18680748928189e-10	7.9663170582426e-11	4.91059586047678e-11	1.09785700430617e-10	2.17663851365637e-10	3.42411830789085e-10	4.89892379995399e-10	6.95033167506837e-10	9.96738645713804e-10	1.39875503138471e-09	1.83649066487627e-09	2.19933168398811e-09	2.41279281537912e-09	2.49052311172319e-09	2.48089945453382e-09	2.37048443985193e-09	2.07505477304651e-09	1.55075953210093e-09	9.07890661682809e-10	3.78577203161992e-10	1.59165814052294e-10
15	7.87046289283623e-05	6.07567318513101e-05	3.82046219603929e-05	1.95968849660404e-05	8.16941260103699e-06	2.71372136611422e-06	6.75736964775122e-07	1.06626093044762e-07	7.57614616653966e-09	3.69423188098817e-09	3.13679161389499e-09	3.11855114770881e-09	1.17229323380491e-08	2.98248501560386e-08	5.31871156101348e-08	7.59547610177571e-08	9.21746835674277e-08	9.74635794037233e-08	9.11462269910156e-08	7.66227581898089e-08	5.90940351029612e-08	4.27455036320464e-08	2.95681896589966e-08	1.98231353874841e-08	1.29728364668577e-08	8.30368599009605e-09	5.16704486956789e-09	3.06206791011004e-09	1.68840596794323e-09	9.18561591712859e-10	6.7053007423345e-10	8.07935602463181e-10	1.17256658061244e-09	1.68692127323426e-09	2.40011337197958e-09	3.43829169795116e-09	4.90027623119393e-09	6.74654282428789e-09	8.74245130002024e-09	1.05261911590517e-08	1.17798463922648e-08	1.23544351481715e-08	1.22362460604372e-08	1.14282793243577e-08	9.9194197237612e-09	7.81536319682064e-09	5.51503584542576e-09	3.71394704851807e-09	3.15432066018352e-09
16	8.06691601629259e-05	6.34275469788992e-05	4.15992148342584e-05	2.28701760497665e-05	1.05814748223627e-05	4.10095418363729e-06	1.28928868913686e-06	2.98357865726472e-07	4.3972842698461e-08	1.82362730230622e-08	3.14295600961396e-08	4.51463176852625e-08	7.41729051359678e-08	1.32174590372369e-07	2.1259202443386e-07	2.9310191402612e-07	3.49202220922889e-07	3.66443460718857e-07	3.45558726750261e-07	2.98977968846402e-07	2.42337346171399e-07	1.87372326553539e-07	1.39841816289172e-07	1.01223564671498e-07	7.10574546555683e-08	4.82781741664791e-08	3.16710955178513e-08	2.00605527907453e-08	1.24519579949901e-08	8.02802185844132e-09	6.00367455683477e-09	5.56924555492418e-09	6.08041098383981e-09	7.34323106446404e-09	9.69165413859562e-09	1.37197378323831e-08	1.97941390843096e-08	2.76194619223427e-08	3.61302854311705e-08	4.38315857205151e-08	4.94117907423074e-08	5.22184027727921e-08	5.22894862703473e-08	5.00282353999799e-08	4.59214128683455e-08	4.0637089880038e-08	3.54259429630751e-08	3.23533620457947e-08	3.39395106433442e-08
17	8.34714215833939e-05	6.68138721879149e-05	4.56582046188071e-05	2.69362335407129e-05	1.39786533529319e-05	6.5620158288464e-06	2.88834277045841e-06	1.2507338125154e-06	5.9001846327572e-07	3.70156602416184e-07	3.38935141007753e-07	3.9033897901622e-07	4.99135345567781e-07	6.67238339103809e-07	8.77559368733718e-07	1.0796700754385e-06	1.21220314670595e-06	1.23777899825599e-06	1.16075655103667e-06	1.0172789933021e-06	8.50268306248607e-07	6.89631585427677e-07	5.47743989971615e-07	4.25951967910998e-07	3.22490944673061e-07	2.363248300936e-07	1.67252842166155e-07	1.14826860457873e-07	7.76543417769955e-08	5.3284379607744e-08	3.84986383679826e-08	3.00280879588523e-08	2.56365052429934e-08	2.50520474036043e-08	2.99824564416562e-08	4.28651194116133e-08	6.48626207138341e-08	9.42776398707401e-08	1.26497096150837e-07	1.5570416376955e-07	1.77405487657459e-07	1.90181853821694e-07	1.95606703517754e-07	1.96685285857627e-07	1.96304436497703e-07	1.97036526111136e-07	2.02313565950495e-07	2.17684373368346e-07	2.50770997031722e-07
18	8.70028291334951e-05	7.05697908992363e-05	4.97456695038057e-05	3.09021058836909e-05	1.73896218515038e-05	9.32679889573438e-06	5.15778116434552e-06	3.20141444260979e-06	2.33989561723991e-06	2.01607003790882e-06	1.99760992361435e-06	2.18585727462014e-06	2.52384916361259e-06	2.95564183485906e-06	3.39903956300334e-06	3.74102709717808e-06	3.87356620432991e-06	3.74946833973653e-06	3.41005878079632e-06	2.95837263351765e-06	2.4998831257146e-06	2.09611231316356e-06	1.75721924006442e-06	1.46477802523982e-06	1.19902226484397e-06	9.52685401367838e-07	7.30064074185371e-07	5.39314755395817e-07	3.85579796828644e-07	2.68119604992764e-07	1.81320741275472e-07	1.18210348304002e-07	7.46701255150023e-08	5.21682545544086e-08	5.7052451788378e-08	9.60050882355842e-08	1.69771924643813e-07	2.69087425689528e-07	3.7610619524544e-07	4.71414993023595e-07	5.42812331060727e-07	5.90484559248832e-07	6.25561464145105e-07	6.63765019154957e-07	7.19222296451635e-07	8.02766603673897e-07	9.25073110989109e-07	1.10134926915798e-06	1.3537709555371e-06
19	9.06473408780661e-05	7.367408343069e-05	5.23947921287178e-05	3.28333312185776e-05	1.84424069256105e-05	9.71382181389949e-06	5.38367330520597e-06	3.81926588363681e-06	3.76867715825734e-06	4.49452493095593e-06	5.6272271904336e-06	6.97655773954813e-06	8.39125065054304e-06	9.68553860386925e-06	1.06316678719819e-05	1.10122300196113e-05	1.07107732975501e-05	9.78859440988842e-06	8.4845488727929e-06	7.11834983688727e-06	5.95109269732142e-06	5.09072067229906e-06	4.49206529381717e-06	4.03049273895437e-06	3.5879945856452e-06	3.10294407728137e-06	2.5733292544287e-06	2.03212300756975e-06	1.51895802129034e-06	1.06272577416791e-06	6.78128650854906e-07	3.72006149796634e-07	1.52437091327833e-07	3.36329852189292e-08	3.21434623636613e-08	1.54976245862885e-07	3.86278624938104e-07	6.82455805580878e-07	9.82496887151171e-07	1.23123365813863e-06	1.40385790219781e-06	1.51765192440843e-06	1.62449939437672e-06	1.7903228191171e-06	2.07557052836558e-06	2.52834592502533e-06	3.19168713628876e-06	4.11734006353482e-06	5.37592282554159e-06
20	9.38841534496204e-05	7.55349808267661e-05	5.31114337795895e-05	3.24346982175334e-05	1.69593640309348e-05	7.3351935534243e-06	2.50344521920173e-06	1.05891014353327e-06	1.98106233382246e-06	4.67035671337936e-06	8.67786859704546e-06	1.34654901846097e-05	1.8318010745211e-05	2.24016504798835e-05	2.49337935178784e-05	2.54118053773313e-05	2.38118775830783e-05	2.06463391727509e-05	1.68099379154711e-05	1.32560395925377e-05	1.06543557748626e-05	9.20160108049411e-06	8.66106008691944e-06	8.56987384996502e-06	8.47630603204623e-06	8.09256829455905e-06	7.32914671288843e-06	6.24550563553352e-06	4.97445173836391e-06	3.66196715249476e-06	2.43711407842366e-06	1.40611862888724e-06	6.55799365358126e-07	2.52010942935933e-07	2.26008382842665e-07	5.52959133313891e-07	1.13742051407851e-06	1.82341292551931e-06	2.43686550038629e-06	2.84879184948048e-06	3.03068837671206e-06	3.07306892959389e-06	3.15748081598435e-06	3.50003351062059e-06	4.30088265503114e-06	5.727654858139e-06	7.93717151253912e-06	1.11159766919091e-05	1.55095564843677e-05
21	9.73891139068177e-05	7.72460771085268e-05	5.36964404927915e-05	3.25405901555146e-05	1.70673446555781e-05	7.58250784981959e-06	2.64455952711436e-06	7.69578098731263e-07	1.4104687814617e-06	4.8401895498793e-06	1.13578519673479e-05	2.05003022569838e-05	3.07408438433237e-05	3.97980137947781e-05	4.53830367265656e-05	4.60488634552667e-05	4.17680559654898e-05	3.39701384675043e-05	2.50009069899661e-05	1.72404418387713e-05	1.22839443799809e-05	1.05384364764943e-05	1.1346488661863e-05	1.3475268218815e-05	1.56738974966617e-05	1.7055650087222e-05	1.72221302831461e-05	1.61897801951622e-05	1.42344581341423e-05	1.17462231441234e-05	9.1325110757451e-06	6.7644974390917e-06	4.94329351514537e-06	3.86593898719691e-06	3.58672779296395e-06	3.98804836847066e-06	4.7868717778428e-06	5.59875450471492e-06	6.05729268284401e-06	5.95274178015641e-06	5.33039408178768e-06	4.49818477778895e-06	3.93676812865154e-06	4.16121427860148e-06	5.61540303240772e-06	8.66410654989047e-06	1.36900658377391e-05	2.12366492456717e-05	3.20973487348751e-05
22	0.000103645720851794	8.09208708916608e-05	5.53104572999385e-05	3.29958782450962e-05	1.75294610253864e-05	9.11938174615562e-06	5.81544564805545e-06	5.54966759410555e-06	7.62279075550087e-06	1.28081385574867e-05	2.22212786537846e-05	3.5819139695082e-05	5.15106207721914e-05	6.54445471544674e-05	7.33806544358897e-05	7.24777844824705e-05	6.26088569776318e-05	4.65387033307042e-05	2.88710764630168e-05	1.42868170720005e-05	5.91519592218778e-06	4.5339008489806e-06	8.79884080584529e-06	1.61860573747323e-05	2.40796747153024e-05	3.05381997639305e-05	3.45680778592383e-05	3.60067278836785e-05	3.52333657874253e-05	3.2889290815055e-05	2.96858741555131e-05	2.62913487438025e-05	2.32528324310731e-05	2.09216650944701e-05	1.9383824514171e-05	1.84283257774534e-05	1.75964702768468e-05	1.63335525980559e-05	1.42158661493213e-05	1.11714987080733e-05	7.58852501711895e-06	4.23796111638457e-06	2.03011115389193e-06	1.72925462858736e-06	3.80651730562775e-06	8.56447571044852e-06	1.65245739516534e-05	2.88961088662932e-05	4.78379298498508e-05
23	0.000120294640245359	9.34118362805494e-05	6.22714995740519e-05	3.38966448354955e-05	1.33481098443946e-05	2.51541575234485e-06	6.01696777685271e-07	5.71070748649415e-06	1.63740384819247e-05	3.20557676461338e-05	5.24322291332169e-05	7.60616098187473e-05	9.94638213693241e-05	0.000117422135577142	0.000124616815047859	0.00011788620678978	9.79445625052334e-05	6.95697404509112e-05	4.00442615113227e-05	1.65554028745691e-05	3.7832440968815e-06	2.72858522139197e-06	1.1107031243369e-05	2.48413077850352e-05	3.9779405673756e-05	5.28936788766035e-05	6.26729457053008e-05	6.88678386399442e-05	7.19599048052298e-05	7.2678204885735e-05	7.17100617845238e-05	6.95892869773497e-05	6.66717267039558e-05	6.3122762172441e-05	5.8900468772662e-05	5.37722111489544e-05	4.74172430373e-05	3.96317460617132e-05	3.05802231344255e-05	2.09681577148268e-05	1.19977444654453e-05	5.04770856130188e-06	1.17707818481534e-06	7.15852146332265e-07	3.26200484787186e-06	8.27324026190591e-06	1.61396459427441e-05	2.92829171989713e-05	5.26430105602684e-05
24	0.000173905835841725	0.000147500427088531	0.000113286808097475	7.89031798781235e-05	5.155103940573e-05	3.63075600557339e-05	3.54759298414828e-05	4.89042755759824e-05	7.47268499864842e-05	0.000109915932659491	0.000150368468358169	0.000190744203318019	0.00022460248806189	0.000245325973347437	0.000247858153352303	0.00023065637362515	0.00019686859319838	0.00015390615349226	0.000111311145333572	7.77195703128897e-05	5.82421659118263e-05	5.33786631423411e-05	5.97730722509055e-05	7.22138737010538e-05	8.58081956215142e-05	9.74084669718827e-05	0.00010593598402835	0.000111828448693636	0.000116135285213919	0.000119740717108724	0.000122954374195513	0.000125464094844353	0.000126512747989273	0.00012515291078053	0.000120496400508108	0.000111943060711299	9.93990052563711e-05	8.34667275968935e-05	6.55307351372308e-05	4.7622301178286e-05	3.19813226275217e-05	2.03689291161001e-05	1.338392036907e-05	1.01902488807099e-05	9.03504730177707e-06	8.65092019790023e-06	1.01591745638302e-05	1.86427482509631e-05	4.34171031651404e-05
25	0.000323678209149037	0.0003220081676737	0.000309991504160905	0.000294125251431228	0.000281833909742987	0.000279732435403799	0.000292257247355125	0.00032090609305654	0.000364058612029244	0.00041721556252256	0.000473534697322559	0.000524673637062773	0.000562031077757714	0.000578390108464352	0.000569703612733965	0.000536460444769456	0.000483965416837382	0.000421136357707199	0.000358030662557476	0.000302963652619742	0.000260369751559796	0.000230257280901328	0.000209352978698838	0.0001932515671095	0.000178514717036803	0.000163860461857948	0.000150156878210326	0.000139513366302331	0.000134058984737032	0.000134948469829822	0.000141878766083105	0.000153125721183428	0.000165947928004309	0.000177171125464897	0.000183809006639347	0.000183628306837163	0.000175587839870031	0.000160071246351148	0.000138821303853557	0.000114513279890785	9.00082158875327e-05	6.74956605442482e-05	4.79005557561887e-05	3.09751687368418e-05	1.63198349821212e-05	5.16638689595646e-06	2.25656083614109e-06	1.6815809922383e-05	6.17140218586513e-05
26	0.00063347621276806	0.000699510430272754	0.000757019227942464	0.000808831720059557	0.000859146200903667	0.000912310773576004	0.000971590895824738	0.00103818174200398	0.00111061324986748	0.00118461276458647	0.00125346104550235	0.00130886855872915	0.00134234470834202	0.00134689040781466	0.00131864500204554	0.00125797420155162	0.0011695345420583	0.00106115605924318	0.000941857772573434	0.000819717827355586	0.000700414754345066	0.000586946131961	0.000480464371826955	0.000381657481040819	0.000291921751099677	0.000213789957953168	0.000150524067925574	0.000105183500032465	7.96434980160053e-05	7.39435288212669e-05	8.61164569339286e-05	0.000112440889598438	0.000147960801761516	0.000187124458177711	0.000224448551099824	0.000255152808431151	0.000275710180165822	0.00028423331630945	0.000280607636282008	0.000266321131991176	0.000244041613498041	0.000217122054833658	0.00018930250671479	0.000164839820607687	0.000149092680162734	0.00014926997575514	0.000174767016211462	0.000236458161701459	0.000344605499667679
27	0.00108643956797512	0.00125003833767403	0.00140999424156339	0.00156494926302657	0.00171502073349428	0.00186123242431997	0.00200468497339069	0.00214561921048528	0.00228253412128991	0.00241153252352383	0.00252608066389292	0.00261735111257001	0.00267522968208701	0.00268989288894708	0.00265364751635412	0.00256256626759286	0.00241745521807913	0.00222388578524176	0.00199134481453574	0.00173184795338998	0.00145847664232542	0.00118419139436554	0.00092103010252748	0.000679580816652276	0.00046854946044189	0.000294334400170786	0.000160672280188122	6.85066269746865e-05	1.61903205899133e-05	1.32132304567814e-09	1.4822837989953e-05	5.47948874649514e-05	0.000113800295827886	0.000185759014504973	0.000264802782367273	0.000345441402317833	0.000422806130113811	0.000492991227055191	0.000553449499433004	0.000603361540853931	0.000643901529214488	0.0006783519511345	0.000712046133346076	0.000752112260449144	0.000806950906527042	0.000885333962285585	0.000995028293374723	0.00114097352521962	0.00132327265392338
28	0.00151652269095367	0.00175167955836084	0.00198494936013139	0.00221374852233298	0.00243785626860103	0.00265912666598168	0.00288059892093179	0.00310508676567372	0.00333345607084172	0.00356292748006833	0.00378583166389355	0.00398924891013325	0.0041558407464271	0.00426592584983127	0.00430052013945468	0.00424475570917627	0.00409092909932351	0.00384047672122605	0.00350442414356216	0.00310222005725358	0.00265922526204032	0.00220338386402871	0.00176171509782394	0.00135723841558066	0.00100681420461565	0.000720180028037318	0.000500217272816136	0.000344235199756993	0.000245864420995765	0.000197066366154254	0.000189816911856754	0.000217188550780255	0.000273770158794763	0.000355548817035248	0.000459481360154534	0.000582994582625507	0.000723597919923996	0.000878708568987537	0.00104570536105878	0.00122215765461913	0.00140612276713593	0.00159637322155346	0.00179241053284601	0.00199415426489263	0.00220126801525923	0.00241219130614132	0.0026230666049867	0.00282684841185758	0.00301291608384945
29	0.00167099157521099	0.00188985261488915	0.00209999003131729	0.00230181344865555	0.00250002009711768	0.00270329832830012	0.00292303579022562	0.00317102910800746	0.00345642328799218	0.00378237275590327	0.00414314127362096	0.0045224524735977	0.00489378588372549	0.00522295852345777	0.00547279651910808	0.0056091234821434	0.00560685313883547	0.00545483012365303	0.00515828616937049	0.00473832224290177	0.00422853845066435	0.00366960750099481	0.00310303435941663	0.00256544953513744	0.00208453742255913	0.00167719809518395	0.00134994294137435	0.00110100825945679	0.000923371463485601	0.000807824489543364	0.000745458088776491	0.000729230392602838	0.00075460562293036	0.000819458433811318	0.000923513253337441	0.00106755429365658	0.00125256124464409	0.00147885461043942	0.00174530087852579	0.00204862691506579	0.00238290336796771	0.00273925853259352	0.00310587075374051	0.00346826515461242	0.00380991810641434	0.00411315220197809	0.00436027874897701	0.0045349065109988	0.00462328857876193
30	0.00141774220996606	0.0015291855631727	0.00161941736473027	0.00169351470671823	0.00176271705822783	0.00184429730726858	0.0019602174185821	0.00213437757684107	0.00238853999506825	0.00273739519247048	0.0031836483874515	0.00371429266168514	0.00429925380279624	0.00489324894176377	0.0054410224262867	0.00588526506097502	0.00617573833408431	0.00627767539160702	0.00617758926127618	0.00588520018815447	0.00543113806773472	0.00486110118732104	0.00422795359990308	0.00358359747136083	0.00297229535346677	0.0024265399655388	0.00196579501257194	0.00159771243603145	0.00132096557537068	0.00112870526552094	0.00101180419508612	0.000961375424882328	0.000970383646666502	0.00103440142523066	0.00115165872956043	0.00132252369906889	0.00154850548735128	0.00183085322592315	0.00216887151083786	0.0025581705397064	0.00298917244253133	0.00344624815818548	0.00390781854183293	0.00434760588934595	0.00473698882148503	0.00504814534825324	0.00525743547765829	0.00534834878616034	0.00531338110332216
31	0.000916259052752975	0.000906721928505097	0.000868620313385943	0.00080914175905931	0.000742051555474302	0.00068817998050136	0.000674774129863055	0.000733249781381576	0.0008951250753059	0.00118637456397406	0.00162101718804102	0.00219526801512123	0.00288383136140699	0.00363972996120389	0.0043984139327276	0.00508590123046464	0.00562963614074211	0.0059699406770514	0.00606964631549814	0.00591984476889529	0.00554059816898613	0.00497663825674944	0.00428921501093281	0.00354601700493543	0.00281130305391025	0.0021380614298358	0.00156331079856191	0.00110682198858945	0.000772810200484118	0.000553680556402041	0.000434750171910306	0.00039896255474685	0.000430847410332673	0.000519253506260335	0.000658625619149488	0.000848790812692092	0.00109338315020825	0.00139719706501692	0.00176292773678242	0.00218791016092216	0.00266155814457475	0.00316417335929475	0.00366760428100621	0.00413788805415267	0.00453956016533351	0.00484086935395487	0.0050188147397377	0.00506284377460745	0.00497627741671329
32	0.00050427833054856	0.000450143534225571	0.00037280696376462	0.000277347697024347	0.000174227398089041	8.05972391001586e-05	2.0718649962733e-05	2.48106792193599e-05	0.000125837414968877	0.000354214431287693	0.000731060294771571	0.0012612689974799	0.00192810489496518	0.00269102582592372	0.00348793480155441	0.004242118312757	0.00487297835050389	0.00530862748009283	0.0054978048776381	0.00541858562612055	0.00508201283591847	0.00452990981794395	0.0038274220815233	0.00305195591983426	0.00228084993416489	0.00158020814336855	0.000996872235344396	0.000554683295440366	0.000255215335937007	8.22841749362746e-05	8.91334412270437e-06	5.15237112849314e-06	4.51857673694243e-05	0.00011247738909464	0.000202170487437681	0.000320512662848674	0.000481613362945377	0.000702301430569909	0.000996176587809335	0.00136809783716755	0.00181029369029512	0.00230100608453427	0.002806116547008	0.00328361430223861	0.00369015499167474	0.00398845399585308	0.00415398765593971	0.00417953184299954	0.004076475360791
33	0.000343204103648791	0.000330972796724605	0.000312148375269656	0.000288799606014088	0.000266598710831401	0.000256485422143342	0.000275661235132709	0.00034721105869632	0.000497820810853616	0.00075347248454555	0.00113358087841214	0.00164463774380843	0.00227485728499868	0.00299139835259238	0.00374138253836072	0.00445716925122704	0.00506535522991954	0.00549799421906721	0.00570385678031929	0.00565737674666383	0.00536333211853269	0.00485619774357343	0.00419426366470095	0.00344974535600175	0.00269694240677869	0.00200084131401323	0.0014083499745774	0.000943677668549418	0.000608420272463464	0.000385909106501183	0.000248552693074806	0.000166401236235861	0.000115063246621576	8.13823484111874e-05	6.58483925246436e-05	8.14366127937549e-05	0.000149296331123948	0.000292316207163945	0.000527979024729901	0.000862031351244047	0.00128432379189503	0.00176776123949496	0.00227071231023098	0.00274256418088331	0.00313148994131538	0.00339303588229667	0.00349793057611642	0.00343761974573194	0.00322643658244432
34	0.000266517494058368	0.000322981103107955	0.000399436587578992	0.000499609640663106	0.000629139223151257	0.000796630129122294	0.0010141935272909	0.00129699618757096	0.00166148159788913	0.00212222397267839	0.00268777432779163	0.00335625508896274	0.00411173327519229	0.0049224446121223	0.00574169745115776	0.00651177991508424	0.00717053103535158	0.00765957909966699	0.00793277397692132	0.00796318327024686	0.00774724332231432	0.00730521436241686	0.00667785343000667	0.00592000389305941	0.00509241771216869	0.00425343416637341	0.00345207649159519	0.00272372847013896	0.00208892743366904	0.00155511421203527	0.00112057341217578	0.00077940382319899	0.00052624439365779	0.000359645148002652	0.000283355696528105	0.000305309866821541	0.000434603488303075	0.000677193335922165	0.00103131513818904	0.00148368923224256	0.00200745235746785	0.00256245378108542	0.00309813826185792	0.0035587770550786	0.00389037632624373	0.00404826074595038	0.00400415566455779	0.00375160837156749	0.00330880185170012
35	0.000171634021053818	0.000311372962898741	0.000515295557188512	0.000795612748438925	0.00116465895612748	0.00163458517785307	0.00221672097350502	0.00292044702762416	0.00375151363975769	0.00470989572755911	0.00578745998783595	0.0069658854211657	0.0082153699804248	0.00949463033288089	0.0107525418866089	0.0119314912717914	0.012972177075572	0.013819273480133	0.0144271454491558	0.0147647342700069	0.0148188429910359	0.0145953225605266	0.0141180314270909	0.0134258300521615	0.0125681912296303	0.0116001911734896	0.0105776642768935	0.0095531661633988	0.00857314001685476	0.00767638599395032	0.00689366173955864	0.00624804931561106	0.00575564161869122	0.00542613308351761	0.00526302410806244	0.00526332892438373	0.00541686932380698	0.00570540185921002	0.00610193401733916	0.00657061865258289	0.00706757221941822	0.00754284891131981	0.00794363625980703	0.00821854068538879	0.00832263040627079	0.0082227263609184	0.00790230734881746	0.00736534800145603	0.0066384548220616
36	0.000771450697860937	0.00116018961406467	0.00169025320267062	0.00238592211209217	0.00326939329677105	0.00435907994319221	0.00566778581590694	0.00720084458008273	0.0089543569902482	0.0109137040852494	0.0130525503299641	0.0153325620392109	0.0177040400316414	0.0201075941581803	0.0224768739332128	0.0247422280523067	0.026835019698661	0.0286922025636042	0.0302606909073943	0.0315010536706864	0.0323901320930663	0.0329223119787577	0.0331093523504636	0.0329788510213508	0.0325715835186436	0.0319380602058959	0.0311346940552589	0.0302199580288176	0.0292508477297588	0.0282798708346765	0.0273526813678044	0.0265063834602737	0.0257684595244136	0.0251562382370972	0.0246768079454981	0.0243272953863533	0.024095459171531	0.0239605825864774	0.0238946817148976	0.0238640650984723	0.0238312843553611	0.0237574978471883	0.0236052304398379	0.0233414533612525	0.0229408343055739	0.0223889283916062	0.0216850083527217	0.020844183304052	0.0198984462511834
37	0.00434307651325092	0.00552716117320829	0.00698613889954309	0.00875322177862897	0.010856250035167	0.0133150736801243	0.0161390205763187	0.0193246648773782	0.0228541167687862	0.0266940411286476	0.030795576772821	0.0350952692283422	0.0395170513097174	0.0439752132911812	0.0483782074286965	0.0526330414575628	0.0566499445919734	0.0603469482494285	0.0636540196026416	0.0665164215286411	0.0688970442354159	0.07077755301537	0.0721583103385819	0.0730571440689354	0.0735071327371128	0.0735536521736319	0.0732509685457255	0.0726586693434697	0.0718381994803106	0.0708497216388102	0.0697494577916705	0.0685876024566807	0.0674068366502985	0.066241421461017	0.0651168156677563	0.0640497440044405	0.0630486400674262	0.0621143969957888	0.0612413750790596	0.060418632842492	0.059631361409549	0.0588625061967847	0.058094551747213	0.0573114232554546	0.0565004232222892	0.055654077947058	0.0547717237122398	0.0538606268521296	0.0529364174506939
38	0.0149868130029441	0.0180622917798368	0.0216178413901617	0.0256809813927112	0.0302677288302724	0.0353796927455847	0.0410015549166642	0.0470991850886637	0.0536186198093478	0.0604860900360866	0.0676092157484151	0.0748794005609642	0.0821753631111391	0.0893676440778587	0.0963238382971567	0.102914230500488	0.109017469030781	0.114525900038598	0.119350207068792	0.123423055594814	0.126701523155474	0.129168194484437	0.130830906732961	0.131721231481549	0.131891867645312	0.131413184787684	0.130369195062036	0.12885324275387	0.126963685247156	0.124799802928036	0.1224581245912	0.120029296597627	0.117595565363674	0.11522888968951	0.112989656288922	0.110925941112171	0.109073241232781	0.107454596105231	0.106081020478366	0.104952180850787	0.104057259316621	0.103375959250999	0.102879613358613	0.102532354087777	0.102292298860748	0.10211268963673	0.101942911981672	0.101729309251824	0.101415710475599
39	0.0371795367481131	0.0435400593113814	0.0505967598044915	0.0583376806806188	0.0667292341138404	0.0757140204036423	0.0852095470222411	0.0951080730626356	0.105277751822855	0.115565169941073	0.125799289321964	0.135796694972815	0.145367946606522	0.154324734321276	0.162487458669305	0.169692801658854	0.175800834153587	0.180701220137051	0.184318129230687	0.186613551886053	0.187588819730691	0.187284257023699	0.185777016989741	0.183177277600057	0.179623074746316	0.175274128292504	0.170305062554161	0.164898434918434	0.159237965432285	0.153502310086968	0.147859647470978	0.142463260367381	0.137448199461051	0.132929024286073	0.128998534767299	0.125727341637254	0.123164080178161	0.121336051498615	0.120250078978241	0.119893392504323	0.120234395716109	0.121223226316159	0.122792080516427	0.124855333787186	0.12730954599206	0.130033485934561	0.132888346488415	0.135718347105173	0.138351937627409
40	0.0719793424408491	0.0824017134783063	0.093569479520032	0.105384344855264	0.117716138985372	0.130403183443471	0.143254209244379	0.156051937379223	0.168558339214176	0.180521483646905	0.191683761011277	0.201791159222572	0.210603165598364	0.217902788149743	0.223506141746338	0.227271034100067	0.229104017670962	0.228965446478421	0.226872187699938	0.222897779514195	0.217169988473265	0.209865889164776	0.201204752405638	0.191439172278774	0.180844975047667	0.169710525012593	0.158326067798633	0.146973728436057	0.135918712054871	0.125402145083698	0.115635853843461	0.106799217161346	0.099038063370287	0.0924654234387258	0.0871638138952448	0.083188616823552	0.0805720580474981	0.0793272639917235	0.0794519042364853	0.0809309983801062	0.0837385768068126	0.0878380265532444	0.0931811144946182	0.0997058478412394	0.107333493238261	0.115965217863225	0.125478927455321	0.135726947896796	0.146535222017595
41	0.114214790146138	0.128018809769358	0.14230113190599	0.156853493755344	0.171433966196179	0.185771546181466	0.199572650669479	0.212529406235471	0.224329503835632	0.234667264017274	0.243255443939268	0.249837223929143	0.254197747389795	0.256174561559546	0.255666323377417	0.252639196825726	0.247130474333167	0.239249100107807	0.229172949095421	0.217142910130802	0.203454022181324	0.188444103780943	0.172480483428295	0.155945569892107	0.139222085548423	0.122678815958645	0.106657701732989	0.0914630153622429	0.0773532313046612	0.0645360210517346	0.0531665980689193	0.04334941449062	0.0351429875108303	0.0285674239873726	0.0236140314661154	0.0202562654576877	0.0184611765959698	0.018200494237238	0.0194605183030589	0.0222500878109857	0.0266060474495476	0.0325958335290953	0.0403170347558368	0.0498940355216993	0.0614721015463012	0.0752095003862803	0.091268443306335	0.109805772541671	0.130964384203227
42	0.155925456532264	0.171466940492159	0.187005158941361	0.202253002544767	0.216899644258962	0.230618877339199	0.243079064219819	0.253954373667825	0.262936872473336	0.26974894268327	0.274155424524989	0.275974846178494	0.275089100133242	0.27145096529028	0.26508895465149	0.25610908768361	0.244693338502586	0.231094687395822	0.215628893216039	0.198663295778141	0.180603138028338	0.161876055373511	0.14291550349601	0.124143977753684	0.105956911162811	0.0887081213787148	0.0726976106182636	0.0581624097459391	0.0452710050909076	0.0341217024772278	0.0247450775238913	0.0171104455721929	0.0111360700727989	0.00670262620087173	0.00366925751052706	0.00189141717023818	0.00123957986967464	0.00161785217541675	0.00298150209447245	0.0053524745360679	0.00883205709626834	0.0136100059503583	0.0199696273255034	0.028288525717286	0.0390349627047971	0.0527600048544909	0.0700858595910683	0.0916909878974808	0.118292727517131
43	0.194023717723739	0.210282045065449	0.226141038491714	0.241296759923254	0.255435131410422	0.268241291926783	0.27940987370121	0.288655801090871	0.295725149759482	0.300405560538108	0.302535685533708	0.30201315697022	0.29880061312508	0.292929389644421	0.284500585387691	0.273683334648559	0.260710255320895	0.245870187333983	0.229498478893453	0.21196521122905	0.193661867875592	0.174987045482493	0.156331864944204	0.138065771406993	0.120523408589843	0.103993217903043	0.0887083487126285	0.0748403766592904	0.0624962168576673	0.0517184930933119	0.0424894878146456	0.0347386555457939	0.0283535387051611	0.023193783709199	0.0191078204005171	0.0159516428752594	0.0136090183489331	0.012012356595214	0.0111633996835786	0.0111528442439783	0.0121779901242109	0.0145575233614629	0.0187425901917389	0.0253234033234248	0.0350307411289465	0.0487318520318223	0.0674204554566563	0.0922007307029287	0.124265397972851
44	0.232967354653177	0.250478146140427	0.267492230476961	0.283732562837605	0.298919233129655	0.312777200584045	0.325044367401125	0.33547966902899	0.343870836783776	0.350041484663271	0.353857187690623	0.35523025400736	0.354122945919334	0.350548973588222	0.344573165317899	0.336309305802814	0.325916223162087	0.313592291846605	0.29956859665262	0.284101068874668	0.267461955861669	0.249931017898001	0.231786860706205	0.213298808486414	0.194719702845068	0.176279979554567	0.158183330556516	0.14060420572371	0.12368735005047	0.107549508969379	0.0922833684659554	0.0779637278895629	0.0646558315196192	0.0524257093611755	0.0413522976398024	0.0315410247933957	0.0231384600046493	0.0163475302495448	0.0114427216236947	0.00878459597832422	0.0088328806045242	0.0121573337976278	0.019445560054599	0.0315069527003656	0.0492719853345545	0.073786161479229	0.106198066780493	0.147741149878867	0.199709083295939
45	0.278647286763197	0.298876355684629	0.318810860226079	0.338218743075244	0.356866478446658	0.374524587367485	0.390973237823601	0.406007720554782	0.419443590040072	0.43112127032526	0.440909946703413	0.448710595995427	0.454458048692128	0.458122023284171	0.45970712401462	0.459251845057285	0.456826673714865	0.452531429790492	0.446492015360255	0.438856776891084	0.429792698841619	0.419481654148305	0.408116932667039	0.395900254685525	0.383039454496008	0.36974699044902	0.356239404669471	0.34273781930805	0.329469518068786	0.316670622566147	0.304589833071786	0.293493162191734	0.283669547417183	0.275437183645676	0.269150369153496	0.265206608031034	0.264053659396755	0.266196170334459	0.272201478056514	0.282704120944276	0.298408562444616	0.32008961155352	0.348590024297072	0.384814797487855	0.429721723549584	0.484307866449562	0.549591744941311	0.626591169254978	0.716296867332261
46	0.32752000296334	0.350923569939752	0.37432258115843	0.397534505015445	0.420377522143179	0.44267487188948	0.464259233189534	0.484976995520068	0.504692276496198	0.523290550597426	0.540681768368275	0.556802866696499	0.571619597499717	0.585127633075663	0.597352939943618	0.6083514474946	0.618208071368435	0.627035182412752	0.634970638716906	0.642175519149272	0.648831710960364	0.655139510601433	0.661315395576318	0.667590115888632	0.674207236798011	0.681422240776885	0.689502266609144	0.698726528506041	0.709387419053545	0.72179225793713	0.736265604943128	0.753152011975204	0.77281904606238	0.795660374956912	0.822098670414276	0.852588053229283	0.887615780322554	0.927702859499203	0.973403273869471	1.02530150723526	1.08400808575511	1.15015289132859	1.22437605930445	1.30731634752719	1.39959695471499	1.50180887199606	1.61449196926899	1.73811414389246	1.87304898794837
47	0.358165850178607	0.381585869532214	0.404896493816527	0.427931983414848	0.450531185622459	0.472541962276937	0.493825706670132	0.514261828405861	0.533752081180743	0.552224609632222	0.569637597578326	0.585982411083431	0.6012861454845	0.615613505216054	0.629067968164249	0.641792211349969	0.653967800827323	0.665814174531487	0.677586971129404	0.689575779462093	0.702101400759411	0.715512728459518	0.730183357395244	0.746508034801564	0.7648990598363	0.785782726196579	0.809595884395209	0.836782677098648	0.867791473691775	0.903072000266401	0.943072630095502	0.988237769083869	1.03900524250203	1.0958035653542	1.15904896077246	1.22914198048131	1.30646358000117	1.3913705098864	1.48418990353254	1.58521297206773	1.69468775714998	1.81281094214217	1.93971877956509	2.07547725581302	2.22007168022481	2.37339595168535	2.53524181862984	2.70528850411983	2.88309311305066
48	0.34452908946313	0.3615781670874	0.377715022106336	0.392740938803657	0.406466578681447	0.418717393487733	0.429339253273609	0.438204173519871	0.445216014943361	0.450316022336935	0.453488065084543	0.454763442066228	0.454225117625501	0.452011263059852	0.448317989507022	0.443401172781629	0.437577288183121	0.431223192951477	0.424774815214437	0.41872473022421	0.413618626685523	0.410050687320316	0.408657927849717	0.410113556750988	0.41511943404086	0.424397720668885	0.438681820756264	0.458706726930319	0.48519888458025	0.518865694330649	0.560384773839717	0.610393100697275	0.669476158273735	0.738157206391947	0.81688679913551	0.906032673341277	1.00587013357643	1.11657306272198	1.23820569152663	1.37071526530436	1.51392575077194	1.66753273012602	1.83109963196761	2.00405544862291	2.18569408577874	2.37517548217532	2.57152862351387	2.77365655505472	2.98034347116312
49	0.300782566752679	0.30905274526422	0.315601653112781	0.320222702598935	0.322725835311492	0.322943626509443	0.320737607972958	0.316004686894458	0.308683524280825	0.298760724651064	0.286276680055105	0.271330906066704	0.25408670579977	0.234775000454546	0.213697171605506	0.191226771469351	0.16780997269126	0.143964648589602	0.120277998011325	0.0974026555650156	0.0760512575028682	0.0569894653113633	0.0410274824610308	0.029010134017716	0.0218056131512778	0.0202930321935436	0.0253489479972864	0.0378330611537218	0.0585733153973784	0.0883506465784578	0.127883649297045	0.177813443134976	0.238689028945309	0.310953428521085	0.394930897925297	0.490815495694114	0.598661272010954	0.718374323892241	0.84970693464639	0.992253983704195	1.14545177582742	1.30857939725509	1.48076266122854	1.66098065733869	1.84807486915424	2.04076077359782	2.23764178459453	2.43722535373634	2.63794099323476
50	0.299477408928961	0.3071572892438	0.313433567691314	0.318177039447711	0.321278849470465	0.322655433729456	0.322253495172614	0.320054902693505	0.316081391527072	0.310398935941936	0.303121660256991	0.294415152475694	0.284499046531203	0.273648744520459	0.262196159535483	0.25052937283212	0.239091116054534	0.228376009882575	0.218926514492034	0.211327574196926	0.206199968045064	0.204192409323747	0.205972469168962	0.212216431950744	0.223598221965788	0.240777571310565	0.264387626732419	0.295022217881259	0.333223029878066	0.379466938721508	0.434153778115667	0.497594810291365	0.570002170929148	0.651479549156585	0.742014347746594	0.841471546232985	0.949589461017949	1.06597756219254	1.19011646741924	1.32136018969093	1.4589406690783	1.60197456982106	1.74947227450429	1.9003489578434	2.05343757505038	2.20750355512287	2.36126094888589	2.51338974632907	2.66255404870479
51	0.403106620131557	0.423429726987363	0.443815786083929	0.464235639617414	0.484673522978981	0.505129404552235	0.525621214817807	0.546186896349397	0.56688620359828	0.587802180361132	0.609042243704497	0.630738806034012	0.65304937205409	0.676156054613701	0.70026446286241	0.725601927665448	0.752415042693491	0.780966514786027	0.811531333790176	0.844392289737126	0.879834883514062	0.918141695649076	0.959586295940544	1.00442679389721	1.05289914576858	1.10521034780364	1.16153165677179	1.22199198724876	1.2866716403099	1.35559651975694	1.4287329895976	1.50598352006887	1.58718325902482	1.67209765109755	1.76042120890241	1.8517775190343	1.94572054113539	2.04173723145937	2.13925149374802	2.23762943058397	2.33618583844835	2.4341918602835	2.5308836812347	2.62547212719691	2.71715300255702	2.80511798376559	2.88856586967406	2.96671397840679	3.03880947425073
52	0.583814609390347	0.622684453798795	0.663119198922594	0.705126703454256	0.748714554926621	0.793890272577301	0.840661427058809	0.889035656119053	0.939020556146416	0.990623430967507	1.04385088153282	1.09870822313333	1.15519872054271	1.21332263593258	1.27307608949361	1.33444973831636	1.39742728512197	1.46198383473818	1.52808412262372	1.59568064607149	1.66471173477053	1.73509960297673	1.80674843042868	1.8795425231504	1.95334460822191	2.02799431830735	2.1033069220695	2.17907235546339	2.25505460622217	2.3309914996001	2.40659492764005	2.48155155695432	2.55552404136296	2.62815275588465	2.69905805772715	2.76784306832274	2.8340969583746	2.8973987056286	2.9573212829805	3.01343622290099	3.0653184933369	3.11255161054138	3.15473290599232	3.19147885793734	3.22243039337738	3.24725806364207	3.26566699623755	3.27740152742202	3.28224942398437
53	0.744070506552516	0.795887043932298	0.849937866191555	0.906206126596834	0.964664378053207	1.02527400348373	1.08798466480171	1.15273377476586	1.21944599662159	1.28803277712198	1.35839191927567	1.43040720196722	1.50394805441485	1.57886929424128	1.65501093870322	1.73219809931644	1.81024097068658	1.88893492476938	1.96806072199685	2.04738485067671	2.12666000576423	2.20562571748464	2.28400913932378	2.36152600358488	2.4378817510196	2.5127728389817	2.58588823013333	2.65691106097893	2.72552048644671	2.79139369342887	2.85420807268901	2.91364353491786	2.96938495304601	3.02112470929126	3.06856532192074	3.11142212343916	3.14942595897058	3.18232587107361	3.20989173520805	3.23191680863324	3.24822015473291	3.25864890468329	3.26308031904965	3.26142361333265	3.25362151369192	3.23965151203493	3.21952679333526	3.19329681238215	3.16104750208619
[truncated: 70 more columns]
