# Supplementary material for: Reconstructing spruce budworm outbreak severity: a comparison of paleoecological and tree-ring signals
Source: PLoS One. 2025 Aug 12;20(8):e0329406. doi: 10.1371/journal.pone.0329406 (PMC12342301; doi:10.1371/journal.pone.0329406)
Supplement: S9 Dataset — (ZIP) [file pone.0329406.s009.zip › Buire wavelet data/Coherence_Lepidopteran_scales_GSI/coherence_wavelet_power.txt]

V1	V2	V3	V4	V5	V6	V7	V8	V9	V10	V11	V12	V13	V14	V15	V16	V17	V18	V19	V20	V21	V22	V23	V24	V25	V26	V27	V28	V29	V30	V31	V32	V33	V34	V35	V36	V37	V38	V39	V40	V41	V42	V43	V44	V45	V46	V47	V48	V49	V50
1	1.02536033295943e-06	6.20342864834043e-07	2.45587727091027e-07	7.04792361316776e-08	1.78265417171333e-08	5.12824693803066e-09	1.94394213954779e-09	9.27845385672003e-10	5.03544933524373e-10	2.9686752191102e-10	1.92602322608667e-10	1.41260805017398e-10	1.15455076227557e-10	1.0216044390958e-10	9.05858837511966e-11	7.49417526467149e-11	6.44659726358746e-11	6.26716142586598e-11	5.72855668006472e-11	4.42385706313504e-11	3.17147470397961e-11	2.34674285299514e-11	2.01324889447339e-11	1.95462283554746e-11	1.85943383085827e-11	1.63992211872128e-11	1.44117649127619e-11	1.48735725043248e-11	1.75549634660648e-11	1.9894260955926e-11	1.95398627483776e-11	1.64113647128875e-11	1.23662314202476e-11	9.9493899102094e-12	1.09425043476886e-11	1.48223703587096e-11	1.90442367491508e-11	2.09157431222667e-11	1.82742036270533e-11	1.31781259588314e-11	9.81994311449433e-12	8.58721895046675e-12	8.12668705584413e-12	7.97789383466455e-12	8.12432147696156e-12	9.51150983819423e-12	1.29368630033319e-11	1.63280347411963e-11	1.695917785731e-11
2	2.01149889183158e-06	1.15180173232312e-06	4.02250971754551e-07	9.16756234587675e-08	1.63301367430997e-08	3.25544868262028e-09	1.01374991133488e-09	4.6470712765544e-10	2.48335219819918e-10	1.4092072046479e-10	8.80413794192782e-11	6.4327392985363e-11	5.45554516502424e-11	5.33354130980013e-11	5.06713904098651e-11	3.98064393026248e-11	3.31757430085177e-11	3.64705665076955e-11	3.61483520727743e-11	2.62919546411412e-11	1.66381082971034e-11	1.09101432353704e-11	9.20980342278095e-12	9.82328840530891e-12	9.87213253569163e-12	8.37986493004447e-12	6.63566460137374e-12	7.07387919008094e-12	9.79832669145201e-12	1.23523512525543e-11	1.22968266599892e-11	9.60520431005947e-12	6.05339451318754e-12	3.98914423034514e-12	4.87409771098734e-12	8.36142438913134e-12	1.24201486575945e-11	1.4554539378776e-11	1.21789868965986e-11	7.35219084907303e-12	4.57085522000323e-12	3.96530164219723e-12	3.80868994825399e-12	3.66387193157961e-12	3.60304999757459e-12	4.52001220277108e-12	7.41635534707584e-12	1.04532087422374e-11	1.07603156467212e-11
3	3.163788951264e-06	1.72086186855818e-06	5.31234616501201e-07	9.37290222803239e-08	1.02290299715125e-08	1.00646945015618e-09	2.07228339420233e-10	1.00980953788327e-10	5.76812557580377e-11	3.12106202164259e-11	1.81936974890307e-11	1.29658376966027e-11	1.13506106000378e-11	1.46095127549267e-11	1.64646331792309e-11	1.07948284096379e-11	7.5098850447588e-12	1.17692590825047e-11	1.41784621357486e-11	9.17176314011653e-12	4.51513243292884e-12	2.25107850235701e-12	1.78819648526151e-12	2.50138332172471e-12	2.90570829918705e-12	2.31596835862155e-12	1.32096208239711e-12	1.46551668365524e-12	3.04501128654184e-12	4.65186060580364e-12	4.71403560632632e-12	3.3239673413025e-12	1.49929941938202e-12	5.19918376536911e-13	9.40146307372037e-13	2.68609482272914e-12	4.97602943216541e-12	6.5225310003614e-12	5.22204262928123e-12	2.29932009643345e-12	8.77210975740993e-13	8.52070038991811e-13	8.84615672467036e-13	7.91366777645285e-13	6.8312543157872e-13	9.85532127426928e-13	2.45367715567083e-12	4.16551417739556e-12	4.19303230436064e-12
4	4.14390523761818e-06	2.17884541584133e-06	6.17990624394797e-07	8.95811949505335e-08	5.98810875282038e-09	1.70013296470319e-10	6.31674809551032e-12	6.78161417525888e-12	5.78278520210643e-12	2.77158761302452e-12	1.41837180821463e-12	9.23589393701621e-13	5.54584803819728e-13	2.33138066499252e-12	3.82077462718457e-12	1.57374728138945e-12	2.72716184336972e-13	2.39883574228387e-12	4.07137109541843e-12	2.05989013249975e-12	6.06578648240158e-13	1.60668602933775e-13	7.36400963573572e-14	3.13147610919573e-13	5.10402579976261e-13	3.99612074797138e-13	8.49693445871206e-14	8.68583544853346e-14	6.00553811012778e-13	1.16145327500524e-12	1.1657703215357e-12	7.58949232748257e-13	2.3519040441739e-13	5.57956005277032e-15	1.01065911447995e-13	5.47970752277212e-13	1.28907655800653e-12	2.05210935423769e-12	1.66383205933729e-12	5.17278011300394e-13	2.55625909545033e-14	8.58854096772254e-14	1.02065509585981e-13	6.53677182596669e-14	3.48988511450537e-14	7.75988934056842e-14	5.31935001323792e-13	1.14422807910042e-12	1.0716058806272e-12
5	4.77762360244399e-06	2.50471917349929e-06	7.04469925065334e-07	9.94251189040595e-08	6.01433112599134e-09	9.9264090673216e-11	7.21650116233372e-14	2.95540470030459e-13	3.96649800694757e-13	8.27343847212222e-14	3.60876976962789e-14	6.31257534674135e-14	6.40594370267512e-14	6.99650222935281e-13	1.17343041032525e-12	4.6852311199318e-13	1.76838919305874e-13	8.79710783239406e-13	1.33320179784777e-12	4.38447308000482e-13	5.25662237670957e-14	5.44669330631858e-15	5.80400530387386e-15	4.45710148468612e-14	7.70831484051516e-14	7.37551770538254e-14	2.82077391409234e-14	3.12152748458457e-14	1.43547282450579e-13	2.45879424754808e-13	2.11250400677353e-13	1.50375928571861e-13	5.42453060854828e-14	8.95166863424467e-15	2.104053185922e-14	8.64334621817748e-14	2.47661331639624e-13	5.59300479606149e-13	5.17956732903637e-13	1.81631388084544e-13	3.90074917949151e-14	3.04974546154868e-14	1.32250250565698e-14	5.97787264567802e-16	6.62073326048267e-16	7.85076470765374e-15	1.33494010899619e-13	2.88823131243215e-13	2.01946044223472e-13
6	5.14158223303844e-06	2.77930003812968e-06	8.38903640124839e-07	1.36390155809041e-07	1.120743191143e-08	4.29157508962012e-10	8.75700737714248e-12	5.03617714244078e-13	1.16923739895541e-13	2.20596448457935e-14	1.07896879512502e-14	3.86168534581691e-14	2.11400302619611e-13	6.16142171555721e-13	6.70404145853872e-13	2.65403720619505e-13	2.37345162475566e-13	7.40257902170564e-13	7.74803159987242e-13	1.78525445148155e-13	1.71062957106489e-14	7.65462436843629e-15	2.08890047563981e-14	2.70290491976946e-14	1.45760024691757e-14	1.4559607371938e-14	9.48706411659766e-15	2.09527531750896e-14	5.58139563237486e-14	5.75633486355458e-14	2.77473757575037e-14	3.18574444277084e-14	2.41478819610892e-14	4.28170328440462e-15	4.66161656572875e-15	9.93867109575038e-15	5.188771034491e-14	1.87031760651754e-13	1.90132690230056e-13	7.09565647618371e-14	4.79477905262172e-14	4.08717140191188e-14	1.7984642575902e-14	3.01364081217115e-15	5.44973556857875e-16	1.28097763977261e-14	7.7872352374438e-14	1.09527545837228e-13	4.40818905466248e-14
7	5.40142514860213e-06	3.07689570708739e-06	1.04029255363927e-06	2.06876181334622e-07	2.39863341179128e-08	1.64289680695812e-09	7.30322033205759e-11	2.74877653820298e-12	1.5436266994019e-13	2.81801057051052e-14	5.26765147096333e-15	2.92047515624651e-14	2.65846070417665e-13	6.2877194960729e-13	5.31023069129751e-13	1.06636376223518e-13	9.79960425403408e-14	7.69062963320544e-13	8.2281730103506e-13	1.97281910737808e-13	2.50623778298183e-15	2.76335187064701e-14	4.40917008138711e-14	3.20361491725672e-14	5.17970257858127e-15	7.6373483005102e-16	2.32676812272898e-16	1.32646661653045e-14	2.90632060533094e-14	1.96099412136211e-14	1.03439973208581e-15	7.92803895153648e-15	2.12578767090815e-14	1.97964236375829e-14	8.35352832027275e-15	1.96222019961369e-16	2.88097813376546e-14	1.0388317972169e-13	9.18211579706827e-14	1.00308529682344e-14	3.10218330416079e-14	5.69089401681067e-14	4.00599342669193e-14	1.20590009360681e-14	7.67728567419506e-16	3.2510709558512e-14	9.25224374977881e-14	9.15888836603444e-14	5.08078342266789e-14
8	5.6696994785042e-06	3.42363389144499e-06	1.30362290726479e-06	3.13229542470772e-07	4.75313913518944e-08	4.57235978885950e-09	2.80902529879412e-10	1.08802448072213e-11	2.41436936037442e-13	1.23124862758269e-14	6.86719852658592e-15	6.13997826554503e-14	3.71501119846198e-13	7.08777909769581e-13	5.6717132324152e-13	2.81098373128067e-13	3.9501954914075e-13	1.25769263192088e-12	1.39536976638374e-12	5.03004845828359e-13	5.41245926648585e-14	5.25527290302014e-14	7.21134581934924e-14	5.65007707742895e-14	1.78466344056355e-14	4.5825339767672e-16	6.25689600582678e-15	1.85924736392848e-14	2.05432571912306e-14	1.34956827640121e-14	4.32667669051105e-15	6.83525410587422e-15	2.1491269122749e-14	3.02547948070059e-14	1.51675613090875e-14	8.26559376300759e-15	3.5555658154111e-14	9.45305339498361e-14	8.63783227413828e-14	1.85572683276779e-14	4.74021846836213e-14	8.30069284130487e-14	7.62334969853052e-14	4.81140996173514e-14	3.47380564848068e-14	9.50274690832905e-14	1.52339278237172e-13	1.15999535067949e-13	7.02364637989647e-14
9	5.9879020130699e-06	3.81773395337937e-06	1.61886886620219e-06	4.57795664273287e-07	8.64077484649231e-08	1.08475355518986e-08	8.9133439434596e-10	4.49569044883088e-11	1.04090741693103e-12	1.81165873513975e-15	9.74301247140168e-15	1.6139646092004e-13	6.20677583878799e-13	8.89179933256917e-13	6.62918156039038e-13	8.01254834008003e-13	1.69010231367081e-12	3.16851921512493e-12	3.32795027373617e-12	1.71741446855932e-12	5.11632324665884e-13	1.76728850161782e-13	1.03789418810325e-13	9.78583892489661e-14	5.07385986351357e-14	1.82058827295039e-15	1.44796468441846e-14	2.65740573767593e-14	1.42041229511521e-14	9.26796574047437e-15	6.58505623288681e-15	8.81713224011013e-15	2.81284169261476e-14	4.87584884257165e-14	3.99350406328683e-14	2.83099480656578e-14	4.69367494658205e-14	1.27994449501979e-13	1.80641314777174e-13	1.53165236506236e-13	1.50183719292536e-13	1.252800813848e-13	1.21970703183674e-13	1.6999217677631e-13	2.274268490667e-13	3.07863602039544e-13	2.85406594451871e-13	1.39350867756453e-13	5.5793034809177e-14
10	6.36180550102437e-06	4.25283323518301e-06	1.98058874819808e-06	6.44798881754161e-07	1.4704902116083e-07	2.34755592079866e-08	2.60669731496619e-09	1.95989117377376e-10	8.91224741978914e-12	1.58329075412003e-13	4.66173874519119e-14	4.01308677429552e-13	1.162527690907e-12	1.12382789613176e-12	3.44537733216322e-13	1.45609301949394e-12	5.36036816830614e-12	9.51865917918346e-12	9.75349948409425e-12	5.89641904308099e-12	2.16917661839641e-12	4.7478854781332e-13	7.27249402127529e-14	1.48508414930644e-13	1.35735473524187e-13	3.11763627328147e-14	4.08025616735042e-14	5.24130300603668e-14	1.40706376994485e-14	8.22081232984054e-16	4.23637988644526e-16	1.11655396259153e-14	5.77335442382122e-14	1.03755611015325e-13	8.59522884251214e-14	2.7815744746096e-14	4.21368501172059e-14	2.45593447377268e-13	5.02372446075534e-13	5.71339560782836e-13	4.1203704029693e-13	1.38884058342727e-13	1.058264973419e-13	4.30716616694017e-13	8.00846154209117e-13	8.93901966495686e-13	5.7066893830158e-13	1.57644070778722e-13	1.47852531075284e-14
11	6.78824128281437e-06	4.7248349387031e-06	2.38615761947565e-06	8.78083280080174e-07	2.36475565693479e-07	4.68826564101956e-08	6.93170264241416e-09	7.88251286439982e-10	7.4516824395284e-11	7.66193477976192e-12	2.10615254588806e-12	2.46186323279236e-12	3.3480946188488e-12	2.14990940726308e-12	3.90156189581006e-13	5.39692486171242e-12	1.92931230481585e-11	3.223891349113e-11	3.25937640625299e-11	2.11630712863012e-11	8.64572058051704e-12	1.81964268036153e-12	9.3314856068674e-14	3.81407193944105e-13	5.02373984564747e-13	2.75018684373848e-13	2.20045572343409e-13	2.04755586953001e-13	8.81281268489066e-14	1.54348555801608e-14	1.38970580239508e-14	7.56424678623666e-14	2.09086654300666e-13	3.03282396836663e-13	2.23751982565098e-13	5.25438192803248e-14	1.4375707701414e-13	7.90107573242223e-13	1.66275529856856e-12	1.9662982734378e-12	1.31610719510428e-12	3.18720142124941e-13	1.88691655301291e-13	1.28220352710283e-12	2.50157930117374e-12	2.533109250051e-12	1.364020598863e-12	3.03105933094989e-13	1.75644469743799e-14
12	7.26406244838045e-06	5.23018231778173e-06	2.83083924904226e-06	1.1569088196139e-06	3.58817058881884e-07	8.51638513899181e-08	1.58082043511239e-08	2.42643762061035e-09	3.45415138209448e-10	5.90984804700832e-11	2.08066140742921e-11	1.67355542179615e-11	1.71298596449148e-11	1.56479492109491e-11	1.91774508832719e-11	4.40796627498332e-11	8.988674828078e-11	1.26381024700551e-10	1.23802786777466e-10	8.6480212770175e-11	4.34286874305158e-11	1.60416915107148e-11	5.77429324961394e-12	3.84474236364608e-12	3.128658991256e-12	2.10652668477102e-12	1.51900897834534e-12	1.12949611286865e-12	5.48959285960923e-13	9.29561049472601e-14	5.84160685956324e-14	4.1632210278045e-13	9.36134340013860e-13	1.26038791684066e-12	1.20109668514767e-12	1.12730010263943e-12	1.94351199654541e-12	4.23284214986279e-12	7.06888826496612e-12	8.30918807319204e-12	6.88343259076298e-12	4.55568915124225e-12	4.39926179583786e-12	7.05275582882282e-12	9.48259494757825e-12	8.40361460748982e-12	4.4344723264962e-12	1.16244457412304e-12	1.24590011023585e-13
13	7.78831846503931e-06	5.76563821037995e-06	3.30737047009731e-06	1.4751220378475e-06	5.12871634027106e-07	1.39357897156991e-07	2.99634592932907e-08	5.38343743645086e-09	9.13681817388235e-10	1.62223672226653e-10	5.06427322150576e-11	6.38074766201209e-11	9.86442341204007e-11	1.38257052949304e-10	2.03157154840414e-10	3.19938190708339e-10	4.6514258847603e-10	5.56183758671504e-10	5.27826767713274e-10	3.99446056980426e-10	2.47693164417959e-10	1.33767613716996e-10	7.0823912257421e-11	4.13999143320976e-11	2.62500722227741e-11	1.68849610586364e-11	1.11497692368548e-11	7.05821045097473e-12	3.28041974342898e-12	6.07636590619528e-13	2.2548676907363e-13	1.94184338920683e-12	4.47385582285934e-12	6.68111255811864e-12	8.49856985525745e-12	1.11945424204341e-11	1.67695130017358e-11	2.60607627271629e-11	3.65690499209676e-11	4.33567563647179e-11	4.3926319140796e-11	4.15958792188178e-11	4.18160515063418e-11	4.48732658976083e-11	4.43767422418512e-11	3.46614779325941e-11	1.86791069644167e-11	5.45735847181721e-12	1.94687581280937e-13
14	8.36707178052134e-06	6.33558803958673e-06	3.81566187339901e-06	1.83091184591425e-06	6.985811580402e-07	2.09727698119999e-07	4.85327689233052e-08	8.6910191782451e-09	1.47759652945677e-09	3.08665072125182e-10	2.15892534421547e-11	8.25045570510861e-11	3.78992626082217e-10	7.99904087316737e-10	1.30226200182455e-09	1.8552102866931e-09	2.33542482228224e-09	2.54611510831551e-09	2.37800452630369e-09	1.91634829362085e-09	1.36407755138593e-09	8.89695578994831e-10	5.55382202933794e-10	3.43705524065072e-10	2.13692489727862e-10	1.33399392074235e-10	8.28429405061291e-11	4.85165007709972e-11	2.36618757752137e-11	8.61978045813269e-12	5.31340366275389e-12	1.18791234172019e-11	2.35518445817083e-11	3.70499289206085e-11	5.30077416301582e-11	7.52045552697490e-11	1.07849941665325e-10	1.51349252070875e-10	1.98713486155619e-10	2.37973911055643e-10	2.61071009444808e-10	2.69481647441425e-10	2.68440340504101e-10	2.56493123504312e-10	2.24526797659333e-10	1.67796569133986e-10	9.82363384042995e-11	4.09631245386328e-11	1.72221914284869e-11
15	9.02245502883117e-06	6.9649636659383e-06	4.37965959848294e-06	2.24652623001644e-06	9.36516172027349e-07	3.1109261704073e-07	7.74643938865626e-08	1.22232852437686e-08	8.68505944442905e-10	4.23495307278919e-10	3.59592080625176e-10	3.57501050045266e-10	1.34388067469768e-09	3.41902849855779e-09	6.09720629192566e-09	8.70721868382223e-09	1.05666203958706e-08	1.11729230426766e-08	1.04487213175555e-08	8.78379581182965e-09	6.77435725761361e-09	4.90021221694492e-09	3.38960573367382e-09	2.27246287796872e-09	1.48716581492483e-09	9.51908857703522e-10	5.92334029172065e-10	3.51025986531765e-10	1.93553633675646e-10	1.05301057450946e-10	7.68674920728834e-11	9.26192364879922e-11	1.34419403101634e-10	1.93383432870108e-10	2.75141567372011e-10	3.94155116962742e-10	5.61752498255726e-10	7.73402785338405e-10	1.00220755462776e-09	1.20668997047008e-09	1.35040512569456e-09	1.41627420202244e-09	1.4027253708609e-09	1.31010256531152e-09	1.13713157139967e-09	8.95929044293934e-10	6.32226637432432e-10	4.25755393055911e-10	3.61601556230233e-10
16	9.79755745449589e-06	7.70350198847245e-06	5.05237313215363e-06	2.77766451751165e-06	1.28515788829356e-06	4.98075524169239e-07	1.56588713477837e-07	3.62366277961986e-08	5.34065870904755e-09	2.21486045396366e-09	3.81723226310442e-09	5.4831814349738e-09	9.00856409275601e-09	1.60530758047101e-08	2.58200602256374e-08	3.55982737008015e-08	4.24118562263396e-08	4.45058663430505e-08	4.19693408534344e-08	3.6311941533604e-08	2.94327357281146e-08	2.27570378950661e-08	1.69842877608623e-08	1.22939632520641e-08	8.63018151115106e-09	5.86355658394004e-09	3.8465676022444e-09	2.43642574360906e-09	1.51233474639486e-09	9.75031911143859e-10	7.29167705352126e-10	6.7640475235346e-10	7.38487618326504e-10	8.91861624819424e-10	1.17708598998943e-09	1.66631113305145e-09	2.40406884798504e-09	3.35448223955576e-09	4.38815213452433e-09	5.32350254485199e-09	6.00123836357696e-09	6.34211141302505e-09	6.35074475753932e-09	6.07610776768213e-09	5.57731951170128e-09	4.93551962210914e-09	4.30260722758755e-09	3.92943130744853e-09	4.12207471645976e-09
17	1.07407331364113e-05	8.59731339622298e-06	5.87509571534399e-06	3.46603532889161e-06	1.79871125257213e-06	8.44371157428184e-07	3.71659165682025e-07	1.60938892019383e-07	7.59209647971393e-08	4.76301135144904e-08	4.36126740273518e-08	5.02270924206538e-08	6.42265274030092e-08	8.5857276691237e-08	1.12920456033082e-07	1.38927167354738e-07	1.55980936455944e-07	1.59271923850486e-07	1.49361016196068e-07	1.30898959009807e-07	1.09408762885879e-07	8.87387405295196e-08	7.04812726530669e-08	5.48096142305481e-08	4.14967076148568e-08	3.04092333087578e-08	2.15213555721972e-08	1.47754122509795e-08	9.99221704972517e-09	6.85639816418167e-09	4.95383441400465e-09	3.86388147278041e-09	3.29879204333549e-09	3.22358659501219e-09	3.85800981108452e-09	5.51569387135174e-09	8.34623499157172e-09	1.21312294839814e-08	1.62770865346973e-08	2.00353227434373e-08	2.2827753064682e-08	2.44717593223928e-08	2.51698049742488e-08	2.53085921766047e-08	2.52595861663735e-08	2.53537882180538e-08	2.60328143516646e-08	2.80106618284968e-08	3.2268102140546e-08
18	1.18608366407634e-05	9.62056946842928e-06	6.78167900338877e-06	4.21279208265335e-06	2.37067536860051e-06	1.27149472247413e-06	7.031449485998e-07	4.36439298599276e-07	3.18991002349327e-07	2.74844825324976e-07	2.72328212909067e-07	2.97991413756366e-07	3.44068841595998e-07	4.0293385078409e-07	4.63380942824461e-07	5.10003085074574e-07	5.28071746911172e-07	5.11153854538371e-07	4.64883159975939e-07	4.03306132434135e-07	3.40801623009367e-07	2.85756750380825e-07	2.39556466795245e-07	1.99688826735646e-07	1.63459135221125e-07	1.29876764102994e-07	9.95274614336554e-08	7.35231747681224e-08	5.25649456197121e-08	3.65519474099592e-08	2.47189167670702e-08	1.61152648074259e-08	1.01795558776579e-08	7.11194280997680e-09	7.77779087595742e-09	1.30880878195023e-08	2.31445009828195e-08	3.66838875238175e-08	5.12734377239672e-08	6.42666023386457e-08	7.39999888443239e-08	8.0499001766912e-08	8.52809317682906e-08	9.04891086699062e-08	9.80494341571171e-08	1.09438780803633e-07	1.26112462772552e-07	1.50143666545183e-07	1.84555563451833e-07
19	1.30925080904956e-05	1.06410019757078e-05	7.56756053956193e-06	4.74223127179635e-06	2.66370044110354e-06	1.40300078806707e-06	7.77582504045076e-07	5.51629744423843e-07	5.44323040334095e-07	6.49159737632339e-07	8.12759831718744e-07	1.00764829683984e-06	1.21197727332556e-06	1.39891574649212e-06	1.53556845993555e-06	1.59053436349665e-06	1.54699392938916e-06	1.4138004520004e-06	1.22545265735561e-06	1.02812781850698e-06	8.59536843907826e-07	7.35270344865194e-07	6.4880448375697e-07	5.82137967669963e-07	5.18226433187968e-07	4.48168915300104e-07	3.71674819765938e-07	2.93506534883109e-07	2.19388345981576e-07	1.53493148960514e-07	9.7944459944583e-08	5.37301312840282e-08	2.20170148640751e-08	4.8577280571161e-09	4.64259113368659e-09	2.23837537112511e-08	5.57915540952328e-08	9.85694458262409e-08	1.41905414095009e-07	1.77831323835016e-07	2.02764038794638e-07	2.19199701904124e-07	2.34632050514223e-07	2.58582499683245e-07	2.99781810164449e-07	3.65177722350324e-07	4.60986381392048e-07	5.94681626300136e-07	7.76463075535335e-07
20	1.43663323728103e-05	1.15585069520117e-05	8.12721297938241e-06	4.96321943462936e-06	2.59515425710937e-06	1.12244531942163e-06	3.83081966175202e-07	1.62036451477431e-07	3.03145939897311e-07	7.14666899350573e-07	1.32790401757872e-06	2.06051501181959e-06	2.80305697079783e-06	3.42794331810457e-06	3.8154166792917e-06	3.88856296648415e-06	3.64373896136522e-06	3.15934223123904e-06	2.57228878768719e-06	2.02846448240833e-06	1.63034985837075e-06	1.40804656192938e-06	1.3253319472741e-06	1.31137845523333e-06	1.29706052912729e-06	1.23834024803439e-06	1.12152002034024e-06	9.55699194161471e-07	7.61200100549329e-07	5.60361203866891e-07	3.72931848396307e-07	2.15166956679588e-07	1.00351670717983e-07	3.85631955423205e-08	3.45842341615341e-08	8.4614862102701e-08	1.74050258243774e-07	2.79022126507705e-07	3.72893810510528e-07	4.35927566759722e-07	4.63761720572176e-07	4.70246873672807e-07	4.83163741658968e-07	5.35581808878233e-07	6.58129273666916e-07	8.76456679698579e-07	1.21456113581859e-06	1.70098797226811e-06	2.37330193885028e-06
21	1.57888268726349e-05	1.25232162931853e-05	8.70532412306994e-06	5.27551513396428e-06	2.76697609345071e-06	1.22928424850178e-06	4.28738807172399e-07	1.24764821019578e-07	2.28666701096211e-07	7.84696684959068e-07	1.84134705783495e-06	3.32353083612505e-06	4.98373834497908e-06	6.4520963840138e-06	7.35754625014628e-06	7.46549078855427e-06	6.77148171895912e-06	5.50727502887069e-06	4.05317366888774e-06	2.79503879315033e-06	1.99148614612271e-06	1.70850254572428e-06	1.83950482664704e-06	2.18462483571581e-06	2.54106895593073e-06	2.7650801575733e-06	2.7920701042493e-06	2.62470440846197e-06	2.3077055133778e-06	1.90431020665564e-06	1.48057242234818e-06	1.09666752947759e-06	8.01412009620772e-07	6.26750146093572e-07	5.81484129905522e-07	6.46546649040509e-07	7.7605275096944e-07	9.07676043360534e-07	9.82014741173317e-07	9.65064837475746e-07	8.6416916577338e-07	7.29250507049327e-07	6.38233041944073e-07	6.74620490824444e-07	9.10375120401911e-07	1.4046341817338e-06	2.21944805446992e-06	3.442908194191e-06	5.20365636276779e-06
22	1.78023222250091e-05	1.38990727885585e-05	9.50019523405209e-06	5.66741445559834e-06	3.01088275560259e-06	1.56635672947918e-06	9.98868418858776e-07	9.53218038718938e-07	1.30930033741858e-06	2.19994234039806e-06	3.81675538165298e-06	6.15234147086761e-06	8.84753042827547e-06	1.12408395323873e-05	1.26039555189908e-05	1.24488774153705e-05	1.07537777430202e-05	7.99354749832835e-06	4.95893320007338e-06	2.45392206253453e-06	1.01600165414859e-06	7.78748637053813e-07	1.51130020559363e-06	2.78013801794578e-06	4.13595587769791e-06	5.24528044092208e-06	5.93745748200572e-06	6.18456185924019e-06	6.05172819161783e-06	5.64910686162209e-06	5.0988838989619e-06	4.51583585140512e-06	3.99393638425293e-06	3.59353208636625e-06	3.32939061177197e-06	3.16527292069083e-06	3.0223923507576e-06	2.80547198707327e-06	2.44173544086491e-06	1.91883097635816e-06	1.30341481015379e-06	7.27917648224173e-07	3.48694501009334e-07	2.97018997544727e-07	6.53812304771918e-07	1.47104535558863e-06	2.83828206027893e-06	4.96323279783323e-06	8.21670431509842e-06
23	2.18905862153434e-05	1.6998594878892e-05	1.1331840116934e-05	6.16833322472916e-06	2.42901885540879e-06	4.57742134494329e-07	1.09493616345238e-07	1.0392045258935e-06	2.97966144086584e-06	5.83334007172262e-06	9.5413414094117e-06	1.38412918814921e-05	1.80999033086739e-05	2.1367862917237e-05	2.26771128632384e-05	2.14523121567841e-05	1.78234365676789e-05	1.26599356231791e-05	7.28704418796571e-06	3.01266517956506e-06	6.88454871368791e-07	4.96533593790746e-07	2.02119915345823e-06	4.52049059426964e-06	7.23884711505318e-06	9.62531360776609e-06	1.14048931734043e-05	1.25322072216781e-05	1.3094885166736e-05	1.32255976391181e-05	1.30494200473099e-05	1.26634925972998e-05	1.2132570317031e-05	1.14867484093062e-05	1.0718397653979e-05	9.78518429204291e-06	8.62874060460857e-06	7.21197679513408e-06	5.56482823875778e-06	3.81567510653114e-06	2.18328646292804e-06	9.18555467024385e-07	2.14198499902778e-07	1.3026701019067e-07	5.93602493108267e-07	1.50552076854055e-06	2.93700791884107e-06	5.32875132485859e-06	9.57969830538023e-06
24	3.35282667601255e-05	2.84374221412424e-05	2.18411895374932e-05	1.5212179915478e-05	9.93880965863692e-06	6.99993506868763e-06	6.83960048569774e-06	9.42852543898832e-06	1.44070022053256e-05	2.11912998408487e-05	2.89903676608796e-05	3.67746286422191e-05	4.33023543935618e-05	4.72977495997684e-05	4.77859425708487e-05	4.4469516433397e-05	3.79553835988192e-05	2.96724175203052e-05	2.14602905995388e-05	1.49839852890532e-05	1.12288289000057e-05	1.02911673347416e-05	1.15239807899522e-05	1.39225116253979e-05	1.65434360444441e-05	1.87799164388052e-05	2.04239835587319e-05	2.15600243719462e-05	2.23903631759625e-05	2.30854743076241e-05	2.37050530098564e-05	2.41889159176214e-05	2.4391091550265e-05	2.41289210229542e-05	2.32311666846401e-05	2.15821210559563e-05	1.91636833105467e-05	1.60920114895416e-05	1.26340324235459e-05	9.18136651313873e-06	6.16585585645951e-06	3.92703836370531e-06	2.58035994168054e-06	1.96463437337125e-06	1.74191667955316e-06	1.66785869325132e-06	1.9586433841633e-06	3.59423841916974e-06	8.37062315837164e-06
25	6.61144276571956e-05	6.57733054154607e-05	6.33187848204962e-05	6.00779481233183e-05	5.75673218349639e-05	5.71380752275479e-05	5.96963900917241e-05	6.55481959379317e-05	7.43625183519961e-05	8.52203433724294e-05	9.67240753451181e-05	0.000107169702008738	0.000114800323225956	0.000118141814625823	0.000116367513244612	0.000109577272315932	9.885465142742e-05	8.60212039872822e-05	7.31312509450236e-05	6.18832776742928e-05	5.31830584112504e-05	4.70322929081825e-05	4.27623855229302e-05	3.94735153376289e-05	3.64633701363569e-05	3.34700957468338e-05	3.0671005279493e-05	2.84969642777535e-05	2.73828537036689e-05	2.75645396996895e-05	2.89801202279097e-05	3.12774203807342e-05	3.38964810443899e-05	3.61889284678394e-05	3.75447803673511e-05	3.75078706722852e-05	3.58655269599108e-05	3.26961115630962e-05	2.83556037801653e-05	2.33904530645789e-05	1.83850550010596e-05	1.37866462433763e-05	9.78415518489169e-06	6.32697999042129e-06	3.33348529126967e-06	1.05528485708014e-06	4.60924535350529e-07	3.43479300485945e-06	1.26056902141648e-05
26	0.000137087837192225	0.000151378015538217	0.000163823244787816	0.000175035761281268	0.00018592409965822	0.000197429214035053	0.000210257767947219	0.000224668403888264	0.000240342992069233	0.000256356905806849	0.000271256063399397	0.000283246562804687	0.000290490991017545	0.000291474706106873	0.000285362240461817	0.000272232735907748	0.000253093893126298	0.000229640176147127	0.000203823351820242	0.000177391576503017	0.000151573716384903	0.000127018464398657	0.000103975208940946	8.25928386410858e-05	6.31735188804544e-05	4.62653567071622e-05	3.25742600927744e-05	2.27623046250648e-05	1.72353036615678e-05	1.60017980725345e-05	1.86360886009339e-05	2.43328447956472e-05	3.20195547897241e-05	4.0494791659591e-05	4.85719365795181e-05	5.52165116169177e-05	5.96652431914598e-05	6.15096980841214e-05	6.07250804089902e-05	5.76334000352162e-05	5.28119861567659e-05	4.69864413279491e-05	4.0966133688273e-05	3.56722699839338e-05	3.22644996808818e-05	3.23028674503684e-05	3.78205712891385e-05	5.11708842743414e-05	7.4574580200196e-05
27	0.000249092137961045	0.000286601051032069	0.000323274750383384	0.000358801878372656	0.000393209336023919	0.000426731847294887	0.000459621759626216	0.00049193428897861	0.000523325292083031	0.00055290124711373	0.000579164135566127	0.000600090058980361	0.000613360099071027	0.000616721988359492	0.00060841187372771	0.000587529328898835	0.000554259165853768	0.000509878764687753	0.000456563210593329	0.000397067376823715	0.00033439049507391	0.000271504071530963	0.000211168079778833	0.000155810082334101	0.000107426119484483	6.74831690368829e-05	3.68379456739854e-05	1.57067753059002e-05	3.7120164700303e-06	3.029447675572e-10	3.39848852564266e-06	1.25630325609535e-05	2.60914272859186e-05	4.25896768053282e-05	6.07123425381429e-05	7.92006660839706e-05	9.69383719053733e-05	0.000113029976413773	0.000126891474805338	0.000138334998655184	0.000147629756202046	0.000155528335656134	0.000163253529151777	0.000172439642723214	0.000185012707988032	0.000202983889740189	0.000228133926850975	0.000261595346056481	0.000303391761665579
28	0.000368374188243844	0.000425495470146068	0.0004821583703332	0.000537735320252677	0.000592172691749398	0.000645920850945242	0.000699718042785792	0.00075424774291538	0.000809720277492604	0.000865460521013701	0.000919605538600701	0.000969017039928931	0.00100948338628093	0.00103622384380666	0.00104462704372837	0.00103108146550575	0.000993715883788555	0.00093287921314344	0.000851249642915024	0.000753551398974402	0.000645944800631775	0.00053521767075621	0.000427933174326402	0.000329682900608944	0.000244562358051124	0.000174936870249429	0.00012150634666951	8.36171875514089e-05	5.97222231112167e-05	4.78688272158899e-05	4.61078830124288e-05	5.27566495158876e-05	6.65007260445209e-05	8.63653459573724e-05	0.000111611302666144	0.00014161354617792	0.000175767100589384	0.000213444584597768	0.000254009297599117	0.000296870819415968	0.000341557258592126	0.000387770452187672	0.000435389314631126	0.000484394307414467	0.000534703715984842	0.000585938489143131	0.000637161604693085	0.000686661660401265	0.000731858826284304
29	0.000430031602243694	0.000486355742327784	0.000540434847942983	0.000592374336337657	0.00064338304510554	0.000695696931514938	0.000752246619871597	0.000816067985205524	0.000889514505409767	0.000973397975569445	0.00106624216821215	0.00116385834144413	0.00125942142129012	0.00134413437842217	0.00140843047372551	0.00144351437433446	0.00144293009887501	0.00140380680120753	0.00132749087377403	0.00121941267465977	0.00108821922986575	0.0009443777076249	0.000798569458513684	0.00066022138617377	0.000536458101320382	0.000431628857291488	0.000347409367365287	0.000283345740889185	0.000237630707299454	0.000207894560764714	0.000191844495853666	0.000187668279593929	0.000194198624280837	0.000210888569692216	0.000237667197080775	0.000274736324344009	0.000322348075797233	0.000380584933549074	0.00044915518685066	0.000527216490947334	0.000613242920264071	0.000704951331416593	0.000799299407852619	0.000892562023393582	0.00098048680317957	0.00105852444616034	0.00112212274703716	0.00116706340228192	0.00118980862899259
30	0.000386553148181442	0.000416938629211138	0.000441540694884978	0.000461743634894791	0.000480611935950902	0.000502855120836314	0.000534461208071917	0.000581946679682722	0.000651245091075492	0.000746361871733746	0.000868034610397618	0.00101271691817371	0.00117220893941058	0.00133416411670467	0.00148351677295219	0.00160464132421972	0.00168384003707011	0.0017116335881295	0.00168434469985579	0.0016046236363828	0.00148082176261169	0.00132539890142121	0.00115276865068913	0.000977082345882009	0.000810408350778494	0.000661605936730603	0.000535981961634091	0.000435622758280847	0.000360166607306605	0.000307746056151163	0.00027587250644325	0.000262122898267543	0.00026457902637441	0.000282033732645835	0.000314004410966139	0.000360591436035388	0.000422206284685707	0.000499189537677435	0.000591351590311674	0.000697495545210719	0.000815009957378186	0.000939633500079667	0.00106548253219003	0.00118539233138801	0.00129155916285315	0.00137639724847545	0.00143346104881667	0.00145824893011556	0.00144871484994873
31	0.000264676910430162	0.000261921950931828	0.000250915655559534	0.000233734270067379	0.000214354131064487	0.000198792416305977	0.000194919909815619	0.000211811589884493	0.000258572003920386	0.000342704340286876	0.000468258206885688	0.000634140262039071	0.000833043420030025	0.00105139750383592	0.0012705561893326	0.00146914851251708	0.0016262155294408	0.00172451824525581	0.00175331990375759	0.00171004719565896	0.00160049540672601	0.00143758605622215	0.00123901223551724	0.00102432693284632	0.000812092392818575	0.00061761517319644	0.000451588741155968	0.000319724234599191	0.000223239285438412	0.000159939984869382	0.000125584933610718	0.00011524707565011	0.000124457554979741	0.000149995149684013	0.000190255139616762	0.000245187569203114	0.000315842199041868	0.000403603982214043	0.000509251466909115	0.000632014821519869	0.000768836045351688	0.000914024943368661	0.00105944947213402	0.00119529888691236	0.0013113286637248	0.00139836691441265	0.00144976944603598	0.0014624879767654	0.00143748182148019
32	0.000154331265477173	0.000137763645738709	0.000114095266465065	8.48805480346237e-05	5.33212180634986e-05	2.46662867523235e-05	6.34081473270691e-06	7.59315498864822e-06	3.85117628897454e-05	0.000108405136844647	0.000223736483599203	0.000386003579167188	0.000590084583029794	0.00082357181736281	0.00106746088264431	0.00129827408367814	0.00149134489808047	0.00162467262088853	0.0016825691938606	0.00165832463168884	0.00155531861003297	0.00138635089463444	0.00117135886587513	0.000934032241235105	0.000698040021510099	0.000483612932996963	0.000305086584689055	0.000169757393364966	7.81070757521816e-05	2.51825630358658e-05	2.72787386401093e-06	1.57685133050115e-06	1.38288247525815e-05	3.44230095662867e-05	6.1873027806793e-05	9.80909189674785e-05	0.000147394792263277	0.000214935011005486	0.000304873686061634	0.000418697885108348	0.000554029192181762	0.000704208686719785	0.000858794621028188	0.00100492985699418	0.00112934912164985	0.00122064168771221	0.00127130224100715	0.00127911988153563	0.0012475800822792
33	0.000111281229638732	0.000107315324627278	0.000101211654116135	9.36409994366401e-05	8.64425338916647e-05	8.31633796247615e-05	8.93809860755363e-05	0.000112580453278705	0.000161414480137543	0.000244307523388422	0.000367554678698554	0.000533260845355619	0.000737604571844905	0.000969937373931891	0.00121311384389424	0.00144520205239754	0.00164240156964806	0.00178268135706948	0.00184943067244524	0.00183435988732397	0.00173901823074348	0.00157458390074116	0.00135995698499749	0.00111855278265911	0.000874462350829854	0.000648757049721114	0.000456646395734907	0.000305980057412874	0.00019727548516189	0.000125127990731084	8.05912546537822e-05	5.39542912944917e-05	3.73083521850215e-05	2.63875860043684e-05	2.13508230582663e-05	2.64051808033627e-05	4.84081604252192e-05	9.4781229684311e-05	0.000171193043645907	0.000279506881571966	0.000416431882069256	0.000573182669866892	0.000736260596396861	0.000889254852046148	0.00101536096907367	0.00110016518210604	0.00113417646107019	0.00111462114895602	0.00104614667024264
34	9.15547746464801e-05	0.000110951298767819	0.000137215483323375	0.00017162718801529	0.000216123523149517	0.000273660429706783	0.000348398367495914	0.000445547464304153	0.000570756429372321	0.000729031834305688	0.000923311146050569	0.00115294937546873	0.00141247318397126	0.00169097082638012	0.00197240266754832	0.00223694337506583	0.00246323925323053	0.00263123830139015	0.00272508690787643	0.0027355331864872	0.00266135294049627	0.00250950601594967	0.00229399337580665	0.00203365495480998	0.00174936042262667	0.00146115063835424	0.0011858661900115	0.000935662205450429	0.000717593721635901	0.000534216831564709	0.000384942259002788	0.00026774280481551	0.00018077682682909	0.000123546225715568	9.73390772417572e-05	0.00010488083025451	0.000149296107457201	0.000232631195492457	0.000354280027283022	0.000509680738907247	0.000689605194026264	0.000880260709707549	0.00106428041952818	0.00122252024185485	0.00133643207586681	0.00139066893756891	0.0013755178466361	0.00128876215137115	0.00113664811742495
35	6.24661136639398e-05	0.0001133240296585	0.000187541552940531	0.000289562850484531	0.000423877027913787	0.000594906434553233	0.000806774457895996	0.00106289519325474	0.00136536145919138	0.0017141641269988	0.00210634308516436	0.00253523041537364	0.00298997967790791	0.00345556582505783	0.00391338208789371	0.00434246011011024	0.00472121717300646	0.00502951747365041	0.00525075216405129	0.00537361744172458	0.00539331028290639	0.00531196013721454	0.00513825027474713	0.00488632394045051	0.00457418673220994	0.0042218836097735	0.00384973547180508	0.00347686991046056	0.00312018989860873	0.00279381673331547	0.00250894464360884	0.00227397433405398	0.00209476280608338	0.00197483834422544	0.00191547491652134	0.00191558585426466	0.00197146680364457	0.00207647807146647	0.00222079574641819	0.00239137327829631	0.00257223927328399	0.0027452159807914	0.00289108233008483	0.00299113365434836	0.00302901705471351	0.00299265702880401	0.00287604069419219	0.00268061461596335	0.00241606221727918
36	0.000297464483178208	0.000447358729330856	0.000651746504043427	0.000919990207987204	0.00126064878809094	0.001680822204231	0.00218544747340089	0.00277658120914297	0.00345271989730898	0.00420822659734482	0.00503294656265929	0.00591209866740422	0.00682651935215157	0.00775330830707014	0.00866688137886698	0.00954038164806159	0.0103473433725225	0.0110634564600077	0.0116682515244884	0.0121465243024628	0.0124893449832288	0.0126945487831527	0.0127666698761237	0.0127163497318472	0.0125593110286041	0.0123150301104192	0.0120052593143531	0.0116525452911442	0.0112788650351647	0.0109044650364682	0.0105469490781105	0.0102206241809052	0.00993608731702775	0.0097000202691565	0.00951515624050766	0.00938038732648817	0.00929099335741754	0.00923898615361689	0.00921357536747096	0.00920176987425293	0.00918912991315781	0.00916067849613273	0.00910196554693459	0.00900025546672696	0.00884578034514213	0.00863297036529944	0.00836154509969772	0.00803733048787695	0.00767266274639449
37	0.00177423138060419	0.00225795303611236	0.00285397386553315	0.00357586165328841	0.00443498967363593	0.00543946704283368	0.00659310437459636	0.00789450214392828	0.00933635201301601	0.0109050359350298	0.0125805931641867	0.014337101311869	0.0161434854506317	0.0179647314874437	0.0197634403850561	0.0215016229913825	0.0231426061912349	0.0246529042215027	0.0260039073076482	0.0271732542683834	0.0281457850305865	0.0289140095089527	0.0294780757795715	0.0298452668722158	0.0300290960112054	0.0300481001074557	0.0299244479476588	0.0296824821825743	0.0293473042566005	0.0289434917978352	0.0284940125776134	0.0280193720344934	0.0275370061953386	0.0270609113823765	0.026601488002861	0.0261655684364817	0.0257565979716792	0.0253749414731686	0.0250182950093334	0.0246821887745451	0.0243605730541867	0.0240464807186118	0.0237327563623524	0.0234128331141933	0.0230815237982918	0.0227357752623036	0.0223753163646887	0.0220031155445913	0.0216255579958644
38	0.00648646228403895	0.00781756430604705	0.00935644641806589	0.011115019396599	0.0131002155990411	0.0153127314373001	0.0177459370115346	0.0203850603611702	0.023206745493337	0.0261790643314883	0.0292620337572368	0.0324086520259326	0.0355664271912178	0.0386793277937457	0.0416900473800288	0.0445424437137614	0.0471839944243402	0.0495681057073339	0.0516561203900971	0.0534188953274677	0.054837853192458	0.0559054564606976	0.0566250971399492	0.0570104397675732	0.0570842930304601	0.056877113672086	0.0564252631032556	0.0557691417871765	0.0549513199128118	0.0540147671549096	0.0530012622682967	0.0519500380239139	0.0508966916016008	0.0498723675844797	0.0489032020257168	0.0480100027406944	0.0472081332645793	0.0465075653340237	0.0459130662569895	0.0454244916902967	0.0450371595218495	0.0447422851426933	0.0445274610229711	0.0443771632803747	0.0442732646612414	0.044195527756322	0.0441220460657191	0.0440295963867477	0.0438938672871781
39	0.0170485880116635	0.0199651904818531	0.0232010236834285	0.026750604511777	0.0305985313493301	0.0347184837001471	0.0390726348121157	0.0436115803489767	0.0482748623196095	0.0529921333923889	0.0576849644561283	0.0622692510028266	0.0666581256400906	0.070765239311014	0.0745082371166383	0.0778122299808794	0.0806130537315905	0.0828601140512556	0.0845186391004189	0.0855711996911843	0.0860184064381889	0.0858787499343868	0.0851876086071634	0.0839955043027799	0.0823657330505497	0.0803715340136403	0.0780929807559752	0.0756137845325671	0.0730181897333167	0.0703881186374425	0.0678006891360862	0.0653261886842925	0.063026544451911	0.0609542874404074	0.0591519708342668	0.0576519730166891	0.0564765955804849	0.0556383573839679	0.0551403872716106	0.054976829538647	0.0551331957491186	0.0555866216653096	0.0563060160217252	0.0572521158942223	0.058377489054667	0.0596265452266905	0.0609356347331886	0.0622333247747492	0.0634409514353286
40	0.0349685922935968	0.0400319289563474	0.0454573891550746	0.0511972194300039	0.057188181094299	0.0633517284402696	0.0695949402639361	0.0758122593204334	0.0818880479008276	0.0876999142784801	0.0931227079993803	0.0980330263659345	0.102314024882931	0.105860285743901	0.10858247492696	0.110411513388307	0.111302002978764	0.11123468311488	0.110217748112314	0.108286923868264	0.105504281198003	0.10195584546451	0.0977481415614309	0.093003883300842	0.0878570710198467	0.0824477962128438	0.0769170643486839	0.0714019357953122	0.0660312509915378	0.0609221525992391	0.0561775488696203	0.0518845845981359	0.0481141052710916	0.0449210229468366	0.0423454253331437	0.0404142178370353	0.0391430562238648	0.0385383174981444	0.0385988695086886	0.0393174345624696	0.0406813962493449	0.0426729674689467	0.0452687158805729	0.0484385245018441	0.0521441435448045	0.0563375586131487	0.060959454571688	0.0659380892254971	0.0711889031161385
41	0.0587866150076422	0.065891575635857	0.0732427196670903	0.0807328537591399	0.088237456437236	0.0956170418101802	0.102720502011604	0.109389373882152	0.115462911239141	0.120783780165678	0.125204136111214	0.128591793400036	0.130836164847771	0.131853635644593	0.131592044284081	0.130033975290161	0.1271986231616	0.123142061732695	0.117955843646875	0.111763954941085	0.104718252849972	0.0969926133494283	0.0887761012619957	0.0802655432598944	0.0716579274297505	0.0631430685476602	0.0548969642316428	0.0470762242320684	0.0398138859466964	0.0332168383695243	0.0273649702279761	0.0223120432757101	0.0180881764469749	0.0147037187877068	0.0121541962717848	0.010425946389518	0.00950201002643148	0.00936783621722125	0.0100163735000285	0.0114521713375041	0.0136941937755204	0.0167771504380154	0.0207512704563792	0.0256805747630307	0.0316398319577465	0.0387105027157017	0.0469760775476743	0.0565172835126223	0.067407669567288
42	0.0850274128547223	0.0935023097857414	0.101975426007362	0.110290198476492	0.118277130691825	0.1257583394765	0.132552980183075	0.138483374404285	0.143381603669659	0.147096280663506	0.149499170859406	0.150491316205843	0.150008311721847	0.148024407360152	0.144555151491348	0.139658357388324	0.133433257008644	0.12601780254959	0.117584179867982	0.108332702336597	0.0984843522123428	0.0882723225420817	0.0779329802159748	0.0676967153705639	0.057779160828606	0.0483732562198661	0.0396425951801649	0.0317164325574393	0.0246866453100065	0.0186068403990012	0.0134936909568108	0.00933046439081011	0.00607258909941405	0.00365499629032334	0.002000875804095	0.0010314050841408	0.000675952930902075	0.000882227879375208	0.00162583721190819	0.00291874766503225	0.0048161921842794	0.00742164634712412	0.0108895993311341	0.0154259619224998	0.0212860809484479	0.028770457465691	0.0382183862164596	0.0499998374633794	0.0645059812810554
43	0.112094058995646	0.121487044170824	0.130649320647077	0.139405293124048	0.147573508155581	0.154972059885595	0.161424527032436	0.166766211762762	0.170850413405823	0.173554444892789	0.174785090092902	0.174483207682289	0.17262721253114	0.169235208301251	0.164365603220485	0.158116111886393	0.150621125517866	0.142047516703747	0.132589027435928	0.122459466148177	0.111885006109217	0.101095930074472	0.0903182018030716	0.0797652622418608	0.0696304463769852	0.0600803965593968	0.0512498110574192	0.0432378149172863	0.0361061766140506	0.0298795213491483	0.0245476130942465	0.0200696953437626	0.0163807975521685	0.0133998327108289	0.0110392336173224	0.00921580319413716	0.00786238983344397	0.00693994437720179	0.00644947327782249	0.00644337504363154	0.00703563646468912	0.00841037323505868	0.0108282277823137	0.0146301859350425	0.020238443056536	0.0281540378707722	0.0389510756732968	0.0532674781624968	0.0717923201086147
44	0.142596437246799	0.153314576203095	0.163728686853998	0.173669193487553	0.182964766596978	0.191447057128284	0.198955638259027	0.205342957357638	0.210479087387333	0.21425606465709	0.216591609300683	0.217432046215812	0.216754276626496	0.214566692353181	0.210908973999094	0.205850767768811	0.199489290390208	0.191945964411861	0.183362233980298	0.173894751476428	0.163710156136309	0.1529796857709	0.141873871498133	0.130557563330837	0.119185522490043	0.107898795862801	0.0968220607680075	0.086062095815808	0.0757074976275188	0.0658297246389193	0.056485508795725	0.0477206338548212	0.0395750350329234	0.032089128479692	0.025311230082788	0.0193058712854721	0.0141627652722095	0.0100061211358979	0.00700394842176449	0.0053769425807596	0.00540649700343895	0.0074413536975713	0.0119023868738283	0.0192850161786145	0.0301587729973745	0.0451635971087829	0.0650025235850762	0.0904305310880796	0.122239460572579
45	0.180698379633807	0.193816612429341	0.206743824860819	0.219329531413732	0.231422294291836	0.242873299993185	0.253539990916714	0.263289616329236	0.272002566213534	0.279575358074982	0.285923160635124	0.290981758920908	0.294708891531385	0.297084921384365	0.29811283425901	0.297817593021144	0.296244907577119	0.293459509498128	0.289543044298851	0.284591712328161	0.278713800379194	0.272027250188604	0.264657407185613	0.256735083801773	0.248395057304351	0.23977510358963	0.2310156468173	0.222260081221681	0.213655796707453	0.205355914425109	0.19752171258634	0.190325696179193	0.183955236618908	0.178616678288241	0.174539778042804	0.171982311028609	0.171234641986375	0.17262402660694	0.17651837414279	0.183329172746776	0.19351325587613	0.207573074969468	0.226055144044956	0.24954633929115	0.27866777401944	0.314066028519108	0.356401596170605	0.406334510888127	0.464507244148078
46	0.225021026626913	0.241100333600886	0.257176510563643	0.273124150063622	0.288818333987754	0.304137619788852	0.318967050342344	0.333201088284604	0.346746376283345	0.359524230136184	0.371472781802283	0.382548704076797	0.392728466981134	0.402009097188483	0.410408434869742	0.417964906041254	0.424736851580757	0.430801475333109	0.436253492028754	0.441203570121531	0.445776674363122	0.450110417457125	0.454353529220696	0.458664545322609	0.463210806091022	0.468167839517237	0.473719182004709	0.480056666320583	0.487381179370325	0.495903863650583	0.505847706385531	0.517449430286416	0.530961570494531	0.546654594526244	0.564818896957408	0.585766479273538	0.609832108974382	0.637373741940885	0.668771989577149	0.704428418639283	0.744762488157994	0.790206955431789	0.841201622341645	0.89818534436091	0.961586287140822	1.0318104882644	1.10922886272226	1.19416287712118	1.28686920608577
47	0.260708553822009	0.277755961812239	0.294723741244088	0.311491250421095	0.327941186455307	0.343962808134835	0.359455223779431	0.374330655763792	0.388517590704772	0.401963725157902	0.414638621167348	0.426535994100255	0.437675566624517	0.448104437031449	0.457897926767912	0.467159890290605	0.476022489343497	0.484645452573821	0.493214859104212	0.501941500354085	0.511058887208576	0.520820978842339	0.531499714549791	0.54338243043711	0.556769238637053	0.571970437893136	0.589304011244152	0.609093249680027	0.63166452081468	0.65734517980761	0.686461597102877	0.719337255301322	0.756290846966878	0.7976342877302	0.843670545980879	0.894691182907033	0.950973495640021	1.01277716254128	1.08034030367283	1.15387489131522	1.23356147473611	1.31954321955295	1.41191930383544	1.51073775901208	1.61598789176573	1.72759247120388	1.84539991122677	1.96917671863098	2.09860051052551
48	0.265694665443112	0.278842608865112	0.291287062546051	0.302874780483285	0.313459748217083	0.322907357260586	0.331098745356696	0.337935213135602	0.343342619703383	0.347275654096225	0.349721876671829	0.350705424566117	0.350290278395437	0.34858299339063	0.345734806950008	0.341943045920673	0.337451770387477	0.332551605906747	0.327578732445864	0.322913015220402	0.318975279589593	0.316223748630517	0.315149677462361	0.316272232409855	0.320132675352	0.327287923883728	0.338303566132648	0.353746415253853	0.374176692925422	0.400139933843941	0.43215870461554	0.470724230953224	0.516288027149927	0.569253621812736	0.62996847418433	0.698716176329433	0.775709038201286	0.86108115516457	0.95488206082271	1.05707107170636	1.16751243409915	1.28597138644134	1.41211125268627	1.54549168193907	1.68556814690714	1.83169280738714	1.98311683453662	2.13899427649991	2.29838752573893
49	0.245751078546769	0.252508136679918	0.257858849603418	0.261634427116107	0.263679584089458	0.263857527985517	0.262055124872569	0.258188143909293	0.252206468747926	0.244099154758474	0.233899203819809	0.221687924033818	0.207598740408491	0.191820324563438	0.174598916989857	0.156239724406138	0.137107287250762	0.11762472820638	0.0982718116141148	0.0795817653823809	0.0621368411006867	0.0465626140413487	0.0335210520134547	0.0237024100186701	0.0178160357102957	0.0165801981224805	0.0207110783633992	0.0309110853186446	0.0478566812843304	0.0721859212831756	0.104485925107112	0.14528051243896	0.195018238370254	0.254061068970486	0.322673934079396	0.401015387083504	0.489129589089	0.586939817698898	0.694243678722645	0.81071017286763	0.935878739156987	1.06916036295396	1.20984079960963	1.35708592553484	1.50994918765779	1.66738108056635	1.82824053901231	1.99130809278161	2.1553005921491
50	0.259234423964295	0.265882302202097	0.271315190892431	0.275421247415219	0.278106244381671	0.27929784687581	0.278949919762962	0.277046768346992	0.273607207139254	0.268688344960021	0.262388970402978	0.254852420192072	0.246268814431349	0.236876547409762	0.226962930612754	0.216863895959767	0.206962681983401	0.19768744354008	0.189507746436779	0.182929931712168	0.178491359761624	0.176753571490527	0.178294431584938	0.183699347103537	0.193551682172098	0.208422515826636	0.228859914223192	0.255377909748307	0.28844539730397	0.328475171548913	0.375813337587793	0.430729331053159	0.493406781391869	0.563935444259795	0.64230441521203	0.728396817476796	0.821986131808514	0.922734306678189	1.03019175297805	1.14379928973252	1.26289206688145	1.38670544899606	1.5143828008416	1.64498507309625	1.77750204537496	1.91086504507309	2.04396092547675	2.17564705604201	2.30476705257429
51	0.369687160867912	0.388325385343328	0.407021343018832	0.425748293411432	0.444491778873471	0.463251770409701	0.482044711978488	0.500905400533405	0.519888636597042	0.539070579239698	0.558549740141349	0.578447554088374	0.598908467894818	0.62009949638686	0.642209202736017	0.665446070995757	0.690036251046649	0.71622067007962	0.744251519973372	0.774388146118258	0.806892380017752	0.842023374927911	0.880032020407507	0.92115502745734	0.965608790429695	1.01358314459837	1.06523514873069	1.12068302976989	1.1800004314496	1.24321111002298	1.31028421808176	1.38113031154493	1.45559820529485	1.53347278972104	1.61447390379844	1.69825634058651	1.78441103859809	1.87246748785765	1.96189735323137	2.05211929041775	2.14250490253405	2.23238575824505	2.32106136658642	2.40780797974615	2.49188807375876	2.572560338948	2.64908999755759	2.72075925576816	2.78687769153389
52	0.567250946133419	0.605017996943908	0.644305549977379	0.685121240963894	0.727472442167032	0.771366459492779	0.816810648803308	0.863812431152594	0.912379187408514	0.962518014177572	1.01423532513177	1.0675362847596	1.1224240652084	1.1788989212116	1.23695708303565	1.29658947284296	1.35778025573198	1.42050524284244	1.48473017013899	1.55040888263493	1.61748145969504	1.68587232246905	1.75548836925471	1.82621718848115	1.89792540185928	1.97045719190607	2.04363306837902	2.11724892705335	2.19107545167094	2.26485790576206	2.33831635540821	2.41114635694225	2.48302013518233	2.553588268227	2.6224818842981	2.68931536484578	2.75368953639346	2.81519532169614	2.87341780902497	2.927940687093	2.97835098261995	3.02424402810411	3.06522857931065	3.10093199555293	3.13100539125123	3.15512866466954	3.17301530927236	3.18441691486727	3.18912726960578
53	0.765949599894668	0.819289781671071	0.874929946573285	0.93285275249645	0.993029945274875	1.05542177231203	1.11997641535007	1.18662944679512	1.25530331464568	1.32590686178229	1.39833488615224	1.47246774920505	1.54817104077773	1.62529530946371	1.7036758682916	1.78313268625181	1.86347037679884	1.94447829488328	2.02593075428599	2.10758737699752	2.18919358606796	2.2704812527138	2.35116950747911	2.43096572389008	2.50956668130238	2.58665991152061	2.66192523127936	2.73503645983971	2.80566331780984	2.87347349989263	2.93813491065713	2.99931804869692	3.05669852075814	3.10995966368171	3.15879524840427	3.20291223689759	3.24203355989509	3.27590088065297	3.30427730791165	3.32695001974355	3.3437327591641	3.35446816230338	3.35902988062307	3.35732446014221	3.34929294290624	3.33491215898123	3.31419568103961	3.28719441806877	3.25399682980187
[truncated: 70 more columns]
