# Supplementary material for: Reconstructing spruce budworm outbreak severity: a comparison of paleoecological and tree-ring signals
Source: PLoS One. 2025 Aug 12;20(8):e0329406. doi: 10.1371/journal.pone.0329406 (PMC12342301; doi:10.1371/journal.pone.0329406)
Supplement: S9 Dataset — (ZIP) [file pone.0329406.s009.zip › Buire wavelet data/Coherence_Lepidopteran_scales_GSI/coherence_wavelet_rsq.txt]

V1	V2	V3	V4	V5	V6	V7	V8	V9	V10	V11	V12	V13	V14	V15	V16	V17	V18	V19	V20	V21	V22	V23	V24	V25	V26	V27	V28	V29	V30	V31	V32	V33	V34	V35	V36	V37	V38	V39	V40	V41	V42	V43	V44	V45	V46	V47	V48	V49	V50
1	0.997329833734566	0.998718207529624	0.998535036399706	0.997634593047042	0.995585181394303	0.991186072984878	0.982222349744844	0.965666172857558	0.940035549072013	0.908635698989621	0.873816635421884	0.832900434881136	0.793976544379653	0.771583004817334	0.768102814818999	0.777631021560793	0.795995563698341	0.818795348228922	0.837128609120358	0.841511475698986	0.828164285344333	0.802819642035055	0.78096757752594	0.777778226660061	0.794624138055864	0.823282761018717	0.857127132149475	0.890182688807713	0.914985135606269	0.927764119649097	0.930217798192325	0.92535557233416	0.914801927779881	0.899957578731918	0.884482315436264	0.872784473817488	0.866129919436187	0.862945416542011	0.861669189822074	0.862618741250019	0.868123862999541	0.880195265362548	0.896799730883939	0.912067215851235	0.920218656852953	0.917523483663948	0.902861338719733	0.877601994923575	0.845377104786869
2	0.99524577392893	0.998256970050162	0.998487589024161	0.997816821184036	0.99611146287536	0.992380977701358	0.984580670469733	0.969223447646944	0.942040134436106	0.901470088669764	0.851514567673855	0.798284552121225	0.752131742506811	0.724810227027975	0.716801670419278	0.722586648155507	0.740180852666399	0.766801194699778	0.792178147746849	0.803548532948065	0.794814035432534	0.771508647390127	0.750336842272947	0.747232513095786	0.762893241571156	0.788692380558977	0.81940709563669	0.851119792311744	0.876706538577952	0.890616028473889	0.892547874687828	0.884607363543982	0.869001440376311	0.849330433839964	0.831455286221916	0.819597829119986	0.813133633802218	0.808878077851779	0.804611444396756	0.801109444292035	0.802622593239268	0.814224796233786	0.835675360182541	0.85917977049909	0.874850582911577	0.875877061621297	0.860224628095118	0.829914007869364	0.790224176656905
3	0.991497543455467	0.997232880841442	0.998191129508969	0.9978185624612	0.996449084753721	0.993384922475322	0.986959188439482	0.973978393252186	0.949046027422357	0.905501407282671	0.842047860509155	0.771787678008181	0.715853935397343	0.684916622258367	0.674204744427595	0.676820525331033	0.692527047756238	0.72034616319163	0.749739778539493	0.766048166280103	0.761571549415999	0.741484337406692	0.722812529838102	0.721193202715752	0.736247073856191	0.759112617027241	0.786035522789551	0.815163959343248	0.840077202916324	0.8539265559124	0.854616738812609	0.843386902383861	0.823054214420908	0.799221140586758	0.77942819722862	0.767419340482104	0.760797146016735	0.754890961137421	0.746767650136354	0.737411653808181	0.732568355904737	0.740158798125445	0.76266050576094	0.792287217528288	0.816081670923667	0.823552130647229	0.810643311579357	0.779439400108515	0.736766135367327
4	0.985235650629314	0.995288206585675	0.997519123276388	0.997610989850322	0.996600673022948	0.994154705519519	0.989039008958944	0.978664158106667	0.957826824087171	0.917165034122279	0.847292129365423	0.758166563888647	0.685484555547856	0.649283361304331	0.637893144533235	0.638818449365949	0.652091457224542	0.678498268171038	0.708158467581982	0.725913073669156	0.723472833491999	0.705988196709599	0.690636528843873	0.692397239192019	0.709422517770412	0.732130302679074	0.75765106669338	0.785689407544868	0.810477543132855	0.824346305177613	0.823950838815068	0.809964180237661	0.785775185884545	0.7585337202589	0.73695384159002	0.724364037795221	0.717014188524324	0.709017110324307	0.696758211139218	0.681249303144564	0.669238157046547	0.670778095404834	0.691030584938918	0.723690297381711	0.754465788266778	0.769508745214779	0.761941501587393	0.733102153954426	0.690863503625869
5	0.974523091124438	0.991685645635567	0.99624494683523	0.99720245462635	0.996731842717865	0.995035754605895	0.991393590568901	0.983936645243851	0.968199558135486	0.933719416953367	0.862104283835499	0.74561647168635	0.627171342105403	0.56376992672474	0.546594892863766	0.545887367755236	0.557577983202289	0.584740603494834	0.617189608490841	0.637115201225672	0.634501359986442	0.61551916310337	0.600959931694933	0.608506531401542	0.63377686548681	0.662818774902166	0.692495352082398	0.724890899352291	0.754801378928807	0.772568211478535	0.772818583095231	0.755750601530826	0.72613633852463	0.693983810811159	0.670145273987262	0.657352358717118	0.649594946438892	0.638923288951234	0.62059609926876	0.59569766816289	0.572614557247162	0.564812445333396	0.581660881235337	0.619143760834136	0.660802372503545	0.687094161874102	0.68621642211629	0.658276964204765	0.613215554416277
6	0.955304694216502	0.984634969069143	0.993598073316033	0.996246477910109	0.996662200825095	0.995895509091221	0.993863642557785	0.989541466380812	0.97984873244019	0.956081350873218	0.896878887264931	0.767712776735601	0.566241760991217	0.388353331349458	0.311665560017126	0.295090202659174	0.306535413532256	0.343745719400178	0.389540771481082	0.415782587574816	0.406288990109676	0.369200609167475	0.337636136289238	0.34590212233835	0.390621156680295	0.442080631408959	0.489638001392358	0.539888130314946	0.589499433990786	0.62354617144563	0.631278831603554	0.612286056305411	0.57575547409305	0.538699548145085	0.515759951901686	0.507340460766774	0.502494682942235	0.489297966955555	0.461217635505601	0.419984954315352	0.377163754729603	0.351864859205465	0.360706571906689	0.405252635685899	0.466754613367516	0.513698023077867	0.522408596667483	0.490625628464951	0.43481547353909
7	0.923738924815173	0.971688149220092	0.988221428124541	0.993948562939396	0.995763038380295	0.995901036705064	0.994891671637435	0.992251674289088	0.985917860468873	0.969954647690779	0.929347977866212	0.833564073444194	0.647724844921957	0.397924753659024	0.203724019323004	0.125299180873844	0.126349944734361	0.170259772940406	0.221199031113699	0.244396607210271	0.221898987234125	0.159887687328013	0.0883925194319411	0.0468573640263837	0.0544672729701061	0.0973870397590412	0.156403343980265	0.227530625913223	0.304253554340991	0.366849580798074	0.397984120570317	0.395348423289165	0.371649830903153	0.347329327803304	0.336598906180121	0.338193858840466	0.3400604480475	0.329621154711557	0.30109087615713	0.258428101287446	0.214639611683345	0.186959958513293	0.18916864786182	0.225009203384003	0.281300102918269	0.326586653752819	0.331213814458796	0.291402761614703	0.230898149984419
8	0.875076314409398	0.949477095306404	0.978252941414151	0.989402418134701	0.993666592692202	0.994985564521982	0.99460557848631	0.992344090935809	0.98644925921433	0.972211334966407	0.939021154529861	0.86700675442912	0.731791430805784	0.536350428414141	0.350240555617986	0.255084189497674	0.252242102686854	0.292994349533761	0.33454727724552	0.351731334740918	0.334503487380367	0.28526512455659	0.216552658197679	0.145562747889851	0.0854296643377472	0.0407769337796852	0.0128956598847605	0.00749205940042619	0.0307375664651541	0.0763090823063458	0.125641384596331	0.162978810209807	0.185398529151432	0.19988269878353	0.214072629068599	0.229588541673617	0.241684445388025	0.244002909453242	0.234220919609794	0.216459619143352	0.199483438649204	0.1924538163761	0.200606689727375	0.22155706762897	0.242818987095534	0.245381742346556	0.216819756363398	0.164879080192207	0.114047212584345
9	0.805494747659883	0.913856700380513	0.960858836952786	0.980883690786279	0.989327891107279	0.992472470318496	0.992547922762405	0.989619085648436	0.981799261694329	0.964341395617571	0.927965461411863	0.858288859092332	0.742725855525433	0.592282363117577	0.458924700895433	0.399783362448506	0.416781224406188	0.465657666143057	0.508540664807743	0.530207607992311	0.527564686187727	0.501997441906568	0.457552155132292	0.400264716630081	0.335981871053981	0.267554578558321	0.194780846758347	0.119461080448037	0.0526507636847095	0.0141421703711858	0.0182958402480827	0.0602278254677626	0.120234427137297	0.17981457946664	0.230560137760999	0.271537975228826	0.303514432896219	0.326646660577951	0.341500806153755	0.350293383844747	0.356477247945716	0.362749168379014	0.36841202096427	0.367514781116096	0.350000542109286	0.307805082384437	0.244117545661503	0.17654753890845	0.125072657908275
10	0.714131563393605	0.860722485040768	0.932275485862893	0.965602529221588	0.9806935469096	0.986697127445266	0.98715283329527	0.982394912409217	0.970092518947446	0.944706838108975	0.896877461932061	0.815543104123919	0.69799496587418	0.566920921932152	0.471532002544303	0.451861262513033	0.50004603834547	0.571650470739064	0.630570752854968	0.665591663820253	0.678226547372518	0.672128151983797	0.650178273743531	0.61442629302698	0.565825825110556	0.503211898187156	0.422798443587158	0.320904041709045	0.202288332816406	0.0903670718766391	0.0239563686949142	0.0303243383167511	0.100681887501203	0.201055690032385	0.300866558170615	0.385531370900897	0.452099874867137	0.50208851116346	0.537881120747675	0.561759586421867	0.575442402697088	0.579243507088573	0.571110207783503	0.54650081849227	0.500452835976077	0.43260305235802	0.352500072054512	0.277761320658034	0.222798743074423
11	0.60525681319076	0.78784679919562	0.888633721088411	0.939927300806959	0.964634046682796	0.974772229355608	0.9753739658271	0.967027640462861	0.946732044188942	0.90794008585185	0.841586270281328	0.741565218091513	0.616973764438319	0.501759867977222	0.441536893648532	0.459865288646536	0.537614280993029	0.630369111182318	0.704971804235039	0.752349284698173	0.776335843878137	0.782706436320016	0.775325289690914	0.755662630805409	0.722700784339879	0.672452396482209	0.597839168163304	0.49112832079269	0.351829301676455	0.199051010581702	0.075685906561518	0.0274919720250793	0.0688470049531274	0.174521421440378	0.304301053565026	0.427785196932305	0.530689998193892	0.609760164130987	0.66662064814773	0.704072462457162	0.724326365337332	0.728182648579641	0.71482299238582	0.682501588040738	0.630644115165273	0.563066917979363	0.489752514867818	0.423676340525497	0.37425933816254
12	0.489150326837768	0.697334193114863	0.827651882157971	0.900111213879304	0.936986498007504	0.952197952627659	0.952099196018386	0.937527744114622	0.905062416138469	0.848316708455191	0.761588338854763	0.648247006674237	0.530449192952498	0.446618395031501	0.429589341776062	0.483154240900539	0.579241088294796	0.678910797196842	0.756989826185193	0.807668989310767	0.835360741301662	0.846048843570787	0.843711702895145	0.829545703111759	0.80182763429102	0.755788966661421	0.684064172035388	0.579227189343932	0.440101533567883	0.280850675364004	0.135310501331202	0.0460124723316237	0.0401729229122734	0.113441597618194	0.236505851171283	0.374881724971915	0.503551761226816	0.610122239776801	0.691211127279233	0.747805841949192	0.782061045770035	0.795731368183191	0.789850875261706	0.765394103299542	0.724667404247866	0.672681941585944	0.617133613614405	0.566292893316253	0.526330030167901
13	0.379149884764652	0.596464288763736	0.750297146791315	0.84339226121307	0.892978305029785	0.912939988346938	0.910467424293173	0.88707684755041	0.840550426706178	0.768125801359696	0.67224470265922	0.567585026609656	0.482171333791369	0.445547336351014	0.470751794237527	0.545997111755183	0.642727149488895	0.73288517932491	0.801177023224554	0.845125648224183	0.868594376972571	0.876293833122404	0.871255276543114	0.854109889937964	0.823008037356047	0.773833594872656	0.701051759832545	0.599914712520421	0.470525965975637	0.322863652078548	0.179465101301726	0.0713981971257207	0.0265373703047367	0.0560920062267983	0.149074058713028	0.279120084899341	0.417755815534686	0.544239606616824	0.647882855750398	0.72545159161609	0.777614606282837	0.806487683686053	0.814582792704824	0.804772533128123	0.780713170161391	0.747126393968085	0.70948126356662	0.673113610994158	0.642350016698253
14	0.28419896173212	0.493503214556965	0.659623144534338	0.768164689398978	0.828021871737491	0.85098227695784	0.844777018169192	0.812910813740689	0.757182566881852	0.68176982290662	0.59771821290328	0.524388714341911	0.483924546400474	0.490356022888727	0.541540609103631	0.620510561930495	0.704951613411329	0.777497008945908	0.83014407415536	0.862381973805694	0.877098819375236	0.877461593976466	0.8654061820742	0.841174333211763	0.803358557622491	0.749278367968013	0.675791159029053	0.580729097491781	0.464997481530357	0.334954571647835	0.204125190018276	0.0928077074815858	0.0240634836778869	0.0157616272280113	0.0717449275181371	0.17859116536018	0.311784949610563	0.446691599380586	0.566176216964498	0.661898554734791	0.731870224094568	0.777544146773394	0.801892819482847	0.808514689708909	0.801329423040093	0.784448388757619	0.761992220494237	0.737822262299896	0.715269360327818
15	0.201556965351891	0.38869587633301	0.554231536008246	0.670468554111447	0.736754414819313	0.761412129435994	0.75277266363845	0.717613511486297	0.663068385437401	0.599353190102411	0.540958062189941	0.504232652268924	0.501515777794564	0.5352963400146	0.596769914812607	0.670150621367914	0.739784282418742	0.795361535243557	0.832911477164761	0.852822127359665	0.857290233555025	0.848551676511209	0.828042215493155	0.796173832609154	0.752443500036727	0.695743841140803	0.624853782131355	0.539129588332148	0.439418823300201	0.329201959264775	0.215882166623332	0.111820750293327	0.0339823553365535	0.000385626110305868	0.0227792819128164	0.0992792874356226	0.213672831025331	0.343075932197832	0.467466269705409	0.574480897429659	0.65902245383721	0.720725665717233	0.761636051413604	0.784798921245804	0.793591057128117	0.791454449151715	0.781774729732533	0.767765548377378	0.752317180905746
16	0.119235532936964	0.270392040842744	0.422169228862742	0.538628553477785	0.609235695573227	0.637414437085661	0.631434132287025	0.601029478874247	0.557345341377802	0.513340454419824	0.482673764339933	0.476551140380504	0.499848669688158	0.548978077044182	0.613300845718941	0.679577320913991	0.73675544195412	0.7784901041598	0.802922907982001	0.811026884934646	0.804923129023251	0.786789253776725	0.758350093005459	0.720734358954775	0.67451403534488	0.619831383000624	0.556587915486929	0.48471631426718	0.404596305949128	0.317712771395886	0.22764565620525	0.141296593788886	0.0697076249325985	0.0270026247612493	0.0259801203618716	0.0714612235284114	0.156359522859124	0.264627182883132	0.378652660563072	0.485076792740475	0.576352431334504	0.649516785170968	0.704386918498309	0.742256858428795	0.765209753003164	0.775802084375277	0.776872489657504	0.771339195400059	0.761963548437597
17	0.039224078327658	0.135576887912041	0.255427035666882	0.362132048740252	0.435734231128131	0.472090098945857	0.47673408077276	0.460088673124769	0.434861133006165	0.414174055249316	0.409275665281914	0.426875218818401	0.467184386571263	0.523944994303312	0.586838800445376	0.645192766370559	0.69106325831993	0.720446393494647	0.732775014494312	0.729664581625368	0.713725028691353	0.687753271513268	0.654276847665771	0.615322370162884	0.572315765784152	0.52607541994792	0.476891280252747	0.42469672823601	0.369354381533307	0.311099685310383	0.251195397881695	0.192778099655624	0.141618423575776	0.106058549246226	0.0951629322856475	0.115049937109309	0.165477188829737	0.239531035731641	0.326718389860275	0.416790029252859	0.501900828455034	0.576922473627993	0.638928408382926	0.686665598165809	0.720238902579939	0.740891768651839	0.750728852073347	0.752338267300826	0.748380339450099
18	0.000233581086990998	0.028003322699647	0.0930728780708954	0.170611442376841	0.238047825267237	0.283151043317619	0.304847758746315	0.310010731142823	0.309340509103104	0.313639249204254	0.330830673372115	0.364035772253247	0.411092102036879	0.465657394660497	0.519480701939647	0.564909759732742	0.596674290529727	0.612510062975744	0.612824101148886	0.599891057018469	0.576983384391504	0.547627195454332	0.515037496058255	0.481744636317013	0.449416287033043	0.418860263659153	0.390164809435754	0.362918602267949	0.336466021062162	0.310186288499	0.283816775971078	0.257842187739771	0.233906881603918	0.215058586455266	0.20547916455894	0.209449302133202	0.229817603079686	0.266822381218599	0.317973900369939	0.378865231079161	0.444229547189415	0.508782290170301	0.567836966117072	0.617818688375371	0.656656549232714	0.683913864782051	0.700572529317707	0.708549960972109	0.710136706610283
19	0.0262183796178652	0.00125776156540138	0.00924750314171595	0.0425507935451073	0.0875371569657412	0.131325048340448	0.16680950878438	0.193777804685197	0.21668042526919	0.241128216904953	0.270997214376795	0.307026251459796	0.346888734065367	0.386245999379207	0.420181109260339	0.444512146639047	0.45668115299101	0.456124449081238	0.444179088471787	0.423643567834768	0.398125535704488	0.371322384962244	0.346393463340381	0.325558082428294	0.309974270680101	0.299854072992986	0.294707327033179	0.293602393594316	0.29537295437446	0.298753303640444	0.302469880952895	0.305347599646947	0.306499872576069	0.305641504426226	0.303467720787611	0.301897603200729	0.303903993602092	0.31279822916599	0.331174493232493	0.359963221267808	0.397986069063382	0.442155924881232	0.48823141331332	0.531869713391996	0.56961873842016	0.599515797541652	0.621151976379855	0.635310303854905	0.643426570238379
20	0.0744798901072388	0.028083548666649	0.00389427850182857	0.003517408016195	0.0233237853189713	0.0563254480494027	0.0950941310303645	0.134238606021415	0.171229799046484	0.205556110684053	0.237243747169488	0.26578974335738	0.289876756326952	0.307677910318485	0.317409401145172	0.317879154229418	0.308900815918609	0.291508499481014	0.267928836166603	0.241289027086704	0.215099232126989	0.192635603050235	0.176408311437326	0.167869870944023	0.167409583427811	0.174561043642595	0.188290669675837	0.207249756025778	0.22992734268269	0.25469847849614	0.279805760443529	0.303343070864476	0.323331707078173	0.337977228277041	0.346137941242319	0.347899540214088	0.344980846187667	0.340635852944668	0.338901514572441	0.343407338296056	0.356247250619382	0.377401228313876	0.404913291236292	0.435677237300506	0.466440998810721	0.494618049624077	0.51867167211144	0.538081482848725	0.553061244334941
21	0.100031946650698	0.0500059156343018	0.0155947704213605	0.000779733847143813	0.00648139302038577	0.0304061606437212	0.0675438813562994	0.11138247903812	0.155531072247552	0.195029346972942	0.226790142002064	0.249271688707912	0.261891168234446	0.26459443894803	0.257702296196556	0.241961547756713	0.218675953253641	0.189802506860855	0.157924945249015	0.126056344068709	0.0972848534835621	0.0743485295046204	0.0592689820556925	0.0531553236077135	0.0562154483700809	0.0679268464182238	0.0872715028924673	0.112943134140742	0.143471740101024	0.177254245422276	0.212516585733378	0.247260816681867	0.279272471107281	0.306271332630784	0.326261856588171	0.338054331858296	0.341793718099421	0.339225350235642	0.333460264124514	0.328221451000783	0.326838524584237	0.331406497911107	0.342428060693412	0.3589995952091	0.379357478491523	0.401502166346879	0.423674727169504	0.444595613594835	0.463495149322932
22	0.102461474319938	0.05476346298665	0.0201113647589083	0.00254846483041915	0.00425185634006996	0.0249767738939592	0.0616672160576197	0.108632301434313	0.158639554870519	0.204670095491648	0.241468962255185	0.266163910573387	0.277961031821118	0.27743985438915	0.265929363853325	0.245150128274728	0.217082875481868	0.18394541011576	0.148170144290098	0.112317528308561	0.078910948289976	0.0502240706247606	0.0280795021895399	0.0137173653237656	0.00776500893462248	0.010299859807001	0.0209663516545096	0.0390969129524706	0.0637954693618349	0.0939617736656853	0.128258664765924	0.165048903266879	0.202352273727359	0.237891729188043	0.269294772112238	0.294472710370722	0.312109360085721	0.322086651025331	0.325634167079388	0.325076409572494	0.32323881002843	0.32274137331032	0.325444263681705	0.332204645486288	0.342946508004019	0.356931491673212	0.373088494186046	0.39029467535192	0.407558863558502
23	0.100381422028797	0.0568046983672833	0.025494263743556	0.00999848451725536	0.0125636407855529	0.0336095487972376	0.0711957614287046	0.120800136431903	0.175841366362265	0.229042532910079	0.274107953151903	0.306898200673962	0.325674359247502	0.330611262123982	0.32306830029196	0.304984963567283	0.278519683269444	0.245886883186192	0.209298394428459	0.170931630759114	0.132882889776518	0.0970974967683904	0.0652908204736619	0.0388827918530432	0.0189643249028934	0.00630131572554945	0.00136712565321662	0.00438345865822468	0.015345478212368	0.0340104413022967	0.0598396990616155	0.0919016737437879	0.128767932873382	0.168461044521194	0.208528015048681	0.246295513555255	0.279297938311401	0.305772539531593	0.32504334287479	0.337630434343668	0.345032805497802	0.349275815003826	0.352399704400727	0.35605447736725	0.361287906367819	0.368525139328009	0.377681559194602	0.388334907633275	0.399896370695621
24	0.104826237069823	0.0651344423508494	0.0374669855386876	0.0248231575394993	0.029188871938162	0.0511178796580906	0.0892677041275361	0.140102078500235	0.198090908811265	0.256597227287231	0.309230679063298	0.351094084232786	0.379409857289504	0.393427475236675	0.393887600508344	0.382401351135139	0.360967650188068	0.331684650004291	0.296614452144297	0.257735473178947	0.216929869080768	0.175976554668558	0.136539953300145	0.100156411468478	0.0682241541532919	0.0420004145072181	0.0226033914281408	0.0110096557389779	0.00803212779333187	0.0142622927213495	0.0299655840757998	0.0549334676038059	0.0883203903983788	0.128523316736929	0.173181489873223	0.219362931639855	0.263948080374588	0.304133657053869	0.337907550058696	0.364338777185689	0.383597183235892	0.39672458563331	0.405261963054048	0.410860923046999	0.414978080184531	0.418697662616933	0.422678978478422	0.427195903565023	0.432226581010179
25	0.116846953941168	0.0795775476059297	0.0542198985045968	0.0433227899751625	0.0485783424405844	0.0704976433411613	0.108049512100828	0.158398935161764	0.216970844105418	0.278008388349947	0.335556846420326	0.384532532735617	0.421465258881155	0.444701905983814	0.454148869398659	0.450794672257547	0.436237819769497	0.412338099914079	0.381010606881183	0.344130086301461	0.303501792013623	0.260863782610194	0.217899217520348	0.176248298615463	0.137515773950532	0.103271569455994	0.0750403612662583	0.0542724896965361	0.0422857554169169	0.040168025465554	0.0486371085202868	0.0678690281318905	0.0973274794825361	0.135649005025533	0.180647303720434	0.22948242762704	0.278993021121032	0.326128062806862	0.368369525385875	0.404035196770167	0.432393720412354	0.453588320166475	0.468420445741492	0.478070313548569	0.483827047169551	0.486877989560668	0.488178324267927	0.488398256779932	0.48793023243334
26	0.133905114521765	0.0972646807197844	0.0724616612676348	0.0617130583789499	0.0664592627727161	0.0871123813349309	0.122787487337778	0.171106914578175	0.228226756201814	0.289209215167976	0.348726540578328	0.401901178766707	0.44499751484283	0.475758776071701	0.493364379105847	0.498134236236018	0.491150437203045	0.473922624246817	0.448152296010757	0.415597094935002	0.378010419003654	0.337127062660853	0.29467091410045	0.252368171285284	0.211955319707261	0.175174230612708	0.14374767598619	0.119328611780727	0.103417538040279	0.0972460571701367	0.101632894653543	0.116831009049994	0.142398074339463	0.177131491602724	0.219105823055663	0.265830861799757	0.314515893585094	0.36239201727457	0.407024633378047	0.446551484436218	0.479805643682008	0.50631606883757	0.526207508647806	0.540038386240155	0.548618420419274	0.552840628285685	0.553550034089171	0.55145835561122	0.54710316429924
27	0.152934801285253	0.115530332341771	0.0898428573484305	0.0778389886055223	0.0807463226598447	0.098861586906488	0.13136178380761	0.176177306481183	0.230023006156262	0.288669235971269	0.347453145641738	0.401916172582768	0.448381867613792	0.484312977405063	0.50839008829488	0.520364446777321	0.520794565574865	0.510770594760085	0.49169044757741	0.465109340991824	0.432656319974411	0.395999054471013	0.356836426713704	0.316901377647201	0.277960401107755	0.241799351919014	0.210187745559181	0.184816198980544	0.167205176048303	0.15858870173742	0.159784397242457	0.171069883609666	0.19209246301925	0.221840136322859	0.258694324845088	0.300568082085962	0.345112436822507	0.389955311292373	0.432929302937755	0.472249392901356	0.506616669142223	0.535243079538237	0.557808581475459	0.574371943860953	0.585259246804952	0.590951428450896	0.591986462998049	0.588885094811788	0.582103014488728
28	0.168495258015095	0.130058630665251	0.103011152110465	0.0890888449556769	0.0893186681241481	0.103883427111988	0.132004353151462	0.17187606437374	0.220711507828345	0.274947300291296	0.330612922208613	0.383798451939598	0.431105408016122	0.469967759652235	0.498784195779133	0.516873736272878	0.524316210195648	0.521751072712163	0.510191234575278	0.490881440248766	0.465207328340599	0.434647002563345	0.400750894823958	0.36513484029149	0.329472836716933	0.295478335178972	0.264865630527776	0.239286237708529	0.220239579256309	0.208963191153191	0.206314616012161	0.212663797159448	0.227818746323855	0.251005934289013	0.280918783505109	0.315833841600731	0.353778520362434	0.392722038844847	0.430756779078991	0.466241873412864	0.497892135875412	0.524808956639651	0.546461187615575	0.562630859840233	0.57334046402336	0.578776679448047	0.579221570898483	0.574997900121231	0.566431304175253
29	0.168673553786834	0.131147274195313	0.104254713124521	0.0894417443600421	0.0875085217605622	0.0985317432111124	0.121808917387699	0.155840134900236	0.198377725055333	0.246572867288033	0.297224717502513	0.347099741119113	0.393256697152715	0.43330577160575	0.465553523327949	0.489025080726263	0.503390476893063	0.508839213945021	0.505945141222331	0.495550317066659	0.478680745191545	0.456494368632256	0.430254114963806	0.401315351920118	0.371116375201236	0.341161369749611	0.312987154576473	0.2881079616305	0.267936755575311	0.253687235851777	0.246267143902376	0.246179445976154	0.253451280658597	0.267609143509237	0.287711647090076	0.312439485466903	0.340229298689128	0.369428321293538	0.398443349560782	0.425861414975405	0.450528565104365	0.47158375627368	0.488453719504238	0.500819900082836	0.508570008037041	0.51174531582832	0.510491948255584	0.505021187180504	0.495580988148946
30	0.135997778214947	0.104717908153431	0.0826340109365397	0.070771754134323	0.0696509640054202	0.0792581499589508	0.0990321981895707	0.127867464562338	0.164148793477591	0.205835501153992	0.250602392776054	0.296027746888798	0.33979921035493	0.37989880745957	0.414733325621799	0.443193541215697	0.464646370609393	0.478879216879893	0.486021322717754	0.486463945740916	0.480793591190012	0.469744257700979	0.454167988822345	0.43501867442868	0.413341768632784	0.390261895119232	0.366960874289268	0.344640476552765	0.324467272261636	0.307501273073864	0.294615169391835	0.286415770046998	0.283182150463234	0.284834460765059	0.290942641724329	0.300776273784379	0.313387782322368	0.327714206353672	0.342679954962156	0.357284948791755	0.370668002578526	0.382142000327628	0.391203224249148	0.397520881082419	0.400914215683268	0.401324124781011	0.398784668239268	0.393398029404037	0.38531477174061
31	0.0689689133979133	0.0514213551852688	0.0407559991469993	0.0375172944101247	0.0419606358676116	0.0540483254183635	0.0734443302715944	0.0995099427599211	0.131308628705085	0.167631178160239	0.207049936223694	0.248003523145102	0.288903589845012	0.328246959915018	0.364713734053096	0.397235803362849	0.42502878447651	0.447589835325353	0.46467066402085	0.476237718736064	0.482430462220698	0.483525318417523	0.479908932701462	0.472060893483304	0.460543499432699	0.44599460372339	0.429118960228112	0.410673787917002	0.391445453669438	0.372216205103976	0.353722542773902	0.336609607038909	0.321388122721513	0.308401210584582	0.297807258490646	0.289582170726412	0.283540466364426	0.279371047579112	0.276681077097847	0.27504083060067	0.274023489000755	0.273235971150109	0.272339290350322	0.271058917567851	0.269186929541587	0.266578284776442	0.263143564493254	0.258840163182646	0.253663417188904
32	0.0121417200148566	0.0109270654968704	0.0138410347752981	0.0211352757552709	0.0329605548401255	0.0493578110617943	0.0702430499852876	0.0953885202270348	0.124405270654663	0.156733807799938	0.191649400540589	0.228286214777279	0.26568024339616	0.302826127638596	0.338739150854547	0.37251236964269	0.403360479158745	0.430645827520613	0.453886476895468	0.472749857213811	0.487037509186786	0.496666591900652	0.501652711461491	0.502096863768483	0.49817742991793	0.490146566016755	0.478329161931396	0.46312187714236	0.444989629373342	0.424457323498699	0.402095525472027	0.378500076928919	0.35426706411451	0.329965769316363	0.306112918823959	0.283151495182989	0.261436608542645	0.24122964401995	0.222700476143263	0.205936328234201	0.190955100352523	0.177720770516631	0.166158713803599	0.156169317590471	0.147638918076933	0.140447699620766	0.134474698841488	0.129600408506686	0.125707687061738
33	0.0157495972435844	0.0240780926146279	0.0345892854434115	0.0474562255666701	0.062828577131609	0.0808187291742255	0.101483963168179	0.124806079576003	0.150670971602379	0.178851555010122	0.208997875355512	0.240637784412696	0.273190149316466	0.305990310558797	0.338324991497412	0.369471850719997	0.398738029288076	0.425492641731727	0.449189932875361	0.469382128068832	0.485723116593037	0.497965504948606	0.505954072419503	0.509618367745524	0.508966379546228	0.504080199295127	0.495113623162809	0.482290874545532	0.465905165567606	0.446315690029117	0.423941842771656	0.399253936847156	0.372760340833451	0.344991649070582	0.316483080471045	0.287756652426223	0.25930472673446	0.231576280418593	0.204966791383349	0.179812066023634	0.156385798774018	0.134900241610943	0.115509128983626	0.0983119576276283	0.0833588316855047	0.0706553015383482	0.0601668942975856	0.0518233042788857	0.0455224417077418
34	0.0688759390633336	0.0782392595613904	0.0890749935092561	0.101509347825076	0.115661079664343	0.131630296647879	0.149485087196816	0.169246599109708	0.19087371466226	0.214249012201044	0.239168110226863	0.265334582151666	0.292362256475695	0.319785829220382	0.347079429272548	0.373681379082363	0.399022262610165	0.42255288414766	0.443768928048398	0.46223001750697	0.477572126758457	0.489513556662285	0.497855632274692	0.502479765311521	0.503342547173061	0.500470216260784	0.493953340760086	0.483942030311728	0.470641552194908	0.454307945530945	0.435243121316797	0.413788992151788	0.390320353618963	0.365236484750611	0.338951688504347	0.311885201213041	0.284451024375194	0.257048256366683	0.23005243208523	0.203808240524627	0.178623820023278	0.154766665941962	0.132461056214375	0.111886824602139	0.0931792935556811	0.0764302097529513	0.0616895879655545	0.0489684403354022	0.038242425267248
35	0.130059844536021	0.136813735564548	0.144938485472874	0.154507263378005	0.165588697541003	0.178239688739579	0.19249678089911	0.208366396700893	0.225814513368541	0.244756651589251	0.265049321129462	0.286484230511524	0.308786539367497	0.331618146851189	0.354586458501423	0.377258326278596	0.39917805822897	0.419887733911587	0.438947710346751	0.455955252610617	0.470559651286085	0.482472869368601	0.491475511513731	0.497418553942779	0.500221697660824	0.499869374104942	0.496405374147242	0.489926863908001	0.480578280508425	0.468545341535275	0.454049202608255	0.437340680051932	0.418694419528034	0.398402920147398	0.376770392448136	0.35410651156699	0.330720201443465	0.306913636467909	0.282976666512527	0.259181860639917	0.23578033087481	0.212998450366361	0.191035530403913	0.170062476196131	0.150221406494087	0.131626197394693	0.114363892983218	0.0984969098556591	0.0840659437433365
36	0.17441119154699	0.178640914678316	0.184216602516806	0.191177529776592	0.199559176301855	0.209388994891386	0.220681102843857	0.233430064890253	0.247604068836484	0.263137953023279	0.279926706776002	0.297820199528536	0.316619960663022	0.336078789052329	0.355903789453845	0.375763108863123	0.395296212487817	0.414127065613802	0.431879167520192	0.448191109186737	0.462731261197149	0.475210355394654	0.485391062446191	0.493094105930159	0.498200896052203	0.500653030365258	0.500449245475401	0.497640501681121	0.492323862700344	0.484635734237775	0.474744891144527	0.462845589332487	0.449150948861014	0.433886718825807	0.417285492137567	0.399581421406925	0.381005485532751	0.361781360166512	0.342121946331662	0.322226605685495	0.302279136910275	0.282446506572915	0.262878321923936	0.243707005344002	0.225048603012197	0.207004135726155	0.18966137882834	0.17309694158833	0.15737850468894
37	0.196420672645983	0.199180391487768	0.203177599779657	0.208436109229423	0.214975694129964	0.222809672763716	0.231941689571155	0.242361792494169	0.254041969388358	0.266931392265332	0.28095171257148	0.295992843071604	0.311909734695286	0.328520688282376	0.345607709526494	0.362919303951954	0.380175912941453	0.397077924791972	0.413315889248997	0.428582268555963	0.442583827495028	0.455053646467139	0.465761761968088	0.474523595728925	0.481205596705254	0.485727838581625	0.488063632985438	0.488236486545744	0.486314917268312	0.482405742292116	0.476646462912604	0.469197323375878	0.46023353116927	0.449938020399936	0.438495033120415	0.426084696538119	0.412878691716701	0.399037042408112	0.384705999546233	0.370016955343371	0.355086288590209	0.340016017911651	0.324895121231959	0.309801366933343	0.294803494904017	0.279963583838649	0.265339444855098	0.250986890814681	0.236961745687922
38	0.198749621322371	0.200810415950634	0.203933709539245	0.208134524239313	0.213423213960308	0.219804026967414	0.227273111490456	0.235816024810306	0.245404847084948	0.255995050660324	0.267522332258366	0.279899674816975	0.293014960100427	0.306729491480394	0.320877795202765	0.335269034507472	0.34969028368749	0.363911765022499	0.377693957541758	0.390796262398356	0.402986686557076	0.414051822768611	0.423806296716662	0.432100848769644	0.438828326732929	0.443927074333595	0.447381475184324	0.449219708879245	0.449509048316082	0.448349237550854	0.445864615161769	0.442195684461556	0.437490789348549	0.431898453428819	0.425560804406345	0.418608358407855	0.411156297970879	0.403302254908673	0.395125511362501	0.386687460567364	0.378033121528998	0.369193475539472	0.360188383241428	0.35102984492945	0.341725380649455	0.332281327816369	0.322705880560547	0.31301172537916	0.303218160763671
39	0.186865367229185	0.188599033116701	0.191214570096698	0.194718131127192	0.199110649759193	0.204386879512729	0.210534078340966	0.217530389112124	0.225342995488029	0.233926165478965	0.243219331470548	0.253145393131767	0.263609463788593	0.274498304943147	0.285680699248198	0.297008990290714	0.308321959924045	0.319449116059234	0.330216327498568	0.340452577850524	0.349997437471116	0.358708698181923	0.366469510991331	0.373194339476899	0.378833107125159	0.38337307508225	0.386838217844139	0.389286133064219	0.39080278452791	0.391495593101312	0.391485528951176	0.390898906189642	0.389859542491589	0.388481839258439	0.386865188370557	0.385089946422866	0.383215059460284	0.381277286551008	0.379291867414832	0.377254409607816	0.375143731709732	0.37292538528911	0.370555584040488	0.367985287667709	0.36516421607688	0.362044602659792	0.358584531371215	0.354750739219217	0.350520802508678
40	0.168083966976473	0.169613213606594	0.171892744603116	0.174918760393234	0.178682032549275	0.183167211147244	0.188351932970579	0.194205783148643	0.200689184580871	0.207752312801251	0.215334157618817	0.223361874631258	0.231750585977519	0.240403795683784	0.249214575053248	0.258067642148393	0.266842402233831	0.275416931835128	0.283672781380891	0.29150034992211	0.298804466171281	0.305509713832435	0.311564987862242	0.316946779986968	0.321660775276709	0.325741492323459	0.329249898829363	0.332269152180778	0.334898815990141	0.337248056871219	0.339428409333568	0.341546703407491	0.343698686604414	0.34596375716269	0.348401082730727	0.351047230980202	0.353915304900278	0.356995467779693	0.360256666348274	0.363649314819222	0.36710868355137	0.37055873787367	0.37391618918025	0.377094546339051	0.380007986555046	0.382574898101993	0.384720980826177	0.386381822819164	0.387504902406219
41	0.149978239326372	0.1512238388921	0.15316101052124	0.155776437137409	0.159051549385299	0.162962096850597	0.167477630094019	0.172560946648027	0.178167569767038	0.18424534356405	0.190734240801548	0.197566487923687	0.20466711315058	0.211955014398777	0.219344621270562	0.226748186957069	0.234078690930988	0.241253263803889	0.248196967283838	0.25484668418338	0.261154808405119	0.267092386580077	0.272651363827322	0.277845633385551	0.282710683404588	0.287301764703126	0.291690653350795	0.295961229072737	0.300204212017706	0.304511478433262	0.308970400782908	0.313658630253729	0.318639668682616	0.32395947770279	0.329644262346055	0.335699459816876	0.342109873108771	0.348840820071923	0.355840123347075	0.363040743602474	0.37036385394932	0.377722162613725	0.385023309368546	0.392173185021964	0.399079049480681	0.405652350509252	0.41181117098715	0.417482256449369	0.422602596552632
42	0.137217796521295	0.137911424728197	0.139294921791413	0.141347904188641	0.14404519487212	0.147356706788747	0.151247304167181	0.155676686851294	0.160599352364608	0.165964697509442	0.171717324929086	0.177797618693486	0.184142644960536	0.190687417580775	0.197366543124167	0.204116225181458	0.210876565402205	0.217594051943807	0.224224080177621	0.230733312607915	0.237101662673579	0.24332368732953	0.249409200479317	0.255382973862228	0.261283469392095	0.267160638006327	0.27307291234178	0.279083600645442	0.285256945739258	0.291654138266591	0.298329566016469	0.305327544451553	0.312679715429379	0.320403231442525	0.328499771485266	0.336955370171761	0.34574098959139	0.354813726283581	0.364118523796834	0.37359025288668	0.38315602380387	0.392737605306409	0.402253840162335	0.411622964633097	0.420764757955892	0.429602465945436	0.438064459737363	0.446085605961646	0.453608338058043
43	0.12936435471925	0.129160888710032	0.129661837370779	0.130843600739103	0.132678415525001	0.135134535681228	0.138176422225208	0.141764972661884	0.14585782466313	0.150409770358143	0.155373315935691	0.160699415508316	0.166338397731301	0.172241088223369	0.178360110674401	0.184651325698005	0.191075340973031	0.197599001933251	0.204196752844776	0.210851747444864	0.217556589845106	0.224313602307226	0.231134546961883	0.23803977130442	0.245056797732157	0.252218429100328	0.259560488241307	0.267119343284942	0.274929388032378	0.283020645885427	0.291416648119002	0.300132706231561	0.309174658856178	0.318538131820848	0.328208310401287	0.338160189351089	0.348359241108564	0.358762426351551	0.369319463279968	0.3799742713354	0.390666509818724	0.401333140296017	0.411909952226995	0.422333002649036	0.432539932078761	0.442471129437572	0.452070728406167	0.461287425992505	0.47007512121115
44	0.122258106300516	0.120901678791919	0.120244351776753	0.120263208629911	0.120931915497675	0.122221114728143	0.124098835967024	0.126530939091799	0.129481604138015	0.132913882259256	0.136790318267672	0.141073649266184	0.145727575361758	0.150717587800183	0.156011827826734	0.161581937310152	0.167403851205659	0.173458474056617	0.179732179729143	0.186217076903419	0.192910993297835	0.199817148986372	0.206943512159951	0.214301856882174	0.221906568643244	0.229773266422744	0.237917326499204	0.246352401285566	0.255089025216523	0.264133389748472	0.273486352634844	0.283142725371287	0.293090859897917	0.303312533911768	0.313783115512553	0.324471973642984	0.335343091375931	0.346355834370338	0.357465826126933	0.368625884130314	0.379786975604633	0.390899157542429	0.401912472146219	0.412777775288989	0.423447481670686	0.433876215796146	0.444021362618524	0.453843515658717	0.463306823656513
45	0.112325364575009	0.109769385810332	0.107876094478023	0.106626048543145	0.105997200372906	0.105965397870653	0.106504898101793	0.107588894343755	0.109190056787017	0.111281085177684	0.113835268560824	0.116827043135322	0.120232534407499	0.124030064847342	0.128200603778611	0.132728133046484	0.137599900889376	0.142806538066358	0.14834201507187	0.154203427228939	0.160390605138364	0.166905560437849	0.173751789761158	0.180933471643	0.188454600389323	0.196318106423983	0.204525013644074	0.21307368080945	0.221959166519317	0.231172746946656	0.240701603551302	0.250528685864057	0.260632743349658	0.270988511220589	0.281567028404066	0.292336061799916	0.30326060933338	0.314303454715997	0.325425748780513	0.336587595233293	0.347748622197173	0.358868524612135	0.369907566134705	0.380827032442259	0.391589630702617	0.40215983237494	0.412504158473327	0.422591407985595	0.432392831346865
46	0.0998710388177989	0.0963132111443114	0.0933602117553755	0.0909973185795035	0.0892079697338851	0.08797427560827	0.0872775298194937	0.0870987115994584	0.087418971262472	0.0882200891080595	0.089484896634135	0.0911976475215632	0.0933443248236258	0.0959128705003463	0.0988933242086237	0.102277860351796	0.106060715930865	0.110238006664489	0.114807434882889	0.119767899369572	0.125119023976405	0.130860627741543	0.136992163691293	0.143512155942546	0.150417664816372	0.157703807395615	0.165363356579659	0.173386435728948	0.181760319131642	0.190469341495923	0.19949491314561	0.208815632102067	0.218407480106958	0.228244087009697	0.238297046760724	0.24853626832995	0.25893034593858	0.26944693474975	0.280053120317843	0.290715772396642	0.30140187595695	0.312078834329149	0.322714741184688	0.333278619568009	0.343740627386839	0.35407222968682	0.364246338712348	0.37423742323056	0.384021588911049
47	0.0892314136651164	0.0850491986883628	0.0814051080202716	0.0782889890778486	0.0756894562671742	0.0735943421408597	0.0719911316038086	0.0708673688602564	0.0702110267015333	0.0700108278239167	0.0702565082828192	0.0709390140802973	0.0720506233735888	0.0735849889617507	0.0755370985614007	0.0779031538352067	0.0806803730031628	0.0838667258706666	0.0874606139069137	0.0914605112346323	0.0958645847050942	0.100670312364539	0.105874119423087	0.111471049313601	0.117454484722473	0.123815929860857	0.130544861083775	0.137628648651337	0.145052548338061	0.152799758046842	0.160851531793469	0.169187341509228	0.177785076074182	0.186621266767992	0.19567132877445	0.204909809332914	0.214310634419735	0.223847347302312	0.233493333800317	0.243222030507022	0.253007113496672	0.262822666129966	0.272643325453014	0.282444407369302	0.292202011265887	0.301893105118895	0.311495592317238	0.320988361555452	0.330351321182432
48	0.0876696422384308	0.0832914411919013	0.0793793169337081	0.0759266923089753	0.0729262055288631	0.0703700671410592	0.0682503889189572	0.0665594757332248	0.0652900723175184	0.0644355580019848	0.0639900839963179	0.0639486496648112	0.0643071164193528	0.0650621602904442	0.0662111668056221	0.0677520743560948	0.0696831745882551	0.0720028803330361	0.074709473014744	0.0778008422319367	0.0812742302025729	0.0851259930086754	0.089351389127428	0.0939444037245504	0.0988976147881323	0.104202104598831	0.109847417469507	0.115821562327883	0.122111056706023	0.128701007138331	0.135575219901807	0.142716335456597	0.150105979819566	0.157724926358327	0.165553262041243	0.173570552928527	0.18175600455366	0.190088613746379	0.198547309327237	0.207111079914003	0.215759087792543	0.224470768404017	0.233225915482012	0.242004752242178	0.250787989293242	0.259556870115654	0.268293205057721	0.276979394844183	0.285598444592955
49	0.105741128348898	0.101574060989392	0.0977930420088028	0.0943938545913873	0.0913718535082487	0.0887222264378944	0.0864402237683772	0.0845213510560355	0.0829615195559948	0.0817571516695438	0.0809052397398398	0.0804033583194891	0.0802496317640333	0.0804426606930253	0.0809814124157129	0.0818650817509919	0.0830929296988628	0.0846641080773831	0.0865774784836474	0.0888314337576777	0.0914237295438556	0.0943513326051347	0.097610291325264	0.101195632425506	0.105101286424986	0.109320042886648	0.113843535102796	0.118662252657546	0.123765579309652	0.129141852896843	0.134778443479234	0.140661845702805	0.14677778134802	0.153111308196937	0.15964693166305	0.16636871603886	0.173260392686516	0.180305462991202	0.187487294385963	0.194789208217815	0.202194558642575	0.209686802100081	0.217249557228074	0.224866655321617	0.232522181638443	0.24020050799407	0.247886317190133	0.255564619882072	0.263220764524954
50	0.146333579306817	0.142575100776955	0.139155723552666	0.136072403063211	0.133321819323583	0.130900566145033	0.12880531045659	0.127032918599956	0.125580547646476	0.124445701024057	0.123626248991838	0.123120415713518	0.122926735806873	0.123043984237523	0.123471084234307	0.124206998494172	0.125250609290543	0.126600593188326	0.128255295904643	0.130212612455392	0.132469877126475	0.135023767048433	0.137870222285296	0.141004384426807	0.144420554750748	0.148112172147065	0.152071810207883	0.156291192217486	0.160761222243048	0.165472030138764	0.170413028031585	0.175572975746441	0.18094005263686	0.186501933393581	0.19224586558735	0.1981587469407	0.20422720059654	0.210437646940416	0.216776370822986	0.223229583307225	0.229783477322274	0.23642427683648	0.243138279362733	0.249911891778498	0.256731659581401	0.263584289810811	0.270456667949161	0.277335869177102	0.28420916439738
51	0.210974950127108	0.207978108627334	0.205289362349625	0.20290513448048	0.200821603829086	0.199034849522832	0.197540970829177	0.196336180641671	0.195416872085273	0.194779658590972	0.194421388632351	0.19433913707862	0.194530175773686	0.194991926476888	0.195721899681683	0.196717623053825	0.197976563298086	0.199496045177801	0.201273171187139	0.203304745031376	0.205587201630115	0.208116545849881	0.210888301625344	0.213897472570954	0.217138514643716	0.220605320915626	0.224291218069273	0.228188973854778	0.232290814448233	0.236588450433446	0.241073109988031	0.245735577786128	0.250566238124906	0.255555120830481	0.260691948590082	0.265966184480247	0.271367078605139	0.276883712915335	0.282505043437618	0.288219939303732	0.294017218115602	0.299885677322636	0.305814121410692	0.311791384811284	0.317806350532808	0.323847964593822	0.329905246402296	0.335967295275919	0.342023293338319
52	0.318424096192117	0.316788916352138	0.315412735413204	0.314289171283303	0.313411643158073	0.312773501161923	0.312368137578594	0.312189078787975	0.312230057622396	0.312485066415153	0.312948391522137	0.313614630541781	0.314478693829174	0.315535792190241	0.31678141284749	0.318211285889411	0.319821343454008	0.321607673858683	0.323566472782275	0.32569399344075	0.327986497487986	0.330440208129661	0.333051266674588	0.335815693475893	0.338729353945587	0.341787930069837	0.344986897616577	0.348321509017812	0.351786781729984	0.355377491729253	0.359088171684715	0.362913113270479	0.366846373025011	0.370881781140096	0.375012952558763	0.379233299777674	0.383536046780953	0.387914243575629	0.392360780850144	0.396868404334024	0.401429728495863	0.406037249276441	0.410683355612078	0.415360339559259	0.420060404884001	0.424775674028094	0.429498193408812	0.434219937049083	0.43893280857156
53	0.46676598479203	0.466680250078296	0.466779904222553	0.467055551441747	0.467497789277823	0.468097328946707	0.468845100687171	0.46973234342891	0.470750678515569	0.471892167603385	0.473149355201644	0.474515296621282	0.47598357234859	0.47754829005972	0.479204075638118	0.480946054652247	0.482769825797791	0.484671427810773	0.486647301320904	0.488694247043513	0.490809381609999	0.492990092217112	0.495233991140916	0.497538871017822	0.499902661648307	0.502323388933278	0.504799136413025	0.507328009747189	0.509908104353914	0.512537476318997	0.51521411659237	0.517935928410161	0.520700707815674	0.523506127101448	0.526349720956131	0.52922887507325	0.532140816962733	0.535082608698954	0.538051141339826	0.541043130758745	0.544055114643733	0.547083450434971	0.55012431399192	0.553173698803665	0.556227415580225	0.559281092087756	0.562330173116448	0.565369920496034	0.568395413100012
[truncated: 70 more columns]
