# Supplementary material for: Reconstructing spruce budworm outbreak severity: a comparison of paleoecological and tree-ring signals
Source: PLoS One. 2025 Aug 12;20(8):e0329406. doi: 10.1371/journal.pone.0329406 (PMC12342301; doi:10.1371/journal.pone.0329406)
Supplement: S9 Dataset — (ZIP) [file pone.0329406.s009.zip › Buire wavelet data/Coherence_Lepidopteran_scales_GSI/coherence_wavelet_significance.txt]

V1	V2	V3	V4	V5	V6	V7	V8	V9	V10	V11	V12	V13	V14	V15	V16	V17	V18	V19	V20	V21	V22	V23	V24	V25	V26	V27	V28	V29	V30	V31	V32	V33	V34	V35	V36	V37	V38	V39	V40	V41	V42	V43	V44	V45	V46	V47	V48	V49	V50
1	0.970493478504436	0.95985734247132	0.939877155861347	0.913647952343204	0.880921085864107	0.857987361651078	0.840012828701245	0.83214612081139	0.826656254160728	0.841104180045745	0.854608487615788	0.853276129280741	0.848281345824862	0.837059413961197	0.84265732160357	0.856296183007829	0.867891311237303	0.862141830644507	0.855631588972438	0.84378468543977	0.848671440947561	0.851562496277637	0.844182796941654	0.840578958391457	0.843464845575168	0.853521861048674	0.85254024499522	0.84451217323098	0.853261587789814	0.854429718243548	0.852270206664023	0.861398611362814	0.860923079613454	0.852522874653117	0.855237515704125	0.869917753207892	0.868675243016743	0.875151918258585	0.860738829744675	0.853839879611524	0.851726731457631	0.847736933324112	0.853118537966791	0.859130908995266	0.866118670281568	0.84560111736568	0.846908923058161	0.851062936493679	0.853072257364599
2	0.962579154144113	0.947065413188803	0.92845413182829	0.894228013749615	0.85999915125757	0.830386220561073	0.80509947839254	0.794447771634907	0.812287886068746	0.812632262094077	0.832974035027032	0.82661722191163	0.811045839251145	0.803949997115029	0.813832096408714	0.831291434778423	0.833919286401438	0.828705033115979	0.822623314167018	0.813479863411801	0.810984379843857	0.815475165827637	0.813692848114685	0.819460758396035	0.805657432154012	0.818436475958324	0.818058352308735	0.810427598699452	0.823863167203239	0.819891194789219	0.825061914369174	0.820812504301627	0.825414271020423	0.823366225352567	0.834901309268748	0.841662495427767	0.845969760341107	0.843480475789015	0.841328702811804	0.82467237414266	0.83723209722208	0.822892143948251	0.829640367981121	0.828934779498799	0.838879037229749	0.832196476143479	0.826156650480007	0.823243024158695	0.819149487152099
3	0.949278399523397	0.931161626802394	0.90385203557085	0.877793372885436	0.842330511014972	0.804213461500455	0.785130934813949	0.776963624441723	0.775502241462702	0.776408250858233	0.790221482162438	0.793068905568087	0.77851184343686	0.786290757711075	0.784502983276442	0.79698252335176	0.8021095185523	0.805314950055552	0.798792631152457	0.778713133056379	0.769016172368155	0.777512042050008	0.775397552792079	0.78166380706024	0.786692226349161	0.781179476770593	0.789479721708672	0.78175568298772	0.790597242927452	0.797426706728652	0.795073831808936	0.79357468557743	0.788917455185059	0.806013390190214	0.810159868441979	0.806796090996565	0.813281500202484	0.814825338032744	0.816863314830888	0.802804952408203	0.808818088771988	0.795702981082682	0.807574114561387	0.797585239939451	0.815334680316208	0.818816097951437	0.808631265541069	0.788944954110919	0.785388913413214
4	0.93930284639464	0.917873965497865	0.882988200907	0.851993862201432	0.819577808003902	0.775592721639449	0.752701888326671	0.753516486467868	0.7517383000797	0.76032798559185	0.750117402530434	0.748491219484331	0.747168063784445	0.757858424161038	0.751440983489416	0.754970750405062	0.77314009820941	0.776234916543956	0.763086293990218	0.756435991486375	0.732267127195203	0.737483380152285	0.749344714828079	0.752911876742724	0.756704762030026	0.758487206961435	0.752866675244333	0.761236488741606	0.768876258183042	0.773075787142185	0.763866234638323	0.76442923941274	0.760310372442338	0.760742875865911	0.77544946667428	0.777500378778826	0.781987677440609	0.782477562424693	0.784117026856162	0.772120995230053	0.771054453878581	0.769686951992714	0.766322648943671	0.774254434064385	0.78268822450211	0.791834070274127	0.779311633635091	0.762399424005178	0.753443406864029
5	0.929580414364602	0.907207609971963	0.869317908132371	0.830916469428844	0.785430868215685	0.738946851151051	0.717720626834642	0.718823091769918	0.721359979731893	0.724303073248731	0.720494140938023	0.719910745110073	0.717303902639783	0.72813760512333	0.727472954549882	0.729459147287612	0.745926251325558	0.743648369330449	0.735180560239232	0.722747584837136	0.711506199987786	0.716081050511243	0.722451079066677	0.711933278297404	0.725976862639878	0.736528271340683	0.729394546776258	0.737714169923919	0.737893883558459	0.751383998815307	0.738418310812365	0.727023394547149	0.727830509206338	0.731675832019507	0.739814865710165	0.746441887405675	0.750121500666786	0.761518671870519	0.760721526457408	0.740538060192196	0.737992883999031	0.733582123740649	0.741439917772028	0.744952350249739	0.752107926383024	0.763015347266921	0.750547868898619	0.739774711925337	0.725407680379919
6	0.91952249856977	0.897438202049034	0.86075796917878	0.809463379866494	0.7651677875375	0.717506879402191	0.728951536343974	0.703020508033842	0.702143039784424	0.717475515995093	0.704852295593086	0.703331691688922	0.70683518807247	0.713174747335021	0.709858935689462	0.705456476775318	0.717323270868171	0.719770105051363	0.70602548722662	0.702663125478809	0.695416264021358	0.698678965376896	0.700783637780696	0.699867705637691	0.713339824757255	0.729717398584924	0.740938016871829	0.72645675099535	0.717463725102067	0.726011358559562	0.714595047204928	0.70377521640516	0.700147282800618	0.701578521012511	0.706990737809469	0.715170392026171	0.721710146419925	0.734694366851111	0.739488830291672	0.731181055514413	0.718098413116901	0.729697133356112	0.729304878207528	0.728827857657762	0.726804697644138	0.73382360071208	0.723493257911054	0.721687198952844	0.708659761405338
7	0.903509149305897	0.884759042358776	0.839563720798216	0.805682716749607	0.761305810870053	0.723222250596281	0.699603387206959	0.674185743267692	0.673319992049791	0.69110931347185	0.708141428033279	0.689125327230559	0.697103239461045	0.704762962191712	0.711700215651248	0.705844136984486	0.699589778861802	0.707773157099711	0.706441564642357	0.693269314285129	0.690313025574799	0.684533323055048	0.684878304978048	0.700913593757171	0.714240980686586	0.721341294270526	0.723165785729259	0.708246323469863	0.723963302649883	0.719518425594386	0.711585346492622	0.708642088286517	0.698938366166281	0.691243495230099	0.683125552803051	0.704267626470389	0.711148535431359	0.729196712637834	0.724461749614119	0.720537572992127	0.715402803105949	0.725498071295189	0.728986226306697	0.721754104994468	0.706745159603799	0.698195819994145	0.706799463363945	0.705279255678197	0.705851633906522
8	0.893882340143904	0.873415596286059	0.842887047859838	0.804935680380822	0.76733753563447	0.733831862981585	0.695674286681762	0.675826333186809	0.666861922918836	0.674655857877911	0.690643818582219	0.691957859259808	0.685477620280152	0.696429502555977	0.708588886892195	0.701965554055886	0.690737950607002	0.697071789917377	0.696325770837811	0.690691506523311	0.691578326255752	0.68285017106344	0.695999046610985	0.688835892583006	0.710192736770697	0.717360277108662	0.711131343601415	0.706296616769146	0.706338201190929	0.716914389302896	0.706081560524221	0.706084149473639	0.703568556064904	0.69376394530822	0.695464420821872	0.711744664568079	0.714950494930894	0.719101198372031	0.718241391866165	0.712218954968699	0.716117751019522	0.730210164037696	0.734249985529041	0.7145899411123	0.701621824576037	0.70245147365966	0.702296377423155	0.706445822551403	0.708565508757992
9	0.887329788224147	0.86920787334443	0.842379197565852	0.805131263211971	0.777647915834957	0.74145382509195	0.700785044275832	0.696296090832008	0.673454828047435	0.663632999646774	0.675988336653747	0.675472679337585	0.683351469721036	0.694379189555509	0.699143735085256	0.69125937542035	0.68658783076283	0.692330002231497	0.700157437428249	0.697243513865306	0.692735222561738	0.691073470551099	0.695712491105735	0.699792497325019	0.709292017083126	0.709956065686183	0.71180226711009	0.704575392822752	0.717867540321539	0.702859509059078	0.698063094870518	0.695499829875868	0.698839318731302	0.704565062917309	0.716486186421955	0.718406827906075	0.72201924586546	0.716848311653665	0.71918989056593	0.719791929950274	0.721156594828907	0.730153237858476	0.728241387086056	0.718195407854054	0.710880391417014	0.702242502499161	0.710098764337163	0.717302912073775	0.722107096657017
10	0.878081413727638	0.868703875266787	0.8472206253303	0.81751887411004	0.779538292984618	0.743034576620869	0.711407477737783	0.689578801924189	0.678579687187436	0.681537848862261	0.687727833074634	0.679043598579068	0.678318624888523	0.683693414351899	0.689530763421647	0.694780047874652	0.690840533498778	0.697386681675106	0.70185880160431	0.70600160505224	0.7150572935966	0.710469138347565	0.719502856546329	0.715267259136937	0.720595075872943	0.72187387957709	0.724640255651554	0.734950248802215	0.727221425128847	0.704263624559341	0.698613994272518	0.693255180116996	0.697163006995043	0.708427279794943	0.709827304062393	0.720696188976129	0.727373131959579	0.73286782043127	0.72060889486801	0.728593635857474	0.725557989147307	0.729085392623843	0.718461963020513	0.717993234278033	0.722736798448136	0.716301097369167	0.719505533238616	0.726325787020065	0.726491159251073
11	0.863672777681233	0.858371792611207	0.846523934749809	0.819749481833394	0.792702619641875	0.757691222643944	0.724545264093523	0.698893426896765	0.688511569609004	0.694659789171231	0.682817747534332	0.675554210847451	0.677168998981263	0.683323085208053	0.693118450999066	0.695213627547397	0.700400786016987	0.705400470272553	0.713480226560383	0.708465282027363	0.71948429955175	0.722279712311354	0.730990000940939	0.733920504856361	0.736445675733423	0.733123506394903	0.730926987859396	0.713247579391629	0.727106704962394	0.725369642797711	0.721386452120801	0.714099396538935	0.703876139454859	0.716843293920637	0.727302837842487	0.731993026552107	0.734817377837884	0.743289643995116	0.726888195329771	0.716054353644765	0.717321132358235	0.730312273412981	0.728607352390187	0.735310077615249	0.737246779783026	0.73008998140936	0.726657696769416	0.715418541209197	0.72192106254225
12	0.851847026029055	0.852072999312334	0.840245672149337	0.816467730343429	0.78882697781683	0.750371462064069	0.732196055226733	0.715242309197323	0.690701548088079	0.681561081414897	0.684610246517124	0.68660067890173	0.682240389706533	0.686759623188229	0.690219898537475	0.689014125721418	0.702781622191124	0.7088389816487	0.709288927771788	0.700235926826105	0.710806131096667	0.71750935047509	0.728635595374468	0.733711449772569	0.72361840807105	0.733386350585258	0.721663932816354	0.713476262884464	0.716030753172752	0.727814103452484	0.715508378337283	0.711330706116752	0.707129811033205	0.70541345614199	0.728932245929655	0.730870973878748	0.732916441821448	0.729667607705027	0.726939566232281	0.727451739482048	0.725553733490328	0.739164038767007	0.740958419100699	0.744963150977689	0.736910295622964	0.73038385457281	0.732682846243337	0.733262748946665	0.737114293461243
13	0.842798511103466	0.842734069873402	0.835701199123555	0.816564621184335	0.793433295201135	0.766466733734238	0.741877849887263	0.727752688918706	0.700487310336973	0.683410027541871	0.690269644096753	0.698180658458098	0.699910595414759	0.701150243629603	0.698218343195898	0.694062853167452	0.696741222341006	0.69610891443338	0.69594309426227	0.694677564301492	0.702758219347804	0.712162492275929	0.714541882258857	0.717342109601759	0.723300225387042	0.726055067622414	0.731157429068817	0.731422509873585	0.733311530066913	0.736097515851653	0.719871363767267	0.72105728166186	0.717489407647167	0.713415835961372	0.72098913301451	0.731296117571536	0.717394649137364	0.727426886387872	0.737293159479352	0.746655481728707	0.740964554857278	0.741560672971389	0.739785265445922	0.735919170177535	0.741034872479045	0.734338221027654	0.739958706514375	0.729729273590878	0.715952473706984
14	0.8370101225667	0.845467647138244	0.83935006704451	0.82045016055762	0.795959569960358	0.770880463413801	0.746466663084831	0.724859625760438	0.710542837583356	0.697803443152319	0.694362268874757	0.682808681821951	0.701788008517883	0.705645916314285	0.699467520012073	0.709998076974159	0.703978209199646	0.701632508864626	0.701647764310544	0.707111273903725	0.707804461729096	0.704725835694089	0.703095334349199	0.710715909473262	0.712353904987675	0.717650942789528	0.72563516563168	0.73725942026946	0.737059304696699	0.734377530688961	0.73370855047729	0.717018475550643	0.715407559801042	0.716524905709372	0.724403018176632	0.723021885055294	0.732037398479708	0.725836827227736	0.721864596185605	0.734452678990434	0.724862023606954	0.727749568139593	0.72855167194118	0.726032748725482	0.734553740844005	0.734411181460964	0.725393264952405	0.72850687149139	0.717937627573659
15	0.82673454296596	0.830431506653282	0.833247084446263	0.820927791167898	0.804640117416647	0.785689751185497	0.753265973901216	0.736755155163767	0.724731849829939	0.714077777602151	0.705603317555151	0.708194658828423	0.712176623487614	0.702519460964677	0.717704138594213	0.726080685441424	0.715224417353366	0.712058463192664	0.705479408972097	0.717895794416084	0.713593281600652	0.71193732188364	0.70830745804462	0.716271620710831	0.713654541323457	0.721595326212802	0.72108463418547	0.730553369971595	0.735452912652909	0.735721570119339	0.727391254289054	0.725266041737086	0.721366142142378	0.726213806311993	0.724186038479508	0.730812931697783	0.726865206522253	0.732474679674028	0.722462779473056	0.717489894167222	0.72336653456003	0.722336528127596	0.715166188485037	0.726589996298082	0.723079837358505	0.725041036224138	0.729280616004431	0.716475861443133	0.717813206021372
16	0.819090431969583	0.826977758297293	0.829277834923028	0.818943456341104	0.806336798584502	0.789489752921419	0.769263427236733	0.75069398588273	0.741068762534883	0.727216071946915	0.715487946145664	0.701604344769875	0.70505141985359	0.711422887239688	0.706093277926559	0.701640653791221	0.70583354667918	0.695903300007296	0.705234943403046	0.710631736496604	0.709942596521421	0.710366286579295	0.708723520962649	0.704553704128271	0.695755668054769	0.698090006183181	0.702877901283114	0.706970179154039	0.713630936403575	0.734271198531549	0.737927703375509	0.734791990890706	0.735067464442042	0.725530520115484	0.733338397763422	0.735642416024292	0.734156742216643	0.735277631687491	0.723310992826251	0.723057450897957	0.708969648509482	0.719354176200885	0.718884467106713	0.724496573025325	0.721497914275716	0.716433125511626	0.709112811248564	0.713408158680945	0.709094522844024
17	0.808627492161346	0.817253709392681	0.817655063176604	0.806028344959948	0.793039828780501	0.78021901891477	0.764463342795273	0.74537405651965	0.742727852583809	0.729938978066213	0.724683105319017	0.712989093929115	0.695231058301277	0.698564139636665	0.705953130060264	0.697406608443609	0.700868488506216	0.687907672068386	0.697982622435036	0.69737028500826	0.698837904432205	0.693883488675833	0.697350982225485	0.702841509546905	0.704248979885915	0.69698670980607	0.709398968522578	0.710008637070231	0.716570473457579	0.721763143813624	0.722013760283595	0.720337953229938	0.72314738064388	0.719199450031052	0.732341379051135	0.743014109435692	0.74088925470003	0.735007968496535	0.733637512380491	0.728941453442101	0.717958843964267	0.714811190271681	0.706750986159449	0.715006632726794	0.71276629338163	0.713233382482571	0.697542547645273	0.705703799008885	0.71440477785213
18	0.788033699636312	0.796844465929606	0.80095172664955	0.794939037759409	0.786032886318032	0.780422397149539	0.769569864059606	0.756657654158376	0.745069618472152	0.737038027501562	0.723938666676413	0.703123559769138	0.699700092374036	0.700927905745069	0.694899021230897	0.693291170990657	0.682373404579989	0.686124444594303	0.692364603716448	0.693874347597314	0.693537126916048	0.690027726788435	0.692084439374004	0.696669290297044	0.688721591506518	0.696866709343587	0.703927136152589	0.70582659281764	0.711514153157128	0.709146708685758	0.703986547958752	0.710341569913516	0.714003476426629	0.716560735471696	0.725478790220136	0.726771124437686	0.740498659358714	0.736585630809509	0.732355938738878	0.729004336213438	0.723204678360278	0.716998418149402	0.705162367352498	0.710025271027188	0.71467221778835	0.711261490843423	0.703203191302355	0.711028659612442	0.715937308902467
19	0.766959114736047	0.782157826380408	0.781115166141069	0.778684683630139	0.776503999637441	0.764750214621041	0.759385606648237	0.75301982125716	0.732535246888358	0.725613772400062	0.720279284636145	0.696519129488664	0.69255543395773	0.682304610455797	0.679824983409056	0.680149388534543	0.684363050363483	0.678503910092924	0.678546508088615	0.680536325171731	0.689531627985858	0.696987463019178	0.69012492245874	0.692718202425838	0.691754583029953	0.70083676499858	0.702053966574853	0.707571138918763	0.707044551084782	0.70367934084483	0.712834936365328	0.718323967459324	0.7083294265838	0.711883912447027	0.725331917841911	0.724338926635953	0.733015023315212	0.732045698066524	0.727636850913488	0.730172594011604	0.723867507601008	0.710407697688315	0.709271396339403	0.709709548526854	0.714503306986451	0.713937505810246	0.717056710319831	0.71554060170171	0.719486239294222
20	0.745876637686255	0.769259994303112	0.770109032634384	0.767584957605445	0.771137089279992	0.764083341361088	0.758213168715283	0.747102842546099	0.740191436297256	0.731504188061821	0.714627858035473	0.699457743222273	0.694748231199845	0.693444769811951	0.688951990266196	0.678962250630174	0.675125322122932	0.677421916079149	0.674997621922753	0.681412057583762	0.683609486971653	0.677893513477917	0.688244560994289	0.689177310900589	0.684933946055338	0.687284352850558	0.690806471794697	0.695670308514631	0.701828137754125	0.707886933767382	0.698072380389989	0.698180219096603	0.702688534401617	0.707152720928884	0.717914162632517	0.726181789703403	0.723297878371013	0.728662570741668	0.725843598647123	0.725178413537681	0.728727299551792	0.723346932399021	0.715488192656731	0.706628865876918	0.701940827726363	0.695026724625711	0.70122814009115	0.713273641071205	0.711174248625934
21	0.751723263172473	0.758742505885989	0.771092688007187	0.771525595595836	0.7732620984233	0.775424992759626	0.768934726753834	0.758450815075082	0.749426270588888	0.73578322257425	0.728910877964878	0.710598032350922	0.710473914365097	0.697182625509884	0.685871886492973	0.673526999953346	0.669507709263367	0.677155497622016	0.682226670609586	0.679317613382467	0.684402326557515	0.691240765025169	0.688962001861671	0.694906610171425	0.692644243235294	0.691967259956113	0.695443431059251	0.702201693545772	0.706690105679528	0.712430011737032	0.706476672438476	0.71010095931698	0.705760655729757	0.70899859224143	0.719674630764552	0.720809077538229	0.721495824858305	0.726083347585629	0.726980929275337	0.731374816187825	0.730860645561407	0.730614361748153	0.728683516534102	0.728418177894339	0.722458445502562	0.72306289348345	0.721878747574478	0.731273224476196	0.730001833105918
22	0.755604238260415	0.764589448237847	0.77449421970362	0.771976163733628	0.767944295438618	0.767466544632269	0.770969831992427	0.773331589862838	0.76300257111089	0.752632569952037	0.742673277289583	0.731098866970455	0.717920639028043	0.706411238748045	0.698324894059764	0.701499190909511	0.682954463888295	0.69347863862071	0.685949388988779	0.69058188865189	0.685465441351737	0.697544497687828	0.699029814390115	0.694810753434228	0.704857511936685	0.713418379176954	0.70975326847029	0.709963245822678	0.710269823868518	0.719065603887673	0.713892721457728	0.715677566746625	0.708963319428395	0.717903496275982	0.719092404387296	0.722959321018739	0.732431230070027	0.732963958889911	0.738132605593908	0.733374182974524	0.725070634813299	0.724815406189241	0.727847359184027	0.727830687116418	0.723289748632243	0.726601431975009	0.722918540277536	0.722961090647344	0.725750549456377
23	0.74430069969947	0.75411175488359	0.767480162158224	0.763091757685199	0.764872977592165	0.765035227242904	0.767998808383752	0.761823774590907	0.75394779151385	0.745214435124983	0.7371354979971	0.736055611521601	0.720692619705011	0.709514912960383	0.703746225178673	0.694144743697275	0.694806279789279	0.695949305394479	0.700114079608099	0.691813407904021	0.681641423455676	0.685415711897621	0.682143346412033	0.690969816937619	0.691128515707655	0.701303409118577	0.71058698176254	0.706304435958018	0.715695891654249	0.714411622057552	0.71594915163131	0.710506042981148	0.722728638204251	0.713383333691648	0.722270609550605	0.728701326644896	0.732227629077953	0.733409750420581	0.736150424000481	0.733053631794967	0.729934616233333	0.721135130774159	0.720447612130416	0.719980378255897	0.720528285718499	0.726821185158765	0.730615662518914	0.729785426534832	0.725255739584805
24	0.729772787395763	0.738014936626172	0.742518404430246	0.749034362846019	0.750543657786741	0.749339220623871	0.752846880732612	0.749853936399426	0.752994274055256	0.742218745033791	0.73175254408889	0.728495692624675	0.723576145713512	0.71762219840954	0.715333891611807	0.713588660114151	0.707659995056531	0.709074841944126	0.711212844922439	0.703899628771365	0.695408359221163	0.694665588888992	0.689609290013718	0.693883742781135	0.698355778241513	0.705140530131941	0.701651657058038	0.69815438162404	0.697927467079718	0.703481153441467	0.703086623620081	0.712846056442958	0.719812840742144	0.722178250502665	0.721434971718704	0.713836135428032	0.720531325700756	0.713430404195745	0.707659444679355	0.701593218873749	0.707146978939266	0.715386973180715	0.719285523806597	0.719080161182269	0.718831732224888	0.715909765853559	0.710925092558384	0.711359849422099	0.716126016140827
25	0.706913920262868	0.715531244294104	0.728409530986148	0.74819396650871	0.755113896398268	0.755403514067432	0.75024999013906	0.742668842987115	0.744588642452273	0.743926714607501	0.733643123717099	0.726168486933234	0.713125455684825	0.707871598620052	0.70770628746186	0.717206886987571	0.707526175023945	0.709391635354139	0.718257064728107	0.706802003935195	0.70355421404456	0.702121245453673	0.690687320904496	0.699269439752809	0.699724636763378	0.694397969969864	0.690813902749307	0.69277091778166	0.697267731390203	0.703264174466087	0.702435668850075	0.708853481398331	0.711260389340174	0.702654515628741	0.705866355872414	0.708534050932987	0.701140357128731	0.700937880001714	0.702663813403169	0.708115752441474	0.713884094510947	0.712130909396667	0.720060140224048	0.717997608552078	0.717588829306975	0.714846975758762	0.715813399280415	0.718406366676629	0.718936025862849
26	0.694580037576775	0.711299233045519	0.716818559426968	0.737385511258375	0.744488212502536	0.752031794209091	0.754937028342265	0.753376292366017	0.749204754912213	0.735271756061367	0.728291142097189	0.723736538115693	0.723956137361063	0.724481966294557	0.724312229419894	0.718447920191234	0.704057009081602	0.700956765153786	0.695695669369089	0.696801829837563	0.696048972634607	0.693014936112595	0.698060858823131	0.69535368489255	0.699795285072954	0.708756443131672	0.701754517166045	0.70364790395526	0.699144292274463	0.706359840536028	0.703105624240447	0.700680321067527	0.704037628851999	0.698766289006927	0.694230661489186	0.704582493690625	0.70842382333582	0.713265571722018	0.711169809283301	0.719273343925477	0.719608114430406	0.725199080980616	0.722809685215224	0.723943634540498	0.728292602482693	0.730454101845408	0.726193171752857	0.729959921820908	0.732642964952144
27	0.687256150432197	0.704293204532866	0.711278350429916	0.717316725562097	0.728308612836619	0.735124078074376	0.741390481212777	0.747311364221009	0.744046188597164	0.737372075791012	0.736798718182947	0.737215622926929	0.728128655167964	0.728800425406978	0.726419299652225	0.722683711980608	0.713604032652015	0.707201012945452	0.71115474548187	0.720651332090416	0.714714691389541	0.713809727783483	0.707508849420095	0.699915811711864	0.703475641235627	0.706478174280467	0.707702543448052	0.708770671382768	0.703373830868636	0.70542199321808	0.706366820645148	0.713074763758274	0.712156244424033	0.71101897066644	0.707840591422248	0.703433715585578	0.711324712755383	0.713897029871823	0.716649907294455	0.729666340118093	0.73171917975089	0.738978293925713	0.737067871205155	0.746908663059829	0.741388906471894	0.735766046130172	0.743361285319814	0.738811357132263	0.73581247912925
28	0.683512087018991	0.68774916324963	0.697251800769195	0.704141659955513	0.7136635944117	0.717532438386844	0.725020692841209	0.732656065379957	0.738491227596946	0.734608503798265	0.735258230025569	0.735150125620326	0.738363585644237	0.738122124905172	0.733629370933729	0.722305675900602	0.717218323254693	0.712453443287054	0.712987072068238	0.709032167927123	0.710821334505436	0.71213682312793	0.704631252434934	0.704465895618803	0.699210035537624	0.705292675355682	0.70084676673362	0.695441534817565	0.700409894509749	0.703403945016324	0.702141503744624	0.698121766950059	0.700065732520288	0.699061388385898	0.702077464590437	0.702230869783161	0.709824942925259	0.712189266490567	0.715891969538723	0.71846386890617	0.716557784879045	0.720072891679226	0.723421418438975	0.724994023011872	0.720687268552828	0.723482897390494	0.725309551535926	0.728640197299767	0.723350917468659
29	0.662361889906475	0.667007433940252	0.674184276743803	0.688464520687029	0.698196768311346	0.708716103774382	0.719231710682423	0.730920850125779	0.735855355428048	0.73805955030907	0.73785970733671	0.732740183845326	0.731421025931933	0.732369649942508	0.722671655541244	0.717351892683768	0.720220742679658	0.714000458409136	0.707364779998199	0.710003056201636	0.703878778832175	0.702640806180553	0.700185770174165	0.702490029258049	0.697395773498892	0.694851189105467	0.693408690241683	0.699476346289269	0.704507057028062	0.702728626724243	0.703078309079993	0.705597894858699	0.703394566176414	0.707378753147611	0.708265327752491	0.706217403630869	0.704838886177162	0.708697950490995	0.714244175985488	0.71775236772517	0.722149859487759	0.719236286629858	0.71252093159023	0.713684337020232	0.714889551395792	0.714672082811557	0.717812994797479	0.716713737396342	0.715700954645148
30	0.650773263426635	0.658280470486544	0.668724455287492	0.682733941000679	0.692403209870071	0.699620147705287	0.713369438036605	0.717236546715019	0.724824989197084	0.72409440416054	0.729415471746256	0.729361437153665	0.732103083923036	0.729344943785705	0.72292358866416	0.721641743605611	0.717438603851739	0.718255662540717	0.712481294589296	0.708410942514463	0.710041020568115	0.712524353847437	0.71069994421175	0.704192722036937	0.700589778298675	0.700335861497625	0.701289677308318	0.696816274917167	0.706765320753818	0.713256478078267	0.715878050200872	0.709751314920577	0.708084557603914	0.704017747014303	0.703757468731789	0.706822756991909	0.715079105771016	0.714444298318955	0.718861061637982	0.719959294913455	0.720349340464286	0.722551914416288	0.726987228075918	0.725317422402891	0.722048682723891	0.717886935256776	0.713686621548655	0.715167586720196	0.713984472070412
31	0.636260295579287	0.645296378280947	0.660981173803368	0.673344101472973	0.686479469569885	0.698559539715748	0.703895698256599	0.712090053948697	0.713959532710262	0.716867175431344	0.722077889023949	0.730879728025635	0.731182519681103	0.734624900632629	0.734057397724689	0.731525916473134	0.730474103737701	0.731222290645719	0.731160707078548	0.734751828185413	0.733602256206061	0.732275084043812	0.727630262182121	0.717564811772063	0.720790050770817	0.722138736966403	0.714671332473985	0.711798907125541	0.710614361993426	0.714671437484018	0.717357768237224	0.718410241861382	0.715954441274845	0.716502388345645	0.722113547704941	0.724319173811135	0.724817831500943	0.722032559414869	0.725831404745851	0.725601520368626	0.71934372745065	0.722239564733902	0.72320125848023	0.723813208733625	0.718029269358108	0.714498436887809	0.717484100629054	0.719457069517815	0.71640857213372
32	0.643177927457407	0.65874925125378	0.670531721384865	0.678018642562528	0.686725765159209	0.682321428059307	0.692309244773965	0.703997316055378	0.70383707459022	0.707966030913788	0.722901005798703	0.732832653234108	0.732259576183077	0.73614894603678	0.733798301790803	0.732739098045896	0.732679646075504	0.730465972786463	0.731725112227242	0.730183490778334	0.731720920624822	0.725306604615313	0.726935074151283	0.723840703125798	0.72977253781844	0.729487822710979	0.727220826854376	0.723937028945857	0.720331000694164	0.726093856851234	0.726137184093452	0.725965701843703	0.732583740264267	0.730123404725712	0.725150057185138	0.721026994435625	0.724269964419955	0.719666530578072	0.717073630254399	0.712223418540659	0.718955164943371	0.720080697207841	0.721970639458708	0.72583704334186	0.719134535670831	0.720576686678316	0.71234616828984	0.714848544978411	0.719210468298638
33	0.638707425685541	0.642812803657795	0.657840173014823	0.662703533695371	0.672351309120796	0.682669679382929	0.683270050927923	0.690419161331957	0.69301245979787	0.697690136185912	0.700261697728075	0.705199389694097	0.711434598361645	0.714525708925656	0.717873285334868	0.719560161865995	0.715631863124571	0.721366891548944	0.724353415780391	0.726539693016246	0.728863023487229	0.730905809951089	0.733916395805599	0.732660025258669	0.728232373022506	0.728701857838056	0.725220140838925	0.723937833262569	0.720975706373211	0.721791501828756	0.72941118970546	0.727055906307831	0.726847799608854	0.726655686632246	0.730696156938649	0.728773503951921	0.725082433239447	0.729984839170172	0.733985793527541	0.731213166837235	0.724443406676313	0.722548564993605	0.720859972500254	0.719582666969408	0.721399427622488	0.72285498395421	0.719803121861255	0.717890607940275	0.717905339703743
34	0.639301505471724	0.648215567637225	0.65038626726233	0.659823605554158	0.661839016132039	0.672443614145641	0.674867768978707	0.680381296361187	0.686101592366814	0.692791790153617	0.701848032376145	0.704175536492757	0.708621558542539	0.710953426155688	0.708972094610511	0.710815274122367	0.713319590222129	0.714550788047883	0.713308649771628	0.718185588148804	0.725165156076673	0.73094324198756	0.737438669814699	0.737119749347166	0.738028101507171	0.74123672465518	0.73819106165302	0.733050070120657	0.730900167736346	0.736934986620364	0.738685414083444	0.743794574657391	0.745886217181383	0.739249502839528	0.737567971980434	0.738338475291848	0.742008117680562	0.744215791275817	0.736724408474348	0.738920955140996	0.736966274227212	0.737056891889701	0.733333812103903	0.735098949219145	0.742540705055956	0.733196412131799	0.726818246768776	0.725013518201333	0.721775771261537
35	0.625671000935199	0.634810280096636	0.646160761403642	0.658884656447173	0.67076095075082	0.677900302261656	0.683139005482257	0.685712851619437	0.690481477610079	0.693816370973418	0.70468320972961	0.708641110968766	0.711345928453582	0.71339799437792	0.719098110106246	0.720313307815933	0.719610865645283	0.722796641557931	0.727562085808038	0.726012354749653	0.727950633779566	0.731396867703337	0.72845411952307	0.727669033829325	0.73255110373399	0.739082907998969	0.738624687552609	0.738624571576574	0.742225606158917	0.746166182052969	0.749447314004499	0.751906460620641	0.75546090141851	0.754497299449558	0.750685010979068	0.741990650363878	0.736970199271172	0.735409999856639	0.727295950515427	0.722927136479392	0.727535194428219	0.732819580954881	0.734297771958773	0.734318954262128	0.736381408218357	0.730704239310514	0.732098675330624	0.734253796369506	0.733686113104795
36	0.637095492811226	0.634089811336207	0.646796568648098	0.654231645970897	0.659640910254228	0.666807037386359	0.671356726672212	0.67068089993775	0.67833360310395	0.683947370801883	0.689636452048149	0.697765642575824	0.70206044696968	0.704869076741447	0.709728610983307	0.710773721751731	0.715267539343094	0.721846086338858	0.721226608460425	0.718740223389735	0.72355354294401	0.729314047735426	0.735470973504007	0.73969150465608	0.748377333949301	0.752343292384985	0.755620415896771	0.755414354099026	0.75335217778318	0.749287973289116	0.741888093835796	0.73750183203974	0.731359482927779	0.731992760695564	0.730130034759985	0.735334496484508	0.737135342808989	0.736716039946002	0.739725121047303	0.738246208748724	0.73593610361103	0.737131364252785	0.728504728573601	0.734374143093307	0.735514345950709	0.730378499888165	0.732951199427242	0.728512812441513	0.726920778326075
37	0.631610499571933	0.63733078800674	0.647276560839252	0.649408068389884	0.656778119156283	0.666691290097389	0.666571497076698	0.673900645635754	0.678632541357214	0.684186189632682	0.68956198900627	0.702260307289485	0.701848625652569	0.709134588955214	0.710445256152113	0.71315402259102	0.714336305679034	0.715840879894147	0.71965421327477	0.723440361263114	0.730555708101469	0.733200128823303	0.737193603052328	0.741712595976233	0.742328318346275	0.744274573541849	0.747026038293594	0.749290977678323	0.747442767297282	0.75134100238207	0.747314335429105	0.747528597228003	0.738123140551107	0.738742235349386	0.739469671755847	0.737141981484716	0.734524672187965	0.735004395150704	0.732774010462781	0.734050815016973	0.733514783376481	0.731208497839037	0.729617590627032	0.732371565453347	0.725553929863769	0.723612761711293	0.723600362683629	0.725787737950888	0.715065913755014
38	0.644293629923975	0.651780112015045	0.650915355777761	0.650399783339271	0.653615794308101	0.654022928345933	0.664884390472855	0.667891038909111	0.678907238177426	0.685097160776673	0.687494918082575	0.688615012147559	0.69716454946985	0.701344432943216	0.703738196164901	0.704971527195109	0.710607595315433	0.719313180896423	0.719187620246694	0.726951680912246	0.7338054039069	0.734810265500871	0.738367494720799	0.743879306646103	0.741770401826704	0.747746770277399	0.748614386000177	0.746965883522959	0.745410039754117	0.747821847936609	0.750352410469387	0.753219213014389	0.751371919165689	0.745524509895589	0.742274360313999	0.739803223534847	0.734169569714043	0.728264991120136	0.722451231169017	0.719613788606408	0.724507380152058	0.722550276085782	0.723214834858714	0.721696294625144	0.722091073058791	0.716251042793908	0.716769088118729	0.720152993675103	0.721862789184106
39	0.613716875617855	0.620863461075885	0.633360475882151	0.640752455459763	0.651118828674059	0.652986573488989	0.658584467245207	0.666011179762886	0.672586351289496	0.678145016967758	0.6855331659875	0.686435058574638	0.691130954949563	0.693839990278632	0.696209432871822	0.703697845467441	0.701248480377225	0.707710434520187	0.713990588222184	0.716348592738646	0.723222347384544	0.728342314138001	0.729891158560541	0.728815210860203	0.729455143886105	0.730604097458963	0.73310326714734	0.727335310862321	0.723993670709299	0.724730320674295	0.727711836214449	0.731398136306515	0.729401701694597	0.732256764177097	0.736773159308727	0.735751508414541	0.73147584329732	0.729981528019306	0.730116069083187	0.732239052290158	0.73440848490976	0.73606436289002	0.73085253751722	0.731486253122475	0.731481202498309	0.733064030431023	0.722493521720241	0.718350681207908	0.715850529963454
40	0.624316153002211	0.633355982195154	0.639530400676817	0.646270033483172	0.650303609872235	0.657804055700432	0.666790829743201	0.668005068776457	0.672427768670534	0.672852220705636	0.673642519742608	0.678458474479999	0.68264218706112	0.68519017762469	0.688248420291365	0.693634982263803	0.695150890535804	0.702104443410065	0.702650689966398	0.708901803099974	0.717060020399598	0.716284872438753	0.723383142881601	0.728729275626355	0.734564328433788	0.738704409274704	0.731985995184298	0.730319841470887	0.731943421644711	0.735998173673859	0.735947865815313	0.733495583764792	0.73384465858069	0.736328064950716	0.736552144383167	0.735874570402246	0.732261998571354	0.731419972296766	0.731894528198941	0.732012590665413	0.730864374901826	0.730619699884361	0.724756502488556	0.716132487764679	0.716110377999602	0.716580427494303	0.718058667237466	0.716058059438147	0.714421191724693
41	0.636783203132209	0.642758521134314	0.64072287240203	0.644207860135383	0.642088171066705	0.650795012968283	0.659028417854234	0.662938653201004	0.665781146799	0.669599060637806	0.673355580854071	0.682580669030394	0.690529821033567	0.693961910527708	0.697931886260866	0.703675451423348	0.710406779996259	0.711880845765064	0.719822640870079	0.725735723024867	0.725500437654787	0.725978186389898	0.724871613796453	0.727243744862423	0.727610029651723	0.731846557149707	0.732634889092285	0.730159714406591	0.732010071151799	0.733229012370428	0.734299942532545	0.735417867018623	0.735792214461547	0.735832493580478	0.736747259098303	0.734718629535615	0.737380507648619	0.737913899484087	0.733900212770928	0.731170515857143	0.729795831410487	0.728208603519111	0.728360670996232	0.724023957418399	0.719245866071186	0.717562416950621	0.7135631889735	0.716707763922334	0.715275577029079
42	0.625012391392634	0.630257807702168	0.625551316915405	0.631487491642334	0.636514971721501	0.646897136883915	0.655730085747765	0.664441199059876	0.66843831753147	0.674631555017991	0.68345983246542	0.68836100633972	0.688980093349118	0.697142337338048	0.702192438371771	0.699886277383261	0.699954959835735	0.699052749923218	0.706660282802141	0.709267570390073	0.71207852042456	0.71682182973313	0.720025412908352	0.723205040112232	0.726283660755576	0.730840150287229	0.732467052172315	0.732792236222432	0.732821511391471	0.732492940445645	0.734150455402358	0.734326398553929	0.736643171453495	0.738784764912496	0.741020406692264	0.744319337586366	0.746578759419803	0.741348317391166	0.741135388067959	0.73769978283964	0.733157791679082	0.73609219183808	0.729848618243563	0.730259253286003	0.734534261707916	0.73507352622832	0.736798976683031	0.732468144009527	0.727547565808377
43	0.640533800606735	0.64445917597662	0.648824576589976	0.651367600199737	0.650814863414276	0.652404462233867	0.6604355121151	0.664570796290975	0.668005962428764	0.668021504021356	0.67090343696701	0.679534959239524	0.684198289338145	0.692617799290147	0.69665840536581	0.699251692050886	0.703231333894429	0.706707252266046	0.711447116238457	0.713150013663261	0.712184374106789	0.718317131595818	0.720374633651921	0.726687239329193	0.724330866273221	0.72709413689029	0.731296840437036	0.731632236061222	0.731259038880134	0.732699306433108	0.729535030668121	0.728667878326256	0.728063488142649	0.728643891085884	0.735245471491359	0.739623886653748	0.742493742028599	0.741816716826773	0.740368144517072	0.741326237003932	0.742322491290697	0.741217032912346	0.742045169718657	0.744355981120987	0.743841641824157	0.746210836607708	0.743700029263043	0.743690854713693	0.739710330759267
44	0.654475514305501	0.65497936300631	0.652408248858145	0.654247853615361	0.659942542897723	0.662280650021217	0.659721090667502	0.660691765847606	0.667255604903177	0.675092747785977	0.682717345675394	0.681339526738299	0.678986329438543	0.683369665547997	0.687861138155951	0.694014890982077	0.695699761898978	0.698931771733402	0.701834349721445	0.700481892953606	0.702939803672312	0.707892792004928	0.709872898909558	0.71268569661577	0.715462641158282	0.715373047671084	0.718255388920911	0.715290224025222	0.714108288803918	0.718606328937553	0.720841874475346	0.725312765236426	0.725542145940686	0.728673524836148	0.730882571778216	0.733645362120935	0.736121192784897	0.737388645967127	0.738244500453019	0.738552335136436	0.738773119953458	0.740112093979718	0.739206890876237	0.736722649531062	0.735809323968774	0.736776023739114	0.735894569169174	0.733379796360807	0.731206410039663
45	0.680918773286188	0.675924584949282	0.677404281769949	0.68486124032397	0.67579464316397	0.676526421609287	0.67786510302043	0.679934626750938	0.683071348681456	0.681632768442266	0.686001405100705	0.687904470621005	0.688556997448109	0.693709584227562	0.689724946555171	0.688391309233362	0.698909189568711	0.700975912382559	0.70114548001888	0.705873439253238	0.710395802725949	0.71148711714038	0.719343316871708	0.723380799499805	0.724263076812345	0.725162984124548	0.726030903241384	0.726924964060813	0.726754567331154	0.727710392898899	0.730366203537772	0.735873981489493	0.742013968355617	0.743287558954004	0.743453456676212	0.743562729594808	0.740078479440891	0.739162044852063	0.740947634719198	0.741565833683043	0.741077691404382	0.7398751205447	0.73795391924171	0.738912096804281	0.73978618834981	0.737862951352285	0.736442005883718	0.734433239489301	0.731061593461275
46	0.700418997569979	0.701826733240447	0.700365710879864	0.701586637146693	0.694540284593418	0.6961077543283	0.695478007460372	0.698064685627752	0.70426561724521	0.703953687152339	0.700276897320614	0.699687456510109	0.699210645139004	0.701452132388345	0.70755136008777	0.715663514059282	0.72123657183034	0.719382355713112	0.721890022813648	0.721902388249706	0.725229436609426	0.728864609354959	0.730471630383197	0.73087452814692	0.734967660502331	0.736354218155487	0.737056367190076	0.738696862830546	0.739888540786518	0.741270177005674	0.744612595919504	0.742855920438755	0.745425457807187	0.743916855204266	0.743115675778259	0.739545189056369	0.741086153554983	0.742132541733278	0.743398570345384	0.743035284432017	0.743348261253445	0.739076621391417	0.738556173278438	0.740015505298821	0.741685238300516	0.744930390225066	0.745103038434722	0.743750660236618	0.748328483016396
47	0.707947580667406	0.704204157967628	0.707132340528801	0.705505178415119	0.701052176113091	0.707394454936279	0.711776547253334	0.718664663593354	0.725198151799481	0.726096496997427	0.723930948291685	0.726244848703547	0.732968812888299	0.738498242788426	0.739820076790599	0.740207207986662	0.743214845840755	0.743854794997056	0.742203201456254	0.742814264269395	0.740580498445352	0.748018665235431	0.747002769682694	0.745903684805379	0.744808031792388	0.746561878917971	0.748142331811788	0.749723546733134	0.751224173237811	0.752582853877301	0.753183118193323	0.750618673821893	0.754078914323362	0.756550452148424	0.756119841865507	0.755392728702832	0.75509673453753	0.757055432374141	0.75648612827489	0.758057609106878	0.758823217860385	0.759920408033316	0.761343296866863	0.761932184105956	0.759172221318549	0.758256678503891	0.75701324786654	0.757728154430501	0.758223189505074
48	0.712660874075884	0.714431308474917	0.714460886820808	0.717936192762078	0.719081188677259	0.721036450460837	0.723589857690153	0.72498048255893	0.729694594239416	0.732432935705359	0.733336184004097	0.731623683237077	0.737651506165201	0.739496355122016	0.738632923898132	0.740359239406894	0.743386277232715	0.746189949152504	0.748550459201985	0.750613073675661	0.752376829176988	0.753796021282474	0.754361626661624	0.755871937929345	0.756547023986349	0.758431276429377	0.75957982385387	0.762038888977978	0.764885142777629	0.765954738042481	0.767196429711396	0.771218167861032	0.77261738830553	0.772029590410499	0.772056010104935	0.77416416645023	0.773088575679018	0.773877717900973	0.774604832572265	0.775735469555436	0.776952398226808	0.777599161334644	0.77938310004767	0.779153925591138	0.778727439239952	0.778493297636127	0.778734458319375	0.778880091194187	0.779679043456009
49	0.742129841927469	0.74455538141227	0.746077012061071	0.748099616468206	0.751848909152005	0.75051135285275	0.751852467051552	0.75364765075083	0.752528068564391	0.751883733176636	0.753580168554778	0.75608844870598	0.75760199426033	0.758138624522938	0.762166909622056	0.762831857967363	0.765627456469463	0.768409968384133	0.771185351410242	0.774992076767554	0.77768317134744	0.780083799222971	0.782484837276863	0.784929021884039	0.787514737736562	0.790088010709894	0.790976038781464	0.79159796143331	0.793152557523801	0.794636598752084	0.794994500821799	0.795276249812983	0.796815204794609	0.796573091622748	0.796974704117437	0.795924033514808	0.79507486373922	0.795054290797156	0.795608298474791	0.796732781165501	0.798009913207181	0.799248919535887	0.798619491167073	0.801824170029704	0.80312151747453	0.803651850219552	0.804495457867057	0.806517587386792	0.807978951913768
50	0.774003036615445	0.775278013433771	0.772375722229481	0.774212096758593	0.775341170168622	0.779278193753273	0.780509395470261	0.781317645680816	0.781921972641884	0.784429578411861	0.78697330413097	0.789542974840237	0.791971050938541	0.791103569292663	0.792375563749826	0.79585313403898	0.799377005678161	0.802253685471626	0.802416670498042	0.80244397283291	0.803386430017805	0.805171692941713	0.806379492372577	0.806036891009838	0.808888360114534	0.811610206343941	0.812709232959605	0.813797115116238	0.814880327661616	0.816676548603311	0.817027095022563	0.818087673803857	0.819137626941005	0.819902349480839	0.818959940205311	0.817876736282274	0.816602229975362	0.815755197499854	0.817145922993301	0.817340807939794	0.819410152335104	0.81855601248504	0.821617005520027	0.822197751119801	0.823927496066108	0.825025949025962	0.826041336453622	0.82819509482706	0.827613075138162
51	0.803152409823852	0.80458975339343	0.804185873190741	0.804940335753369	0.805725670062418	0.808108135828759	0.810309639229043	0.810287179635048	0.812048172003766	0.814099852206939	0.817091930607273	0.818721240940621	0.820063254075861	0.821345394505127	0.823657207258592	0.826970500784915	0.826499709997265	0.827532735795871	0.826750330388436	0.827807985346214	0.829346528805727	0.829708936951649	0.831615505953479	0.833443146024609	0.833983586023817	0.834203583233878	0.834326559057949	0.836571219662541	0.838735610691929	0.840736346854575	0.842539094786976	0.842391898488598	0.841875495247817	0.843810000503412	0.845654564318752	0.845187357862988	0.843496428946341	0.844468785910076	0.845005983434005	0.845626213682008	0.846059550576294	0.846402168491898	0.844666087951335	0.844369845681886	0.842844622054801	0.844276953345611	0.845611484688993	0.844086294547092	0.843135423183799
52	0.835092098248786	0.83676127351494	0.83777901837443	0.838315856850646	0.839765693267751	0.841317111995439	0.84289475529046	0.84224195490174	0.841446944312059	0.841510273560723	0.84246802694394	0.843382557620789	0.844251884097892	0.845528026525341	0.847745417167933	0.849306514056424	0.850778657433645	0.852294458440298	0.853786445952103	0.853927287141353	0.855922646883931	0.857945675787919	0.859982026512743	0.861172424170756	0.861892784605088	0.862407268413724	0.861883831610021	0.861271615093695	0.860743096214818	0.862021684934953	0.863000231995605	0.862685321905817	0.862220854562377	0.861981176261627	0.861448247407572	0.860868558806647	0.861090098544152	0.862576631205911	0.863937895664934	0.865263681631159	0.866555739310366	0.867812389082464	0.867764953041063	0.86730367101875	0.866710039497279	0.865990943790285	0.865379296078012	0.866052636375091	0.864702448032306
53	0.866343108125793	0.867161916640552	0.869651085148845	0.870618000500007	0.87089288944047	0.871201081267319	0.871542263857475	0.872318478266825	0.872265427400963	0.872272665145494	0.872311353059729	0.872893673427531	0.874227481525454	0.874801914926114	0.875371096939686	0.87579598585176	0.876591861778367	0.877551356948974	0.878088592883027	0.879009080362698	0.879960419329541	0.880399731118341	0.880729850757524	0.881396970175767	0.881531861971191	0.881729441915633	0.881699938407594	0.882418593926495	0.881927366424951	0.88320105508076	0.884093121065445	0.884821210640923	0.885611419146015	0.886459306469056	0.887360254161908	0.888269016262616	0.888572207263613	0.889549912573957	0.891046069022115	0.891663027379259	0.891790547311609	0.892424404011606	0.892237628050946	0.892496814634813	0.892824365305134	0.892994863231692	0.892727447100484	0.892597849816538	0.891818291067161
[truncated: 70 more columns]
