# Supplementary material for: Reconstructing spruce budworm outbreak severity: a comparison of paleoecological and tree-ring signals
Source: PLoS One. 2025 Aug 12;20(8):e0329406. doi: 10.1371/journal.pone.0329406 (PMC12342301; doi:10.1371/journal.pone.0329406)
Supplement: S9 Dataset — (ZIP) [file pone.0329406.s009.zip › Buire wavelet data/Coherence_Lepidopteran_scales_GSI/coherence_wavelet_t.txt]

x
1	1900.3181
2	1901.3181
3	1902.3181
4	1903.3181
5	1904.3181
6	1905.3181
7	1906.3181
8	1907.3181
9	1908.3181
10	1909.3181
11	1910.3181
12	1911.3181
13	1912.3181
14	1913.3181
15	1914.3181
16	1915.3181
17	1916.3181
18	1917.3181
19	1918.3181
20	1919.3181
21	1920.3181
22	1921.3181
23	1922.3181
24	1923.3181
25	1924.3181
26	1925.3181
27	1926.3181
28	1927.3181
29	1928.3181
30	1929.3181
31	1930.3181
32	1931.3181
33	1932.3181
34	1933.3181
35	1934.3181
36	1935.3181
37	1936.3181
38	1937.3181
39	1938.3181
40	1939.3181
41	1940.3181
42	1941.3181
43	1942.3181
44	1943.3181
45	1944.3181
46	1945.3181
47	1946.3181
48	1947.3181
49	1948.3181
50	1949.3181
51	1950.3181
52	1951.3181
53	1952.3181
54	1953.3181
55	1954.3181
56	1955.3181
57	1956.3181
58	1957.3181
59	1958.3181
60	1959.3181
61	1960.3181
62	1961.3181
63	1962.3181
64	1963.3181
65	1964.3181
66	1965.3181
67	1966.3181
68	1967.3181
69	1968.3181
70	1969.3181
71	1970.3181
72	1971.3181
73	1972.3181
74	1973.3181
75	1974.3181
76	1975.3181
77	1976.3181
78	1977.3181
79	1978.3181
80	1979.3181
81	1980.3181
82	1981.3181
83	1982.3181
84	1983.3181
85	1984.3181
86	1985.3181
87	1986.3181
88	1987.3181
89	1988.3181
90	1989.3181
91	1990.3181
92	1991.3181
93	1992.3181
94	1993.3181
95	1994.3181
96	1995.3181
97	1996.3181
98	1997.3181
99	1998.3181
100	1999.3181
101	2000.3181
102	2001.3181
103	2002.3181
104	2003.3181
105	2004.3181
106	2005.3181
107	2006.3181
108	2007.3181
109	2008.3181
110	2009.3181
111	2010.3181
112	2011.3181
113	2012.3181
114	2013.3181
115	2014.3181
116	2015.3181
117	2016.3181
118	2017.3181
119	2018.3181
