# Supplementary material for: Reconstructing spruce budworm outbreak severity: a comparison of paleoecological and tree-ring signals
Source: PLoS One. 2025 Aug 12;20(8):e0329406. doi: 10.1371/journal.pone.0329406 (PMC12342301; doi:10.1371/journal.pone.0329406)
Supplement: S9 Dataset — (ZIP) [file pone.0329406.s009.zip › Buire wavelet data/Coherence_Lepidopteran_scales_GSI/coherence_wavelet_wave.corr.txt]

V1	V2	V3	V4	V5	V6	V7	V8	V9	V10	V11	V12	V13	V14	V15	V16	V17	V18	V19	V20	V21	V22	V23	V24	V25	V26	V27	V28	V29	V30	V31	V32	V33	V34	V35	V36	V37	V38	V39	V40	V41	V42	V43	V44	V45	V46	V47	V48	V49	V50
1	0.0203361651242461+0.0017665939723312i	0.0157641076596396+0.0018932871539297i	0.00987938929473345+0.00148266602605189i	0.00526482584555904+0.00096051293158012i	0.00262257913767109+0.00060525503862737i	0.00137769067544213+0.00043122854306104i	8.18140931050804e-04+3.4729563925263e-04i	5.40877383412373e-04+2.90696607961903e-04i	3.83057605867941e-04+2.40613333851891e-04i	2.84522098424468e-04+1.99215000820179e-04i	2.17496382613666e-04+1.75965987358984e-04i	1.66823929213629e-04+1.71972641912219e-04i	1.21617406071295e-04+1.79240690028562e-04i	8.1957394352884e-05+1.86543298246217e-04i	6.1389468715498e-05+1.81777726038751e-04i	6.183670471853e-05+1.63189006671447e-04i	7.4911195486763e-05+1.43477005481712e-04i	9.1471961383787e-05+1.30770932548884e-04i	9.3728941124359e-05+1.20392229235128e-04i	7.8655924075763e-05+1.08584898206787e-04i	6.02143937576338e-05+9.6240826184906e-05i	4.31465552029295e-05+8.76067536345886e-05i	2.58093577247741e-05+8.6690314286052e-05i	9.0068724674069e-06+8.86677412165752e-05i	-6.1028039853128e-06+8.67123051509485e-05i	-1.45772746514641e-05+8.0322668970411e-05i	-1.31518349519584e-05+7.53896905279829e-05i	-7.8273467300055e-06+7.73496978079439e-05i	-4.7999407172986e-06+8.43258740973007e-05i	-7.1088370163573e-06+8.96325172762874e-05i	-1.3955680533835e-05+8.80099099161696e-05i	-1.92080302393661e-05+7.9373890432234e-05i	-1.89138969564095e-05+6.83197460904272e-05i	-1.41150203647421e-05+6.19995664068662e-05i	-1.0062012041326e-05+6.5920501358289e-05i	-1.37225637055375e-05+7.63880036273196e-05i	-2.54227028533179e-05+8.42186534605752e-05i	-3.85455130797039e-05+8.37488603861447e-05i	-4.38627814097407e-05+7.41770170789878e-05i	-3.80547051193508e-05+6.25067676083474e-05i	-2.79940048902205e-05+5.66296020288122e-05i	-2.13287357601955e-05+5.50882318840196e-05i	-2.13380787009748e-05+5.33588433364669e-05i	-2.55466851759759e-05+5.08859592159043e-05i	-2.90793708254419e-05+4.95571250771767e-05i	-3.30873758598813e-05+5.26351804764031e-05i	-4.14616372623839e-05+5.94823172071399e-05i	-5.25574425251898e-05+6.22335516706779e-05i	-6.00731697562336e-05+5.72974220089214e-05i
2	0.0268788354143864+0.0024017897970383i	0.0202866240021738+0.0023344498569402i	0.0119594881911163+0.001612777051613i	0.00569613498783583+0.00086265124422236i	0.00239324603342707+0.00042955144395669i	0.00105130388474568+0.00027084766868644i	5.62942782593799e-04+2.23857309758728e-04i	3.61014002954681e-04+1.94707064640322e-04i	2.54028025507695e-04+1.59300707603655e-04i	1.8857655462974e-04+1.2432873173066e-04i	1.44342411626099e-04+1.05069749638539e-04i	1.09968073775839e-04+1.05811278593469e-04i	7.4569425084434e-05+1.19124238115585e-04i	3.9316066052851e-05+1.33280640293206e-04i	2.2789647584372e-05+1.33512676752865e-04i	2.8838895333163e-05+1.16532349743925e-04i	4.86069505419489e-05+9.82255888216088e-05i	7.26343522592072e-05+8.90393527393045e-05i	7.92792412055092e-05+8.24736521085369e-05i	6.46177360274491e-05+7.30975549002545e-05i	4.7127802841353e-05+6.16652968149957e-05i	3.27088297671156e-05+5.36658757794437e-05i	1.81359092160253e-05+5.48214720449346e-05i	3.6251758724111e-06+5.95253592051823e-05i	-1.0100691171133e-05+5.89242716592616e-05i	-1.71876160576203e-05+5.23299247543532e-05i	-1.33024724946771e-05+4.71742665595507e-05i	-5.485252068979e-06+5.03083475913818e-05i	-9.413876025263e-07+5.95523884681288e-05i	-3.0056435293388e-06+6.68056505853027e-05i	-1.06990018557951e-05+6.58593816603746e-05i	-1.65332938144199e-05+5.6604819653777e-05i	-1.55593057002492e-05+4.41528132351273e-05i	-8.8675521575546e-06+3.69539036933051e-05i	-2.7001496357611e-06+4.19204133361092e-05i	-5.6224220184502e-06+5.47315937301695e-05i	-1.84335762356127e-05+6.44730749445104e-05i	-3.32727048229093e-05+6.45153719787653e-05i	-3.88117170697397e-05+5.38787050703038e-05i	-3.10824023114554e-05+4.11784127620155e-05i	-1.86908965563499e-05+3.61313816442932e-05i	-1.08947749954544e-05+3.62890674761711e-05i	-1.11924748652466e-05+3.54065185692227e-05i	-1.59012865878617e-05+3.2766025288686e-05i	-1.86416675326705e-05+3.09343121429236e-05i	-2.11945947798016e-05+3.44558901682745e-05i	-2.91373257591741e-05+4.28488469891346e-05i	-4.07058298620936e-05+4.61248439138508e-05i	-4.8274703732697e-05+3.9562651152451e-05i
3	0.0318036313047135+0.0029961401664755i	0.023413416366469+0.0026188466245233i	0.0129957082434004+0.0015671210060699i	0.00546117568397536+0.00063788650789927i	0.00180687764454864+0.00018564036197866i	5.64242303653582e-04+7.9101622155552e-05i	2.4413479215048e-04+8.507401533983e-05i	1.56192014888984e-04+9.0412554382184e-05i	1.1368781802097e-04+7.5362988807469e-05i	8.61240500125643e-05+5.14714956215223e-05i	6.69437314508482e-05+3.72387991824407e-05i	5.12899288361019e-05+3.9387075950316e-05i	2.95404438224907e-05+5.28051675894702e-05i	2.7385561567793e-06+6.85904473540445e-05i	-8.7861405456956e-06+7.23415720189075e-05i	-2.057503212825e-07+5.90060958028204e-05i	2.05888009278997e-05+4.47027741018159e-05i	4.62609073791533e-05+4.0693768404317e-05i	5.48374454725607e-05+3.95723736517725e-05i	4.17968934053161e-05+3.48034229287094e-05i	2.75562825150926e-05+2.64000218777899e-05i	1.81284448248075e-05+1.99354426310473e-05i	8.8742828959626e-06+2.2316173949032e-05i	-5.884934976798e-07+2.83980514055595e-05i	-1.03735848805162e-05+2.88026956686822e-05i	-1.49963968698826e-05+2.28495082248158e-05i	-9.7650662314298e-06+1.81853323458608e-05i	-1.4941327505614e-06+2.16899748481481e-05i	3.1493890676248e-06+3.11804208706938e-05i	1.3323208097265e-06+3.87122081320315e-05i	-6.1086831843451e-06+3.85116610715067e-05i	-1.17777340072345e-05+3.05515417909993e-05i	-1.07019519336024e-05+1.92107246829981e-05i	-3.7924832686427e-06+1.23818994505902e-05i	3.0609693361377e-06+1.71424927626877e-05i	1.3164508508162e-06+2.94047515531917e-05i	-1.02606611999362e-05+3.87257835778622e-05i	-2.4146829986985e-05+3.89962353657648e-05i	-2.89531111371741e-05+2.90866615838063e-05i	-2.0788876410106e-05+1.75910441938704e-05i	-8.5952226122157e-06+1.44588239864586e-05i	-1.4768309672956e-06+1.65119793086817e-05i	-2.3481594522055e-06+1.67275192222247e-05i	-6.896813521771e-06+1.44111497303187e-05i	-8.3096564323929e-06+1.22997862738551e-05i	-8.833671153732e-06+1.5486754926617e-05i	-1.48719860645149e-05+2.38795423323877e-05i	-2.4739444778428e-05+2.70463294175675e-05i	-3.08758035815363e-05+1.99776001301858e-05i
4	0.0343274667142549+0.0035181497128507i	0.0248635394631298+0.0028100276154447i	0.0132409454949277+0.0015023794648695i	0.00505105801661685+0.00047748796399491i	1.31117636244692e-03+3.874660636904e-05i	2.19267141072576e-04-2.7844028674212e-05i	4.21401213606773e-05+6.2713262734642e-06i	3.38452786428807e-05+2.83407105647518e-05i	3.08090745693164e-05+2.66924314449249e-05i	2.48494750808915e-05+1.33761009623641e-05i	1.98227596530435e-05+3.8246231404629e-06i	1.57699273246793e-05+4.086938596679e-06i	4.9993434610038e-06+1.15916636442853e-05i	-1.26886873571936e-05+2.25592577494293e-05i	-1.97814974484166e-05+2.65818177392509e-05i	-1.212073977358e-05+1.74729618602721e-05i	4.15658189438874e-06+7.815874875918e-06i	2.50821386573493e-05+7.7583795388583e-06i	3.23991098429973e-05+1.09639100422377e-05i	2.16675492138663e-05+1.10646882650923e-05i	1.13479851173252e-05+6.7471313044764e-06i	6.45159857528527e-06+2.13191101251388e-06i	2.0752804585802e-06+4.10532747139004e-06i	-2.23346475458354e-06+9.21925649044876e-06i	-7.34042157954438e-06+9.63236925852046e-06i	-9.46091279736421e-06+5.0318756314315e-06i	-4.6526471589847e-06+1.66398309594638e-06i	1.76349098094385e-06+4.67427774326233e-06i	5.0918101614677e-06+1.21096150909887e-05i	3.5891307048806e-06+1.79126231924655e-05i	-2.3522237493774e-06+1.81507982423085e-05i	-6.9852297603618e-06+1.30111814623206e-05i	-6.41742192025521e-06+5.13796900411065e-06i	-1.26607540902126e-06+1.847231655913e-08i	4.23605058574392e-06+3.33124508696528e-06i	3.4329481268662e-06+1.20695658020498e-05i	-5.0261819477413e-06+1.85783209828678e-05i	-1.55049941818415e-05+1.86887496080891e-05i	-1.88173645345337e-05+1.11359511207759e-05i	-1.19214270386784e-05+2.553343103763e-06i	-2.40243746708968e-06+1.2544767820341e-06i	2.64681840715844e-06+4.20399205675646e-06i	1.46966983636592e-06+5.21235299799341e-06i	-2.09538004858997e-06+3.79378635169686e-06i	-2.39098303826157e-06+2.07638987460574e-06i	-1.63771347053089e-06+4.42899070614796e-06i	-5.4031160376439e-06+1.11201623629789e-05i	-1.21063542336424e-05+1.34992759465095e-05i	-1.58497456585082e-05+7.5307248713779e-06i
5	0.0347437147628076+0.0039932351178367i	0.0251389143282123+0.0030402458477267i	0.01333445058481+0.0015927110277719i	0.00501787425124857+0.0005232288582407i	1.23895225484855e-03+6.830869973492e-05i	1.58305291478092e-04-1.8736112253601e-05i	-1.28468450196807e-06-4.10168608086691e-06i	8.672277654115e-07+8.65484120771125e-06i	4.44831154997445e-06+9.04184015188399e-06i	3.46148601103857e-06+3.03283977222951e-06i	2.2499392211616e-06-2.04358119763472e-06i	1.85319054674035e-06-3.56733481539511e-06i	-3.02540391457794e-06-2.69186683038087e-06i	-1.3304599027552e-05+1.4484825810119e-06i	-1.68309424597457e-05+4.1373374239956e-06i	-1.09228669616732e-05-7.955463580729e-07i	-1.0188957345557e-07-6.72758365664261e-06i	1.38273367068061e-05-5.8318710638955e-06i	1.84339227078434e-05-1.2207185794783e-06i	1.03572157966138e-05+2.2294824041685e-06i	3.2444386384832e-06+1.71189111963751e-06i	6.4858244761059e-07-9.86759492008571e-07i	-1.19036269240205e-06-2.6241573567347e-07i	-2.32766253075937e-06+2.44789030466958e-06i	-3.89951873847072e-06+2.12768409310088e-06i	-4.25644460924717e-06-8.740735748151e-07i	-9.3729945459276e-07-2.51846202125355e-06i	2.8064958400784e-06-3.3866127643883e-07i	4.56258927142691e-06+3.99135108047491e-06i	3.55808674027153e-06+7.091202400576e-06i	-2.7276005072743e-07+7.34885736207539e-06i	-3.39385390975533e-06+5.19403440050552e-06i	-3.41918061084069e-06+1.48189146307503e-06i	-7.5474365600081e-07-1.31224585504896e-06i	2.31511413226993e-06+1.6316467302813e-07i	1.85007277132136e-06+4.32483491700546e-06i	-3.21544892693993e-06+7.28437980187637e-06i	-9.56522871317726e-06+7.18938957379438e-06i	-1.1201968596759e-05+2.6669876603682e-06i	-6.28352298780708e-06-2.64857965924063e-06i	-1.8831728414513e-07-3.15443410138656e-06i	2.68652275281003e-06-7.6807804303899e-07i	1.78554172089704e-06+4.4435028684349e-07i	-3.15705121375572e-07+2.31006095301818e-07i	-2.00456291462774e-07-3.5959428065717e-07i	4.6348246798739e-07+1.33976854979794e-06i	-1.67171750110176e-06+5.6017700226636e-06i	-5.1245157714562e-06+6.90493010148253e-06i	-6.51748628156924e-06+3.03653748384003e-06i
6	0.0339526517261806+0.004456284331281i	0.0249487146570374+0.0033818332800115i	0.0137041802129108+0.0018773007658515i	0.00552600096880195+0.00075486815204533i	0.00158354909627561+0.00022011828845067i	3.08243051175031e-04+5.3518270745922e-05i	4.09362332512811e-05+1.79286393471281e-05i	5.33923525133368e-06+9.29261508943724e-06i	5.3545011652183e-07+5.13615604620356e-06i	-9.5499803639149e-07+2.0295623999572e-06i	-1.55313539703435e-06-2.2039815038725e-07i	-1.78619919388235e-06-2.36998754898946e-06i	-4.77048804994233e-06-5.04544606270248e-06i	-1.07527595680126e-05-4.9901654286507e-06i	-1.2089944601011e-05-2.5946794125371e-06i	-6.9164114792508e-06-3.56284968515705e-06i	1.23670994643233e-06-7.25271513062565e-06i	1.01400169353712e-05-8.1246987317352e-06i	1.23234445133257e-05-4.984187766344e-06i	6.36579656527741e-06-4.3925526793758e-07i	1.09924445641903e-06+1.64106542122585e-06i	-9.6721409839367e-07+9.00159773326968e-07i	-1.95370837129189e-06+9.7323194331251e-07i	-1.82835358017374e-06+1.67977390688661e-06i	-1.71188503550926e-06+6.2753450545894e-07i	-1.40566795791683e-06-1.15961557915681e-06i	3.5204914506301e-07-1.42820754588427e-06i	2.18573807957847e-06+3.52841246368e-08i	3.12235064105108e-06+1.7263891516628e-06i	2.64104550292277e-06+2.48059583777312e-06i	4.5771774814214e-07+2.47362900321168e-06i	-1.4257536350391e-06+2.28756556442961e-06i	-1.65598295295763e-06+1.66286789410885e-06i	-6.04881705153838e-07+7.81438736215914e-07i	5.88488853044669e-07+8.46673546827091e-07i	5.328754690308e-08+1.50461751557863e-06i	-2.81564508033665e-06+1.97640497058587e-06i	-6.21110758774396e-06+2.01952707890016e-06i	-6.58238048531167e-06+1.8932371017907e-07i	-3.09480399605431e-06-2.57006946385437e-06i	6.062039198094e-07-3.25084186599097e-06i	2.0133218952488e-06-2.29524501934687e-06i	1.43754196794741e-06-1.42661551048739e-06i	4.20398403704393e-07-7.14553328105371e-07i	3.52302724110522e-07+1.3226823122766e-08i	2.9763521420129e-07+1.68313395266134e-06i	-8.5058539304973e-07+4.12757283277038e-06i	-1.92315994445097e-06+4.61317798009624e-06i	-1.77229543716691e-06+2.62920688181477e-06i
7	0.0327623055351354+0.0049124856527835i	0.0247129012442637+0.0038024662807604i	0.0143607713480038+0.0022677119575833i	0.0063962341112042+0.00105962686027623i	0.00217102655012877+0.00040045351306402i	5.62887095800698e-04+1.30284076905208e-04i	1.14839040510215e-04+4.0635126567526e-05i	1.93756372506214e-05+1.35314913990866e-05i	2.14508926714249e-06+5.17330953171109e-06i	-5.2948701444067e-07+2.33355609959749e-06i	-7.44475550417613e-07+7.183844493659e-07i	-1.41700451174777e-06-1.98144741106988e-06i	-4.64511238208745e-06-5.69556717400755e-06i	-9.44598031060413e-06-6.20741109612386e-06i	-1.01588562240739e-05-2.1667492410884e-06i	-4.63256794332842e-06+4.5439554602018e-07i	3.84391569304032e-06-2.26624509596982e-06i	1.07466456943064e-05-6.3854099334077e-06i	1.10656402210383e-05-6.6886217415359e-06i	5.54185519650588e-06-3.06153990645488e-06i	5.48727038927926e-07+4.56217505009868e-07i	-1.49261689388551e-06+1.84034665786353e-06i	-1.66285770671293e-06+2.48873048276952e-06i	-7.845822966687e-07+2.42770887518244e-06i	-2.63539000786606e-07+9.91462130540572e-07i	-3.2011754436987e-07-2.29577878475944e-07i	1.39771990620987e-07+1.66555612210709e-07i	1.14274884975426e-06+1.17870150146726e-06i	2.06267729566065e-06+1.28477147710315e-06i	1.91843074449606e-06+5.5146637834866e-07i	4.13887751778488e-07+1.97164533968292e-07i	-9.02780976046131e-07+8.92111883604612e-07i	-9.3233845705199e-07+1.85743810405071e-06i	-1.3589056374291e-07+2.00097883778079e-06i	4.6531503003358e-07+1.21688663283006e-06i	-1.98015637045503e-07+2.5683393884608e-08i	-2.36750800199721e-06-4.9868681793496e-07i	-4.59290871876158e-06+1.1373611537841e-07i	-4.30705605144801e-06+3.2582897722865e-07i	-1.23053744284823e-06-7.2382310038399e-07i	1.61309154986331e-06-1.92384490630119e-06i	2.20779849880347e-06-2.58627176826119e-06i	1.27165714549939e-06-2.55393018196018e-06i	2.2504783012048e-07-1.54906091969388e-06i	-3.11921657664191e-07+2.42275877524232e-07i	-6.6979257147184e-07+2.48135896920179e-06i	-8.7611215233208e-07+4.2463884616473e-06i	-4.6474393216835e-07+4.2887893667332e-06i	4.0545330353791e-07+3.18733682478118e-06i
8	0.0315873262761716+0.0053447220272859i	0.0245325117505877+0.0042308156291823i	0.0151286288207276+0.0026656224509364i	0.00740682260786768+0.00135631214848761i	0.00287848906710784+0.00056427084936634i	8.89423807203767e-04+1.91339551680593e-04i	2.19536679422724e-04+5.1501804074928e-05i	4.30384588680071e-05+1.08270840308351e-05i	6.16949901189563e-06+2.37529698894038e-06i	8.7620712467204e-07+1.2087428033429e-06i	1.11489847745198e-06+9.85405127132e-09i	2.238571658041e-07-3.32632467674981e-06i	-4.00692067037785e-06-7.15496140961496e-06i	-9.40649846689854e-06-6.31033225580711e-06i	-1.01135506336984e-05+6.205400082398e-07i	-3.17664331636635e-06+6.38695374105228e-06i	7.51667048814381e-06+3.8737373760658e-06i	1.45311372171165e-05-4.0635866275142e-06i	1.30573805255904e-05-9.0605586126092e-06i	5.69475026165559e-06-7.65659340998559e-06i	-7.8233995711093e-07-3.03076591245375e-06i	-2.90389526799561e-06+1.0394481159221e-06i	-1.58233269469761e-06+3.24809999245241e-06i	5.6142511437103e-07+3.14841767386187e-06i	1.14907614100693e-06+1.38210344468915e-06i	1.44622075607293e-07+2.4907264202794e-07i	-5.35822326545618e-07+9.19518131778498e-07i	2.049838765687e-07+1.82306852389747e-06i	1.47856677709287e-06+1.23796892585287e-06i	1.53873073168785e-06-2.7438525461162e-07i	1.00501073969443e-07-8.79267692835176e-07i	-1.09599482488473e-06+1.9002237592315e-07i	-7.5240498784204e-07+1.82324490958254e-06i	5.479830279189e-07+2.27517416199328e-06i	1.37022996404652e-06+9.3171439953078e-07i	5.7914913317833e-07-1.07741290879119e-06i	-1.85286222269575e-06-1.73296370799551e-06i	-4.12735480781132e-06-2.7712231275381e-07i	-3.61427943655638e-06+1.60409812060279e-06i	-1.9053849724986e-07+1.82288767383358e-06i	2.92738679800369e-06+1.0544444263328e-07i	3.14682741967269e-06-2.26347879472669e-06i	1.07414961307171e-06-3.55611299212181e-06i	-1.23363918137314e-06-2.68099174455466e-06i	-2.5061078584686e-06+8.765454904251e-08i	-2.52367601796974e-06+3.29133236091382e-06i	-1.49162141835599e-06+5.03501941754341e-06i	-3.08195250184e-09+4.58237376410887e-06i	1.24400891496348e-06+3.34164627963929e-06i
9	0.0305400822213127+0.0057420991945639i	0.0243775891554+0.0046280339700502i	0.0158700688728629+0.0030357412684021i	0.00843505857019034+0.00163659565728041i	0.00366149771628329+0.00072691329797265i	0.00129711957750112+0.00025857632233498i	3.73373270557881e-04+6.5862010842201e-05i	8.48275772765117e-05+7.3808788211791e-06i	1.28572707543222e-05-1.5992554344722e-06i	5.40452485033051e-07-8.782044297672e-09i	1.0829039912893e-06-6.3132680754062e-07i	7.7212867925603e-07-5.04303554514611e-06i	-3.99420010464198e-06-9.17294794078257e-06i	-9.93986905166707e-06-6.67809532446851e-06i	-9.84206725376104e-06+3.16898298887555e-06i	-5.29416924644e-08+1.13672986955731e-05i	1.41562840638256e-05+8.4948362628377e-06i	2.23344455325515e-05-3.4870190619528e-06i	1.86286233840678e-05-1.37721668586923e-05i	7.2369989241681e-06-1.49864304133464e-05i	-2.56808406780297e-06-8.71296936665713e-06i	-5.24962854225471e-06-9.7079512204722e-07i	-2.07964175723353e-06+3.52323697351634e-06i	1.87676790359543e-06+3.50133607856373e-06i	2.6420394601077e-06+1.09646519983234e-06i	4.88114551519276e-07-2.35266366264338e-07i	-1.35907648102406e-06+6.9860019756895e-07i	-8.5767568467355e-07+1.88414114293268e-06i	7.8955277527401e-07+1.29124119483654e-06i	1.15507978996207e-06-4.0054280041662e-07i	-1.4285175866965e-07-1.02057077081998e-06i	-1.16337857348411e-06+2.6170265553264e-07i	-4.2774668654159e-07+2.08645622985319e-06i	1.38444221623718e-06+2.43856433763047e-06i	2.44309324872502e-06+6.867424285853e-07i	1.35237271386687e-06-1.65427639088077e-06i	-1.74525580216662e-06-2.12686784126431e-06i	-4.53676162318281e-06+2.4381412523395e-07i	-3.98690598056773e-06+3.63821198641237e-06i	1.0115436775334e-07+4.96897467380698e-06i	4.07007407724242e-06+2.76669650569861e-06i	4.25709523343235e-06-1.44258298449411e-06i	6.8156618152258e-07-4.3824274050905e-06i	-3.7048622260148e-06-3.69981300628867e-06i	-6.05300214559928e-06+1.9562452561377e-07i	-5.45329660318797e-06+4.46213925645948e-06i	-2.95761871602763e-06+6.10573360662578e-06i	-4.314579016632e-07+4.72090497731619e-06i	1.21353993718908e-06+2.74318385312174e-06i
10	0.0296085431266252+0.0061128948807302i	0.0242081910850038+0.004998990312053i	0.0165241863780779+0.0033930273425278i	0.00942957655932402+0.00192993702687476i	0.00450216578737537+0.00092617074356088i	0.00179895817291905+0.00036959951181616i	6.01362234391049e-04+1.13494803429847e-04i	1.66627219731878e-04+1.9852807107739e-05i	3.57237702376784e-05-2.0689744365711e-06i	4.2027068986324e-06-2.25504038673479e-06i	-4.352431321365e-08-2.58763703106535e-06i	-8.0367852833041e-07-7.55064117226503e-06i	-5.0083012791125e-06-1.19139938551719e-05i	-9.53685254362249e-06-8.39729577470194e-06i	-6.35809742347603e-06+3.01265745830116e-06i	8.1006738467504e-06+1.19826313820009e-05i	2.66463064318374e-05+7.7540964836949e-06i	3.60499737464243e-05-8.2458537367897e-06i	2.92951403754278e-05-2.3305153411829e-05i	1.22544479469404e-05-2.64007073750775e-05i	-2.3801502691769e-06-1.7492616835842e-05i	-6.54045828525229e-06-5.04358181584261e-06i	-2.0032898415917e-06+2.53684763750931e-06i	3.57826671905226e-06+2.92112562515622e-06i	4.41110242516516e-06-2.0973519649282e-07i	9.4923379073582e-07-1.89161929545295e-06i	-2.33136045755334e-06-6.535076639585e-07i	-2.48131997224666e-06+1.17196447963508e-06i	-6.7125877544707e-07+1.2534003863361e-06i	3.2789684983957e-07+1.02938301427308e-07i	-1.64967059571398e-07-1.83445134874827e-07i	-4.9046312197376e-07+1.16775700353017e-06i	6.5514706786461e-07+2.80457795339275e-06i	2.56049986574461e-06+2.88979975127947e-06i	3.35777354812213e-06+1.03661181742079e-06i	1.65354195192741e-06-1.12349013994523e-06i	-2.1951412975287e-06-1.11147317360457e-06i	-5.53581480531647e-06+2.15416524726597e-06i	-5.0832566348028e-06+6.80727071620913e-06i	-5.1992035699659e-07+9.04527365274097e-06i	4.20053760738749e-06+6.44631399782034e-06i	4.4255202499913e-06+6.0741859235916e-07i	-5.7960391054238e-07-3.85599485986092e-06i	-7.11605140992213e-06-3.3533689739868e-06i	-1.06288251055149e-05+1.4456008956692e-06i	-9.44896380489069e-06+6.25688222266751e-06i	-5.52136436873707e-06+7.17673159299442e-06i	-1.91222451119927e-06+4.35808807876838e-06i	3.3225164690437e-07+1.41911316869867e-06i
11	0.0287567688573143+0.0064763515259163i	0.0240001364245583+0.0053639839444749i	0.0170678929872404+0.0037570206639029i	0.0103595967811835+0.0022524241122744i	0.00537474940528312+0.00117513456215619i	0.00238980218918286+0.00053835445301573i	9.18187422221215e-04+2.102136910474e-04i	3.1184833999997e-04+6.0388554408767e-05i	9.75995457554862e-05+3.5330144238449e-06i	2.91147560401666e-05-1.15351043571833e-05i	7.6973898370966e-06-1.45030243594029e-05i	-2.650666218877e-07-1.7749598121743e-05i	-4.9030014224296e-06-2.01126002362773e-05i	-5.1708878795723e-06-1.57623070223418e-05i	4.81681508468315e-06-5.17090753217823e-06i	2.62330388710146e-05+1.6229768609026e-06i	4.93804146860748e-05-5.5762348942254e-06i	5.91919649396488e-05-2.49578086667886e-05i	4.84813697706679e-05-4.26797210061592e-05i	2.50138520815413e-05-4.56418703460903e-05i	4.546003146731e-06-3.29543030528047e-05i	-2.6933971355618e-06-1.50219797282656e-05i	1.26607108822802e-06-3.21579936817324e-06i	6.90776293885253e-06-1.05020569673796e-06i	6.97947723962667e-06-3.94851459232721e-06i	1.79654050447678e-06-5.65462941452637e-06i	-3.45379082255605e-06-4.02953622815132e-06i	-4.97530193372979e-06-1.2062693721589e-06i	-3.33867512137211e-06+3.6557990999363e-07i	-1.21529711583467e-06+7.0619716404452e-07i	1.1650065827506e-07+1.32862749621073e-06i	1.3085968226311e-06+2.82308523466485e-06i	2.99395848695466e-06+4.21892217620537e-06i	4.49761237685066e-06+4.31180121326257e-06i	4.37836035732027e-06+3.07737133764823e-06i	1.67481822370739e-06+1.98004868258818e-06i	-2.97466624702981e-06+3.09067412979621e-06i	-6.90606128488589e-06+7.31027269699324e-06i	-6.9918278522009e-06+1.28041798449554e-05i	-2.8948584418794e-06+1.55982682885479e-05i	1.5205585164945e-06+1.28899039085349e-05i	1.27378973473502e-06+6.25888471723806e-06i	-4.82688874112187e-06+9.2394640504532e-07i	-1.27696430288689e-05+1.0287217235101e-06i	-1.69946482654848e-05+5.6021496662167e-06i	-1.52919818660205e-05+9.5075377788273e-06i	-1.00573107351322e-05+8.570013852466e-06i	-5.03412881760743e-06+3.66812029299653e-06i	-1.38288840040997e-06-5.795419611488e-07i
12	0.0279543546560438+0.0068492100277749i	0.0237391391877843+0.0057338729589745i	0.0174869619808604+0.0041256534190091i	0.0111908224706205+0.0025872052941665i	0.00623018600914362+0.0014499994794758i	0.00302504860889973+0.00074882826221764i	0.00129357021074341+0.00035967382573578i	5.03821695889752e-04+1.51203835862317e-04i	1.93880343861434e-04+4.2424520714753e-05i	8.15272006423773e-05-9.6235595679013e-06i	3.69871432491064e-05-3.16959653212583e-05i	1.55456148950877e-05-4.0826136039954e-05i	6.9074058971407e-06-4.36542312235389e-05i	1.17125250281315e-05-4.05860962380103e-05i	3.1700041878775e-05-3.43803526050783e-05i	6.24617146845095e-05-3.35434065618891e-05i	9.0490947230927e-05-4.54051433028992e-05i	9.98665113488497e-05-6.66224031583364e-05i	8.45964586827805e-05-8.34343719083458e-05i	5.43162727580268e-05-8.31355320152676e-05i	2.65864142957499e-05-6.5157919749462e-05i	1.29788252568299e-05-4.07537110288879e-05i	1.20150432288439e-05-2.26740043740114e-05i	1.39831987035542e-05-1.55854254855617e-05i	1.107664020044e-05-1.52998294868096e-05i	3.0840756281496e-06-1.51890198396174e-05i	-4.9065051677956e-06-1.22125529865705e-05i	-8.467683773924e-06-7.5564847190687e-06i	-7.15095021758455e-06-3.38592718171504e-06i	-3.24174425712004e-06-3.022365600913e-07i	1.06129987641464e-06+2.35268379793059e-06i	4.76211738156158e-06+4.97971324374256e-06i	7.37910879708254e-06+7.23193379754565e-06i	8.24533195963326e-06+8.70303867898928e-06i	6.62801199223951e-06+9.64554615702474e-06i	2.301569430488e-06+1.11020036865407e-05i	-3.7641540044945e-06+1.44034580907249e-05i	-9.1430106853686e-06+1.99774288190157e-05i	-1.11950422342561e-05+2.60916070144593e-05i	-9.614092646344e-06+2.9242226026695e-05i	-7.6226706434089e-06+2.69601071032031e-05i	-9.529409056233e-06+2.07050365623969e-05i	-1.64143620328623e-05+1.52393797765073e-05i	-2.45223996945094e-05+1.42447596508811e-05i	-2.8421212292797e-05+1.65403369762614e-05i	-2.5747642076339e-05+1.71861985659474e-05i	-1.86239186803024e-05+1.26029704449559e-05i	-1.06373835082773e-05+4.4051652483469e-06i	-3.13924467798594e-06-2.08632912895575e-06i
13	0.0271808344894853+0.0072419660052417i	0.023418799329863+0.0061083687032481i	0.0177743682138067+0.0044810411583474i	0.0118941260216543+0.0028970370655696i	0.00701498467523297+0.00170132306588735i	0.00363940685637446+0.00095529973138691i	0.00165933138256108+0.00053918186006726i	6.74104732557476e-04+3.0414792705614e-04i	2.62225084455424e-04+1.55120249096851e-04i	1.17190381736145e-04+5.2414809139474e-05i	6.9557196316653e-05-1.75150600827139e-05i	5.10716570131948e-05-6.22424405255805e-05i	4.70207714816803e-05-8.8378032078793e-05i	6.044962151179e-05-1.01940592022419e-04i	9.2327614586189e-05-1.10068578570684e-04i	1.33642023082643e-04-1.21010345748091e-04i	1.66908916488784e-04-1.39272951391547e-04i	1.75555502089903e-04-1.60265446795433e-04i	1.55040942938658e-04-1.72006287842897e-04i	1.16240415669735e-04-1.64527674244988e-04i	7.7287400131418e-05-1.38530555206134e-04i	5.0747779339667e-05-1.04950489941901e-04i	3.70711126025854e-05-7.62954362397266e-05i	2.85068289218327e-05-5.82522946226149e-05i	1.80125773069408e-05-4.83982247964172e-05i	4.7990230054738e-06-4.11384794905683e-05i	-6.8549487192138e-06-3.29508061307648e-05i	-1.24457942578443e-05-2.37101600535379e-05i	-1.07528515126307e-05-1.4752832150159e-05i	-3.873916041152e-06-6.83555441413415e-06i	4.78067217570914e-06+2.306541828657e-07i	1.22337964386588e-05+6.9002330380693e-06i	1.65668342085935e-05+1.34184732528287e-05i	1.6852897019545e-05+1.98680293095576e-05i	1.29323802855008e-05+2.63847383684714e-05i	5.3255187541448e-06+3.3300652674193e-05i	-4.5829334149734e-06+4.10203979311599e-05i	-1.44863820538785e-05+4.93736082715589e-05i	-2.20518715209057e-05+5.68234005892189e-05i	-2.66623865741619e-05+6.07773726366977e-05i	-3.02387503725553e-05+5.95672210997834e-05i	-3.55515122951256e-05+5.44239642897971e-05i	-4.3126679131824e-05+4.8870600289759e-05i	-4.99582768018621e-05+4.54203723720943e-05i	-5.16831093311477e-05+4.28631799822802e-05i	-4.6094268490856e-05+3.73725175818155e-05i	-3.44088039513534e-05+2.67154110866066e-05i	-1.93668261253837e-05+1.33925018907406e-05i	-2.75891155769831e-06+3.48818468289036e-06i
14	0.0264293788321789+0.0076673870036913i	0.0230500266498781+0.0064906271989862i	0.0179508406625251+0.0048084934063848i	0.0124840471618887+0.0031406670877114i	0.00773198314671616+0.00185601328079772i	0.00422680940193682+0.0010566298335938i	0.00199665823784668+0.00063721321644632i	7.78506754863672e-04+4.24909982191103e-04i	2.26819814818626e-04+2.86861539619252e-04i	4.175087243776e-05+1.6184572236987e-04i	1.92970751247204e-05+3.97700773556304e-05i	5.07606873049885e-05-6.99343455738019e-05i	9.6011108299617e-05-1.58380440210118e-04i	1.49079440778312e-04-2.23996369849178e-04i	2.09798348183451e-04-2.71757160941665e-04i	2.69299829433871e-04-3.08856065134875e-04i	3.10455225076391e-04-3.39110717181754e-04i	3.18034441151758e-04-3.5958605001311e-04i	2.89170715234526e-04-3.62784643569271e-04i	2.35594286165686e-04-3.43428857463239e-04i	1.7597288061705e-04-3.04131142072711e-04i	1.24769926867977e-04-2.5486960748199e-04i	8.6207528057991e-05-2.0696792239926e-04i	5.6590946152004e-05-1.6705130255022e-04i	3.1119490899134e-05-1.35546352159715e-04i	8.879893048266e-06-1.0952206255549e-04i	-7.1050439733294e-06-8.62995097947706e-05i	-1.32561144363857e-05-6.49267880536231e-05i	-8.7153272979138e-06-4.5449659960993e-05i	3.751587854672e-06-2.76784944676755e-05i	1.91061889754139e-05-1.07641973346114e-05i	3.21630922458514e-05+6.3805182948048e-06i	3.91621658883771e-05+2.44539239513409e-05i	3.82996634469124e-05+4.34340021823939e-05i	2.94726367011191e-05+6.26823482475626e-05i	1.38349537254628e-05+8.13346997557385e-05i	-6.4273142876375e-06+9.85908314404535e-05i	-2.8309056206348e-05+1.1356569857338e-04i	-4.8732480537708e-05+1.24942534783378e-04i	-6.576611044848e-05+1.31201213397031e-04i	-7.9275029583198e-05+1.31700114167518e-04i	-9.0061364268482e-05+1.27591712528391e-04i	-9.8060841805321e-05+1.21163184998929e-04i	-1.01385824804358e-04+1.13736634288672e-04i	-9.7256411162325e-05+1.04225891213511e-04i	-8.38638421806733e-05+9.02998767285339e-05i	-6.13715502640524e-05+7.15882056759199e-05i	-3.15299944363962e-05+5.20904814024831e-05i	2.9509519876547e-06+3.93708865870642e-05i
15	0.0257095502808577+0.0081574634022789i	0.0226683535549746+0.0069112389998221i	0.0180794343960727+0.0051271505113738i	0.0130460314004356+0.0033090162623542i	0.00848948738001509+0.00185594614728848i	0.00492163904017904+0.00092865812088277i	0.00245602462443649+0.00046290426068829i	9.52498109958477e-04+2.79948764392898e-04i	1.69346725696102e-04+2.03355888685835e-04i	-1.38014887730334e-04+1.22883735717211e-04i	-1.70280569967965e-04+4.64675924444e-07i	-6.8663537403254e-05-1.55281669630421e-04i	8.2466525060884e-05-3.18689534630004e-04i	2.40424680233624e-04-4.66785984759674e-04i	3.83735199495518e-04-5.86851943887081e-04i	4.96214287187546e-04-6.75187011102281e-04i	5.62234304430667e-04-7.32073401069686e-04i	5.71748792391701e-04-7.57648584727344e-04i	5.27181649830885e-04-7.51406414505419e-04i	4.44372566292179e-04-7.14712483289798e-04i	3.45823007056302e-04-6.53189396367216e-04i	2.51060478208869e-04-5.76278569470281e-04i	1.70674396928306e-04-4.94156786429124e-04i	1.0685576662423e-04-4.14513895186671e-04i	5.812830606355e-05-3.41377557827525e-04i	2.3739386268008e-05-2.76031813408074e-04i	4.808662706649e-06-2.18494164512559e-04i	2.505835664346e-06-1.68222123025119e-04i	1.55252826053e-05-1.23960286505506e-04i	3.89698363534116e-05-8.35002818051593e-05i	6.52726994678221e-05-4.40190966327068e-05i	8.6367278871134e-05-3.0067230810602e-06i	9.58121197294724e-05+4.07300771395859e-05i	8.99940445905928e-05+8.6570981487801e-05i	6.8322845238568e-05+1.32355636730072e-04i	3.2866586334257e-05+1.75221187488789e-04i	-1.2167470436552e-05+2.12482553861993e-04i	-6.111928771054e-05+2.42131628302971e-04i	-1.07955112272539e-04+2.62980316712736e-04i	-1.47623189273203e-04+2.74788602449799e-04i	-1.7704188288054e-04+2.78470856116071e-04i	-1.95088394707621e-04+2.75937880222481e-04i	-2.01669681064693e-04+2.69143132822104e-04i	-1.96657794054908e-04+2.58777439528878e-04i	-1.79428262664681e-04+2.43922206387095e-04i	-1.49137042135554e-04+2.23609780283908e-04i	-1.05497988739644e-04+1.99623986272777e-04i	-4.9941767326352e-05+1.78428090592918e-04i	1.2905502337468e-05+1.70267937090479e-04i
16	0.0250319144418226+0.0087884008522949i	0.0223081386857979+0.0074664462850757i	0.0182253703794381+0.0055485212981194i	0.013681849389991+0.0035139250867818i	0.00944097367181605+0.00178623550870316i	0.00595216961581256+0.0005934751394886i	3.35343385794396e-03-5.860202242784e-05i	0.00158207351832669-0.00031653547675722i	4.93293683276899e-04-3.74594836760136e-04i	-6.8824456657595e-05-3.92903791640928e-04i	-2.47048095811286e-04-4.61722787428446e-04i	-1.67789536955168e-04-6.04768639590826e-04i	5.9799108743604e-05-8.02232777965265e-04i	0.00034607855303304-0.00101658428548422i	0.00062174078733913-0.00121172967505657i	0.0008367971266446-0.00136274138653158i	0.00096023535894003-0.00145763945893221i	0.00098137612019474-0.00149468867933511i	0.00091034128029121-0.00147859874902974i	0.00077402463207615-0.00141754984051389i	0.00060699359948248-0.00132133834254588i	0.00044088460697667-0.0012001796077907i	0.00029720606288979-0.00106385080516306i	1.86056513003244e-04-9.21168515033597e-04i	1.09448341113846e-04-7.79738634716709e-04i	6.573526387165e-05-6.45679903693238e-04i	5.2207279324648e-05-5.2307023770347e-04i	6.5122108745936e-05-4.13262650766906e-04i	9.839489567446e-05-3.14580513325209e-04i	1.42733316958514e-04-2.22870196445354e-04i	1.86279831495046e-04-1.32971655811512e-04i	2.16652249832804e-04-4.0658051188016e-05i	2.2349227452721e-04+5.5698833099074e-05i	2.00567374694117e-04+1.54408228683977e-04i	1.469032455519e-04+2.50955045642333e-04i	6.6887779823852e-05+3.39455106592723e-04i	-3.0524758359048e-05+4.14452296294553e-04i	-1.33410771071407e-04+4.72418694086506e-04i	-2.29137527539097e-04+5.12572126045491e-04i	-3.06876702271864e-04+5.36893082583421e-04i	-3.59636129269083e-04+5.49341644249412e-04i	-3.85052486726158e-04+5.5437934843508e-04i	-3.84627614360584e-04+5.55232992784914e-04i	-3.6178737720351e-04+5.52813456256726e-04i	-3.19725428894654e-04+5.4629363628149e-04i	-2.60207584517885e-04+5.35581697491248e-04i	-1.84244779315431e-04+5.24540478787787e-04i	-9.4755632420238e-05+5.22783101318145e-04i	-1.94044359881e-07+5.44168905613115e-04i
17	0.0243571097231311+0.0097024804388196i	0.0219199717338805+0.008351221260639i	0.0183291913959517+0.0063282595200091i	0.0143268643131795+0.0040702850024054i	0.0105406293514448+0.0020031607624143i	0.00733978054532534+0.00040911565830133i	0.00483676928165744-0.00062597884921504i	0.00298396022697986-0.00118155425311021i	0.00168250526671045-0.0014241200000381i	0.00084577358115738-0.0015274142576078i	0.00040862530180693-0.00161994953639727i	0.00030758726976619-0.00176633065602101i	0.00046166885432327-0.00197417314912862i	0.00076926341101751-0.00221429435999572i	0.00112055950992177-0.00244361526653463i	0.00141695431891495-0.00262365759366795i	0.00158881553833326-0.00273101540060308i	0.00160591767024011-0.00275942594806269i	0.00147791203067637-0.00271567322521146i	0.00124505473829043-0.00261292404698036i	0.00096246210839136-0.00246491937284104i	0.00068345681286974-0.00228301690287899i	0.00044755212473061-0.00207617401617624i	0.00027596559898412-0.00185247356227624i	0.00017381797037773-0.0016203631076165i	0.00013559966760439-0.00138845369454875i	0.00015028090574391-0.00116395120429914i	2.04121588906842e-04-9.50768510734782e-04i	2.81341895424168e-04-7.48564378702024e-04i	3.640712802782e-04-5.53409057916673e-04i	4.33010526161431e-04-3.59926779678449e-04i	4.6943015801613e-04-1.64084554431236e-04i	4.58186669076927e-04+3.4462545664269e-05i	3.90862930611757e-04+2.31377854502908e-04i	2.68045979842053e-04+4.1840647772223e-04i	9.9991917938463e-05+5.85667161546129e-04i	-9.4695783838722e-05+7.24701143909515e-04i	-2.92312848222314e-04+8.31235156702945e-04i	-4.68668567691774e-04+9.06688100659961e-04i	-6.04005845657125e-04+9.57829626808448e-04i	-6.86838578290104e-04+9.94599901222635e-04i	-0.00071543194433151+0.00102681533376902i	-0.00069635171075008+0.00106111347804434i	-0.00064065778988862+0.00109968518020283i	-0.00055946515825615+0.00114175840322957i	-0.00046113348622292+0.00118743351554491i	-0.0003518042109757+0.00124190736999436i	-0.00023938383762061+0.00131733736579125i	-0.0001390347565126+0.00143032439449113i
18	0.0235245981521455+0.0110846176288165i	0.0212633553181261+0.0098188957157185i	0.0180484785150385+0.0078055702977761i	0.0145209298633947+0.005417152770685i	0.0112193697182038+0.003048896281458i	0.00845519700165844+0.00100355211080863i	0.006306036189754-0.00057051495114109i	0.0046987121765999-0.00167534755445978i	0.00351671099081501-0.00241263735628154i	0.00267425823900354-0.00291878615790389i	0.00213411204671242-0.00331255860973081i	0.00188195577524249-0.00366728417853095i	0.00188792471452213-0.00400670583245271i	0.00208249135141731-0.00431711916044039i	0.00235858171075842-0.00456704757408396i	0.00259579719552025-0.00472662109578553i	0.00269321551977882-0.00478078764203318i	0.00259604624129349-0.00473342032731433i	0.00230631083760745-0.00460297884462013i	0.00187531992128368-0.00441346687340847i	0.00138280056356473-0.00418563319731595i	0.00091163333264622-0.00393218327575391i	0.00052714521234376-0.00365800944138616i	0.00026636492541649-0.00336374954351761i	0.00013767902310947-0.00304976698535358i	0.00012741624422335-0.00271827442151536i	0.00020855599227444-0.00237303881510412i	0.00034791105307281-0.00201768848860263i	0.00051047596922325-0.00165424817238392i	0.0006616651002019-0.00128308246544445i	7.69028811311786e-04-9.04436823727793e-04i	8.04721698854666e-04-5.20841039085673e-04i	7.4903018031292e-04-1.39164647341104e-04i	5.94262315834981e-04+2.28817890217902e-04i	3.47679088680218e-04+5.67969701886601e-04i	3.2074932518831e-05+8.63262116061682e-04i	-0.0003169111623051+0.00110417811773839i	-0.00065677723988845+0.00128851382333773i	-0.00094636652721964+0.00142403460368975i	-0.00115428783742308+0.00152706965836931i	-0.00126512032090799+0.00161826025925045i	-0.00128140994487597+0.00171692802186317i	-0.00122079294992391+0.00183634736154243i	-0.00110943107209139+0.00198207645542188i	-0.00097456123661071+0.0021542436652369i	-0.00083949367632753+0.00235269590417146i	-0.00072333924862504+0.00258213089184808i	-0.00064536954900119+0.00285382503829327i	-0.00063127202412643+0.00318188557076921i
19	0.0222457876218039+0.0130454163900487i	0.0199098202316006+0.0120053432151205i	0.0167724114217026+0.0101535377609884i	0.0134279054121351+0.0077834240118077i	0.0103892415231804+0.0052317500712261i	0.00796914498646391+0.00278580793401006i	0.00625365386566228+0.00062493395307845i	0.00515817984527778-0.00118921194697227i	0.00452265555573911-0.00268243800728405i	0.00419599234479383-0.00392031981548021i	0.00407815153790723-0.00496531026358228i	0.00411608434887815-0.00585176832746145i	0.00427209899328068-0.00658132039548627i	0.00449121405221889-0.00713368676213349i	0.00468787871327581-0.0074850389983676i	0.00475830564778723-0.00762578762227438i	0.0046105808194808-0.00757132338603104i	0.00419681254021694-0.00736229250269176i	0.00353211937977937-0.00705501576784487i	0.00269251624557923-0.00670641439580614i	0.00179346304207605-0.00635965725522201i	0.00095836980732234-0.00603580423123993i	0.00028880591258241-0.00573356822459255i	-0.00015460035297821-0.00543570273685903i	-0.00035732466100856-0.00511825956874453i	-0.00034451303438869-0.0047588730401803i	-0.00016839011862597-0.00434183702645763i	0.0001050488506577-0.0038598144217606i	0.0004067356514593-0.00331342714243952i	0.00067188988432275-0.00271026381363501i	0.00084508575424154-0.00206424284133278i	0.00088449935220771-0.00139534276701788i	7.66142971974852e-04-7.28985314186351e-04i	4.87744677867861e-04-9.4139966586491e-05i	7.0951095685311e-05+4.80411148501123e-04i	-4.39810569142636e-04+9.7138585397051e-04i	-0.00098297534501087+0.00136667251537286i	-0.00148990879311901+0.00166948720632252i	-0.00189772985139562+0.00189920170776639i	-0.00216188488276151+0.0020879468217851i	-0.00226502294421183+0.00227364073980031i	-0.00221953970537731+0.00249164489702138i	-0.00206313068699498+0.00276804208970078i	-0.00184915607292002+0.00311701684989847i	-0.00163553500463008+0.00354302017983824i	-0.00147629820934848+0.00404603702611959i	-0.00141846840969833+0.00462651012180455i	-0.0015041425493802+0.00528635023856194i	-0.0017748066816491+0.00602427812573339i
20	0.0202970615373525+0.0154329284198086i	0.0175436088529598+0.0146731081154795i	0.0140605351555943+0.0130421250327502i	0.0104368110106715+0.010755586805335i	0.00721604469471365+0.00808529369059864i	0.00477848420949813+0.00528792636668871i	0.0032878668860979+0.00255465107703529i	2.7079348731618e-03-4.6298613748e-06i	0.0028668109271713-0.00234525356719629i	0.00353496439886077-0.0044549027589039i	0.00448667234519193-0.00632169654008758i	0.00553023445525951-0.00791610836686161i	0.00650972823164018-0.00919104543807733i	0.0072929299847664-0.0100967409615978i	0.0077623346621462-0.0106024624045325i	0.0078198188230488-0.0107157223324276i	0.0074048054824036-0.0104912181174964i	0.0065165073051327-0.0100254995263695i	0.00522733521641807-0.00943840392288837i	0.00367803413288938-0.00884702709023477i	0.00205321332040544-0.00834059513804505i	0.00054432109163107-0.00796395805914825i	-0.00068820827047017-0.00771388661051356i	-0.00154259629842233-0.00754762286799819i	-0.00198703524899618-0.0073993209044876i	-0.00205483726509243-0.00719850860729316i	-0.00182832667919653-0.00688559539166789i	-0.0014180942329346-0.0064217612170142i	-0.00094312499307116-0.00579296982863682i	-0.00051475350738714-0.00500939937371671i	-0.0002249427705834-0.00410199581191105i	-0.0001380290109573-0.00311741766500421i	-0.00028502460805164-0.00211190889300709i	-0.00066039515032197-0.00114413690529231i	-0.00122220156389756-0.00026707136324075i	-0.00189694462116867+0.00048045045766057i	-0.00258997447480273+0.00108104013044968i	-0.00320096439209178+0.00154302526773237i	-0.00364216029667272+0.0018999778593731i	-0.00385565395980459+0.00220494040967279i	-0.00382552653148058+0.00252047742205779i	-0.00358175649382188+0.00290722627673475i	-0.0031950717387405+0.00341423659196827i	-0.00276464378078473+0.00407362376974083i	-0.00240256925987193+0.00490012162901929i	-0.00221955487393261+0.00589385083845809i	-0.00231488029428793+0.00704315922030072i	-0.00277117344146439+0.00832457362700366i	-0.00365200968243753+0.00969877366187561i
21	0.0179546539784232+0.0177255750562402i	0.01457145638744+0.0171048852961484i	0.0104661507153355+0.0155382227003578i	0.0062359900384143+0.0131836212917034i	0.0024755699498552+0.010267864384262i	-0.00033813945826656+0.00703187719876379i	-0.00192154591561661+0.0036869129135638i	-0.00220794179857598+0.00039394846280565i	-0.00132376900895268-0.00273256277051649i	0.00046490369871391-0.00560543061933043i	0.00281477768679758-0.00814343219781501i	0.0053603174577562-0.0102597935400841i	0.0077539804698961-0.0118662347022426i	0.0096929231872208-0.0128910614649091i	0.010938160318169-0.0133039214343115i	0.0113317153252385-0.0131370451602032i	0.0108128908091816-0.0124936154800343i	0.0094294537981724-0.0115379728130221i	0.0073366421693936-0.0104684002625156i	0.00477840716890947-0.00947922611147799i	0.00205071414998737-0.00872274392547496i	-0.00054661531191528-0.00828152872227125i	-0.00275841600930264-0.0081581449116113i	-0.00441152043951268-0.00828354039914631i	-0.00543317442511813-0.00853991195529619i	-0.00584880619821967-0.00879047850240308i	-0.00576307171862343-0.00890821065500983i	-0.00533134479427992-0.00879762543938101i	-0.00472908344734602-0.00840693914884951i	-0.00412454726436576-0.0077307882095331i	-0.00365759880136947-0.00680550589994239i	-0.003425106510649-0.00569943063425728i	-0.00347244567024862-0.00450033649909471i	-0.0037906881415055-0.00330146420254179i	-0.00431967846831686-0.0021873154744317i	-0.00495756290195704-0.00122053165662488i	-0.00557693605675988-0.00043159068064392i	-0.00604651427214857+0.00018673529176592i	-0.00625554095232902+0.00067864629410097i	-0.00613670169396162+0.00111797514431166i	-0.00568290042834159+0.00159554387142757i	-0.00495420335640685+0.00220395262350662i	-0.00407341921634826+0.00302311093163409i	-0.00321144880694754+0.00410920799995806i	-0.0025657551524084+0.00548825339955509i	-0.00233630421354992+0.00715352948947117i	-0.00270286164720222+0.00906515732082347i	-0.0038059997660677+0.011150054977247i	-0.0057323991349355+0.0133017998094111i
22	0.0164254842935302+0.0192260567964963i	0.0126424289275457+0.018422996650682i	0.0081470098117758+0.0165789537179801i	0.0035215288588857+0.0138262604823721i	-0.0006219175474106+0.010380774083206i	-0.00374601242114464+0.00649838613773988i	-0.0054727909306489+0.00243448145504697i	-0.00563330190110975-0.00158251192797468i	-0.00427818492017586-0.005359627955716i	-0.00165428467441821-0.00873399103240256i	0.0018422611553829-0.0115628409947608i	0.0057251087238478-0.0137188834821702i	0.0094798099771258-0.0150972100356866i	0.0126230046340082-0.0156338433703776i	0.0147551891735612-0.0153298130376438i	0.0156041918732953-0.0142708708266621i	0.0150556333491835-0.0126329149848626i	0.0131656142183617-0.0106670108557502i	0.0101512723702818-0.0086643249831844i	0.00635769554945418-0.0069080827738947i	0.00220463375549364-0.00562433423026948i	-0.00187814153664546-0.00494411667103688i	-0.00551439000080137-0.00488626349056759i	-0.00843132224586316-0.0053639525017482i	-0.0104869640678928-0.0062114488516819i	-0.0116720596131646-0.0072226814738237i	-0.0120898030050861-0.0081916375214162i	-0.011921008789643-0.0089460326712267i	-0.011383740989757-0.0093691604839987i	-0.010695157990707-0.0094086478009484i	-0.010040561326309-0.0090737448466928i	-0.00955177038244634-0.0084241926656581i	-0.00929499737791045-0.00755383135995145i	-0.00926766125328712-0.00657158757507044i	-0.00940368049689634-0.00558197639685636i	-0.00958701006924254-0.00466711872195045i	-0.00967289970893168-0.00387242480926098i	-0.00951530569592605-0.0031981407367081i	-0.00899733483205481-0.00259848755628026i	-0.0080601497262742-0.00198898585431888i	-0.00672510426362549-0.0012609717231683i	-0.00510445347800065-0.00030078662298533i	-0.00339779582395218+0.00098978105736672i	-0.00187400839158371+0.00267519237142697i	-0.00084110646531624+0.00477249241763424i	-0.00060849187454362+0.00724347294426469i	-0.00144701560822821+0.00999268684946535i	-0.0035521259088459+0.012870730204905i	-0.0070143953397351+0.0156822287384795i
23	0.0177657916093514+0.0196182416996041i	0.0144035012593805+0.0183437778986655i	0.0104052209731889+0.0159483623059234i	0.0062824184597073+0.0125665381664348i	0.0025866522737983+0.00842839447270566i	-0.00017564173527198+0.00382320523705557i	-0.00161925042901054-0.00093905472215244i	-0.00153497865263873-0.00555863160899654i	8.313405680408e-05-9.76433586253085e-03i	0.0030388447508335-0.0133203717994452i	0.0069598051722522-0.0160276023492432i	0.0113436894862225-0.0177268736399827i	0.0156187364343341-0.0183098874401884i	0.0192127503653692-0.0177381463729893i	0.0216237950914158-0.0160648404121575i	0.0224845486486366-0.0134506156395975i	0.0216113009030242-0.0101637416065478i	0.0190289589103181-0.0065587089225821i	0.0149660417381487-0.0030336461077214i	9.81858463524974e-03+2.610567983639e-05i	0.00408818135981724+0.00230593344505954i	-0.0016947073952879+0.00360791378024203i	-0.007047523240529+0.0038743759607022i	-0.0115979600002623+0.0031848112736775i	-0.0151213099418215+0.0017288994548765i	-0.0175486272472996-0.0002360448767678i	-0.0189483472472202-0.0024324305021318i	-0.0194891761013737-0.0046046330997533i	-0.0193943543450392-0.0065494537844473i	-0.0188967300276002-0.0081322025746885i	-0.0182013987545679-0.0092892693410802i	-0.0174593858380199-0.0100200603427697i	-0.01675318216687-0.0103717470769711i	-0.0160934912730965-0.0104199562254629i	-0.015426168503633-0.01024802665028i	-0.0146484167207583-0.0099272244318531i	-0.0136331479317484-0.0095003671938793i	-0.0122596162545222-0.0089713469856062i	-0.0104470354055435-0.0083026474618383i	-0.00818639409778757-0.00742189700041068i	-0.0055647452019327-0.00623688845910076i	-0.00277643505343475-0.00465673526613218i	-0.00011728628468936-0.00261545329232098i	2.03955080946627e-03-9.368469302341e-05i	0.00328407475587327+0.00286533292608389i	0.00322111102179652+0.00614826059780802i	0.00152582396141419+0.00957372000017175i	-0.0020051816146264+0.0129034603532479i	-0.0074147838601249+0.0158610001601349i
24	0.0239388853718095+0.0195647397951873i	0.0221678280324571+0.0178690518543812i	0.0199049960605948+0.0150484663736647i	0.017526397768483+0.011247477585625i	0.0154385893395759+0.0067076887461321i	0.0140192984578056+0.0017374500002217i	0.0135627991288352-0.003322499294277i	0.0142374244664379-0.0081296558256805i	0.0160593899667838-0.0123621093425755i	0.0188844208869333-0.0157326509975664i	0.0224171869322959-0.0179985870123834i	0.0262380000979593-0.0189727798547701i	0.0298457499441455-0.0185398919890432i	0.0327147213901165-0.0166777440928459i	0.0343604181100947-0.0134788570252592i	0.0344063286635699-0.0091638023698192i	0.0326409801861658-0.0040776580922315i	0.029054076749145+0.0013358232329417i	0.0238429725192999+0.006581710552543i	0.0173861122328727+0.0111757740939406i	0.0101871558989777+0.0147085632008486i	0.0028002666366711+0.01689813350455i	-0.0042486207840926+0.0176205451751508i	-0.0105292022836032+0.0169129958198574i	-0.0157509418565691+0.0149512762509159i	-0.019778206248223+0.0120089412118807i	-0.0226176509697595+0.0084085842629739i	-0.0243848318752158+0.0044754343756536i	-0.0252600603858115+0.0005008159086228i	-0.0254435546146877-0.0032808156845173i	-0.0251176527045942-0.0067011316573505i	-0.0244205276920041-0.0096557651762503i	-0.023432753874988-0.0120940396936602i	-0.0221760199072075-0.014003918557955i	-0.0206223854060467-0.0153950950634442i	-0.0187123069521052-0.0162827840372041i	-0.0163795708862723-0.0166746060301409i	-0.013580769833935-0.0165627886475773i	-0.0103259438956312-0.0159234251333956i	-0.006705797037203-0.014723506753843i	-0.0029100826893292-0.0129349262565165i	0.0007680770538162-0.010552963937085i	0.00394567620403107-0.00761541193588546i	0.00618209652177898-0.004217934379603i	0.00702763509283756-0.00052175452407811i	0.00608227981415185+0.00324876188136021i	0.0030561520853244+0.00681897548017381i	-0.00217794963239165+0.00988553550442745i	-0.0095485823935629+0.0121433377788759i
25	0.0353467453042677+0.0207318447951008i	0.0361121051353653+0.0191429801760116i	0.036536037306007+0.0165322372384539i	0.0368233682378299+0.0130355023086157i	0.0371935749695998+0.0088745037505076i	0.037847512024617+0.0043338764547262i	0.0389374295935011-0.0002652838782433i	0.0405431988773805-0.0045901446353053i	0.0426559499900745-0.0083162592665015i	0.04516952493342-0.0111434205154843i	0.0478804447492616-0.0128102066286525i	0.0504979522258379-0.0131109719060652i	0.0526661255181524-0.0119174529404974i	0.0539991360016799-0.0092037146939424i	0.0541281205014302-0.0050692384056552i	0.0527544110609806+0.0002476916368151i	0.0497003242796468+0.0063741202674041i	0.0449469136690029+0.0128287702780478i	0.038649166597974+0.019069869328135i	0.0311232525377775+0.0245576959982065i	0.0228066395237703+0.0288205253167821i	0.0141983877665558+0.0315111339791719i	0.0057916992447109+0.0324430749479627i	-0.0019876233128882+0.0316008567908439i	-0.0088251912304735+0.029124351899222i	-0.0145377912494785+0.0252733074360003i	-0.0190683006104224+0.0203812386414564i	-0.0224606977990909+0.0148086066710009i	-0.0248236111962055+0.0089033397992634i	-0.0262917147812246+0.0029734496672442i	-0.0269928193676064-0.0027270636154949i	-0.0270256609913236-0.0080006629866353i	-0.0264502782231477-0.0127003833250904i	-0.0252903693047087-0.0167194111840893i	-0.0235455023645642-0.0199796721699099i	-0.021210397268943-0.0224223009856254i	-0.0182982952685942-0.0240020831152682i	-0.0148652648215149-0.0246871094305244i	-0.0110319636007643-0.0244639167638516i	-0.0069990021195206-0.0233472577863558i	-0.0030519844929346-0.0213924444849506i	0.0004470615282739-0.0187071944445852i	0.003083570038099-0.0154594193794597i	0.0044288887727532-0.0118777194494484i	0.00408964910965559-0.00824257357196193i	0.0017617394023772-0.0048681453300198i	-0.00271914230936581-0.00207678082091272i	-0.00933859698335827-0.00017003190795301i	-0.0178831082199871+0.000599178521173i
26	0.0498310281389429+0.0248759380147586i	0.0533040830395529+0.0241654342650987i	0.0565361559979758+0.0225955734325749i	0.0595832980027333+0.0202592635400643i	0.0625066848699333+0.0173175194386909i	0.0653582675245941+0.0139860651984788i	0.0681684079142149+0.0105194274960778i	0.0709358603466857+0.0071950940176967i	0.0736197156208364+0.0042986714223587i	0.0761330834510928+0.0021090785262081i	0.0783393061115393+0.0008815768420017i	0.0800528251439186+0.0008266052869449i	0.0810476226297528+0.0020841434625765i	0.0810756783132605+0.0046961798821516i	0.0798958507725405+0.0085827408056128i	0.0773104197415895+0.0135285858559562i	0.0732032399807107+0.019187149755364i	0.0675713250720257+0.0251053789690347i	0.060541718864414+0.0307684294773509i	0.0523680495680104+0.0356581064823049i	0.0434056485260936+0.0393150271855738i	0.0340692818566907+0.0413930404072897i	0.024781830236211+0.0416959386547589i	0.0159243613087168+0.0401905127845777i	0.0077973772016928+0.0369953302960207i	0.0005998766701824+0.0323497398251259i	-0.0055717223824952+0.0265711737831042i	-0.0107074200792069+0.0200100803055247i	-0.0148563368602243+0.0130107516359535i	-0.0180959428669741+0.0058835541520201i	-0.0205050170451875-0.0011094250587616i	-0.0221455486652147-0.0077565520854687i	-0.023056067847582-0.0138901963169753i	-0.0232562206788427-0.0193762931662492i	-0.0227603381342638-0.0241044492033663i	-0.0215965004303365-0.0279821050439687i	-0.0198271011839007-0.0309347118399668i	-0.017566960872404-0.0329121174292395i	-0.0149954315358201-0.0338996865723561i	-0.012359586035543-0.033931336676259i	-0.0099665178873216-0.0331008663702604i	-0.0081640525430281-0.0315678641541174i	-0.0073107835340028-0.0295552065443311i	-0.0077381477267587-0.0273366493548401i	-0.0097089362452844-0.0252150519629679i	-0.0133778054139203-0.0234939305850874i	-0.0187596486570274-0.0224467685853813i	-0.0257109380337553-0.0222892934400074i	-0.0339274367204908-0.0231594292074621i
27	0.0630039388240942+0.0324328003776549i	0.0684240115547459+0.0331009032600741i	0.0736639020071331+0.033021813208909i	0.0787084533560952+0.0322175728314202i	0.0835472660216782+0.0307645551219336i	0.088167501677867+0.0287900441291947i	0.0925468977571508+0.0264663143375145i	0.096647036665641+0.0240025864718314i	0.100406818524865+0.021634408166609i	0.103736513706744+0.019609345731004i	0.106513598187638+0.018167849983564i	0.108582412335212+0.017519054932793i	0.109760017959069+0.01781300809487i	0.109850041327813+0.019112944863418i	0.108664674574876+0.021372957843609i	0.106052679604114+0.024426998410592i	0.101928879409236+0.027994074102903i	0.0962990650138046+0.0317017648382381i	0.0892741739474235+0.0351263357062918i	0.0810692650267303+0.0378437710675558i	0.0719859215982359+0.039483123859528i	0.0623804640940471+0.0397725636221211i	0.0526236967905556+0.0385697845024234i	0.0430598972688559+0.0358717115216569i	0.0339728234187737+0.0318028636589406i	0.0255646733033334+0.0265861415369879i	0.0179507434591703+0.020503103674704i	0.0111688930989608+0.0138522408398767i	0.00519979102608952+0.00691315675327568i	-7.9719350228053e-06-7.77395143128987e-05i	-0.00451415574882825-0.00693769656124099i	-0.0083696678879397-0.0135352697139935i	-0.0116089180354463-0.0197788583440899i	-0.0142522804667455-0.0256013004853516i	-0.0163169356584696-0.0309457871826378i	-0.0178327148244067-0.0357572323289935i	-0.0188587595842828-0.0399812745149539i	-0.0194968391749456-0.0435708022307558i	-0.0198979055529309-0.0464977977667529i	-0.0202597087326846-0.0487668230455122i	-0.0208148183685506-0.0504259133299651i	-0.0218099852479943-0.0515711094184983i	-0.0234792190768674-0.0523422505926872i	-0.026014058554992-0.0529096789703992i	-0.0295350946451951-0.0534537245566123i	-0.0340687669824475-0.0541407233408177i	-0.0395327777057205-0.0551003745270903i	-0.0457322783864383-0.0564091343879945i	-0.052367528700919-0.0580830147973815i
28	0.0698181731891116+0.041727681778683i	0.0757739698496145+0.0435883673093403i	0.0816312742885002+0.0446722129473686i	0.0874002039896664+0.0449288789852423i	0.0930984952618473+0.0443591269134353i	0.0987406073156602+0.043019050771702i	0.104325559425742+0.041020590088588i	0.109824713890385+0.038527440636816i	0.115170946400102+0.0357454557254i	0.12025090052232+0.032906934678545i	0.124902191942663+0.030248958855279i	0.128917328224393+0.027987141819934i	0.132055559759495+0.026287597238872i	0.134062792013153+0.025241212515606i	0.134698158222825+0.024844990459693i	0.133764165425148+0.02499490084078i	0.131135922720126+0.025493207605537i	0.12678430233963+0.026070766747772i	0.120788305182072+0.026421809479803i	0.113333473636393+0.026245938777192i	0.104695662868339+0.025290206815089i	0.0952123127968244+0.0233837520516678i	0.0852458779788584+0.0204587449741352i	0.0751456398389717+0.0165540785232223i	0.0652143442652427+0.0118017264742647i	0.0556849241200567+0.0063991553367304i	0.0467102874616766+0.0005738026590066i	0.0383663528173865-0.0054531537019407i	0.0306658701335315-0.0114969244183595i	0.0235786766223217-0.0174281691032255i	0.0170532690495996-0.023178774680112i	0.0110349962732993-0.0287351047899421i	0.0054775709397018-0.0341219705661972i	0.000346551149259-0.0393820907560925i	-0.0043845391408762-0.0445561111297204i	-0.0087431404307729-0.0496674017156861i	-0.0127683650519095-0.0547141595014356i	-0.0165200431319299-0.0596692827589676i	-0.0200832436194658-0.0644865572757987i	-0.0235665252152707-0.0691103359708002i	-0.0270935587306107-0.0734853729446819i	-0.0307891251473531-0.0775638551726476i	-0.0347615770274236-0.0813078131127161i	-0.0390844768060551-0.0846866654003712i	-0.0437802184089752-0.0876712411717211i	-0.0488080341259692-0.090226799079146i	-0.0540580228670626-0.0923079935987687i	-0.0593519142211274-0.0938582800799175i	-0.0644504293745341-0.0948149896853244i
29	0.0664723182918797+0.0496179054052278i	0.0713850273645206+0.0518253774266159i	0.0763463381041532+0.0530866671130713i	0.0814634589362515+0.0533075439271422i	0.0868505621054964+0.0524510112738349i	0.0926085878028436+0.0505450330834001i	0.0988033071390998+0.0476849286077086i	0.105444358622248+0.044029251617887i	0.112468239281957+0.039788531505608i	0.119728142001829+0.035207096186722i	0.126993025111477+0.030539257758338i	0.133957362109292+0.02602227122728i	0.140261699612529+0.02184944764626i	0.14552258780032+0.018147355031873i	0.149368864488799+0.014960945856965i	0.15147995762835+0.012249588820224i	0.15162111528949+0.009895401981284i	0.149670507145775+0.00772321889156i	0.145634062480404+0.005529360346217i	0.139645630334907+0.003114598356601i	0.131952294418828+0.00031571420429i	0.122887034621663-0.002969855870672i	0.112832931792359-0.00677058633796i	0.102184353626945-0.011040835685025i	0.091310786234829-0.0156738616270364i	0.0805281594020916-0.020525039828832i	0.0700808542243026-0.02544059254492i	0.0601354583834252-0.0302862757572186i	0.0507852089773748-0.0349707572968565i	0.0420623688651722-0.0394597275419587i	0.0339548258609698-0.0437787817830724i	0.0264231025422768-0.0480053343446662i	0.0194146376182441-0.052251792645283i	0.0128734080016186-0.0566435563987583i	0.0067443771329934-0.0612959095729916i	0.0009735499826619-0.0662935395791732i	-0.0044946702084568-0.0716754292102457i	-0.0097207341852565-0.0774265217072597i	-0.0147718527270226-0.0834761963473523i	-0.0197211567992598-0.0897025073766411i	-0.0246435079904652-0.0959405244833955i	-0.029608186775028-0.10199302220525i	-0.034669372823978-0.107642115891662i	-0.039855754728002-0.112661045571922i	-0.045160727231953-0.116825928486592i	-0.050534492055794-0.119927712607339i	-0.055879071558557-0.121784618545809i	-0.061046895028277-0.122255024616239i	-0.065843331373916-0.121250128979173i
30	0.051853422115554+0.0531158910518644i	0.0544370565523074+0.0545876205639995i	0.057276401558094+0.0548935556311769i	0.0606008023178545+0.0539389632587428i	0.0646404298159608+0.0516956454238994i	0.0695970309659247+0.0482093455850849i	0.0756133914631115+0.0436007788246769i	0.0827452233297189+0.0380593855888499i	0.0909393399684052+0.0318297206312013i	0.100021602234753+0.025191356516382i	0.10969720109445+0.018434175308888i	0.119564460883017+0.011831777617648i	0.129141660418145+0.005616280678616i	0.137904604150622-0.000042140677638i	0.145331097790402-0.005048076548677i	0.150947354613765-0.009384163056146i	0.154370890767464-0.013104311234317i	0.15534477518412-0.016317951355598i	0.15375917027033-0.019167840303689i	0.149657786474721-0.021805072792927i	0.143228914675146-0.024365413246256i	0.134782761960615-0.026950806946743i	0.124718557924136-0.029618965557642i	0.113486038374957-0.032382428034031i	0.101546285052655-0.035216759732627i	0.089336484076588-0.0380759071853956i	0.0772420897598661-0.0409114880026049i	0.0655783860028407-0.0436921892377239i	0.0545818258449214-0.0464195625539192i	0.0444100958584722-0.0491372817405112i	0.0351488254167644-0.0519321814445444i	0.026822365417313-0.0549268602635239i	0.019406102014644-0.0582650242572482i	0.0128382488920753-0.0620918289275592i	0.0070298075845747-0.0665320963208449i	0.0018722061326996-0.0716693938468693i	-0.0027571517442054-0.0775286187116479i	-0.0069906933504086-0.0840640667235108i	-0.0109668792300358-0.0911541416525687i	-0.0148258773633602-0.098603040290834i	-0.018704026153765-0.106149049107548i	-0.022726761769761-0.113478574150999i	-0.027000076997907-0.120244701322642i	-0.031600936281854-0.12608890895928i	-0.036567356637411-0.130664466745802i	-0.041889066073351-0.133659997204104i	-0.047499777835398-0.13482161874086i	-0.053272181884571-0.133972042898393i	-0.05901675547938-0.13102501218092i
31	0.0283135081842646+0.0505918224883018i	0.0279575339297647+0.0504438077479092i	0.0280961497162973+0.0489595401923197i	0.0290644837295903+0.0460814061745103i	0.0311890328436504+0.0418254948021141i	0.0347530762470974+0.0362867746913761i	0.0399616297239198+0.0296377581631136i	0.0469098988285333+0.0221201473030895i	0.0555592122071105+0.0140297436607816i	0.0657239097716351+0.005695746361418i	0.0770716443604932-0.0025436582306433i	0.0891381299501331-0.0103669253611125i	0.101355705678861-0.017493225450639i	0.113093403524179-0.023702280656597i	0.123704746087737-0.028847766770042i	0.132578476439427-0.032862908257445i	0.139186993597937-0.035757946675651i	0.143127507743161-0.037610279718327i	0.14415180996484-0.038549066929734i	0.142181944588439-0.038736808999769i	0.137310771549399-0.038350707359392i	0.129788161663141-0.037566448270194i	0.119995127597464-0.03654646304857i	0.108409347986831-0.035433804130336i	0.0955661569882638-0.0343517130248134i	0.0820191066009679-0.033407932553923i	0.068303719137189-0.0327020105524388i	0.0549071651044861-0.0323333869387135i	0.0422455078391448-0.0324080125860454i	0.0306490421307845-0.0330416013282177i	0.0203552878730042-0.0343582814093955i	0.0115084997266598-0.0364842577974038i	0.0041641748650938-0.0395369710182098i	-0.0017030248603035-0.0436110006020663i	-0.0061893312710469-0.0487625045355268i	-0.0094509504486801-0.0549942504074469i	-0.0116927890609409-0.0622432694843099i	-0.0131570567016928-0.0703728850233487i	-0.0141116737022826-0.0791703933274512i	-0.0148382445078398-0.088351086242596i	-0.0156193302186243-0.0975686717188478i	-0.016724859333109-0.106431538245561i	-0.018397726933609-0.114523767385892i	-0.020838914755568-0.121429359365102i	-0.024192778947314-0.126757822042621i	-0.028533458068717-0.130169100244451i	-0.033853608618011-0.131395804855138i	-0.040056835281013-0.130260852022915i	-0.046955204465657-0.12668894986703i
32	0.0016969008930946+0.0417514009016126i	-0.001267990998718+0.0394589651216593i	-0.0034874783360792+0.0357586084846029i	-0.0045617214752788+0.0306513372445606i	-0.0041094915810312+0.0242151356991171i	-0.0018036031881734+0.0166076546690906i	0.00259395729661746+0.0080628478266205i	0.00920082859104006-0.00111870253753074i	0.0179905649270257-0.0105853876982882i	0.0287794966604983-0.0199550667756651i	0.0412263359560968-0.0288388380428946i	0.0548454763424207-0.0368660507653766i	0.0690335230550708-0.0437083247991624i	0.083107165456249-0.0491004126199526i	0.0963492451590426-0.052856070773274i	0.108058948287287-0.05487766603607i	0.117601579723176-0.055158951176976i	0.124453422053576-0.053781206551813i	0.12823773224792-0.050903648362582i	0.128748905969932-0.046749552844485i	0.125963107884029-0.041589864500329i	0.120035057023172-0.035726110684548i	0.111281992053422-0.029474243006982i	0.100156963777306-0.023150617980927i	0.0872143942507245-0.0170607959799507i	0.0730712415232968-0.01149127549538i	0.0583671137843689-0.0067037836037068i	0.0437263377962402-0.002931389944686i	0.0297243948881635-0.0003755466692999i	0.0168604054876246+0.0007968087838198i	0.00553658349427063+0.00045674164512221i	-0.00395510785094897-0.00148228141285252i	-0.0114394171618996-0.0050591528075646i	-0.0168580766406626-0.0102594906242112i	-0.0202647743838277-0.0170103591886883i	-0.021815759491652-0.0251762725874579i	-0.0217569421817644-0.0345574475451311i	-0.0204082193674532-0.0448911644200956i	-0.01814561260855-0.0558568595265859i	-0.0153816922894201-0.0670852395357642i	-0.0125447094609582-0.0781713185561854i	-0.0100568806380246-0.0886908730131408i	-0.008312371527921-0.0982194302691215i	-0.007655689295338-0.106352592283272i	-0.008361392726739-0.11272627851393i	-0.010616228121471-0.117035378996941i	-0.014504951247723-0.119049356815407i	-0.020001155046108-0.118623535909918i	-0.026964345318442-0.115705148811944i
33	-0.0197669559342901+0.0270353835284803i	-0.0240816730394885+0.0223996365018017i	-0.0274139962154155+0.0163897028534982i	-0.0293521809156128+0.0090714721012892i	-0.0295117227890045+0.0005868240586627i	-0.0275677694828517-0.0088460401478533i	-0.0232866587215331-0.0189376717714263i	-0.0165536115543666-0.0293379925633556i	-0.0073936954999769-0.0396521030604765i	0.0040164201736124-0.0494604276154892i	0.0173476882026365-0.0583418951308692i	0.0321297139708557-0.0658985128309982i	0.047773336916422-0.0717794991094167i	0.063603400310988-0.0757031279727104i	0.078899344029033-0.0774746078048684i	0.0929404712077585-0.0769986539428794i	0.105052265943526-0.07428587954632i	0.114650028464832-0.069452668121745i	0.121276355135283-0.062714741180847i	0.124629586767303-0.054375133868242i	0.124581204659751-0.04480768735432i	0.121181166440805-0.034437423117895i	0.114651227254674-0.023719265330028i	0.105367273060558-0.013116529194397i	0.0938325060860754-0.0030804199089301i	0.0806439001729194+0.0059684730535385i	0.0664546522711619+0.013656003891301i	0.0519353966715663+0.0196672391053558i	0.0377367519724075+0.0237560485275331i	0.024455390793021+0.0257516014411876i	0.0126053246725552+0.0255619783136082i	0.0025955492508548+0.0231751656468536i	-0.0052853413778413+0.0186577006235516i	-0.0108774398640376+0.0121511934601818i	-0.0141509676912626+0.0038669011663562i	-0.0152014183872118-0.0059215220999698i	-0.0142391344741966-0.0168869989008444i	-0.0115741561777446-0.0286596203758293i	-0.0075972256407702-0.0408387061112815i	-0.0027578426704587-0.0530061046792625i	0.0024597285692466-0.0647404053732813i	0.0075615890574403-0.0756316181271321i	0.0120695238620335-0.0852957700159408i	0.0155455095149128-0.0933887808488498i	0.017614345099369-0.0996189345061516i	0.017983290031981-0.103757271793356i	0.01645757867048-0.105645305078294i	0.012950739526111-0.105199598533209i	0.007488803552411-0.102412965537975i
34	-0.0277046207475826+0.0073883738596624i	-0.0315603114935676+0.0005056827553668i	-0.0342646061806826-0.0076216889893289i	-0.0354479371311834-0.0168702043018285i	-0.0347735373816897-0.0270467136233257i	-0.0319640051261234-0.037890499443216i	-0.0268266237424331-0.0490799737188067i	-0.019275225435402-0.0602440589571248i	-0.0093464838024331-0.0709779028073023i	0.0027911660095853-0.0808621909203984i	0.0168372682286282-0.089484971701284i	0.0323683660211145-0.0964646267903851i	0.048856148957742-0.101472444807043i	0.065693787350859-0.104253205815363i	0.082228780602646-0.104642270364606i	0.09780004948703-0.102577885833947i	0.111776602282721-0.098107756081708i	0.123594943329176-0.091389337728236i	0.132792485302467-0.082683788657043i	0.139034561152492-0.072343958109267i	0.142133170494391-0.060797230431339i	0.142056280199501-0.048524379018608i	0.138927259010134-0.036035825663632i	0.133014786128093-0.023846817824222i	0.124714263479122-0.012453029774442i	0.114522322573577-0.002307973067159i	0.103006409185102+0.00619661262953i	0.0907716327377195+0.012746498161181i	0.0784270834007987+0.0171162594738219i	0.0665536679251447+0.0191758764520763i	0.0556752288011784+0.0188926840365601i	0.0462343326092228+0.0163289799156673i	0.0385736875239421+0.0116357917410405i	0.0329237193444669+0.0050434413992321i	0.0293964357592692-0.0031503848688334i	0.0279853655894574-0.0125943370318304i	0.028571088067228-0.0228981799124497i	0.0309316704060247-0.0336480203197458i	0.0347572042188558-0.0444214344172086i	0.0396675601810422-0.0548020342569936i	0.0452324496431927-0.0643930956560411i	0.0509928755585939-0.0728299427185175i	0.0564830601223131-0.0797908450679178i	0.0612519455994513-0.0850062336447062i	0.0648833776947162-0.0882660839810813i	0.0670141044014688-0.0894253579514199i	0.0673487703052317-0.0884074418549884i	0.0656711726776003-0.0852055744235202i	0.061851186678404-0.0798823240723984i
35	-0.0157695887160239-0.0158445252702304i	-0.0173065701707184-0.0246388893052021i	-0.0176417901786595-0.0344833244165408i	-0.0164892372129873-0.0452173402580258i	-0.0135965111029732-0.056622885030145i	-0.008764078533035-0.0684283742601902i	-0.0018631550734709-0.0803164012910201i	0.0071492650399504-0.0919350289901867i	0.018219613722292-0.102912279876318i	0.031192342199255-0.112873162461743i	0.045810707676399-0.121458321013846i	0.061724115699115-0.128343199524366i	0.078501879921493-0.133256490543818i	0.095652747787155-0.135996611874081i	0.112649062556201-0.13644502705617i	0.128954035081309-0.134575397889549i	0.144050321543751-0.130457817884531i	0.157467973364905-0.124257704604394i	0.168809855561156-0.116229299136801i	0.177772816859655-0.106704100762717i	0.1841632204364-0.096074921294504i	0.187905876433844-0.084776545691277i	0.189045915156174-0.073264207910423i	0.187743656811473-0.061991215915321i	0.184263023790516-0.051387079322094i	0.178954463604497-0.041837409506504i	0.172233672570792-0.033666686905871i	0.16455761170508-0.027124743567536i	0.156399379665769-0.022377516149756i	0.148223458423922-0.019502313692886i	0.14046269217067-0.01848754329375i	0.133498123777104-0.019236569871594i	0.127642525743007-0.02157517255117i	0.123128155042041-0.025261911838706i	0.120098962291144-0.030000643139125i	0.118607218713334-0.035454400336273i	0.118614305695119-0.04125991897255i	0.119995249540916-0.047042158319374i	0.122546478617512-0.052428299131226i	0.125996225164343-0.057060822555468i	0.130016978721799-0.060609400511201i	0.134239409366691-0.062781436899877i	0.138267204109427-0.063331184328423i	0.1416922888948-0.06206741900981i	0.144109935851555-0.058859687618683i	0.145133279834888-0.053643147883024i	0.1444067935546-0.046422015561762i	0.141618303649013-0.037271611171005i	0.13650917923973-0.02633897723012i
36	0.0196626015443884-0.0416349362261139i	0.0221037931766992-0.0519599160438093i	0.0256885193033349-0.0631286066378791i	0.0306018090408093-0.0749698209909131i	0.03699897100331-0.0872694634988628i	0.0449934650274902-0.0997753821450451i	0.054646011373306-0.112204778249037i	0.065955807962135-0.124253983905411i	0.078854644131018-0.135610231707833i	0.093204545195047-0.145964866336845i	0.108799364286085-0.155027299080128i	0.125370471693349-0.162538899411385i	0.14259639808235-0.168285964879655i	0.16011599107714-0.172110920218068i	0.177544370720532-0.173920972027833i	0.194490743035408-0.17369358399249i	0.210576973278402-0.171478330697535i	0.225455746476853-0.167394921691021i	0.238827159803703-0.161627443056378i	0.250452698138396-0.154415120511541i	0.260165731263712-0.146040144356908i	0.267877921635019-0.136813292507523i	0.273581222981332-0.127058227016257i	0.277345456348838-0.117095410870239i	0.279311745186643-0.107226590777031i	0.279682350409868-0.097720720336419i	0.278707650244198-0.088802065111993i	0.276671144542766-0.080641050842713i	0.27387342301442-0.073348206396707i	0.270616022829854-0.066971333955037i	0.267186021741342-0.061495829922655i	0.263842082105674-0.056847898475175i	0.260802496650188-0.052900258728976i	0.258235607541338-0.04947985436085i	0.256252794606694-0.046377033506315i	0.254904071971045-0.043355673806385i	0.254176206170384-0.040163774670962i	0.253993179124394-0.03654411481583i	0.254218766966168-0.032244664630841i	0.254660986613414-0.027028536435349i	0.255078168355633-0.020683338995293i	0.255186434633998-0.013029866261461i	0.254668392059501-0.003930088090729i	0.253182866068593+0.006705579410741i	0.250375518366641+0.018911762639717i	0.245890182634324+0.032662454616411i	0.239380733617542+0.047866301932302i	0.230523271731835+0.06436303769563i	0.219028365252251+0.081921294294062i
37	0.0797811892884333-0.0700044918255071i	0.0876268543152412-0.081600505525969i	0.0965080379017143-0.0938498965695198i	0.106511778787588-0.106585867637296i	0.11770133000165-0.119611145005111i	0.130109670240446-0.132702436050302i	0.143733952873926-0.145616462225661i	0.158531336661565-0.158097372933409i	0.174416583964115-0.169885241461161i	0.191261719527831-0.180725251980255i	0.208897921044844-0.190377114895666i	0.227119669893463-0.198624203877641i	0.245691037358335-0.205281897177635i	0.264353830338579-0.210204631326951i	0.282837183586819-0.213291237071924i	0.300868074608517-0.214488222295632i	0.318182162267507-0.213790788547547i	0.334534317724064-0.211241507867261i	0.349708229740153-0.206926734168849i	0.363524524751643-0.2009709669286i	0.37584694056625-0.193529512816741i	0.386586222699194-0.184779893017852i	0.395701563092386-0.174912512348896i	0.403199559555494-0.16412113602813i	0.409130827655373-0.152593709743865i	0.413584532851911-0.140504010855742i	0.416681219444722-0.128004538860088i	0.418564387417868-0.115220950144008i	0.419391305238433-0.102248225842002i	0.41932354656934-0.08914864330194i	0.418517705738503-0.075951511804401i	0.417116687627598-0.062654540735313i	0.415241891352878-0.049226639899813i	0.412986523521005-0.03561191054191i	0.410410195457762-0.021734572067683i	0.407534887730333-0.007504580487458i	0.404342310341901+0.007176275415286i	0.400772651154221+0.02240797267435i	0.396724688332048+0.038285675296456i	0.392057241987768+0.054893066113188i	0.386591950495033+0.072295649824195i	0.380117371376654+0.090534077192691i	0.372394417945878+0.109617549441518i	0.363163144148836+0.129517390307392i	0.352150875872777+0.150160917870747i	0.339081654035743+0.171425803691151i	0.323686902335633+0.193135165617437i	0.305717162613097+0.215053694532426i	0.28495465790916+0.236885155685222i
38	0.162436583288043-0.101525012412431i	0.176610905728591-0.114155200683406i	0.19167960523124-0.127228073232993i	0.207639260897896-0.140577316949133i	0.22446738299411-0.154014298857208i	0.242119738464941-0.167331772679594i	0.260528328955613-0.180308538362773i	0.279600215524436-0.192714905518316i	0.299217348957936-0.204318758178138i	0.319237514996572-0.214891973628909i	0.339496442605797-0.224216916102294i	0.359811054586594-0.232092709774564i	0.379983768090837-0.238340996858263i	0.399807683261183-0.242810906268406i	0.419072436566964-0.245382995729295i	0.437570446339414-0.245971983151113i	0.455103245519391-0.244528148246925i	0.471487583448146-0.241037358233216i	0.486560985846539-0.235519746928056i	0.500186489461688-0.228027149252818i	0.512256313098281-0.218639457911309i	0.52269428633845-0.2074601214177i	0.531456926528545-0.194611039329411i	0.538533128256672-0.180227129574626i	0.543942502100318-0.164450843772455i	0.547732465805572-0.147426890618194i	0.549974247037948-0.129297397342017i	0.550757999418931-0.110197698639263i	0.550187261198223-0.090252895683204i	0.548372998613654-0.069575279424958i	0.545427475199734-0.04826266660803i	0.54145817663797-0.026397657258802i	0.536562001597099-0.004047791216654i	0.530819906099414+0.018733440450694i	0.524292165790062+0.041904785933425i	0.517014399942019+0.065434687088974i	0.508994484927408+0.089298060347469i	0.500210473776072+0.113472465902677i	0.49060963152152+0.137933728367628i	0.480108691248044+0.162651078807909i	0.468595430064117+0.187581902509985i	0.455931654025744+0.212666200179515i	0.441957662635569+0.237820902244956i	0.426498233729413+0.262934214792781i	0.409370126085065+0.287860218173582i	0.390391039100362+0.312413981100475i	0.36938989722532+0.336367488932906i	0.346218244133033+0.35944670933707i	0.320762442236221+0.38133012645316i
39	0.259512768014709-0.136281410562355i	0.279733668610032-0.149557111696378i	0.300594508219823-0.16299930705229i	0.322003377087642-0.176432491427617i	0.343851977220283-0.189664843166198i	0.366015480704781-0.202491633460342i	0.388352885458464-0.214699270270405i	0.410707936008387-0.226069864650643i	0.43291065615648-0.236386176954528i	0.454779514250755-0.24543677551964i	0.476124211489062-0.253021222739859i	0.496749050869057-0.258955094291048i	0.516456811000295-0.263074637571459i	0.535053017103961-0.265240885466641i	0.552350473236246-0.2653430610567i	0.56817389701465-0.263301136951343i	0.582364482518527-0.259067448113184i	0.594784209746502-0.252627297408052i	0.605319720675303-0.243998536483143i	0.613885592623276-0.233230148549222i	0.620426858742325-0.220399901884457i	0.624920651984673-0.205611181230542i	0.627376881331882-0.188989136904121i	0.627837885661456-0.170676317040717i	0.626377049457286-0.150827966089923i	0.62309640376766-0.129607182194192i	0.618123273674248-0.107180127617874i	0.611606068640903-0.083711480579461i	0.603709343406881-0.059360304616187i	0.594608283905146-0.034276494083009i	0.584482794710956-0.008597932693655i	0.573511381733584+0.017551522811784i	0.561865036407991+0.044063148896079i	0.549701335728694+0.070843495171665i	0.53715897622457+0.097813532033214i	0.524352959345135+0.124906811314637i	0.511370640401963+0.152066677901165i	0.498268842587314+0.179242604046133i	0.485072220832496+0.206385753064645i	0.471773036374242+0.233443914718553i	0.458332470864386+0.260355990214366i	0.444683567860983+0.287046239113301i	0.430735839135166+0.313418531951259i	0.416381513559096+0.33935087893041i	0.401503338302483+0.364690524324244i	0.385983767426957+0.389249905764095i	0.369715294413704+0.412803774974001i	0.352611606247187+0.435087759761616i	0.334619161699439+0.455798614717597i
40	0.355861529890019-0.174259124506578i	0.380087902841213-0.187804339700222i	0.404489202086368-0.201209497695159i	0.428889640907014-0.214292834876109i	0.453099893654959-0.226862817426395i	0.476918876345709-0.238721655618344i	0.500135970007931-0.249669237806203i	0.522533688303699-0.259507379707847i	0.543890775965486-0.2680442645067i	0.563985707797241-0.275098933241774i	0.582600539951371-0.280505673933294i	0.599525046659113-0.284118152772896i	0.614561057409178-0.285813132097872i	0.627526892658705-0.285493628077698i	0.638261781461729-0.283091376049087i	0.646630132820259-0.278568492884538i	0.652525524922333-0.271918252978265i	0.655874273415293-0.263164926387708i	0.656638441979785-0.252362663124199i	0.654818166021396-0.239593445088853i	0.650453173356373-0.224964165115911i	0.643623404176071-0.208602929379323i	0.634448655944439-0.190654713427724i	0.623087206615843-0.171276531825061i	0.609733400872133-0.150632305441094i	0.594614218027675-0.12888762773046i	0.577984875776044-0.10620464099662i	0.56012355989963-0.082737235085587i	0.54132540522337-0.058626773928993i	0.521895886226661-0.033998539902777i	0.502143805590624-0.008959062436511i	0.482374094329398+0.016405533661285i	0.462880656857101+0.042030062195859i	0.44393950727109+0.067869636805689i	0.425802448284318+0.093897851194631i	0.408691540752935+0.120103819480113i	0.392794598943887+0.146488167798712i	0.378261924135073+0.173058117229701i	0.365204456698853+0.19982184398081i	0.353693484708225+0.226782343686607i	0.343761995957416+0.253931060691426i	0.335407701199956+0.281241568524807i	0.328597690961506+0.308663602812736i	0.323274618560234+0.336117751260521i	0.319364230509694+0.363491096113107i	0.316783995239443+0.390634082116236i	0.315452515304442+0.417358847465268i	0.315299350394156+0.443439207125006i	0.316274831927747+0.468612418447941i
41	0.433913001369445-0.216485489751921i	0.458833794744315-0.230299481857776i	0.483286589120315-0.243731309939476i	0.507034332055442-0.256607874301728i	0.52983165201863-0.268753132573656i	0.551428053526899-0.279991551701575i	0.57157148681505-0.290151759440556i	0.590012251801231-0.299070289820049i	0.60650718366132-0.30659530512351i	0.620824054811893-0.312590168798753i	0.632746115931764-0.316936740088813i	0.642076687282606-0.319538262573258i	0.648643701515057-0.320321725575913i	0.652304090883494-0.319239589642373i	0.65294790585614-0.316270784889157i	0.650502048989846-0.311420913589082i	0.64493350808506-0.30472161524168i	0.636251976416544-0.296229082699218i	0.624511755520423-0.286021750579039i	0.609812847757048-0.274197210917216i	0.592301161667698-0.260868444406337i	0.572167772848829-0.246159487143852i	0.549647206357954-0.230200681126011i	0.525014733044239-0.213123680350318i	0.498582700996593-0.195056402063464i	0.470695953693025-0.176118123336738i	0.441726417443496-0.156414925947321i	0.412066971251991-0.136035686977661i	0.382124741103246-0.115048798444673i	0.352313986680558-0.093499776830475i	0.323048770417933-0.071409893175707i	0.294735615407235-0.048775917350252i	0.267766368948645-0.02557102751079i	0.242511491540225-0.001746889167225i	0.219313986154971+0.022763140467784i	0.198484169323428+0.048039776082543i	0.180295463711143+0.074172676039831i	0.164981361786447+0.101254605485254i	0.152733672421259+0.129375110855332i	0.143702117844684+0.158613954862014i	0.137995298638867+0.189034580581574i	0.13568299113925+0.220677882144015i	0.136799686687471+0.253556556901466i	0.141349227928464+0.287650299523831i	0.149310346135438+0.322902072411903i	0.160642857824925+0.359215649843722i	0.175294241059517+0.396454586607426i	0.193206284010161+0.434442707234768i	0.214321482435322+0.472966151469508i
42	0.483064660668253-0.26391624824878i	0.505716011520676-0.278308583081318i	0.527284486736007-0.29218175044763i	0.547513524776864-0.305382589502113i	0.566145083271046-0.317760162957346i	0.582923409911615-0.329168759023846i	0.597599051458558-0.339470903346612i	0.609933039390486-0.348540285221074i	0.619701182219969-0.3562644978271i	0.626698386936181-0.362547491174474i	0.630742925758765-0.367311639254771i	0.631680559658104-0.370499329751317i	0.629388427187897-0.372073995618487i	0.623778606331597-0.372020522774728i	0.614801258496717-0.370344986745804i	0.602447267666986-0.367073692846486i	0.586750294151753-0.362251518724209i	0.567788171396559-0.35593958397363i	0.545683585901656-0.348212298101867i	0.520603994312037-0.33915386432085i	0.492760747974963-0.328854341352804i	0.462407413393038-0.317405387539665i	0.429837296619177-0.304895829975077i	0.395380200237306-0.29140721515449i	0.359398462558252-0.277009505938845i	0.322282349371952-0.261757091818936i	0.284444888320923-0.245685275153312i	0.2463162539534-0.22880738509933i	0.208337827033898-0.211112653515305i	0.170956064020342-0.192564963622984i	0.134616321108914-0.173102553409013i	0.099756781346005-0.152638722600762i	0.066802632585964-0.131063555794235i	0.03616063826912-0.108246636342183i	0.0082142320284797-0.0840406874572509i	-0.016680748866497-0.0582860402380426i	-0.0381995969080514-0.0308157945657392i	-0.0560514650765379-0.0014615095435261i	-0.0699812535275928+0.0299407632949172i	-0.0797706413817703+0.0635443072741402i	-0.0852382844898756+0.099485640322567i	-0.086239231735667+0.137878699508724i	-0.082663642742863+0.178809514593484i	-0.07443491741776+0.222331558444496i	-0.061507371269664+0.268461938092368i	-0.043863608705866+0.317178559390889i	-0.021511758466875+0.368418361928675i	0.005517259745112+0.422076680543127i	0.037172271097712+0.47800774722189i
43	0.506961837574704-0.314429880229322i	0.526455971408506-0.329456269636613i	0.544549060225109-0.343877971199307i	0.561011308993026-0.357561923437086i	0.575617217778011-0.370380213800786i	0.588148983935855-0.382212499104051i	0.598399984188249-0.392948326085017i	0.606178277142369-0.402489274752296i	0.611310063305921-0.410750847156912i	0.613643037411579-0.417664026975546i	0.613049567019496-0.423176440909541i	0.609429632005689-0.42725306141058i	0.602713461725473-0.429876401533551i	0.592863810385213-0.431046166565083i	0.579877816442889-0.430778343137857i	0.563788398626172-0.429103724357758i	0.544665149300556-0.42606588848298i	0.522614695290672-0.421718668256735i	0.497780506663852-0.416123167401125i	0.470342145195295-0.409344399286527i	0.440513955981297-0.40144763964954i	0.408543217652935-0.392494599720338i	0.374707778545172-0.382539537572113i	0.339313217657609-0.371625433345645i	0.302689579959082-0.359780357773848i	0.265187745199707-0.347014162820484i	0.227175497578064-0.333315618103317i	0.189033370074177-0.318650107119725i	0.151150341748499-0.302957983338777i	0.113919468624579-0.28615366835353i	0.077733528784838-0.268125553054697i	0.042980759955977-0.248736738895457i	0.010040763166336-0.227826630594007i	-0.020719360867456-0.205213364983813i	-0.048948584923686-0.180697034143035i	-0.074315191029851-0.154063635399166i	-0.096509633870651-0.125089657267653i	-0.115247009956063-0.093547189728654i	-0.130269124129201-0.059209430248257i	-0.141346158384978-0.021856444239201i	-0.148277960730964+0.018718969311727i	-0.150894983407769+0.062705459283254i	-0.149058909684591+0.110267501054632i	-0.142663016197755+0.161540115441685i	-0.131632323026537+0.216624059446141i	-0.115923586121573+0.275581604696589i	-0.095525186155365+0.338433000471513i	-0.070456964321508+0.405153696663721i	-0.040770049178234+0.475672378867335i
44	0.521616297751808-0.362270712203887i	0.539696479079634-0.37731527456604i	0.556519846467129-0.391637995456423i	0.571917496298774-0.405118544404389i	0.585727626172949-0.417642977498187i	0.597797944110362-0.42910565989264i	0.607988038998237-0.439411047093834i	0.616171669616417-0.448475265792955i	0.622238929895305-0.456227436791019i	0.626098249342697-0.462610686309231i	0.627678189838672-0.467582797736754i	0.626929003198621-0.471116463578012i	0.623823917980054-0.47319910690019i	0.618360128868465-0.473832252748357i	0.610559467506369-0.473030442519047i	0.600468739691483-0.470819697825459i	0.588159720311106-0.467235554554226i	0.573728804033172-0.462320702165436i	0.557296316464886-0.456122277354003i	0.539005497039125-0.448688874487133i	0.519021171120961-0.440067347278343i	0.497528134573947-0.430299486493919i	0.474729279133685-0.419418666693898i	0.450843491268592-0.407446560724785i	0.426103360651945-0.394390023617488i	0.400752736839325-0.380238247499628i	0.375044174186389-0.364960286002335i	0.349236305430828-0.348503040427142i	0.323591183711171-0.330789790744417i	0.298371631149714-0.311719342531629i	0.273838629566835-0.29116584653746i	0.250248785530002-0.268979331075487i	0.227851897911846-0.244986969383825i	0.206888651600104-0.218995084968858i	0.187588456148651-0.190791878356011i	0.170167443175608-0.160150839191571i	0.15482663139864-0.126834788867567i	0.14175026354339-0.090600481343363i	0.13110431515204-0.051203674135325i	0.123035171720795-0.008404567999476i	0.117668467747387+0.038026496977344i	0.115108079280298+0.088303209043849i	0.115435260500506+0.142617441136557i	0.118707914762543+0.201133522401143i	0.124959991358572+0.263982749729035i	0.134201000986073+0.331258259441068i	0.146415645391519+0.403010371665009i	0.161563559783422+0.479242509784802i	0.179579170176924+0.559907784939978i
45	0.542407127757111-0.401404897981251i	0.562074191245619-0.41528287127411i	0.581017330428257-0.428229676106024i	0.599137369599061-0.440125208700201i	0.616341638280564-0.450855436817758i	0.632545218849168-0.460313928041234i	0.647672097687095-0.468403241843866i	0.661656196861214-0.475036142645014i	0.674442265436383-0.480136593261492i	0.685986612189617-0.483640491726806i	0.696257664639356-0.485496119350384i	0.705236342863022-0.485664274066937i	0.712916240452993-0.484118070476122i	0.71930360905214-0.480842396343767i	0.724417147102677-0.475833024533937i	0.728287597619306-0.469095389133839i	0.730957163841865-0.460643044655408i	0.732478755419257-0.450495837357559i	0.732915081218117-0.438677827623614i	0.732337607839945-0.425215011634135i	0.730825405386868-0.410132898983986i	0.728463903873892-0.39345401010549i	0.725343584898734-0.375195363102686i	0.721558633724573-0.355366023635186i	0.717205576804018-0.333964793618139i	0.712381928993819-0.310978114583072i	0.707184873320546-0.286378259487334i	0.701709994218684-0.260121882544887i	0.696050082753005-0.232148990321077i	0.690294029550259-0.202382388997847i	0.684525818105974-0.17072765254632i	0.67882362791271-0.137073644773709i	0.673259053591972-0.101293615127262i	0.667896443017576-0.063246874071211i	0.662792354402584-0.022781039170642i	0.6579951295848+0.020265171889351i	0.653544578373529+0.066058639845669i	0.649471766883196+0.114768086596454i	0.645798901328712+0.166559927936074i	0.642539297823494+0.221593813901572i	0.639697428312663+0.280017944486105i	0.637269032877608+0.341964256649897i	0.635241289229438+0.407543584536226i	0.633593031213371+0.476840898405442i	0.632295009502204+0.549910728925604i	0.631310189278711+0.626772882062627i	0.630594081497317+0.707408545922022i	0.630095106171555+0.791756884600339i	0.629754987950098+0.879712205561349i
46	0.565940693081324-0.42996076197169i	0.588549061506631-0.441431705706682i	0.611020879323266-0.451658311868243i	0.633305837440931-0.460507005494574i	0.655357002103943-0.467848733361245i	0.677131133843371-0.47356023791304i	0.698588909835359-0.477525237444031i	0.719695042419506-0.479635484536416i	0.740418288919235-0.479791676634374i	0.760731350508812-0.477904195319587i	0.780610660623843-0.473893654342776i	0.800036066241732-0.467691240697033i	0.818990408188887-0.459238837914095i	0.837459009383259-0.448488926219122i	0.855429082514836-0.435404260064706i	0.872889071026352-0.419957329732145i	0.889827939310152-0.402129619971806i	0.906234429720682-0.381910684876756i	0.922096305261001-0.35929706415922i	0.937399597593358-0.334291071540736i	0.952127880318278-0.306899490890686i	0.96626158724871-0.277132219881099i	0.979777394674994-0.245000904110967i	0.99264768538767-0.210517606755126i	1.00484011052798-0.17369355970229i	1.01631726321383-0.13453804178648i	1.02703647539846-0.09305742804316i	1.03694974662662-0.04925445093109i	1.04600381033527-0.00312771018634i	1.05414034018376+0.04532853750996i	1.06129629567925+0.09612428445354i	1.06740440317151+0.14927335636906i	1.07239376521449+0.20479266664312i	1.07619058840781+0.26270114046531i	1.0787190172153+0.32301831821641i	1.07990205897229+0.38576265674647i	1.07966258339259+0.45094955632583i	1.07792437841044+0.51858914977429i	1.07461324316922+0.58868389832806i	1.06965809841069+0.66122604595614i	1.06299209442575+0.73619498987155i	1.05455369708591+0.81355462971272i	1.04428773325707+0.89325076114065i	1.03214637806718+0.97520858129347i	1.01809006800888+1.05933037358619i	1.00208832565358+1.14549343771036i	0.98412048377419+1.23354832738983i	0.9641762988577+1.32331745354543i	0.94225644627097+1.41459410411587i
47	0.561970538349549-0.45343822255202i	0.584849017739213-0.462021157604232i	0.607836630507323-0.469022508097085i	0.630896619354906-0.474291004056307i	0.653992191605316-0.477678329244577i	0.677086399400506-0.479040315648411i	0.700141960857922-0.47823810200034i	0.723121023891841-0.475139238890243i	0.745984876178809-0.469618723990038i	0.768693606539745-0.461559952314673i	0.791205724773745-0.450855568247692i	0.813477748661393-0.437408208237228i	0.835463768409103-0.421131125570997i	0.857115000182726-0.401948691408074i	0.87837934153305-0.379796769211889i	0.899200942406901-0.354622962815088i	0.91951980602969-0.326386741468025i	0.939271434209838-0.295059448289724i	0.958386531531323-0.260624201462153i	0.976790782455653-0.223075700195797i	0.994404714545389-0.182419949860361i	1.01114365985474-0.13867392263954i	1.02691782502463-0.0918651715628i	1.04163247879554-0.04203141673168i	1.05518826354583+0.01077987705114i	1.06748163511828+0.06651191225251i	1.07840543266315+0.12509894200557i	1.08784957755713+0.18646660818719i	1.09570189771352+0.25053221943765i	1.10184907084307+0.3172049569245i	1.10617767751946+0.38638599866379i	1.10857535231234+0.4579685566152i	1.10893201883467+0.53183782447004i	1.10714119236611+0.60787083794712i	1.10310133181332+0.68593625338907i	1.09671722119496+0.76589405438903i	1.08790135963244+0.84759519995687i	1.07657533801505+0.93088123123218i	1.06267118011013+1.01558385685723i	1.04613262591532+1.10152453972935i	1.02691633550104+1.18851410986717i	1.00499299245805+1.27635242947084i	0.98034828732944+1.36482813687333i	0.95298376304149+1.45371849592809i	0.92291750632007+1.54278937644106i	0.8901846713471+1.63179538953461i	0.85483782442941+1.72048019935666i	0.81694710116915+1.80857702936681i	0.77660017048733+1.89580937761424i
48	0.488957817832965-0.484080908629968i	0.505967994861921-0.490751906544518i	0.522841638443897-0.495632083682629i	0.539533261270245-0.498563303264775i	0.555996075597035-0.499389767287117i	0.572181898760179-0.497959211235497i	0.588041040018814-0.494124104740805i	0.60352217238946-0.487742846004211i	0.618572194038675-0.478680937907035i	0.63313608465333-0.466812134012388i	0.647156762978991-0.452019543156805i	0.660574952382417-0.434196682007822i	0.673329061829725-0.413248465810263i	0.685355090054841-0.389092128538205i	0.696586560904163-0.361658064785273i	0.706954497866747-0.330890586933862i	0.716387445622794-0.296748592412553i	0.724811546059329-0.259206137147157i	0.732150675608091-0.218252912600799i	0.738326649959519-0.173894625048995i	0.743259501206142-0.12615327691521i	0.746867831282085-0.075067351071659i	0.749069244211112-0.020691899963764i	0.749780858176979+0.036901457776615i	0.748919896814609+0.097624629920239i	0.746404357420274+0.161373228652337i	0.742153752028347+0.228026829934572i	0.736089915538479+0.297449310026684i	0.72813787333886+0.369489255026531i	0.718226759197898+0.443980439488879i	0.706290772627183+0.520742370517366i	0.692270163490697+0.599580894165426i	0.676112230384325+0.680288861501409i	0.657772318268297+0.762646852258222i	0.637214800031737+0.846423954564025i	0.614414026126873+0.931378599802567i	0.58935522614931+1.01725945214448i	0.56203534627316+1.1038063526912i	0.53246380678224+1.19075131845037i	0.50066316457244+1.27781959648973i	0.46666966642861+1.36473077357371i	0.43053368009167+1.45119994135826i	0.39231999160875+1.5369389167965i	0.35210795917819+1.62165751678816i	0.30999151563369+1.70506488529635i	0.26607901382383+1.78687087016905i	0.2204929113987+1.86678744575951i	0.17336929387361+1.9445301761681i	0.1248572372593+2.01981971255979i
49	0.325640688258299-0.532976230950426i	0.330664913282238-0.539900358325757i	0.335020538920505-0.545056554516309i	0.338657414616761-0.548297291950541i	0.341525564061407-0.549477513879032i	0.343575305763037-0.548455765548848i	0.344757371844309-0.545095345288674i	0.345023026578845-0.539265465589724i	0.344324186485182-0.530842413909212i	0.342613544050941-0.519710702680831i	0.339844697364891-0.505764197893698i	0.335972288076531-0.488907215598777i	0.330952150173694-0.469055575819241i	0.324741472061099-0.44613760357593i	0.317298974331354-0.42009506708658i	0.30858510544088-0.39088404365178i	0.298562257235069-0.358475704293981i	0.287195001910542-0.322857008859781i	0.274450351560538-0.28403130402011i	0.260298040927936-0.242018817397649i	0.244710833396771-0.1968570419047i	0.227664849597657-0.14860100527689i	0.209139917297341-0.097323420727489i	0.189119940501834-0.043114715613134i	0.16759328494188+0.013917064015669i	0.144553176346007+0.073646474116191i	0.119998107157878+0.135931018755773i	0.093932246639729+0.200611620783813i	0.066365848640802+0.267513215278496i	0.03731565071706+0.336445463030443i	0.006805257783595+0.407203580408374i	-0.025134496919909+0.479569281064444i	-0.058465221052995+0.553311824082181i	-0.093140670241737+0.628189162350668i	-0.129106500654764+0.70394918416675i	-0.166300074616087+0.780331040324857i	-0.204650326493088+0.857066548253357i	-0.244077695654466+0.933881664099505i	-0.28449413269759+1.01049801305458i	-0.32580318440264+1.08663446764977i	-0.36790016199097+1.16200876324557i	-0.41067239625841+1.23633913948689i	-0.45399958203578+1.30934599610863i	-0.49775421321564+1.38075355115651i	-0.5418021082959+1.45029148944363i	-0.58600302504888+1.51769658889927i	-0.63021136155209+1.58271431239175i	-0.67427693943861+1.64510035262765i	-0.71804586386484+1.70462211785245i
50	0.091209600481294-0.598576350171242i	0.081745500374066-0.60772693780824i	0.071150074889111-0.615333478271087i	0.059387504539289-0.621270945534165i	0.046424851851008-0.625416945497816i	0.032232316352791-0.627652675271848i	0.01678348149806-0.62786389807065i	0.000055552554-0.625941925518547i	-0.017970415413407-0.621784598771333i	-0.037309300237515-0.615297259550073i	-0.057971706731934-0.60639370196234i	-0.079963772787913-0.594997095859096i	-0.103286988072332-0.581040872446425i	-0.12793802587914-0.564469562943076i	-0.153908588675509-0.545239581248843i	-0.181185267892748-0.523319941865398i	-0.209749418541151-0.498692904689534i	-0.239577049276645-0.471354538776432i	-0.270638728613728-0.441315197744197i	-0.302899508061545-0.408599900155894i	-0.336318863054805-0.373248608965696i	-0.370850652655-0.335316404944862i	-0.406443099105639-0.294873549903048i	-0.443038788433075-0.252005436482347i	-0.480574693386811-0.206812422315681i	-0.518982220104326-0.159409547397685i	-0.558187279959866-0.109926134604046i	-0.598110388108714-0.058505274403181i	-0.638666790262652-0.005303195920471i	-0.679766619223746+0.049511472371771i	-0.72131508265742+0.105758547967884i	-0.763212683498332+0.163247240204981i	-0.805355474250476+0.221777190229359i	-0.847635346264086+0.281139597600305i	-0.88994035484507+0.341118425159362i	-0.932155080777749+0.401491672946418i	-0.974161028519594+0.462032711179465i	-1.01583706095981+0.52251166164189i	-1.05705987022536+0.58269681624805i	-1.09770448357303+0.64235608109219i	-1.13764480293011+0.70125843393377i	-1.17675417614623+0.75917538283938i	-1.21490599750198+0.81588241359185i	-1.2519743344959+0.87116041349316i	-1.28783457740784+0.92479705933138i	-1.32236410762479+0.97658815755298i	-1.35544298022409+1.02633892507842i	-1.38695461584886+1.07386519971887i	-1.41678649649137+1.11899456979064i
51	-0.164155068571187-0.662442261118464i	-0.185982256367562-0.674292167772271i	-0.209107905367091-0.684900461190453i	-0.23353937900098-0.694167555624519i	-0.259279144308303-0.70199634901804i	-0.286324546738323-0.708292955545474i	-0.314667605985087-0.712967444807841i	-0.344294834735459-0.715934581447595i	-0.375187082085299-0.717114558690646i	-0.407319403239329-0.716433719130999i	-0.440660956959788-0.713825255947617i	-0.475174932068892-0.709229887687674i	-0.510818504142015-0.702596499768597i	-0.547542823353961-0.693882745945299i	-0.585293034261166-0.683055603160291i	-0.624008328119719-0.670091873443206i	-0.663622028153924-0.65497862685212i	-0.704061708004061-0.637713579850334i	-0.745249343395961-0.618305403986246i	-0.787101496890113-0.596773960287146i	-0.829529535384762-0.573150455385389i	-0.872439879866645-0.547477516062051i	-0.915734286724996-0.519809179612284i	-0.95931015976958-0.490210798200993i	-1.00306089192194-0.458758856179i	-1.04687623538096-0.42554070016006i	-1.0906426988993-0.39065418250845i	-1.13424397064597-0.35420721974618i	-1.17756136497289-0.31631726824752i	-1.22047429124907-0.27711072043715i	-1.26286074277555-0.23672222553587i	-1.30459780364747-0.19529393969482i	-1.34556217128725-0.15297471111563i	-1.38563069223433-0.10991920645983i	-1.42468090864418-0.06628698549797i	-1.46259161282214-0.02224153152783i	-1.49924340699724+0.02205075440479i	-1.53451926542887+0.06642158702765i	-1.56830509583657+0.1107018493174i	-1.60049029705078+0.15472265489893i	-1.63096830970329+0.19831641119486i	-1.65963715671094+0.24131787410569i	-1.68639997025743+0.28356518505581i	-1.71116550194759+0.32490088139536i	-1.73384861279846+0.36517287140136i	-1.75437073974339+0.40423536547105i	-1.77266033536179+0.44194975554215i	-1.78865327760916+0.47818543530374i	-1.8022932464116+0.51282055437076i
52	-0.386630684624751-0.698021756544123i	-0.415853800351453-0.711460017743054i	-0.446243670690808-0.723930323811i	-0.47777943816717-0.735356648122022i	-0.510434880972739-0.745665098961842i	-0.544178310561592-0.754784434414056i	-0.578972496997633-0.762646577162053i	-0.614774623490626-0.769187124917337i	-0.651536271373446-0.774345852070113i	-0.689203436578166-0.77806719808592i	-0.727716578459984-0.780300738144991i	-0.767010701598253-0.781001631540933i	-0.807015470974757-0.78013104342344i	-0.847655360693035-0.77765653558704i	-0.888849836160877-0.773552422174326i	-0.930513569413396-0.767800086377447i	-0.972556687008398-0.760388254484639i	-1.01488504968131-0.7513132239276i	-1.05740056270576-0.74057904233814i	-1.1000015156702-0.72819763501587i	-1.14258295015289-0.71418887863901i	-1.18503705355846-0.69858061951373i	-1.22725357717196-0.68140863514894i	-1.26912027629157-0.66271653845814i	-1.31052337012089-0.642555624422i	-1.3513480189378-0.62098465958968i	-1.39147881590983-0.59806961534562i	-1.43080029079716-0.57388334641797i	-1.4691974226753-0.54850521664539i	-1.50655615871985-0.52202067454714i	-1.54276393602708-0.49452078174839i	-1.57771020339621-0.46610169779413i	-1.6112869399728-0.43686412533335i	-1.64338916764751-0.4069127200662i	-1.67391545412049-0.37635547021407i	-1.7027684035789-0.34530305059185i	-1.72985513199299-0.3138681566292i	-1.75508772411415-0.2821648238988i	-1.77838366935602-0.25030773886284i	-1.79966627385652-0.21841154664111i	-1.81886504615297-0.18659016163449i	-1.83591605405454-0.15495608680508i	-1.85076225046386-0.12361974731984i	-1.86335376608261-0.09268884410844i	-1.87364816713266-0.06226773267078i	-1.88161067643344-0.03245683219748i	-1.88721435639709-0.00335206974084i	-1.8904402527334+0.02495563620099i	-1.8912774978955+0.05238084874385i
53	-0.541646646089124-0.687436186620308i	-0.573097020604968-0.700606584785484i	-0.605416309479656-0.713022467240212i	-0.638565933113207-0.724628388599087i	-0.672502733072024-0.735370667952926i	-0.707178987555223-0.745197726695674i	-0.742542452784549-0.75406042275323i	-0.778536430907878-0.761912378521536i	-0.815099864824762-0.768710299793317i	-0.852167460152684-0.774414282951451i	-0.889669834356256-0.778988107732555i	-0.927533692860133-0.782399512917978i	-0.965682031761867-0.784620452390837i	-1.00403436655502-0.78562732910724i	-1.04250698606758-0.78540120466669i	-1.08101323061809-0.78392798233029i	-1.11946379319334-0.78119856152454i	-1.15776704226001-0.77720896208148i	-1.19582936463853-0.77196041670166i	-1.23355552669402-0.76545943038163i	-1.27084905193717-0.75771780582111i	-1.3076126129794-0.74875263411289i	-1.34374843565259-0.73858625031903i	-1.37915871298644-0.72724615384592i	-1.41374602663575-0.71476489384553i	-1.44741377326834-0.70117992018719i	-1.4800665933611-0.68653340085959i	-1.51161079980886-0.6708720069737i	-1.54195480372802-0.65424666683897i	-1.57100953483425-0.63671229087596i	-1.59868885379207-0.61832746940284i	-1.62490995397268-0.59915414558979i	-1.64959375011459-0.57925726610981i	-1.67266525146029-0.55870441222437i	-1.69405391703825-0.53756541422569i	-1.71369399087476-0.51591195231097i	-1.73152481505115-0.49381714708703i	-1.74749111866889-0.47135514299338i	-1.76154328094643-0.44860068798892i	-1.77363756684539-0.42562871286877i	-1.78373633380894-0.40251391356567i	-1.79180820838999-0.3793303397431i	-1.79782823174933-0.35615099290632i	-1.80177797321263-0.33304743714371i	-1.80364561128857-0.31008942546581i	-1.80342598176571-0.28734454453432i	-1.80112059272265-0.26487788037137i	-1.79673760650163-0.24275170741226i	-1.79029178890868-0.22102520301549i
[truncated: 70 more columns]
