# Supplementary material for: Reconstructing spruce budworm outbreak severity: a comparison of paleoecological and tree-ring signals
Source: PLoS One. 2025 Aug 12;20(8):e0329406. doi: 10.1371/journal.pone.0329406 (PMC12342301; doi:10.1371/journal.pone.0329406)
Supplement: S9 Dataset — (ZIP) [file pone.0329406.s009.zip › Buire wavelet data/Coherence_Lepidopteran_scales_GSI/coherence_wavelet_wave.txt]

V1	V2	V3	V4	V5	V6	V7	V8	V9	V10	V11	V12	V13	V14	V15	V16	V17	V18	V19	V20	V21	V22	V23	V24	V25	V26	V27	V28	V29	V30	V31	V32	V33	V34	V35	V36	V37	V38	V39	V40	V41	V42	V43	V44	V45	V46	V47	V48	V49	V50
1	1.00880155972585e-03+8.763416031498e-05i	7.8199878382037e-04+9.3918938119558e-05i	4.90079779976976e-04+7.3549550296009e-05i	2.61168440177181e-04+4.7647476188104e-05i	1.3009640256278e-04+3.0024452657067e-05i	6.8342113358863e-05+2.13916450904317e-05i	4.0584930456509e-05+1.72280457216748e-05i	2.68309164817065e-05+1.44203781650722e-05i	1.90020639537247e-05+1.19359331023146e-05i	1.411408369835e-05+9.8823156834312e-06i	1.07891870800066e-05+8.7290185451336e-06i	8.27551502272448e-06+8.53092352128769e-06i	6.03298744797554e-06+8.89146437208892e-06i	4.06560168788563e-06+9.25371962105194e-06i	3.04530335058595e-06+9.01731729807189e-06i	3.0674890662638e-06+8.09520002687191e-06i	3.71606595374635e-06+7.11736091984113e-06i	4.53758399144432e-06+6.48705987171755e-06i	4.64954436689605e-06+5.97221097926994e-06i	3.90182801941866e-06+5.38649317629103e-06i	2.98701224982798e-06+4.77414964775651e-06i	2.14034022243544e-06+4.34584540247078e-06i	1.28030630009156e-06+4.3003842529104e-06i	4.4679746342829e-07+4.39847705258861e-06i	-3.0273742082004e-07+4.3014751379751e-06i	-7.2312440989261e-07+3.98450903814137e-06i	-6.5241364493909e-07+3.73980231411491e-06i	-3.8828557604158e-07+3.83703098967977e-06i	-2.3810721700077e-07+4.18309316406854e-06i	-3.5264297993863e-07+4.44633600671677e-06i	-6.9228943626068e-07+4.36584448701732e-06i	-9.5283898150646e-07+3.93744366159178e-06i	-9.3824812266946e-07+3.38908865044201e-06i	-7.0019369298576e-07+3.07556802924474e-06i	-4.9913901560367e-07+3.2700710375756e-06i	-6.8072537693347e-07+3.78932491611743e-06i	-1.26112578916349e-06+4.1777743468332e-06i	-1.9120996253555e-06+4.15446965869075e-06i	-2.1758695422523e-06+3.67964609197026e-06i	-1.88775246683741e-06+3.10072839551945e-06i	-1.38867852536059e-06+2.80918405728366e-06i	-1.05803929946519e-06+2.73272241386753e-06i	-1.05850276802836e-06+2.64693387637856e-06i	-1.26727609133264e-06+2.52426328717929e-06i	-1.442519494965e-06+2.45834476500093e-06i	-1.64134172646384e-06+2.61103565183682e-06i	-2.05675770645726e-06+2.95069665337875e-06i	-2.60717936103889e-06+3.08717516842973e-06i	-2.98000665206592e-06+2.84231212412586e-06i
2	0.00141264477163451+0.00012622852690765i	0.00106618433756424+0.00012268940726816i	6.28543171761176e-04+8.4761152581549e-05i	2.99366218254526e-04+4.5337521180046e-05i	1.25779500645562e-04+2.257551683689e-05i	5.5252354251559e-05+1.42346771048909e-05i	2.95860354922548e-05+1.17650505815284e-05i	1.89734613088116e-05+1.02330295425387e-05i	1.33507035014625e-05+8.3722121232059e-06i	9.91083429931529e-06+6.53422405158456e-06i	7.5860635315914e-06+5.52204848891579e-06i	5.77948493940367e-06+5.56102030391628e-06i	3.91907264006444e-06+6.26069655007658e-06i	2.06629618785756e-06+7.00470079032978e-06i	1.19773330991214e-06+7.01689570452576e-06i	1.51565773159585e-06+6.12447719754744e-06i	2.55458815419622e-06+5.16234659539226e-06i	3.81737290244018e-06+4.67955453343701e-06i	4.1666018583592e-06+4.33448740068442e-06i	3.3960514117058e-06+3.84171699246473e-06i	2.47685002925485e-06+3.24088293983039e-06i	1.71904610614447e-06+2.82046516027409e-06i	9.5315131544516e-07+2.88119870759483e-06i	1.9052483723592e-07+3.12841632327047e-06i	-5.3085218733691e-07+3.09682555060682e-06i	-9.0331279560063e-07+2.75025288352701e-06i	-6.9912508967407e-07+2.47929197763433e-06i	-2.8828305009796e-07+2.64400682168317e-06i	-4.947559127054e-08+3.12983687391539e-06i	-1.5796467933447e-07+3.51103950599208e-06i	-5.6229701920818e-07+3.4613073718147e-06i	-8.6892421880513e-07+2.97492437080901e-06i	-8.1773527419851e-07+2.32049639829908e-06i	-4.6604330133519e-07+1.9421503215832e-06i	-1.4190913433501e-07+2.20317033126802e-06i	-2.9549215752239e-07+2.87647506055139e-06i	-9.6879551105205e-07+3.38844860007643e-06i	-1.74868113821121e-06+3.39067156410648e-06i	-2.0397896096116e-06+2.83165062200816e-06i	-1.63356754257354e-06+2.16417372983854e-06i	-9.8231924450704e-07+1.89892183142813e-06i	-5.7258607741709e-07+1.90720917210078e-06i	-5.882319995002e-07+1.86082590884209e-06i	-8.3570843060343e-07+1.72205207546054e-06i	-9.7973196266089e-07+1.62578451183275e-06i	-1.11390367331814e-06+1.81086465792986e-06i	-1.53134204881057e-06+2.25196511443239e-06i	-2.13933665068513e-06+2.42413849383089e-06i	-2.53712658226625e-06+2.07925572075183e-06i
3	0.00177086339759857+0.00016682858960512i	0.00130368641426083+0.00014582044379962i	7.23616238460701e-04+8.7259130967405e-05i	3.04084651024553e-04+3.5518267012905e-05i	1.00609061085301e-04+1.0336672532618e-05i	3.14176715653456e-05+4.4044708613252e-06i	1.359371083627e-05+4.7370207008316e-06i	8.69695411552203e-06+5.03427680018008e-06i	6.33027070894092e-06+4.1962993827374e-06i	4.795487859828e-06+2.86599309187377e-06i	3.72750528356823e-06+2.07349990354512e-06i	2.85588324084952e-06+2.19311846721454e-06i	1.6448464709221e-06+2.9402535072903e-06i	1.5248601060188e-07+3.81919635152442e-06i	-4.8922258434757e-07+4.02806336124386e-06i	-1.145641859297e-08+3.28552844457492e-06i	1.14640852216953e-06+2.48910275903906e-06i	2.57586144275604e-06+2.26587663173161e-06i	3.05341311734969e-06+2.20343606000841e-06i	2.32729992231528e-06+1.93789530463021e-06i	1.53436604808806e-06+1.4699841031125e-06i	1.00941301601868e-06+1.11002876784752e-06i	4.9413045352674e-07+1.24259067281184e-06i	-3.27680064198e-08+1.58123672468103e-06i	-5.7761334203574e-07+1.60376779063845e-06i	-8.3501692175639e-07+1.2722873492266e-06i	-5.4373031175852e-07+1.01258057974271e-06i	-8.319505951292e-08+1.20772317429446e-06i	1.7536166770451e-07+1.73616231154859e-06i	7.418518134606e-08+2.15554103757555e-06i	-3.4013862615366e-07+2.14437434262878e-06i	-6.557980081027e-07+1.70114558867577e-06i	-5.9589720370287e-07+1.06967562466438e-06i	-2.11169905162655e-07+6.89438646792089e-07i	1.70438353614498e-07+9.54514051750532e-07i	7.330152346793e-08+1.63729096662335e-06i	-5.7132561939347e-07+2.1562969342811e-06i	-1.34452374265985e-06+2.17135600622868e-06i	-1.6121430998927e-06+1.61957934499968e-06i	-1.15754895908384e-06+9.7948992019182e-07i	-4.78592050459614e-07+8.05084234709546e-07i	-8.2231675979601e-08+9.1940632500402e-07i	-1.30748265372439e-07+9.31407839546745e-07i	-3.8402264536242e-07+8.02429676354342e-07i	-4.62691391487844e-07+6.84866489048605e-07i	-4.91869144208322e-07+8.62320632017292e-07i	-8.2808958256733e-07+1.32964085335639e-06i	-1.37752122753783e-06+1.50597126303201e-06i	-1.71920086452148e-06+1.11237614671893e-06i
4	0.00202505087818882+0.00020754319638302i	0.00146675351384974+0.00016576955525903i	7.81111770517542e-04+8.8628586549422e-05i	2.97972744609349e-04+2.8168038989342e-05i	7.73491054943168e-05+2.285745403458e-06i	1.29350388795973e-05-1.6425789641976e-06i	2.48593613035203e-06+3.6995898599804e-07i	1.99660556978559e-06+1.671879294076e-06i	1.81749338021704e-06+1.57464377399261e-06i	1.46592382577983e-06+7.8908488138827e-07i	1.16938710268567e-06+2.2562272112318e-07i	9.30301832163868e-07+2.41097272432043e-07i	2.9492199206967e-07+6.83817097192945e-07i	-7.485328786315e-07+1.33081899392824e-06i	-1.16695295674618e-06+1.56811843427909e-06i	-7.1502843268634e-07+1.03076749164861e-06i	2.45205679916959e-07+4.61075220407076e-07i	1.47964914911203e-06+4.5768344717272e-07i	1.91129297090986e-06+6.4678456596381e-07i	1.27821519510843e-06+6.527296894532e-07i	6.6944197830859e-07+3.98027745161614e-07i	3.80593635684099e-07+1.25766002602192e-07i	1.22425244779008e-07+2.42182071586972e-07i	-1.31756875633208e-07+5.4386371145991e-07i	-4.33027210824145e-07+5.68234119586392e-07i	-5.58119535247099e-07+2.96841134569823e-07i	-2.7446963370857e-07+9.8161931312522e-08i	1.04032114847422e-07+2.75745668262817e-07i	3.00376801028812e-07+7.14372163802927e-07i	2.1173051732462e-07+1.05670405650716e-06i	-1.3876272341982e-07+1.07075451347394e-06i	-4.12073683686577e-07+7.6755749749529e-07i	-3.78577481510582e-07+3.03099810145924e-07i	-7.46885035308212e-08+1.0897215684929e-09i	2.49893708443995e-07+1.96517291677101e-07i	2.02516972107357e-07+7.12009570361017e-07i	-2.9650525195859e-07+1.09597499678026e-06i	-9.1467285790746e-07+1.10248941820096e-06i	-1.11007668853211e-06+6.569336381362e-07i	-7.03270547019849e-07+1.50627185444052e-07i	-1.41724938313127e-07+7.4004275651099e-08i	1.5614149405312e-07+2.48002507068144e-07i	8.6698975416806e-08+3.07487881464712e-07i	-1.23610962698112e-07+2.23803592823067e-07i	-1.41049216992045e-07+1.22490691609545e-07i	-9.6612229772931e-08+2.61275659914938e-07i	-3.18741402273161e-07+6.56002225454099e-07i	-7.14179798835019e-07+7.96351237857009e-07i	-9.35010486850255e-07+4.44253610122919e-07i
5	0.00217148217267548+0.0002495771948648i	0.00157118214551327+0.00019001536548292i	8.33403161550624e-04+9.9544439235741e-05i	3.13617140703035e-04+3.2701803640044e-05i	7.74345159280344e-05+4.2692937334323e-06i	9.89408071738077e-06-1.17100701585004e-06i	-8.0292781373004e-08-2.56355380054182e-07i	5.4201735338219e-08+5.40927575481953e-07i	2.78019471873403e-07+5.6511500949275e-07i	2.16342875689911e-07+1.89552485764345e-07i	1.406212013226e-07-1.2772382485217e-07i	1.15824409171272e-07-2.22958425962194e-07i	-1.89087744661121e-07-1.68241676898805e-07i	-8.31537439221999e-07+9.0530161313241e-08i	-1.0519339037341e-06+2.5858358899972e-07i	-6.82679185104572e-07-4.9721647379556e-08i	-6.368098340973e-09-4.20473978540163e-07i	8.64208544175379e-07-3.64491941493468e-07i	1.15212016924021e-06-7.62949112174e-08i	6.47325987288362e-07+1.39342650260533e-07i	2.027774149052e-07+1.06993194977344e-07i	4.05364029756619e-08-6.16724682505357e-08i	-7.43976682751281e-08-1.64009834795921e-08i	-1.45478908172461e-07+1.52993144041849e-07i	-2.4371992115442e-07+1.32980255818805e-07i	-2.66027788077948e-07-5.4629598425944e-08i	-5.8581215912047e-08-1.57403876328347e-07i	1.754059900049e-07-2.1166329777427e-08i	2.85161829464182e-07+2.49459442529682e-07i	2.2238042126697e-07+4.43200150036e-07i	-1.7047503170464e-08+4.59303585129712e-07i	-2.12115869359708e-07+3.24627150031595e-07i	-2.13698788177543e-07+9.2618216442189e-08i	-4.71714785000505e-08-8.20153659405598e-08i	1.44694633266871e-07+1.0197792064258e-08i	1.15629548207585e-07+2.70302182312842e-07i	-2.00965557933746e-07+4.55273737617273e-07i	-5.97826794573579e-07+4.49336848362149e-07i	-7.00123037297438e-07+1.66686728773011e-07i	-3.92720186737943e-07-1.6553622870254e-07i	-1.1769830259071e-08-1.9715213133666e-07i	1.67907672050627e-07-4.8004877689937e-08i	1.11596357556065e-07+2.7771892927718e-08i	-1.97315700859733e-08+1.44378809563636e-08i	-1.25285182164234e-08-2.24746425410731e-08i	2.89676542492118e-08+8.37355343623713e-08i	-1.0448234381886e-07+3.50110626416475e-07i	-3.20282235716013e-07+4.31558131342658e-07i	-4.07342892598077e-07+1.89783592740002e-07i
6	0.00224822384122017+0.00029507929918524i	0.001652015151927+0.00022393297196552i	9.07442073376747e-04+1.24308179902007e-04i	3.65912130364961e-04+4.9984684262452e-05i	1.04856989100627e-04+1.4575450187939e-05i	2.04107585507906e-05+3.543789545577e-06i	2.71065177198851e-06+1.18717073252251e-06i	3.53545168805638e-07+6.15323921084067e-07i	3.5455602332829e-08+3.40097986113939e-07i	-6.3236573421399e-08+1.34390403778371e-07i	-1.02843102106311e-07-1.4593981650021e-08i	-1.18275757818292e-07-1.56932146390336e-07i	-3.15884751937246e-07-3.34091493625856e-07i	-7.12009495301757e-07-3.3043100665019e-07i	-8.00553132351223e-07-1.71810442454809e-07i	-4.57980169229325e-07-2.35919234510846e-07i	8.1890534167007e-08-4.80249000924946e-07i	6.71435857450253e-07-5.37988653691328e-07i	8.16014666078323e-07-3.30035187112413e-07i	4.21520407944411e-07-2.9085921586423e-08i	7.2788058328438e-08+1.08665515576124e-07i	-6.40454775995058e-08+5.9605378679172e-08i	-1.29367619782785e-07+6.4443957886949e-08i	-1.2106707135211e-07+1.11228653825881e-07i	-1.13354938556751e-07+4.1553103060672e-08i	-9.30783327710175e-08-7.67856193600452e-08i	2.33114422871874e-08-9.45708241218653e-08i	1.44731801828072e-07+2.336389241842e-09i	2.06750954490169e-07+1.14315349543062e-07i	1.74880640054391e-07+1.64256233883869e-07i	3.0308441361865e-08+1.63794914877471e-07i	-9.4408334873284e-08+1.51474455715023e-07i	-1.09653301471671e-07+1.10109197787706e-07i	-4.00531151914758e-08+5.17440938452206e-08i	3.89676388276661e-08+5.60637109895993e-08i	3.5285118332973e-09+9.9630420555133e-08i	-1.86442003089437e-07+1.3087050786525e-07i	-4.11277454019357e-07+1.33725900509622e-07i	-4.35861824826159e-07+1.2536342738869e-08i	-2.04926913630951e-07-1.70180859180843e-07i	4.0140667543375e-08-2.15259186413471e-07i	1.33315015317601e-07-1.51982961906875e-07i	9.5188916352057e-08-9.44654052001211e-08i	2.78372871032728e-08-4.73151800049531e-08i	2.3328233389834e-08+8.758331846368e-10i	1.9708345314249e-08+1.11451144106736e-07i	-5.632273953358e-08+2.73313192850017e-07i	-1.27344811605992e-07+3.05468238601433e-07i	-1.17355100498732e-07+1.7409672866989e-07i
7	0.0022984027861441+0.00034462991925711i	0.00173370585939397+0.0002667577556331i	0.00100746380141143+0.00015908878805529i	4.48720627620534e-04+7.433693350183e-05i	1.52305931774473e-04+2.8093366907908e-05i	3.94887126574603e-05+9.1399332390697e-06i	8.05640403981118e-06+2.85071171251848e-06i	1.35927609222699e-06+9.4928659703121e-07i	1.50486330787701e-07+3.62927725843927e-07i	-3.7145567423893e-08+1.63708009962439e-07i	-5.22278469523751e-08+5.03974550318031e-08i	-9.9408361670002e-08-1.39006219977925e-07i	-3.25872647439069e-07-3.99566124776259e-07i	-6.6267215048317e-07-4.35473960853345e-07i	-7.12683160359649e-07-1.52005861957801e-07i	-3.24992606412547e-07+3.1877609708029e-08i	2.69665592646162e-07-1.58985882024585e-07i	7.53918871155389e-07-4.47961269571742e-07i	7.76297574272579e-07-4.69232753773188e-07i	3.88782633456496e-07-2.14778897148764e-07i	3.8495329754861e-08+3.2005427196748e-08i	-1.04712863503244e-07+1.2910745494905e-07i	-1.16655916720251e-07+1.74594094711216e-07i	-5.5041490736627e-08+1.70313192296008e-07i	-1.84882829145212e-08+6.95549133667341e-08i	-2.24574871595732e-08-1.61057784825393e-08i	9.8055471805445e-09+1.16845221024659e-08i	8.01682634123964e-08+8.26904813551421e-08i	1.44704811393031e-07+9.0131701487416e-08i	1.3458535643792e-07+3.8687505038437e-08i	2.90358308519652e-08+1.38318566657507e-08i	-6.33335864717172e-08+6.25851082619979e-08i	-6.5407158388761e-08+1.3030648618004e-07i	-9.533250032799e-09+1.40376425304946e-07i	3.26436538575395e-08+8.53693164029202e-08i	-1.38915648472113e-08+1.8017896817034e-09i	-1.66089867581914e-07-3.498481419526e-08i	-3.22210358009944e-07+7.97902956465e-09i	-3.02156684855726e-07+2.2858166323664e-08i	-8.63269736637999e-08-5.07789974919158e-08i	1.13164627823132e-07-1.34965180884774e-07i	1.54885626576331e-07-1.81436994155448e-07i	8.9211680267781e-08-1.79168106455135e-07i	1.5787978022789e-08-1.08672630804725e-07i	-2.18825139233627e-08+1.69965923588625e-08i	-4.6988546357293e-08+1.74076954447567e-07i	-6.1462665065962e-08+2.9790061816112e-07i	-3.2603589127565e-08+3.00875206084425e-07i	2.8444121598935e-08+2.23604038812236e-07i
8	0.00234774207197098+0.00039724884141001i	0.00182338984516792+0.00031445725303052i	0.00112444206461528+0.00019812357403528i	5.50515384052453e-04+1.00808503571631e-04i	2.13944979941387e-04+4.1939681803443e-05i	6.61068199862205e-05+1.42213972649995e-05i	1.63171613233485e-05+3.8278944900863e-06i	3.19885259403662e-06+8.0472783526259e-07i	4.58550757559284e-07+1.76545004968278e-07i	6.51244841797538e-08+8.98403463714823e-08i	8.28653251182251e-08+7.324067427158e-10i	1.6638283394911e-08-2.47230560775e-07i	-2.9781616065405e-07-5.31795688492751e-07i	-6.99142181506121e-07-4.69018251039812e-07i	-7.51694148220904e-07+4.612191205891e-08i	-2.36105427103044e-07+4.74713177003289e-07i	5.58679876601975e-07+2.87917253079339e-07i	1.08003323547973e-06-3.0202788311686e-07i	9.7049561402063e-07-6.73430048000875e-07i	4.23264845582777e-07-5.69079709989863e-07i	-5.8147765209202e-08-2.25263024187357e-07i	-2.15833307120195e-07+7.7257443445671e-08i	-1.17607581177239e-07+2.41416476329043e-07i	4.1728171284453e-08+2.34007543672303e-07i	8.5405595160332e-08+1.02725453130882e-07i	1.07491000811659e-08+1.85124348782595e-08i	-3.9825232694085e-08+6.83435940428125e-08i	1.5235517779771e-08+1.35500378734774e-07i	1.09895133207842e-07+9.2012590923532e-08i	1.14366845887283e-07-2.0393806064748e-08i	7.4697870143673e-09-6.53519622694762e-08i	-8.14603027349428e-08+1.41234975910958e-08i	-5.5922835306581e-08+1.35513488679253e-07i	4.0729082231368e-08+1.69103331332048e-07i	1.01842951402128e-07+6.9250087067031e-08i	4.30455168639578e-08-8.00791935581417e-08i	-1.37714808646847e-07-1.2880329822436e-07i	-3.06767481474369e-07-2.0597239128303e-08i	-2.68632926347555e-07+1.19225306136458e-07i	-1.4161858538216e-08+1.35486936973353e-07i	2.17579325534439e-07+7.837205088562e-09i	2.33889347322526e-07-1.68234067959173e-07i	7.9836647652643e-08-2.64309679499054e-07i	-9.1690780739692e-08-1.99265903617998e-07i	-1.86267581015944e-07+6.514963336482e-09i	-1.8757334228321e-07+2.44629741339839e-07i	-1.10865425224962e-07+3.74230057219968e-07i	-2.29067490206e-10+3.40586967742504e-07i	9.2461515800087e-08+2.48369345723088e-07i
9	0.00240488077850951+0.00045216197786347i	0.00191961485766109+0.00036443483865592i	0.00124968961476259+0.0002390496453809i	6.64219240604935e-04+1.28873832423383e-04i	2.88324877930457e-04+5.7240835347765e-05i	1.02141766245275e-04+2.036160946964e-05i	2.9401302690248e-05+5.1863083655309e-06i	6.67975313889132e-06+5.8120778709543e-07i	1.01244662922301e-06-1.2593347412814e-07i	4.25579663975709e-08-6.915426544841e-10i	8.52733458525351e-08-4.971387088646e-08i	6.0801323513887e-08-3.97114164918603e-07i	-3.14523549333171e-07-7.22324387511362e-07i	-7.82715640712121e-07-5.25867054531401e-07i	-7.7501423171841e-07+2.49541773402693e-07i	-4.168897047057e-09+8.95118681687191e-07i	1.11473751751908e-06+6.6892643893497e-07i	1.75872737901201e-06-2.7458554484619e-07i	1.46691217075943e-06-1.08449018299569e-06i	5.6987795516412e-07-1.18010744628499e-06i	-2.02223948432788e-07-6.86103344508783e-07i	-4.13382344032228e-07-7.644532558766e-08i	-1.63761526636181e-07+2.77437526668821e-07i	1.47786211719185e-07+2.75712939258676e-07i	2.08047570652661e-07+8.6341224109122e-08i	3.84366123886957e-08-1.85260654492948e-08i	-1.07020566678704e-07+5.5011318398615e-08i	-6.753772806895e-08+1.48366817934617e-07i	6.2173385098165e-08+1.01678872616623e-07i	9.0956833855085e-08-3.15407691017963e-08i	-1.12488711101499e-08-8.03649123164709e-08i	-9.1610322108081e-08+2.06077927824349e-08i	-3.3682940899784e-08+1.6429813272977e-07i	1.09017993162521e-07+1.92024908781473e-07i	1.92381538182794e-07+5.4077577601909e-08i	1.06492678094021e-07-1.30266102950925e-07i	-1.37430282662555e-07-1.67480347722085e-07i	-3.57247591712703e-07+1.9199159290248e-08i	-3.13949173054315e-07+2.86491241603799e-07i	7.965407326328e-09+3.91282236745245e-07i	3.20498250284324e-07+2.17863697887517e-07i	3.35225243500534e-07-1.13596291774019e-07i	5.3669973687298e-08-3.45094533581856e-07i	-2.91739619094777e-07-2.91342017956121e-07i	-4.7664405114371e-07+1.5404466106031e-08i	-4.29420198854796e-07+3.51371448548472e-07i	-2.32897879867891e-07+4.80796393502398e-07i	-3.3975180778059e-08+3.71747972217134e-07i	9.5560281984539e-08+2.16012192517488e-07i
10	0.00247016646183323+0.00050998348194691i	0.00201962864110167+0.00041705321869614i	0.0013785714084495+0.00028307175769342i	7.86685912458328e-04+1.61009803719428e-04i	3.75604395191841e-04+7.726810126696e-05i	1.50082566574828e-04+3.0834759903375e-05i	5.01701423286196e-05+9.4685866787096e-06i	1.39012908554787e-05+1.656269884035e-06i	2.98034451590416e-06-1.7260934594963e-07i	3.50621291480617e-07-1.88132361311038e-07i	-3.631124243935e-09-2.15880064824516e-07i	-6.7048883097259e-08-6.29931047579782e-07i	-4.17830009315632e-07-9.93954613763775e-07i	-7.95635678660636e-07-7.00565316707862e-07i	-5.30440114846976e-07+2.51338452643937e-07i	6.75818893517208e-07+9.99680870407709e-07i	2.22303448697774e-06+6.4690481371973e-07i	3.00755885615691e-06-6.8793088747024e-07i	2.44402005666418e-06-1.94429047385351e-06i	1.02235784440176e-06-2.20254477390839e-06i	-1.9856996488818e-07-1.45936513163797e-06i	-5.4565402398071e-07-4.20773375972125e-07i	-1.67129445000661e-07+2.11642833156532e-07i	2.98525814090075e-07+2.43702181468492e-07i	3.68007207371034e-07-1.74976811938e-08i	7.9192193424942e-08-1.57813051530478e-07i	-1.94499553323643e-07-5.4520504678585e-08i	-2.07010299368933e-07+9.7774055943035e-08i	-5.6001435370508e-08+1.04568049307096e-07i	2.73556114514166e-08+8.5878842041087e-09i	-1.37627878588215e-08-1.53043673177823e-08i	-4.0918107638202e-08+9.74230367686403e-08i	5.465727603302e-08+2.33978901644705e-07i	2.13616079212058e-07+2.41088742411155e-07i	2.80130622081959e-07+8.6481922949806e-08i	1.37950856123426e-07-9.3729963410373e-08i	-1.83135130592239e-07-9.2727418060514e-08i	-4.6183913921506e-07+1.79716601532416e-07i	-4.24083346569315e-07+5.67913515632534e-07i	-4.3375650844585e-08+7.54624485222051e-07i	3.50440312955054e-07+5.37799802299047e-07i	3.69210050320308e-07+5.0675409077804e-08i	-4.8354899964048e-08-3.21695976026072e-07i	-5.93674314142932e-07-2.79763159513429e-07i	-8.86736209615271e-07+1.20602855547695e-07i	-7.88303341711139e-07+5.21995984604037e-07i	-4.60633575549038e-07+5.98736709563134e-07i	-1.5953209297935e-07+3.63584353470209e-07i	2.7718921243849e-08+1.18393050947282e-07i
11	0.00254176328300263+0.00057243401016541i	0.00212133240190093+0.00047411367766425i	0.0015086028589805+0.00033207684856297i	9.15667641791647e-04+1.99088045487162e-04i	4.75065218956757e-04+1.03868202213416e-04i	2.11230666708207e-04+4.7584260551175e-05i	8.11570690816021e-05+1.85804408047338e-05i	2.75637594894684e-05+5.3376445410615e-06i	8.62666258055388e-06+3.1227730714132e-07i	2.57340517857422e-06-1.01956881408235e-06i	6.8035956890593e-07-1.28189835903094e-06i	-2.342880072538e-08-1.56885764940256e-06i	-4.333681942459e-07-1.77771950179573e-06i	-4.5704623555011e-07-1.39320427283028e-06i	4.25750326262639e-07-4.57047972611478e-07i	2.31869495960309e-06+1.4345224300664e-07i	4.36465326029091e-06-4.9287418839948e-07i	5.23187997507276e-06-2.20597946898032e-06i	4.28518816575647e-06-3.77239001782564e-06i	2.21093305380688e-06-4.03420950346971e-06i	4.0181370654361e-07-2.91277639473934e-06i	-2.3806492237302e-07-1.32776796658793e-06i	1.11905931493783e-07-2.84239192521339e-07i	6.10565752111468e-07-9.2825946225519e-08i	6.16904460659648e-07-3.49002680481076e-07i	1.58793246673979e-07-4.99803350513564e-07i	-3.05274863928656e-07-3.56164048995332e-07i	-4.3975871697386e-07-1.066201566239e-07i	-2.9509997731263e-07+3.2313004177758e-08i	-1.07418103970394e-07+6.2419600443823e-08i	1.0297300684874e-08+1.17435189030189e-07i	1.15664710890202e-07+2.49527839162392e-07i	2.64631043589582e-07+3.7290356001164e-07i	3.97536526352456e-07+3.81112984628294e-07i	3.8699603739244e-07+2.72003767635023e-07i	1.48034415404788e-07+1.75013231317199e-07i	-2.62925834380189e-07+2.73179579452092e-07i	-6.10415345729087e-07+6.46142924545849e-07i	-6.1799611089753e-07+1.13174029948751e-06i	-2.5587175435351e-07+1.37870516019991e-06i	1.3439965477553e-07+1.139317307821e-06i	1.12588169904618e-07+5.53212478277985e-07i	-4.26640720110034e-07+8.166609605756e-08i	-1.12868764738059e-06+9.092701333099e-08i	-1.50212887905056e-06+4.9516475227548e-07i	-1.3516330094056e-06+8.4035555447451e-07i	-8.88949077664027e-07+7.57489363742667e-07i	-4.44958328037104e-07+3.24219091673229e-07i	-1.22231220694263e-07-5.1224756338808e-08i
12	0.00261776296316694+0.00064138874097687i	0.00222303251525112+0.00053694390202145i	0.00163755243056229+0.00038634348215261i	0.00104795553148758+0.00024227675009891i	5.83420736734873e-04+1.35784030097881e-04i	2.83278233663151e-04+7.0123417790373e-05i	1.21135337574607e-04+3.3681364904202e-05i	4.71799757772267e-05+1.41593610827132e-05i	1.81557682046794e-05+3.972809976251e-06i	7.63454885502619e-06-9.0119046283317e-07i	3.46363115522423e-06-2.96814307182995e-06i	1.45575655073184e-06-3.82313053438707e-06i	6.4683844615911e-07-4.08796522361495e-06i	1.09680994610904e-06-3.80065220101305e-06i	2.96852481776599e-06-3.21952035085653e-06i	5.8491768216033e-06-3.14114521463939e-06i	8.47395166433577e-06-4.25192797108336e-06i	9.35191879356043e-06-6.23880113316667e-06i	7.92196704519474e-06-7.81314436781472e-06i	5.08640349143223e-06-7.78515974739896e-06i	2.48966329300609e-06-6.10166076719887e-06i	1.21539160824088e-06-3.81634835272312e-06i	1.12513901867225e-06-2.12328882591964e-06i	1.30944534843176e-06-1.45948458132195e-06i	1.037263025021e-06-1.43274017469333e-06i	2.8880577120497e-07-1.42236349478244e-06i	-4.5946571347751e-07-1.14363466040687e-06i	-7.92949407701511e-07-7.07620908180696e-07i	-6.69644957337486e-07-3.17072416134547e-07i	-3.03570522616706e-07-2.8302698554729e-08i	9.9384569720025e-08+2.20315174005782e-07i	4.45944635856948e-07+4.66321224619751e-07i	6.91010683231984e-07+6.77228599272894e-07i	7.72127451644749e-07+8.14989027691321e-07i	6.20674829599748e-07+9.03249379213178e-07i	2.1552861035145e-07+1.03963816819094e-06i	-3.5249116146174e-07+1.34880019930187e-06i	-8.5618985086543e-07+1.87077018608322e-06i	-1.04835068784495e-06+2.4433274648031e-06i	-9.0030394061033e-07+2.73836463746404e-06i	-7.1381883560748e-07+2.52465745413016e-06i	-8.9237381421292e-07+1.93890642552686e-06i	-1.53710967476585e-06+1.42707941039702e-06i	-2.29638031276763e-06+1.33393901208266e-06i	-2.66148146948202e-06+1.54890649659109e-06i	-2.41111714599166e-06+1.60938768349793e-06i	-1.74402182236705e-06+1.18019498795906e-06i	-9.96129186868945e-07+4.12518141650585e-07i	-2.93972032317112e-07-1.95372606163022e-07i
13	0.00269668032887391+0.00071849402843991i	0.00232343916825354+0.0006060269315841i	0.00176344067504168+0.00044457559054209i	0.00118004675993852+0.00028742248034225i	6.95974628312851e-04+1.68792626532959e-04i	3.61074892021819e-04+9.4777737409282e-05i	1.64626523890082e-04+5.3493615742059e-05i	6.68796600999049e-05+3.0175296210179e-05i	2.60160234323119e-05+1.53898779123694e-05i	1.1626758453032e-05+5.2002076979196e-06i	6.90094791281334e-06-1.73771405003664e-06i	5.06695012928153e-06-6.17523222296091e-06i	4.66505138214848e-06-8.76821131829721e-06i	5.997362048681e-06-1.01137876884155e-05i	9.1600595324894e-06-1.09201860882342e-05i	1.32589680017841e-05-1.20057468837222e-05i	1.6559461851073e-05-1.38176268468536e-05i	1.74173117935198e-05-1.59003461773264e-05i	1.53820097449355e-05-1.7065185141685e-05i	1.15325098822099e-05-1.63232126983985e-05i	7.6678812670313e-06-1.37439718164972e-05i	5.0348173943023e-06-1.0412407383647e-05i	3.67792019643598e-06-7.56946598420717e-06i	2.82823563867467e-06-5.77935961021877e-06i	1.78707401035602e-06-4.80171205970163e-06i	4.761233854568e-07-4.08145410123127e-06i	-6.8009705050425e-07-3.26913401969852e-06i	-1.23477918109262e-06-2.35234581320753e-06i	-1.06681798767549e-06-1.46366632966705e-06i	-3.84341149935073e-07-6.78172891736402e-07i	4.74302752552237e-07+2.2883793282618e-08i	1.21374633351824e-06+6.8458982396606e-07i	1.6436381281565e-06+1.33128115983421e-06i	1.67201915359609e-06+1.97115816415792e-06i	1.28305462935355e-06+2.61769759012608e-06i	5.2835837953787e-07+3.3038431928901e-06i	-4.5468458275181e-07+4.06973892675484e-06i	-1.43723113197125e-06+4.89848235685865e-06i	-2.18782275313458e-06+5.63759536698353e-06i	-2.64524378098797e-06+6.02987907870982e-06i	-3.00006400947488e-06+5.90981683978865e-06i	-3.52715675102142e-06+5.39954113536898e-06i	-4.27870848885952e-06+4.84857764439255e-06i	-4.95648882186215e-06+4.50627168026561e-06i	-5.12761388257821e-06+4.25256606216087e-06i	-4.57313064325559e-06+3.70782335775463e-06i	-3.41378572433412e-06+2.65050447891514e-06i	-1.92143251029495e-06+1.32870447436548e-06i	-2.73718694311095e-07+3.4607175219247e-07i
14	0.0027780462396702+0.00080593478072087i	0.00242283559767313+0.00068224314304697i	0.0018868496954885+0.00050543060852502i	0.00131222381328632+0.00033012196194523i	8.12724613859469e-04+1.95089364310762e-04i	4.44288609256171e-04+1.11064529914894e-04i	2.09872844336509e-04+6.697878868275e-05i	8.1830442426958e-05+4.46631601037523e-05i	2.38414961486867e-05+3.01526050424988e-05i	4.3885198708284e-06+1.70119359706215e-05i	2.02835516215738e-06+4.18031443533907e-06i	5.33555999882244e-06-7.35094256201556e-06i	1.00919245992105e-05-1.66476930523742e-05i	1.56700459173139e-05-2.35447180545024e-05i	2.20523348642018e-05-2.85649528069216e-05i	2.83066576499224e-05-3.24644947501605e-05i	3.26325857329403e-05-3.56446233065317e-05i	3.34292526864664e-05-3.77968275539084e-05i	3.03953272296332e-05-3.81330382858121e-05i	2.47637988363729e-05-3.60985118919396e-05i	1.84968705615934e-05-3.19678483919951e-05i	1.31148230293438e-05-2.67898674110908e-05i	9.0614501639811e-06-2.17548230022559e-05i	5.9483904693795e-06-1.75591051847429e-05i	3.2710335427003e-06-1.42475552039777e-05i	9.333837790154e-07-1.15120887242631e-05i	-7.4682575092409e-07-9.07111855307193e-06i	-1.39337738871872e-06-6.82458791602867e-06i	-9.1608593532232e-07-4.77730701696241e-06i	3.9433709731288e-07-2.90934334718602e-06i	2.0082907273232e-06-1.13144686896979e-06i	3.38072862162638e-06+6.7066937019526e-07i	4.11641561363845e-06+2.57040212369619e-06i	4.02575621224155e-06+4.56543709191213e-06i	3.09792931875576e-06+6.58867024263255e-06i	1.45422037411784e-06+8.54925718254221e-06i	-6.755881930229e-07+1.03630845918951e-05i	-2.9756229853917e-06+1.19371236032674e-05i	-5.1223710238225e-06+1.31329662015069e-05i	-6.9128108151633e-06+1.37908287528127e-05i	-8.3327610244554e-06+1.38432692364963e-05i	-9.4665347957782e-06+1.34114267101508e-05i	-1.0307376293857e-05+1.27357109907902e-05i	-1.06568720794407e-05+1.19550910070459e-05i	-1.02228209383551e-05+1.09553972872581e-05i	-8.81510053239144e-06+9.49160532985957e-06i	-6.45088957695061e-06+7.52478319091584e-06i	-3.31418241181689e-06+5.47533738502354e-06i	3.1018061850058e-07+4.13835467455286e-06i
15	0.00286307567364759+0.00090843421104587i	0.00252440089055986+0.00076965174571288i	0.00201336811602044+0.00057097147728694i	0.00145283658143333+0.00036849979330462i	9.45409178065504e-04+2.06682505444601e-04i	5.4808523900562e-04+1.03417541185634e-04i	2.73508648703947e-04+5.1550101558613e-05i	1.06072418149138e-04+3.1175749417826e-05i	1.88588476054901e-05+2.26461875695624e-05i	-1.53696608204047e-05+1.3684620328845e-05i	-1.89628426885833e-05+5.17473981797e-08i	-7.6465321819425e-06-1.72925300530542e-05i	9.1836651832787e-06-3.54900122358265e-05i	2.67742549286796e-05-5.19823794335337e-05i	4.27336496669856e-05-6.53532055683959e-05i	5.52595840472883e-05-7.51904053370037e-05i	6.26117276389758e-05-8.15254068247027e-05i	6.36712832800067e-05-8.43735191168042e-05i	5.87081820076806e-05-8.36783764356632e-05i	4.94863687108045e-05-7.95920544002224e-05i	3.85116592112371e-05-7.27406994908018e-05i	2.79586822764978e-05-6.41757298541027e-05i	1.90067001803504e-05-5.5030455948757e-05i	1.18997081889287e-05-4.61612372341455e-05i	6.4733041699607e-06-3.80166035838027e-05i	2.6436735994508e-06-3.07395485914008e-05i	5.355039301654e-07-2.43320213856729e-05i	2.790557226545e-07-1.87336092207406e-05i	1.7289317964785e-06-1.38045075435081e-05i	4.33977215667415e-06-9.29878675307169e-06i	7.26892053568029e-06-4.90206959547178e-06i	9.61806225444531e-06-3.3483571733994e-07i	1.0669861831162e-05+4.5357966891768e-06i	1.0021947370753e-05+9.6407470544541e-06i	7.6085919053426e-06+1.47394333876837e-05i	3.6600999543548e-06+1.95130414155988e-05i	-1.3549979768668e-06+2.36625543578544e-05i	-6.8063868843713e-06+2.69643446595437e-05i	-1.20221338925377e-05+2.92861033819396e-05i	-1.64396637614107e-05+3.06011017102627e-05i	-1.97157983144282e-05+3.10111660941563e-05i	-2.17255000961345e-05+3.07290879720714e-05i	-2.24584075435382e-05+2.9972409003436e-05i	-2.1900272079478e-05+2.88180611449895e-05i	-1.9981551150764e-05+2.71637476245283e-05i	-1.66082499582259e-05+2.49017083273221e-05i	-1.17485028668166e-05+2.22305941850602e-05i	-5.5616320615887e-06+1.98701696486824e-05i	1.437186936176e-06+1.89614358617885e-05i
16	0.00295337262986028+0.00103689322675388i	0.00263200988365817+0.00088092335693758i	0.00215030736753268+0.00065463834083278i	0.00161424327364903+0.00041458795326264i	0.00111388656694142+0.0002107477266331i	7.02262500636242e-04+7.0020742422309e-05i	3.95652509723797e-04-6.914117955105e-06i	1.86659819340314e-04-3.7346213195449e-05i	5.82009045316506e-05-4.41963055101356e-05i	-8.1202045904223e-06-4.6356474535639e-05i	-2.91477939541499e-05-5.44760348291875e-05i	-1.97965292335923e-05-7.13531980031542e-05i	7.0553553330433e-06-9.46508639890863e-05i	4.0831832047242e-05-1.19940974218054e-04i	7.3355644789487e-05-1.42965064275004e-04i	9.8728914095711e-05-1.60782073696924e-04i	1.13292686179023e-04-1.71978555304669e-04i	1.1578696386638e-04-1.76349781235067e-04i	1.0740596878008e-04-1.74451422246558e-04i	9.1322745949947e-05-1.67248610175886e-04i	7.1615708314214e-05-1.55897164986307e-04i	5.2017456922755e-05-1.41602337799753e-04i	3.5065646041867e-05-1.25517680939893e-04i	2.1951745416361e-05-1.08683412373919e-04i	1.29131847178729e-05-9.19969084893245e-05i	7.7557283757254e-06-7.61800844138546e-05i	6.1596387361917e-06-6.17140701370766e-05i	7.6833857041191e-06-4.87585000562035e-05i	1.16090518157648e-05-3.71155582247357e-05i	1.68402889301245e-05-2.62951816858866e-05i	2.1978093489856e-05-1.56885662794047e-05i	2.5561561675235e-05-4.7970112650082e-06i	2.63685771261298e-05+6.5715872260702e-06i	2.36637991169726e-05+1.82177450901858e-05i	1.73322749907512e-05+2.96087526524575e-05i	7.8917071510053e-06+4.00503694276872e-05i	-3.6014419144901e-06+4.88988595380464e-05i	-1.57403749811699e-05+5.57379837723605e-05i	-2.70346282894435e-05+6.04754578963727e-05i	-3.62066295543601e-05+6.33449486633727e-05i	-4.24314130411701e-05+6.48136833616682e-05i	-4.54301439068787e-05+6.54080533086358e-05i	-4.53800156428744e-05+6.55087699303826e-05i	-4.26852264993594e-05+6.52233026331886e-05i	-3.77225774306002e-05+6.44540663084468e-05i	-3.07004068739228e-05+6.31902258255558e-05i	-2.17379893051928e-05+6.18875354861936e-05i	-1.11796759279214e-05+6.16801925547836e-05i	-2.28941858516e-08+6.4203381471041e-05i
17	0.00304463871539139+0.00121281005485245i	0.00273999646673507+0.00104390265757987i	0.00229114892449396+0.00079103244000114i	0.00179085803914744+0.00050878562530067i	0.0013175786689306+0.00025039509530179i	9.17472568165668e-04+5.1139457287667e-05i	6.0459616020718e-04-7.824735615188e-05i	3.72995028372483e-04-1.47694281638776e-04i	2.10313158338806e-04-1.78015000004763e-04i	1.05721697644673e-04-1.90926782200976e-04i	5.1078162725866e-05-2.02493692049658e-04i	3.8448408720773e-05-2.20791332002627e-04i	5.7708606790409e-05-2.46771643641078e-04i	9.6157926377189e-05-2.76786794999465e-04i	1.40069938740222e-04-3.05451908316828e-04i	1.77119289864368e-04-3.27957199208494e-04i	1.98601942291658e-04-3.41376925075385e-04i	2.00739708780014e-04-3.44928243507837e-04i	1.84739003834546e-04-3.39459153151432e-04i	1.55631842286304e-04-3.26615505872545e-04i	1.20307763548921e-04-3.0811492160513e-04i	8.5432101608718e-05-2.85377112859874e-04i	5.5944015591326e-05-2.59521752022031e-04i	3.4495699873015e-05-2.3155919528453e-04i	2.1727246297216e-05-2.02545388452062e-04i	1.6949958450549e-05-1.73556711818594e-04i	1.8785113217989e-05-1.45493900537392e-04i	2.5515198613355e-05-1.18846063841848e-04i	3.5167736928021e-05-9.3570547337753e-05i	4.5508910034775e-05-6.91761322395841e-05i	5.41263157701789e-05-4.49908474598061e-05i	5.86787697520162e-05-2.05105693039046e-05i	5.72733336346159e-05+4.3078182080336e-06i	4.88578663264697e-05+2.89222318128635e-05i	3.35057474802566e-05+5.23008097152787e-05i	1.24989897423079e-05+7.32083951932661e-05i	-1.18369729798403e-05+9.05876429886894e-05i	-3.6539106027789e-05+1.03904394587868e-04i	-5.8583570961472e-05+1.13336012582495e-04i	-7.5500730707141e-05+1.19728703351056e-04i	-8.5854822286263e-05+1.24324987652829e-04i	-8.9428993041438e-05+1.28351916721127e-04i	-8.7043963843761e-05+1.32639184755542e-04i	-8.0082223736078e-05+1.37460647525353e-04i	-6.9933144782019e-05+1.42719800403696e-04i	-5.7641685777865e-05+1.48429189443114e-04i	-4.3975526371962e-05+1.55238421249295e-04i	-2.9922979702576e-05+1.64667170723906e-04i	-1.7379344564075e-05+1.78790549311392e-04i
18	0.00311543044397888+0.00146796791160194i	0.00281596752772539+0.00130034470477079i	0.00239021211200249+0.00103371420761511i	0.00192304866075581+0.00071740917963087i	0.00148581351980114+0.00040377413609176i	0.00111974614734931+0.00013290330308351i	8.35126576842309e-04-7.5554941939272e-05i	6.22264017765528e-04-2.21871113021905e-04i	4.65728188537027e-04-3.19512529881609e-04i	3.54159738626317e-04-3.86543276828242e-04i	2.82626619089924e-04-4.38691699363991e-04i	2.49232836135719e-04-4.8566903046016e-04i	2.50023319995625e-04-5.30619619929723e-04i	2.75790341393632e-04-5.71728553054747e-04i	3.1235378469742e-04-6.04827294365638e-04i	3.43768916136883e-04-6.25960076500608e-04i	3.56670306045169e-04-6.33133508587894e-04i	3.43801897987577e-04-6.26860518359954e-04i	3.05431402070746e-04-6.09585776248952e-04i	2.48354030839605e-04-5.84488158819198e-04i	1.83128270494508e-04-5.54315487385169e-04i	1.20730233940806e-04-5.20750382614764e-04i	6.98113622308e-05-4.84440750245812e-04i	3.5275476013817e-05-4.45471062503104e-04i	1.823323048149e-05-4.03889445922191e-04i	1.6874101047064e-05-3.59988928742048e-04i	2.7619672115282e-05-3.14268380760616e-04i	4.607486510629e-05-2.6720831119851e-04i	6.7603806243666e-05-2.1907686094401e-04i	8.7626219311183e-05-1.69922314894741e-04i	1.01844705510479e-04-1.19777179489892e-04i	1.06571617645829e-04-6.8976482367377e-05i	9.91962290753534e-05-1.84299759871782e-05i	7.86998739994562e-05+3.0303013751878e-05i	4.60441453921454e-05+7.52178672328882e-05i	4.247775907221e-06+1.14324294090733e-04i	-4.1969460081595e-05+1.46229495667868e-04i	-8.6978905859622e-05+1.70641605299764e-04i	-1.25330051165773e-04+1.88589013462481e-04i	-1.52865670502194e-04+2.02234243194767e-04i	-1.67543536240751e-04+2.1431087771802e-04i	-1.69700818167633e-04+2.27377734354417e-04i	-1.616731345373e-04+2.43192782247284e-04i	-1.46925159577037e-04+2.62492106839746e-04i	-1.29063957922776e-04+2.85292707446974e-04i	-1.11176571002129e-04+3.11574310339993e-04i	-9.5793904827477e-05+3.41959048089762e-04i	-8.5468152423758e-05+3.77940288228778e-04i	-8.360117650793e-05+4.21386291588042e-04i
19	0.00312125654252816+0.00183037310027785i	0.00279350219982923+0.00168444276698765i	0.00235329940993647+0.0014246200990982i	0.00188403927667622+0.00109207475739425i	0.00145769116506123+0.00073405511264889i	0.00111813285059758+0.00039087045997568i	8.77436140933639e-04+8.7683080628813e-05i	7.23732639334827e-04-1.66855659734059e-04i	6.34563652361586e-04-3.76366857514872e-04i	5.88730270253466e-04-5.50051276263967e-04i	5.72196291069421e-04-6.96671541119015e-04i	5.7751855865699e-04-8.21048482884287e-04i	5.9940862332228e-04-9.23410296462221e-04i	0.00063015216555618-0.00100091158187773i	0.00065774574284118-0.0010502090257229i	0.00066762718798716-0.0010699571493088i	0.00064690024881629-0.00106231539453713i	0.0005888453500328-0.00103298674035302i	4.95583744237548e-04-9.8987343120376e-04i	3.7778091251489e-04-9.40961954941003e-04i	2.51636774971981e-04-8.92309238655259e-04i	1.34466717120612e-04-8.46870147573995e-04i	4.0521709525138e-05-8.04464091687211e-04i	-2.1691628609159e-05-7.62671253501956e-04i	-5.013542136339e-05-7.18131514914004e-04i	-4.8337850781151e-05-6.6770679754063e-04i	-2.3626439683496e-05-6.09193410267889e-04i	1.4739168510224e-05-5.41561900242933e-04i	5.7068166557182e-05-4.64899527153317e-04i	9.4271361974408e-05-3.80271033963941e-04i	1.18572085837879e-04-2.89629280986294e-04i	1.24102119325923e-04-1.9577741254507e-04i	1.0749580120259e-04-1.02282293618633e-04i	6.84343612714443e-05-1.3208567465306e-05i	9.9549890240911e-06+6.74054102221536e-05i	-6.1708834038494e-05+1.36292969418311e-04i	-1.37919064899814e-04+1.91754753871693e-04i	-2.09045759464814e-04+2.34242003654383e-04i	-2.66266217016921e-04+2.66472729881515e-04i	-3.03329216714195e-04+2.92955133292744e-04i	-3.17800286678467e-04+3.19009430239486e-04i	-3.11418635500225e-04+3.49597104346277e-04i	-2.89473237106788e-04+3.88377774226513e-04i	-2.5945093915669e-04+4.37341639743984e-04i	-2.29478246422345e-04+4.97113211032834e-04i	-2.07136088997594e-04+5.6769037598422e-04i	-1.99022119576516e-04+6.49135253480597e-04i	-2.11042865865823e-04+7.41715939607123e-04i	-2.49019142904627e-04+8.45252945574507e-04i
20	0.00301717624923346+0.00229411853527052i	0.00260787305884556+0.00218117057126654i	0.00209011105597233+0.0019387234854627i	0.00155144123897866+0.00159882754436672i	0.00107267146164139+0.00120188609796831i	7.10325927607916e-04+7.86054957359588e-04i	4.88744336766184e-04+3.79751154644966e-04i	4.02536927266001e-04-6.88233011049e-07i	4.26153993994958e-04-3.48624028574418e-04i	5.25475601800818e-04-6.62225257191722e-04i	6.66947834448523e-04-9.3972581304503e-04i	0.00082207427022848-0.00117673654912555i	0.00096767689122507-0.00136625707865936i	0.00108410052838761-0.00150088952373393i	0.00115387795115707-0.00157606546600237i	0.00116242302280023-0.00159290165501456i	0.00110073092061069-0.00155952890379652i	0.00096868460652888-0.00149029942102687i	0.00077704802898358-0.00140302713742106i	0.00054674304500686-0.00131511844529113i	0.00030521198615556-0.00123983688519004i	8.091381437671e-05-1.1838494484403e-03i	-0.00010230277148086-0.00114667610519337i	-0.00022930831170759-0.00112196085199759i	-0.00029537455698343-0.00109991563322563i	-0.00030545338697758-0.00107006470665017i	-0.00027178238693123-0.00102354987885018i	-2.10800968943769e-04-9.54600516265228e-04i	-1.40196369012139e-04-8.61130117151375e-04i	-7.6518566682174e-05-7.44651672139261e-04i	-3.3437942905775e-05-6.09765325654499e-04i	-2.05181352384e-05-4.63406908457273e-04i	-4.2369161480734e-05-3.13937135225195e-04i	-9.8168326434523e-05-1.70076968538852e-04i	-1.81681349469304e-04-3.9700395672422e-05i	-2.81982505032491e-04+7.1419387832033e-05i	-3.85002009138855e-04+1.60697576841779e-04i	-4.75826203743238e-04+2.2937207837704e-04i	-5.41410367347952e-04+2.82433398589266e-04i	-5.73146390248505e-04+3.27766352917488e-04i	-5.68667921233548e-04+3.74671210439355e-04i	-5.32431288332522e-04+4.3216177165198e-04i	-4.7495025558179e-04+5.07529305933914e-04i	-4.10966756819653e-04+6.05547796352501e-04i	-3.57144057265816e-04+7.28407438201058e-04i	-3.29938806027453e-04+8.76126168982389e-04i	-0.00034410901454335+0.00104697188210983i	-0.000411937396687+0.00123745527332459i	-0.00054287448730169+0.00144173133068793i
21	0.00282768081137427+0.00279160314185606i	0.00229486057877009+0.00269385063008183i	0.00164831544970293+0.00244711673226689i	0.00098210688954162+0.00207629024740742i	0.00038987783628872+0.00161708730939969i	-5.325362765876e-05+1.10745126287479e-03i	-3.0262451842811e-04+5.80652398616034e-04i	-3.47729043621078e-04+6.204299510782e-05i	-2.08480554947244e-04-4.30351669341598e-04i	7.3217744522955e-05-8.82800003877458e-04i	0.00044329970729633-0.00128251020555235i	0.00084419709989325-0.00161581623109092i	0.00122117540181198-0.00186881486054355i	0.0015265397448242-0.00203021496189095i	0.00172265230399824-0.00209523633265458i	0.00178463333371055-0.00206895496634495i	0.00170292359258784-0.00196762114157346i	0.00148504591616608-0.00181711685253017i	0.00115544873809567-0.00164866973118356i	0.0007525519721347-0.00149288456432053i	0.0003229672406108-0.00137374608556857i	-8.608651720961e-05-1.30425904531232e-03i	-0.00043442329931093-0.00128482731277898i	-0.00069477093297294-0.00130457586456738i	-0.0008556713532446-0.00134495185459082i	-0.00092112925573657-0.00138441361297825i	-0.00090762692129344-0.00140295526514308i	-0.00083963419132009-0.00138553918502085i	-0.00074478397275258-0.0013240099498526i	-0.00064957548995759-0.00121752284968373i	-0.00057603571523946-0.00107180001731515i	-5.39420473862332e-04-8.97604078564555e-04i	-5.46875924320319e-04-7.08758585852453e-04i	-5.96995972883706e-04-5.19948030532099e-04i	-6.80306728876257e-04-3.44480601124661e-04i	-7.80767232044198e-04-1.92221690780593e-04i	-8.78312391478685e-04-6.7971272935216e-05i	-9.52266326246221e-04+2.9408965606768e-05i	-9.85185965539845e-04+1.0688009392137e-04i	-9.66469955143472e-04+1.76070052197189e-04i	-8.95000734265521e-04+2.51282413705295e-04i	-7.80238136774603e-04+3.47100787915878e-04i	-6.41523326965431e-04+4.76110137366637e-04i	-5.05771494066623e-04+6.47159707192946e-04i	-4.04081115674446e-04+8.6434574815707e-04i	-0.0003679448572012+0.00112661029810356i	-0.00042567403553295+0.00142767281613926i	-0.00059940740264545+0.00175602362166482i	-0.00090279629206305+0.00209490219767057i
22	0.002740673882381+0.00320796335631249i	0.00210945224825002+0.00307396877032143i	0.00135936917363408+0.00276628102040004i	0.00058758463355632+0.00230698044075081i	-0.00010377004103641+0.00173208387042484i	-0.00062504083424498+0.00108428810055516i	-9.13162430971309e-04+4.06205358804319e-04i	-9.39944486021639e-04-2.64049998895009e-04i	-7.13836466869998e-04-8.94280624851698e-04i	-0.00027602563919452-0.00145730991450183i	0.0003073904514993-0.00192931762340472i	0.00095526291175607-0.00228906405333947i	0.00158175352092829-0.00251904470530129i	0.00210621120810589-0.00260858465057901i	0.00246197682058596-0.00255785567495279i	0.00260363715057385-0.00238116589164263i	0.00251210742803271-0.00210786479951705i	0.0021967483204121-0.00177984390188998i	0.0016937903662984-0.00144568578712945i	0.00106081317501136-0.00115264802531252i	3.67854125085183e-04-9.38448185467056e-04i	-3.13377271860813e-04-8.24950497020813e-04i	-9.201034430633e-04-8.152974056482e-04i	-0.00140680811964107-0.00089500219690107i	-0.00174980219838406-0.00103641118492046i	-0.00194754129398757-0.00120514038565443i	-0.0020172438600317-0.00136681552931262i	-0.00198907970429084-0.00149269011828258i	-0.00189943389533459-0.00156329110176956i	-0.0017845403915801-0.0015698797573194i	-0.00167531767707444-0.00151399953099193i	-0.00159376047304629-0.00140561851366592i	-0.0015509166180551-0.00126039439386783i	-0.00154635544947938-0.00109650212504658i	-0.00156905093789234-0.00093138056994504i	-0.0015996403903443-0.00077873200927532i	-0.00161397150460897-0.00064613337095979i	-0.00158767615844165-0.00053362571432534i	-0.00150125013939238-0.00043357059383597i	-0.00134487613565106-0.00033187219846566i	-0.00112211714931702-0.00021039941388331i	-8.51703492024015e-04-5.0187746495255e-05i	-5.66939160267985e-04+1.65149900284458e-04i	-3.12687636016878e-04+4.46369174369045e-04i	-1.40342803938026e-04+7.9631413534781e-04i	-0.00010152990063493+0.00120860954607586i	-0.00024144176293364+0.00166732958211339i	-0.00059268990376968+0.00214754545372216i	-0.00117038680654787+0.00261665799029164i
23	0.00314057793002986+0.0034680479351867i	0.00254620335333424+0.00324275243618157i	0.00183940057747159+0.00281929878383459i	0.00111058517377765+0.0022214710883814i	0.0004572598408436+0.00148994372154135i	-3.1049365517548e-05+6.7585358724748e-04i	-2.86245739698145e-04-1.66002990484811e-04i	-2.71348453564359e-04-9.82636526209835e-04i	1.469616382843e-05-1.72610702554464e-03i	0.00053719693257188-0.00235473130682844i	0.00123033135825918-0.00283330657682782i	0.00200529993984563-0.0031336981400172i	0.00276102861157077-0.0032367613929299i	0.00339636651714922-0.00313569089650507i	0.00382258303603213-0.00283988939852907i	0.00397474420534244-0.00237775538247331i	0.00382037435469784-0.00179671265305445i	0.00336387647110153-0.00115942688874662i	0.00264564740014147-0.00053627793362249i	1.73569694430978e-03+4.61487580995e-06i	7.22695190561804e-04+4.07635293991614e-04i	-2.99584772833766e-04+6.37795074986383e-04i	-0.00124583786848696+0.00068489937866967i	-0.00205024904102896+0.00056300041210419i	-0.00267309520007138+0.00030562913213323i	-3.10218833177014e-03-4.172723325671e-05i	-0.00334962620769672-0.00042999702570559i	-0.00344523214525504-0.00081399182242789i	-0.00342846986852799-0.00115779079601265i	-0.00334050148619189-0.00143758389663624i	-0.00321758312160883-0.00164212633583653i	-0.00308641253035406-0.00177131315406771i	-0.00296157217916184-0.0018334831727195i	-0.00284495420304327-0.00184200542667296i	-0.00272698708916131-0.00181161228454836i	-0.00258949869922365-0.00175490192853103i	-0.00241002283786466-0.00167944351663858i	-0.00216721444707937-0.00158592507247491i	-0.00184679239463893-0.00146771458051679i	-0.00144716369500278-0.00131201842456462i	-0.00098371726696548-0.00110253653073357i	-4.90809013451937e-04-8.23202271218151e-04i	-2.0733481811006e-05-4.62351189719212e-04i	3.60545051987029e-04-1.6561270432557e-05i	5.80547882450386e-04+5.06524085597753e-04i	0.00056941736161676+0.00108686919030303i	0.00026973011750322+0.00169241058332568i	-0.00035446937930322+0.00228103107913833i	-0.00131076098713173+0.00280385519240807i
24	0.00448347517064023+0.0036642485115475i	0.00415177670250196+0.00334666585631197i	0.00372797455784896+0.00281840295797533i	0.00328249072608423+0.00210652190794423i	0.00289146845805994+0.00125627218972698i	0.00262565176152206+0.00032540420388145i	0.00254015473962384-0.00062226552569162i	0.00266650422932014-0.0015225901070236i	0.00300773720469431-0.00231527948913803i	0.00353683268220124-0.0029465427909606i	0.0041984787280408-0.00337092628680435i	0.00491407265373293-0.00355338129055317i	0.00558976229450064-0.00347230642146409i	0.00612708732210757-0.00312354775008117i	0.00643530720234957-0.00252443335864436i	0.00644390571574647-0.00171627374272492i	0.00611327645114047-0.00076369799708423i	0.00544149110067027+0.00025018417542161i	0.00446551180743041+0.00123267793735363i	0.00325621687473567+0.00209309267681578i	0.00190793597208553+0.00275474304181492i	0.00052445741485826+0.00316482412698428i	-0.00079571732347142+0.00330012344179421i	-0.0019719972869236+0.00316760766600977i	-0.00294996845639633+0.00280020037688569i	-0.00370422829870489+0.00224913520044462i	-0.00423602331378968+0.00157483016346597i	-0.00456699577088548+0.00083819687464238i	-4.73091590479921e-03+9.379700251274e-05i	-0.00476528224251062-0.00061445866975504i	-0.00470424460022803-0.00125504412316132i	-0.00457368118274909-0.00180841266202941i	-0.00438868262020049-0.00226507315762983i	-0.00415331094549089-0.00262277128492359i	-0.00386233324949477-0.00288332248534347i	-0.0035045977413785-0.0030495763192747i	-0.00306770337188813-0.00312296002738633i	-0.00254352044395227-0.00310201793043472i	-0.00193392935178198-0.00298227257068533i	-0.0012559178946175-0.00275754179571558i	-0.00054502468596477-0.00242256144362708i	0.00014385191066493-0.00197644756861986i	0.00073897932244546-0.00142627819960854i	0.00115783487106452-0.00078997011634508i	1.31619442416318e-03-9.771856197733e-05i	0.00113914036113599+0.00060845536474115i	0.00057238178718162+0.00127711490237412i	-0.00040790466841167+0.00185144597562492i	-0.00178833857180191+0.00227430611637421i
25	0.00701368258495583+0.00411371902962306i	0.00716554921008313+0.00379844835865089i	0.00724966800678812+0.0032804113479637i	0.00730668168471794+0.0025865712597038i	0.00738014000415011+0.00176092457365643i	0.00750989755028202+0.00085995000541656i	7.72616458720766e-03-5.26389884242e-05i	0.00804478956851371-0.00091080005284623i	0.0084640124858684-0.0016501548385106i	0.00896276892452685-0.00221113468110047i	0.0095006835454604-0.00254186693478162i	0.0100200628106919-0.0026015463245017i	0.0104502828813255-0.0023647221668159i	0.0107147856618051-0.0018262482983974i	0.010740379428129-0.0010058642972268i	0.0104678009517704+0.0000491482456055i	0.00986179338058399+0.00126478565223114i	0.00891859725511239+0.00254555042935393i	0.00766896596441476+0.0037839413290472i	0.0061756354773925+0.00487286405768352i	0.00452541044648656+0.00571871652576701i	0.00281731695961039+0.00625260090340605i	0.00114921868421718+0.00643752141268488i	-0.0003943944172244+0.00627040416411024i	-0.00175113973038427+0.00577900335533962i	-0.00288466314033954+0.00501485935132783i	-0.00378363005602879+0.00404414995748285i	-0.00445676691427708+0.00293839972596626i	-0.00492562831581327+0.00176664637042262i	-0.00521693696272048+0.00059000714121974i	-0.00535605373246574-0.0005411179565026i	-0.00536257033597038-0.00158753260517849i	-0.00524839993453452-0.00252007523133098i	-0.00501824485486986-0.00331755136273902i	-0.00467201940282862-0.00396446907756183i	-0.00420867586717295-0.00444914802151616i	-0.0036308416448239-0.00476261649832561i	-0.00294964212693234-0.00489854293500856i	-0.00218901882814101-0.00485425590077505i	-0.00138877791590684-0.00463268269632924i	-0.00060559042433437-0.00424479860994773i	8.870824253456e-05-3.71197751758853e-03i	0.00061185779028699-0.00306753732322148i	0.00087880283711483-0.00235683804362969i	0.00081148916235601-0.0016355337448822i	3.49573372578424e-04-9.65962377250939e-04i	-5.39546170292315e-04-4.1208550747803e-04i	-1.85301233441125e-03-3.37386036941e-05i	-0.00354845810010859+0.00011889207685334i
26	0.010475683232611+0.005229521775671i	0.0112058030865866+0.0050801567616427i	0.0118852627277307+0.0047501341750136i	0.0125258454248731+0.0042589855216301i	0.0131404118091301+0.0036405600042704i	0.0137398832171561+0.0029402080222264i	0.0143306424621541+0.0022114372179933i	0.0149124276696165+0.0015125821917237i	0.0154766387393898+0.0009036843473537i	0.0160050092390589+0.0004433791430442i	0.0164688104206642+0.0001853287015525i	0.0168290334236134+0.0001737723556554i	0.0170381638335487+0.0004381371916388i	0.017044061814471+0.000987250207072i	0.0167960336270688+0.0018042989941229i	0.0162525137056156+0.0028440348374314i	0.0153890855211843+0.0040336013620554i	0.0142051212567525+0.0052777557946618i	0.012727328591596+0.0064682655126228i	0.0110090262888922+0.0074961934789264i	0.00912491356183869+0.00826496635648783i	0.00716218424588991+0.00870181482373552i	0.00520973805226399+0.00876549133635638i	0.00334768458492622+0.00844901453193999i	0.00163919663432112+0.00777731015676273i	0.00012610853538767+0.00680069506333467i	-0.00117131034455727+0.00558590119582396i	-0.00225095779030519+0.00420660119946368i	-0.00312316010239105+0.00273517360260742i	-0.00380420337186864+0.00123686489884619i	-0.00431064883200362-0.00023322788872632i	-0.00465552812160144-0.00163061421084983i	-0.00484694120071953-0.00292005407252873i	-0.00488901815029703-0.00407336386610099i	-0.0047847716867662-0.00506733623169399i	-0.00454010494847382-0.00588251295568155i	-0.0041681345776037-0.00650322207328369i	-0.0036929986061267-0.00691892039116419i	-0.00315240115591341-0.00712653122922969i	-0.00259828289782699-0.00713318484395827i	-0.0020952022910027-0.00695859996813604i	-0.00171628062934382-0.00663632595110339i	-0.0015369029166097-0.00621321680880279i	-0.00162674517103376-0.00574682261188321i	-0.00204105242114664-0.00530081170152396i	-0.00281233715413182-0.00493899050230491i	-0.00394373032677837-0.00471885180936921i	-0.00540505890634881-0.00468574673806009i	-0.00713236497925199-0.00486867024996926i
27	0.0140325320840445+0.0072235850705386i	0.0152397160460357+0.0073723880709218i	0.0164067689678426+0.0073547727646217i	0.0175303150504385+0.0071756485842763i	0.0186080380507108+0.0068520256805721i	0.019637078556612+0.0064122533524758i	0.0206124781449277+0.0058947013792977i	0.0215256802693705+0.0053459683799518i	0.0223630764790881+0.0048185166258391i	0.0231046817714214+0.0043674852438305i	0.0237232070224705+0.0040464285654308i	0.0241839829905065+0.0039019258956638i	0.0244462648256988+0.0039673965194857i	0.024466315251653+0.0042569245196765i	0.0242023048214735+0.0047602851864347i	0.0236205490786634+0.0054404953930031i	0.0227020770017924+0.0062349711834504i	0.0214481783947279+0.0070607654142932i	0.0198835617831993+0.0078235018634257i	0.0180561260732234+0.0084287417834205i	0.0160330413190048+0.0087938661086574i	0.0138936688745965+0.0088583314870257i	0.011720596003628+0.0085904428930395i	0.00959050182001961+0.00798951545303605i	0.00756658620884841+0.00708328261673553i	0.00569388366890408+0.00592138985390004i	0.00399807358436023+0.00456654719542307i	0.00248758813622767+0.00308523590190436i	0.0011581217899352+0.00153973062244913i	-1.7755466732288e-06-1.73145084125535e-05i	-0.00100541389252923-0.00154519624331406i	-0.00186413159815647-0.00301463860947015i	-0.00258559254919384-0.00440523988625726i	-0.00317433459960003-0.00570204144628135i	-0.00363418426552723-0.00689239053321395i	-0.00397178569450654-0.00796401811153665i	-0.0042003111848386-0.00890481655374736i	-0.00434242725718684-0.00970429296393165i	-0.0044317546376959-0.0103562071066872i	-0.0045123371349613-0.0108615750347559i	-0.0046359737507164-0.0112310953866804i	-0.0048576219750245-0.0114861588185038i	-0.0052294015446294-0.0116579109894014i	-0.0057939728550675-0.0117842912929864i	-0.0065781944898895-0.0119054636718282i	-0.0075879552083211-0.0120584752558813i	-0.0088049252456383-0.0122722132588093i	-0.0101857070480287-0.0125637063794176i	-0.0116635410479565-0.0129365208571784i
28	0.016474895057891+0.0098464217396637i	0.0178802759277421+0.0102854850587552i	0.0192624157280972+0.010541238572917i	0.0206237018672466+0.0106018036929386i	0.021968319556744+0.0104673601066447i	0.0232996807159604+0.0101511442448398i	0.0246175539245262+0.0096795703189158i	0.0259151815846877+0.0090912653876149i	0.0271767244685741+0.0084348043635765i	0.0283754340199649+0.0077650025880433i	0.0294729926430795+0.0071378038122159i	0.0304204386426398+0.0066040860623039i	0.0311609626759475+0.0062030469439734i	0.0316346064169008+0.005956133028605i	0.0317845328780147+0.0058626370734314i	0.0315641399255254+0.0058980112129096i	0.0309439572313346+0.0060155959516819i	0.0299171115574117+0.0061518817612846i	0.0285022446334287+0.006234716815639i	0.0267431386330949+0.0061932168560021i	0.024704886707652+0.0059676941437924i	0.0224671140749843+0.0055178307239218i	0.0201153486215606+0.004827620962698i	0.0177320097885089+0.0039062423720463i	0.0153885360925858+0.0027848366160885i	0.0131398923701377+0.0015099995863i	0.0110221601182636+0.0001353993975962i	0.00905325372390352-0.00128677292559172i	0.00723618177376828-0.00271291290833311i	0.00556382679770946-0.00411250028340182i	0.00402403565079171-0.00546946250499865i	0.00260391238072637-0.00678058182086077i	0.00129253462646906-0.00805171287887859i	8.177518195398e-05-9.29293596109371e-03i	-0.0010346134670051-0.0105138421920835i	-0.0020631064161938-0.0117199461642697i	-0.00301293294686-0.0129108224233435i	-0.0038982110891556-0.0140800758130826i	-0.0047390144419356-0.0152168012314758i	-0.0055609594474649-0.01630786771591i	-0.0063932285312391-0.0173402389700799i	-0.0072652660841321-0.0183026326225063i	-0.0082026399061228-0.0191860890543541i	-0.0092227084204597-0.01998339202452i	-0.0103307558899565-0.0206876581257273i	-0.0115171624159985-0.0212906894915746i	-0.012755994794645-0.021781786003266i	-0.0140051868104524-0.0221476048999795i	-0.0152082761819821-0.0223733583052894i
29	0.0166180795729699+0.012404476351307i	0.0178462568411301+0.012956344356654i	0.0190865845260383+0.0132716667782678i	0.0203658647340629+0.0133268859817855i	0.0217126405263741+0.0131127528184587i	0.0231521469507109+0.01263625827085i	0.0247008267847749+0.0119212321519272i	0.0263610896555619+0.0110073129044717i	0.0281170598204892+0.0099471328764019i	0.0299320355004572+0.0088017740466804i	0.0317482562778691+0.0076348144395846i	0.0334893405273229+0.00650556780682i	0.0350654249031322+0.005462361911565i	0.03638064695008+0.0045368387579683i	0.0373422161221997+0.0037402364642413i	0.0378699894070876+0.0030623972050559i	0.0379052788223726+0.002473850495321i	0.0374176267864438+0.00193080472289i	0.0364085156201009+0.0013823400865544i	0.0349114075837267+0.0007786495891502i	0.0329880736047071+0.0000789285510725i	0.0307217586554158-0.0007424639676679i	0.0282082329480898-0.0016926465844899i	0.0255460884067363-0.0027602089212564i	0.0228276965587072-0.0039184654067591i	0.0201320398505229-0.005131259957208i	0.0175202135560757-0.00636014813623i	0.0150338645958563-0.0075715689393047i	0.0126963022443437-0.0087426893242141i	0.0105155922162931-0.0098649318854897i	0.0084887064652425-0.0109446954457681i	0.0066057756355692-0.0120013335861666i	0.004853659404561-0.0130629481613207i	0.0032183520004046-0.0141608890996896i	0.0016860942832483-0.0153239773932479i	0.0002433874956655-0.0165733848947933i	-0.0011236675521142-0.0179188573025614i	-0.0024301835463141-0.0193566304268149i	-0.0036929631817557-0.0208690490868381i	-0.004930289199815-0.0224256268441603i	-0.0061608769976163-0.0239851311208489i	-0.0074020466937571-0.0254982555513124i	-0.0086673432059944-0.0269105289729154i	-0.0099639386820005-0.0281652613929804i	-0.0112901818079881-0.029206482121648i	-0.0126336230139485-0.0299819281518346i	-0.0139697678896392-0.0304461546364523i	-0.0152617237570693-0.0305637561540598i	-0.0164608328434791-0.0303125322447933i
30	0.0137341967619159+0.0140685815733649i	0.0144185130956799+0.0144583923491115i	0.015170558407126+0.0145394240773477i	0.0160510783860825+0.01428658523016i	0.0171210374483832+0.0136924071164264i	0.0184338714463446+0.0127690056126527i	0.0200273994236272+0.0115483540125169i	0.0219163775880887+0.0100806286063441i	0.0240867186304796+0.0084306035781311i	0.0264922990516016+0.0066723281314887i	0.0290550340285199+0.0048825821036791i	0.0316685334256305+0.003133832931641i	0.0342052057893263+0.0014875605266391i	0.0365262096599529-0.0000111616231821i	0.0384932336429132-0.0013370627002061i	0.0399807878511122-0.0024855436073591i	0.0408875654028746-0.0034708835324391i	0.0411455140522791-0.0043220668092016i	0.0407255415801804-0.0050769048500828i	0.0396392253883676-0.0057754174734811i	0.0379364372858634-0.0064535640283053i	0.0356993405132713-0.007138346330819i	0.0330336773255836-0.0078450502253553i	0.0300585673458274-0.0085769968519503i	0.0268961353456441-0.0093277143099093i	0.0236621769647404-0.0100850046117941i	0.0204587858579416-0.0108360529185207i	0.0173694699394145-0.0115725655022827i	0.0144568575263601-0.012294953345545i	0.0117627143947525-0.0130147841403016i	0.009309720834785-0.0137550574125164i	0.0071043265657655-0.0145482453345584i	0.0051400122224717-0.0154324107231259i	0.0034004127243382-0.016446000302505i	0.001861955424076-0.0176220751605733i	0.0004958833256571-0.0189827694439648i	-0.0007302751296335-0.0205346775704111i	-0.0018515954021852-0.0222656940638293i	-0.0029047509511296-0.024143612244724i	-0.0039268674769943-0.0261165705449403i	-0.0049540563564612-0.028115250007695i	-0.0060195413373394-0.0300565903283744i	-0.0071513962810355-0.0318487058358989i	-0.0083700064344559-0.0333966364125966i	-0.0096854412039029-0.0346085450653287i	-0.0110949798904734-0.0354019585574787i	-0.0125810654017174-0.0357096323444303i	-0.0141099776656746-0.0354846087816918i	-0.0156315185948075-0.0347040412109155i
31	0.0079452095978334+0.0141968501744809i	0.0078453177001206+0.0141553149423106i	0.0078842154400405+0.0137388064421391i	0.0081559449850426+0.0129311573909042i	0.008752126422618+0.0117368826417835i	0.0097522522873422+0.0101826318616557i	0.0112138531884229+0.0083168146837666i	0.0131636452812652+0.0062072564626827i	0.0155907767841121+0.0039369637016841i	0.0184431485962925+0.001598314781872i	0.0216274989488627-0.0007137899569417i	0.0250135419815734-0.0029091200688762i	0.0284419832510341-0.0049088704177154i	0.0317357633425072-0.006651227623852i	0.034713470669808-0.0080951308444632i	0.0372035770564838-0.0092218418290137i	0.0390580294829909-0.0100342345172221i	0.0401637988777011-0.0105540279025303i	0.0404512339701596-0.0108174661565911i	0.0398984591888372-0.0108701494937123i	0.0385315324720698-0.0107618033841842i	0.0364205714466794-0.0105417281182675i	0.0336724941775486-0.0102555044429903i	0.0304213446992955-0.0099432750908825i	0.0268173460805254-0.009639623541192i	0.0230158335989568-0.0093747841010644i	0.0191670831224693-0.0091766914371313i	0.0154078022525106-0.009073249933002i	0.011854744815249-0.0090941910472421i	0.00860059665221015-0.00927198587657325i	0.0057120095299648-0.00964146673179497i	0.0032294635440386-0.0102380486845803i	0.0011685320621479-0.011094687368262i	-0.0004778951932545-0.0122379232661541i	-0.0017368223640411-0.0136835151804106i	-0.002652083299774-0.0154322397393954i	-0.0032811779899483-0.0174664269397077i	-0.0036920742037762-0.019747723167187i	-0.0039599545422344-0.0222164404649474i	-0.0041638415808963-0.0247926853085556i	-0.0043830263476044-0.0273792827770907i	-0.0046932549661819-0.0298663406059576i	-0.0051626875645339-0.0321371456300187i	-0.0058477227352697-0.0340749618594617i	-0.0067888690528744-0.0355702111422989i	-0.0080069309472905-0.0365274687217437i	-0.0094998477180092-0.0368717010642392i	-0.0112405693445793-0.0365532156940412i	-0.0131763587458266-0.0355508845414776i
32	0.0005044916538807+0.0124127657533822i	-0.0003769759793587+0.0117312205183304i	-0.0010368335126708+0.0106310979081216i	-0.00135620790876558+0.00911269708389483i	-0.00122175915680154+0.00719920291603662i	-0.00053621443600434+0.00493748527399769i	0.00077118811828768+0.00239709900065033i	0.00273542270609633-0.00033259225430079i	0.00534862695353434-0.00314705459146665i	0.00855619554871542-0.00593267684749382i	0.0122566630111207-0.0085738378472554i	0.01630565767303-0.0109603424680594i	0.0205237891976986-0.0129945627090034i	0.0247079081170699-0.0145976400093042i	0.0286448019670687-0.0157142038586662i	0.0321261175357383-0.0163152277262094i	0.0349631588355901-0.016398854298937i	0.0370002237481374-0.0159892483712117i	0.0381253059002601-0.0151337452030948i	0.038277278757065-0.0138987252164643i	0.0374490560308855-0.0123647406939476i	0.0356866359654285-0.0106214362543598i	0.0330843341804016-0.0087627448733056i	0.0297768434852605-0.006882719904907i	0.0259289945434035-0.0050722049917418i	0.0217242100803967-0.0034163766448906i	0.0173526467486362-0.0019930467897417i	0.0129999180050753-0.000871507444767i	0.00883711547253864-0.00011165069278677i	0.00501262854192853+0.00023689266875379i	0.00164603612104831+0.00013579010352434i	-0.00117586059923791-0.00044068490065013i	-0.00340095907010382-0.00150409512866044i	-0.00501193617158428-0.00305016481165392i	-0.0060247534702932-0.00505721004398502i	-0.00648586410166518-0.00748495062256322i	-0.0064683776108143-0.0102739906242508i	-0.0060673999190779-0.0133462230322837i	-0.0053947229050427-0.0166063436926809i	-0.0045730044778402-0.0199445610418982i	-0.0037295644366534-0.02324047205404i	-0.002989928502368-0.0263679543057575i	-0.0024712828408874-0.0292008113268882i	-0.0022760500450666-0.0316188148605626i	-0.0024858569304925-0.033513723114136i	-0.0031562235041363-0.0347948263525506i	-0.00431234780664-0.035393585540345i	-0.0059463789722761-0.0352669882277138i	-0.0080165478260204-0.0343993465524031i
33	-0.00622620096848912+0.00851561219987837i	-0.00758525169478437+0.00705544338465339i	-0.0086348677233851+0.00516243290666113i	-0.0092453576489758+0.00285733466348708i	-0.00929561019013226+0.00018483799602348i	-0.0086833032675236-0.00278632804762389i	-0.0073348378762444-0.00596499282520497i	-0.00521406091228237-0.00924088859805776i	-0.0023288681492335-0.0124896298296238i	0.0012650930804892-0.0155790584723891i	0.0054641793833787-0.0183765454415353i	0.0101202257397456-0.0207567308681355i	0.01504765820118-0.0226091254697161i	0.020033815724176-0.0238449911189258i	0.024851736091269-0.0244029723014258i	0.0292744140154508-0.0242530562290512i	0.0330893903003508-0.0233985858375908i	0.0361124960584719-0.0218762196344872i	0.0381996581723672-0.0197539056381146i	0.0392558599519563-0.0171270939378624i	0.0392406205430204-0.014113537123704i	0.038169675612396-0.0108471085725931i	0.0361128736536112-0.0074711004193359i	0.0331886113247544-0.0041314478083953i	0.0295553873955588-0.0009702714714441i	0.0254012368433705+0.0018799512089709i	0.0209319038149703+0.0043013716900241i	0.0163586248752866+0.0061947921355383i	0.0118863320411745+0.0074826864005408i	0.00770296541088311+0.00811124618106384i	0.00397042847392788+0.00805151863856782i	0.0008175467842977+0.00729971975831786i	-0.00166477821445566+0.00587680743956234i	-0.00342617886341666+0.003827386105457i	-0.004457275517651+0.0012179975443388i	-0.0047881467535768-0.0018651625852924i	-0.00448504631408102-0.00531907134618135i	-0.00364563075077779-0.00902721474837584i	-0.0023929761264019-0.0128633863700185i	-0.0008686660082023-0.0166958767645835i	0.0007747659503554-0.0203919498771311i	0.0023817513060309-0.0238224669289961i	0.0038016617939961-0.0268664840275189i	0.0048965286672949-0.0294156227038713i	0.0055481710427019-0.0313779981380998i	0.0056643814144144-0.0326814927030281i	0.0051838124493096-0.0332761859226771i	0.0040792273351632-0.03313579715812i	0.0023588253085526-0.0322580627658632i
34	-0.00924530797963483+0.00246557397134635i	-0.0105319903979087+0.0001687513738575i	-0.011434440479354-0.0025434335547613i	-0.0118293298077044-0.0056297552625179i	-0.0116042758918877-0.0090257578171847i	-0.0106667069853112-0.012644437187803i	-0.008952311631056-0.0163784762403703i	-0.0064323347773216-0.0201040427182348i	-0.0031190147689606-0.0236860333581486i	0.0009314399072998-0.0269845187840135i	0.005618764166731-0.0298620266440379i	0.0108016462448367-0.0321912070893611i	0.0163037836875154-0.0338623658571276i	0.0219226713818243-0.0347903335118343i	0.0274405633770538-0.0349201682283779i	0.0326368509487723-0.0342312625419141i	0.0373009658726722-0.0327395357052642i	0.0412448640324177-0.0304975325614635i	0.0443141754290052-0.0275924040982982i	0.0463972183333469-0.0241418996231643i	0.0474312551438643-0.0202886415507277i	0.0474055960863597-0.0161930687532224i	0.0463614105393325-0.0120255140684347i	0.0443883594294207-0.0079579207067261i	0.0416183923188487-0.0041557001120229i	0.0382172400908318-0.0007701936080988i	0.0343742650538051+0.0020678713746873i	0.0302913982515984+0.0042536334366624i	0.0261718991424258+0.0057118663249932i	0.0222096220969203+0.006399181031718i	0.0185793785734621+0.0063046769010606i	0.015428857449436+0.0054491432923437i	0.0128724238573148+0.0038829796376909i	0.0109869731821258+0.0016830466454665i	0.00980988350550543-0.00105131481972325i	0.0093389953305816-0.00420285575173419i	0.00953445675728446-0.00764135078377339i	0.0103222066035034-0.01122867963418i	0.0115988253527139-0.0148238752598726i	0.0132374600618359-0.0182879848539566i	0.0150945191213682-0.0214886176037667i	0.017016830643586-0.0243040775293995i	0.0188489599341864-0.0266269999986408i	0.0204403845329006-0.0283674271304609i	0.0216522296050186-0.0294552716673666i	0.022363274336648-0.0298421329417441i	0.0224749556831917-0.0295024441983146i	0.0219151246400358-0.0284339491344914i	0.0206403572515111-0.0266575274538909i
35	-0.00557539155881169-0.00560188563163075i	-0.00611879656339789-0.00871116285430655i	-0.0062373147338002-0.0121916962663958i	-0.0058298257249484-0.0159867439618348i	-0.0048070926006953-0.0200192129875809i	-0.0030985696807802-0.0241930837324757i	-0.0006587247934267-0.0283961359966901i	0.0025276468951244-0.0325039412137714i	0.006441606206816-0.036384985483956i	0.0110281583450924-0.0399066892953346i	0.0161965310244681-0.0429420012102115i	0.0218227703867937-0.0453761733514288i	0.02775460581419-0.0471132840503275i	0.0338183532997121-0.0480820632372789i	0.0398274580138985-0.0482406019452998i	0.0455921363336807-0.047579588214289i	0.0509294795978445-0.0461238038424759i	0.0556733358930134-0.0439317327702211i	0.0596832967992074-0.041093262796096i	0.0628521821560483-0.0377255966148649i	0.0651115310078655-0.033967614174654i	0.0664347597255864-0.0299730351719365i	0.0668378242812736-0.0259028091158607i	0.0663774064280762-0.0219172045738616i	0.0651468168221061-0.0181680761270118i	0.0632699573691704-0.0147917579846637i	0.0608937989117352-0.0119029713056128i	0.0581799015662624-0.0095900450572756i	0.0552955309675172-0.0079116467078019i	0.0524049062912387-0.0068951091305335i	0.0496610610687997-0.0065363336152452i	0.0471987142992358-0.0068011545014866i	0.0451284477603294-0.007627975408101i	0.043532376692608-0.0089314345834428i	0.0424613953247677-0.0106068291018165i	0.0419339843249371-0.0125350234503406i	0.0419364899513765-0.0145875842483486i	0.0424247273302768-0.0166319145746403i	0.0433267230204874-0.0185362029208832i	0.0445463926088071-0.0201740472845269i	0.0459679436617857-0.0214286590525607i	0.047460798332832-0.0221965898822691i	0.04888483882074-0.0223909549496017i	0.0500957891596783-0.0219441464362919i	0.0509505564384963-0.0208100421268462i	0.0513123631735472-0.0189657168161396i	0.0510555114859319-0.0164126610000347i	0.0500696314251765-0.013177504502383i	0.0482632831673114-0.009312234704468i
36	0.0073651537609409-0.0155954798982239i	0.0082795674356167-0.0194629774805894i	0.0096223225666675-0.0236465095197246i	0.0114627267627683-0.0280819533357158i	0.0138589550228536-0.0326891136888943i	0.016853506765973-0.0373735402914991i	0.020469126390927-0.0420293033274779i	0.0247055134576965-0.0465426558538998i	0.0295371178365242-0.0507964424661833i	0.0349122574157028-0.0546750480519636i	0.0407537143673815-0.0580696248302086i	0.046960866242378-0.0608832958139562i	0.0534132980959772-0.063036013029552i	0.0599757306380007-0.0644687524426224i	0.0665039967775474-0.0651467558016433i	0.0728517141692392-0.0650615815260056i	0.0788772423225753-0.0642317991037791i	0.084450485117196-0.0627022489507187i	0.0894591059210618-0.0605418854372136i	0.0938137625109046-0.0578403169598019i	0.0974520390783041-0.0547032454495117i	0.100340846431191-0.051247081093705i	0.102477170623377-0.047593060178466i	0.103887164996764-0.043861220694165i	0.104623691116981-0.040164589947647i	0.104762511224152-0.036603911709386i	0.104397411185138-0.033263190649641i	0.103634583458999-0.030206264291102i	0.102586621967737-0.027474534180099i	0.101366475530548-0.025085905903176i	0.100081676804395-0.02303490929288i	0.0988291146992025-0.0212939021477306i	0.097690556599521-0.0198152080055581i	0.0967290595701839-0.0185340039879223i	0.0959863439071593-0.0173717593767647i	0.0954811437397251-0.016240028221716i	0.0952085021196883-0.0150444169558956i	0.0951399444401215-0.0136885764616878i	0.0952244444050684-0.0120781023019762i	0.0953900896118191-0.0101242618546757i	0.0955463562009965-0.0077474982975219i	0.095586910233762-0.0048806852075759i	0.0953928635198888-0.0014721196997719i	0.0948364199936236+0.002511754271418i	0.0937848527613513+0.0070839069498251i	0.092104750193877+0.0122345967249829i	0.0896664618117736+0.0179296047322709i	0.0863486623551438+0.0241088987171608i	0.0820429374235446+0.0306858137469227i
37	0.0316611859509333-0.0277813009915773i	0.0347747401801695-0.032383182078265i	0.038299240222142-0.0372443561353906i	0.0422692274236052-0.0422986296030966i	0.0467098037656689-0.0474677143520587i	0.0516340568527298-0.0526629966462481i	0.0570408569989046-0.0577879313302257i	0.0629132026466233-0.0627409840269754i	0.069217267216334-0.0674190027523296i	0.0759022636949315-0.0717208637776687i	0.0829011949051389-0.0755512081140128i	0.0901325007278884-0.0788240675454283i	0.097502552790445-0.0814661748824515i	0.104908887092821-0.083419763224247i	0.11224401069036-0.084644683525893i	0.119399574534302-0.085119707426719i	0.126270674775239-0.084842930660372i	0.132760031968661-0.08383124795196i	0.138781802942864-0.082118928874994i	0.144264803251749-0.079755381079382i	0.149154957208474-0.076802238058047i	0.153416844147278-0.073329949139778i	0.157034269379579-0.069414076526259i	0.160009851247876-0.065131515995318i	0.16236367655319-0.060556853842785i	0.164131130631725-0.055759053659539i	0.165360051520486-0.050798634910802i	0.166107387225887-0.045725464366844i	0.166435549780451-0.040577235315869i	0.166408659734802-0.035378662539759i	0.166088861589154-0.03014137743422i	0.165532867183385-0.024864470968455i	0.164788853788706-0.019535604990456i	0.163893810471483-0.014132596064207i	0.162871394002031-0.00862537064108i	0.161730327374218-0.002978194740093i	0.160463352197996+0.00284790678586i	0.159046732010574+0.008892609848934i	0.157440296900012+0.015193680310227i	0.155588019590783+0.021784327723459i	0.153419117224563+0.028690547645913i	0.150849678798672+0.035928472343662i	0.147784822698593+0.04350175332441i	0.144121389264485+0.051399010405532i	0.139751167702992+0.059591399748134i	0.134564643579864+0.068030375278457i	0.128455232318978+0.076645741268293i	0.121323936384191+0.085344115232605i	0.11308433093206+0.094007936332593i
38	0.0682961702964885-0.0426860094981012i	0.0742557387609421-0.0479963495186224i	0.0805913464580984-0.0534928153506305i	0.0873015550774859-0.0591054809442555i	0.0943769088505647-0.0647550359034204i	0.101798810068668-0.07035434390216i	0.109538668945408-0.075810401774446i	0.117557409469332-0.081026636608155i	0.125805398060224-0.085905455660543i	0.13422284098756-0.090350945145673i	0.142740670789302-0.094271600494831i	0.151281912985263-0.097582963827976i	0.159763494221092-0.100210044933055i	0.168098423822611-0.102089410332804i	0.1761982548204-0.103170840736491i	0.183975709873891-0.103418479442309i	0.191347343863794-0.102811421644734i	0.198236109379091-0.101343725240268i	0.204573694400334-0.099023855456632i	0.210302512973337-0.095873606193609i	0.215377248687715-0.091926568195317i	0.219765875827801-0.087226236204122i	0.223450112189805-0.081823862670451i	0.226425288523202-0.075776173595385i	0.228699650060147-0.069143062506853i	0.230293133506992-0.06198537191642i	0.231235686408036-0.054362858963268i	0.231565213691843-0.046332424877483i	0.231325247829922-0.037946668223137i	0.230562444378076-0.029252801529362i	0.22932400433817-0.020291951670639i	0.227655119872341-0.011098847680012i	0.225596531852179-0.00170188656189i	0.223182278092155+0.007876441460179i	0.220437701379235+0.017618792136696i	0.217377777772897+0.027511896903183i	0.214005818879684+0.037545209417648i	0.210312597135331+0.04770929490378i	0.206275940217696+0.057993988863459i	0.201860838701316+0.06838635455336i	0.197020108672594+0.078868474693559i	0.191695646735472+0.089415122688292i	0.18582030710208+0.099991372085094i	0.179320417927552+0.1105502193334i	0.172118935768446+0.121030312778159i	0.164139212663334+0.131353898391266i	0.155309320203855+0.141425107825787i	0.145566840193451+0.151128724678143i	0.134863993912232+0.160329568181354i
39	0.115599796182678-0.06070646698818i	0.124607183392686-0.066620119549537i	0.133899631026533-0.072607936855324i	0.14343619794212-0.078591740225585i	0.153168642867786-0.084486082826527i	0.163041361289705-0.090199768341981i	0.172991543920524-0.095637652334785i	0.182949586859968-0.100702676313709i	0.192839774319551-0.105298071017442i	0.202581243141242-0.109329654347473i	0.212089224845593-0.112708141500621i	0.221276546328337-0.115351380779903i	0.230055355447505-0.117186428693824i	0.23833902353752-0.118151382430319i	0.246044164285191-0.118196896481424i	0.253092698265576-0.117287322697423i	0.259413885483109-0.115401428717962i	0.264946245016637-0.112532667714046i	0.269639281607348-0.108688991690476i	0.27345494377645-0.103892220187092i	0.276368746576687-0.09817699503356i	0.278370503896285-0.091589368896805i	0.279464629684729-0.084185089905165i	0.279669983767866-0.076027656034245i	0.279019255217012-0.067186220824613i	0.277557893697232-0.057733436239294i	0.275342616084549-0.047743319152441i	0.272439531279516-0.037289225370936i	0.268921940085268-0.026442009645491i	0.264867878963361-0.015268442320449i	0.260357486291537-0.003829943607717i	0.255470277412673+0.007818314587215i	0.250282420351877+0.019627901434372i	0.244864107680363+0.031557189518509i	0.239277121678023+0.043570975152585i	0.233572689666837+0.055639659043604i	0.227789724014357+0.067738004207004i	0.221953536575154+0.079843503090418i	0.216075109872579+0.09193440142386i	0.210150996679494+0.103987442190211i	0.204163905387588+0.115975408971069i	0.198084010292711+0.127864563236523i	0.191871003471311+0.139612084178402i	0.185476878343567+0.15116363151945i	0.178849404711374+0.162451160319199i	0.171936221811828+0.17339112104074i	0.164689440935024+0.183883176983915i	0.157070614003512+0.193809563725088i	0.149055891111613+0.203035200791025i
40	0.167944278467399-0.08223935568608i	0.179377604026438-0.088631846026593i	0.190893483803219-0.094958238171023i	0.202408957513703-0.10113275111565i	0.213834675349861-0.107064992935685i	0.225075738307866-0.1126616193095i	0.236032747469314-0.117828190116046i	0.246603062950342-0.122471174828786i	0.256682266169168-0.126500047964766i	0.26616581115471-0.129829408266523i	0.274950842107292-0.132381050093552i	0.282938145675415-0.134085913084455i	0.290034197831511-0.13488583680714i	0.296153257248757-0.13473505098842i	0.301219450144091-0.133601338997223i	0.305168786087497-0.131466822378084i	0.307951040671664-0.128328327067733i	0.309531439512733-0.124197307008063i	0.309892079052024-0.119099317601437i	0.309033023192466-0.11307304915314i	0.306973020966687-0.106168948363396i	0.303749799121271-0.098447473295648i	0.299419894530691-0.089977043298059i	0.294058004442643-0.080831759377442i	0.287755847333628-0.071088981882936i	0.280620543175817-0.060826860518631i	0.272772538681764-0.050121916262145i	0.264343120058543-0.039046775449796i	0.255471572396174-0.027668152973487i	0.246302060451796-0.016045174241457i	0.23698031968461-0.004228114449767i	0.227650258370307+0.007742380904361i	0.218450580922324+0.019835548033543i	0.209511548648875+0.032030203395963i	0.200951996606272+0.04431388487931i	0.192876723563499+0.056681455031119i	0.185374366051622+0.069133209348505i	0.178515856828323+0.081672555727086i	0.172353552777461+0.094303352823088i	0.166921097389484+0.10702701438777i	0.162234058830197+0.119839502689327i	0.158291356719127+0.132728346094437i	0.155077459852541+0.145669822977363i	0.152565304200489+0.158626455725571i	0.150719846783728+0.171544954254837i	0.149502137887595+0.184354737883753i	0.148873763033346+0.196967147646452i	0.148801478821134+0.209275438420615i	0.14926184480216+0.221155612188328i
41	0.216956500684722-0.10824274487596i	0.229416897372157-0.115149740928888i	0.241643294560158-0.121865654969738i	0.253517166027721-0.128303937150864i	0.264915826009315-0.134376566286828i	0.27571402676345-0.139995775850787i	0.285785743407525-0.145075879720278i	0.295006125900615-0.149535144910025i	0.30325359183066-0.153297652561755i	0.310412027405946-0.156295084399376i	0.316373057965882-0.158468370044407i	0.321038343641303-0.159769131286629i	0.324321850757529-0.160160862787956i	0.326152045441747-0.159619794821186i	0.32647395292807-0.158135392444578i	0.325251024494923-0.155710456794541i	0.32246675404253-0.15236080762084i	0.318125988208272-0.148114541349609i	0.312255877760211-0.14301087528952i	0.304906423878524-0.137098605458608i	0.296150580833849-0.130434222203169i	0.286083886424415-0.123079743571926i	0.274823603178977-0.115100340563006i	0.262507366522119-0.106561840175159i	0.249291350498297-0.097528201031732i	0.235347976846513-0.088059061668369i	0.220863208721748-0.07820746297366i	0.206033485625996-0.06801784348883i	0.191062370551623-0.057524399222337i	0.176156993340279-0.046749888415237i	0.161524385208967-0.035704946587854i	0.147367807703618-0.024387958675126i	0.133883184474323-0.012785513755395i	0.121255745770112-0.000873444583613i	0.109656993077486+0.011381570233892i	0.099242084661714+0.0240198880412714i	0.0901477318555716+0.0370863380199157i	0.0824906808932236+0.050627302742627i	0.0763668362106296+0.0646875554276661i	0.071851058922342+0.0793069774310068i	0.0689976493194335+0.0945172902907869i	0.067841495569625+0.110338941072007i	0.068399843343735+0.126778278450733i	0.070674613964232+0.143825149761915i	0.074655173067719+0.161451036205951i	0.080321428912462+0.179607824921861i	0.087647120529758+0.198227293303713i	0.09660314200508+0.217221353617384i	0.107160741217661+0.236483075734754i
42	0.255894590083605-0.139804762510674i	0.267893725216368-0.147428836309042i	0.279319226962492-0.154777890722281i	0.290035186581831-0.161770791618682i	0.299904910889321-0.168327582755452i	0.308792919819716-0.174371076000907i	0.316567070122232-0.179828446852273i	0.323100772632307-0.184632784544595i	0.328275266046441-0.18872454363913i	0.331981906126693-0.192052843425954i	0.334124425934808-0.194576562959523i	0.334621120190993-0.196265183178187i	0.33340690531121-0.197099333364294i	0.330435206229601-0.197071007112038i	0.32567962187146-0.196183422819081i	0.319135323195384-0.194450515240516i	0.310820141129121-0.191896057481952i	0.300775306504202-0.188552426520831i	0.289065810230222-0.184459039420483i	0.27578035937482-0.17966050127864i	0.261030913414178-0.174204519041565i	0.244951794524033-0.168139647024542i	0.227698376173594-0.16151293974132i	0.209445365195907-0.1543675949431i	0.190384703624969-0.146740674164454i	0.170723127561496-0.13866098923449i	0.150679430777585-0.130147240926221i	0.130481490302229-0.121206490114797i	0.110363119450713-0.111833032575864i	0.090560820293239-0.102007736112596i	0.0713105120566572-0.0916978834381043i	0.0528443141240812-0.080857546682827i	0.0353874619154363-0.0694285001897463i	0.0191554308573045-0.0573416581465375i	0.0043513378413392-0.0445190033927708i	-0.0088363189051646-0.0308759542742735i	-0.020235531571741-0.0163240985328792i	-0.0296922293166804-0.0007742077117099i	-0.0370712777047429+0.0158605668639561i	-0.042257025278678+0.0336614242067892i	-0.0451534083217608+0.0527006821702314i	-0.0456836416549192+0.0730386968138743i	-0.0437895393656824+0.094721040816048i	-0.039430523967899+0.117776040441665i	-0.032582394945632+0.142212757824517i	-0.023235937304641+0.168019488998347i	-0.011395457095213+0.195162828873868i	0.00292266654097+0.223587333012561i	0.019691324680772+0.25321578349971i
43	0.284522711309393-0.176467803705938i	0.295463424005946-0.184901079622339i	0.30561782677261-0.192994985960423i	0.314856951508518-0.200674844489315i	0.323054240654625-0.207868866718047i	0.330087456609858-0.214509512316889i	0.33584063598012-0.220534791488564i	0.340206055300935-0.225889467880508i	0.343086172905248-0.230526118622279i	0.344395510351893-0.234406009612056i	0.344062436355939-0.237499747329797i	0.342030816520767-0.239787673228685i	0.338261493396004-0.241259973092606i	0.332733563486743-0.241916481519273i	0.325445420806826-0.241766170702919i	0.316415540367497-0.240826322689895i	0.305682979563316-0.239121394950679i	0.293307580676273-0.236681600090878i	0.279369863559192-0.233541231415025i	0.263970603851068-0.229736776443562i	0.247230098669816-0.225304869944993i	0.229287128454808-0.220280146176229i	0.210297630311635-0.214693056451257i	0.190433104655202-0.208567722558505i	0.169878782961387-0.201919898664156i	0.148831589831704-0.194755113995921i	0.127497937168588-0.187067065714877i	0.106091391886142-0.178836325965804i	0.084830261100841-0.17002941926506i	0.06393514004733-0.160598316355672i	0.043626467971072-0.15048037874293i	0.024122135929039-0.139598774715194i	0.005635187795137-0.127863373217986i	-0.011628348119473-0.115172107000095i	-0.027471464447643-0.10141278153381i	-0.0417079907719345-0.0864652918800682i	-0.0541642006580194-0.0702041964594837i	-0.0646801974284068-0.0525015850982054i	-0.0731110739507655-0.0332301691778448i	-0.0793278492307319-0.0122665145847468i	-0.0832181917606073+0.0105056663179405i	-0.0846869460777467+0.0351922491336304i	-0.0836564845416637+0.0618855425478689i	-0.0800669106896627+0.090661324431403i	-0.073876143464044+0.121576142739503i	-0.065059912962694+0.154664946242058i	-0.053611698058543+0.189939099462371i	-0.03954263424499+0.227384824118638i	-0.022881416455137+0.266962096353811i
44	0.310154906293914-0.215407454254983i	0.320905446431709-0.22435300455657i	0.330908680529466-0.232869345351091i	0.340064177896522-0.240884927712622i	0.348275730249263-0.248332000185883i	0.35545278423502-0.255147751916133i	0.361511850906628-0.261275371807392i	0.366377866785475-0.26666498849186i	0.369985481331588-0.271274456945667i	0.372280246404541-0.275069959817615i	0.373219684644089-0.278026394960713i	0.372774215602682-0.280127525240946i	0.370927920885377-0.281365872369319i	0.367679132442189-0.281742343143057i	0.363040831445423-0.281265583928268i	0.357040848788914-0.279951067268733i	0.349721862075989-0.277819922929064i	0.341141187919125-0.274897534214095i	0.331370372352425-0.271211928770312i	0.320494586052253-0.266792000981331i	0.308611834767046-0.261665610231889i	0.295831998774685-0.255857605460293i	0.282275718222946-0.249387831298669i	0.268073143784639-0.242269174498651i	0.253362574106932-0.234505711086004i	0.238289003003069-0.226091014661361i	0.223002600191387-0.217006684403702i	0.207657149617802-0.207221147638019i	0.192408469010739-0.196688786361761i	0.177412833339104-0.185349430011292i	0.162825423321737-0.173128248174069i	0.148798818136534-0.159936067151821i	0.13548154908182-0.145670123537099i	0.123016728248081-0.130215256597795i	0.111540763372176-0.113445529612851i	0.101182167083127-0.095226258720136i	0.0920604658255831-0.0754164166755895i	0.0842852109796552-0.0538713685180992i	0.0779550921931824-0.0304458867980047i	0.0731571508029752-0.0049973860317506i	0.0699660895283302+0.0226106903820434i	0.0684436734372136+0.0525054022362591i	0.0686382165546974+0.0848008378615376i	0.070584148421377+0.119594707952499i	0.074301655407146+0.156965082107876i	0.079796392606563+0.196967339515368i	0.087059263623655+0.23963140070196i	0.096066267409807+0.284959301223924i	0.106778413440341+0.332923160798017i
45	0.341695078937101-0.252869240248741i	0.354084552576496-0.261611815589517i	0.366017982480143-0.269767791557822i	0.377432891868251-0.277261507515379i	0.388270901998187-0.284021127653121i	0.398478518119213-0.289979603749472i	0.40800785465277-0.295075552119043i	0.416817285109415-0.299254017789658i	0.424872003581042-0.302467100337483i	0.432144486321885-0.304674418054055i	0.438614843914885-0.305843390205912i	0.444271056762-0.305949321039423i	0.44910908907932-0.304975273813678i	0.453132879155072-0.302911728417703i	0.456354206269727-0.299756021922725i	0.458792437308965-0.295511577589175i	0.460474158647911-0.290186934224506i	0.46143270127676-0.283794594188403i	0.461707569306058-0.276349714572573i	0.461343783873602-0.26786867194457i	0.460391156022435-0.258367536342166i	0.458903503289656-0.247860494748729i	0.456937825510062-0.236358267898012i	0.454553455681487-0.223866566797705i	0.451811201658688-0.210384636701645i	0.448772493952014-0.195903936309916i	0.445498554031897-0.180406998680174i	0.442049596318865-0.163866517678292i	0.43848407552079-0.146244699808683i	0.434857989223563-0.1274929160132i	0.431224243714113-0.107551681621124i	0.427632088986614-0.086350985218104i	0.424126626826413-0.063810978959394i	0.420748393853878-0.039843033991185i	0.417533019510599-0.014351155394786i	0.414510957246097+0.012766258321566i	0.411707285668739+0.041614335434491i	0.409141575204278+0.072299364079515i	0.406827814891513+0.104926179637816i	0.404774393356246+0.139595355330539i	0.40298412774737+0.176400251303169i	0.401454334484323+0.215423982632429i	0.400176936031263+0.256736370453401i	0.399138598546213+0.3003909426759i	0.398320896107653+0.346422051468201i	0.397700498242683+0.394842173806991i	0.397249378608796+0.44563945894134i	0.396935043850644+0.498775582653577i	0.39672078279731+0.554183962818095i
46	0.377720096110781-0.286964380404564i	0.392809371716711-0.294620316835768i	0.407807510725357-0.301445757574445i	0.422680935847342-0.307351552029329i	0.437398322558869-0.31225156750678i	0.451930811976738-0.316063539458284i	0.466252159264717-0.318709859156151i	0.480338812735075-0.320118280116682i	0.494169920402889-0.320222525835312i	0.507727262487878-0.318962783193823i	0.520995110195353-0.316286068227508i	0.533960012996441-0.312146453764315i	0.546610518516755-0.306505151715233i	0.558936830979266-0.299330446435604i	0.570930415878455-0.290597479504892i	0.582583560137716-0.280287890388647i	0.593888898372593-0.268389321640308i	0.60483891700611-0.254894801453434i	0.615425448822661-0.239802020363007i	0.625639171075284-0.22311252259289i	0.635469120457637-0.20483083583269i	0.644902238106587-0.184963565985952i	0.653922957313532-0.163518485557505i	0.66251284580255-0.140503645750618i	0.670650313300682-0.115926542951642i	0.678310393709417-0.089793370039295i	0.685464609524091-0.062108381839286i	0.692080924284368-0.03287340204904i	0.698123786824613-0.002087496104513i	0.703554268982822+0.030253169199765i	0.708330296277844+0.064155262921083i	0.712406968934957+0.099628012623572i	0.715736968585881+0.136682706638494i	0.71827104404472+0.175331976014507i	0.719958567815058+0.215588862391122i	0.720748153458247+0.257465684237852i	0.720588322684302+0.300972720002008i	0.719428210041858+0.346116732529436i	0.717218292400597+0.392899364498239i	0.71391113004716+0.441315439378762i	0.709462106153584+0.491351206460425i	0.703830151616314+0.542982571642539i	0.696978442786212+0.596173357869129i	0.688875060390659+0.650873640219571i	0.679493598956466+0.707018200697841i	0.668813717240457+0.764525146673017i	0.656821621523444+0.823294734722365i	0.64351047508071+0.883208438355622i	0.628880728665558+0.944128293823911i
47	0.397373178494021-0.320629242015708i	0.413550706413689-0.326698293593611i	0.42980540328531-0.331648996004571i	0.446111277773522-0.335374385223991i	0.462442313527171-0.337769585834701i	0.478772384465281-0.338732655656735i	0.495075128315883-0.338165404946224i	0.51132377961248-0.335974177827106i	0.527490964608643-0.332070584305529i	0.543548461838998-0.326372172205845i	0.559466933301132-0.318803029643657i	0.575215632422837-0.309294310191201i	0.590762096077744-0.297784674659976i	0.606071828885914-0.284220645383708i	0.621107988852194-0.268556870982469i	0.635831084025254-0.250756301771013i	0.650198690278933-0.230790278181421i	0.664165200504591-0.208638536738825i	0.677681615443653-0.184289140195217i	0.690695386074906-0.157738340326386i	0.703150316898917-0.128990383569971i	0.714986538637071-0.098057271072157i	0.726140557796257-0.064958485766924i	0.736545389260481-0.02972069979385i	0.746130776581716+0.007622524163218i	0.754823502984237+0.047031024183435i	0.762547794304524+0.088458310211401i	0.769225813201565+0.131851803114017i	0.774778242032197+0.17715303127008i	0.779124949837234+0.224297776067302i	0.782185736971195+0.273216159810699i	0.783881149076322+0.323832671952825i	0.784133350392883+0.376066132174263i	0.782867044853039+0.42982959159796i	0.780010432061112+0.485030176233104i	0.775496184151024+0.541568879528943i	0.769262428658165+0.599340313590671i	0.761253721968643+0.658232431083557i	0.751421997627384+0.718126232047337i	0.739727473805213+0.778895471686016i	0.726139504544023+0.840406386622966i	0.710637360012046+0.902517458062755i	0.693210921895263+0.96507923073733i	0.67386128120731+1.02793420640706i	0.6526012271947+1.09091683002404i	0.62945561761785+1.15385358544887i	0.60446162246879+1.21656321586228i	0.5776688351074+1.2788570817635i	0.54913924682222+1.34053966674807i
48	0.366304479376655-0.362650925590588i	0.37904771368736-0.367648527283188i	0.391688663483145-0.37130452925441i	0.404193251785782-0.373500462776314i	0.41652642739135-0.374119611223044i	0.428652094086556-0.373047905095038i	0.440533025877056-0.370174821494252i	0.452130770971559-0.365394278932041i	0.463405547943641-0.358605518416039i	0.474316138131039-0.349713961981333i	0.484819778910014-0.338632040199203i	0.494872062981026-0.325279980704347i	0.504426849203107-0.309586550415974i	0.513436190801312-0.291489744872902i	0.521850286929949-0.27093741893865i	0.529617463591774-0.247887854037442i	0.536684189781121-0.222310258032461i	0.54299513443131-0.194185194828727i	0.548493269301823-0.163504941749362i	0.5531200223405-0.130273773670863i	0.556815485306498-0.094508173786622i	0.559518678550744-0.056236971676526i	0.561167874836088-0.015501410074866i	0.56170098295662+0.027644857666884i	0.561055990705542+0.07313583694348i	0.559171465467195+0.120893325254118i	0.555987109397327+0.170827106504362i	0.551444364834431+0.222835203112534i	0.545487064282776+0.276804182818072i	0.538062118054208+0.332609517240504i	0.529120231480004+0.390115989487854i	0.518616642534345+0.449178148444053i	0.506511869773856+0.509640807753971i	0.492772459717485+0.57133958794811i	0.477371722189056+0.634101500580613i	0.460290441739094+0.69774557366784i	0.441517553066888+0.762083518083887i	0.421050768387953+0.826920434869331i	0.398897144941261+0.892055563617211i	0.375073581305177+0.957283072196136i	0.34960723188683+1.02239288803844i	0.32253582985756+1.08717157105005i	0.2939079099138+1.15140322788169i	0.26378292353064+1.21487046683698i	0.23223124082284+1.27735539208672i	0.19933403471031+1.33864063511954i	0.16518304477491+1.39851042050301i	0.12988021996197+1.45675166207646i	0.09353724109244+1.51315508467168i
49	0.258461185552436-0.423023514842376i	0.262448915596599-0.428519198382158i	0.265905977956682-0.432611674010676i	0.268792568109739-0.435183849016802i	0.271069019832555-0.436120591782223i	0.272695900899271-0.435309629595133i	0.273634107369724-0.432642462267105i	0.273844957672255-0.428015283683625i	0.273290287922336-0.421329903134411i	0.271932550122508-0.412494658077342i	0.269734915051421-0.401425309892154i	0.266661381762424-0.388045914178171i	0.26267689566843-0.372289657243506i	0.257747477183745-0.354099650619501i	0.251840362821011-0.333429675709944i	0.244924160499285-0.31024487104521i	0.236969020606475-0.284522355050654i	0.227946824076402-0.256251777749661i	0.21783138839012-0.225435795396711i	0.206598691997134-0.192090462666564i	0.194227117181025-0.156245537703434i	0.180697710873751-0.117944696050034i	0.165994462363171-0.07724565022198i	0.150104596250387-0.034220172459799i	0.133018878409773+0.011045981029391i	0.114731932098498+0.058453245242895i	0.095242560768304+0.107888521084011i	0.074554073564821+0.159225548934635i	0.052674608973586+0.21232537967424i	0.029617451601569+0.267036940972226i	0.005401336682297+0.323197695952735i	-0.019949263425677+0.380634390626666i	-0.046403876701539+0.439163885807249i	-0.073925798961378+0.498594068575237i	-0.102471897477652+0.558724837739227i	-0.131992456693983+0.619349157147559i	-0.162431071780381+0.680254170152066i	-0.193724595421937+0.741222368002683i	-0.225803142761465+0.802032804467305i	-0.258590158827668+0.862462348526075i	-0.29200255208187+0.922286966586139i	-0.325950896917453+0.981283025305477i	-0.36033970705836+1.0392286058066i	-0.39506778084006+1.09590481980734i	-0.43002861833375+1.15109711800167i	-0.46511090920957+1.20459658089362i	-0.50019908914505+1.2562011822279i	-0.53517396149138+1.30571701517719i	-0.56991337983023+1.35295947154362i
50	0.076697826081444-0.50334070711465i	0.068739498227674-0.511035403456066i	0.059829842919287-0.517431716063757i	0.049938739677952-0.522424511000965i	0.039038491500197-0.525910867508041i	0.027104039276386-0.5277908846605i	0.014113169427196-0.527968501154833i	0.000046713943517-0.526352321325554i	-0.015111257901754-0.522856440166783i	-0.031373256825351-0.51740125987109i	-0.048748200377023-0.509914290212561i	-0.067241249887519-0.500330924994285i	-0.086853658012377-0.488595186756089i	-0.107582627336406-0.474660431998664i	-0.129421180493994-0.458490009326589i	-0.152358042267795-0.440057863145395i	-0.176377534152805-0.419349075865892i	-0.201459481913793-0.39636034197067i	-0.227579136720107-0.371100367780079i	-0.254707110511067-0.343590191314117i	-0.28280932632499-0.313863417277689i	-0.31184698441209-0.281966362893897i	-0.341776545042542-0.24795811106661i	-0.372549729011721-0.211910468162453i	-0.404113536930623-0.173907824555193i	-0.436410288466142-0.13404691696393i	-0.469377682758473-0.09243649253124i	-0.502948881286625-0.04919687551907i	-0.53705261447346-0.004459438438912i	-0.571613313314385+0.041634019631355i	-0.606551267275061+0.088931983868632i	-0.641782809629915+0.13727401908843i	-0.677220531302181+0.186491644248909i	-0.712773524115811+0.236409279807968i	-0.748347654178838+0.2868452608935i	-0.783845865886546+0.33761290853486i	-0.819168516761998+0.388521650560767i	-0.854213743042973+0.439378183202926i	-0.888877855581061+0.489987663962737i	-0.923055765244487+0.540154925906848i	-0.956641436615951+0.589685703261338i	-0.989528368356201+0.638387857978498i	-1.02161009816965+0.68607259685794i	-1.05278072986726+0.73255566881734i	-1.08293547958203+0.77765853202893i	-1.11197123776186+0.82120948086553i	-1.13978714315125+0.86304472293379i	-1.1662851645869+0.90300939690931i	-1.19137068607946+0.94095852242532i
51	-0.14624554016631-0.590168961272427i	-0.165691353794709-0.600726027920386i	-0.186293964844553-0.610176942928302i	-0.208059933387264-0.618432985480496i	-0.230991457304791-0.625407647479369i	-0.255086171661285-0.631017286163295i	-0.280336966812403-0.635181782655099i	-0.306731826928161-0.637825200884003i	-0.334253690492607-0.638876441097271i	-0.362880334219606-0.638269882006323i	-0.39258428168997-0.635946005499931i	-0.423332737872598-0.631851997807765i	-0.455087550542487-0.625942321013732i	-0.487805199452986-0.618179248902365i	-0.521436813959743-0.60853336127408i	-0.555928219630753-0.596983991086811i	-0.591220014212023-0.583519619071874i	-0.627247673152516-0.56813821082935i	-0.663941684726391-0.550847491830591i	-0.701227714625744-0.531665156239352i	-0.739026799733836-0.510619006004395i	-0.777255570627705-0.487747017270338i	-0.815826502200457-0.463097331794165i	-0.854648191637723-0.436728171735817i	-0.893625662829959-0.408707676905404i	-0.932660696152481-0.379113664289144i	-0.971652182398506-0.348033310432944i	-1.0104964995069-0.31556275802792i	-1.04908791058593-0.28180664880737i	-1.08731898159704-0.2468775856204i	-1.12508101692849-0.21089552728523i	-1.16226451095823-0.17398712053469i	-1.19875961357795-0.1362849740408i	-1.23445660752748-0.09792688013407i	-1.26924639527011-0.05905499040953i	-1.30302099302606-0.01981495192762i	-1.3356740294742+0.01964498883325i	-1.36710124653223+0.05917490673978i	-1.39720099953376+0.09862413565263i	-1.42587475403859+0.13784221491672i	-1.45302757644218+0.17667983651969i	-1.47856861549186+0.21498978470511i	-1.50241157177425+0.25262785987545i	-1.52447515221107+0.2894537787578i	-1.54468350659155+0.3253320430311i	-1.5629666431803+0.36013276892515i	-1.57926082047205+0.39373247069494i	-1.59350891221952+0.42601479134549i	-1.60566074294108+0.45687117452492i
52	-0.36493077171184-0.658844805694953i	-0.392513719982797-0.671528835247731i	-0.421197937961842-0.683299236816544i	-0.450963738813484-0.694084250822087i	-0.481786372446907-0.703814132773335i	-0.513635928857607-0.712421639255408i	-0.546477267665245-0.719842513837879i	-0.580269975201362-0.726015968854959i	-0.614968350329804-0.730885158900598i	-0.650521419998077-0.734397641813519i	-0.686872985320992-0.736505822901622i	-0.723961698790555-0.737167378173979i	-0.761721172989792-0.736345652412952i	-0.800080120965092-0.734010028029644i	-0.838962528183584-0.730136260803051i	-0.878287855771058-0.724706778806458i	-0.917971274494037-0.717710941072921i	-0.957923928718877-0.709145252843331i	-0.998053229353136-0.699013534573379i	-1.03826317455204-0.68732704224704i	-1.07845469675738-0.6741045369503i	-1.11852603442983-0.65937230209627i	-1.15837312663934-0.64316410715658i	-1.19789002849511-0.62552111723997i	-1.23696934522615-0.60649174836108i	-1.27550268256869-0.58613146875608i	-1.31338111097803-0.56450254712015i	-1.35049564106094-0.54167374915973i	-1.38673770752136-0.51771998436349i	-1.42199965882807-0.49272190539381i	-1.45617524974766-0.46676546297958i	-1.48916013384149-0.4399414196452i	-1.52085235299981-0.4123448260343i	-1.55115282108184-0.38407446397393i	-1.57996579874524-0.3552322607723i	-1.60719935658414-0.32592267954428i	-1.63276582374878-0.29625209061106i	-1.65658221929432-0.26632812922043i	-1.67857066359776-0.23625904497807i	-1.69865876729274-0.20615304846762i	-1.71677999529839-0.17611766056592i	-1.73287400366201-0.14625906992899i	-1.7468869470938-0.1166815040354i	-1.75877175524407-0.08748661902611i	-1.76848837595966-0.05877291337688i	-1.77600398395315-0.03063517018222i	-1.78129315352733-0.0031639325227i	-1.78433799421455+0.02355498396674i	-1.78512824841647+0.04944093760579i
53	-0.541646646089124-0.687436186620308i	-0.573097020604968-0.700606584785484i	-0.605416309479656-0.713022467240212i	-0.638565933113207-0.724628388599087i	-0.672502733072024-0.735370667952926i	-0.707178987555223-0.745197726695674i	-0.742542452784549-0.754060422753231i	-0.778536430907878-0.761912378521536i	-0.815099864824762-0.768710299793317i	-0.852167460152684-0.774414282951451i	-0.889669834356256-0.778988107732555i	-0.927533692860133-0.782399512917978i	-0.965682031761867-0.784620452390837i	-1.00403436655502-0.78562732910724i	-1.04250698606758-0.78540120466669i	-1.08101323061809-0.78392798233029i	-1.11946379319334-0.78119856152454i	-1.15776704226001-0.77720896208148i	-1.19582936463853-0.77196041670166i	-1.23355552669402-0.76545943038163i	-1.27084905193717-0.75771780582111i	-1.3076126129794-0.74875263411289i	-1.34374843565259-0.73858625031903i	-1.37915871298644-0.72724615384592i	-1.41374602663575-0.71476489384553i	-1.44741377326834-0.70117992018719i	-1.4800665933611-0.68653340085959i	-1.51161079980886-0.6708720069737i	-1.54195480372802-0.65424666683897i	-1.57100953483425-0.63671229087596i	-1.59868885379207-0.61832746940284i	-1.62490995397268-0.59915414558979i	-1.64959375011459-0.57925726610981i	-1.67266525146029-0.55870441222437i	-1.69405391703825-0.53756541422569i	-1.71369399087476-0.51591195231097i	-1.73152481505115-0.49381714708703i	-1.74749111866889-0.47135514299338i	-1.76154328094643-0.44860068798892i	-1.77363756684539-0.42562871286877i	-1.78373633380894-0.40251391356567i	-1.79180820838999-0.3793303397431i	-1.79782823174933-0.35615099290632i	-1.80177797321263-0.33304743714371i	-1.80364561128857-0.31008942546581i	-1.80342598176571-0.28734454453432i	-1.80112059272265-0.26487788037137i	-1.79673760650163-0.24275170741226i	-1.79029178890868-0.22102520301549i
[truncated: 70 more columns]
