# Supplementary material for: Reconstructing spruce budworm outbreak severity: a comparison of paleoecological and tree-ring signals
Source: PLoS One. 2025 Aug 12;20(8):e0329406. doi: 10.1371/journal.pone.0329406 (PMC12342301; doi:10.1371/journal.pone.0329406)
Supplement: S9 Dataset — (ZIP) [file pone.0329406.s009.zip › Buire wavelet data/Coherence_Lepidopteran_scales_Percent_defoliation/coherence_wavelet_phase.txt]

V1	V2	V3	V4	V5	V6	V7	V8	V9	V10	V11	V12	V13	V14	V15	V16	V17	V18	V19	V20	V21	V22	V23	V24	V25	V26	V27	V28	V29	V30	V31	V32	V33	V34	V35	V36	V37	V38	V39	V40	V41	V42	V43	V44	V45	V46	V47	V48	V49	V50
1	-3.12832903793606	-3.10785584826116	-3.08503879392781	-3.05741613963066	-3.02247562933723	-2.97983236818633	-2.93081523256582	-2.87811000652119	-2.83149954473866	-2.80004003489934	-2.76327584446441	-2.68128710886371	-2.55073618331517	-2.42291953891777	-2.3860469703737	-2.44229767941279	-2.5257010794017	-2.61987194638823	-2.70886568079252	-2.74668973592325	-2.7254103582864	-2.64808824415125	-2.51919902065039	-2.39993903826465	-2.31982456915899	-2.29578376250936	-2.32401225576047	-2.34679686092818	-2.3292260388822	-2.29720621555314	-2.30584428597638	-2.37696562677992	-2.43326046219907	-2.39142489168313	-2.28953815627484	-2.2146053186101	-2.2076920874659	-2.25395134086403	-2.30388686201002	-2.3221773657835	-2.32361805738192	-2.3276314610815	-2.30801620794889	-2.24364617895289	-2.14536923746264	-2.03376202069171	-1.98194830549976	-2.04943357515808	-2.15789189757378
2	-3.13176171454735	-3.11501722802835	-3.09666906838635	-3.07424742704524	-3.04338507752771	-2.99911505606468	-2.94093401479974	-2.87585616794655	-2.8234317941406	-2.8060710190256	-2.79276848261645	-2.6983762489137	-2.50027015632597	-2.29504940070985	-2.25120524454148	-2.3544390239059	-2.4855424687654	-2.62348778845331	-2.76043071981398	-2.82788069561668	-2.80984101716845	-2.70974374399453	-2.51292714117108	-2.33664296649837	-2.22958471840297	-2.21311710319942	-2.28761289353502	-2.33976833474908	-2.30808882212068	-2.24535190674148	-2.24736365070579	-2.38219762730532	-2.4996481404599	-2.42822829698265	-2.25703956036431	-2.13486598079563	-2.13135132856751	-2.22240551427466	-2.30796847002757	-2.33150422746783	-2.33152830140756	-2.35090522255644	-2.34265337668029	-2.25576374271433	-2.10863481586981	-1.93015301248588	-1.8412793505731	-1.96787163667458	-2.17765054999979
3	-3.13556430561833	-3.1233227583851	-3.11080626341031	-3.09686729951144	-3.07819439319377	-3.0427332431798	-2.96388625078221	-2.8646990197134	-2.79673669503601	-2.81210436120414	-2.87866583810866	-2.78555769055329	-2.42921126109893	-2.0445146400761	-2.00792343979457	-2.21354550986101	-2.43240377062325	-2.63505781589044	-2.85202546827022	-2.97774266042793	-2.97451101652719	-2.85655773420874	-2.5032098592291	-2.20862880164284	-2.05927467564962	-2.0602996276058	-2.25588516117968	-2.36923505480334	-2.29387762433737	-2.15775820743805	-2.11069095260365	-2.39882522628087	-2.68112019477322	-2.52143857874417	-2.20083376213022	-1.97808239540485	-1.97937013064818	-2.18541551799118	-2.34047916615986	-2.35753033929487	-2.34238125270195	-2.39713741428223	-2.43798324414449	-2.30952198315654	-2.06428299066282	-1.75017373149921	-1.56719188526468	-1.81115954866504	-2.3154895197096
4	-3.13940242882606	-3.13183609003483	-3.12534700804172	-3.12077678500099	-3.12100866320129	-3.14139768273038	-3.0742955533581	-2.79954493296401	-2.70412386847962	-2.76945903281369	-3.12130850391387	3.12362043134841	-2.28769100323389	-1.46486520078563	-1.54673531169011	-1.97866646857088	-2.38504286876613	-2.66148441492165	-3.00519217590084	3.0292934532467	2.9881239277735	2.99807267210974	-2.44200431912304	-1.89174559290975	-1.71316911899286	-1.70540502088197	-2.32142183840528	-2.51947783394204	-2.30406931085238	-2.01573461204149	-1.73203416157057	-2.37855399628596	3.0607332771165	-2.73638946233213	-2.0830609366528	-1.63730905330899	-1.59124022691944	-2.19688536308664	-2.46563981775674	-2.41541699337106	-2.33241186356393	-2.45274929195916	-2.72900155551424	-2.48555018694242	-2.00104899090392	-1.41248589750174	-1.00653582464886	-1.01752982719556	-2.93069006977033
5	3.1403481158336	-3.13920115757836	-3.13710785920419	-3.1374952144424	-3.14144121318491	3.13174830135348	-3.04959664900164	-2.50883317632667	-2.47440806407587	-2.38874053992606	2.35115219028753	1.76254363387187	0.484236717900256	-0.409285629691371	-0.721431077531172	-1.409159150529	-2.51948517819352	-2.7101918921313	3.06783673081983	2.54414082690728	2.47692188837778	2.04357349599018	0.177356031058972	-1.19356350555793	-1.1087881921684	-0.557833056959356	2.49922355309104	-2.87153203564076	-2.34700783586584	-1.86921213210784	-1.10586930725307	0.395202899704702	1.94147472827538	3.06432214739749	-1.75346645098057	-0.935036148210087	-0.18278137221931	-3.12086122617605	-2.82227243856981	-2.51866457895079	-2.21832565208413	-2.25179510793362	2.33093407902108	-2.82668587515812	-1.72316924210379	-0.748245510491281	-0.21289350431295	0.759566857861779	2.31724987183692
6	3.1376153888661	3.13863120934883	3.13840359979508	3.13692094189726	3.13717157925098	-3.12797039978604	-3.02767462446616	-2.74678768425775	-2.34215308584774	-1.79246463186566	-0.590031914020144	0.640500078949887	0.682025370803271	0.340905874828876	0.21045188101139	0.912182995513244	3.05735117682621	-2.68677204426293	3.03322641434844	1.67955484456861	1.97209783368461	1.76982865574892	-0.114478326500302	-1.02721015223959	-0.752378413099772	0.404803133090963	1.85875105234792	-2.95284424601079	-2.36846346659753	-1.90457227118318	-0.934795771951427	0.300825032079054	0.951203429720138	0.909343645437164	-0.448767964659918	0.144121613689074	1.45669055083175	2.40401998052506	3.02108229814391	-2.6483626373321	-1.92265383551696	-1.63344464959824	-1.14248480305376	-1.16769125365994	-0.558034251325775	0.143472276783268	0.330346288300012	0.775092846383729	1.40762142480553
7	3.13557832074263	3.13511109182049	3.13350334326684	3.13037111011116	3.12612832018423	3.12394719496638	3.13874178797939	-3.03938997615987	-2.61198281507664	-1.9515536273273	-1.11921009331621	0.86303478099952	0.929712324177033	0.712682758551669	0.557221491970033	0.646301560840717	-2.51130976393458	-2.24047549505095	-1.77692795588388	-0.0248027840896785	1.32546952117299	3.04510171072741	-1.87756759156668	-1.78548146183701	-1.7579278995598	0.228827048051228	-2.55217122963803	-2.41908329725043	-2.33967998478336	-2.25581109150885	-1.74021268603939	0.557299478053255	0.563183040972578	0.350882931832966	0.0289483751184419	2.01172255275438	2.63831868388004	2.68206830458965	2.75247791861184	-2.97295683982392	-1.37042451678712	-1.43859166211891	-1.66095820801768	-2.04630678908605	1.61260537268778	0.696402963024546	0.532203787122479	0.55234006573536	0.588011713867571
8	3.13410847503756	3.13289892408773	3.13031760491705	3.1250768800954	3.11420099987407	3.08941280829268	3.02837761913415	2.89443497589792	2.82507095846481	-2.78368076476729	3.0362111715063	1.82228016809071	1.32158824353419	0.91550358909657	0.525051183784205	-0.0660693450168131	-1.2146236809715	-1.60932028416984	-1.44938655726416	-1.06675027609208	-1.35757169654081	-2.39882955157174	-2.43515028548021	-2.56379631834641	-2.9127016853186	-2.72558361545173	-1.62076150480518	-2.04567759648787	-2.35158738766319	-2.70804781712048	2.71893266961154	1.30390398697285	0.646644324705113	0.196821930898944	-0.401927838414237	-1.8443793617069	-2.8250423812501	2.96281451654567	2.46509167550983	1.29630611711825	-0.505412132773714	-1.28898737863644	-1.9985423314403	-2.84701017094562	2.06176459623489	1.00972041617366	0.579619983694615	0.387695940779067	0.310069554211261
9	3.13324508654425	3.1319431168324	3.1293438250433	3.12414665143105	3.11323666683723	3.08765287668905	3.01943409908116	2.81758740545523	2.20363820612421	1.90663193057111	2.93849180662917	2.30201950066215	1.66502667640269	1.05610281020124	0.48206990872955	-0.125561112914478	-0.757683125501554	-1.17131056532278	-1.32222761334808	-1.37305640548313	-1.60720203680203	-2.12490902512168	-2.58500661643277	-3.03438983220007	2.68198637098397	1.77556254943808	-1.42123954886862	-1.95298306067721	-2.40927543828214	-2.94206994202117	2.57275715338477	1.61958830065956	0.794051498879249	0.129026968573049	-0.582814175258579	-1.47062656690781	-2.30934152689668	-3.07307331088611	2.36759788745251	1.27177593771185	0.036731118828084	-1.1523382781036	-2.33498445482623	2.86633415933087	1.85436635906951	1.05496500557322	0.557926078890744	0.278759080058422	0.164555721426561
10	3.13315210200086	3.13243880082133	3.13112648649595	3.12891973834582	3.12535853159615	3.11869947779973	3.1015488586546	3.04958527023701	2.89638685184212	-0.942063227754422	-2.89144510480771	2.59139436527267	1.89970755780194	1.15192873287493	0.487072498508495	-0.0709145528835295	-0.551249792434774	-0.931651348975693	-1.20764777634464	-1.43844564840429	-1.72798017124638	-2.14838582364996	-2.68418140834168	2.93823790183793	2.10206308772438	0.805308808769258	-1.11836846816299	-1.89502837636109	-2.42895192302404	-2.98238477863333	2.60530160968079	1.73520428327744	0.860425608614142	0.134358810700424	-0.517470561889513	-1.18576498186577	-1.90666418866864	-2.74125814643212	2.58956043721256	1.61240737844461	0.615770842680606	-0.881528863073971	-3.09002379564018	2.20560284627539	1.47058000379237	0.884721671961067	0.450199209005333	0.163041981594689	0.0530100635416632
11	3.13377054666557	3.13403917084456	3.13459702053171	3.13623075474216	3.1410484817417	-3.1298925724076	-3.10445560638162	-3.06247021022378	-3.00232536213728	-2.91634587433573	-3.04898313462086	2.75642126245885	2.07480686799796	1.16857312395043	0.439101202656749	-0.0677047125037533	-0.472471941781228	-0.820591945987335	-1.13073582254277	-1.43085511736421	-1.76471516832226	-2.18188061871552	-2.743749739683	2.71097589860898	1.57630618958294	0.321688351111846	-0.978104867783748	-1.80927355201374	-2.36523749866785	-2.87776517944425	2.78117280792133	1.86347672234749	0.845782358036529	0.13660368412656	-0.39882088625657	-0.903463231762585	-1.46894574379737	-2.21531521283533	3.07824598996555	2.16809204893933	1.59324686902343	1.59620641461378	1.75512373552407	1.4350309685644	1.0088559253954	0.611522461274401	0.277087035044999	0.0339574524661013	0.00903062614205672
12	3.13459397215219	3.13560277701522	3.13727716806825	3.14079196061687	-3.1338995135783	-3.11356746482431	-3.07046059320281	-2.9981133444005	-2.91904367216801	-2.89916134554455	-3.01032558279123	3.00370947246524	2.4358141048798	1.06809035875903	0.235177402133023	-0.173874579768784	-0.496221773698203	-0.796428935859386	-1.09248815805909	-1.39688335808754	-1.72685791596243	-2.11045922132541	-2.61787535332785	2.69009231531022	0.884628784980118	-0.178852037536093	-1.05283313992828	-1.73244408226651	-2.22380594316258	-2.63140503730707	-3.07292535376686	2.29310705274553	0.59200514305802	0.0203568684675636	-0.32240353727076	-0.635640109884263	-0.985911371619766	-1.46926525334965	-2.42344528387133	2.5541928172873	1.92129604797744	1.54818191980153	1.23021935338063	0.915241653807108	0.61330291203907	0.33734785732198	0.0954652793708645	-0.0835732383580468	0.11459762712311
13	3.13489935643404	3.13585294544396	3.13698003161878	3.13904964691554	-3.13824296933483	-3.12033915320838	-3.07196581400681	-2.9663532195027	-2.80771800569975	-2.68124203213719	-2.66255831989869	-2.72951865523853	-2.78728314678248	-0.696973000400248	-0.265811922512211	-0.408604263179575	-0.605760846839155	-0.832225020167404	-1.08012626824136	-1.34410634819626	-1.61843617348945	-1.89184524223816	-2.12079774906129	-1.88396889697377	-0.547637935766773	-0.788431655628119	-1.25160525498626	-1.69676952215884	-2.04435357002979	-2.28681953868017	-2.40304568986316	-2.10926692573918	-0.57927278745302	-0.322350448535465	-0.344851567279706	-0.428375448282839	-0.544233278657076	-0.678149530547475	-0.757770388262282	1.52565696185072	1.51035537601406	1.1899128608595	0.845052198811898	0.548213682575691	0.307807361325184	0.108306697908161	-0.0629774574658515	-0.216770809346478	-0.670540094327824
14	3.13430799062911	3.13431085870924	3.13314105450286	3.13033533372574	3.12683171389781	3.12900326264492	-3.12299634037648	-2.99660757602543	-2.67939803139079	-2.31860178479105	-2.15230510880546	-2.08353314462175	-1.9254207679409	-1.4456070275368	-0.901298804705016	-0.732126779549673	-0.771866556601711	-0.903807503474323	-1.08290428937134	-1.28366998943623	-1.48095199070189	-1.63671676827336	-1.67870113161594	-1.51057976262242	-1.28198379564114	-1.29002207394329	-1.47567650703825	-1.70342046444398	-1.88688810450703	-1.97539048241244	-1.91513037796977	-1.61715476019054	-1.09804616328205	-0.669672268081012	-0.429224752511635	-0.295607751875162	-0.210389226949307	-0.119403703536654	0.076638621884663	0.481733222230385	0.753388149564582	0.660562801128018	0.42934573142107	0.213962319663659	0.044167377279506	-0.0937664841780058	-0.225275556856684	-0.422602181659292	-0.943324195883192
15	3.13332455123211	3.13195901809932	3.12748168986389	3.11728143392663	3.09776047635648	3.06561425502631	3.02468334272361	3.02146836341647	-2.85781213478668	-1.61476409614022	-1.4342649296499	-1.44005440701352	-1.39738916824786	-1.25963777509112	-1.07376572290854	-0.944297498349034	-0.917858149892467	-0.978052079308223	-1.09547137073105	-1.24230974206017	-1.39005130238682	-1.50768319435058	-1.56783672296636	-1.56849935517374	-1.55416258740397	-1.57969336405024	-1.65279394454218	-1.73991368844203	-1.7977543388514	-1.78840228839044	-1.6809154578984	-1.45713949005681	-1.13551948561337	-0.781107211478029	-0.458383588844203	-0.193435834477316	0.0181198817972485	0.195534213200057	0.353550647321144	0.466000751876487	0.449192956725248	0.276435299851531	0.065792350844595	-0.0937391712089591	-0.206024031778979	-0.299458056668119	-0.408856394383798	-0.586049513682415	-0.850152544331585
16	3.13379111606294	3.13194485745082	3.1253825056961	3.10928375266031	3.07491161991582	3.00621421466936	2.87168101966395	2.59740970074331	1.92635568580808	0.458748946535899	-0.366162388280627	-0.729695221576909	-0.897856344924795	-0.953598923412441	-0.950927575693819	-0.937066666121	-0.948253412422201	-1.00237465083716	-1.10028177705876	-1.23062009884707	-1.37344212402533	-1.50536078439331	-1.60844507983989	-1.67836916868386	-1.72437292939303	-1.75926696006448	-1.78766997105633	-1.80204468978207	-1.78648881593144	-1.72239817310949	-1.59270331250905	-1.38571610615825	-1.10101865529265	-0.757464654311947	-0.396340200188355	-0.0655890243979697	0.206143997228811	0.411337844178358	0.540539723334035	0.555801522071018	0.388257847033281	0.0611287571795863	-0.215955123411528	-0.365668142193435	-0.445163874649685	-0.504945848256641	-0.57688207100568	-0.677513422436947	-0.791245447452551
17	3.13913195094496	3.14005661499229	3.13685050794768	3.12440003705939	3.09323016490856	3.02605772492948	2.89133689522452	2.63221407818093	2.15990684055381	1.4105274599268	0.538622078222333	-0.101637095199833	-0.451625912606666	-0.632234483512764	-0.730002457724823	-0.795103621365805	-0.859924145697968	-0.94655945971988	-1.067890924149	-1.22491168512291	-1.40307744470433	-1.57572814016044	-1.71835074440675	-1.82043202283554	-1.88414251508195	-1.9162731830271	-1.92172984886276	-1.90067737718116	-1.84834446467557	-1.75585900776009	-1.61072333821243	-1.39658904828404	-1.09546165311164	-0.704147385473965	-0.268941395085622	0.12626864813512	0.434119415381104	0.651508465554875	0.775043566811257	0.760869139337008	0.474116701450456	-0.109168378081052	-0.490616913873469	-0.627068996534606	-0.671282512583846	-0.689472610507643	-0.706518803436964	-0.727752243568753	-0.744204302278376
18	-3.12990990408918	-3.12049409619744	-3.11097502786389	-3.10411476026271	-3.10512190312881	-3.12267092652553	3.11358328978667	3.02036187592474	2.8583316651128	2.5662839343241	1.58824161386987	0.0386264520923149	-0.309866104422271	-0.461100549653267	-0.555570563849085	-0.632775162666024	-0.716296087366497	-0.826663697416151	-0.983263726586995	-1.19707167046979	-1.45170473114435	-1.69727537570246	-1.88775848567535	-2.01150517410719	-2.07868041338622	-2.10266938353077	-2.09302733819432	-2.05450626261406	-1.98739689115502	-1.88738822672045	-1.74372245861703	-1.5334713870707	-1.20926534228952	-0.702275276571445	-0.0683889902581236	0.445842681585387	0.782262594764857	1.00480984941781	1.14769723793934	1.18958860381133	0.893262660354328	-0.480769258736971	-0.88058689154006	-0.917946158035303	-0.891174779810418	-0.848849459327842	-0.802768060764047	-0.753849340473762	-0.69798213243307
19	-3.10628298965138	-3.08240248995405	-3.05112449411578	-3.01177895928086	-2.96464484691946	-2.91120575416079	-2.85334169132128	-2.79001233815093	-2.70899575237616	-2.56567808708644	-2.21645108257329	-1.44642212412068	-0.846236655001446	-0.625560180254077	-0.55205168670612	-0.542663408514732	-0.577935370706111	-0.664479547843871	-0.829716127787368	-1.1179190424621	-1.52776353577354	-1.91565204930828	-2.16431810166382	-2.2930456761235	-2.34676047477779	-2.35380043353413	-2.32944054475687	-2.28178819860917	-2.2148014792029	-2.12930589305759	-2.0222222947404	-1.88176742906113	-1.66397760475002	-1.10807378996087	0.51005350027032	1.10530243414535	1.3505268541503	1.5314342609947	1.70542610235767	1.92244375795082	2.42511844387261	-2.00785473899275	-1.45666941467636	-1.25245122123707	-1.11116438010273	-0.990433553022863	-0.876990056086024	-0.764423361489457	-0.648602483862518
20	-3.08127833834341	-3.04044634863582	-2.98367574773333	-2.90692923300393	-2.80693166312054	-2.68269383851483	-2.53651778943399	-2.37235088001555	-2.19058904835734	-1.98250978329926	-1.73120238121323	-1.42888501059703	-1.10794427074401	-0.831094010814964	-0.632269900427705	-0.506505422917348	-0.439811908362326	-0.428871054127739	-0.499696927444563	-0.787307244985389	-1.72766598565143	-2.47087270150179	-2.67561481729002	-2.72808701702679	-2.72474234692187	-2.69352518350715	-2.64602348549833	-2.58907576815237	-2.52841898166215	-2.47071700262436	-2.4264047274206	-2.41714517260339	-2.50216670780686	-2.87620166627473	2.60521394987178	2.19340525893092	2.12711745525146	2.19902396601263	2.36652681445029	2.66036557036114	-3.11690075513245	-2.43697444580471	-1.89642422305688	-1.55284770066539	-1.31046436249203	-1.11255849785403	-0.933630826062805	-0.762263004998652	-0.593491257052993
21	-3.07647417346246	-3.02352795596364	-2.94618095169567	-2.83554517943877	-2.68260215751096	-2.48330502300895	-2.2464133075559	-1.99472078724317	-1.75128405946486	-1.52501097257469	-1.31190674222211	-1.10501967298243	-0.90203137057648	-0.706933733237001	-0.526194114975706	-0.362923887926444	-0.212839827439624	-0.0606041820826826	0.135170130920504	0.533648334331853	1.71136934654053	2.5470499651842	2.82088114267945	2.9676687439043	3.07537509136076	-3.11564730710251	-3.03191055685958	-2.95594508513997	-2.89089233779423	-2.84322715372081	-2.82343693847528	-2.84719561086663	-2.9340011099071	-3.09282323229253	2.99467438642449	2.83980736476123	2.7778476166327	2.81577850356373	2.9492572354058	-3.10395390069928	-2.78254871353171	-2.40727929844582	-2.04122523333154	-1.72129162975705	-1.4453136780039	-1.19756457942266	-0.965161858275271	-0.741505650752734	-0.524899452081698
22	-3.12922909910698	-3.08273092270054	-3.00753974668566	-2.88559181097741	-2.68704594183474	-2.37486489843429	-1.95575913004125	-1.5401975309665	-1.2214468395886	-0.990808664377185	-0.811299546356688	-0.656549049141007	-0.511639831510795	-0.368363576697009	-0.221351500619908	-0.0648081037645224	0.110887523140235	0.323225865741258	0.60098956842801	0.97471092258684	1.42391844748438	1.84407667337784	2.16416051256327	2.39666891828869	2.57385892695522	2.71808794558067	2.841105692061	2.94765135855793	3.03812319599655	3.11034334065569	-3.1221988725404	-3.09595017691949	-3.09402827677942	-3.11055095534174	-3.13220142606442	-3.14060586733938	-3.11805795511774	-3.05193665770245	-2.93554903977551	-2.7678938166523	-2.55464170442582	-2.30850913720647	-2.04521371637182	-1.77635712781193	-1.50598768607492	-1.23342900705224	-0.958655286814869	-0.685789156206405	-0.422430041898348
23	2.99999194790156	2.9984492030072	3.00493852152397	3.02693881291769	3.08651316427038	-2.97486331563383	-1.06184448674177	-0.434830046379634	-0.307835249322107	-0.232435802547374	-0.165287949304276	-0.0950001320108436	-0.0167950037742467	0.0723277399219001	0.175217465653093	0.295420406932007	0.437591873355743	0.607085381878083	0.80780240866042	1.037769508121	1.28509859883826	1.53074964874412	1.7586150541679	1.96248380396378	2.14426036849779	2.3087281411452	2.45990787612132	2.59971605039924	2.72806223793024	2.84366463377249	2.94514352745653	3.03208415725121	3.10584098962496	-3.11326605323996	-3.0533641805461	-2.99083281426306	-2.91860339677438	-2.83039861359742	-2.7215204849491	-2.58924258659539	-2.43268643335387	-2.25197421735591	-2.04662594223949	-1.81382127372886	-1.54805874704815	-1.24462288768389	-0.908452692317421	-0.561981545817136	-0.236626197247139
24	2.7540909814425	2.67436986958327	2.56508568749132	2.40499528441714	2.15623053934575	1.77751119361795	1.31900149864751	0.944557021801442	0.713113197053959	0.584731778123421	0.519980570549557	0.496277291082696	0.501583535533852	0.52942758762904	0.576352319195182	0.640624079811431	0.721460590585748	0.818391707179376	0.930607334258558	1.05640169488773	1.19305058490885	1.33738885583078	1.48684738597371	1.64022797460901	1.79765215554007	1.95972668802832	2.12638247639861	2.29591789808603	2.46472284708684	2.62794906822991	2.78088985019865	2.92034360517615	3.04529994798463	-3.12634908062754	-3.02563582395055	-2.93229406727736	-2.84257343666922	-2.75279869088368	-2.6595370115215	-2.55951868557607	-2.44921664207536	-2.32388088713129	-2.17557228440945	-1.98912113659356	-1.73388321609144	-1.35314590519325	-0.803689921476085	-0.224665740289635	0.197622669980812
25	2.53202997142781	2.41893762317827	2.28421581035725	2.12601127917317	1.94604887636032	1.75227754288636	1.55899211700624	1.3822238498781	1.23343853104127	1.11693001543277	1.03150348272748	0.973340661744864	0.937989544613331	0.921283495080016	0.919634493395209	0.930082569837677	0.950312729043396	0.978733640319468	1.01463285308665	1.05835065141116	1.11136087288588	1.17616546970279	1.25602071088813	1.35461834375076	1.47578647554191	1.62301470667513	1.79831544784133	2.00002831696768	2.22033918763778	2.44523804962041	2.6590029564317	2.85026999680613	3.01454627800523	-3.1305909643266	-3.0155268728035	-2.91965798250844	-2.83954042418369	-2.77233610606817	-2.71581782319796	-2.66834398289534	-2.62895598630769	-2.59778656102614	-2.57723598583835	-2.5755950396504	-2.62175058498645	-2.86478355111808	2.04857830282486	1.33625411360131	1.22918419079363
26	2.41766516522386	2.31189902099662	2.19782307979462	2.07763423329836	1.95443644256659	1.83203835525443	1.71450939923236	1.60558355150891	1.50810306470156	1.42368368547112	1.35266088922629	1.29424756755332	1.2467842244648	1.20799323442402	1.17521222558763	1.14564159052731	1.11668250128967	1.08644895186774	1.0544715121934	1.02242903767523	0.994511167737519	0.977015701970172	0.977295709310806	1.00287154387748	1.06165422122878	1.16366818933962	1.32378190784812	1.56234381511721	1.89175718917186	2.27713132893683	2.63314859085889	2.90677966546335	3.10223277039457	-3.04265102690294	-2.94490581514329	-2.87769707140453	-2.8355572389101	-2.81578928356436	-2.81741428945445	-2.84072757932464	-2.88739115756975	-2.9610404839615	-3.06820957467424	3.06461811781211	2.86196869698733	2.6113091791158	2.34544209838806	2.1122680975532	1.93881141387681
27	2.39470165258358	2.29919801525583	2.20065819834644	2.10153968575458	2.00436586470639	1.91143911589463	1.82460539647919	1.74510575593785	1.67351330776521	1.6097298847845	1.55300957220458	1.50198056659377	1.45464573985348	1.40835426649532	1.35975661908653	1.30479629451595	1.23887632200304	1.15748204583032	1.05766104855559	0.940467195480554	0.813163460938445	0.688425861065157	0.579428532152071	0.494499407020656	0.435609046390278	0.400267865478391	0.384010478160288	0.381897669564505	0.388436270683508	-2.22669003239877	-2.71108440188785	-2.69555027757172	-2.68182184757159	-2.67399131426697	-2.67530787405807	-2.68889341319449	-2.71773159662801	-2.76445235032377	-2.8309737207625	-2.91807927997934	-3.02508527613485	3.13341835621088	2.99461975865641	2.84631843138867	2.69405112095094	2.54415952067062	2.40327338170829	2.27727963790099	2.17028660292281
28	2.42646405991357	2.32959656062684	2.2317818450198	2.13657107633557	2.04710279310518	1.96563291680618	1.89334883821784	1.83043930920348	1.77629495558474	1.72971527883184	1.68904670556896	1.65221975724747	1.61667093236351	1.57912702982302	1.5352013914726	1.47870900730131	1.40058566506048	1.28749660967242	1.12150103397342	0.886564961151089	0.591343796184002	0.288023763438949	0.03275223629491	-0.161772140829044	-0.313637923363395	-0.447539707836765	-0.587331085177414	-0.756091021912574	-0.97329836902396	-1.24072943840657	-1.52507900283608	-1.77650295269258	-1.9716665519406	-2.11798656700451	-2.23333656630713	-2.33455374580482	-2.43506666768008	-2.54514487539128	-2.67194521082513	-2.81868546416227	-2.98338825423482	3.12452427120805	2.94924064325704	2.78373766673214	2.63420666963389	2.50299624048496	2.38995487609454	2.29384632012768	2.21321224715672
29	2.48826362019262	2.36756609527093	2.24908007465691	2.14040041057393	2.04672089898315	1.97017168697577	1.91041732808595	1.86569426437193	1.83367374813542	1.81197569338579	1.79839681596414	1.79096177171711	1.78787479771369	1.78740557149556	1.7876979762214	1.78642042746428	1.77999066115996	1.76141208745867	1.71216981565719	1.55317276202391	0.468771247663286	-0.826062630795948	-1.02064008543366	-1.09586893859208	-1.14680199678627	-1.19491993414962	-1.24829239983171	-1.31045574905253	-1.38224316051896	-1.46219240136733	-1.54702111734655	-1.63271294309702	-1.71605325269535	-1.79598779769736	-1.87434557503625	-1.95603383254863	-2.04917503808504	-2.16555072621207	-2.32098033464038	-2.5329021038005	-2.80792701816144	-3.11898450094652	2.87345743392072	2.64097514797847	2.4680695508644	2.34036450967709	2.24372597537848	2.16811159429196	2.10704653390328
30	2.55355425857689	2.34284974308996	2.15728317874061	2.01708195056751	1.9229655058164	1.86647156124631	1.83818034575682	1.83059192482677	1.83841637539045	1.85817777056857	1.88780256605436	1.92635350476168	1.97393277580962	2.03176950791795	2.10254349238726	2.19106005813017	2.30545464215419	2.45897079676735	2.67097376619097	2.95999422489632	-2.96866300915194	-2.61557981863315	-2.33137463325199	-2.12801131505441	-1.98673320999525	-1.88753048612032	-1.81624388327418	-1.76354152650903	-1.72310762852774	-1.69043070529487	-1.66215527926015	-1.63579974961904	-1.60967972432253	-1.5829177833757	-1.55545942531639	-1.52806740074769	-1.50235196664663	-1.48107833395192	-1.46965902167076	-1.48395794049729	-1.63253340006974	2.22751245094941	1.94817514017426	1.90607044562652	1.8896446422927	1.87820040845273	1.86642469084265	1.85240902779298	1.83535290090531
31	2.28162422566236	1.65250251700472	1.51323384674584	1.49843965393541	1.52723404459997	1.57597330286092	1.6355485129896	1.70189109171413	1.77313885862272	1.8486001669118	1.92831872533249	2.01287206711059	2.10326804434688	2.20087432713542	2.30733223584648	2.42439942809048	2.5536524848598	2.69598789048225	2.85094081520812	3.01604296009895	-3.09650460287208	-2.92631187471142	-2.76236278694616	-2.60876532140319	-2.46724007030645	-2.33731912015222	-2.21699954693302	-2.10341307622631	-1.99332204084652	-1.88344318558365	-1.7706674320461	-1.65223003732509	-1.52583292918849	-1.38964996242372	-1.24208100347865	-1.0811083927671	-0.903204872791643	-0.702015874996314	-0.467763932304621	-0.190236139866459	0.129646994481255	0.463922735288222	0.766101043285033	1.00637507437805	1.18322823833786	1.30827461127663	1.39388498898907	1.44947395634335	1.48149940558719
32	-0.053475886485799	0.333976544786807	0.641171813580902	0.885439920666874	1.08683768230038	1.25944232002041	1.41222523642002	1.55097876509725	1.67964690214652	1.80109632101514	1.91754159063467	2.03077420449212	2.14228058734951	2.25329499615032	2.364812470132	2.47757759982071	2.59206239608119	2.7084478583457	2.82662592956832	2.9462379374397	3.0667594568448	-3.09555572492962	-2.97477640153978	-2.85424345240441	-2.73368487728359	-2.61228846423777	-2.48861979853165	-2.36056341662003	-2.22528559745443	-2.07924327054151	-1.9183187771329	-1.73824955309836	-1.53560369507807	-1.30944040927366	-1.06314970845828	-0.804919160595408	-0.545429108550885	-0.293968733069828	-0.0561332562236265	0.165628018866478	0.370138247533334	0.556120721092042	0.721928594226037	0.865998967645325	0.987389770795932	1.08600311506553	1.1624680828495	1.21785552447932	1.25339419690617
33	0.0620770191648084	0.321202557151053	0.565409292619369	0.791498259778714	0.998508565647756	1.18707617978144	1.35878238170278	1.51564909812612	1.6598058287937	1.79329558170294	1.91797593262161	2.03547848990443	2.14720120358788	2.25431763649369	2.35779428583167	2.45841159994714	2.55678710241355	2.6534005653806	2.74862186743955	2.84274232554502	2.93601016878362	3.0286707085187	3.12101199308592	-3.06976757033177	-2.97675363925506	-2.88234316857087	-2.78538039320493	-2.68414522154095	-2.5760083211499	-2.45677949049954	-2.31939100355909	-2.15108419018202	-1.92733348004716	-1.60140538642309	-1.11412522541737	-0.525319869060759	-0.0461566822194805	0.273576156800903	0.493388612274109	0.657649306701099	0.788789562322895	0.897732953858687	0.989845782168013	1.06773432281682	1.13258938730482	1.18486702165674	1.22464669271996	1.25182409946552	1.26621955645868
34	0.346562012797713	0.596038090398408	0.822530048417979	1.02572753050328	1.20749813576888	1.37054306189996	1.51763953014795	1.65131193812111	1.77373257854139	1.88672322592085	1.99179250120937	2.09018067167589	2.18290120757433	2.27077599158	2.35446398376016	2.43448405886303	2.51123284483595	2.58499819293536	2.65596858271049	2.72423835618974	2.78980816357197	2.85257931348036	2.91233970833043	2.96873743519956	3.02123535056765	3.06903511365382	3.11095000323657	-3.13799714567675	-3.1142128075684	-3.10533374779519	-3.11877082877372	3.1159047856877	3.01035192531207	2.81466616010466	2.50737043700556	2.15004942524471	1.86382615684921	1.68600879299946	1.58736900840876	1.53654287678471	1.51358689902638	1.50672561136909	1.50878923574416	1.51513500100676	1.52253381506249	1.52856619237842	1.53128030133545	1.52898884100824	1.52014531253781
35	1.17856493905619	1.34645648828807	1.47873644966563	1.59057996435251	1.68941697318845	1.77923145654267	1.86232737066242	1.94012387615721	2.01354256884234	2.08320803575898	2.14955666514544	2.21289762413489	2.27344764073832	2.33135080104539	2.38668938954629	2.43948908361676	2.48972032001079	2.53729679408169	2.58207154130636	2.62383074029909	2.6622852002117	2.69705943908471	2.72767835852667	2.75355187323597	2.77395865731595	2.78803176542177	2.79475181165835	2.79295833970861	2.78139750857809	2.75883341350804	2.72425632557552	2.67721065188106	2.6182163659986	2.54915662141833	2.47339429847011	2.39539207854693	2.31985330293873	2.25073917512338	2.19061580543142	2.14053125348447	2.10029385654063	2.06889471617	2.04488399014997	2.02662704278074	2.01244227231373	2.00064899853961	1.98955281795463	1.97738564350798	1.96220698392236
36	2.2757963042172	2.23335042922445	2.21230590627118	2.20630957372985	2.21098671846985	2.22330484406111	2.2411232825085	2.2628965397348	2.28748178330075	2.31401296603587	2.34181708172925	2.37035723009177	2.39919299413679	2.42795221343032	2.45631042922185	2.48397563469109	2.5106768214492	2.53615537336468	2.56015874175465	2.58243611533124	2.60273601829968	2.62080595568512	2.63639438614107	2.6492554338567	2.65915682960957	2.66589155189451	2.66929345507851	2.66925674020597	2.66575837320358	2.65888147469453	2.64883642331076	2.63597526721577	2.62079457236265	2.60392265195988	2.58608954591855	2.56808182957936	2.55068823256745	2.53464464480289	2.52058725058044	2.50902017554841	2.50030015899167	2.49463686115717	2.49210465439797	2.49266053391538	2.49616281188547	2.50238584184399	2.51102639117132	2.52169665256209	2.53389618842481
37	2.60037225339459	2.56723425570151	2.54106074126077	2.52123874688052	2.50707924664573	2.4978824654848	2.49297726504924	2.49174193272659	2.49361278978023	2.49808542869375	2.50471186920581	2.51309574270143	2.52288678939779	2.53377541238578	2.54548769550148	2.55778109021428	2.5704408606107	2.58327731130581	2.59612378849512	2.60883542498897	2.62128858664702	2.63338096411873	2.64503223637276	2.65618520908544	2.66680730118447	2.67689221828743	2.68646161631119	2.69556652852369	2.70428831337402	2.71273888842793	2.72106005683563	2.72942181276706	2.73801963065569	2.74707089097282	2.75681075520028	2.76748795160214	2.77936104823806	2.79269585455369	2.8077646058069	2.82484756119707	2.84423762027636	2.86624858143811	2.89122779149296	2.91957423998349	2.95176373098726	2.98838375581308	3.0301823071121	3.07813746293022	3.13355865402736
38	2.70243263605615	2.68385069880199	2.66771982959646	2.65401176960965	2.64266043405578	2.63357122414402	2.62662949707129	2.62170791501201	2.61867258712868	2.61738804887382	2.61772119918586	2.61954435162224	2.62273756287547	2.62719039211753	2.63280322504153	2.63948827256175	2.64717032909424	2.65578735093046	2.66529089228757	2.6756464155429	2.68683347315687	2.69884574217384	2.71169087856367	2.7253901490401	2.73997779386506	2.75550007747932	2.77201399686283	2.78958564255199	2.80828824583407	2.82819999793838	2.8494017907111	2.87197509751461	2.89600027819982	2.92155563973551	2.94871759964651	2.97756226998183	3.00816869883205	3.04062387898084	3.07502947631468	3.11151007158665	-3.1329627287373	-3.09181888638734	-3.04799128010433	-3.00116410337974	-2.95094837570244	-2.89687330862512	-2.83837976426166	-2.77481743151786	-2.70544852113482
39	2.73705536963331	2.7268193613504	2.71773445092348	2.70982432699372	2.7031032178727	2.69757732472448	2.69324635038482	2.69010507129649	2.68814491223901	2.68735549535664	2.68772614553745	2.68924734288541	2.69191211951111	2.69571740195156	2.70066530208002	2.70676435823327	2.71403072423767	2.7224892967116	2.73217475998706	2.74313251265664	2.75541941953621	2.76910430735072	2.78426809183166	2.80100338934817	2.81941343070273	2.83961006418207	2.8617106192322	2.88583341598331	2.91209176887554	2.94058646705112	2.97139693899217	3.00457162923421	3.04011850716361	3.07799702426167	3.11811311925849	-3.12286641748422	-3.07876713992061	-3.03300690221759	-2.98583719274391	-2.93750744966813	-2.88824344068201	-2.83822825313614	-2.78758872244336	-2.73638914073354	-2.68463286300235	-2.63227133023613	-2.57921930817591	-2.52537486477012	-2.47064269011673
40	2.74100482682401	2.73550278795934	2.73067842866031	2.72655348055127	2.7231475766295	2.72047864230308	2.71856335871724	2.71741770053183	2.71705755302087	2.71749941664347	2.71876121106388	2.72086319494703	2.72382902267131	2.72768696427279	2.73247132024779	2.73822406788843	2.7449967798902	2.75285285782125	2.7618701206525	2.77214377866133	2.7837898005613	2.79694863897086	2.81178920500566	2.82851286096149	2.84735700976166	2.868597576152	2.89254927384365	2.91956202590041	2.95001128652332	2.98427942812006	3.02272510197476	3.06563808754201	3.11317938006079	-3.11787443324266	-3.06145929320217	-3.00138485875376	-2.93859954258636	-2.87432100460538	-2.80991907045323	-2.74675862224468	-2.68604239858468	-2.62869433507544	-2.57530718268423	-2.52615432697526	-2.481247787062	-2.44041826724886	-2.40339679750226	-2.36988537496852	-2.33961152378108
41	2.72312175819885	2.7198754126795	2.71702230735109	2.71456786962404	2.71251587365951	2.71086846522715	2.70962621824113	2.70878823189122	2.70835228065468	2.70831503399137	2.70867236858376	2.70941980412931	2.71055310468447	2.71206910245403	2.71396682119976	2.71624900419117	2.71892418977541	2.72200953035221	2.72553462366777	2.72954672716435	2.7341178682539	2.73935456191543	2.7454111236811	2.75250794873884	2.76095664826383	2.77119461718229	2.78383243810475	2.79971835541924	2.82002435579971	2.84635665754769	2.8808857289812	2.92646805704381	2.98667467075312	3.06552179349632	-3.11666464502689	-2.99255761596298	-2.8497680553796	-2.69947012817817	-2.55653932020563	-2.43325781194968	-2.33525017902182	-2.26211063214499	-2.21022636700557	-2.17512770538943	-2.15269380085476	-2.13956162880313	-2.13315499662303	-2.13157636311239	-2.1334696277532
42	2.68639289301835	2.68366824034862	2.68108252193738	2.67861704568874	2.67624898634461	2.67395085660207	2.67168989944485	2.66942738682446	2.66711780646729	2.66470791429994	2.66213562447956	2.6593287018843	2.65620321260471	2.6526616757012	2.64859084315597	2.6438590129629	2.63831275034127	2.63177285063892	2.62402931924869	2.61483506033216	2.60389784354779	2.59086993312819	2.57533447610119	2.55678728293036	2.53461185613755	2.50804415853958	2.47612110281528	2.43760188055724	2.39084129036546	2.33357259282143	2.26250733725755	2.1725353649849	2.05497716464318	1.89340806772023	1.65309361029042	1.25883185554214	0.625079312440748	-0.0498335889272036	-0.502805640799172	-0.792795323525507	-1.00157638574614	-1.16634261293114	-1.30301116360458	-1.41906831505815	-1.51862718382332	-1.6043999129105	-1.67846404434313	-1.74255135830201	-1.79815325380367
43	2.63914077245667	2.63657078032343	2.63398910280408	2.63136391229111	2.62865798884519	2.62582797328116	2.62282350641933	2.61958623428825	2.61604865490499	2.61213277715079	2.6077485559902	2.6027920606014	2.59714332261459	2.59066380029631	2.58319338089231	2.57454682725211	2.56450955631231	2.55283261643172	2.53922670912242	2.52335508087991	2.50482509713977	2.48317831055712	2.45787886161591	2.42830011698445	2.39370957653655	2.35325226672104	2.30593303675232	2.25059818815846	2.18591614536788	2.1103540999644	2.02213996053525	1.91918133731026	1.79887741201668	1.65769543480805	1.49029046118318	1.28789080087598	1.03608121807542	0.714953595691471	0.313874973770932	-0.129464003965091	-0.531340751829342	-0.844055513763678	-1.07512126986322	-1.24737558876455	-1.3792674762485	-1.48298988821564	-1.56638905304562	-1.63463386181104	-1.69125512821515
44	2.59790946504385	2.59705892681412	2.59631359143854	2.59566188189034	2.59509037685683	2.59458372286378	2.59412457512973	2.59369358072117	2.59326942175982	2.59282894174844	2.59234738482191	2.59179878625707	2.59115656334026	2.59039436925794	2.58948728974732	2.58841348370957	2.58715639598184	2.5857077044663	2.58407120681437	2.58226790663567	2.580342629777	2.57837259368445	2.57647847669014	2.57483870420939	2.57370790888539	2.57344086809202	2.57452372833794	2.57761506237513	2.58360034067081	2.59366472856169	2.60939042563294	2.63288473311121	2.66693954261874	2.71520059633058	2.78225806196535	2.8734062878322	2.99352281983789	-3.13886068600981	-2.96293524639301	-2.77675859317598	-2.5996696521175	-2.44630023724294	-2.32200542908719	-2.22506458361805	-2.15077208272795	-2.09409672128121	-2.0507405619874	-2.0173449012634	-1.99138182106937
45	2.57627411698794	2.57955951845746	2.58330870175436	2.58754701318718	2.59230161161521	2.59760168178569	2.6034786827788	2.60996663772772	2.6171024718018	2.62492640622668	2.63348241678281	2.6428187656487	2.65298861545494	2.66405073373455	2.67607029423882	2.68911977835129	2.70327997442798	2.71864106446161	2.73530377490495	2.7533805503865	2.7729966836896	2.79429130072513	2.81741805313219	2.84254531159639	2.86985557888104	2.89954375405061	2.93181378402377	2.96687314895726	3.00492457018499	3.04615434745774	3.09071689094555	3.1387153947263	-3.09300602563694	-3.03814524127616	-2.98007675805349	-2.91912781048911	-2.85577065054941	-2.79061476022293	-2.72438187069458	-2.65786481347827	-2.59187521905492	-2.52718815907901	-2.46449270427784	-2.40435565346601	-2.3472021379074	-2.29331286048804	-2.24283471446964	-2.19580008110109	-2.15215012522924
46	2.5667351677058	2.57511741534555	2.58432615699078	2.59440897281989	2.60541535249393	2.61739656860523	2.63040549854422	2.64449638661361	2.65972453790514	2.67614593541577	2.69381677221492	2.71279289129056	2.73312912711088	2.75487854504201	2.77809157764086	2.80281506053382	2.82909117507194	2.8569563101129	2.88643986091073	2.91756298888065	2.95033737153976	2.98476397673087	3.02083189884567	3.05851729677548	3.09778247350652	3.1385751356562	-3.10235743906425	-3.0587274523142	-3.01381843451931	-2.96774372696746	-2.92063118507191	-2.87262224349109	-2.82387063747217	-2.77454077284243	-2.72480574574281	-2.67484502664174	-2.62484184186782	-2.57498030901178	-2.52544240772186	-2.47640489104079	-2.42803626030745	-2.38049393491999	-2.33392174438844	-2.28844785354264	-2.24418320414654	-2.20122052099399	-2.15963389240387	-2.11947889860854	-2.08079323081639
47	2.53600469836077	2.54801567994613	2.56110255051723	2.57533091995469	2.5907694050785	2.60748945563073	2.625565077665	2.64507242943396	2.66608926110408	2.68869416609548	2.71296560901636	2.73898069372598	2.76681363595867	2.79653390939174	2.82820404350989	2.86187706772656	2.89759362051758	2.93537877591172	2.97523868268344	3.01715716243772	3.06109246749165	3.10697445113234	-3.12848286555592	-3.07904118178529	-3.02804958477346	-2.97570163785243	-2.9222173947931	-2.86783854691934	-2.81282222974914	-2.75743386933202	-2.70193956973757	-2.64659860054771	-2.59165652470156	-2.53733941680664	-2.48384947913559	-2.43136219526057	-2.38002499932192	-2.32995730623579	-2.28125165865554	-2.23397570338533	-2.18817470771421	-2.14387435418803	-2.10108359852383	-2.05979742870737	-2.01999941544929	-1.9816639898004	-1.94475842026116	-1.90924448863407	-1.87507988195373
48	2.43170043863733	2.44324284846621	2.45594833902221	2.46991542505622	2.48525313675821	2.50208226162622	2.5205366864858	2.54076481551959	2.562931018533	2.5872170312588	2.61382318206209	2.64296925167926	2.67489467860486	2.70985769672385	2.74813283076794	2.79000598362029	2.8357661476916	2.88569260950963	2.94003648638547	2.99899568983443	3.06268316094848	3.13108968144712	-3.07914049079038	-3.00200298102012	-2.92126645523238	-2.83772990948055	-2.75237671449434	-2.66631289657525	-2.58068284143844	-2.49657765102508	-2.41495393080277	-2.33657718538728	-2.26199613955848	-2.19154593700816	-2.1253724925661	-2.06346840279276	-2.00571197294072	-1.95190353305618	-1.90179594586233	-1.85511832484771	-1.811593299994	-1.77094881355738	-1.73292561870326	-1.69728159017294	-1.66379378066479	-1.63225895398694	-1.60249313896303	-1.57433059318912	-1.54762244568132
49	2.18832234053839	2.19043384149545	2.19304172177304	2.19619689185495	2.19995922491456	2.20439976072481	2.20960358820168	2.21567366047945	2.22273591016602	2.23094620632167	2.24049996584353	2.25164566384888	2.26470419183176	2.28009718970376	2.29838950032798	2.32035447135315	2.34707734565234	2.38012421402667	2.42182756037094	2.47578533375255	2.54775732095784	2.64727968027504	2.79034123832076	3.00203143510226	-2.9739040751898	-2.58533409903357	-2.20877424478816	-1.92330646678043	-1.72844967815789	-1.59564389731579	-1.50183401781856	-1.43272955928262	-1.37981576767017	-1.33791729854257	-1.30377605898127	-1.27526425907784	-1.25094412844423	-1.22981418906252	-1.21115798807114	-1.19445085450316	-1.17930060674505	-1.16540876354588	-1.15254450829062	-1.14052680351147	-1.12921184409146	-1.11848408686573	-1.10824972547734	-1.09843186850101	-1.08896692433105
50	1.79247216564576	1.77584842004161	1.75811103018169	1.73911747643188	1.71870358778373	1.69667982748743	1.67282696370645	1.64689108231274	1.61857794871588	1.58754682450135	1.55340402613222	1.51569682877238	1.47390884386711	1.42745883421855	1.37570618225883	1.31796794989253	1.25355450780634	1.18183239796122	1.10232276920554	1.01483838797462	0.91964815988943	0.817634089505065	0.710379210741752	0.600116855135436	0.489505607723055	0.381269675284996	0.277817116080914	0.18096128377573	0.0918128721905402	0.0108287428487761	-0.0620462441658378	-0.127211931533808	-0.185264454051087	-0.236884797493987	-0.282764880593133	-0.323563856468475	-0.359885734776715	-0.392270689258066	-0.421194449510203	-0.447072038509964	-0.470263526053037	-0.49108043108333	-0.509792022506818	-0.526631144111769	-0.541799408621758	-0.555471727806458	-0.567800208867052	-0.578917476515223	-0.588939490258578
51	1.40323456558676	1.37776149340163	1.35128043389336	1.32375140244481	1.29513682653263	1.2654025985469	1.23451928909347	1.20246351764257	1.16921946680604	1.13478051287765	1.09915092869302	1.06234759598465	1.02440164449926	0.985359916240145	0.945286138074402	0.904261677940231	0.862385762475531	0.819775050012439	0.776562484145222	0.732895398926376	0.688932903920844	0.644842639870302	0.600797055561022	0.556969404929974	0.513529692836726	0.470640803411504	0.428455025538426	0.387111149085295	0.346732249569203	0.307424216529333	0.269275020493384	0.232354662071402	0.196715708871193	0.162394303293689	0.129411516082773	0.0977749243062009	0.067480304895531	0.0385133525112133	0.0108513502662909	-0.015535258628009	-0.0406814325363085	-0.0646262456660357	-0.0874117622892494	-0.10908206935905	-0.129682459715127	-0.149258754071995	-0.167856747761652	-0.18552176731948	-0.202298322073407
52	1.14905391904739	1.12655750877715	1.10369559824744	1.08047694135313	1.05691209157018	1.03301348160635	1.00879548693334	0.984274470295183	0.959468804391849	0.93439887015534	0.909087028374804	0.883557562891258	0.857836594166194	0.831951962720167	0.805933082717356	0.779810766812438	0.753617024242524	0.727384834999942	0.701147903719465	0.674940397614159	0.648796673359165	0.622750998220204	0.596837270930203	0.571088747821234	0.545537779519342	0.520215563118954	0.49515191419383	0.470375062304984	0.445911472870771	0.421785697412223	0.398020253319709	0.374635533444665	0.351649745037116	0.329078876853931	0.30693669267447	0.285234748991749	0.263982434303024	0.243187027201474	0.222853770362648	0.202985957513227	0.183585030550665	0.164650684133793	0.146180975269984	0.128172435667755	0.110620184890178	0.0935180426213382	0.0768586386346081	0.0606335193191418	0.0448332498734094
53	1.00091951055344	0.983175022789013	0.965338799862516	0.947418670673394	0.92942281348041	0.911359742551541	0.89323829191171	0.875067596192783	0.856857068624111	0.838616376236994	0.820355412392207	0.802084266775333	0.783813193039377	0.765552574307163	0.747312886776552	0.729104661698832	0.710938446023986	0.692824762025351	0.674774066229964	0.656796707989203	0.638902888027004	0.62110261729986	0.603405676494057	0.585821576471391	0.568359519955325	0.551028364725659	0.533836588561925	0.516792256144543	0.499902988089101	0.483175932253619	0.46661773742232	0.450234529432807	0.434031889777574	0.418014836676052	0.402187808580509	0.386554650048665	0.371118599888199	0.355882281453806	0.340847694956267	0.326016211625331	0.311388569553972	0.29696487104093	0.282744581241046	0.268726527928749	0.254908902178836	0.2412892597702	0.227864523122108	0.214630983578767	0.20158430386594
[truncated: 70 more columns]
