# Supplementary material for: Reconstructing spruce budworm outbreak severity: a comparison of paleoecological and tree-ring signals
Source: PLoS One. 2025 Aug 12;20(8):e0329406. doi: 10.1371/journal.pone.0329406 (PMC12342301; doi:10.1371/journal.pone.0329406)
Supplement: S9 Dataset — (ZIP) [file pone.0329406.s009.zip › Buire wavelet data/Coherence_Lepidopteran_scales_Percent_defoliation/coherence_wavelet_power.corr.txt]

V1	V2	V3	V4	V5	V6	V7	V8	V9	V10	V11	V12	V13	V14	V15	V16	V17	V18	V19	V20	V21	V22	V23	V24	V25	V26	V27	V28	V29	V30	V31	V32	V33	V34	V35	V36	V37	V38	V39	V40	V41	V42	V43	V44	V45	V46	V47	V48	V49	V50
1	0.588932369571426	0.36313935345978	0.144092387426749	0.0403679473152088	0.00963451502334033	0.00258568790182493	0.000947996921898246	0.000453528759365252	0.000245222031905812	0.000139081147648143	8.57667213867196e-05	6.0470961584481e-05	4.75436616686388e-05	4.13573282018239e-05	3.78797840377431e-05	3.38227065079673e-05	3.00048192940205e-05	2.57698740022451e-05	1.98865912432926e-05	1.4295608533447e-05	1.01533629489021e-05	7.19952475188582e-06	5.66618649106265e-06	5.09605478331806e-06	4.76397882813503e-06	4.59602715548575e-06	4.74401463759695e-06	5.32052315110798e-06	5.84823864354346e-06	5.42233059347423e-06	4.36712124066782e-06	3.65465101895764e-06	3.56364787023411e-06	3.75705468034201e-06	3.77008744060927e-06	3.49591143687182e-06	3.22965400707865e-06	3.22000812206416e-06	3.32007521851608e-06	3.19162232761437e-06	2.79054483000898e-06	2.27170816811514e-06	1.87846810926795e-06	1.77283113338919e-06	1.81693739778535e-06	1.83498815335455e-06	1.74157042232241e-06	1.61759221343194e-06	1.78461995304028e-06
2	1.06934201893929	0.627665878994183	0.221259735245683	0.0494710297859308	0.00820729869974069	0.0014620414054263	0.000431185332281397	0.000203250635114359	0.000110932145419183	6.00134874590732e-05	3.48512831987665e-05	2.42942890840439e-05	1.95933231234315e-05	1.86362946839497e-05	1.8627350355229e-05	1.71408535174664e-05	1.58452228559536e-05	1.4163213501566e-05	1.07273179478881e-05	7.23675354621611e-06	4.75425621192917e-06	3.01350862096005e-06	2.24065716404459e-06	2.11799114302425e-06	2.04623772975103e-06	1.98193132645912e-06	2.12342072277136e-06	2.68389097734814e-06	3.27998724372291e-06	2.99917908752151e-06	2.12072710246175e-06	1.58613920495436e-06	1.62466438880655e-06	1.87265809068892e-06	1.94207697642447e-06	1.7456102004087e-06	1.54226804398125e-06	1.58428520497442e-06	1.7603196145959e-06	1.73900534522454e-06	1.46475754115035e-06	1.08404884207795e-06	8.12846208074401e-07	7.7356310116558e-07	8.49813391903038e-07	8.99329383468985e-07	8.28040137340874e-07	6.88728573204111e-07	8.19096558004943e-07
3	1.55978156133451	0.876129869926666	0.276264755894606	0.0486681086321408	0.00496438731443743	0.000399988669727578	7.15003454368722e-05	3.86187357372627e-05	2.42283029424604e-05	1.22734245344266e-05	6.25860937357361e-06	4.22639049403847e-06	3.45427026255885e-06	4.18426814951042e-06	4.95315700603778e-06	4.53814452645101e-06	4.49520440525206e-06	4.40316804512347e-06	3.27067470448489e-06	1.99911539381963e-06	1.16120624935467e-06	5.78196065746511e-07	3.68002240064475e-07	4.16184679914958e-07	4.35592237038241e-07	4.03331076371905e-07	4.43504551087262e-07	7.35645191167015e-07	1.11499128180623e-06	9.9789555858082e-07	5.33403435695292e-07	2.87021147046083e-07	3.57940462937058e-07	5.00380815914049e-07	5.47898085451946e-07	4.60515116541811e-07	3.56293379332834e-07	3.86457970840835e-07	5.17202356689757e-07	5.45929037490102e-07	4.32149876950505e-07	2.63961522852864e-07	1.57258872787664e-07	1.54375972519668e-07	2.01787649560071e-07	2.42362009385958e-07	2.14180285645785e-07	1.19347910475413e-07	1.7796066472128e-07
4	1.90020296870738	1.04009821057394	0.306103836699229	0.0458613966285815	0.00307547717708899	6.92208654727445e-05	1.26867468421155e-06	2.14835341942145e-06	2.5254736382048e-06	1.10873175818368e-06	3.90961613584902e-07	2.50932797800712e-07	1.38365700735868e-07	5.0345472761672e-07	7.56224028671791e-07	5.34674181083467e-07	6.15246012068106e-07	7.62890061081827e-07	5.57405539272605e-07	2.97253720907218e-07	1.48514085293244e-07	4.48383517280691e-08	1.2396595720461e-08	3.57981610571354e-08	4.5499126750083e-08	3.15997155510996e-08	2.97214324562033e-08	1.12680538073666e-07	2.55828769906277e-07	2.26272261737314e-07	7.55280043957999e-08	7.64317386592637e-09	3.8253522443405e-08	6.93522934651147e-08	8.14599882977656e-08	6.26576360804966e-08	3.12168455791899e-08	3.59721287448927e-08	8.50983592896499e-08	1.02960063764841e-07	7.42124150552648e-08	3.04509454419156e-08	9.45329899088984e-09	1.0200232044696e-08	2.16169485822252e-08	3.77758480666719e-08	3.7750486184389e-08	3.5910945916104e-09	2.02982479304656e-08
5	2.04336479377799	1.12218966259341	0.331869050773675	0.0500509253933185	0.00339016266325112	7.28842526431373e-05	1.45565211896564e-07	1.15066738288165e-07	2.45929994935007e-07	6.9412696348936e-08	2.83303437461879e-09	1.43934896576975e-08	1.31391327895576e-08	1.08190021574641e-07	1.07957179913234e-07	1.38082228063342e-08	3.55987959740859e-08	8.39472971202343e-08	5.56275986251456e-08	2.62970250036977e-08	1.28679922901729e-08	3.99052752807486e-09	6.42773166408372e-10	2.91748946611242e-09	3.63146559975044e-09	1.49610742888431e-09	7.99570506407508e-10	1.61421594964506e-08	5.48418471239482e-08	4.94523689710945e-08	1.58843890089034e-08	3.48776112697858e-09	6.46249532205851e-09	4.258616509907e-09	6.01330116705319e-09	5.74596051098721e-09	1.56716821545623e-09	1.13322778862249e-09	1.15667484881918e-08	1.46833904963606e-08	9.99373394057218e-09	2.30389907420419e-09	5.89648531633346e-11	5.20386582062468e-11	9.31752130571756e-10	5.19326895686165e-09	1.11344020542682e-08	5.71885121581238e-09	6.9388048186491e-09
6	2.05381361588671	1.16513280822573	0.371070964469929	0.064831689488458	0.00601629843069606	0.000294445208648809	9.59261436716255e-06	5.72184865338207e-07	1.18896195293757e-07	2.92741430731178e-08	6.05917162290486e-09	1.07110241157222e-08	4.02365778719814e-08	8.00023206181256e-08	4.69158047949984e-08	4.96126298109424e-09	4.10412879701574e-09	1.15702483665923e-08	3.03444824151356e-09	1.73587673216676e-09	9.45368606985735e-10	5.29200982332731e-10	3.73652045752921e-10	8.45356938978975e-10	4.98847652316354e-10	5.17427073408574e-10	6.87446072087971e-10	4.43390718808946e-09	1.73516238874422e-08	1.46198403278659e-08	4.65801810567011e-09	4.2156475633331e-09	3.82515988811752e-09	7.90766527976615e-10	6.23745946809889e-10	5.97493261628185e-10	1.02979188623509e-09	2.06850980014795e-09	3.33965900503667e-09	2.21978248527272e-09	2.01031254872168e-09	1.15039377218842e-09	3.40330138881757e-10	1.82214583555767e-10	9.65557526196548e-11	2.28410304347645e-09	7.8939527461227e-09	8.00285797300462e-09	3.73970401576885e-09
7	2.01431739586425	1.2006576751245	0.425614268167406	0.0894772498028461	0.0112012971731831	0.000860613534623678	4.49046062675463e-05	2.03553966815184e-06	1.40119242379188e-07	2.81236613887778e-08	3.7171340922707e-09	1.0776917498225e-08	5.59994537570215e-08	9.1242356931141e-08	5.36970892717566e-08	5.77889516675946e-09	2.37086796884998e-09	7.0108739930508e-09	1.15443647978656e-09	4.6855864625986e-10	2.22878637635764e-11	1.447351026526e-10	2.77425936746874e-10	7.02421501934575e-10	1.77189851312898e-10	4.0164872710354e-11	2.44438158968486e-11	3.08428293331445e-09	1.10514181961883e-08	7.715016632992e-09	3.49513430352269e-10	2.2781394452207e-09	4.8579313017172e-09	3.40259701214402e-09	1.02931526361792e-09	1.565758910167e-11	1.28010169679146e-09	2.64892205037117e-09	1.84396554895528e-09	2.08055030189992e-10	7.39896930332648e-10	1.59570455285919e-09	1.39474318974831e-09	6.01852088760997e-10	5.63242034273006e-11	2.99296105287719e-09	9.58066227209424e-09	1.10965174743116e-08	7.27598256765113e-09
8	1.97184445279219	1.238914167968	0.489520575418828	0.121813754335897	0.019157487626446	0.00191358245271461	0.000121839650458457	5.04483421003112e-06	1.54457360694835e-07	1.43224670569355e-08	7.29909554632786e-09	2.99704208825093e-08	9.49855567716466e-08	1.36526493985271e-07	9.58762090893787e-08	2.87234609628914e-08	1.61955324759567e-08	1.92076912956152e-08	8.94837352343966e-09	2.61556585631178e-09	4.29155959327537e-10	6.57959855655053e-10	1.54966518143153e-09	1.77626759107609e-09	7.32809811157999e-10	3.00590675033888e-11	8.73334469371563e-10	6.48960705661338e-09	1.44728756869333e-08	1.08406143964504e-08	3.15259392830457e-09	4.00644437124223e-09	7.58123504221426e-09	6.58398051131132e-09	2.42463471587513e-09	1.03532112536733e-09	2.71343831515041e-09	3.43827503372244e-09	1.83463197500392e-09	3.15990502278956e-10	8.48628146887738e-10	1.94642029011761e-09	2.33258632597436e-09	1.77401602192076e-09	1.67800915772218e-09	6.54284249606782e-09	1.57296038228088e-08	1.86881932308596e-08	1.53460565484115e-08
9	1.94190806789601	1.28117249832026	0.558650177352671	0.161101816934364	0.0307007570558891	0.00383009793174302	0.000300355149577027	1.31243707807726e-05	2.90250245339214e-07	3.16683316343607e-09	3.20626876168282e-08	1.04118698578406e-07	1.88261627651914e-07	2.47026390267225e-07	2.3754698252487e-07	1.68622398317588e-07	1.22138494796246e-07	9.27353066836994e-08	5.23570339967458e-08	2.17035348778229e-08	8.51622163260827e-09	5.90399409280658e-09	6.54788991088909e-09	5.60175897263123e-09	2.67927936684915e-09	1.42726882563794e-10	2.59064037875664e-09	1.51778952142939e-08	2.87038325671584e-08	2.63009802426269e-08	1.66658873237539e-08	1.36630697426165e-08	1.51390031164418e-08	1.40473786650092e-08	9.41502224319442e-09	6.88959640767327e-09	6.592532709239e-09	5.38701447718293e-09	3.31586831249374e-09	1.88802253451019e-09	1.70203810670412e-09	1.89621154596642e-09	2.68018047094544e-09	4.45421477731099e-09	8.30890313275184e-09	1.80547678237609e-08	2.98927177832139e-08	2.99851932013962e-08	2.2151074895666e-08
10	1.92736035677433	1.32860568737062	0.633009988809862	0.208594961442938	0.0475575721156041	0.00746496432109678	0.000782728527257099	4.81466526923766e-05	9.77704732711658e-07	3.08781687897289e-09	3.65557538477815e-08	1.87790139710191e-07	3.21200032408847e-07	4.44914286387908e-07	5.94295677849435e-07	6.55119041603635e-07	5.95559973563903e-07	4.58991222764482e-07	2.91420744952376e-07	1.55696180049955e-07	7.89080930971782e-08	4.44953191384798e-08	2.79669527774872e-08	1.65292577635762e-08	8.18930513034253e-09	2.57991992877906e-09	7.9111872889104e-09	3.55771041691006e-08	6.49733076014335e-08	6.44526576740283e-08	4.46928167693481e-08	3.18107172590009e-08	3.10324599763341e-08	3.27285496924741e-08	2.92665398851734e-08	2.2511052306045e-08	1.51588525551068e-08	9.15829908940774e-09	5.8512654919063e-09	3.88814446302387e-09	1.97777653046919e-09	4.58921919550237e-10	1.73726983853702e-09	8.9204869035578e-09	2.46034335743556e-08	4.66350131996219e-08	5.79801171821472e-08	4.35164913824326e-08	2.40119026747915e-08
11	1.92828596771503	1.3829276950861	0.713921046069164	0.265833726835164	0.0717618272393564	0.0141866403160696	0.00208387361980519	0.000229108655827742	1.86017898278975e-05	1.38346452179828e-06	3.79304996970966e-07	4.36352061696143e-07	4.81715244128066e-07	6.61147429188667e-07	1.27913876238078e-06	1.98199780020669e-06	2.2448518974157e-06	1.97497754448454e-06	1.41854363140809e-06	8.66336845938952e-07	4.6894337892308e-07	2.29829149117688e-07	9.91443411697992e-08	3.90516699842698e-08	2.15792041654734e-08	1.84570541311279e-08	3.50743038366491e-08	9.48287366000005e-08	1.5442425261792e-07	1.44739332285786e-07	8.51762268129749e-08	4.53778727545304e-08	4.88310387028949e-08	6.84519656445737e-08	7.40947140556896e-08	5.90878457378667e-08	3.44978278940863e-08	1.55428111859249e-08	8.13807942165384e-09	6.36318830429049e-09	4.24634064409293e-09	2.72004959663163e-09	7.92070364188952e-09	2.94470348760385e-08	7.23201429596362e-08	1.1426739924878e-07	1.09085922027277e-07	5.61003725703028e-08	1.7241163692874e-08
12	1.94388873519999	1.44439492549444	0.800838530243101	0.332241042758265	0.103968585423395	0.0250382850937548	0.0048533258323742	0.000824765671640213	0.000138992544826127	2.66587535350378e-05	6.9154766758207e-06	2.51853778578447e-06	8.54412916867234e-07	6.51285415237068e-07	2.44185610075766e-06	5.3013110826854e-06	7.24572271397763e-06	7.24671186636836e-06	5.7457858083646e-06	3.75949405795618e-06	2.04367475853535e-06	8.84045712812397e-07	2.6368433928199e-07	4.35165106043116e-08	3.7060103107819e-08	8.62254584605553e-08	1.6397320451999e-07	3.02527507383681e-07	4.05245581270682e-07	3.33864154695067e-07	1.46332844540458e-07	2.60952527041667e-08	4.40446142439174e-08	1.24938261782848e-07	1.72878030652024e-07	1.52923202392115e-07	9.0210261595481e-08	3.27352390205809e-08	8.12451735419667e-09	8.9707969869369e-09	1.75107518640335e-08	3.04882676020746e-08	6.13447873817906e-08	1.30715305027181e-07	2.31741771524277e-07	2.85166087037902e-07	2.07485917401251e-07	6.73565583831023e-08	5.31766453142396e-09
13	1.97256565336909	1.51145073870291	0.890838088675262	0.404327124383606	0.142049672621638	0.0392597049866731	0.00892750611503686	0.00186723367916168	0.000439428179586879	0.000134305475607747	4.86931898636964e-05	1.67975519073909e-05	3.34568282872942e-06	1.80772584332757e-07	5.24358259998539e-06	1.45693324481373e-05	2.20518549197557e-05	2.37537724974878e-05	2.00245119281209e-05	1.37181191620087e-05	7.6112124438288e-06	3.21936361951674e-06	8.53506479160519e-07	7.48390488040335e-08	1.44950383906273e-07	4.59930258457391e-07	8.08565813243837e-07	1.15641860642365e-06	1.28686649764574e-06	9.82361458923755e-07	4.33901940764989e-07	7.26185719115388e-08	7.6165283525974e-08	2.78291314484397e-07	4.372995607954e-07	4.33338388865234e-07	2.91251816831428e-07	1.20200880357081e-07	1.79344288900144e-08	3.99015671624175e-09	4.34544635508332e-08	1.17580383352278e-07	2.5532373113367e-07	4.86754938994064e-07	7.28339522798797e-07	7.54462809433756e-07	4.61050730700413e-07	1.15496196548455e-07	1.83875742514921e-09
14	2.01367074326718	1.58384767685683	0.98256951503938	0.479399233828599	0.183359145144045	0.0548866488832367	0.012978049150326	0.00259474936282322	0.000603615493346633	0.000267189566175295	0.000166756655643336	9.4642733073916e-05	4.34726292569891e-05	2.21832900408651e-05	2.94349874582311e-05	5.17750313756488e-05	7.10327933050812e-05	7.55926767958628e-05	6.52581429398222e-05	4.70694197957415e-05	2.86553764436122e-05	1.46635903336168e-05	6.45612496977218e-06	3.13567734548078e-06	2.78143931557733e-06	3.61108272275207e-06	4.62064778562469e-06	5.30785103395107e-06	5.18270892611706e-06	4.04458716867175e-06	2.45800189022571e-06	1.31784802640381e-06	9.93804867415361e-07	1.19357777282421e-06	1.44232431085834e-06	1.43769025195645e-06	1.12575489543445e-06	6.6994027776034e-07	3.13333673790556e-07	1.82318926475601e-07	2.43856473835299e-07	4.65376532221289e-07	9.29959164527095e-07	1.66391525045091e-06	2.3251867239365e-06	2.31497545227702e-06	1.50036795358353e-06	5.69304044502492e-07	1.88085538518592e-07
15	2.07116143441254	1.66828488238046	1.08354727692973	0.563622108683246	0.232007762584849	0.0739345867931375	0.0174290989647696	0.00270386902825891	0.000217171476113776	0.000159709089265001	0.000310417922937996	0.000351408486332056	0.000307872234752582	0.000254277983081534	0.000236773146746705	0.000251039936587971	0.000264806862581299	0.000253223847740967	0.000214736882476082	0.000163246223055772	0.000113717046580737	7.48634618846395e-05	4.9197387052363e-05	3.53052319313142e-05	2.97286269827125e-05	2.85463606477692e-05	2.85912772194246e-05	2.77452468037671e-05	2.48195174545641e-05	1.98807522898648e-05	1.435622955227e-05	9.96657008164281e-06	7.42673197749966e-06	6.33710681543174e-06	5.92288485200232e-06	5.52908183402664e-06	4.77031687983748e-06	3.66672357518339e-06	2.59032945414453e-06	1.89780729175802e-06	1.71351447864595e-06	2.17464448082065e-06	3.60752330676191e-06	6.00317318191692e-06	8.3227822327335e-06	8.9836902449906e-06	7.53725104621295e-06	5.44963025118496e-06	4.83277573316666e-06
16	2.15626259083397	1.78200645505319	1.21500273757674	0.678440006996182	0.306212986609453	0.109132191011352	0.0294357838038201	0.00555171319346599	0.000682492126818696	0.000275428825648199	0.000563032152975813	0.000903448962997999	0.00114208037155784	0.00123121674620766	0.00121321009039781	0.00113991332792561	0.00102758390840852	0.000879649797571743	0.000713769922271438	0.000557287044810063	0.000429517192967862	0.000335170993074796	0.000269894795226909	0.000226950307124936	0.000199544809988925	0.000180858424912248	0.000164547149544832	0.000145902046901467	0.000122949302054298	9.69818985526341e-05	7.17066911414301e-05	5.09141040463734e-05	3.6409029507925e-05	2.77923835951437e-05	2.34424174574861e-05	2.12991556610568e-05	1.93968500446183e-05	1.6576492293546e-05	1.29074962777032e-05	9.33634098833219e-06	7.16718896423574e-06	7.96918095231613e-06	1.319325159037e-05	2.27408059834844e-05	3.38028639571425e-05	4.22933815957358e-05	4.65410403560434e-05	4.97158628584937e-05	5.88157333959722e-05
17	2.28432829779417	1.94793457634554	1.40654388870051	0.856965259340549	0.437870939526307	0.185899649216079	0.0649819556279659	0.0189113802674635	0.00508834706417411	0.00177542495074212	0.00130958463987485	0.00183546816883521	0.00276580932151122	0.00358741730932218	0.00396403366260825	0.00384703817266165	0.00337793934685799	0.0027549819874724	0.00215163364671466	0.0016758113938766	0.0013590021881152	0.00117500733723566	0.00107412244557102	0.00101066872140273	0.000953549993272613	0.000884773005975581	0.000795352504883986	0.000683481044886262	0.000554553161210346	0.000420518754147345	0.000296683336958178	0.000196483264107336	0.000127016862861033	8.76559224291977e-05	7.14972888182732e-05	6.81268708372157e-05	6.69262244316424e-05	6.04806006138656e-05	4.68867903589792e-05	2.99256255842424e-05	1.74333506665357e-05	1.86478496801645e-05	4.06097224053375e-05	8.43259995331962e-05	0.000143576616230944	0.000209169076095796	0.000277147164692096	0.000355224437716528	0.000462632551467039
18	2.46206366518731	2.17703109831073	1.67570614470111	1.12498779347913	0.659979668701334	0.338635781116446	0.151653094529677	0.0586360365857965	0.0187573360169358	0.00419987402351049	0.000464541131166871	0.00137543327043411	0.00423086131502042	0.00728155305685827	0.00925312943510822	0.00960429203969948	0.00856783994761779	0.0068249474354711	0.00508462541176037	0.00380770398456801	0.00313678515854846	0.00297235150487551	0.00310112553406666	0.00330510338700306	0.00342208898866228	0.00336275433636032	0.00310325104637274	0.00266985319903516	0.00212317442127634	0.00154238151644533	0.00100790425986796	0.000583634603962875	0.000302947962670288	0.000163322926021159	0.000131318127506951	0.000155854827231444	0.000185437184079108	0.000184165137041725	0.000141805635114281	7.50900682170034e-05	2.03293339020438e-05	2.00098503993153e-05	0.000107858843465645	0.000298334063807218	0.000586326301187057	0.000958701910957523	0.00141207060090869	0.00196606959211352	0.00266242750427886
19	2.66632381314742	2.4395971130649	1.99256233599794	1.46274144027396	0.973423929804052	0.592403710037654	0.331444063146272	0.169723101783069	0.0777280770475213	0.030289963020689	0.00988502592147742	0.00520260790015236	0.00864414734566252	0.0146069651106287	0.0190909357004482	0.0200598025390211	0.0175584324397723	0.0130955665125177	0.0085873612298603	0.00546147647946852	0.00427368478363072	0.00479985810218522	0.00636400873825743	0.00817973933234096	0.00959106511602735	0.0101916700516811	0.00984753393710247	0.00865865523083996	0.00688951706002501	0.00488726577968668	0.00299892158097449	0.00149754172663533	0.000529621909723943	9.60205450902371e-05	7.20748532746032e-05	0.000260835494471654	0.000462269630406494	0.00053635718020225	0.000441161544752798	0.000236404243016671	5.49997666667663e-05	5.5502439055239e-05	0.000374508517662662	0.00109764786889833	0.00225991177885289	0.0038725668330106	0.00596061998563227	0.00858850186728134	0.0118547634237136
20	2.82644850114014	2.63989069446578	2.24180724096057	1.74997552220992	1.27565110464256	0.885538380959428	0.596576928148655	0.394499157254273	0.256406658320575	0.163933358771507	0.105506055030893	0.0730899134684692	0.0588604158660461	0.0543039724351349	0.0515913250063048	0.0456628444479112	0.035338265143267	0.0226923402926965	0.01119470071044	0.00377071819626417	0.00168300530573038	0.00442343535905959	0.0102726230985547	0.0170645847582846	0.0228395169202249	0.0262535680804981	0.0267370300107478	0.0244510067095667	0.0201114036767041	0.0147444897422628	0.00942468389376343	0.00503621529126189	0.00209911586018182	0.00069647045111385	0.000521541007652689	0.00102963156325189	0.00164433290538214	0.00194954644581604	0.00180728790991792	0.00137234994565787	0.00101405755720754	0.00118682001435504	0.00230460814136656	0.0046671153947247	0.00846110425961581	0.0138280630027616	0.0209600402583465	0.0301693674002428	0.0418805216994364
21	2.8408945820762	2.63690662074523	2.23821418170193	1.7597870785933	1.31361196358268	0.968687695587526	0.73900661847435	0.598682911696718	0.508809596178565	0.438981153920857	0.375053128805051	0.315141107559969	0.261357499454216	0.214011559878932	0.170734965884567	0.128936808171689	0.0884102878926595	0.0519155627458288	0.023655096876501	0.00700357511258034	0.00292053324139785	0.00964001532287143	0.0234002752678674	0.0396360839516609	0.0541298037833623	0.0638299092021771	0.067234798039952	0.0643748815710855	0.0565055652500419	0.0456417142218852	0.034038107125413	0.0236929603433058	0.0159499206202617	0.0112817921627153	0.00931819364689992	0.00911273302024278	0.00955904190261067	0.00980779790158441	0.00954256610180384	0.00903751807448123	0.00901058503381338	0.0103606978674844	0.0139119823724105	0.0202766009321099	0.0299000745932292	0.0432811098866594	0.0612775827226484	0.085344430788941	0.11753016606296
22	2.66985521490956	2.37644684244754	1.8991436018798	1.36223783020303	0.894444798228024	0.58457836063061	0.457708348772804	0.479362312689369	0.581070792609992	0.692021580469677	0.762299367278151	0.770897152794256	0.720692691648521	0.627706716878939	0.511546838957867	0.390088845737473	0.277701146094553	0.184907483211964	0.11811759962389	0.0793369933190271	0.0663392519606121	0.0735555594242801	0.0935003609780599	0.118348947350488	0.141314593312742	0.157581041268859	0.164673057059051	0.162304722666724	0.151884950038114	0.135895355313943	0.117276741770405	0.0988618484606738	0.0828717792760089	0.0705500246172489	0.062051427752073	0.0566555113715842	0.0532442666754588	0.0508588191714056	0.0491122421799852	0.0483095092643697	0.0492654396509521	0.0529474940154193	0.0601510962619724	0.0714214227374983	0.0873651640913769	0.10935020773352	0.140387607609668	0.185789540154287	0.253110202768523
23	2.48473535456082	2.10644069205293	1.54613879600027	0.931082477961413	0.404687386642381	0.0830159057120596	0.0209727145870313	0.200164408069003	0.541384829368586	0.93502257717421	1.27654148203198	1.49403334833459	1.56014103661566	1.48814622935391	1.31779981010241	1.09835192062708	0.874628672224715	0.678891890792313	0.528460321049893	0.427478049928342	0.370755331835844	0.347939555962349	0.347002289550347	0.356730632514553	0.368281288086712	0.375894125715309	0.376826403940469	0.370671011568271	0.358406995625117	0.341582100818094	0.321846263192352	0.300779234801154	0.279807682462592	0.260072959458156	0.242279807383795	0.226653372435485	0.213079736636451	0.201367923424467	0.191473194828635	0.183539237989042	0.177738068347101	0.174042469481138	0.172185822114461	0.172098152733996	0.17501443368377	0.18519781693033	0.211822145054633	0.270143703600555	0.380910255825589
24	2.69630659496395	2.40564041007641	1.94823531835008	1.42978611230317	0.979396339640359	0.715814038098502	0.714262571645401	0.984292031507205	1.46637211809815	2.04915423289384	2.60203643880445	3.01182369186394	3.2108406223505	3.18780942213471	2.98023987674312	2.65422977171248	2.28112158183252	1.91937677178431	1.60579325362808	1.35551670169245	1.16741808752223	1.03102678762483	0.93252603991754	0.858934687408196	0.80053697794985	0.751797497076105	0.710929002892339	0.678418876116289	0.655144115469417	0.640866574233096	0.63365920889107	0.630291725231969	0.627150044818871	0.621137949616073	0.610197844373601	0.593381484370367	0.570599238784569	0.542218023678136	0.508631151609617	0.46988615565008	0.425479767266255	0.374501277027821	0.316375541494229	0.252450932464772	0.188505579396902	0.137836717236751	0.123989014885954	0.181601544118616	0.353719829042422
25	3.64025112072659	3.72290704275932	3.69469907183353	3.61728521630843	3.57097430757584	3.63509979110412	3.86550441088175	4.27501539560883	4.8236289942106	5.42360488380116	5.96017041312485	6.32232558405858	6.43334152581037	6.26996904208816	5.86394575646094	5.28689847764119	4.62621301210397	3.96169796212783	3.35041123922049	2.82201947635895	2.38258862408766	2.02269468557674	1.72615790817492	1.47719955759595	1.26509252200013	1.08601485516221	0.942177054901592	0.83880054936208	0.780144473040464	0.766103232897495	0.79060284872846	0.842200296550665	0.906378297139983	0.968480969793826	1.01622961376773	1.04115492363211	1.03879967096262	1.00795418913287	0.949400510965937	0.86469393038018	0.755479045399735	0.623771100409685	0.473522933935912	0.313572918842748	0.161637875479787	0.0483501851069693	0.0195915512307865	0.134931419534711	0.460342307543213
26	5.05456875296529	5.67253873872305	6.27433127740048	6.88019474218065	7.51445452094788	8.19560451476412	8.92493836282143	9.67642852201479	10.3917853771939	10.9846968365908	11.3560889365996	11.4179938555746	11.1190497623779	10.4624211129605	9.50880726213355	8.36275520484947	7.14706419592385	5.97438554850602	4.92526434021046	4.03830083841515	3.31306338862129	2.72228275044444	2.22797794481953	1.79638473749884	1.40802243635706	1.06114295272598	0.768722204424459	0.550823839707826	0.425273718961867	0.399788263174964	0.467891314033973	0.609440074652	0.794981641217852	0.992086723481003	1.17155428818139	1.31185533114933	1.40104074738897	1.43620769483717	1.42126544086947	1.36409368229093	1.27426889168639	1.16238016366059	1.04155620170609	0.931146740294935	0.861568309182552	0.878317379286353	1.04246456094135	1.42508970036771	2.09449419024711
27	5.96342554545441	6.94930757609044	8.02010371400845	9.18328822600588	10.4340078983499	11.7457830913549	13.0629487803076	14.2975421692178	15.3334882282367	16.0401282630949	16.2948847016847	16.0113613957809	15.1656607975685	13.8120297823971	12.0806452387486	10.1554999020254	8.23719522791912	6.5011080318939	5.0633244213129	3.96405706579399	3.17218014199104	2.60758494244241	2.17289178384477	1.7842289562809	1.39244142754726	0.990169700452672	0.605103857296273	0.283757533135596	0.0722033070134964	6.20076284056465e-06	0.071514245408255	0.265700646422679	0.543024317894306	0.856108270991469	1.16069966330984	1.42411844920005	1.6296938837496	1.77701699292272	1.87888676647722	1.95648800689189	2.03459929772772	2.1384728585391	2.29340860900157	2.52697188647041	2.87246796491346	3.37112325795918	4.07003033926658	5.01379426756223	6.23004327963485
28	5.40265960998164	6.35168453669035	7.46643590658931	8.77405889127339	10.2772312627006	11.939164259863	13.6727611353446	15.3384575498395	16.7545187901054	17.7213234660558	18.0574617176753	17.6410502927368	16.445985112154	14.5617100081902	12.1877842641376	9.60102972283488	7.10153665157522	4.95124611422488	3.32213142386819	2.26853322625759	1.73063125237176	1.56613864417153	1.59877395610918	1.66792233731549	1.66528459426869	1.55018997287894	1.34302548452865	1.1029645263604	0.899733828853354	0.788913887666876	0.797076732633762	0.918655328318379	1.1225773787221	1.36450376587082	1.600198632895	1.79660271538451	1.93876967910473	2.03228037560675	2.10175119674155	2.18659491913983	2.33539384773967	2.60017133114956	3.03147373152166	3.67449162404898	4.56561267774032	5.72818194621801	7.16630505503512	8.85653022065859	10.7389929316577
29	3.42113954840846	4.02638045119156	4.85514906852456	5.96743790284461	7.39385494314106	9.11516025107741	11.0462041414984	13.0301276938066	14.8479959230267	16.2463907582912	16.9809653207104	16.8684760613092	15.8351157368799	13.9471485580175	11.4124277913503	8.54842997687871	5.72216620329144	3.27646765942195	1.46218814419435	0.394603824008413	0.0448810805466847	0.266535980567387	0.846335679622714	1.56281934178987	2.23545454548431	2.75282343997553	3.0765502755997	3.22558175951198	3.25024256254804	3.20617385235306	3.13553424095196	3.05852102708091	2.97431089112701	2.8681949616089	2.72124608038997	2.51972873366808	2.26273958877404	1.96752372935148	1.67227675636763	1.43617067823924	1.33618452925937	1.46037469510404	1.89758591604877	2.72420523369401	3.98925160111184	5.69975057167515	7.80887516407799	10.2096199604776	12.736617762418
30	1.19287605409082	1.45582094992234	1.9733886566991	2.82845727107782	4.07919531758507	5.73804025832958	7.75282206721695	9.99557188966658	12.2647610165549	14.3050454556485	15.8447867375695	16.6462862004375	16.5583571323225	15.5576548063321	13.7658902725788	11.4352675968646	8.90305689663879	6.5254444607971	4.60739021774031	3.34663471741869	2.80557985012445	2.91609306839222	3.51251977177864	4.38076771762403	5.30856160406409	6.12421356788597	6.71699049073618	7.03882260542874	7.0922635482234	6.91191194790741	6.5459479575666	6.04208915230655	5.43955191532575	4.76661241051107	4.04249162543901	3.28227626116545	2.50383897970188	1.73572524798011	1.02456910908873	0.440015603488052	0.0748150594461878	0.038132005936624	0.441344583622615	1.37751610675889	2.89781200249221	4.98977277764698	7.5629436830317	10.4465506103068	13.4017246132178
31	0.046689362439618	0.188868520130112	0.581827468154433	1.31417626667738	2.46384046165163	4.08138413839812	6.17183826257574	8.67895858905569	11.4770649907799	14.3754694955987	17.1384145743117	19.5195295579574	21.3050486597622	22.3560534599733	22.6385114314139	22.2319075103417	21.3125899444927	20.1150324247827	18.8806918242195	17.8077448644629	17.0144534651466	16.5244875285608	16.2758633686336	16.1485692736422	16.0015445207883	15.7085619994612	15.1845775044822	14.398080318053	13.3693342748485	12.1577991201029	10.8437801566063	9.50948796611206	8.22369113161285	7.03263068302899	5.95829934609484	5.00377894235604	4.16409585148258	3.43998682083514	2.85115641993538	2.44527603092503	2.29939264385542	2.51174648595676	3.1841477565055	4.39762398707922	6.18635305075157	8.51619950808216	11.2739063308944	14.271003906982	17.2631667110024
32	0.463466226825687	0.738874888715263	1.24980207412088	2.08491699994524	3.3397485435957	5.10581959417151	7.45510778694438	10.4218451996721	13.9854206073504	18.0591510092234	22.4893075541008	27.0667900720713	31.55062860693	35.6990010312628	39.3009068436225	42.2010395266684	44.312127974274	45.6126062937911	46.1317494938616	45.9279322608545	45.0672537255785	43.6089578135743	41.6012600284979	39.0874301009695	36.1185788660491	32.7676213557115	29.1388232815606	25.3690052073631	21.6191868486585	18.0583009170448	14.8427881543433	12.0969086502149	9.8983519594541	8.27240283282971	7.19592126966969	6.61019643528998	6.43978107473914	6.61307416671457	7.07995173880558	7.82226946237963	8.85453094684083	10.2141990142451	11.943604633678	14.0676264503717	16.5726941792279	19.3927592626598	22.4065073532355	25.4474808454315	28.3255501430372
33	1.69388989432474	2.25304248232746	3.0834126697579	4.29041246521717	6.00047957322592	8.35334703205338	11.4877365538031	15.5211256191454	20.5260046316798	26.5065588051705	33.3804534787457	40.9700214230249	49.0056254478258	57.1416494322704	64.9830805229633	72.1186768494438	78.1557881144067	82.7521795604626	85.6414767427746	86.6505828861016	85.7090242171312	82.8511956885375	78.2127471062957	72.0220218132039	64.586906608197	56.277084356777	47.5017822299388	38.6837282667851	30.2309792007195	22.5092220976422	15.817717919509	10.3719873972953	6.29556408155691	3.62178262195202	2.30491684339321	2.23839461269092	3.27664472447884	5.2566340875627	8.01544751441039	11.4012998011084	15.2769481197693	19.516269848973	23.9964016524135	28.5889248339285	33.153845976223	37.5394436630449	41.5895327305396	45.157662338957	48.1257094512277
34	2.10109945742931	2.95290615167348	4.24435609007674	6.1405989761319	8.83559059717119	12.5416733370842	17.4715535137953	23.8130439719838	31.6985604789102	41.1729559614039	52.1644519986306	64.4638343190061	77.7165217610965	91.4306176116234	105.001853426477	117.753848503623	128.989804394793	138.050049794199	144.369016621099	147.525342529096	147.279758210183	143.597002239428	136.649927138753	126.805939231148	114.597720011388	100.681638505951	85.7882716536501	70.6699417246354	56.0501381398913	42.579141806279	30.7991879523094	21.1212132811208	13.813802224833	9.00356530946699	6.6850349170956	6.73739880043121	8.9450965560959	13.0194893854348	18.6194117208296	25.3692917437814	32.874509665754	40.7345553808501	48.555173367795	55.9609105860695	62.6092524648665	68.2068729079961	72.5275616186624	75.4303328546977	76.8753183096829
35	1.52701245475407	2.97917706048857	5.29557037697233	8.7579591799627	13.6754902199206	20.3652615531368	29.1250805716551	40.1996216747975	53.7426457035663	69.7793047739557	88.1735320356544	108.605831775086	130.566259538762	153.365980983238	176.168661614083	198.040366395887	218.014044726802	235.162477756686	248.672149130438	257.910112418889	262.476636130033	262.238091185282	257.336929340625	248.178307101616	235.395532562671	219.798689028052	202.312254971835	183.908162996489	165.540528433284	148.087360522892	132.303161610989	118.784679869166	107.950462169394	100.033467377843	95.0849904780134	92.987580256816	93.4744981112993	96.1534913948593	100.533128199214	106.050527948911	112.09989022094	118.061656566138	123.332351010782	127.355088647718	129.650419042446	129.846632090508	127.707995711131	123.158753211766	116.300241118651
36	7.1607941251942	11.224221427922	17.0313823324165	25.0117956374526	35.6045691713189	49.227251270613	66.2382358883238	86.8952545351805	111.313622262827	139.428764538222	170.967932770991	205.43576007289	242.117344142313	280.100915388713	318.320023850798	355.612833008174	390.793882173149	422.731918182683	450.426390638681	473.075129240361	490.126605491106	501.311898817216	506.65378252809	506.45287829735	501.253237271014	491.7916703817	478.936440355183	463.621435534608	446.781691012918	429.295235989176	411.934933901568	395.33248269857	379.955285960783	366.095677030666	353.871098157862	343.23335269335	333.984940967305	325.800686773718	318.253253890811	310.841618262324	303.021981447526	294.240882057298	283.970310190336	271.744418962199	257.196964683508	240.097948446593	220.387179625103	198.201779999612	173.894166639651
37	40.8541848931938	53.3182541298062	69.079177103121	88.6644911841875	112.566085474632	141.200028456235	174.863347762396	213.691236159264	257.618796625516	306.351680879228	359.349714785574	415.826796520689	474.769033221576	534.971367037197	595.091024389189	653.714245328558	709.431169632758	760.912701553799	806.982807600862	846.680086644148	879.303544638227	904.439159682346	921.965810313073	932.041193216766	935.070211342758	931.659749735234	922.564630559632	908.629799621079	890.733484838747	869.73529907981	846.4322007275	821.52405780428	795.589454881762	769.071469285751	742.272506394945	715.356950442688	688.360334235751	661.203896078984	633.713686476618	605.643710596851	576.702845997266	546.585372396384	515.004827974601	481.730533846014	446.625515133017	409.683751757637	371.063824116496	331.115235371634	290.393184933555
38	140.151444641793	171.465855153209	208.234244246962	250.883952931693	299.721446409618	354.890288290718	416.331552133486	483.750384915764	556.592503956918	634.034070546175	714.987619224277	798.125565863725	881.921362719374	964.706757768558	1044.74202728492	1120.29467494553	1189.7211029724	1251.54529436849	1304.52867086921	1347.72600443314	1380.5234809665	1402.65659914924	1414.20734716037	1415.58183256316	1407.47105573661	1390.79866415484	1366.6602098394	1336.25862719077	1300.84038808532	1261.63616236917	1219.80893562148	1176.41154699741	1132.35463695634	1088.38514475048	1045.07484312091	1002.81797953343	961.836908779723	922.194616713292	883.813188427972	846.497487228346	809.963495664518	773.870841437314	737.858918340789	701.585672411173	664.767553558868	627.218382236413	588.884055697967	549.869280676552	510.4520715528
39	341.299250639539	402.910180128853	471.787343716034	547.866337206034	630.844323428022	720.150311332137	814.925424695772	914.016313253452	1015.98430636765	1119.13201805378	1221.54792618532	1321.16805363493	1415.8523966252	1503.47232195457	1582.00394468712	1649.62164536217	1704.78550497359	1746.3165947709	1773.45476678226	1785.89479893916	1783.7983476963	1767.78099766616	1738.87559122259	1698.47478462039	1648.25724051625	1590.10289531575	1526.00324945436	1457.97259388577	1387.96553998303	1317.80524854942	1249.1254828431	1183.3281909328	1121.55691134466	1064.6850388251	1013.3170035445	967.799787835754	928.241963584882	894.537565039133	866.392553113308	843.352275528408	824.829052413084	810.129679226239	798.483107739874	789.068742082997	781.045621834507	773.582274623278	765.886295394925	757.231904569359	746.983058701755
40	645.1064706236	740.893208603179	843.659270746317	952.417102715082	1065.85224229063	1182.32725749421	1299.90287960073	1416.37768196547	1529.34651500414	1636.27657491759	1734.59855524643	1821.80892661318	1895.57814535847	1953.85864080438	1994.98589335355	2017.76588147259	2021.54269195069	2006.24115005994	1972.38087446701	1921.06008345827	1853.9096181327	1773.01981944333	1680.84490335497	1580.09113550766	1473.59625651692	1364.20814056719	1254.6705309007	1147.52289834275	1045.02008911863	949.07559833795	861.230201350538	782.645498137894	714.119883018399	656.122735145574	608.841392173183	572.234827386908	546.087945570028	530.061024562884	523.729973019932	526.614609520738	538.193912436106	557.908941803788	585.155695074562	619.271356551402	659.518113770884	705.068887193336	754.998971023928	808.286803764287	863.826027241677
41	1001.54355862552	1122.69036606907	1247.55880969392	1374.14060761326	1500.11933602808	1622.92057543956	1739.78117982122	1847.83625195409	1944.22104062983	2026.18363266064	2091.20311038639	2137.10690175619	2162.18047400788	2165.26240125599	2145.81822655345	2103.98745497788	2040.5994247207	1957.15562991311	1855.77819112197	1739.1264321839	1610.28574911419	1472.63496623684	1329.69999536327	1185.00270181718	1041.91433341221	903.522633457019	772.520841614043	651.125249186684	541.025932561623	443.372897147561	358.797310752657	287.464990325499	229.157027025787	183.370570451157	149.431488847578	126.609978407542	114.230258148209	111.766247024534	118.916510059947	135.653662387006	162.245674645442	199.248942391214	247.475365955933	307.937840536958	381.780306281001	470.199719015709	574.367886942426	695.361044865923	834.104328768166
42	1350.13062697123	1482.3430362962	1613.54240730381	1741.08923193528	1862.15692925632	1973.81567705501	2073.1306031085	2157.2707548447	2223.62419050147	2269.91365428952	2294.30670082906	2295.51389468478	2272.86888161251	2226.38473291047	2156.781993604	2065.48527482103	1954.58694311342	1826.77836867772	1685.25117372035	1533.57283406777	1375.5426943663	1215.03583435609	1055.84316728339	901.516588490607	755.227885589531	619.649472853845	496.863860695424	388.307189299637	294.750244296722	216.318252072474	152.548554281255	102.483118781781	64.790884940005	37.9132790802174	20.2249655883214	10.2010916871629	6.58198298690491	8.52646719419248	15.7457295234304	28.6107905411674	48.2282727349256	76.4809887403126	116.03192468877	170.29227577085	243.356181263017	339.906569473276	465.097938481318	624.422867336672	823.569506078208
43	1683.61751935472	1821.09952050286	1954.06957889527	2079.80148472101	2195.5088088755	2298.4336870644	2385.94282606565	2455.62674065164	2505.39767498043	2533.58133954702	2538.99754608915	2521.02507288734	2479.64664579846	2415.47075799476	2329.72813371035	2224.24190869561	2101.37197750636	1963.93536044417	1815.10578306348	1658.29685467327	1497.03420556525	1334.82263801464	1175.01472532402	1020.68733979623	874.532309449109	738.766818827837	615.068321555044	504.537672667545	407.692975048792	324.495325795109	254.40630238996	196.475697436886	149.456740399414	111.944874695706	82.5351220462868	59.9921918639499	43.4268068351391	32.4712390338691	27.4468035894134	29.5160552362462	40.8126880010697	64.542653486966	105.05078269584	167.848202441048	259.597049711999	388.050362741483	561.94651174084	790.859062944285	1085.00448053384
44	2061.81118508499	2214.02734920996	2361.17435458645	2500.76916137108	2630.322718502	2747.41149843348	2849.75132512038	2935.27043611365	3002.17856416731	3049.02884351921	3074.76955011671	3078.78306998914	3060.91003920374	3021.45728366737	2961.18896846414	2881.30119809335	2783.38114080531	2669.35253243008	2541.41010216086	2401.94601706284	2253.47183663056	2098.53968878747	1939.66642222246	1779.26436649772	1619.58206012401	1462.65791353287	1310.28928737126	1164.0189150728	1025.1400068178	894.720758390954	773.648364526448	662.692006499155	562.58364674374	474.114814780261	398.246904403603	336.231821270324	289.739128902965	260.985155401692	252.858869346834	269.038748866994	314.094399240546	393.566374433823	514.01758119276	683.049841852918	909.279706196456	1202.2684616155	1572.40250409698	2030.72178788542	2588.6959334759
45	2553.90966691945	2739.53107644125	2922.51666037509	3100.77588249798	3272.21476193346	3434.78701011514	3586.54565620212	3725.69322114003	3850.62850970028	3959.98820500756	4052.68166864277	4127.91766162604	4185.22209103241	4224.44633164908	4245.76614587469	4249.67169980115	4236.94962096993	4208.65843773638	4166.09905977902	4110.78218809305	4044.39467161733	3968.76685439116	3885.84288649132	3797.65581434205	3706.30903582838	3613.96541966334	3522.84506345829	3435.23231589137	3353.49232683478	3280.09702250453	3217.66003325765	3168.97972817713	3137.08912893696	3125.31108074544	3137.31664709475	3177.18426826551	3249.45678790191	3359.19302219806	3512.01014569731	3714.11282823273	3972.304818029	4293.97856990816	4687.07860941515	5160.03464484184	5721.66102311752	6381.01999351003	7147.24739976002	8029.34085176238	9035.91209589244
46	3130.3017836125	3357.67701975115	3585.76991829492	3812.91944944204	4037.47439858173	4257.8343956425	4472.49128483023	4680.06949968596	4879.36412287803	5069.3753899111	5249.33853915731	5418.74811163933	5577.37605356232	5725.2832603391	5862.82450802526	5990.64703042782	6109.68330092614	6221.13885102733	6326.4761881492	6427.39605069664	6525.81734975701	6623.8571876551	6723.81231166299	6828.1432572583	6939.46226346491	7060.52580960795	7194.2323369296	7343.62539006869	7511.90205346507	7702.42617791331	7918.74550465086	8164.61141063955	8443.99963149868	8761.12998076386	9120.48278936125	9526.80955183313	9985.13510120921	10500.7485584114	11079.1803307362	11726.1625825895	12447.5708836748	13249.3451653965	14137.3886905945	15117.4444636721	16194.9493686097	17374.8673030741	18661.5036499733	20058.304555756	21567.6456209219
47	3560.31592789437	3798.04378358478	4035.51036846499	4271.11527122492	4503.29806150544	4730.58162863493	4951.61667434646	5165.22622638578	5370.44900158712	5566.58045311046	5753.21038829917	5930.25613995601	6097.99041134445	6257.06308826068	6408.51651242769	6553.79392988835	6694.74105543546	6833.60091811397	6973.00236203502	7115.94276019697	7265.76564682136	7426.13407761453	7601.00058118729	7794.57456493305	8011.28798407238	8255.75997533543	8532.76100182539	8847.17686076129	9203.972681382	9608.15679885336	10064.744145818	10578.7185716597	11154.993296485	11798.3685478594	12513.4853280627	13304.7742308199	14176.39827933	15132.1888988609	16175.5743701767	17309.5004331191	18536.3431164555	19857.8143493021	21274.8614447637	22787.5621169852	24395.0172736218	26095.244388649	27885.0747752155	29760.0585139243	31714.3811183689
48	3536.97765492496	3715.30253889689	3884.6287463848	4042.8999872329	4188.14813771072	4318.54881195589	4432.47948144904	4528.57900512468	4605.80731934433	4663.50395290463	4701.4439811984	4719.89001810803	4719.63886541121	4702.06149727226	4669.13515026754	4623.46641452854	4568.30437499753	4507.54302851957	4445.71239686376	4387.95796167154	4340.00825854557	4308.13067800142	4299.07572529261	4320.01018445164	4378.43981053158	4482.12233540145	4638.97171519799	4856.95467154553	5143.98068494282	5507.78668926164	5955.81779380676	6495.10542695978	7132.14435624381	7872.77009657417	8722.0382737099	9684.10756471145	10762.1278914924	11958.1355958307	13272.9573714274	14706.1247661945	16255.8010899629	17918.7225621531	19690.1555028243	21563.871300856	23532.1407770219	25585.7493905201	27714.03450974	29904.9456783838	32145.128455829
49	3168.59626923748	3256.5833992442	3326.46718392588	3376.05765119304	3403.337052226	3406.52431212093	3384.14187270738	3335.08365078077	3258.68268501911	3154.77691939842	3023.77147536283	2866.69570417538	2685.25328887014	2481.86368525043	2259.69325559849	2022.67455820448	1775.51241029384	1523.6755399868	1273.37288186646	1031.51384666071	805.652203424773	603.913546401112	434.906671507994	307.61955153907	231.300966488894	215.329207469801	269.0696208424	401.723084907441	622.167806534114	938.797081621806	1359.35587413753	1890.77922726703	2539.0356215364	3308.97843425024	4204.20862908894	5226.95171233135	6377.951832403	7656.38567319922	9059.79850126219	10584.0643762484	12223.3721285259	13970.2382539507	15815.5473820157	17748.6204490681	19757.3101636801	21828.1227980684	23946.3647899302	26096.312105944	28261.3998144121
50	3222.6433635691	3304.01556458639	3370.20869758598	3419.85354089294	3451.80255006906	3465.18238680365	3459.44665239605	3434.42763136694	3390.38575195288	3328.05539631476	3248.68564864624	3154.07455791591	3046.59551695629	2929.21442343091	2805.49639229907	2679.60093409304	2556.26469777691	2440.77109907537	2338.90641158945	2256.90218415308	2201.36415794736	2179.18818402046	2197.46397827206	2263.36788811949	2384.04617390905	2566.49061933546	2817.40856934114	3143.08974211636	3549.27236541059	4041.01133873651	4622.55121566901	5297.20682913868	6067.25434380529	6933.8354114309	7896.87692769726	8955.0286441157	10105.6205805087	11344.6418178638	12666.7418358361	14065.2551030951	15532.2491427839	17058.5957913948	18634.0648600061	20247.4389051463	21886.6473356976	23538.917635062	25190.9410764001	26829.0499641617	28439.4031569629
51	4414.20814592231	4632.06285723217	4850.12140191998	5068.06510705904	5285.72376727793	5503.1003898176	5720.39456426661	5938.02372846962	6156.64158084245	6377.1528864343	6600.72394138212	6828.78799927549	7063.04502422427	7305.4552193063	7558.22588510951	7823.79129009144	8104.78538054825	8404.0073204714	8724.38002713131	9068.90205287848	9440.59335284747	9842.43566699001	10277.3084278282	10747.9212770114	11256.7444286792	11805.9382504331	12397.2835384201	13032.1140371452	13711.2527934008	14434.9539341818	15202.8514187149	16013.9162339148	16866.4233809897	17757.9298401055	18685.2645026814	19644.5308309747	20631.1227470871	21639.7539743906	22664.500760417	23698.8576089119	24735.8053478919	25767.8905681913	26787.3151911471	27786.034672426	28755.8631286838	29688.5834911286	30576.0606505075	31410.3554657518	32183.8374664124
52	6478.40612514982	6898.40671563765	7334.23549910048	7785.89497662252	8253.38583719176	8736.70935845672	9235.86886641249	9750.8700365761	10281.7198309561	10828.4238845361	11390.9821822374	11969.3829023259	12563.5943446486	13173.5549113277	13799.161162732	14440.2540315501	15096.6033412211	15767.8908402279	16453.6920290191	17153.4571196692	17866.4915277592	18591.9363493113	19328.749320898	20075.6867963425	20831.2872969717	21593.8572026541	22361.4591466404	23131.9036576616	23902.7445573912	24671.278570242	25434.549536017	26189.3575351341	26932.273142414	27659.6569206687	28367.6841518315	29052.374683824	29709.6276486974	30335.2606850022	30925.0531781263	31474.7929198206	31980.3254855406	32437.6055386593	32842.7491968118	33192.0865400564	33482.2133051305	33710.0407962746	33872.8430517685	33968.3003366917	33994.5380861112
53	8333.36423929083	8892.32878261572	9473.38802257457	10076.181307661	10700.2338721255	11344.9519810047	12009.6183440494	12693.3878401212	13395.2835998294	14114.1935011295	14848.8671401431	15597.9133473515	16359.7983272956	17132.8445076515	17915.2301906883	18704.9901062551	19500.016970167	20298.0641547527	21096.7495789607	21893.5609234123	22685.8622707775	23470.9022635397	24245.823859372	25007.6757488421	25753.4254809443	26479.974319098	27184.1738239484	27862.8441298614	28512.793849862	29130.8415094816	29713.8383742239	30258.6924989053	30762.3937908238	31222.0398434839	31634.8622644145	31998.2531904324	32309.7916574801	32567.2694708345	32768.7162058587	32912.4229603138	32996.9644771524	33021.2192621432	32984.387333903	32886.0052650258	32725.9582018919	32504.4885870894	32222.2013516699	31880.0653939706	31479.411216569
[truncated: 70 more columns]
