# Supplementary material for: Reconstructing spruce budworm outbreak severity: a comparison of paleoecological and tree-ring signals
Source: PLoS One. 2025 Aug 12;20(8):e0329406. doi: 10.1371/journal.pone.0329406 (PMC12342301; doi:10.1371/journal.pone.0329406)
Supplement: S9 Dataset — (ZIP) [file pone.0329406.s009.zip › Buire wavelet data/Coherence_Lepidopteran_scales_Percent_defoliation/coherence_wavelet_power.txt]

V1	V2	V3	V4	V5	V6	V7	V8	V9	V10	V11	V12	V13	V14	V15	V16	V17	V18	V19	V20	V21	V22	V23	V24	V25	V26	V27	V28	V29	V30	V31	V32	V33	V34	V35	V36	V37	V38	V39	V40	V41	V42	V43	V44	V45	V46	V47	V48	V49	V50
1	0.0300737935412594	0.0185436877083241	0.00735806848839484	0.00206138663107528	0.000491985889471403	0.000132037986260126	4.84094017920331e-05	2.3159416902317e-05	1.25222472737748e-05	7.10216985168515e-06	4.37967210661546e-06	3.08794576065928e-06	2.42781402261626e-06	2.1119093023616e-06	1.93432873348018e-06	1.72715433058542e-06	1.53219416577124e-06	1.31593695705971e-06	1.01550750169399e-06	7.30004329519893e-07	5.184808253908e-07	3.67643268005396e-07	2.89343448420905e-07	2.60229709465592e-07	2.43272272190649e-07	2.34695830838241e-07	2.42252802085962e-07	2.71692172217249e-07	2.98639929868229e-07	2.76890962708106e-07	2.23006765033254e-07	1.8662451902494e-07	1.8197744909345e-07	1.91853755401578e-07	1.92519272465677e-07	1.78518492484152e-07	1.64922073971356e-07	1.64429507474018e-07	1.6953942731279e-07	1.62979988707697e-07	1.42498992110742e-07	1.16004631369819e-07	9.59238530785373e-08	9.05295077053787e-08	9.27817912575488e-08	9.37035519287221e-08	8.8933181507076e-08	8.26022422508416e-08	9.1131503021989e-08
2	0.0578529160371286	0.0339576120209323	0.0119704646959099	0.00267645269874897	0.000444026470631645	7.90985084031708e-05	2.33277364801029e-05	1.09961469010895e-05	6.00158600437347e-06	3.2468145734224e-06	1.88550372563157e-06	1.31435540890375e-06	1.06002649991496e-06	1.00824990741801e-06	1.00776600658055e-06	9.27344424690563e-07	8.57248972956625e-07	7.66249887323039e-07	5.80363077061487e-07	3.91518604782705e-07	2.57211986975469e-07	1.63035079645049e-07	1.21222722462589e-07	1.14586317188121e-07	1.10704356019523e-07	1.07225288626298e-07	1.14880065133739e-07	1.45202298811138e-07	1.77451950127405e-07	1.6225983161384e-07	1.14734336464288e-07	8.58123749204621e-08	8.78966418689603e-08	1.01313451980817e-07	1.05069111906939e-07	9.44399813803004e-08	8.34388830466965e-08	8.57120708986683e-08	9.52357814974337e-08	9.40826493708599e-08	7.92454551883955e-08	5.86485759748701e-08	4.39761298012702e-08	4.18508581431641e-08	4.59761067443707e-08	4.86549919390266e-08	4.47981428696421e-08	3.72611901639028e-08	4.43142825749665e-08
3	0.0894042649305295	0.0502184081067462	0.0158350682167555	0.00278958066031566	0.000284550997190907	2.29267314629226e-05	4.09828913517435e-06	2.21356615998353e-06	1.38872882510009e-06	7.03493698016228e-07	3.58733802477404e-07	2.42250161686488e-07	1.97993425073725e-07	2.39835774093357e-07	2.83907293295244e-07	2.60119420304422e-07	2.57658159018236e-07	2.52382777305723e-07	1.87470011846511e-07	1.14586200225905e-07	6.65585449461707e-08	3.31413035807166e-08	2.10933188219019e-08	2.38550616993509e-08	2.49674728354461e-08	2.31183130385372e-08	2.54209944303846e-08	4.21660437565982e-08	6.39095745359033e-08	5.71978289165231e-08	3.05738593543544e-08	1.64516079092624e-08	2.05165933301594e-08	2.86810538995339e-08	3.14046702441885e-08	2.63960137139922e-08	2.04221850472529e-08	2.21511727449887e-08	2.96452385811148e-08	3.12918074626263e-08	2.47701620831591e-08	1.51298659412364e-08	9.01383518943238e-09	8.84859180810424e-09	1.15661557542342e-08	1.38918152601438e-08	1.22764824738595e-08	6.84083750670819e-09	1.02004298616929e-08
4	0.11539321671078	0.0631618201790817	0.0185887018102405	0.00278501516257544	0.000186763840615564	4.20356059954887e-06	7.70425344984542e-08	1.30462595723278e-07	1.53363894083888e-07	6.73297148531693e-08	2.37418417637185e-08	1.52383420052002e-08	8.40250412892162e-09	3.05731868882734e-08	4.59230538313409e-08	3.24690439197626e-08	3.73619121589483e-08	4.63278605468128e-08	3.3849446216173e-08	1.80512627332993e-08	9.01878289375814e-09	2.72288893508618e-09	7.5280540026741e-10	2.17390722188139e-09	2.76301567763316e-09	1.91894912524398e-09	1.80488703199243e-09	6.84272678400607e-09	1.55356586495226e-08	1.37407869392256e-08	4.5865728674795e-09	4.64145374359126e-10	2.32301342433187e-09	4.21154179895503e-09	4.9468031771869e-09	3.80499678081249e-09	1.89569866286275e-09	2.18447172021374e-09	5.1677497493451e-09	6.2524336327366e-09	4.50668135674366e-09	1.84918801006683e-09	5.74068453239813e-10	6.19427296040136e-10	1.31272778405949e-09	2.29400579526314e-09	2.29246564969624e-09	2.18075628373793e-10	1.23264733339655e-09
5	0.131465569496625	0.0721991998322043	0.0213517204030901	0.00322016579256999	0.000218115564370896	4.68921154472382e-06	9.36534364257916e-09	7.40313933431523e-09	1.58225917070125e-08	4.46585929423656e-09	1.82271163033085e-10	9.26045276230093e-10	8.45342730838223e-10	6.96070659701684e-09	6.94572607972856e-09	8.8839050202812e-10	2.29034776383441e-09	5.40098334728042e-09	3.57895660885064e-09	1.69189240154528e-09	8.2789815105798e-10	2.56741711351674e-10	4.13546032682634e-11	1.87704816746758e-10	2.33640461376406e-10	9.6256241550855e-11	5.14425971797324e-11	1.03855082438932e-09	3.52840309588893e-09	3.18165599678456e-09	1.02196644158699e-09	2.2439483357187e-10	4.15782649515497e-10	2.73989963244656e-10	3.86882491510354e-10	3.69682385241353e-10	1.00828135323324e-10	7.29093684369525e-11	7.44179004089067e-10	9.44696854728676e-10	6.42974728690477e-10	1.48227768617369e-10	3.79366818152437e-12	3.34805212351513e-12	5.99468704013595e-11	3.34123433584586e-10	7.16362791179521e-10	3.67938233174301e-10	4.46427348600361e-10
6	0.139995147463713	0.0794195432539042	0.0252934998524889	0.00441915559428203	0.000410092025622963	2.00704192853338e-05	6.53866277107949e-07	3.90021294921368e-08	8.10438214269886e-09	1.99542838001179e-09	4.13014412941405e-10	7.30101012559765e-10	2.74266642749434e-09	5.45323907960282e-09	3.19794598684601e-09	3.38177104909632e-10	2.79751829330546e-10	7.88668754430065e-10	2.06838646776763e-10	1.18323453120937e-10	6.44396436554901e-11	3.60721971003329e-11	2.54694354154987e-11	5.76224972005264e-11	3.40032075489987e-11	3.52696461272008e-11	4.68587380524089e-11	3.0223068239277e-10	1.18274760965036e-09	9.96539650318699e-10	3.17506869439269e-10	2.8735334001039e-10	2.60736328977007e-10	5.39014231073057e-11	4.25167138478844e-11	4.07272386467745e-11	7.01942307983847e-11	1.40996890984592e-10	2.27642884082631e-10	1.51308168355363e-10	1.37029961983643e-10	7.84148788055065e-11	2.31980972423964e-11	1.24203858118427e-11	6.58157912767681e-12	1.5569248344658e-10	5.38079536632107e-10	5.45502899287302e-10	2.54911356662795e-10
7	0.145467404485993	0.0867075645750507	0.0307364683587782	0.00646175390039775	0.000808920992294828	6.21506905536648e-05	3.24286358079272e-06	1.47000007477612e-07	1.01189527277547e-08	2.03099870718892e-09	2.68439248769442e-10	7.78273682213744e-10	4.04409712560329e-09	6.58922415564152e-09	3.8778279038114e-09	4.17332880325182e-10	1.71216318995056e-10	5.06302355845901e-10	8.33696212440468e-11	3.38377706814413e-11	1.60955651769756e-12	1.04522950375723e-11	2.00347924505453e-11	5.07265801066744e-11	1.27960706811487e-11	2.90057554816413e-12	1.76525231899832e-12	2.22736810956844e-10	7.98097223500881e-10	5.57153230901872e-10	2.52407151180493e-11	1.64519768748375e-10	3.50823886584598e-10	2.45724411100575e-10	7.43337768435803e-11	1.13073979890387e-12	9.24447516030482e-11	1.91296474003731e-10	1.33165152085193e-10	1.50250528015758e-11	5.34329327958092e-11	1.15236556119457e-10	1.00723784719215e-10	4.346378649973e-11	4.06754948308189e-12	2.16141843874068e-10	6.91884048084918e-10	8.01354145645459e-10	5.25447628747417e-10
8	0.150867701073196	0.0947905054496925	0.0374536864390539	0.00932008660709944	0.00146575766280521	0.000146410019840184	9.32206794415259e-06	3.85985080357157e-07	1.18176800857014e-08	1.095825624337e-09	5.58460766734799e-10	2.29306550642856e-09	7.26743560578716e-09	1.04457723599723e-08	7.33558026468329e-09	2.19765941284102e-09	1.23913564725857e-09	1.4695987934493e-09	6.84648598886147e-10	2.00119440044336e-10	3.28351320480302e-11	5.03411365336488e-11	1.18566362080281e-10	1.35903928718619e-10	5.60679780683196e-11	2.29984794399917e-12	6.68196537893716e-11	4.96526029785593e-10	1.10733353217283e-09	8.29425754094117e-10	2.41207970388906e-10	3.06536882719654e-10	5.80047528847833e-10	5.03746632877511e-10	1.85511116258871e-10	7.92134074447424e-11	2.07607755282618e-10	2.63065704427415e-10	1.40369443437732e-10	2.4176734920589e-11	6.49293494756467e-11	1.48922474121347e-10	1.78468406093699e-10	1.35731659013576e-10	1.28386082201786e-10	5.00599124067821e-10	1.20348700130933e-09	1.42985150068964e-09	1.17414143327567e-09
9	0.157412102116049	0.103852524981972	0.0452844808765152	0.0130589990729217	0.00248861971615251	0.000310469778005107	2.43469483740936e-05	1.06386848466531e-06	2.35278394553698e-08	2.56705182674994e-10	2.59901853269679e-09	8.4399171535302e-09	1.52605877932135e-08	2.00240907450546e-08	1.92556849053508e-08	1.36686214048124e-08	9.90061143110546e-09	7.51717334450012e-09	4.24408905768579e-09	1.75930009507022e-09	6.90329460718233e-10	4.78580905241487e-10	5.30775443151779e-10	4.54081565449545e-10	2.17183812284602e-10	1.15695171075629e-11	2.09998688706533e-10	1.23032826881847e-09	2.32674795366547e-09	2.13197146463798e-09	1.35094570161794e-09	1.10753570938798e-09	1.22717565465521e-09	1.13868799529476e-09	7.63186716854382e-10	5.58474353751491e-10	5.34394212159838e-10	4.36674262289724e-10	2.68786051223917e-10	1.53044112083907e-10	1.37968115322884e-10	1.53707917713477e-10	2.17256856262516e-10	3.61061021870392e-10	6.73524112715686e-10	1.46352909457483e-09	2.42311962240093e-09	2.4306157290451e-09	1.79557792724694e-09
10	0.165522946017559	0.114101510232016	0.0543633046296067	0.017914269337904	0.00408427485516607	0.000641095933098816	6.72212289249394e-05	4.13486547365959e-06	8.39659107467531e-08	2.65183697887059e-10	3.1394316322373e-09	1.61275378777127e-08	2.75848651957475e-08	3.82095248298444e-08	5.10384947253838e-08	5.62620442914558e-08	5.11470732538155e-08	3.9418461172113e-08	2.50274008519502e-08	1.33712879975803e-08	6.77667774381956e-09	3.82128660159787e-09	2.40181987690725e-09	1.41954327891735e-09	7.03302787279296e-10	2.21565181415071e-10	6.79417848330497e-10	3.05538456892347e-09	5.57994941054687e-09	5.53523566019654e-09	3.83824782505456e-09	2.73192484069441e-09	2.66508760512824e-09	2.81074887990689e-09	2.51342925286779e-09	1.93326363829958e-09	1.30185199895178e-09	7.86520611187496e-10	5.02510440638171e-10	3.33916345119122e-10	1.69852719413372e-10	3.94125093675374e-11	1.49197850153647e-10	7.66097147841681e-10	2.11295868624712e-09	4.00504490259835e-09	4.97936972331116e-09	3.73722424488538e-09	2.0621576324576e-09
11	0.175449671481649	0.125828955791887	0.0649577993585137	0.0241875120303032	0.00652942002631875	0.00129080511114863	0.000189606182965351	2.08459943553974e-05	1.69252795950317e-06	1.25877800243318e-07	3.45119646277169e-08	3.97025270923108e-08	4.38300038194656e-08	6.01560666800596e-08	1.16385473626139e-07	1.80336769932356e-07	2.04253173295273e-07	1.79698015317745e-07	1.29069556217253e-07	7.88257123462615e-08	4.26679253767759e-08	2.09115501459504e-08	9.02088299077252e-09	3.55320880007694e-09	1.96343506360425e-09	1.67935883890847e-09	3.19131870926785e-09	8.62821747502792e-09	1.4050656823852e-08	1.31694513807546e-08	7.74996098223508e-09	4.12881336099368e-09	4.44300785359277e-09	6.22826442016015e-09	6.74168326547645e-09	5.37624776451164e-09	3.13886667858717e-09	1.41419953374614e-09	7.40462454701505e-10	5.78969777437404e-10	3.86363373212796e-10	2.47490162835297e-10	7.20684003897908e-10	2.67930829846351e-09	6.58021970611013e-09	1.03968902926869e-08	9.92544130040933e-09	5.10442543391073e-09	1.56872816403917e-09
12	0.187386523719381	0.139236438313159	0.0771990420672683	0.0320272929782519	0.0100223389568165	0.00241363464824585	0.000467849748670161	7.9505564949858e-05	1.33985702608635e-05	2.56984417943476e-06	6.66636474958111e-07	2.42781406151574e-07	8.23634930402617e-08	6.27824564752426e-08	2.35389463325875e-07	5.11034524225093e-07	6.98471453957543e-07	6.98566806034322e-07	5.5388089306193e-07	3.62406813572897e-07	1.97005673051336e-07	8.52200282522313e-08	2.54185801906047e-08	4.19489423385161e-09	3.57251100040022e-09	8.31194122608619e-09	1.58066499495234e-08	2.9162974665978e-08	3.90647671092865e-08	3.21837573364927e-08	1.41061587259951e-08	2.51552396043362e-09	4.24580224283243e-09	1.20437688284774e-08	1.66650552599671e-08	1.47414544739083e-08	8.69606733044525e-09	3.15560378128258e-09	7.83185290563489e-10	8.64764753215909e-10	1.68799729125254e-09	2.93900076518074e-09	5.91350021615082e-09	1.26006628684136e-08	2.23393881450924e-08	2.74893725988865e-08	2.00011780913721e-08	6.49302148654745e-09	5.12610960085053e-10
13	0.201457876221582	0.15436426935274	0.0909811793058888	0.041293877158399	0.014507514776732	0.00400958861581733	0.00091176505016129	0.000190700335256693	4.48787434072411e-05	1.37166009327261e-05	4.97302921179831e-06	1.71553181370919e-06	3.4169415655983e-07	1.84622807644262e-08	5.35526415854021e-07	1.48796404720665e-06	2.25215310389933e-06	2.42596972700056e-06	2.04510082517296e-06	1.40102974388338e-06	7.77332146986398e-07	3.28793191985844e-07	8.71685068323881e-08	7.64330241923907e-09	1.48037640467811e-08	4.69726180827564e-08	8.25787224081814e-08	1.18104883391498e-07	1.31427509727559e-07	1.00328449326236e-07	4.43143493478344e-08	7.4165254000828e-09	7.77875060064541e-09	2.84218561198118e-08	4.46613478441153e-08	4.42567938648666e-08	2.97455105559205e-08	1.22761004356649e-08	1.83164091357786e-09	4.07514191718988e-10	4.43799876792286e-09	1.20084694139389e-08	2.60761797891524e-08	4.97122192524363e-08	7.43852216937242e-08	7.70531895945227e-08	4.70870517686815e-08	1.17956116839921e-08	1.8779205910056e-10
14	0.217884871955587	0.171376800017061	0.106316801635834	0.0518723535253209	0.0198399783058751	0.00593889070692454	0.00140426163850607	0.000280759222711002	6.53129042659927e-05	2.89106670535008e-05	1.80435419663687e-05	1.02406115032883e-05	4.7038614882309e-06	2.40029474841818e-06	3.1849489271246e-06	5.60220488850939e-06	7.68594921770274e-06	8.17934151326212e-06	7.06111570923091e-06	5.09304440137965e-06	3.10059280949049e-06	1.58664196365362e-06	6.98570988862718e-07	3.3928916095071e-07	3.00959603824562e-07	3.90729367896206e-07	4.99967164189524e-07	5.74324500049764e-07	5.60783769901683e-07	4.37635775513836e-07	2.6596275925898e-07	1.42594885211489e-07	1.07532498552523e-07	1.29148492160583e-07	1.56063571386011e-07	1.55562153101095e-07	1.21809864927141e-07	7.24894336006819e-08	3.39035900588494e-08	1.97274237027267e-08	2.63859604430352e-08	5.03550575352015e-08	1.00624212853266e-07	1.80040338025283e-07	2.51591782475689e-07	2.50486893990087e-07	1.62344057759118e-07	6.16003084193218e-08	2.03513874419854e-08
15	0.237431535525637	0.191247014711893	0.124214505688215	0.0646118938376321	0.0265966517187555	0.00847563216419548	0.00199801795324917	0.000309963175527077	2.48958657636886e-05	1.83085556111399e-05	3.55853497816564e-05	4.02843810821659e-05	3.52935199683016e-05	2.91496408586495e-05	2.7142940607743e-05	2.87784412320554e-05	3.03566390121771e-05	2.90287980463007e-05	2.46167714853892e-05	1.87140416796561e-05	1.30361702069656e-05	8.58211552933664e-06	5.63983616033525e-06	4.04728250066047e-06	3.40799777182815e-06	3.27246641891578e-06	3.27761551565035e-06	3.1806292077009e-06	2.84523265175319e-06	2.27906790130355e-06	1.64575371591969e-06	1.14253674247248e-06	8.51377564325521e-07	7.2646630869926e-07	6.78981185042838e-07	6.3383682608604e-07	5.46854360507604e-07	4.20341840253887e-07	2.96947350214286e-07	2.17558753232418e-07	1.96431995618785e-07	2.49294511632335e-07	4.13555304737486e-07	6.88185190650358e-07	9.54097991846736e-07	1.02986244051991e-06	8.64047128249157e-07	6.24728742572794e-07	5.54014450110819e-07
16	0.261885788546801	0.216431044929735	0.147566419493342	0.0823989605761206	0.0371906602666939	0.0132544941512871	0.00357508101551539	0.000674275384471699	8.28911049928146e-05	3.34518140323067e-05	6.83822647510871e-05	0.000109727101463561	0.000138709737840218	0.000149535668718303	0.000147348696094515	0.000138446542655709	0.000124803733689729	0.000106836607870199	8.66899048982467e-05	6.76845008568982e-05	5.21663962696175e-05	4.07077135190006e-05	3.27796862836353e-05	2.75639249110958e-05	2.42354294585982e-05	2.1965901289025e-05	1.99848386717175e-05	1.77203244010299e-05	1.49326316083401e-05	1.17787977610831e-05	8.70903359984194e-06	6.18369967694024e-06	4.42200659763746e-06	3.37548419397023e-06	2.84716527912428e-06	2.58685848346493e-06	2.35581667597091e-06	2.01327415969139e-06	1.56766149689765e-06	1.1339319395814e-06	8.70480683355383e-07	9.6788547305932e-07	1.6023674996393e-06	2.76195206116859e-06	4.1054784886532e-06	5.13668216319895e-06	5.65257548187432e-06	6.03816900748881e-06	7.14338076672063e-06
17	0.293937256334461	0.250651600929224	0.180987843103752	0.110270497173173	0.0563432947520018	0.0239207441841342	0.0083615904802196	0.00243343272273238	0.000654745982337612	0.000228453825727596	0.000168511556046596	0.000236179921317628	0.000355892103728839	0.000461612983671023	0.000510074309340584	0.00049501984744401	0.000434658286481169	0.000354498890299814	0.000276862695858091	0.000215635994058198	0.000174870387462628	0.000151194744298979	0.000138213322893773	0.000130048378474776	0.000122698593311193	0.000113848674950263	0.000102342440589687	8.79473161911426e-05	7.13574466748819e-05	5.41104923274885e-05	3.81758988626324e-05	2.52825969118006e-05	1.63439678147991e-05	1.1279176187234e-05	9.1999547223091e-06	8.76626425189422e-06	8.61177038574422e-06	7.78237603722135e-06	6.03318469142793e-06	3.85069706785078e-06	2.24324641453081e-06	2.3995227729823e-06	5.22547936557785e-06	1.08506964451579e-05	1.8474803595202e-05	2.69149510589096e-05	3.56620706704611e-05	4.5708708641474e-05	5.95295093969394e-05
18	0.335645808564901	0.296788167420458	0.228444029213431	0.15336623618107	0.0899730631136224	0.0461652077356777	0.0206744148230262	0.00799367627619144	0.00255713176834075	0.000572556320303218	6.33295092189647e-05	0.000187508722341183	0.000576780725488652	0.000992672447075603	0.00126145158426124	0.00130932453654204	0.00116802810891328	0.000930424762276552	0.000693171842674553	0.000519092946598881	0.000427628580739921	0.000405211830343606	0.000422767210312522	0.000450574903649714	0.000466523202393797	0.000458434285917182	0.000423056975076398	0.000363973137011291	0.000289446047001143	0.000210268279623657	0.000137404586665573	7.95651677588408e-05	4.12999937090669e-05	2.22653282027891e-05	1.79022093171364e-05	2.12472245314018e-05	2.52800991575883e-05	2.51066847725615e-05	1.93319400021977e-05	1.02368054158227e-05	2.77143755932006e-06	2.72788332467021e-06	1.47040749749041e-05	4.06709946151649e-05	7.99321188267587e-05	0.000130696976940916	0.000192503380515412	0.000268028413428376	0.000362960814155519
19	0.385106344624837	0.35235942533953	0.287792650641142	0.211268791291416	0.140594975572255	0.0855629110724891	0.0478716092083327	0.0245136929744898	0.0112265342562252	0.00437488383076377	0.00142772838781658	0.000751430603089018	0.00124850401525575	0.00210973435112388	0.00275736968886341	0.0028973064680315	0.00253602495723913	0.00189143783870496	0.00124030220069212	0.000788819884851083	0.000617263033464802	0.000693260060663253	0.000919175731869495	0.0011814279641239	0.00138527061479905	0.00147201805717374	0.00142231329120147	0.00125059943915039	0.000995076711288403	0.000705884652998495	0.000433144587379406	0.000216295116678618	7.64951191154277e-05	1.38685785073252e-05	1.04100196484347e-05	3.76733701019669e-05	6.67671971120323e-05	7.74679174609139e-05	6.37184834981644e-05	3.41446801896445e-05	7.94380599678734e-06	8.01640870359812e-06	5.40915569057178e-05	0.000158537067550582	0.000326406852775061	0.000559328184379696	0.000860912903018685	0.00124046694688896	0.00171222436899345
20	0.432508544946302	0.403961113255771	0.343045623313787	0.267784594871389	0.19520256707509	0.135506773425509	0.0912893403286939	0.0603670140877363	0.0392358363012951	0.0250853954854736	0.0161447379373898	0.0111843580775475	0.0090069331922689	0.00830969752084641	0.0078946030332156	0.00698741562151539	0.00540752878811542	0.00347242522814814	0.00171303447185705	0.000577002496175287	0.000257536684508747	0.000676882522373624	0.00157193639556688	0.00261125533366035	0.00349494647663248	0.00401737110213208	0.00409135136956128	0.00374153972031016	0.00307748538051558	0.0022562299655661	0.00144218311985029	0.000770651277311915	0.000321210715848783	0.000106575237895838	7.98072005411388e-05	0.000157556187233988	0.000251618959987161	0.00029832331855507	0.00027655464583994	0.000209999608312054	0.000155173023100444	0.000181609464072948	0.000352655536972202	0.000714170906582805	0.00129473432489189	0.00211599659655488	0.00320734537016914	0.00461657418876227	0.00640863737460933
21	0.460568855393062	0.427498109840966	0.362861666988574	0.285298555475044	0.212964170622534	0.157044680927243	0.119808540079612	0.0970591112824852	0.0824887536494595	0.071168092218577	0.0608040126990872	0.0510910120044377	0.0423715561751149	0.0346957820245087	0.0276797345136123	0.0209033726673062	0.0143331700361563	0.00841660632597586	0.00383498949991303	0.00113542705653762	0.000473479959662902	0.00156284955141901	0.00379367754931893	0.0064258441453813	0.00877558144129881	0.0103481728630722	0.0109001770678916	0.0104365243639525	0.00916074242062523	0.0073994833211967	0.00551829418008212	0.00384112796547861	0.00258581811871226	0.00182901616129903	0.00151067547854843	0.00147736598292516	0.00154972205428411	0.00159005064177987	0.00154705097990945	0.00146517205580925	0.00146080564257065	0.00167968737312782	0.00225542539942712	0.0032872641390793	0.00484743193867706	0.00701677963216497	0.0099343869758089	0.0138361300171541	0.0190541156997857
22	0.458577763165975	0.408181564006403	0.32619934594862	0.233979720542913	0.15363098813609	0.100407930556001	0.078616574258591	0.0823358869318334	0.0998054661646498	0.118862516087831	0.130933519075151	0.132410285765771	0.123787102993688	0.107815712456285	0.0878639425291344	0.0670021615087269	0.0476983057708549	0.0317599469703322	0.0202880307230039	0.0136270239409914	0.0113945151798173	0.0126339974245948	0.0160597421736902	0.020327767305866	0.0242723761731258	0.0270663221806528	0.0282844559278473	0.0278776677687001	0.0260879542299126	0.0233415608893325	0.02014360389737	0.0169806381545993	0.014234163320075	0.012117762903251	0.0106580329827978	0.00973122345013962	0.00914530367680317	0.00873557614759121	0.00843558183874256	0.00829770340143746	0.00846189523325415	0.00909432962328531	0.0103316296036416	0.0122674353643566	0.0150059528711219	0.0187821322235523	0.02411315591735	0.0319114502044163	0.0434745337394662
23	0.452159076999477	0.383319003098074	0.281358209689954	0.169433494425337	0.0736428830867954	0.015106798087829	0.00381650434217839	0.0364248666702068	0.0985183650643094	0.170150492966077	0.232298307828902	0.27187633425404	0.283906263824152	0.270805027291869	0.239806281466668	0.19987230822782	0.159160327647974	0.123541177196047	0.0961664309875774	0.0777902081758318	0.0674681061416944	0.063316211196001	0.0631456523817694	0.064915965090266	0.0670178926668425	0.0684032368360616	0.0685728879262758	0.0674527619826923	0.0652210208361011	0.0621593149314489	0.0585678909561402	0.0547342238837089	0.0509179310413967	0.0473267098990135	0.0440888056272015	0.0412451891470597	0.0387751302640673	0.036643876067438	0.0348432853764256	0.0333995056213868	0.0323438392680253	0.0316713336150081	0.031333470688041	0.0313175170750821	0.0318482065507643	0.0337013250975925	0.0385462803594554	0.049159330973836	0.0693160458225843
24	0.519835843032399	0.463796703587263	0.375611049215101	0.275656362831051	0.188823230574266	0.138005742612641	0.137706626824737	0.189767098053425	0.28270998099196	0.395067764233252	0.501660978871365	0.58066612708262	0.619035700494796	0.614595388179206	0.574576908894239	0.511723619842385	0.439790030839264	0.370047250606024	0.309589751883039	0.261337552889905	0.225072981993913	0.198777349851457	0.179786846575836	0.165598763201697	0.154339946202125	0.144943192444118	0.137063929689963	0.130796122760557	0.126308853084014	0.123556207038911	0.122166659260623	0.121517423483766	0.120911721562059	0.11975261651667	0.117643413193055	0.114401294253264	0.110008979276034	0.104537208035815	0.0980618094334559	0.090591947632305	0.0820305947117413	0.0722021699698696	0.0609957883256534	0.04867140982678	0.0363430319701494	0.0265743021358974	0.0239045271039952	0.0350119648704669	0.0681955998145687
25	0.7435567565949	0.760440033946313	0.754678281068254	0.738865746871915	0.729406292578747	0.742504547332624	0.789566935641743	0.873213543937512	0.985273216325928	1.10782413704649	1.21742287390641	1.29139659587035	1.31407268354719	1.28070226208871	1.19776805031303	1.07990052172465	0.944949078653276	0.809215405650482	0.684354137029053	0.576424971602035	0.486666938865724	0.413155095654221	0.352584569857091	0.301732401271874	0.258407472796306	0.221829114678526	0.192448842633948	0.171333184230762	0.159352109184605	0.156484049088468	0.161488334309718	0.172027615716105	0.185136597591348	0.197821673516866	0.207574799240224	0.212666036615128	0.21218495331131	0.205884463135139	0.19392430390969	0.176622159570258	0.154313955285787	0.127411324355469	0.0967216725587907	0.0640503236612344	0.0330161108255223	0.00987599636030751	0.00400176520979103	0.0275610570108003	0.0940294012056845
26	1.09383728120683	1.22756948312655	1.35780079395229	1.48891307622343	1.62617048153196	1.77357519472197	1.93140716663512	2.09403388965744	2.24884116121799	2.37715055623071	2.45752190832617	2.47091848310324	2.40622528965457	2.26412713415519	2.05775970047495	1.80974754993774	1.54666513618866	1.29289084087053	1.06585507457193	0.873911153586719	0.716965665438695	0.589117392196019	0.482147035060206	0.388747822673185	0.304704023020655	0.229637339822637	0.166355835123951	0.119201395944302	0.0920316393451102	0.0865164424943585	0.10125432808545	0.13188628088692	0.172038525844353	0.214693181034925	0.253530977616782	0.283892917258122	0.303193146019605	0.310803472452005	0.307569884137365	0.295197592054353	0.275758999062179	0.251545645155453	0.225398656063374	0.20150542382301	0.186448257596127	0.190072851147127	0.225595230142156	0.30839747553371	0.453260395205693
27	1.36725728929156	1.59329421764663	1.83879972681319	2.10548747040911	2.39224473363615	2.69300042864355	2.99499202318907	3.27805195198877	3.51556725082335	3.67758130318319	3.73599028221728	3.67098581394208	3.47708881654507	3.1667366777622	2.76977554865502	2.32839014449135	1.88857312510169	1.49053380097186	1.16088767610504	0.908854462433226	0.727297823880636	0.597850931956194	0.498187175753046	0.409076968873976	0.319250349855833	0.227019978745521	0.138734466182344	0.0650581704447978	0.0165543272189268	1.42167251495117e-06	0.0163963434400809	0.0609181992500595	0.124501253724799	0.196283204177522	0.266118032872617	0.326513061266867	0.373646124175886	0.407423454564723	0.430779525566069	0.448571457536428	0.46648033070961	0.490295817647699	0.525818527301236	0.579368469561104	0.658581671448563	0.772910269846217	0.933151358490886	1.14953170909596	1.428385752745
28	1.31234458940621	1.54286951929015	1.8136505853631	2.1312815435976	2.49641284391918	2.90010823364023	3.32121129102079	3.72582084167932	4.0697922263465	4.30463598425272	4.38628636529658	4.28513705737509	3.9948471933185	3.53714331853228	2.96049980760226	2.33215866241357	1.72501395126693	1.2026930285996	0.806969439894917	0.551042915949592	0.420382686355303	0.380426257493848	0.388353607750347	0.405150243202752	0.404509516585566	0.376552211377676	0.326230478188837	0.267917957629942	0.218551770320664	0.19163281545153	0.193615628769375	0.223147937623246	0.272682059486765	0.331447706062506	0.388699671912536	0.436407625698147	0.47094099613034	0.493655411893145	0.510530370306112	0.5311395161847	0.56728383823243	0.631600179226333	0.736366611388836	0.892560248054477	1.1090199138008	1.39141628881541	1.74074665885562	2.15131441827656	2.60857804987281
29	0.880434194478564	1.03619363637424	1.24947819249535	1.53572700228964	1.90281706689929	2.34579696608219	2.84275333050658	3.35331833668884	3.82114881463766	4.18102733257823	4.3700709404161	4.34112170023255	4.07518523316609	3.58931470996661	2.93700140767324	2.1999482787105	1.47260604853464	0.843202717585789	0.376295799307207	0.10155174760136	0.0115501976576286	0.0685933409116769	0.217805459790069	0.402193353657376	0.575296796344519	0.708442275920629	0.791753749106942	0.830107172764067	0.83645365876647	0.825112525552457	0.806933340376824	0.787113901280776	0.765442326015746	0.738133269602048	0.700315806141458	0.648455085371655	0.582318633592078	0.506344492897081	0.430362345091331	0.36960017454346	0.343868624195839	0.375829106099736	0.488345916268598	0.701077347645017	1.02663848413642	1.46683735997734	2.00962299771346	2.6274574300885	3.27778321853389
30	0.325242481219558	0.396935470655453	0.53805239942094	0.771190315803601	1.11220910330183	1.56449988626794	2.11383829606442	2.72533310686788	3.34403670097105	3.90032850604903	4.32014519467376	4.53867726521486	4.51470304912845	4.24185751220017	3.75332566455295	3.11787196486945	2.42745447489823	1.77918882704681	1.25622357932796	0.912473492527583	0.764952694443645	0.795084570419949	0.957702723588302	1.19443403800451	1.4474007939816	1.66979160115328	1.83141462689542	1.91916345474705	1.93373434396361	1.88456075063216	1.78477918837574	1.64740004706	1.4831158321906	1.29963615422574	1.10220169317522	0.894925899106221	0.682681825609425	0.473252509707521	0.27935291187894	0.119972034112842	0.0203986285778978	0.0103968456590062	0.12033438592213	0.375585338431195	0.790100163857114	1.36048173098808	2.06206718657607	2.84829427921703	3.65403442451226
31	0.0134870113024725	0.0545578635598289	0.168070695958555	0.379622021719431	0.711721951585008	1.17897677603751	1.78283977452129	2.5070638464097	3.31534416324591	4.15259728200897	4.95072065653362	5.63854595589273	6.15432332033985	6.45792381687119	6.53951657492651	6.42206216148869	6.15650174786767	5.8105670218457	5.45400688135489	5.1440680212579	4.91491239544334	4.77337745516428	4.70155816529192	4.66478711492457	4.62231653062287	4.5376835784879	4.38632180276775	4.15912880015496	3.8619581217158	3.51198571961822	3.13240913758069	2.74697629134576	2.37555214816964	2.03149421093065	1.72115545009257	1.44542610188579	1.20286945203324	0.993698322459674	0.823604711041331	0.706359302065912	0.664218420557941	0.725560416226614	0.919794885532467	1.27032800018348	1.78703261635831	2.46004813555031	3.25665835134143	4.12242063146644	4.98675741929154
32	0.141840973444428	0.226128091763703	0.382494198164829	0.638075958303414	1.02210939452421	1.56260452121639	2.28158964866934	3.18954129264872	4.28015151516623	5.52689151973867	6.88271354185323	8.2836237672233	9.65587483049483	10.9254585645836	12.0277995704847	12.9153672487137	13.5614528167745	13.9594561665484	14.1183367334441	14.0559597293364	13.7925543845664	13.3462519362835	12.7318084413003	11.9624663331677	11.0538677669745	10.0283279374758	8.9177567211088	7.76402720555192	6.61641847927793	5.52663135428292	4.54254355244164	3.70218410598478	3.02932942285907	2.53171774471998	2.20226721741969	2.02300975296967	1.97085518542767	2.02389046488124	2.16677545945424	2.39395720954193	2.70987445513711	3.12599246132455	3.65526635949123	4.30531010520378	5.07197059660312	5.93503408097019	6.857373052272	7.78804418942482	8.66885950494174
33	0.549230467552841	0.730531293758275	0.999772292132712	1.39113247688696	1.94560827866438	2.70850703544385	3.72480817065406	5.03260283287061	6.65539546497109	8.59454308958151	10.8233493408767	13.2842070179468	15.8896883838831	18.5277301314425	21.0702524516087	23.3839134043021	25.3413992207258	26.831742974137	27.7685748471277	28.0957695725741	27.7904765840984	26.8638481744218	25.3598677255863	23.3525737694633	20.9417961775802	18.2474017097227	15.4020790555238	12.5428944548507	9.80215709215879	7.29843812065902	5.12877055212266	3.36303528744978	2.04128710821595	1.17433451223371	0.747351147089713	0.725781837305362	1.06242626516612	1.70442223390038	2.59894577607114	3.69678173383822	4.95343020034145	6.32799690815315	7.78064438739376	9.26973388647026	10.7498736415538	12.1718691774514	13.4850786839391	14.6420166287761	15.6043825468048
34	0.721775086526414	1.01438991171612	1.45803211424947	2.10943434479028	3.03522479396946	4.30834786333029	6.00187297397118	8.18031807707239	10.8891709773801	14.1438396676139	17.9196666401412	22.1447820705987	26.697379326954	31.4084807858332	36.070506598034	40.4511047261456	44.3109091760875	47.4233079651997	49.5940156925832	50.6782848818854	50.593921125374	49.3288113277161	46.9423342315629	43.5607022014115	39.3669033536135	34.5864152633522	29.4702075986083	24.2767200394804	19.2544875316064	14.6268962436689	10.5802162151905	7.25561347875257	4.74535284887773	3.09292789891904	2.29646037871157	2.31444855451723	3.07284256246612	4.47248846049359	6.39618817583979	8.71492431200049	11.2931360648411	13.9932391732662	16.6797979671671	19.2238358529567	21.5076913448318	23.43060030823	24.9148544005187	25.9120218371421	26.4084069549973
35	0.555755397323063	1.08426995850157	1.92732011434739	3.18745473794006	4.97718763006663	7.41192646518033	10.6000580904059	14.6306316275017	19.559608255447	25.3961420739182	32.0907116227451	39.527036601339	47.519522988198	55.8174698784024	64.1164937629634	72.0766894662146	79.3460994191208	85.5872627981882	90.5041007444988	93.8662527307807	95.5282366861644	95.4414183762435	93.6576430443256	90.3243671921703	85.6720829749294	79.995619794435	73.631441115721	66.9332813094373	60.2483901595461	53.8963186774914	48.151667603821	43.2316231285835	39.2885151705079	36.4071289890889	34.6061333671825	33.8427819962084	34.0199954988485	34.995013726169	36.588980287972	38.5970350884007	40.7986973751592	42.9684791694121	44.8867457009864	46.3508189944171	47.1862033107259	47.2576149486245	46.4792593385902	44.8235648713431	42.3274129234746
36	2.76113811226393	4.32795930497227	6.56714856486655	9.64432449576313	13.7288031454193	18.9815874145937	25.5408708032672	33.506032274801	42.9215362808251	53.762483459461	65.9237043958666	79.2141900523893	93.3582805012334	108.004405550316	122.74135164127	137.121125012429	150.686622634693	163.001643415211	173.680384077264	182.413534933784	188.98843153368	193.301380511073	195.361163050202	195.283696177295	193.278761143987	189.630465650069	184.673604030036	178.768275268968	172.275020528403	165.532400007507	158.838422929482	152.436666368389	146.507356960777	141.163215826572	136.449527645911	132.347708222381	128.781603451284	125.625828298517	122.715605742414	119.857745391978	116.842563436469	113.456650118751	109.496409547549	104.78221533442	99.1728471912991	92.5796195983067	84.9793235887403	76.4248320936945	67.0520339803926
37	16.689730573559	21.7815457193778	28.220189855907	36.2211722782974	45.9854392690334	57.6829629100259	71.4350847771079	87.2970337494862	105.24229812943	125.150630908391	146.801360426987	169.873348772958	193.952400956047	218.546227363524	243.106278824656	267.055006853135	289.816456076893	310.847664985418	329.668200982671	345.885312974207	359.212631233583	369.481019747116	376.64099803694	380.756988272156	381.994401197108	380.601161177516	376.885627775686	371.1929778168	363.881984518131	355.303816485495	345.784046747193	335.608585027346	325.01379439719	314.180680577689	303.232782058414	292.237253001719	281.208609251526	270.114675120693	258.884388850789	247.417256759808	235.594349657495	223.290774851901	210.389507108002	196.796309606122	182.455225439803	167.36379528989	151.586802338346	135.267025436941	118.631274362939
38	60.659131434013	74.21236271069	90.1261376443362	108.585414260012	129.72283416572	153.600533316672	180.19300768207	209.372641536863	240.899535063666	274.417121544489	309.45473362095	345.437777857459	381.705547112896	417.536003031062	452.176173493505	484.876214483782	514.924758281811	541.682968026148	564.614773026013	583.311067887265	597.506186923144	607.08565096879	612.084945435995	612.679838274347	609.169402268415	601.953402498575	591.50600627889	578.347857232344	563.018442494237	546.050409902331	527.947112777618	509.164231822174	490.09590253318	471.065408672635	452.320219954035	434.030971142558	416.293899908583	399.136267242369	382.524350690707	366.37369288332	350.561367853468	334.940058617834	319.353690729248	303.654219360926	287.718920824952	271.467214506058	254.875684123527	237.98964793645	220.92943371525
39	156.501958382747	184.753503338649	216.336962631466	251.222803870972	289.272161793861	330.223209814359	373.682112286492	419.120003193384	465.877183541211	513.175321030021	560.137891742087	605.81846388219	649.235743815835	689.413651859003	725.42414039535	756.430075969932	781.725332390687	800.769314687364	813.213458818205	818.917805930749	817.956483207224	810.611765505321	797.357260235264	778.831566605294	755.804431377942	729.137894913856	699.745154993829	668.5498599365	636.448292130957	604.276457620661	572.783514655898	542.612323184052	514.287250072295	488.208788401119	464.654098185348	443.782287347206	425.643141266395	410.18806959941	397.282241424155	386.717177021106	378.223397185151	371.483034625229	366.142527013081	361.825592066779	358.146609388452	354.724309302943	351.195336360128	347.226886062411	342.527302203269
40	313.401934391605	359.936499364799	409.861719668873	462.697827305958	517.806237761978	574.391463202061	631.511379190283	688.096501230219	742.9783733126	794.926523187912	842.692745093085	885.060788710643	920.898928469161	949.212425297666	969.19263180941	980.259475294987	982.094303751321	974.660596222237	958.210790875226	933.278417834386	900.655762991091	861.358343826638	816.578453498535	767.630834495323	715.894101725872	662.75179313151	609.536858355048	557.483008582495	507.685680305255	461.074476768861	418.397928637759	380.220357768527	346.929635520672	318.753792988867	295.783841480155	277.999849630934	265.297321113745	257.511214052806	254.435498817185	255.836896416709	261.46228710466	271.040129866718	284.276991640398	300.850867096267	320.403316404956	342.53253251688	366.789280153771	392.677270153656	419.65901791941
41	515.496771643745	577.851311887412	642.121386827665	707.273329161385	772.114870234993	835.320950415217	895.469372091208	951.085566079487	1000.69503834857	1042.88137285549	1076.34704748635	1099.97383441293	1112.87925968176	1114.46553472009	1104.45757330881	1082.92717903204	1050.30121416309	1007.35250118246	955.173300423511	895.132371977364	828.817776264758	757.968601931403	684.399643890839	609.923614320084	536.275702217526	465.04517616123	397.618252795783	335.135662349128	278.467291022082	228.205049241758	184.673800529738	147.958891250584	117.947648521037	94.381254083216	76.9127307738468	65.1664468957722	58.7945764238609	57.526344235046	61.2066010540483	69.8212518266509	83.5082216570468	102.553888616747	127.376139672561	158.496314310682	196.503201153934	242.012876117976	295.628471577409	357.903928059942	429.315415181892
42	736.237153190784	808.333649569271	879.877727958008	949.430043259421	1015.44923802353	1076.33765649647	1130.49488911255	1176.37719453233	1212.56025978282	1237.80227885951	1251.10400447269	1251.76229704819	1239.41378822597	1214.06560589071	1176.1106690738	1126.32582974812	1065.85207232127	996.157022734105	918.981098395405	836.269672733553	750.094559120173	662.568869886234	575.759820692691	491.604288803929	411.831875663821	337.899870395139	270.943882772594	211.747051657374	160.729692689159	117.96009282918	83.1859607387418	55.8848737409015	35.3309937038837	20.6744177937546	11.0288373514874	5.5627378219271	3.58920856976628	4.64955153851248	8.5862736891232	15.6016955380243	26.2992672800297	41.7057018769371	63.2731472092797	92.8617556103942	132.704094348556	185.353802114129	253.621668408894	340.50284102249	449.09911418718
43	972.682740825351	1052.11073925945	1128.93203587699	1201.57160713463	1268.4196387679	1327.8828193686	1378.43980644701	1418.69855895567	1447.45290978644	1463.73556530766	1466.86469087431	1456.48138570411	1432.57566994078	1395.4990906547	1345.96267882971	1285.0197216039	1214.03360981766	1134.63183130383	1048.6479545751	958.054137096334	864.887254639997	771.172149929533	678.845717866109	589.68557156571	505.24687104783	426.810558756657	355.345756341562	291.488464962044	235.538010163786	187.471916424565	146.979118859937	113.510650543556	86.3462100003821	64.6743374243947	47.6833293805983	34.6595167486212	25.0891339702177	18.7597321947352	15.8569460315891	17.0524226408311	23.5788691724622	37.288472216602	60.6913874818791	96.971579183579	149.977989015474	224.189809187969	324.655491495966	456.90600870324	626.843757445534
44	1262.00913302387	1355.17876500045	1445.24562758495	1530.68988279091	1609.98801323937	1681.6566076854	1744.29755021459	1796.64274064828	1837.59637854105	1866.27285524975	1882.02842348584	1884.48504937439	1873.54518822262	1849.39664437436	1812.50715382903	1763.60883736137	1703.67318103277	1633.87767975867	1555.56570014141	1470.20145806351	1379.32224803728	1284.49019600875	1187.24583394069	1089.06571893075	991.326153599197	895.274823767153	802.011871663068	712.481585346454	627.475522778717	547.647513391911	473.540598113065	405.625583289951	344.350494078441	290.199815910856	243.762006041844	205.803340444535	177.345738307676	159.745786657478	154.771787441166	164.675291638533	192.253298139361	240.897111519987	314.623805852213	418.086362594525	556.558865328827	735.893659846827	962.448130709017	1242.9796974044	1584.50877282134
45	1656.17022115722	1776.54278360186	1895.20605463988	2010.80435443514	2121.97976934795	2227.40531345103	2325.81840679882	2416.05341251642	2497.07198070045	2567.99002181552	2628.10027401317	2676.88963126886	2714.05065178283	2739.48695444392	2753.31251840117	2755.84520865013	2747.59514077013	2729.24875373866	2701.64966700629	2665.77754639038	2622.72628687724	2573.68283776724	2519.90794978478	2462.72002153638	2403.4830734436	2343.59969182385	2284.50957503437	2227.69408723792	2174.6869908998	2127.09129126366	2086.60188647821	2055.03347484818	2034.35292319025	2026.71504432131	2034.50046513451	2060.35398995828	2107.22158139278	2178.38380211551	2277.48330140502	2408.54370998826	2575.97715149979	2784.57751653651	3039.49670486962	3346.20124964512	3710.40711611122	4137.9910302808	4634.877443024	5206.90116273771	5859.64677139982
46	2150.65863039634	2306.87568157652	2463.58579922503	2619.64778088747	2773.9271675887	2925.32443284723	3072.80340555282	3215.41900945365	3352.34341195166	3482.88972970816	3606.53253696268	3722.92456058084	3831.90911731102	3933.5280450507	4028.02509096502	4115.84493389621	4197.62822514872	4274.20321928684	4346.57472492572	4415.91122612261	4483.53110141614	4550.88889567164	4619.56257794257	4691.24264717315	4767.72382949197	4850.89995062571	4942.76237054637	5045.4021418096	5161.01580574524	5291.91447969688	5440.53562204333	5609.45659809842	5801.4089177014	6019.29178323798	6266.1833843012	6545.34821212897	6860.23855383886	7214.48827426058	7611.89701285518	8056.40302532527	8552.04309328639	9102.89821774815	9713.02420676079	10386.3667635946	11126.6612729707	11937.3181566615	12821.2954070744	13780.9606823822	14817.9461273653
47	2591.55030064406	2764.59216219883	2937.44384499968	3108.9404113007	3277.94602544903	3443.38550010662	3604.27668245329	3759.76285559617	3909.14430250798	4051.9081842688	4187.75592206591	4316.6273425315	4438.72094609048	4554.50978394519	4664.75257556333	4770.49985825451	4873.09512591733	4974.17107708571	5075.64124468331	5179.68741343156	5288.74333845011	5405.47535421862	5532.76050224608	5673.66280584302	5831.40828065438	6009.35919155332	6210.98795372424	6439.8509339358	6699.56224465226	6993.76744788768	7326.11690795266	7700.23836368576	8119.70814294713	8588.02032644269	9108.55309495669	9684.53147310289	10318.9857211844	11014.7047297116	11774.1839407251	12599.5675552249	13492.5850821059	14454.4826328105	15485.9497555729	16587.0430184392	17757.1079730167	18994.7015406522	20297.5172374466	21662.3159716498	23084.8653845889
48	2727.65384243591	2865.17480027704	2995.75613992345	3117.81208722221	3229.82486038912	3330.3875257104	3418.24881824121	3492.35905036132	3551.91614361373	3596.41075443132	3625.66942498399	3639.8946783961	3639.70099393287	3626.14564232432	3600.75343301823	3565.53452165637	3522.99454437553	3476.1364818256	3428.45380569068	3383.91461928943	3346.93666671653	3322.35324732803	3315.37022991628	3331.51451001512	3376.57439154057	3456.53249841777	3577.49193193016	3745.59648516051	3966.94580786038	4247.50648491179	4593.02005131549	5008.90901875066	5500.18203565065	6071.33934664076	6726.27975979187	7468.21037239724	8299.5603478413	9221.90007644516	10235.8670895901	11341.1001254129	12536.1827613389	13818.5980282188	15184.6953968327	16629.6714737999	18147.565654482	19731.2718499871	21372.5672297179	23062.1586975254	24789.7475478957
49	2588.86663230273	2660.75554638053	2717.85332183963	2758.37066613959	2780.65899986296	2783.26311540478	2764.97579015927	2724.89331104416	2662.4707446679	2577.57568494355	2470.53913187856	2342.20210556872	2193.95658144545	2027.77934918637	1846.25745016933	1652.60393776938	1450.66283100664	1244.90229387189	1040.395267882	842.787010861688	658.249246499774	493.420901947123	355.335698954112	251.337161554847	188.981903430244	175.932353891495	219.840365883177	328.223415535633	508.335343845103	767.033800648497	1110.64672332845	1544.84031242665	2074.49104912487	2703.56433181729	3435.0022881605	4270.62324351239	5211.03519613614	6255.56546468955	7402.20843627651	8647.59305684827	9986.97137435411	11414.2290742757	12921.9185436826	14501.3145714067	16142.492346971	17834.4269689255	19565.1132242601	21321.7039649846	23090.6649963661
50	2789.59304137483	2860.03066046892	2917.32893470239	2960.30263480052	2987.95842032244	2999.54030985806	2994.57532832411	2972.9182974054	2934.79464967838	2880.84008296456	2812.13583281552	2730.23833111807	2637.20204043074	2535.59430890543	2428.50118074875	2319.52322242968	2212.76058450757	2112.786711226	2024.61033198873	1953.6256165201	1905.55064391017	1886.35461891667	1902.17456010104	1959.22247622732	2063.68433200981	2221.61237367663	2438.81263083343	2720.72962591611	3072.33049875177	3497.99088477835	4001.38496564748	4585.38213577651	5251.95269481687	6002.08488237555	6835.71541769994	7751.67549513481	8747.65391940234	9820.17874821666	10964.6184500558	12175.2031901232	13445.0664368965	14766.3066454237	16130.0683326096	17526.6414254737	18945.5773471217	20375.8199180752	21805.8488031334	23223.8329356541	24617.7911103553
51	4048.24926073765	4248.04277859046	4448.0232310631	4647.89836473269	4847.51208506399	5046.86714998334	5246.14660215154	5445.7332718272	5646.22666271315	5848.4565305256	6053.49247989534	6262.64894086118	6477.48494240939	6699.79817744399	6931.6129508183	7175.16171853755	7432.86006020143	7707.27507577096	8001.08735874963	8317.0468672126	8657.92318762627	9026.45085949498	9425.2705966667	9856.86739858907	10323.5066868809	10827.1697243774	11369.4896707409	11951.6896967029	12574.5246145556	13238.2274829552	13942.4626076526	14686.2862856493	15468.1165287718	16285.7128551689	17136.1670562689	18015.9056358715	18920.7043818801	19845.7152751839	20785.5056706156	21734.1094085537	22685.0892398123	23631.6096783545	24566.5191433898	25482.4400216353	26371.8650784747	27227.2584792663	28041.1595540708	28806.2873544374	29515.6440122699
52	6294.60439122155	6702.68895864888	7126.1526503671	7564.99789650105	8019.22536649113	8488.83630173715	8973.83393387088	9474.22377738677	9990.01259677113	10521.2058671349	11067.8035738273	11629.7942305138	12207.1470364206	12799.8021412904	13407.6590402239	14030.5631788788	14668.2909111356	15320.5330147321	15986.8770337821	16666.788778637	17359.5933712406	18064.4562759609	18780.3647998884	19506.1105808836	20240.2736045331	20981.2083011535	21727.0322698871	22475.6181579251	23224.5891885517	23971.3187820104	24712.9346486366	25446.327655186	26168.1656742223	26874.9125246446	27562.8520011587	28228.1168743466	28866.7226238033	29474.6055477109	30047.664776387	30581.8076080109	31072.9974850601	31517.3038429473	31910.9529906568	32250.379129174	32532.274579099	32753.6382754301	32911.821595916	33004.5706198648	33030.0639664568
53	8578.40345592417	9153.8041263508	9751.9491790605	10372.4673577347	11014.8699363284	11678.5457213409	12362.7563308922	13066.6317933977	13789.166515016	14529.215672202	15285.4920934552	16056.563702478	16840.8516031741	17636.6288948815	18442.0203135818	19255.0028011474	20073.4071095512	20894.920549941	21717.0909971318	22537.3322580064	23352.9309071481	24161.0546844814	24958.7625375013	25743.0163747113	26510.6945771062	27258.607291005	27983.5134984628	28682.1398311782	29351.2010607285	29987.4221626706	30587.5618152394	31148.4371558498	31666.9495812367	32140.1113408115	32565.0726386385	32939.1489283686	33259.848058472	33524.8969031498	33732.2670982228	33880.1994918706	33967.2269179367	33992.1949051042	33954.2799488594	33853.0049949005	33688.2518123833	33460.2699728225	33169.6821950233	32817.4858673883	32405.0506153867
[truncated: 70 more columns]
