# Supplementary material for: Reconstructing spruce budworm outbreak severity: a comparison of paleoecological and tree-ring signals
Source: PLoS One. 2025 Aug 12;20(8):e0329406. doi: 10.1371/journal.pone.0329406 (PMC12342301; doi:10.1371/journal.pone.0329406)
Supplement: S9 Dataset — (ZIP) [file pone.0329406.s009.zip › Buire wavelet data/Coherence_Lepidopteran_scales_Percent_defoliation/coherence_wavelet_rsq.txt]

V1	V2	V3	V4	V5	V6	V7	V8	V9	V10	V11	V12	V13	V14	V15	V16	V17	V18	V19	V20	V21	V22	V23	V24	V25	V26	V27	V28	V29	V30	V31	V32	V33	V34	V35	V36	V37	V38	V39	V40	V41	V42	V43	V44	V45	V46	V47	V48	V49	V50
1	0.99897523674834	0.999257600672981	0.999089563159443	0.998702771612497	0.997978589933531	0.996566803448756	0.99374344568442	0.988261120704098	0.978588096816402	0.963390078142161	0.940369042619072	0.907999835404738	0.874390647644243	0.853514577706882	0.850825454516386	0.861858909422004	0.879215904124503	0.896032120158189	0.907107471643507	0.909863791003725	0.90463987864342	0.895017657554863	0.888291979179209	0.892265720370821	0.908133262341615	0.92943435277988	0.948025199079959	0.958603457975428	0.960057402078989	0.954381562817762	0.944775445773908	0.934399494340002	0.9255573074415	0.919555365540583	0.917642901833185	0.921413059574232	0.931613587246507	0.946539607578136	0.961851939254536	0.972493083409417	0.974582496607608	0.965672671321564	0.945270536498912	0.916791384030596	0.887715371025312	0.865596830931019	0.853871168259015	0.849677802485042	0.842961461763327
2	0.998429365278811	0.99915951455718	0.999106713515306	0.99878198417633	0.998140516385736	0.996872136285287	0.994265116156289	0.988872534923993	0.978167453605021	0.958763266759385	0.927864260227747	0.886994304690122	0.847261309912596	0.823565033800517	0.820788298849037	0.833629568313343	0.853993448028173	0.874170983790725	0.888015217209191	0.892349425746606	0.887542505721115	0.87774856965338	0.871056007373244	0.875635510482072	0.892072571039441	0.912913645895114	0.9295868769144	0.936886443010871	0.933839324769513	0.922589835170469	0.906956636005008	0.891504596323283	0.880109423027599	0.87461265787832	0.875616472148304	0.883860782045004	0.899623988750359	0.920790623982714	0.942100875640885	0.957134814088366	0.960786174483852	0.94986553653191	0.92376943386391	0.886556775780123	0.846760864509118	0.812670898806646	0.788085797816323	0.770932626451111	0.752558976048312
3	0.9974450086095	0.998928832657595	0.999074770801258	0.99882502367219	0.998252976618965	0.997105011801779	0.994725237249193	0.989661726033453	0.978919220982053	0.95725094470797	0.919173883562678	0.867662266364443	0.819983181655236	0.79377891951015	0.792025425537931	0.807505917066214	0.831335635655606	0.855209918324425	0.872265285498983	0.878816743763436	0.875197283351636	0.865891936833065	0.859304499832844	0.863403824297989	0.877986113732205	0.895030151171719	0.906294489208719	0.90735827933752	0.897712297550202	0.879693972646257	0.857732729289803	0.837725188654603	0.824855781635258	0.821139976212189	0.826229966830837	0.839798521811016	0.861579749259812	0.889162150848144	0.916571772797992	0.936120631077375	0.941380230201067	0.928218954493508	0.895715494763943	0.848436515701994	0.796015314339606	0.747780283749793	0.708456679405428	0.677609258446348	0.648954031320268
4	0.995776484914529	0.998462943250018	0.998956974577551	0.998823584834396	0.99832028720552	0.997270814377329	0.995096354727632	0.990449306081022	0.980315059474059	0.958507454845805	0.916134845192281	0.852690729273095	0.791330431463982	0.759181896363742	0.758393537485857	0.777245762874715	0.804943021533938	0.832708752516465	0.853339693829027	0.862838221400596	0.861448640012428	0.853729880858016	0.847946570987471	0.851360817056919	0.862847142715215	0.874244472163318	0.878304638898153	0.871876880838145	0.855090642530974	0.830481085865115	0.80299712017518	0.779571130524607	0.766243156787744	0.764928752033203	0.774328240318909	0.793076489495857	0.820353965920057	0.853548980868849	0.886194553127166	0.909476415761894	0.915575432955675	0.899275128848402	0.859369071441718	0.801305246588124	0.736443675697331	0.675710151960865	0.62498691810716	0.585246267521265	0.551894850435564
5	0.992885927284075	0.997596113426483	0.998756522401829	0.99887881230197	0.998536027342538	0.997694349085949	0.995913290848445	0.992061409935133	0.983379934934509	0.963277290998852	0.918673938141343	0.837241133778109	0.738910546124254	0.677235861709603	0.669299554041862	0.69259623239048	0.727484898235718	0.762619380078709	0.789878275178119	0.804602672826132	0.806933085140792	0.802017390712063	0.798937106651932	0.804737200138542	0.816278066204335	0.823785118313088	0.820840484791463	0.806021341251492	0.780291792089645	0.746504694437429	0.71052874849328	0.681012942002761	0.665520942258596	0.666219203754657	0.680810924334448	0.706619448577125	0.742078477238551	0.784270385965046	0.825622240987146	0.854681683070683	0.860434135033653	0.835603549184004	0.779652584749179	0.702151447746108	0.619945712200761	0.547076861343475	0.489543603921113	0.447722371622262	0.416639267678588
6	0.987562391838109	0.99582959694117	0.998293868528296	0.998954780439243	0.998937730110718	0.99846205244562	0.997306074621825	0.994680967665281	0.988451198689646	0.972870874056916	0.933494670897911	0.842490454531713	0.680790745384926	0.508444063842179	0.42713967829869	0.433348017977655	0.473871362082793	0.519776492888492	0.557800786330439	0.58088148810728	0.588695304717516	0.588727306773808	0.594631682605164	0.615824679847954	0.643219370141272	0.658645447294699	0.654974843722671	0.633804818990171	0.597430877681342	0.549454258944425	0.497894163973722	0.454771522919888	0.430658032870188	0.429160144245293	0.447585634504546	0.481537446342002	0.528144320584842	0.584359188456572	0.640576266227269	0.678140883270323	0.676462781566516	0.624144233782326	0.528901808023984	0.419184822034701	0.326791141774081	0.264387316754238	0.226657439402242	0.205605840401368	0.193878985513801
7	0.978468785096732	0.992289223938155	0.996988210851581	0.998572179499534	0.998991388107718	0.998808779168027	0.997988438532094	0.99593254594814	0.990896861813284	0.978226396032529	0.946165175566661	0.868983772987405	0.708735640151109	0.464608591244942	0.242470845691657	0.143978176319523	0.138613519232713	0.163224229246228	0.189260829485246	0.208638992577146	0.221167805975779	0.232299060456162	0.251042740083752	0.283647875815909	0.32554695253249	0.362927835513249	0.383303018086143	0.379818922125152	0.350982786133657	0.301934414240045	0.244498029550039	0.193365837450849	0.159670834365003	0.14744800424331	0.155133810498395	0.178182556613592	0.212293559972043	0.254284443027436	0.295251757865893	0.314201390662097	0.287583370900269	0.213371583602392	0.123782705481822	0.0619749428563136	0.0440475087303604	0.0525494601856032	0.0632698940737641	0.067281772838376	0.0669110833342485
8	0.963886832097945	0.98584041476362	0.994185116463729	0.997351068777893	0.998446761031938	0.998516985552601	0.997688879025999	0.995351931108512	0.989647958330779	0.975952883710754	0.943650349282706	0.871433647378925	0.728198814116326	0.501349635563508	0.250257726356986	0.0809427153539968	0.0328725960032655	0.0632243838696312	0.114103795574654	0.152570165544056	0.170899666920627	0.172752995370755	0.164669031726474	0.154118037809125	0.148501172782283	0.152147624166743	0.162092406773089	0.166994897653481	0.15441754365829	0.122069533625781	0.0805639205304904	0.044941943009069	0.0240408502190301	0.0170081513296548	0.0177522383331201	0.0207237477971701	0.0235780685838052	0.0262116700208118	0.0270391252446066	0.0213825777011563	0.0084192520467414	0.000133186654688444	0.0123053365552571	0.0453823772688171	0.0839646075503905	0.109445512376521	0.111410287531133	0.0939291914725545	0.0700416630888804
9	0.942134376650703	0.975037831818455	0.988934095789741	0.994694032470557	0.996892808325517	0.997229008486897	0.995991955511881	0.992368712596936	0.983927060411744	0.965147727097503	0.924860786670191	0.844039623235179	0.700914148462562	0.494595631393578	0.272606359697522	0.108772164050382	0.0457054118833338	0.0781019532865177	0.167202583819102	0.259009262693706	0.311712466486745	0.313591768621823	0.277944967910611	0.228210946456592	0.183944667307341	0.15372634105877	0.136202697893815	0.124137928630427	0.108823306572184	0.0857486050159006	0.0586375616426822	0.0364337981956073	0.025328950033965	0.0242140666022188	0.0270600720406007	0.0282018528759885	0.0255570339710132	0.0206084651632813	0.0170160157088853	0.019850257102647	0.0345606012592585	0.0624924330362852	0.0969278933504231	0.127397617151392	0.145522742530131	0.146394001457954	0.130189898432206	0.104017248801846	0.0779062923709384
10	0.912179122247681	0.958319689426739	0.979934904335321	0.989607726528739	0.993482008652136	0.994039179705862	0.991701110873753	0.985221132794373	0.97113472110789	0.942376264462349	0.886653529520938	0.787428985928522	0.633873955531436	0.440745367531677	0.254715236329799	0.125856493178752	0.078553938684278	0.111645357589178	0.204566495892642	0.317359115952375	0.403309310867396	0.434557630000611	0.413663119297801	0.363076908614363	0.307190493145507	0.26062257033542	0.226709790390204	0.201556695272959	0.178672614478117	0.153189465528796	0.125178375909774	0.0996197440933852	0.0821305507891669	0.0742955089985739	0.073066385002129	0.0740165434354804	0.0748816599460475	0.0769354521251694	0.0841884964204033	0.100822696968719	0.126806441047915	0.155103383825904	0.176376398821425	0.185794127290396	0.183042626746343	0.169777838658822	0.149417837715336	0.126989440611021	0.106547799087643
11	0.874603803561328	0.934605161600294	0.965707735092801	0.980593597796571	0.986629842236582	0.98702948533201	0.982213252902896	0.970190092288391	0.946030763038806	0.900894048826233	0.822167086762961	0.698489752392977	0.532756130570552	0.353633359780001	0.204640369985264	0.117197470068147	0.100413388245097	0.149017996203129	0.247658429949816	0.367791143550465	0.471755164988088	0.530470598076569	0.53815344582598	0.509303566373868	0.464857278285033	0.420742144883038	0.384003199042845	0.354335313047307	0.327421202784106	0.298451249358998	0.265357549782183	0.230513648732681	0.199342063738921	0.176622592210262	0.163902282436585	0.160182246492237	0.164444726682443	0.177203091787739	0.199560595455035	0.229967382023306	0.26129920032892	0.283490281095601	0.291185191275898	0.286338812591585	0.273600737876164	0.256341190838137	0.236184360272226	0.213770051404103	0.189167717670721
12	0.832666440059664	0.904417808592584	0.945234543861529	0.965822552286516	0.973845459968821	0.972868886760333	0.96302737795488	0.941300282817818	0.901257623725828	0.833220789206333	0.72717177492198	0.581154187174593	0.412037233479253	0.25460132839495	0.142586424071656	0.0920694350217034	0.103023361347712	0.167617066758744	0.272057279047485	0.393622351575905	0.503034828859717	0.576487868670988	0.606954016486112	0.603413171677192	0.581223187104498	0.553383233068011	0.52690888032878	0.50306691913757	0.479222736305038	0.45119638868836	0.415880488457487	0.373613203548452	0.329019774374763	0.289319279967446	0.261121334314514	0.248267603942104	0.251892233992389	0.271327319033373	0.303949297482323	0.343832350327584	0.381675331980425	0.408763098576659	0.422184017506149	0.424700458672832	0.419815998693637	0.408331082834725	0.388774832706517	0.359688265344742	0.321199315937958
13	0.792158466291226	0.870708708567375	0.918806313077053	0.943641266000387	0.951934352970261	0.946947869945942	0.928262061883153	0.892042310402469	0.831595527738788	0.739405799673826	0.612336100111814	0.459194748586245	0.303639853142734	0.175054076158464	0.0940853133133836	0.0673572135798519	0.09222255861209	0.161602949164561	0.263639194061694	0.3792622679664	0.484667524605832	0.560837338620568	0.601965111748048	0.614518650243825	0.609758981364955	0.597237735966259	0.582211299358669	0.565771329755638	0.546020359096682	0.519584927146172	0.48344950101945	0.437080522238326	0.384158787558216	0.332562169243129	0.29181805611246	0.269384197340698	0.26838392840157	0.287763819663999	0.323508508359055	0.369533074975634	0.418539203135202	0.463748348721869	0.500694763380566	0.527058801936648	0.540891348800692	0.539755202501763	0.52173904168931	0.486941075242538	0.437855930508526
14	0.757900788009855	0.836907340825912	0.887293164269241	0.912494973739075	0.917438230694792	0.9046300652666	0.873364714223402	0.820308724514878	0.741164409303445	0.633900197837466	0.503174973117846	0.363001580315562	0.233660376348184	0.133723955470999	0.0739548637495016	0.0572863307368564	0.0820132516392207	0.143441013464588	0.232417483289386	0.333315590561781	0.426430562502042	0.496083549279076	0.537515645459765	0.555792751763428	0.559461052399744	0.555417753248821	0.547164600244301	0.535140284946232	0.517681415375868	0.492086398533765	0.455863388946637	0.408340520798775	0.352406259680081	0.295330192814039	0.247246914377186	0.217354033721676	0.210410658018093	0.22616388846018	0.261284157439224	0.311340944180558	0.371280898663265	0.434863756505242	0.49453714809565	0.542532642961225	0.572540819502754	0.580986109049062	0.567513472681183	0.534674435831754	0.486988651787751
15	0.725737144156889	0.799837311608042	0.847165673190537	0.868107620992908	0.865778605987164	0.842202615732405	0.797418599280291	0.730405621818165	0.641111346721719	0.532954753569498	0.414461487026661	0.298344342651719	0.197904859409555	0.123153116955044	0.0792655937582273	0.0675069769230656	0.0867083991768078	0.133517262598118	0.201060415721759	0.277649719466498	0.348659690787504	0.402481747478056	0.435676714114002	0.452108883318039	0.45799427993876	0.457999265954852	0.454104200993127	0.446060283568171	0.432207271713198	0.410239330549802	0.378025307514579	0.334721811791019	0.282198295758427	0.226150330522168	0.175579852757876	0.139896268286558	0.125297430391831	0.133432851950492	0.162928379357691	0.211252695235852	0.274666160168949	0.346743000541118	0.417977667154634	0.47798145253064	0.518811052673841	0.536942819784608	0.533143967999357	0.511126371474128	0.476025324987047
16	0.673713646664836	0.740671860805492	0.782922283838691	0.798186951625054	0.788028371659529	0.754639524415531	0.699850887420379	0.625810512626207	0.536314715388877	0.43776030035116	0.338848692198991	0.248888824767116	0.175609995847704	0.123773765266585	0.095107176431848	0.0890425718063019	0.103395636776217	0.13445133476623	0.17655840929772	0.222066187634428	0.262816333113398	0.293221307700654	0.312488619552221	0.323605235000573	0.330286647889186	0.334782391698193	0.337456676410954	0.337301336715543	0.332546049207376	0.321117166873454	0.301056698020683	0.271117305502108	0.231667425600672	0.185697810054893	0.139157292030765	0.0997411553960812	0.0744736403670635	0.0679134160445466	0.0820898195066739	0.117027900995686	0.170295380457488	0.235922165513825	0.304606699383866	0.366159230175061	0.412736679937568	0.440698922708536	0.450438432250084	0.445037910827606	0.428806128746577
17	0.568824998913539	0.628615738419649	0.668224829949237	0.682108041489678	0.669588468713766	0.632870250353665	0.575714462501216	0.503150105431949	0.421552321186518	0.338326208234243	0.260911460365378	0.195459197072834	0.14584244258324	0.113406689582879	0.0973510873866249	0.095336929346286	0.103994102115629	0.119262177662835	0.136763847511288	0.15252706182511	0.164142359671841	0.171748257142108	0.177757437865028	0.185135148856271	0.195598402556825	0.209043360386334	0.224060125721348	0.238672802177367	0.250793171116504	0.258361473044798	0.259347793274031	0.251819484454377	0.234276695904348	0.206385877320111	0.169956796528696	0.129545622712461	0.0919598634725775	0.0646689668605226	0.0539425180273005	0.0633627746591512	0.0927842077668135	0.137962392943942	0.19143773080402	0.244723667533189	0.290784641683689	0.325549428594717	0.3480368805092	0.359553497464363	0.362649964137294
18	0.409167583793333	0.456732062124558	0.492520101939014	0.508566834659441	0.500907098318762	0.470054172408638	0.420194387586971	0.357918019075233	0.290877897544245	0.22644783526785	0.170524455176824	0.126751119235166	0.0963462339265396	0.0784532627977469	0.07074503339136	0.0700334312311817	0.0727868794139591	0.0756152755516984	0.0758574968213374	0.0723305580068438	0.0660143773861945	0.0600830748897717	0.0587702799267495	0.0654532321347078	0.0812365905986942	0.104914812954807	0.133931063302024	0.165387553197442	0.196564239857497	0.224945449278585	0.24798472602021	0.262867149334082	0.266541828789656	0.256305436334058	0.23104274971223	0.192702834200653	0.14699276238133	0.102405648294552	0.0678080066942829	0.0498133790736541	0.051099306584665	0.0701231442374884	0.102114244053061	0.140843270457004	0.180439652203362	0.216617312403281	0.247073919802327	0.271242936817578	0.289747846179975
19	0.248000914540696	0.275173454055135	0.297874805714834	0.309732059598236	0.305746160398836	0.284272382652882	0.24780714740842	0.202134282065043	0.154371598125733	0.110924958036912	0.076132996653291	0.0518436832554077	0.0377157316183586	0.0318670822595044	0.0315586629286453	0.0337653704069857	0.0356317073283121	0.0348860100981318	0.0302826942345227	0.022049292037809	0.0121481763454618	0.00403234578152399	0.00170374751362752	0.00835740459050048	0.0253300435048739	0.0519139288634518	0.0859402967887116	0.12457693503688	0.164865206283797	0.203861035392501	0.23849949249534	0.265408711843142	0.280935537039093	0.281636256420823	0.265339371960106	0.232505540757686	0.187140945330545	0.136450858305487	0.0890798846181036	0.052717948083183	0.032200809561849	0.0287923996136908	0.0406399124900436	0.0639424418597976	0.0942699523242012	0.127605155765716	0.160920475047641	0.19232060725851	0.220899692006997
20	0.135476888052947	0.144435123072272	0.151522608062905	0.153472600729538	0.14725008228137	0.131390693339058	0.107094948150822	0.0781950878397317	0.0498103544315133	0.0265105137447875	0.011042895249081	0.00404095321139935	0.00444686597598313	0.0101807032993995	0.0187469298896392	0.0276828297740709	0.034879564628842	0.0388413250785679	0.0389235479789524	0.0355306395885821	0.0301810563493006	0.0253124216128309	0.0237671046718531	0.0280756801901547	0.0398188341622739	0.059329499031829	0.0857862740012438	0.117530276847853	0.152376817845688	0.187783507757592	0.220870944683813	0.248397158306318	0.266847754147781	0.272812727003446	0.263739224947491	0.238936778494227	0.200426193471195	0.153085819615902	0.103789096445064	0.0597742993997952	0.0269285070447387	0.00865921553580711	0.0056424210327332	0.016311394603406	0.0377267283087315	0.0664686817153823	0.0993207273594567	0.133664289084226	0.167615293337471
21	0.0793602596046986	0.0794246930210862	0.078500907135501	0.0751820446023356	0.0682265186099111	0.0571814298299662	0.0429826996455911	0.0280448514175763	0.0155552443595373	0.00830647098504138	0.00778635163641299	0.0139532093086926	0.0255701252841015	0.0407312179057716	0.0573192434445655	0.0733201565362923	0.0870275823888149	0.0971930586533675	0.103156558740771	0.104954594373444	0.103366893836811	0.0998456219706032	0.0962927561806447	0.0947127216906055	0.0968344093568422	0.103817173887178	0.116108256007722	0.133438854454983	0.154889664251875	0.178953332748294	0.203561216715286	0.226099840827658	0.243497194088956	0.252490025481137	0.250160124172211	0.234717818572176	0.206323931748299	0.167577639809881	0.123318837326835	0.0796724924701774	0.0426511787708073	0.0168538572183379	0.00470693063281151	0.00639160995316229	0.0203099682173587	0.0438036683001326	0.0738594571305027	0.107640351486082	0.14279383389028
22	0.0648461580948576	0.0630187784586906	0.0612798840456544	0.0591094560043133	0.0561370249639229	0.0523983719780508	0.0485756535394591	0.0460254949820174	0.0464462459035713	0.0512826762838262	0.0612000623445484	0.0759039317795131	0.094305052443199	0.114838468200213	0.135762202988783	0.155370953425696	0.17214046514077	0.184841482006387	0.19264984965853	0.195253953130573	0.192935463355051	0.186584871954351	0.17761925820278	0.167798393313698	0.158973954111731	0.152831900917003	0.150683089884234	0.153325993001869	0.160969296476827	0.173182774827696	0.188851675823482	0.206140117668861	0.222512389480755	0.234899696789958	0.240104457847	0.235469497793821	0.219694397255975	0.193513265374721	0.159885655382508	0.123501789084671	0.0897194229047407	0.0633296286978718	0.0476021315312808	0.0438775634930855	0.0517062393669975	0.0693430041097011	0.0943573379498261	0.12417319707787	0.156446370023225
23	0.0754367556150575	0.0744749759391995	0.0747790441082486	0.0762466674820146	0.0788652590742063	0.0827861708375954	0.0883765571892916	0.0961922887480065	0.10683135920472	0.12069941495847	0.137795867146159	0.157625904682299	0.179256661982589	0.20145491123598	0.222833740235839	0.241975200234839	0.257534286580602	0.268343594765278	0.273531021299688	0.272645507298787	0.265767299490313	0.253568006468176	0.237289236881849	0.218628693164474	0.199551409149267	0.18206624444486	0.168011177236333	0.158874530132109	0.155654293799509	0.158739605677055	0.167798383459536	0.181676531777306	0.198352018370776	0.21502572366313	0.228441348962412	0.235474350899585	0.233903442846539	0.223126462510328	0.20451288925951	0.181187477881716	0.157284866224867	0.136953396252695	0.123468150773847	0.118711466242858	0.12308804979447	0.135779411244274	0.155169966544395	0.179288833054001	0.206167204050543
24	0.100479225166201	0.100631033550214	0.103077288081281	0.107880710965058	0.115126855326531	0.124913565710702	0.137318424559084	0.152343135893546	0.169845577230447	0.189483021635366	0.21069037124156	0.232699542991576	0.254584347021809	0.275309097324461	0.293771428783891	0.308846247129726	0.319445643758652	0.324606431946783	0.323606087965444	0.31609350223016	0.302207567781559	0.282649919534225	0.258683311055269	0.232044916499181	0.204787710826438	0.179081508037076	0.157008929284552	0.14037986820292	0.130569298729311	0.12836968036106	0.133850430621942	0.146236249855658	0.163848153698698	0.184179851253575	0.204181928396685	0.22077337032804	0.231496313442798	0.235122537571336	0.231984591605304	0.223886904993905	0.213619666593669	0.204254643290352	0.198462821321497	0.198043938504942	0.203746528687744	0.215348902510034	0.231907438660469	0.252065640242055	0.274340141286851
25	0.135519497675269	0.135940050222942	0.139494999710947	0.146275016595053	0.156321751154965	0.169582747999369	0.185849715668222	0.204700018217676	0.225470031104682	0.247283005333061	0.26912880251165	0.289962895933029	0.308782667958404	0.324659357223273	0.336736065402711	0.344221664209028	0.346409128736468	0.342732298016866	0.332857411808689	0.316790670830772	0.294973250161064	0.268333208586997	0.23827156056859	0.206576164890333	0.175276091768258	0.146462405741022	0.122103144600964	0.103871517374665	0.0929939088190452	0.090116998415328	0.0951971187126151	0.107429783218451	0.125255772329756	0.146488747515584	0.168593338716549	0.189096140886235	0.20604858122479	0.218413034409143	0.22624595652894	0.230613187813682	0.233265883330021	0.236184623420027	0.241129442852503	0.249309902329337	0.261232476540918	0.276721344885831	0.295065104105873	0.315224588038776	0.336042634410808
26	0.178894572473158	0.17810680937365	0.181076535286374	0.187873241470402	0.198433376496484	0.21250766209995	0.229599565730446	0.248922137671531	0.269405656936689	0.289775875693329	0.308691397958021	0.324896178692815	0.3373345290338	0.345199892955573	0.347926555221554	0.345158419017036	0.336729564125622	0.322674762391403	0.303267826507009	0.279070583778711	0.25096865195952	0.220172191164162	0.188168934736601	0.156629836530863	0.127279862651703	0.101753304578724	0.0814526958794415	0.0674249949313227	0.0602627319415477	0.0600356269795302	0.0662612008631064	0.0779285543162866	0.0935919952550929	0.111544193096562	0.130059152084314	0.147667838382901	0.163405606657059	0.176964761614874	0.188705217304616	0.199516140806701	0.210565724378336	0.22300692360753	0.237713606210113	0.255104730667986	0.275083233653159	0.297083596950276	0.320197752374807	0.343338122630382	0.365398783540125
27	0.22695529540963	0.222894853970345	0.222876801022024	0.226985753669997	0.23508379523973	0.246764825671965	0.261309766264557	0.277669409375308	0.294504471320157	0.310298374515678	0.323528664959512	0.332852928618715	0.337255507990117	0.336120533143332	0.329231413565817	0.3167239682958	0.29902661786347	0.276809854708417	0.250950302825234	0.222501897695963	0.192661911491897	0.162721863279662	0.133999773427096	0.107757352507186	0.0851108654919924	0.0669463122580644	0.0538486211641935	0.046052375857855	0.0434199329732804	0.0454523874416408	0.0513388674108691	0.0600479851533209	0.0704597374912485	0.0815261047267458	0.0924362744659375	0.102752840815153	0.112484274715782	0.122069664375246	0.132272366826454	0.144003107737719	0.15811171173931	0.17519371328416	0.195451996946413	0.218637498436941	0.24407280071138	0.270744346415692	0.297437333972022	0.322883819688381	0.345898178042237
28	0.269792385972124	0.259986434458445	0.254077084164742	0.252258741968842	0.254440046575064	0.260207854631515	0.268803125544285	0.279129165189638	0.289814261443966	0.29933897564606	0.306214594424142	0.309174615968008	0.307331055910978	0.300259525276234	0.288004217470694	0.271019777091124	0.250079075220097	0.226173028771312	0.200417873236424	0.17397471349148	0.147979983507765	0.123483902490404	0.101395318263386	0.0824334678772024	0.0670888956747929	0.0555966829937317	0.0479254820595689	0.0437859417577278	0.0426619886294483	0.0438676082677398	0.0466294403384047	0.0501909908570633	0.0539277623910066	0.0574556597292189	0.0607104482392245	0.0639768481255001	0.0678536454238994	0.0731548481349502	0.0807625012667958	0.0914591490421757	0.105772987221831	0.123865121485129	0.145477714753365	0.169947850568396	0.196278751196576	0.223250685288347	0.249549909700104	0.273895052273112	0.295145011396846
29	0.289112951018222	0.271681223446797	0.257819590076639	0.247899629806019	0.242001319090024	0.239883336176319	0.240971717111679	0.244378713538892	0.248964713214685	0.253448748214354	0.256557791238911	0.257188048395452	0.254542407727349	0.248213428999912	0.238198634004228	0.224855153891318	0.208814494422449	0.19088139951954	0.171935844930682	0.152849105234415	0.134417726683834	0.117314881552995	0.102056881572753	0.0889826968448067	0.0782452581575221	0.0698144867684023	0.0634929987658634	0.0589459468798784	0.0557461323500982	0.0534339791222197	0.0515890326596549	0.049905622326666	0.048261210518919	0.0467633795982668	0.0457621183166251	0.0458190178862305	0.0476335615836634	0.0519366076140987	0.0593692874885955	0.0703692396812787	0.0850843532628097	0.103327870705858	0.124579946599502	0.148032053814708	0.172663939269939	0.19733920283144	0.220905102280557	0.242284251020584	0.260549462460473
30	0.265097477884376	0.241546290755434	0.221632676504891	0.205817748288119	0.194309906836791	0.187045860158681	0.183685698714314	0.183627122573004	0.186045523544927	0.18996407116896	0.194350639465432	0.198228718145059	0.200782080407593	0.201432289440454	0.199875122016948	0.196073477792366	0.190215089932071	0.182649375594485	0.173818184549991	0.164191741603057	0.154216306852034	0.144275963428162	0.134668340925307	0.125592964800215	0.117150822146813	0.109354095165831	0.102145349432781	0.0954254067828535	0.0890884527253107	0.0830615842192675	0.0773442197172936	0.0720411070571399	0.0673818514292817	0.0637207001169171	0.061513108393022	0.0612699855383087	0.0634953536209331	0.0686169772306407	0.0769211669336753	0.0885020416397032	0.103232542502662	0.12076044479263	0.140528586165404	0.161815290981323	0.183788887317054	0.205569327274442	0.22629008085819	0.245154435306329	0.261481811702437
31	0.197771927404486	0.174865137400584	0.155915679613837	0.141253969401312	0.131031062002489	0.125213721297114	0.123582389849722	0.12573459490754	0.131098557746862	0.138961976935767	0.148518386589086	0.158928588451463	0.169389195932988	0.179196751680504	0.187796000502242	0.194804799743329	0.200014129448943	0.203367288798058	0.204925801326692	0.204830290207846	0.203263264699609	0.20041848985366	0.196479350243543	0.191606879256671	0.185937000959462	0.179585858441215	0.172661637163689	0.165280836557752	0.157586419924138	0.149764752973544	0.14205793057107	0.134768259218321	0.128252521418254	0.122905213498072	0.119131959213352	0.117316261715773	0.11778411421561	0.120771369548647	0.126398130152505	0.134653049517766	0.145388790827503	0.158328390169002	0.173081167741798	0.189166169156879	0.206040815064421	0.223132366169108	0.239869876920111	0.255714473010218	0.270186043972732
32	0.11560188027988	0.100720409464035	0.0895246302922579	0.0821759787862038	0.0787462911520966	0.0792138846224924	0.0834558697558034	0.0912389624365981	0.102212729739788	0.115910009619876	0.131758676677226	0.149106795677076	0.167259903353394	0.185525688876375	0.203258974198215	0.219899569757429	0.234997417309631	0.24822266942851	0.259361778569423	0.268303210634722	0.275017548604092	0.279536596326153	0.281935076375462	0.282317148775006	0.280808637972049	0.277554736453136	0.272722105262757	0.266503700515338	0.259124307193569	0.250844673357343	0.241962346599675	0.232807841713495	0.223735575728104	0.215109969670256	0.207288039063797	0.200600463363403	0.195333382301521	0.191712975600611	0.189894331548929	0.189955377424567	0.19189592580628	0.195641332369988	0.201049927860593	0.207923266422367	0.216018262187937	0.225060390435249	0.234757247447138	0.244811860711321	0.25493521212086
33	0.0520160445590151	0.0475706697421553	0.0459806231625118	0.047369332841959	0.051826247223866	0.0593978436167978	0.0700744804879786	0.0837746708077676	0.100329376951649	0.119469713774299	0.140821676826171	0.163910901275761	0.188178911069309	0.213010074370738	0.237766116739381	0.261823296007645	0.284606804185074	0.305617801403047	0.324450375299592	0.340797995558264	0.354451008961938	0.365287940550443	0.373263711607529	0.378397510015444	0.380762241074864	0.380476536776692	0.37769942541443	0.372627088970156	0.365490719027342	0.356554332602204	0.346111506938623	0.334480292598593	0.321995999147763	0.309002029345837	0.295839369726852	0.282835642828483	0.27029473623619	0.258487938533634	0.247647269634277	0.237961361111743	0.22957389839658	0.222584346487024	0.217050484397551	0.212992183061872	0.210395866187336	0.209219169759158	0.209395435786045	0.210837814389916	0.213442885942403
34	0.0248168631558268	0.0285610398894876	0.0343684262872481	0.0423854603282066	0.0527438603737847	0.0655500658934604	0.0808717237770803	0.0987220439455565	0.119043489135606	0.14169288895251	0.166430505836287	0.192915626900802	0.220710744309722	0.249295278111555	0.278088244957889	0.306477634294478	0.333852969190078	0.359636983743519	0.383312700364587	0.404443305479707	0.422683740521721	0.437784410031296	0.449588509346138	0.458025021160718	0.463099441381757	0.464883916417895	0.463507899994033	0.459149843847083	0.452029947266327	0.442403670140153	0.430555577150893	0.416793104851549	0.401439983876971	0.384829250133686	0.367295985668235	0.349170094700162	0.330769511229327	0.312394239391112	0.294321553386857	0.276802552544019	0.260060109228485	0.244288093898189	0.229651637920128	0.216288117123267	0.204308513866215	0.193798840687773	0.184821376374906	0.17741556381288	0.171598534531338
35	0.0331700315903388	0.0411445534825868	0.0506994398985228	0.0619829201145602	0.0751337796575076	0.0902722874610552	0.10748919075362	0.126833152298186	0.148297383912597	0.171806644706896	0.197206144765917	0.22425411811851	0.252619787963766	0.281888057344424	0.311571508929635	0.341129283254773	0.369991324270542	0.397585589633791	0.423365351592397	0.44683378581123	0.467563629478165	0.485210615364279	0.499520409118287	0.510329657798326	0.517562342520098	0.521222868007981	0.521387261208653	0.518193590095495	0.511832366245258	0.502537356875938	0.490576966439366	0.476246181549301	0.459859003755615	0.441741300987374	0.422224059868499	0.401637086512011	0.38030325737851	0.358533448055453	0.336622260330352	0.314844629843922	0.293453337707883	0.272677382885608	0.252721111095	0.233763951283518	0.215960589134378	0.199441410866029	0.184313077834637	0.170659137752374	0.158540633878948
36	0.0637012468536693	0.0724155992744473	0.0824808542137178	0.0940184722706821	0.107143058222922	0.121955703545867	0.138536068487556	0.156933356624745	0.177156537982001	0.19916441548171	0.222856374806874	0.248064864120273	0.274550759430172	0.30200272439036	0.330041427068295	0.358229024338822	0.386083712178511	0.413098465046232	0.438762482361537	0.462583457663048	0.484108679014491	0.502943179833562	0.518763632047906	0.531327294171739	0.540475959723017	0.546135378478494	0.548310972175579	0.547080819489365	0.542586869882967	0.535025216071711	0.524636070209908	0.511693899965812	0.496498020512206	0.479363821805547	0.460614737121362	0.440575019103573	0.419563370334556	0.39788746416195	0.375839379232951	0.353691953401428	0.331696039079573	0.310078615375151	0.289041686590932	0.268761875930903	0.249390610490563	0.231054790008493	0.213857836801712	0.197881035659775	0.18318508714801
37	0.100774976799688	0.108003659049952	0.116482001566256	0.126295225553441	0.137523244907128	0.150236240081198	0.16448936792098	0.180316667302065	0.197724323286683	0.216683580740867	0.237123743194703	0.258925837527689	0.281917644966169	0.305870862817618	0.330501137073691	0.355471568019858	0.38040003017509	0.40487027980323	0.428446391564214	0.45068963794166	0.471176578764668	0.489516932813546	0.505369800943448	0.518457002229017	0.528572632472077	0.535588389659261	0.539454654685176	0.540197698235598	0.537913660146222	0.532760098834349	0.524945944368333	0.514720635263851	0.502363108795086	0.488171178262287	0.472451691998238	0.455511742892064	0.43765109092407	0.419155876005133	0.400293632416897	0.38130956622553	0.362424020083387	0.343831023312674	0.325697807197597	0.308165154553387	0.291348447644007	0.275339278166932	0.260207486091533	0.246003499486989	0.232760854196253
38	0.133824681660491	0.138515247258428	0.144402462844531	0.151538185828595	0.159969039782713	0.169733673617455	0.180859388812373	0.193358167351889	0.207222188408607	0.222418993062898	0.238886541485779	0.256528500349893	0.275210189476508	0.294755690747202	0.314946660068997	0.335523364246813	0.356188371395592	0.376613146776706	0.396447550355318	0.415331920334012	0.432911098457246	0.448849460446376	0.462845813152181	0.474646952728919	0.48405876638497	0.490953995454962	0.495276122378041	0.497039241421599	0.496324159231455	0.493271291217029	0.488071136849971	0.480953217832125	0.47217435582207	0.462007074177784	0.450728761311038	0.43861206198976	0.425916792351434	0.412883522007687	0.399728842143843	0.386642245103856	0.37378447706437	0.361287186711972	0.349253673810333	0.337760536587453	0.326860021064838	0.316582884917777	0.306941600507267	0.297933734808013	0.289545357500335
39	0.158638107721505	0.160615307148101	0.163750647059829	0.168069441626858	0.173590566397945	0.180324858070191	0.18827304513429	0.197423242670979	0.207748081755517	0.219201590098862	0.231715995264848	0.245198682503715	0.259529600622171	0.274559462856966	0.290109123802808	0.305970514253451	0.321909469415726	0.337670681543406	0.352984841987386	0.367577817505562	0.381181452623526	0.393545338285372	0.404448680068833	0.413711280200296	0.421202649417058	0.426848400048349	0.430633327353747	0.432600924312361	0.432849441233423	0.431524937379203	0.428812028278908	0.424923179872446	0.420087432525743	0.41453936857627	0.408508994638629	0.40221302810633	0.395847887633585	0.389584514125329	0.383565006818328	0.37790095438109	0.372673272608228	0.367933322839869	0.36370507131346	0.359988051754219	0.356760905217814	0.353985287766822	0.351609955011309	0.349574851445636	0.347815051600143
40	0.175206110677645	0.174938919960849	0.175791606335603	0.177770025349796	0.180872020304658	0.185086566715102	0.190392600500098	0.196757571201367	0.204135792042934	0.212466693181289	0.221673122241321	0.231659874944137	0.242312674261321	0.253497843041455	0.265062924621628	0.276838489708216	0.288641317406575	0.300279048003762	0.311556274623298	0.322281877704006	0.332277227234922	0.341384708296121	0.349475896464676	0.356458650997211	0.362282426983986	0.366941239188371	0.370473927238957	0.372961643400254	0.374522767657674	0.375305705526265	0.375480205112478	0.375227920453741	0.374732945501237	0.374172961227133	0.373711501929668	0.373491684292905	0.373631579996375	0.374221268886251	0.37532149596328	0.376963775186217	0.37915173412461	0.38186347026152	0.385054685455443	0.388662373263648	0.392608849293087	0.396805933851603	0.401159116803951	0.405571555768624	0.409947780469564
41	0.184513888655551	0.182839600780725	0.182234751266992	0.18269169781612	0.184193951910319	0.186715850418078	0.19022206431086	0.194666989541316	0.199994089321602	0.206135281427521	0.213010487303967	0.220527479321747	0.228582175208371	0.237059530247633	0.245835163660867	0.254777821322522	0.263752719782246	0.272625736502126	0.281268312536607	0.289562825934281	0.297408091206265	0.304724559923036	0.311458757795393	0.317586508566247	0.323114570808565	0.328080445554885	0.332550284567131	0.336615016278638	0.34038498066123	0.343983499707948	0.347539889128969	0.351182432702608	0.355031798356706	0.359195288169456	0.363762201453446	0.368800469617079	0.374354609143427	0.380444945295822	0.38706798914571	0.394197804707116	0.401788178649165	0.409775397870589	0.418081445389745	0.426617438232367	0.435287148902886	0.443990472238918	0.452626720506186	0.461097650694086	0.469310148732699
42	0.185919778695911	0.183641108952912	0.182359964915124	0.182060194672916	0.182717338673879	0.184298711306818	0.186763439371211	0.1900624953776	0.194138778888941	0.198927312261532	0.20435562673968	0.210344419103065	0.21680855589965	0.223658489641989	0.230802127516079	0.23814715741556	0.245603789320131	0.253087815180976	0.260523832991229	0.267848428276992	0.275013067900767	0.281986445748231	0.288756034393304	0.295328643951689	0.301729866322824	0.308002381447147	0.314203209061929	0.320400089550536	0.326667256580143	0.333080911854675	0.339714723756925	0.346635648424305	0.353900320665203	0.361552193120807	0.369619526179761	0.37811425817835	0.387031722654723	0.396351131084486	0.406036706923536	0.416039338991372	0.426298616901713	0.436745115425626	0.447302805389322	0.457891483380468	0.468429129138483	0.478834116589691	0.489027221112999	0.498933381223609	0.508483187138425
43	0.177436777448022	0.17497363365237	0.173415871097895	0.172743568538505	0.172930126194166	0.173942630891333	0.175742235381452	0.178284574462043	0.181520247545692	0.185395401772128	0.189852450745305	0.194830960613398	0.200268726737896	0.206103050178681	0.212272203765798	0.218717053536197	0.225382774658008	0.232220574535056	0.239189313310731	0.246256897602582	0.253401320830054	0.260611235638392	0.267885971412157	0.27523495096739	0.282676510934168	0.290236183820627	0.297944549091489	0.305834799040295	0.31394018777028	0.322291535865025	0.330914949920033	0.339829888206961	0.349047666277128	0.358570454849689	0.368390782058101	0.378491517092974	0.388846285012738	0.399420244002039	0.410171146375414	0.421050602005741	0.432005465992435	0.442979279549561	0.453913702700119	0.46474988809791	0.475429756177466	0.485897142183773	0.496098795048884	0.505985216354665	0.515511334681468
44	0.158716016605435	0.156075676524279	0.154237417622601	0.153181670757941	0.152884128476173	0.153316249935905	0.15444578762706	0.156237343126059	0.158652961170802	0.161652771499296	0.16519568585592	0.169240153143121	0.173744968903373	0.178670126459082	0.183977686768434	0.189632633403446	0.195603669398549	0.201863905654817	0.208391387728971	0.215169410522067	0.222186579349039	0.229436590988693	0.236917728444871	0.244632086196568	0.252584565894987	0.260781702765886	0.269230397695276	0.277936637227047	0.286904282740471	0.296134001396077	0.305622396599437	0.315361376996256	0.32533778288806	0.335533269767738	0.345924432228293	0.356483138927496	0.367177041032639	0.377970212472181	0.388823879816062	0.39969720189596	0.410548063499214	0.421333852822496	0.432012198184051	0.442541645259716	0.452882261483948	0.462996159038717	0.47284793194667	0.482405006174695	0.491637904374413
45	0.133077859184784	0.130100203050622	0.127820724023443	0.126222860264634	0.125287005382309	0.124991041903972	0.125310882581663	0.126221015883482	0.127695051999288	0.129706264738403	0.132228122858034	0.135234801788249	0.13870166370055	0.142605690820968	0.146925854341234	0.151643399817636	0.156742030131688	0.162207969366497	0.168029895549674	0.174198737034689	0.180707335880525	0.187549991138496	0.19472190440016	0.202218558133731	0.210035063162836	0.218165514330492	0.226602392581473	0.235336047517594	0.244354287518602	0.253642095697983	0.2631814803621	0.272951459324442	0.282928169278303	0.29308508505681	0.303393329301925	0.31382205082763	0.324338849575226	0.334910227156063	0.345502044134132	0.356079967999532	0.36660989885944	0.377058362940005	0.387392866849566	0.397582208079106	0.407596739352673	0.417408586180131	0.426991818330464	0.436322576977708	0.445379160022903
46	0.106986266914844	0.103586680753702	0.100790047221148	0.098583865738268	0.0969538359013181	0.0958843488239076	0.0953589675569602	0.0953608872402358	0.0958733654030025	0.096880112461396	0.0983656321133601	0.100315501215877	0.102716579078673	0.105557137155277	0.108826902043952	0.112517007627734	0.116619856057536	0.121128891934179	0.126038299136193	0.131342634800086	0.137036419441875	0.143113705568651	0.14956764891386	0.156390106359655	0.163571282630743	0.171099444146232	0.178960713402398	0.18713895148132	0.19561573034811	0.204370391089369	0.213380179622941	0.222620447978247	0.232064907134759	0.241685916577056	0.251454796014566	0.261342145878244	0.271318164967771	0.281352955711726	0.291416809686155	0.301480468132593	0.311515354100776	0.321493774442691	0.331389091176679	0.341175862729215	0.350829956276275	0.360328632886169	0.369650607456364	0.378776085581799	0.387686779531029
47	0.0883088537809773	0.0845505647673462	0.0813129346952864	0.0785874000470116	0.0763643857974999	0.0746337136332825	0.07338498374474	0.0726079198709922	0.0722926677595624	0.0724300379734366	0.0730116851412178	0.0740302173937842	0.0754792319197335	0.0773532753014535	0.0796477304891716	0.0823586357745274	0.085482444702577	0.0890157392168719	0.0929549111452729	0.0972958291000912	0.102033508743541	0.107161804020606	0.112673135379175	0.118558268312092	0.124806152020444	0.131403823952179	0.138336381795144	0.145587020567271	0.1531371290599	0.160966437274021	0.169053204758401	0.177374438924068	0.185906132393684	0.194623509105736	0.203501270055525	0.212513831032317	0.221635546332211	0.230840914044255	0.240104760013293	0.249402398903784	0.258709771884939	0.268003561317411	0.277261283454927	0.286461360603925	0.295583174441735	0.304607102313118	0.313514538339227	0.322287901112653	0.330910629642679
48	0.0849839530778575	0.0810207730232753	0.0775046390491626	0.0744301706852345	0.0717914283930808	0.069582227282863	0.0677964165155385	0.0664281162208316	0.0654719049525923	0.0649229522174638	0.064777092454588	0.0650308389877859	0.0656813388542258	0.0667262719319031	0.0681637003023735	0.0699918761282537	0.0722090183191959	0.0748130697368653	0.0778014475114986	0.0811707991233249	0.0849167762198275	0.0890338367435967	0.0935150839512466	0.0983521484810979	0.103535116978997	0.109052508130047	0.114891294466982	0.121036966196609	0.127473631619041	0.134184147570869	0.141150272710319	0.148352836341814	0.155771915776938	0.163387015855635	0.171177245104539	0.179121483990693	0.187198541751577	0.195387299275864	0.203666836421072	0.212016542950319	0.220416212932612	0.228846122975134	0.237287095047375	0.245720544928209	0.254128517474906	0.262493709995754	0.270799485023985	0.279029873757033	0.287169571356978
49	0.105514471713922	0.101568041163964	0.0979948647580823	0.0947917537418157	0.0919552381197258	0.0894817964560621	0.0873680512796763	0.0856109249656256	0.0842077523406476	0.0831563478074374	0.0824550264588526	0.0821025803965599	0.0820982132028995	0.0824414371526144	0.0831319392007898	0.0841694229568026	0.0855534346758114	0.0872831817148478	0.0893573518831573	0.0917739416709082	0.0945301005035772	0.0976219970067733	0.101044711865878	0.104792160328021	0.108857045825616	0.113230844700051	0.117903820655832	0.122865066444358	0.12810256940361	0.133603296882969	0.139353297256742	0.145337812153393	0.151541395664514	0.15794803660462	0.164541280323522	0.171304347081679	0.178220244544442	0.185271872498554	0.192442118416089	0.199713942967352	0.207070455002223	0.214494975872629	0.221971093255594	0.229482704859389	0.237014052559662	0.244549747625204	0.252074787761877	0.259574566736284	0.267034877345681
50	0.149939553552972	0.146178269308829	0.142750189925418	0.1396533417226	0.136885537529652	0.134444546301499	0.132328232005021	0.130534658993005	0.129062162314127	0.127909382681818	0.127075267096437	0.126559037333167	0.126360129620152	0.12647810978703	0.126912568918311	0.127663005063704	0.128728696815846	0.130108574557547	0.131801094914338	0.133804123448148	0.136114829932439	0.138729599706694	0.141643963673633	0.144852548532898	0.148349047894432	0.152126214031429	0.156175869255359	0.160488935251854	0.165055478222391	0.16986476733748	0.174905343817576	0.180165097905063	0.185631351055674	0.191290940838342	0.19713030626505	0.203135571553573	0.209292626634705	0.215587203032982	0.222004944060872	0.22853146855903	0.23515242768134	0.241853554457709	0.248620706067589	0.255439898922534	0.262297336788164	0.26917943227727	0.276072822119785	0.282964376665759	0.289841204108201
51	0.219304174226519	0.216101277424001	0.213205203745924	0.210613518300362	0.208323547590678	0.20633251513009	0.204637652177217	0.203236282149965	0.202125878218011	0.201304094495889	0.200768772127057	0.200517922333052	0.200549689172955	0.200862295293097	0.20145397432785	0.202322893829296	0.203467072654616	0.20488429663157	0.206572036068836	0.208527368300265	0.210746907976953	0.213226747278059	0.215962407631753	0.218948803951736	0.222180221830239	0.225650307608671	0.229352070790717	0.233277897882342	0.237419576445991	0.24176832794393	0.246314847815382	0.251049351177116	0.255961622548247	0.26104106806606	0.266276768768988	0.271657533663681	0.277171951454329	0.282808439984317	0.288555292614286	0.294400720930118	0.300332893333949	0.306339969217381	0.312410128546328	0.318531596800254	0.324692665304784	0.330881707076398	0.3370871883623	0.343297676109138	0.34950184163281
52	0.329098213742198	0.327120793999503	0.325403831079733	0.323941993713222	0.322729737125732	0.321761431627691	0.321031472754627	0.320534371913785	0.320264827121297	0.32021777401204	0.320388417853385	0.320772247779209	0.321365034869779	0.322162816027227	0.323161865830157	0.324358658692604	0.325749823704431	0.327332094497824	0.329102256376588	0.331057092772634	0.333193332870362	0.335507601978544	0.337996375944793	0.340655940613613	0.343482357037476	0.346471432872425	0.349618700133914	0.352919399261667	0.356368469248712	0.359960543431595	0.363689950416755	0.367550719530821	0.371536590127881	0.375641024061203	0.379857220626522	0.384178133304665	0.388596487668593	0.393104799869956	0.397695395179005	0.402360426115941	0.407091889778617	0.411881644038494	0.416721422342129	0.421602846917783	0.426517440245038	0.431456634699083	0.436411780330218	0.441374150783236	0.446334947400858
53	0.472095594907068	0.471684759058772	0.471463586351101	0.471423259553217	0.471554933310073	0.471849859512454	0.472299497390095	0.472895607443172	0.473630328780555	0.474496239858766	0.475486403003404	0.47659439343695	0.477814313827153	0.479140795604842	0.480568988477416	0.482094539684697	0.483713564609585	0.485422610371012	0.487218613996106	0.489098856698691	0.491060915688889	0.493102614811054	0.495221975161508	0.497417166680551	0.499686461551242	0.502028190076078	0.504440699546717	0.506922316475218	0.509471312420771	0.512085873525704	0.514764073769996	0.517503851865005	0.520302991634729	0.523159105675902	0.526069622045843	0.52903177369774	0.53204259036576	0.535098892595372	0.538197287616134	0.541334166763383	0.544505704170403	0.547707856472488	0.550936363287711	0.55418674826516	0.557454320519137	0.560734176296594	0.564021200754416	0.567310069752675	0.570595251599223
[truncated: 70 more columns]
