# Supplementary material for: Reconstructing spruce budworm outbreak severity: a comparison of paleoecological and tree-ring signals
Source: PLoS One. 2025 Aug 12;20(8):e0329406. doi: 10.1371/journal.pone.0329406 (PMC12342301; doi:10.1371/journal.pone.0329406)
Supplement: S9 Dataset — (ZIP) [file pone.0329406.s009.zip › Buire wavelet data/Coherence_Lepidopteran_scales_Percent_defoliation/coherence_wavelet_significance.txt]

V1	V2	V3	V4	V5	V6	V7	V8	V9	V10	V11	V12	V13	V14	V15	V16	V17	V18	V19	V20	V21	V22	V23	V24	V25	V26	V27	V28	V29	V30	V31	V32	V33	V34	V35	V36	V37	V38	V39	V40	V41	V42	V43	V44	V45	V46	V47	V48	V49	V50
1	0.9692368810208	0.956719173230317	0.93612517692048	0.909360756096884	0.873222035447815	0.838693539263802	0.810614375880328	0.82235934740568	0.82401172790644	0.837596715061055	0.844800340562947	0.856840317257461	0.857720149762823	0.862363799557503	0.864969585450658	0.860024610988146	0.864400106670379	0.857151514743043	0.846643728384237	0.843204321412528	0.848483186567626	0.84560411132991	0.862102701394626	0.871939251130107	0.87571642325887	0.861316603276829	0.855274195416003	0.849748427922638	0.84526654642066	0.843121819439668	0.858057623841138	0.867079480067454	0.870017231064844	0.864963925012779	0.862503036525311	0.865377297146891	0.865472251255939	0.859741469447577	0.854979186627601	0.855762348080594	0.851120962879591	0.862636671748033	0.858835854329116	0.859211985580697	0.852878834819884	0.859293645910925	0.848150786090826	0.858721784475817	0.866330318661797
2	0.958143790633763	0.944474350649545	0.919724476714863	0.891888787312361	0.849438678382053	0.804683180399643	0.781967783884456	0.78539886782166	0.792101213265327	0.806787106622219	0.819590759523402	0.831661402432055	0.830488639594668	0.828368117475031	0.826334259972925	0.833152076340802	0.83158426437233	0.830005056684942	0.823543390488573	0.82236747015191	0.823228613344844	0.813814311211204	0.839460787971085	0.841199867998982	0.84319852555448	0.835691419738198	0.828996681592665	0.815040163939945	0.812529779629822	0.817054159079935	0.824945905086861	0.841973952375842	0.839459504071853	0.840866581067514	0.831131431067088	0.839845418572159	0.832937120370278	0.830065383295833	0.826375982903171	0.824184154546118	0.817949062980551	0.824792273386931	0.832184567132858	0.838987369590013	0.82209992635528	0.816129796332626	0.811063603728791	0.831716591544578	0.838866794464797
3	0.948927972648723	0.926608726609109	0.903141998648004	0.872975164271219	0.822764964420575	0.769888703202507	0.744186950738	0.74403500723409	0.75573076356496	0.768104763710499	0.781203077672997	0.803894809988614	0.79227280996872	0.798046999074272	0.79525109588634	0.798362080753561	0.807411492362658	0.792274214154546	0.789929999031316	0.778839165322562	0.777264084175612	0.788772712674137	0.811118774109792	0.814995076548519	0.808411564806856	0.804065558231412	0.797710623233234	0.791709253843404	0.788544738012728	0.777226146552512	0.799919546790013	0.810888167440062	0.818336671543656	0.804222766851389	0.803869972654548	0.798197834856414	0.801149464898267	0.796412307663568	0.796911303411947	0.789757760751061	0.793088745939391	0.792728452913059	0.800477904995626	0.800192628797266	0.791044733608832	0.78047774025756	0.78267486486638	0.801061319212558	0.803256761632678
4	0.936275082698834	0.914657412494989	0.889640885846032	0.848057768799342	0.794345542426909	0.747871100799085	0.723340853998592	0.715827043699951	0.727118194220158	0.732985122890522	0.749361639943294	0.76715282303718	0.757718255942069	0.762709441720046	0.7640878152195	0.769207598282011	0.778402067779114	0.767075317908846	0.760108966464614	0.746333106501221	0.744116009693406	0.764299949341101	0.776504004047244	0.786218996120726	0.777580167750971	0.774027393117313	0.758572749906314	0.761701103605268	0.752799823846583	0.756923842567296	0.772109492014132	0.779945669198226	0.783878235240451	0.773815371202904	0.781497614761888	0.758214989098581	0.760357756837068	0.769263892525844	0.775651250478136	0.758219114316279	0.761456496926591	0.75708964005977	0.766770604863704	0.761875262475476	0.755102028427625	0.747822580676111	0.753726762437466	0.759780295708189	0.773096395940573
5	0.925051344291125	0.905489247356243	0.866253180598428	0.824936208466382	0.772899849480434	0.732716993388019	0.705950947027955	0.694442897402718	0.692136736272659	0.710618897371917	0.726088458909459	0.729740929299139	0.729102129051899	0.730176917939122	0.752219600486187	0.738687717903098	0.744774123048632	0.748341685329254	0.724674700308428	0.721454469021518	0.71411815232649	0.734592606776968	0.743485130658319	0.756854352731461	0.750029943109627	0.759125890790539	0.74152905544266	0.736957582517878	0.735915879721989	0.731629631879226	0.743123977592211	0.761893564121306	0.760770089453478	0.74470368234669	0.750378972478229	0.744991542691232	0.728766313229291	0.740611167339827	0.756533986031568	0.737708065954622	0.724599130693317	0.737913544898637	0.73657593649779	0.736071683229077	0.721039976431013	0.728524558458604	0.719653847086081	0.726251132998959	0.743801080688857
6	0.915343907937943	0.89652989091121	0.857321298947705	0.822043110439352	0.768861464550734	0.720481667732688	0.696030803522334	0.676350719028274	0.686982155804824	0.697170339038495	0.71345063287896	0.705605958855414	0.711092921080151	0.72198773034758	0.713199130281673	0.711135521805109	0.729019287964313	0.728527344396861	0.69847113676998	0.692265601604996	0.68655737318953	0.711465394947794	0.727589684216862	0.730380519984811	0.725148026526908	0.741812813811953	0.751536480155747	0.741001027750232	0.734105546083405	0.724893155927997	0.731888185713157	0.743313415079707	0.738511226142945	0.739047388840088	0.729846737950171	0.721061847390564	0.714003257812455	0.717685941437528	0.716531656965823	0.707286339053295	0.708228227880573	0.718575979889246	0.72072187029761	0.729797956799395	0.702666673543328	0.705866028505777	0.703544855591735	0.719702680150713	0.711457186028727
7	0.913957855202967	0.889656507259013	0.860246729491544	0.821985705844672	0.770645656461345	0.707194574612571	0.686679981480766	0.678350796324801	0.680764712964992	0.686455382996713	0.705359558226609	0.712693765406101	0.70283720925921	0.710712540357795	0.701554253398207	0.699337816709623	0.71287040733434	0.695647765530503	0.704965046439675	0.690930823509053	0.692289938085305	0.71520198014137	0.71068949742944	0.712740856488145	0.728476755952493	0.734891064549307	0.743151906866507	0.748294150631386	0.723346833178417	0.72086870621884	0.736885687619933	0.729557991194873	0.727389820591666	0.721406078702244	0.710149258638076	0.716465936179493	0.71064096417821	0.710266012379953	0.705935707566115	0.696898358414276	0.704898473518611	0.702905055689878	0.707346126871949	0.70306253534601	0.688515378056116	0.681648856743361	0.690927531661152	0.705844324068746	0.700453162189918
8	0.902765952090442	0.885159553930798	0.847982296081439	0.810758892577634	0.758200628474733	0.715004686308716	0.696066587597631	0.688521413849249	0.676495765331458	0.690371135053985	0.687033684212486	0.706221522157721	0.71035222543431	0.706952540630041	0.707530174763002	0.698107805255525	0.69864282531467	0.698823588033207	0.699848235629945	0.694763110710618	0.705374395928011	0.715211048221128	0.706574467064348	0.709567231177429	0.72560164832332	0.74040719519418	0.744216385249304	0.731834114932089	0.74140327931854	0.724173182392281	0.723777585594924	0.712468115933915	0.71096412300542	0.711905588620202	0.691600699016824	0.688701726658757	0.689841827090967	0.695041460689218	0.68654943181585	0.692950680658593	0.699177674003708	0.714684792575245	0.707799613310586	0.704117384562761	0.702286906505973	0.691254745916561	0.683257250522455	0.695646299006817	0.706722673252115
9	0.889012054420296	0.871353398564203	0.838854440229288	0.797856260527807	0.76205050639842	0.732191806432027	0.704921579085879	0.694374050888214	0.690652160608766	0.705410145673692	0.705088182132823	0.714856519328186	0.718585079852662	0.7192920748291	0.695262784149908	0.701155244523825	0.692849450155279	0.689961107901128	0.688644082040907	0.708323308853982	0.720084678131955	0.725904274803287	0.715268764935542	0.719028535224132	0.715921482478755	0.734846490935041	0.741499022494487	0.736573308111587	0.729439757251486	0.7168867245096	0.704285037028348	0.700778258323523	0.7019920661238	0.699639532043045	0.690094129509554	0.674593766521201	0.687807562483644	0.686073860740547	0.692708216381106	0.709023045330528	0.691461100861769	0.700978435115925	0.703647468055661	0.706546627465915	0.702864728863151	0.6980934945202	0.67998014837932	0.693494854639776	0.686998321882641
10	0.887024138468294	0.868323060075286	0.839131612310747	0.808224555590322	0.782745829271049	0.746343987097636	0.731633625811075	0.706550692589301	0.69631101027041	0.705273631582206	0.706651847993922	0.705872907343592	0.709316740714677	0.710166314656739	0.700418336295448	0.699004756397329	0.682124361524164	0.693590112157563	0.703800592393665	0.721942428002245	0.730743682028161	0.723675049119156	0.714736874807155	0.721466187957948	0.725731290840641	0.722555029495401	0.715223822002078	0.716195207948444	0.717820674071131	0.70285822455621	0.696515045138529	0.702618324202827	0.68788235937294	0.682570912287691	0.673088725206864	0.669839506239762	0.681268037895606	0.69864143793155	0.703198764654035	0.708779759346434	0.707988164992463	0.713390381774181	0.71500608005731	0.713282471815864	0.706556350016288	0.710958147040199	0.712365270328907	0.704028620494098	0.705675822377284
11	0.879356357454821	0.871149090583955	0.850673153023066	0.82925600469499	0.80768931079025	0.770999488890462	0.739321878140298	0.722350917827138	0.712412443266653	0.696858042210314	0.694803417927227	0.693639519624962	0.696105349212153	0.693812883476507	0.689158552435591	0.689600346232919	0.686294066755687	0.684004897631329	0.684076004460054	0.699588582560362	0.699170373128347	0.704866915213046	0.714092961423489	0.710952162575975	0.708925373769344	0.723670576765176	0.717473984157993	0.722727484783384	0.705481614541518	0.702244973216034	0.704170014053311	0.693760101460048	0.684338096699283	0.677043488533524	0.672265624141348	0.685078506877131	0.694842991764451	0.697573876723851	0.704385756888558	0.7008246767744	0.699750630013997	0.709057046121032	0.710528713161972	0.708258484810688	0.719283945391599	0.712386732783099	0.700433167663026	0.692725026299438	0.701916471623985
12	0.876386444433406	0.871779134326395	0.8538407052208	0.839731206621219	0.821708365824612	0.791937209857605	0.748630728337883	0.744180328345741	0.727682765568099	0.701551280358741	0.698179614066726	0.69187215682165	0.682112490986053	0.686175935840328	0.682175127730416	0.687762332256779	0.691074287275694	0.690657865823271	0.686182500867422	0.702185647149968	0.697036478619943	0.70867529537341	0.714267337856078	0.70519764491919	0.705064190976959	0.702986651731851	0.709449620499194	0.715495295460789	0.706866293735047	0.706767610037777	0.695335740493449	0.698861577333819	0.685219114880455	0.683291356627952	0.682618483547222	0.694025115641452	0.69027062363542	0.691656517405443	0.693446594648791	0.700163876601518	0.702691041856196	0.697904632314361	0.701257045719467	0.696746168984314	0.701296550868809	0.691313028544278	0.695038482380136	0.700512111061079	0.699821063297485
13	0.873443783249698	0.86647029578871	0.859628603825005	0.842298949906013	0.828182949520701	0.800434105397648	0.763594363352512	0.746421285622977	0.726472366914664	0.699669361507679	0.696721984175826	0.69281498638344	0.692456070087652	0.686624678797265	0.689035029256831	0.698778633208272	0.699270914498976	0.697332256797278	0.702394019849053	0.702710467900265	0.703444723924332	0.698522197069516	0.711739741800995	0.715592441323987	0.709490204899723	0.70895619551913	0.703375393898894	0.700035984498635	0.700750043279304	0.697836760493192	0.688135129874217	0.693916893275066	0.690210938735345	0.688106300422743	0.683777944404515	0.691585340924384	0.683213789675849	0.696048053101364	0.691665963338924	0.694363006276856	0.689865378279489	0.701868892508518	0.70022474318955	0.694267708851635	0.679799437597255	0.684508989837151	0.695968492739814	0.702454001602173	0.705917498055833
14	0.862762919260296	0.867728932916848	0.864558071323691	0.845443400462645	0.831901420480361	0.81105724501772	0.76847395764723	0.744380368526665	0.728131735118332	0.708735359327896	0.686787385573254	0.68953043316264	0.675327734677538	0.686073770143723	0.683145613136751	0.679403695682188	0.687685569291911	0.700050556432003	0.697806378896215	0.702632077078192	0.700506031500738	0.694430426487909	0.703471797681221	0.711422867186645	0.71351543117579	0.700483996923587	0.692285707968166	0.694313355137785	0.692615218870459	0.690239680091383	0.693945586338825	0.704678910430077	0.705443830217747	0.69870287160625	0.691463012668093	0.698286975689929	0.703685187597929	0.696806651478254	0.7007560965202	0.69418194032072	0.687198347007008	0.693391023811552	0.680353532732859	0.687125161069891	0.6780636566121	0.683359022255844	0.68883674850003	0.708060292925079	0.716706960400694
15	0.849809135762685	0.856243595565172	0.84986160808495	0.844151701316138	0.828529456202424	0.800040116819436	0.776106928141672	0.753287318579948	0.729926730004401	0.709035335972904	0.695805427471117	0.683303452535665	0.686191978260842	0.682194019687118	0.685574691842244	0.677402200527248	0.681062149924876	0.699073992469895	0.705172956137227	0.699690524792692	0.701132293985146	0.703118718525756	0.706009277660251	0.696744132604273	0.698961384370506	0.697412403975075	0.69823276841983	0.704864575859322	0.703135173148131	0.699152264299372	0.70429670918255	0.70176738841642	0.707866784439412	0.708762670405381	0.705828907553022	0.703032054789731	0.708047961846041	0.698484872396622	0.692009202894102	0.700722114090384	0.699147029022885	0.696016059707877	0.690027023616378	0.682200682646181	0.680076951029679	0.68382052234095	0.692015984895366	0.699671789755826	0.703394799396628
16	0.827940081846215	0.841674802344587	0.840242055788108	0.8367939545555	0.828644015964704	0.802640579358044	0.773026626037118	0.751288125063526	0.739947085990163	0.712446138092614	0.691490870650378	0.685788953165267	0.680156928035224	0.682482658090085	0.680242823632407	0.695202855183262	0.691240160517203	0.698606274816292	0.702624846961145	0.70471226992213	0.711161576376413	0.699787458582706	0.696107595356033	0.694448129938775	0.701416456924819	0.694723675862546	0.692447605557284	0.704520887775717	0.711262213707695	0.708936505627807	0.711755052989857	0.701664575113995	0.698635787788588	0.703076225202627	0.70244089421428	0.694775732814233	0.693888796709099	0.685205506553629	0.696537270928058	0.699994304712271	0.695975026768694	0.697375317086554	0.697310483533314	0.680584531502391	0.683213773647025	0.682759609848541	0.689491583242423	0.695135395718451	0.689757027620446
17	0.81548829569826	0.82287314079595	0.833239254904454	0.831424776857657	0.819564984310682	0.79608619666697	0.773129570826971	0.75973631927267	0.745356146924918	0.725125049682512	0.715357610998661	0.712104565997733	0.697680101097619	0.681786928730391	0.688343260778162	0.68874615318075	0.692249697177548	0.68704618927293	0.703867569701792	0.699364999483704	0.700568703686386	0.699445934648904	0.699871560886852	0.694468038208115	0.692512968051101	0.687822198227044	0.694632300959763	0.698983203181058	0.708029317390674	0.711367535687334	0.711476568863134	0.698964721179816	0.692705611888827	0.702637535994788	0.695979383813021	0.696473432458611	0.689003721295206	0.693912343373152	0.702749175507507	0.70252498930008	0.692440026447028	0.68933775098124	0.684136662992028	0.688252851553713	0.68653462962123	0.694805833185173	0.692260022042926	0.700545498753028	0.696625330758213
18	0.794586602646645	0.807820344306204	0.812166817973316	0.812380152501251	0.802412382771929	0.792852719033059	0.775624668660572	0.759801052341329	0.737825553891893	0.733958768899689	0.726523021493724	0.733487510781296	0.714309807867413	0.698409685252389	0.696165035078582	0.681450578261268	0.696365151691855	0.692233782355924	0.695022044838965	0.699060318581624	0.70401553144464	0.69957282518478	0.691089239155565	0.69540297818958	0.693798905813157	0.685484601287107	0.698941056811851	0.701325721698886	0.700790718775053	0.703246163642496	0.706283404563677	0.704452139547094	0.706217222493181	0.700465350912674	0.704307399844661	0.708534577212297	0.701045089760169	0.699790203173036	0.701670797973832	0.700147651585468	0.692012322411102	0.699725408414791	0.694221578970595	0.692059751069507	0.686878087300772	0.684231626163641	0.68462775615421	0.687215180888712	0.696382963417944
19	0.782092269561627	0.785705084023193	0.791595226732931	0.792275787832577	0.787384563552989	0.771698666212755	0.766917048497883	0.762011128251232	0.749579057070714	0.737550170224579	0.730161088825474	0.722227787679524	0.71462103748884	0.699315264014423	0.675436520565071	0.679442644074249	0.678269278892158	0.681737653951371	0.679819443431363	0.683367521407902	0.684272808600626	0.681802502932898	0.684021034550826	0.678438574071746	0.687212655216913	0.690599354311324	0.687556724937935	0.693109433149482	0.683668869831551	0.695993072094272	0.701868572534825	0.701421832173327	0.70088746215541	0.705773840011109	0.713091211380339	0.707548082886052	0.707494782713113	0.702945671021952	0.710502177009497	0.705098773461965	0.701940327565037	0.690651866546909	0.701328440628767	0.703113945943856	0.691971264686121	0.685548488413454	0.687649352064154	0.689065719359125	0.700092211310324
20	0.77581758272986	0.783117726642729	0.7900614313203	0.792749980675429	0.787833941678591	0.782608307224547	0.778326539458541	0.769504473341768	0.751612242598604	0.736588837181797	0.719899371644935	0.714926967476708	0.710226376530829	0.699541328723042	0.687931961877166	0.678388580230421	0.670085089775893	0.679849623508812	0.679541995995164	0.680681012176377	0.681454686148116	0.67752019272895	0.682791568983287	0.67604157689135	0.680539777454945	0.679097548574395	0.692505977954539	0.693082861911356	0.699960265205167	0.703484165024136	0.703788997147832	0.707632938921579	0.721086911934537	0.722768353103188	0.720618547534344	0.719914511722826	0.71391688780183	0.714230110251735	0.717416181483942	0.705346022379088	0.693305792413563	0.691246794773328	0.683968008493805	0.69631651128649	0.703770065174949	0.694222902459624	0.702257562152351	0.709543960849638	0.705518574116413
21	0.761717179494478	0.767692291814034	0.779221343738133	0.789842094015508	0.792997695818146	0.791073984842056	0.793934037848394	0.775304727162771	0.757146691775055	0.739348552743715	0.728512274937793	0.716017342257189	0.707405779271595	0.705090346120252	0.704783780222897	0.70090185774587	0.704447707901851	0.695947072589832	0.701725542887313	0.692774018616337	0.688483097966101	0.691874331252614	0.687600203508376	0.685216685835609	0.676377374922349	0.681217295957894	0.687319507081001	0.696859363255578	0.696241905433951	0.699857406550274	0.706030538340478	0.71056482671299	0.709750057323572	0.707704185172793	0.71386301863708	0.719237857840162	0.715401952772655	0.710378364475815	0.716504606261485	0.709499001305	0.707911309260548	0.70030462179248	0.699730440606057	0.69808280588255	0.704969733428371	0.705039493473044	0.705359055166145	0.706821419811669	0.701971238495626
22	0.749616419145482	0.763795111868928	0.776850512652448	0.777881814834953	0.787318375881213	0.785096742669382	0.785298426959984	0.773177381650729	0.762704472618452	0.749370195420553	0.732559482804502	0.723360329573142	0.712497101170233	0.720862639343681	0.718597571941578	0.717757583754754	0.717111754306084	0.709508091384223	0.702582970625828	0.69380530170189	0.683892101344674	0.694627282570557	0.694969615449449	0.688453867061544	0.688330938011637	0.681408945649487	0.674817766499364	0.681244861205722	0.689157278803511	0.695337454398477	0.707202300289145	0.705942761117435	0.714480907282348	0.725558199144575	0.727042887407738	0.723744027866281	0.725796270736605	0.725383662203431	0.715602840331678	0.717956518202079	0.70883055275973	0.706569737673133	0.700859400639054	0.698996936053456	0.705189909449381	0.704479214859496	0.709484747577945	0.705371697367156	0.717363554115271
23	0.736976920287289	0.75642014521274	0.768822781831606	0.769513276869362	0.777895868852022	0.779929677484425	0.773266204092478	0.769282433568877	0.77124773858537	0.76385820150073	0.749478308138292	0.743690014088811	0.73448520068587	0.732242385275066	0.729598972404908	0.719094918462715	0.707517483641379	0.704037664484794	0.710510876615081	0.705106015726403	0.690254931962484	0.694456879828881	0.691793403112929	0.693934713483482	0.68824820367068	0.682762249669581	0.685604919545304	0.682346183159625	0.684633394449139	0.693202556214477	0.70418475145015	0.710104914653846	0.717726891783162	0.722237070547479	0.719028820606622	0.719502352637518	0.717370354727878	0.713465991938515	0.722216759345891	0.717074265447975	0.719158280580711	0.72302765682622	0.712023395898805	0.706859535578169	0.703624251605911	0.699968958338151	0.711146652133636	0.713679640604837	0.711586786418202
24	0.726605006347227	0.73901353435326	0.753421993356314	0.761551410944588	0.761370484927004	0.76072435379348	0.768434677433136	0.76546092800457	0.765904836095421	0.755836752234545	0.755310831723245	0.755596699341004	0.74568877129801	0.732791805099503	0.72128318835338	0.707790037442073	0.70736466608578	0.705994498081414	0.702788312936316	0.697199503491045	0.690632190990147	0.688926438518982	0.682431677351591	0.684596620378104	0.688216706243119	0.688623088600914	0.691747819196163	0.696808661425283	0.698889991764939	0.70318608358934	0.70628305843949	0.70226126049614	0.70062323789477	0.703879286977862	0.704746183113335	0.703280841915847	0.703872245007731	0.704754158636342	0.706882416382999	0.708515229730118	0.71774919064898	0.716242644068996	0.723654138040916	0.716442764068475	0.71697814251818	0.711177084822547	0.707798521957408	0.708685078630339	0.697115180072448
25	0.716171849913157	0.730600615568335	0.751704978473167	0.750686497975164	0.753510808838038	0.756686126556576	0.756470509575181	0.756467289057274	0.760735496529295	0.753241840597859	0.748201533968285	0.741284930613183	0.741184874116231	0.729373209994246	0.723443214871812	0.719731260195967	0.708427193893844	0.691158253064813	0.67351374222548	0.670230278626302	0.675960419999749	0.684862443469731	0.678633577215406	0.678785696624079	0.681891680494349	0.685505289921104	0.686486774629876	0.695296936506265	0.700960994168263	0.703362951307827	0.708852757649713	0.704310237870152	0.700859562120697	0.699842643199728	0.706812982165449	0.714595397190553	0.714572027795058	0.715771102898946	0.719520908863626	0.719447683606136	0.721507833132213	0.720369457276722	0.72163776493775	0.71818930137788	0.705748927059955	0.711153219217451	0.696243626614006	0.695972006440004	0.693886951246742
26	0.707799768256396	0.73050015474421	0.737378782061762	0.746845314873951	0.749549990265774	0.753641255656267	0.758998209957063	0.759681714311798	0.762465085629194	0.759844080277673	0.754982635889527	0.744720471382459	0.741043053061773	0.735192298236269	0.722109318987076	0.710144261816173	0.713319345629683	0.71023459664328	0.700060694042407	0.69634047828817	0.690257558699805	0.686633335712148	0.679714878064202	0.682152679139224	0.678377883908943	0.681167811237234	0.688418204348571	0.697353965023387	0.700521912574848	0.704036042516769	0.706840011833909	0.710873908585348	0.714478516252444	0.707789378674336	0.711935428370659	0.711247833281175	0.709380844609274	0.7102054150362	0.703216766713594	0.701475087262116	0.704563465734244	0.713145837393667	0.710486554948672	0.709063798792409	0.705562049529717	0.703661252821975	0.706271492593559	0.698456576294748	0.688550206146134
27	0.700674228565759	0.715817271640065	0.727961267373426	0.735423593986987	0.738193665783089	0.741749829400371	0.744572745802079	0.749712322493742	0.757965256134291	0.753978424188067	0.743453543820227	0.74464685634961	0.74018935514176	0.730339480620373	0.725953973154183	0.722407320564217	0.723871431455781	0.714280520422329	0.712366470696502	0.710111628435952	0.6935119799654	0.693415584288327	0.689572359829889	0.698283007583112	0.697227172334715	0.69769690807275	0.698623520044321	0.697499713634543	0.70130206856706	0.695425474953339	0.694345614483148	0.702832195024736	0.700667741834261	0.698542417873789	0.696594514006747	0.691863868836067	0.689179731478927	0.694697579847825	0.691548936908014	0.697988768908595	0.70396675355468	0.710102372236961	0.706695252260554	0.702423783176101	0.696984426936047	0.696369932055275	0.699649371502659	0.696456358036001	0.693540602260145
28	0.689846871697967	0.701519241179914	0.715766363116401	0.732108351806438	0.736589429838999	0.74123584243505	0.745766253171577	0.74640370095605	0.751572582002006	0.742922897111463	0.744921092733108	0.745637985846049	0.743544071599223	0.745287124195603	0.735527123497549	0.737781691602669	0.726959647478818	0.727361848611294	0.714117917980399	0.708255027850691	0.706637540250022	0.701547491243493	0.696500899534276	0.694016838984565	0.699133340324293	0.697082156242103	0.699177421018717	0.697553279920731	0.700762054164824	0.697572917995037	0.701447836548864	0.69191738430909	0.689012881077257	0.692081967448745	0.683278918773055	0.683657364327324	0.684966629472965	0.688323208766893	0.692691817697937	0.697975758118942	0.694583583103042	0.692220691168378	0.693793990014619	0.69512863167022	0.7005226728812	0.707934039907265	0.704754277569713	0.697359171247866	0.696469014274324
29	0.674204933123896	0.682940248984975	0.699251797832061	0.714841890738445	0.725705857693817	0.732828665048907	0.738464749275608	0.751000421477797	0.750966528614394	0.748294890863489	0.74489069561753	0.742730476247565	0.741160575924397	0.742072132161913	0.743991053191379	0.736855536972626	0.732254266217986	0.730550631327827	0.727089414525122	0.722132211616525	0.71835675473	0.711897362328298	0.702118871417492	0.698717303076498	0.699213409911175	0.697072666556553	0.699423565354771	0.697808042411262	0.696754431784257	0.696097878697591	0.689787758963997	0.693412805037601	0.685785358668451	0.680673436770603	0.685860999225979	0.685606827665038	0.694654130534654	0.699099756720539	0.704639147956728	0.698414770783243	0.692259951428269	0.69188924556085	0.698020961512856	0.703014224157189	0.707843809546309	0.705707824663299	0.704621777938438	0.697395346614955	0.693458959990295
30	0.654956577445887	0.668203354730607	0.679992197504478	0.691660856871434	0.704838351624071	0.708833113815341	0.71533316915821	0.721757336542089	0.725220051403501	0.73626518444718	0.738034553567326	0.73870938430063	0.746052046876177	0.739925983501428	0.744171252421504	0.741709453874459	0.73324259672124	0.73259537750786	0.71864440092202	0.709337070100156	0.711682207523896	0.706736706636598	0.708638271567454	0.702051236619382	0.69531533626613	0.700770031145814	0.699407117323339	0.700855895694668	0.697551286075863	0.695509737014804	0.697433545521031	0.696470581349487	0.693380613474823	0.691384038591768	0.688964630670904	0.692546342548099	0.703186226242268	0.702653927581162	0.701521503260778	0.701536829442038	0.694632055729516	0.698103028907699	0.701549056361925	0.694248721740008	0.688427311306989	0.693906564036943	0.689508341573396	0.690390460179441	0.687602205789509
31	0.642828087259171	0.647815534298971	0.661204347916514	0.674300865778516	0.685306080661918	0.69284834444467	0.69370686675359	0.700623634616371	0.714176626564109	0.721487263099749	0.721024197374464	0.726280497322274	0.726570905861671	0.72900925628956	0.730535701345005	0.732033734569205	0.731957980682723	0.724374487427765	0.716781460636963	0.71724667729052	0.709876738769399	0.70856402695367	0.703073729153971	0.702213369506584	0.702528762423758	0.705105856088377	0.692523275338265	0.700009873989784	0.700189960195435	0.694609841818232	0.694447504423179	0.696969370691003	0.696492039246085	0.698992021913901	0.690762970775643	0.697117636487502	0.701614733448334	0.697676556401043	0.695311058944723	0.699502498093668	0.697920290694597	0.699525957287367	0.697353322587429	0.690047099232391	0.689785534085812	0.687816504983614	0.691963108055764	0.687914321933111	0.684783518773272
32	0.656886600070253	0.660872107094005	0.666620058936338	0.676502799587448	0.678372516092215	0.691953492236063	0.705781197873845	0.712801154131402	0.720703781656335	0.729295877137449	0.730260103851115	0.729224061352079	0.726328436382598	0.724481813354776	0.727429853771056	0.723249264838745	0.721918170708041	0.717621457565724	0.718300930877252	0.709675721368309	0.706769544438439	0.703894841644778	0.70399848697923	0.705344018817503	0.706668986742614	0.703487630644653	0.711422375708492	0.711876485352167	0.712546561361598	0.71152144304157	0.711674277640226	0.706212896621842	0.703072484439068	0.702195294091959	0.694458539451766	0.695822210445901	0.701523642709199	0.696500216992343	0.698507154830175	0.697431215259019	0.697054877859998	0.696276431773708	0.695685119028515	0.697402305470097	0.702209627081137	0.701828275343552	0.699490500888485	0.696507510825652	0.698048460414643
33	0.64933712765914	0.656977540852818	0.661226550852678	0.668817305360102	0.676456438401811	0.687351605233561	0.687742263289861	0.69647669394399	0.697579761665419	0.705326254609636	0.710006677368207	0.708909167171499	0.712893101312136	0.716912705390339	0.719290095513778	0.723607557207249	0.727616181013885	0.733338209201976	0.735398963427496	0.733591957600213	0.7275093564328	0.72072648755928	0.716048170509555	0.713636145973261	0.718218165008244	0.721381563440554	0.719411485206651	0.71833278501865	0.720477429098708	0.719410204381223	0.721210026974654	0.716164331014126	0.712955615185809	0.710392565529784	0.705504019484407	0.701531862279871	0.706367070563179	0.701820575152135	0.703205169126902	0.701888014088148	0.699664219758392	0.697591995585571	0.695010792969846	0.702306383652207	0.701801618279213	0.704650728874657	0.710101006694953	0.702855305779295	0.702491597200101
34	0.656666895717402	0.665357465824785	0.670329951063897	0.678556730696415	0.685270012358072	0.693681011254513	0.697462679241101	0.699514693670348	0.702332386887579	0.703792515063109	0.705242409084573	0.710436302451108	0.716270909190488	0.721818938529427	0.723979394727115	0.722220353774724	0.724760285677351	0.725086096163313	0.727497916121606	0.727123618288548	0.731662827830004	0.73381461160747	0.733371120332927	0.73461539455204	0.732306039365271	0.728734589757494	0.725224388980439	0.728509743675757	0.729546905001646	0.730023538946299	0.727755562691623	0.732703315419597	0.732406477244587	0.732950135605312	0.728269879425586	0.724519289121231	0.72587868092591	0.725273126849294	0.722394669086344	0.718863749778439	0.716765568800033	0.714882030872386	0.710728031986321	0.710076441243048	0.71062004463743	0.712848957136236	0.717417514832283	0.70626975959478	0.702582811725883
35	0.651643411739136	0.651672173796283	0.665303468614904	0.673016029989674	0.680535589123763	0.684886114366625	0.69322854087465	0.703753630069553	0.706536160838253	0.705799006669829	0.704354240015677	0.705653187203813	0.706474178969471	0.707534670551787	0.709466677564343	0.711368477616146	0.716734090566938	0.723917040584643	0.728807257516859	0.735163885204195	0.733538294384218	0.732514693065942	0.732416462524608	0.730120643635178	0.734750837156376	0.736282115297787	0.735638909663166	0.735946298425212	0.737374492011135	0.738076309530252	0.739128844891404	0.741830840161685	0.736062993751185	0.728888237936041	0.726845023136948	0.718202861065588	0.71278398009789	0.715167805915566	0.71084228877149	0.708165203563124	0.712550392492275	0.712342233245836	0.706466026500875	0.7070951285592	0.703547216211917	0.702438634428418	0.700328907525334	0.700344041873175	0.697444716110942
36	0.651232289814383	0.655200964600037	0.656569839581685	0.660376992600372	0.66774199822755	0.678022448244312	0.682787539143855	0.690366406802368	0.689604335700414	0.68850148192212	0.695536841088058	0.696337740827177	0.703099274798426	0.704805886109995	0.708945129366635	0.70471468581703	0.710196866959125	0.709818079364267	0.712607095425923	0.721635576749218	0.725517733271367	0.728475743933953	0.728299678755849	0.737213726288001	0.743330683053818	0.73993930310931	0.740869906172643	0.738638375993859	0.734009750371269	0.727040401207529	0.729686141689866	0.730045583254524	0.722314889432111	0.716350094063951	0.710654609691473	0.706725980433793	0.704227619067478	0.697450910308789	0.705140111846981	0.699571478432894	0.694845488861956	0.694517587972487	0.691037965671136	0.697700933217866	0.703906587425733	0.699452019619948	0.706003522364326	0.69330082060789	0.687490258880027
37	0.636381074424863	0.647582695480214	0.646501484384985	0.661732317737941	0.661977686991884	0.665088412194135	0.670281545890983	0.674404773037487	0.681999960150082	0.684896321302363	0.687710641842325	0.690108108684968	0.697652247183337	0.70118163584063	0.704807587305118	0.705955852328347	0.713689561774599	0.716982019727805	0.719057394380122	0.719207916867618	0.719286058281601	0.724012985225931	0.721659489315291	0.722435203998158	0.72187847551431	0.724068143106279	0.725675667675181	0.724670899201789	0.724371484682095	0.722356730753009	0.719483785289806	0.717329660196932	0.715124278397014	0.721262993922079	0.718647776568632	0.716133513583988	0.710742932813128	0.709589474249423	0.705090328706841	0.701648550203679	0.700070731596339	0.697562463169278	0.695088323548113	0.692451847531131	0.68584578849084	0.688093981609895	0.682511053139458	0.680962847416264	0.681456865620806
38	0.626926190226728	0.638534094302094	0.648887237039651	0.651857845093737	0.657784547168602	0.664131572004508	0.669058752947276	0.672876137500708	0.673468907355865	0.677088983189308	0.686497097139086	0.691665166649698	0.691015203357261	0.694011540035343	0.690170738158844	0.688420246982781	0.698413749473035	0.699982936830658	0.708895386496694	0.70519912986768	0.709687482380923	0.709776653809729	0.712483970593302	0.714770802891505	0.715031336162349	0.714951098543462	0.717459975793145	0.719126705094575	0.717567985122546	0.712523916535562	0.713916947129786	0.710614637710383	0.711360204058467	0.70527416715212	0.699199403306827	0.69862686403789	0.696295864396665	0.696732282312671	0.70015549113278	0.698028174501894	0.698302832043109	0.694342210997637	0.695911984974385	0.687367429890707	0.683572025356221	0.681176145660982	0.679803892817325	0.680860026872492	0.678820439453093
39	0.625405672323194	0.628144717685467	0.632748890311362	0.63674872775526	0.639615629537356	0.6511808243132	0.661577237848512	0.660639271496588	0.670902545066392	0.678757593058334	0.686382196574952	0.684977494364438	0.686040995732415	0.689800738548255	0.691864297774424	0.694702957686037	0.691095344508903	0.686267410324462	0.691385678149005	0.697536238660069	0.701704281969129	0.70286507908765	0.705058688363092	0.711148015382612	0.715738660246286	0.71660115922115	0.720255178026088	0.722041231340865	0.724950041492693	0.723026600436608	0.718329574587827	0.718104152809691	0.717635929453919	0.720923357186188	0.726276211926991	0.727518307562742	0.728871257748449	0.726773547128969	0.720652177236576	0.717774233511117	0.710820594126331	0.711087207248791	0.705453289477786	0.70183405542257	0.69696750025188	0.691873693943956	0.692593138144414	0.696475774471463	0.700392416113026
40	0.633990743477447	0.641609825258692	0.644544804820907	0.653252834675183	0.65436655732694	0.651745317841218	0.656884591308986	0.659715919254263	0.664324887046027	0.668037292763204	0.672427981476371	0.672428551834454	0.67745454979551	0.685046548971603	0.693140399813513	0.699004432174548	0.707046181154933	0.708535071685233	0.711073815729063	0.718058896642049	0.719400606442995	0.720548424248036	0.720377957349634	0.719361986907663	0.725424129450583	0.720773213214212	0.719399336672299	0.721541610605423	0.719925605382092	0.716499594541798	0.717956712681534	0.723355066388921	0.725161273319281	0.72612710952286	0.726490577833439	0.725235035500567	0.724028017310471	0.726631671328912	0.724005327744603	0.720056200667557	0.716000024590585	0.712524265965188	0.710986805196072	0.71170517723774	0.713219674501556	0.710814034590222	0.713188421162851	0.716582039075147	0.715027699524841
41	0.643468497283049	0.650039171366093	0.662311651915095	0.666817691250122	0.670546771769115	0.670296109749933	0.671196014210424	0.676179872658046	0.676593150138789	0.682801296123714	0.687802181747822	0.689017239668371	0.692440085822998	0.697832697929811	0.704648535295328	0.707522583127615	0.712926839455177	0.710710274314178	0.719018831679535	0.714041409534584	0.716753660691849	0.71532490118732	0.713462723182802	0.719240200004286	0.72113696289494	0.721720143144332	0.724350961731058	0.723620459613473	0.724090275277483	0.72646560274229	0.724359158697814	0.724549250808881	0.724175070320894	0.720461366159493	0.71960729067673	0.718911963427663	0.717355111835063	0.717195179180815	0.7167302427515	0.715544490299136	0.711940725337131	0.709937281673112	0.710203232774127	0.711940287451979	0.708670366383277	0.708581141788351	0.705536078457099	0.711239382102647	0.712337507258192
42	0.657966450902283	0.663780031468901	0.659209062983661	0.66259299451882	0.664074955916348	0.668681417283101	0.672223603314799	0.677477762274586	0.683442261602918	0.683851515037927	0.689075992017742	0.692700566617967	0.691875013604677	0.692878570260959	0.695397949779607	0.702212825842688	0.705231714794939	0.71471166256861	0.718603029543926	0.719839808861609	0.723833538747927	0.726170452373056	0.726363054417968	0.728277057987437	0.731692510169285	0.736526362744907	0.739018702379841	0.739022792831239	0.738862852967341	0.747150265539357	0.748227642944727	0.743828057444521	0.742815900741254	0.741978490264472	0.745163842372014	0.747771053020728	0.746341806856581	0.743299130636841	0.740087731848164	0.736219517269391	0.738053657646235	0.73227027191457	0.729143920627147	0.729276328230126	0.721022817843549	0.721752037585618	0.717241749234508	0.719278592139012	0.718964595023163
43	0.6855591080621	0.680820654032522	0.680025660689963	0.680908119300226	0.685430593426888	0.685155788166396	0.684232280251291	0.686985673864543	0.689991417097421	0.694344930746166	0.697996637609717	0.700478266160762	0.700649092555229	0.70381213130544	0.707131857454873	0.715845675269158	0.722245106094264	0.726880865319239	0.725588625181652	0.728499618750755	0.73219698287691	0.732492908765838	0.735877129859499	0.73832104779605	0.738982722485043	0.740178146129133	0.743054935412753	0.747701459483139	0.751861900178432	0.750042656959182	0.748995986530462	0.751633075033081	0.751512685344943	0.751652941598992	0.753262002746221	0.751921380068547	0.754231389916471	0.753232393976035	0.749407675455089	0.749239435285678	0.748899208144258	0.746511033553387	0.743763475066822	0.743831784582295	0.743266307208351	0.74588389958728	0.746406761880134	0.747236923305863	0.746152218486407
44	0.684799838147464	0.687687899133783	0.693607084323859	0.696306200307676	0.698408125063231	0.701849793438908	0.704597190147432	0.705255624268845	0.70835984022813	0.712501599317413	0.719363518329929	0.719906400002893	0.723512401105823	0.722960091740277	0.72528646727192	0.732172787902053	0.737531098022103	0.741617686607848	0.743899136778285	0.745068755429673	0.747433495218097	0.748020776888669	0.746114805212275	0.747136738421741	0.751889061301958	0.757636832221235	0.757813392525331	0.763043115860789	0.762298927856173	0.765796627135292	0.768551239769737	0.767309608145064	0.767253093033486	0.771560243973352	0.772204408618846	0.770727725049167	0.768395052871725	0.766129444569967	0.767297341075354	0.768458974589254	0.769583543245732	0.767911464589338	0.765755898140616	0.768101261255953	0.767839270344466	0.766781586630177	0.766289640306967	0.768048587940269	0.767111751069035
45	0.703390846366911	0.708811114882592	0.710913683309359	0.711779074452042	0.711550174480187	0.707728399215941	0.705941397216844	0.70962360661182	0.711121331553428	0.714097284702403	0.719281380605098	0.720254020107953	0.722772796420701	0.727052758046597	0.731083608716961	0.734368783037935	0.738057579549501	0.742207701874338	0.745550445044446	0.747317514672634	0.752356958618887	0.753571868296735	0.759945878055266	0.75817809096236	0.757182884700562	0.759622394036073	0.763699148610089	0.767761238288667	0.770734395078957	0.772538367828186	0.775086822677106	0.777694949701156	0.778988800532006	0.780829873237165	0.783199647670161	0.786270444073839	0.789013377382227	0.787018193913952	0.78257521133862	0.778846545191089	0.778198881288388	0.777890061481138	0.777457996318978	0.77667199505006	0.779100538670365	0.780203524846088	0.78241577450607	0.78101243880415	0.778794022295229
46	0.702982247365551	0.704592734783178	0.707477297325632	0.706439297063342	0.708114190558321	0.709161647860737	0.71096272515802	0.713075776337165	0.714991989199636	0.718073750689279	0.719977854913425	0.722014874843874	0.722731103892547	0.726846380356324	0.731319516429197	0.736048253946928	0.741896918861476	0.748619890931702	0.751909781359733	0.750298498847871	0.749503310425043	0.749580231779819	0.751764677540963	0.757492492323116	0.761981712771317	0.766562734540855	0.771381862209452	0.775480273558381	0.778891302685564	0.781616460111235	0.783657908265161	0.784943620536928	0.785530143973694	0.785429936238706	0.784646399588047	0.784889875826642	0.782319226580425	0.78078700476985	0.778794191686043	0.780790750654508	0.781435385330147	0.779833773405172	0.782225808516215	0.780640132459034	0.781604813033277	0.777587986128583	0.779205181935228	0.781279332281418	0.783456492834816
47	0.712597195227633	0.709775636710099	0.708501526426785	0.710219317246021	0.715974047223629	0.719710023008635	0.724225879522386	0.726346054575804	0.728192205518364	0.72888803001137	0.73056726604907	0.731974452214528	0.733182617887887	0.735656803253422	0.738874380026812	0.741951607119867	0.744480894688979	0.746518883150156	0.747547754281901	0.749016313308363	0.751706729036308	0.754571412995858	0.756747119151565	0.759827179728421	0.762400627263861	0.763978177957937	0.762791426921468	0.760990036356391	0.762285132723925	0.765563141899526	0.767360836284668	0.771348192511727	0.771797697027494	0.771952293365043	0.773280291679522	0.776565231684894	0.777779361062745	0.775323096704326	0.776031648887622	0.778047189644903	0.780775011262365	0.78190255095474	0.78216736629363	0.781349152072057	0.783706781972086	0.783969389276934	0.782583427071373	0.781015570805003	0.779881886626992
48	0.74280419508036	0.741492112507846	0.741730235568485	0.741301754640775	0.745702072350249	0.746515754743251	0.746573511497094	0.744834169399379	0.744667302852818	0.748040059040897	0.749200943220836	0.754217230268174	0.752794133158267	0.75318888555838	0.757437809063491	0.759308652881874	0.762049683592302	0.764315978513477	0.766357516181384	0.76893879309222	0.772600996346163	0.773893073011618	0.775450812048851	0.777389457429643	0.779854047732794	0.782895497101585	0.784940388127015	0.786282274374599	0.786693607641574	0.786334134141924	0.786901064714857	0.787228325750775	0.786403325078837	0.786398444840841	0.78647181686378	0.785938095612885	0.787381161923411	0.788229278220374	0.785804054534433	0.787296122396458	0.787005150932766	0.787618914782367	0.788582084445686	0.789215870124777	0.788433430606193	0.788985352681173	0.790325580372833	0.789095810798787	0.787928246458998
49	0.765711553836893	0.766743834262121	0.767807518396416	0.768802627869437	0.769692092994729	0.771409980775949	0.773630250940026	0.776079427642803	0.778729867477117	0.779069290337288	0.777197651390285	0.779498392855663	0.784364522012591	0.78403174013773	0.786257891096328	0.784601478873974	0.788443760380129	0.789984139048053	0.792030792087411	0.791621404233826	0.794565990584645	0.796050128365654	0.797116865931174	0.798153551949927	0.799273416935549	0.800374969080271	0.800978529258202	0.800230842746072	0.800261758298785	0.800818447943203	0.801217301510519	0.801429276248646	0.801394372508529	0.801237316178534	0.8025643064217	0.803667066733669	0.803924178739256	0.802202749306558	0.803007756254609	0.803747233162325	0.804591454601973	0.805472893312987	0.805016473876114	0.804856875076954	0.803665958041871	0.806589395510248	0.806902906092655	0.806297783282257	0.805241873878454
50	0.794162152878013	0.79317694756611	0.792303129831386	0.795191159439096	0.796644464390106	0.798912961434698	0.798893244155337	0.798070331372365	0.797988796811165	0.799528040350352	0.800631998907437	0.802840158788042	0.804716364466428	0.806692331566528	0.808044628532721	0.808698730391594	0.809316078981169	0.809889410518855	0.811394558123884	0.814198224331734	0.816767735502033	0.816505984456873	0.81660795076795	0.814595500267393	0.815336893347796	0.815489587432016	0.814364940444928	0.814517732474245	0.812950748569177	0.811320190354465	0.812231594591164	0.813171795979233	0.814007515230621	0.815135425147125	0.816306167479417	0.817431464565273	0.818572827275817	0.819726027238238	0.820886873757296	0.822051233480289	0.823166541840877	0.823926367209786	0.82283093681992	0.822923810987924	0.82206935490008	0.824370088449673	0.826590301065944	0.828784396874323	0.83078670528454
51	0.823870986555878	0.822794793685801	0.825853993106887	0.826322745090354	0.827171856417832	0.827809453970087	0.825206325681536	0.824317981962337	0.825744305922917	0.827124883339962	0.829204009283174	0.831397666890229	0.8329712134047	0.833522376617649	0.83400322177397	0.834425184132992	0.834841697475327	0.835246491314283	0.835633617844328	0.83607941738657	0.836765164033168	0.837852744511096	0.83924728640058	0.839154275980615	0.839607527571621	0.840978207610621	0.842233314483152	0.843371947364353	0.844393249155605	0.845296399770436	0.846080610952369	0.846731493477875	0.847260415487852	0.849304758257476	0.85005744803358	0.850474261493696	0.850345327712211	0.850181578753389	0.850010037448859	0.849830443263683	0.849642713593556	0.849446946268761	0.849703512481739	0.850673775854833	0.850192041791701	0.849582446828927	0.850640976773652	0.852035520477365	0.852750603374416
52	0.854636430988305	0.855573504507192	0.856355085773097	0.855881562539272	0.856410822381437	0.857910134960769	0.859069853962221	0.860287950428975	0.861493231104891	0.862529667875116	0.86276394333495	0.863919565245864	0.864732720660793	0.863842174211713	0.862969417778482	0.862653059252674	0.864350597834817	0.863242155927925	0.86427730044154	0.865316900984368	0.866356058265656	0.865344198619325	0.86572239631906	0.866596305286413	0.867490629789381	0.868404373523271	0.869313444967169	0.870203251597037	0.871106122802329	0.872021292589882	0.872646623359462	0.872424616622896	0.872140194135983	0.871796052707008	0.871395060221381	0.870940228341763	0.870434685875351	0.869881653009933	0.869595990531139	0.869832628869856	0.871274696770482	0.872807470072816	0.874319472751433	0.875805992281878	0.875219437320196	0.876497364788845	0.877698439388189	0.878774031534869	0.879910970797047
53	0.885269507017473	0.885562681431141	0.88675076742386	0.885414938417104	0.886954860494435	0.888585374374024	0.889163781276919	0.889639278470232	0.888759558343945	0.887482127604081	0.886328728253988	0.887356958123908	0.88841219471138	0.888900634386539	0.888910418494758	0.889760867441543	0.890631093567935	0.891647741091132	0.892751168176292	0.893901468296551	0.895071035836826	0.896185780474222	0.896062424245446	0.896676262605536	0.897556553851073	0.89834057976969	0.899052880639555	0.899310407125243	0.899673582946386	0.900299503000418	0.900886946625699	0.90143639996107	0.90189958357442	0.90211898039755	0.902257336313192	0.901846068755179	0.902265295592506	0.902764507539732	0.903487569061452	0.904205063210744	0.904916417412476	0.905302954342004	0.905983244545348	0.906992113388234	0.907666100191941	0.907801859838946	0.907597391948242	0.907778681161011	0.907750320513809
[truncated: 70 more columns]
