# Supplementary material for: Reconstructing spruce budworm outbreak severity: a comparison of paleoecological and tree-ring signals
Source: PLoS One. 2025 Aug 12;20(8):e0329406. doi: 10.1371/journal.pone.0329406 (PMC12342301; doi:10.1371/journal.pone.0329406)
Supplement: S9 Dataset — (ZIP) [file pone.0329406.s009.zip › Buire wavelet data/Coherence_Lepidopteran_scales_Percent_defoliation/coherence_wavelet_wave.corr.txt]

V1	V2	V3	V4	V5	V6	V7	V8	V9	V10	V11	V12	V13	V14	V15	V16	V17	V18	V19	V20	V21	V22	V23	V24	V25	V26	V27	V28	V29	V30	V31	V32	V33	V34	V35	V36	V37	V38	V39	V40	V41	V42	V43	V44	V45	V46	V47	V48	V49	V50
1	-3.49557978451752-0.04636674578075i	-2.74355814732831-0.09259401909772i	-1.72643545551916-0.09774081344528i	-0.912016266920619-0.076952188940874i	-0.443967573461031-0.05313564576845i	-0.228615592437934-0.037306888053797i	-0.137154055825565-0.029344839666163i	-0.0936643588026835-0.0252663466894492i	-0.0679329682137697-0.0217677726120134i	-0.0506195663565317-0.0179944832294534i	-0.0392043518839891-0.0155822526401528i	-0.0317369970435254-0.0157361353570511i	-0.0260850554325627-0.0174977713910111i	-0.0220501383849933-0.0192877640370672i	-0.0204079167724945-0.0192244410165783i	-0.0202748867546501-0.0170528806075246i	-0.0203679842775545-0.0144149267737954i	-0.0200484764464594-0.0115248443775016i	-0.0184419693716488-0.0085188198050933i	-0.0158980439226921-0.0066262710049609i	-0.0132763708794773-0.0058681726482054i	-0.010764499920646-0.005790203184336i	-0.00881019813515398-0.00632157076893177i	-0.00758257878937349-0.00694660068163288i	-0.00677033938244608-0.00728163400678536i	-0.00647607818296951-0.00730991463780194i	-0.00678650832326156-0.00723800435989903i	-0.00735981577764719-0.0074994618711163i	-0.00757684332763974-0.00799694616272552i	-0.00704547199240851-0.00792986745210291i	-0.00638411357039521-0.00706168494859461i	-0.00628446956312014-0.00602867477253236i	-0.00653085614775001-0.00559454588626339i	-0.00645962087465932-0.00601978442817392i	-0.00582392096658547-0.0066570939799454i	-0.00511251265079053-0.00681231295107452i	-0.00486858321259627-0.00658156902060914i	-0.00516000195586462-0.00633990272315149i	-0.00555436947989913-0.00616810411625533i	-0.00555555767349138-0.00594699234493775i	-0.00520277707470904-0.00555329555363461i	-0.00471432970009391-0.00499163692484127i	-0.00419706779117564-0.00462229878192859i	-0.00378005267087585-0.004743427090345i	-0.00333714690941381-0.00515437874478544i	-0.0027559004764958-0.00552121023791719i	-0.00240265803174273-0.00551066480631695i	-0.00266842421188034-0.00514266186948877i	-0.00337104415031688-0.00506651712129138i
2	-4.57634883705594-0.04499125589212i	-3.50503753871339-0.0931697990572i	-2.07967086729178-0.09348917091867i	-0.982136106264201-0.066242353605031i	-0.399010395826017-0.039312310650329i	-0.167509164935467-0.024029119824029i	-0.0900557151066873-0.0183169569494422i	-0.0608807172747052-0.0165701142104551i	-0.044273953878053-0.014581606040701i	-0.0323733776576418-0.0112887933510322i	-0.0245536003902229-0.0089300600610913i	-0.019706201320776-0.0093548445330684i	-0.0156976210363385-0.0117198668968161i	-0.0126589416569452-0.0143100193437689i	-0.0120166819816606-0.0148475459530544i	-0.0129335958852678-0.0129790847692752i	-0.0139598158327161-0.010746200334601i	-0.0144697873232027-0.0082484753999131i	-0.0134550211310209-0.0053922429509528i	-0.0113246054782241-0.0036739878182544i	-0.00912372836231841-0.00314297103857967i	-0.0069774442025172-0.00321562997242689i	-0.00535818394264146-0.00389578981587318i	-0.00446446604495522-0.00464254467225437i	-0.00387546881336861-0.00500599635546551i	-0.00373244159150567-0.00498884564419435i	-0.00423698828188925-0.00486199100325099i	-0.00504193167076772-0.0052103524310284i	-0.00538855053527704-0.00593363223421679i	-0.00478685650213671-0.00598584486761045i	-0.00403535623689969-0.00502535240992306i	-0.00404242313894102-0.00383747487553164i	-0.00451814125192239-0.00337762980806358i	-0.00457959816320904-0.00396316392180687i	-0.00390799842819325-0.00477143898890402i	-0.00312614134703746-0.00494147404302637i	-0.00292208418036594-0.00465505386129245i	-0.00337835601065859-0.00442919800697441i	-0.00394706323749084-0.00434738170125047i	-0.00402369626787812-0.00422746091374893i	-0.00369290884224689-0.00387973499594012i	-0.00324102160996715-0.00327548950272378i	-0.00278297813374966-0.00285938670672472i	-0.00246258739409355-0.00301451363063819i	-0.00209002603141236-0.00350384357755697i	-0.00147597526629267-0.0039289293299177i	-0.00107606610170901-0.00388081716857273i	-0.0014203837358648-0.00338710818335628i	-0.00228424248875478-0.00329024623169776i
3	-5.36985891756913-0.03237177025432i	-4.02393200962668-0.07352499692222i	-2.25889358902149-0.06956515878911i	-0.947603363083677-0.042410178214777i	-0.302341894996161-0.019193672375471i	-0.0855730546705665-0.0084873693012971i	-0.0357848442363056-0.0064269926850369i	-0.0257023011870793-0.0073044421665865i	-0.0199180718576979-0.0071547687162106i	-0.0142530689446444-0.0048738828895005i	-0.0103869988567098-0.0027957431261719i	-0.0082850651785562-0.00308107302212745i	-0.00604786981920871-0.00522341154339229i	-0.004012381978243-0.00782670880875045i	-0.00405105043848286-0.00866950914155207i	-0.00549026790393473-0.00733183614272649i	-0.00691819219378419-0.00593663414362615i	-0.00788945477953651-0.00437721269346165i	-0.00745228837841453-0.00222034590710759i	-0.00599793591940659-0.0009916519166856i	-0.00456881107802436-0.00077054809149319i	-0.0031375462746997-0.00091934347809027i	-0.00209465435982663-0.00155430296602655i	-0.00165170017589726-0.00222847326450612i	-0.00133172184545762-0.00250589711298639i	-0.00128392858545058-0.00241000066217891i	-0.00181181747771632-0.00221734065975884i	-0.00264148593675509-0.00257347603302907i	-0.00300423902378732-0.00340410466339411i	-0.00237881684295349-0.00357628383726674i	-0.00161424122242086-0.00269360565301767i	-0.00169678710820574-0.00155795110624755i	-0.00230449626555625-0.00114311619754522i	-0.00247514688116481-0.00176760543764872i	-0.00187513734183248-0.00257159787997938i	-0.00115580971852529-0.00267915445286849i	-0.00101967631706098-0.00235525528549472i	-0.00154134686480355-0.00218377755749185i	-0.00215189287298453-0.00222061389108484i	-0.00224942414791056-0.00224342237933931i	-0.00197087201366023-0.00202608646211067i	-0.00162467519061221-0.00149680135283902i	-0.0013001489748061-0.0011031469264543i	-0.00113754139184858-0.00124900861268304i	-0.00091493242506621-0.00170101266645777i	-0.00037766556342084-0.00208279424857271i	7.17241924621e-06-1.98987502632635e-03i	-0.00035360985752756-0.00144270660673056i	-0.00122932866327256-0.00133371493604953i
4	-5.75830830827091-0.01261200962096i	-4.26002809585605-0.04156455372216i	-2.31085679985447-0.03754466348262i	-0.894387046860523-0.018620132682884i	-0.231611544033777-0.004768163239918i	-3.47547735961359e-02-6.7761681628e-06i	-0.00469447375138272-0.00031640226623592i	-0.00576808837147778-0.00205368462018632i	-0.00601329620084641-0.00281237041969089i	-0.00409748229962299-0.0015993284571022i	-2.61140161312117e-03-5.297732716644e-05i	-2.09220642474197e-03+3.760564781193e-05i	-0.00102095488428217-0.0011713723042238i	0.00031339150756591-0.00294737166121656i	8.739633812959e-05-3.63157878305394e-03i	-0.00121158418404232-0.00280393522900465i	-0.00238275495171336-0.00224909646824265i	-0.00323611238855158-0.00168520043642102i	-0.00308979001587563-0.00042408213082468i	-0.00226316056054196+0.00025522491416005i	-0.00159090843935719+0.00024608975344276i	-8.75452411953803e-04+1.26514758829094e-04i	-3.55852104205405e-04-2.99479758535681e-04i	-2.4933367403266e-04-7.5000371825005e-04i	-1.2643179611524e-04-8.82025136608925e-04i	-9.9654824995833e-05-7.35852901523188e-04i	-4.91220548596512e-04-5.26628117868991e-04i	-0.00113952224562334-0.00081715882113622i	-0.00141414753851861-0.00156982886649271i	-0.00085523620132643-0.0017935969654179i	-0.00018430347193733-0.00113313072854502i	-2.63945633958281e-04-2.52398509552208e-04i	-8.14348620570893e-04+6.5991607382057e-05i	-0.00101100296901636-0.00043365969399309i	-0.0005843852983452-0.00103921081727973i	-6.949722289152e-05-1.0433297863059e-03i	-1.5087732140939e-05-7.37903726909529e-04i	-4.64260668232971e-04-6.42005141667416e-04i	-9.50633359788499e-04-7.62397911375724e-04i	-0.00100223356140604-0.00089003734233192i	-7.85309675438876e-04-8.23580526162885e-04i	-5.62734289632527e-04-4.63351723653744e-04i	-3.7206891311765e-04-1.62860238168036e-04i	-3.34312246634403e-04-2.57347880139309e-04i	-2.56173271699992e-04-5.58200642164391e-04i	1.27996182723584e-04-8.01748211608269e-04i	4.34051642274783e-04-6.85813260429409e-04i	1.31539641072931e-04-2.12982197972435e-04i	-5.81961272082579e-04-1.24589885512407e-04i
5	-5.80130447946952+0.00721994618746i	-4.29917311215972-0.01028147495097i	-2.33793295100101-0.0104852188704i	-0.907936453034066-0.003720235185719i	-0.236299774012501-0.000035785333723i	-0.0346456609580477+0.0003410751080094i	-0.00154184766957193-0.00014224533853824i	-0.00111014003410427-0.00081412085973992i	-0.00158103674167358-0.0012453538848349i	-7.80264260375127e-04-7.31059274823741e-04i	-1.51971813156193e-04+1.53512168060024e-04i	-9.2789922250578e-05+4.77972406152945e-04i	4.11713067190637e-04+2.16564284680238e-04i	0.0012246385097224-0.00053122632591129i	0.00100124081816306-0.0008806944421618i	7.6748595490123e-05-4.70677832077837e-04i	-6.22265004253049e-04-4.46223365618117e-04i	-0.00106813072069073-0.00049167926580291i	-9.54587755781344e-04+7.0534448166126e-05i	-5.44116601133062e-04+3.70218285835526e-04i	-3.62367576356635e-04+2.8395715570533e-04i	-1.16741057265739e-04+2.28248556741343e-04i	1.01278065803857e-04+1.8153011422492e-05i	8.0745347253477e-05-2.03795539656994e-04i	1.09013944452809e-04-2.18924457352759e-04i	1.33179453285356e-04-8.3095313102681e-05i	-9.18839585366518e-05+6.87505857549326e-05i	-4.9693590943294e-04-1.37563487014986e-04i	-6.65836333441008e-04-6.78183728511235e-04i	-2.65340396671834e-04-8.62611389370022e-04i	2.293310215915e-04-4.57198744073151e-04i	2.2120235478538e-04+9.2274566548977e-05i	-1.18184077484206e-04+3.04093541702507e-04i	-2.64052017242403e-04+2.0444138055921e-05i	-5.7168799050357e-05-3.09473175318622e-04i	1.82669802404996e-04-2.4752865270733e-04i	1.57984839349108e-04-2.9202622803569e-05i	-1.3658981472465e-04-2.832107580186e-06i	-4.14410114938206e-04-1.37018545035715e-04i	-3.99406488357728e-04-2.86909135212334e-04i	-2.44732140386347e-04-3.23585707358467e-04i	-1.22638924867469e-04-1.51347292256576e-04i	-2.14724842426721e-05+2.25856475425975e-05i	-2.78366389885821e-05-9.0676829145722e-06i	-1.8803087866793e-05-1.22445264136355e-04i	2.14342600537311e-04-1.98979518022727e-04i	4.18571189294744e-04-9.0482230489424e-05i	2.22549138018173e-04+2.11338753805328e-04i	-2.29556960741808e-04+2.48171317876737e-04i
6	-5.65050424953556+0.02247366972382i	-4.25594432300206+0.01260377865091i	-2.40179758947125+0.00765948768268i	-1.00391988586226+0.00469005838921i	-0.305823298059532+0.001352076344455i	-0.0676506659279678-0.0009216115484967i	-0.0121326177390063-0.0013881338535896i	-0.00275304745270298-0.00114714785381111i	-9.47751682315124e-04-9.74748052680701e-04i	-1.48317820867572e-04-6.58102817196366e-04i	2.55021909702247e-04-1.70763147089595e-04i	3.27182494271561e-04+2.43856117065103e-04i	6.13972444889082e-04+4.98555880598638e-04i	0.00105104362587194+0.00037286448635006i	8.35180640948854e-04+1.78407028889638e-04i	1.69970063492957e-04+2.19632088113079e-04i	-2.5169684878931e-04+2.1253614361299e-05i	-3.80997505416131e-04-1.86313285491428e-04i	-2.15921045499219e-04+2.349057557833e-05i	-1.7831026297174e-05+1.63303683226384e-04i	-4.7354538633091e-05+1.11598843313682e-04i	-1.79338250624814e-05+8.89121279852727e-05i	7.57167203110778e-05-8.7059881903813e-06i	5.92919729154917e-05-9.81143670628269e-05i	6.42918566500787e-05-6.01803220090239e-05i	8.24394798052788e-05+3.53225550544633e-05i	-2.9358588923772e-05+9.91218896638558e-05i	-2.57881965109004e-04-4.9261196882297e-05i	-3.71730927200269e-04-3.62719519834566e-04i	-1.56186125929303e-04-4.50429532458412e-04i	1.59839655516053e-04-2.16483484470441e-04i	2.44504941698826e-04+7.5855325360949e-05i	1.41608582679371e-04+1.98527485738493e-04i	6.81065993264304e-05+8.74916714251257e-05i	8.8721782720041e-05-4.27227720640001e-05i	9.53785151884817e-05+1.38420766005389e-05i	1.4406206986711e-05+1.25704671597649e-04i	-1.32718400967769e-04+1.20594349375021e-04i	-2.26203829142614e-04+2.7392637855879e-05i	-1.63623866469647e-04-8.7955074605753e-05i	-6.0927064792864e-05-1.65952782592237e-04i	-8.372568542899e-06-1.33469049366507e-04i	3.02105981658993e-05-6.61672990469939e-05i	2.08782406206443e-05-4.8957301324958e-05i	3.28660467051258e-05-2.05154624240408e-05i	1.86501672434849e-04+2.6942940897852e-05i	3.31372467085772e-04+1.13631538909409e-04i	2.51969177022397e-04+2.46828724548382e-04i	3.9169960292124e-05+2.3791461837943e-04i
7	-5.43654900305116+0.03269760949339i	-4.19727754766195+0.02720529465979i	-2.49897027204474+0.0202153869647i	-1.14576665552782+0.01285781004407i	-0.405367977190578+0.006269245313342i	-0.112357917450711+0.001982812778651i	-0.0256691147567903+0.0000731793947632i	-0.00543669348197411-0.00055758738889063i	-0.00123745390908192-0.00072439689198617i	-2.38729712192399e-04-5.96390256888698e-04i	1.01917650628286e-04-2.10133881046916e-04i	2.58534053907224e-04+3.02151448927603e-04i	5.42134663242398e-04+7.26497985500244e-04i	8.7546297798778e-04+7.56578791522521e-04i	7.53374612893839e-04+4.69416881525765e-04i	2.32468854048559e-04+1.75370999635733e-04i	-1.5068063332658e-04-1.09928768963455e-04i	-1.99094453252177e-04-2.51466945932339e-04i	-2.663894075351e-05-1.27397087749484e-04i	8.28925672368465e-05-2.0563881467597e-06i	4.392191933374e-06+1.75428090345592e-05i	-4.58700540484558e-05+4.4398323472465e-06i	-1.92673555755242e-05-6.08242146472703e-05i	-2.16285227994378e-05-9.91927699451778e-05i	-9.4862819941005e-06-5.00999994974921e-05i	2.36439236165316e-05+5.5068221874006e-06i	-1.57430860128589e-05-1.05276852383196e-05i	-1.5958486307754e-04-1.40676829732954e-04i	-2.80007258623142e-04-2.89411787518411e-04i	-2.12874088253172e-04-2.60559211178655e-04i	-1.20746620543138e-05-7.05889238182537e-05i	1.5516889083273e-04+9.6700303139517e-05i	2.25754981500458e-04+1.42540025168663e-04i	2.09831287664125e-04+7.6804419584135e-05i	1.2284554739148e-04+3.557172689927e-06i	-6.4689076905634e-06+1.37078531949793e-05i	-1.2005980572672e-04+6.6100270269079e-05i	-1.76700402554297e-04+8.7441342729166e-05i	-1.52195034219592e-04+6.2403075882575e-05i	-5.44692739312329e-05-9.2735445845165e-06i	2.0738601826682e-05-1.02111730921038e-04i	2.0170858744326e-05-1.51683041734719e-04i	-1.2880974822273e-05-1.42477639792285e-04i	-4.30210113536471e-05-8.35492879375403e-05i	-1.2015959737285e-06+2.87233477357386e-05i	1.6076836119769e-04+1.34427747140739e-04i	3.23084762640707e-04+1.90258539277374e-04i	3.43512636650786e-04+2.11716984267205e-04i	2.71869179050876e-04+1.81249697010965e-04i
8	-5.22574792606447+0.03911116079393i	-4.14217545499834+0.03601186023039i	-2.60364736222884+0.02935749478703i	-1.29871310721896+0.02145120196882i	-0.514909167179874+0.014107742137919i	-0.16257597989969+0.008490897037079i	-0.0408158958768999+0.004640818140374i	-0.00810486142934594+0.00204499001390952i	-0.00138995333166211+0.00045525634293608i	-4.1715883444025e-04-1.56026067437209e-04i	-3.16186166683614e-04+3.3444060238472e-05i	-1.6032208347748e-04+6.24008032713036e-04i	0.00028288542769038+0.00111154046371004i	0.00083797114367389+0.00109027113087045i	9.97115722301088e-04+5.77617611321274e-04i	6.29352707673938e-04-4.1641529443752e-05i	1.6514330422321e-04-4.43886473246018e-04i	-1.986485242523e-05-5.15394203877813e-04i	4.2636595052473e-05-3.49452078996407e-04i	9.1924100718588e-05-1.66659676770795e-04i	1.63144857074052e-05-7.53500587682335e-05i	-7.03165004883273e-05-6.45624416132458e-05i	-1.11440480892859e-04-9.5099018670807e-05i	-1.31386444230916e-04-8.566703687291e-05i	-9.8116625867937e-05-2.28586064354389e-05i	-1.86635823535401e-05-8.2454618681407e-06i	-5.492895213604e-06-1.09842967284159e-04i	-1.370789996737e-04-2.66627380549891e-04i	-3.15120477494276e-04-3.18037521953389e-04i	-3.5163282227092e-04-1.62777325066272e-04i	-1.90569617018524e-04+8.5711887758948e-05i	6.2125765629314e-05+2.27221240665159e-04i	2.58617013850215e-04+1.95235905146187e-04i	2.96143116683186e-04+5.9051972267731e-05i	1.68647888675189e-04-7.1686740253602e-05i	-3.2353387369101e-05-1.152927436676e-04i	-1.8422638300314e-04-6.0346149934505e-05i	-2.14741970108965e-04+3.8805481690993e-05i	-1.24298029952898e-04+9.9797711363218e-05i	1.79316709336898e-05+6.36781884094245e-05i	9.48590252453832e-05-5.24903139391883e-05i	4.565977294869e-05-1.57711865478722e-04i	-7.4559644420153e-05-1.63545381436166e-04i	-1.4999620070543e-04-4.5510378602552e-05i	-7.1876138160432e-05+1.34440262246344e-04i	1.60176468054563e-04+2.54875695417143e-04i	3.90515092163891e-04+2.55641116869577e-04i	4.70995715422719e-04+1.92337737492298e-04i	4.39037995516582e-04+1.40669616816708e-04i
9	-5.03826003616762+0.04205819034718i	-4.09227641924621+0.03948979741507i	-2.70220794957315+0.03310053728765i	-1.45099361498629+0.02531660627082i	-0.633258891361157+0.017961495044235i	-0.223436551527339+0.012063819903662i	-0.0621942737422947+0.0076355816146006i	-0.0124169304881686+0.0041701073625431i	-0.00115206612744115+0.00157069278412865i	-6.7054217935394e-05+1.92100363236375e-04i	-6.3410584698219e-04+1.3058797455999e-04i	-7.79075504406798e-04+8.68415745144161e-04i	-0.00014760809803092+0.00156182112646865i	0.00088461590347672+0.0015642051345516i	0.0015613780996421+0.0008169826809575i	0.00147301279590618-0.00018593126004087i	9.17913072099277e-04-8.68392855754728e-04i	0.00042824443760054-0.00101434730394331i	2.03532545068499e-04-8.01884216828098e-04i	1.04642243573603e-04-5.22275924570618e-04i	-1.2144465960138e-05-3.33439456526207e-04i	-1.4618273339772e-04-2.3624415442521e-04i	-2.48411841635379e-04-1.54562791755901e-04i	-2.69056345403017e-04-2.895460414678e-05i	-1.67729134514226e-04+8.3018961115599e-05i	-8.7832126126908e-06+4.22926705025853e-05i	2.7420213968763e-05-1.81974169087051e-04i	-1.66126203501043e-04-4.13300126401462e-04i	-4.55519048525825e-04-4.09556825339128e-04i	-5.74731354479883e-04-1.16218256375716e-04i	-3.93260526005468e-04+2.51422014365854e-04i	-2.0612543064523e-05+4.22122363717843e-04i	3.11834536834716e-04+3.1727859974644e-04i	4.2496570949378e-04+5.5138357745402e-05i	2.92910817181611e-04-1.93086235662515e-04i	3.0011546399621e-05-2.9860409764402e-04i	-1.97633215399559e-04-2.17077889999486e-04i	-2.64749510009584e-04-1.8168905043258e-05i	-1.48888583764624e-04+1.45531054136298e-04i	4.6280114403255e-05+1.50131804768595e-04i	1.49064072128666e-04+5.477753850978e-06i	6.3977490979198e-05-1.43858751225064e-04i	-1.29520585945178e-04-1.35134777465412e-04i	-2.32221405224548e-04+6.5585759274952e-05i	-9.2209881619795e-05+3.16411915477456e-04i	2.39635756118998e-04+4.22608432124814e-04i	5.30324467024386e-04+3.3095650056444e-04i	6.01918721668202e-04+1.72275925255661e-04i	5.30850229273699e-04+8.8151555686691e-05i
10	-4.87645758500241+0.04116096929784i	-4.04872536475189+0.03706247108679i	-2.79460193393582+0.02924983882463i	-1.60418884526664+0.02033083767941i	-0.765933504028549+0.012435350394533i	-0.30341602362083+0.006947370108445i	-0.098196441950466+0.0039342612795459i	-0.0242706094220902+0.0022393979365999i	-0.00336940469555931+0.00084316437463761i	1.14797020583091e-04-1.57866872914938e-04i	-6.5070551738127e-04-1.66254671474092e-04i	-0.00129756440492836+0.0007958975516451i	-0.0006430518667621+0.00188407635879447i	0.0009529690367734+0.0021404693241546i	0.00239302899005771+0.0012674285933534i	0.00283599623123031-0.00020145120888782i	0.00230927069612546-0.00141979994155274i	0.00141957372554368-0.00191004278782127i	0.00067358921543321-0.00177259497481573i	0.00018290895506077-0.00137392358535284i	-1.54460462630415e-04-9.74567649709198e-04i	-4.04569444434563e-04-6.20763610755952e-04i	-5.27047433615242e-04-2.5942786094333e-04i	-4.42306001301518e-04+9.1205721568797e-05i	-1.61045791482277e-04+2.74064556275199e-04i	1.23624626407603e-04+1.28648205150037e-04i	1.36580966598573e-04-2.81000169971406e-04i	-2.11078282462005e-04-6.28035644719745e-04i	-6.77476210009952e-04-5.85428056902098e-04i	-8.80504139353355e-04-1.41379740698859e-04i	-6.38349649338694e-04+3.79434483395715e-04i	-1.02539161534306e-04+6.18057772601816e-04i	4.03525200948177e-04+4.69120723053546e-04i	6.29752622460344e-04+8.5125668674822e-05i	5.22252494371694e-04-2.97270310318306e-04i	1.97946707983304e-04-4.88445522970217e-04i	-1.42542342132867e-04-4.08320280846637e-04i	-3.09579940764289e-04-1.3101038477569e-04i	-2.28785182182122e-04+1.40909898237582e-04i	-9.11156574037e-06+2.1884345485341e-04i	1.27524023839384e-04+9.0228803360122e-05i	4.78570459829043e-05-5.8071516572099e-05i	-1.46215823442972e-04-7.546874134779e-06i	-1.96744841138829e-04+2.67134019038873e-04i	5.5124870484629e-05+5.48216096378681e-04i	4.80556523026242e-04+5.86933406792838e-04i	7.61542959612562e-04+3.68054308011714e-04i	7.2304825513854e-04+1.18943034672128e-04i	5.4355220705002e-04+2.8840756914367e-05i
11	-4.73879561745184+0.03706812202358i	-4.01312688851283+0.03031366122534i	-2.88343396272267+0.02017177501287i	-1.75952054003745+0.00943446156965i	-0.9142021198178+0.000497483106179i	-0.406448566932278-0.004755698236995i	-0.155679591301956-0.005784139661265i	-0.0514938604621192-0.0040828436412221i	-0.0145763092094432-0.0020432299545341i	-0.00391262214565294-0.00089651903297746i	-0.00209278584698795-0.00019436787541848i	-0.00208914787297634+0.00084698561537621i	-0.00114389205883703+0.00207406640361903i	0.00108626986722833+0.00255342795288987i	0.00349355283422701+0.00164086233993293i	0.00479348065908731-0.00032503803207848i	0.00455299324675285-0.00232694191522217i	0.00326983743965282-0.00350849099741128i	0.0017314923817835-0.00367734106762401i	0.00044306365855594-0.00314537529951332i	-0.00045035027318744-0.00229318099583685i	-0.00093869657558595-0.00133997281974854i	-9.90632991283621e-04-4.16316345342512e-04i	-6.12829870211325e-04+2.81514256453592e-04i	-2.762179147974e-06+5.01310341512818e-04i	4.39852430060935e-04+1.4658707702173e-04i	3.57015824344979e-04-5.30121208737738e-04i	-0.00024824934766128-0.00102116800683792i	-9.5682017997447e-04-9.39669738071136e-04i	-0.00125341717359809-0.00033857815296614i	-9.31995982839897e-04+3.51252749023242e-04i	-2.09745684239598e-04+6.96056648664499e-04i	5.00095115766903e-04+5.64455383928582e-04i	8.84552776311773e-04+1.21590426019619e-04i	8.56039288376311e-04-3.60738402082679e-04i	5.13405451611301e-04-6.51593858253195e-04i	6.444716492226e-05-6.30572357301397e-04i	-2.55623224704615e-04-3.40109257902692e-04i	-3.07244809115076e-04+1.9489009046969e-05i	-1.53103383329747e-04+2.2509439247785e-04i	-4.992215342811e-06+2.22327662600066e-04i	-4.522133562242e-06+1.77927769476727e-04i	-5.5667952093269e-05+2.98577681029031e-04i	7.9262964111721e-05+5.80231716406087e-04i	4.89004897470187e-04+7.76622387413773e-04i	9.4454191733e-04+6.62300931503569e-04i	0.00108415187384205+0.0003083361816219i	8.07844875342134e-04+2.7442902980996e-05i	4.48085739548391e-04+4.046604797233e-06i
12	-4.62250822739412+0.03235199074475i	-3.98462828589681+0.02386771707568i	-2.96702402872118+0.01280422872426i	-1.9110811504952+0.00153018957489i	-1.06903233934893-0.00822437771569i	-0.524426157507272-0.014700991033598i	-0.230394819288817-0.016416154865151i	-0.0942393392637766-0.0136149509797082i	-0.0381244452658488-0.0086274627887818i	-0.0166181684566952-0.0041095924932517i	-0.00864392956282144-0.0011412256927185i	-0.00521177143687451+0.00072320457787444i	-0.00233255627102129+0.00198783931192234i	0.00128915084989637+0.0023446726350676i	0.00503837191083527+0.00120725075859329i	0.00751875699883445-0.00132065647306553i	0.00784826855780754-0.00424910555141244i	0.00624114519316776-0.00638037596837476i	0.00365803147576429-0.00705553918982271i	0.00111239192562002-0.00633163945656771i	-0.00073669923706916-0.00468218146138543i	-0.00160185671256578-0.00267434553777591i	-0.00147433340181974-0.00085143979552259i	-6.22332537793754e-04+3.01773304069944e-04i	4.04394433409759e-04+4.93818349688879e-04i	9.58047221031314e-04-1.73199418509888e-04i	0.00066472513910056-0.00116647005287214i	-0.00029350245514762-0.00179984920825285i	-0.00128237467414283-0.00167638519311872i	-0.00167177975532985-0.00093553640957472i	-1.26531552612898e-03-8.702261991412e-05i	-3.54090080024295e-04+4.01843353085498e-04i	5.77410562003035e-04+3.88287592083869e-04i	1.1716836368909e-03+2.385510497464e-05i	0.00130752244814274-0.00043678967800838i	0.00104332331617945-0.00076975239420897i	5.49795360905747e-04-8.30289956300602e-04i	6.0801311698373e-05-5.96785213497955e-04i	-2.25040873140599e-04-1.9663969120978e-04i	-2.61391899948204e-04+1.74033773557009e-04i	-1.50648155181124e-04+4.12063059597295e-04i	1.3090830134783e-05+5.7877257018491e-04i	2.74301516940734e-04+7.74018660871499e-04i	7.30735348784453e-04+9.50233072923145e-04i	0.00130519708624074+0.00091865853050466i	0.00167072886791844+0.000586017612099i	0.00150336671163311+0.00014395691190298i	8.57480280120271e-04-7.1829712970192e-05i	2.40190109742759e-04+2.764634567267e-05i
13	-4.52392833182286+0.03028044882789i	-3.96003984668711+0.02272972257094i	-3.04021627613496+0.01402346784782i	-2.04821124126491+0.00520862608467i	-1.21402433773344-0.00406661341891i	-0.638094691719494-0.013563788140701i	-0.303613606178122-0.021173883182918i	-0.13705860002474-0.024266985356173i	-0.0637946432124977-0.0221278020849949i	-0.0334437176802904-0.016584255778401i	-0.0199472502540958-0.0103602839076067i	-0.0120966932036999-0.0052874551444566i	-0.00552589050053398-0.00204413713944878i	0.00105015091208261-0.00087910970413922i	0.00711699829984618-0.00193763457249457i	0.0112828560010875-0.0048851698909693i	0.0124348516527123-0.0086127206839492i	0.0105691697560175-0.0116084371065291i	0.0067922181856032-0.012713577977888i	0.0026814105462786-0.0116252220278228i	-0.00042319711668138-0.00887653804943947i	-0.00182380962279389-0.00548425242174868i	-0.00155544986874622-0.00253699507099405i	-2.71478317422744e-04-8.38338026348102e-04i	0.00104701656615765-0.00063853346813788i	0.00153999485898662-0.00154936644123459i	0.00090890479103128-0.00275015769245699i	-0.0004352072579469-0.00343646662656252i	-0.00166645511768445-0.00325194250279505i	-0.00209559388354885-0.00240857247750865i	-0.00156896363595518-0.0014284293382806i	-4.45145077169082e-04-7.45196534132246e-04i	7.43946234935735e-04-4.86637236818723e-04i	0.00161173583295083-0.00053831979362169i	0.00200468821802783-0.00072009392700164i	0.00192882884300177-0.00088081172064496i	0.00148722437515636-0.00090006619856539i	8.69667421436549e-04-7.00608763728353e-04i	3.13336888432373e-04-2.96484589788701e-04i	9.181478864444e-06+2.03264757569949e-04i	4.0559607349712e-05+6.70244349974719e-04i	0.00041059848157419+0.0010253747284104i	0.00108024444331774+0.00121747553458471i	0.00191799054242441+0.00117122113366262i	0.00261980897040115+0.00083286759171312i	0.00278148308120166+0.0003024367356314i	0.00218284178059562-0.00013765185663133i	0.0010690769528177-0.00023544408738333i	1.08218936174684e-04-8.5832079270748e-05i
14	-4.44068023341744+0.03234943104035i	-3.93832893602877+0.0286786103761i	-3.10193666756518+0.02621694933173i	-2.16664591999387+0.02439165652475i	-1.33989500297388+0.01977954591106i	-0.733104246666386+0.009229823589867i	-0.356448181245213-0.006629386238153i	-0.157737095092827-0.023031128172695i	-0.0688187716620614-0.0342844855237082i	-0.0347860812616284-0.0375049786947743i	-0.0221976194083973-0.0337695230255551i	-0.0149350289495015-0.0265295921090767i	-0.007164769839582-0.019349703220602i	0.0018403989862255-0.0146240491086935i	0.010536707736101-0.0133133940093848i	0.0167477530124806-0.0150521252158759i	0.0189007541086772-0.0183960377804578i	0.0168318822486264-0.0213774934154104i	0.0118505703612688-0.0223307684732824i	0.0060803061369643-0.0205912514218432i	0.0015030593481699-0.0166845568823648i	-0.0007893915580556-0.0119575623904014i	-0.0008563482886875-0.00790532073221476i	0.00033349241283516-0.00553152168227451i	0.00148649391012436-0.00500300806278498i	0.00164786456492445-0.00571395902493431i	0.00063890185352494-0.00669654138038413i	-0.00095339931875944-0.00714653409409726i	-0.00221463493024289-0.00677139165569258i	-0.00247747581282003-0.00578553215702904i	-0.0016562336669974-0.00461834289318565i	-0.0001664840539863-0.00358866253325666i	0.00142052815598439-0.00277755837029242i	0.00268053909086878-0.00212223875410624i	0.00341743315711354-0.00156410122704242i	0.00358956074063587-0.00109312968972924i	0.00324717156739357-0.00069343149957431i	0.00254320596289314-0.00030511964607638i	0.00174660086096239+0.00013411976902993i	0.00118416193786423+0.00061909859843367i	0.00112715831638374+0.00105721267924336i	0.00168578446696733+0.0013098665085247i	0.00274395165585456+0.00125626167959791i	0.00394470593858339+0.00085713842401258i	0.00476729440387647+0.00021069591388421i	0.00474054194450351-0.00044581126473247i	0.00373638114574541-0.00085624920551804i	0.00215350343676591-0.00096842470593616i	0.00079681369898638-0.00109867431464279i
15	-4.37538233285049+0.03617693335578i	-3.92680045110815+0.037830534509i	-3.16449614540787+0.04465705438506i	-2.28186282971211+0.05548580028249i	-1.46304541064123+0.06416956647289i	-0.824314549997511+0.062750893634272i	-0.398645290930031+0.046818844184441i	-0.156955210524503+0.018945347177962i	-0.0430128504649838-0.0125447804310303i	-0.0016888193303425-0.0383856392959504i	0.0072908757950394-0.0530685022460525i	0.0074303092180119-0.0565076936903181i	0.0092044413348025-0.0525468303384978i	0.0148432568190321-0.0461536290918092i	0.0223070593427947-0.0411225569007146i	0.0282438665438873-0.0390234812863043i	0.0300573781669483-0.0392983460395114i	0.0270276080290073-0.0401278457156369i	0.0203886853401675-0.0396140578443163i	0.0125321184137135-0.0367688967835101i	0.0058282180351959-0.0318936164580843i	0.001659167415959-0.026253868210236i	0.0000631143106688-0.0213251941972665i	0.0000414952762527-0.0180651789047067i	0.0002757281899527-0.0165749115934721i	-0.000144523653485-0.0162435916531601i	-0.0013315427408129-0.0162023871066489i	-0.0026954681555448-0.0157862066256205i	-0.0034082483041737-0.0147583545195184i	-0.0029266997497352-0.0132365761602611i	-0.0012659856142282-0.011450001938903i	0.00108857128809846-0.00953642503490532i	0.00349370833113603-0.00751297457987684i	0.00543513026268069-0.00538868550458723i	0.00663546061211958-0.00327418302270413i	0.00701575017376342-0.00137428108476298i	0.0066393596198684+0.00012031757977133i	0.0057109345923028+0.00113113578956471i	0.00459064100797389+0.00169421044726426i	0.00374181614412128+0.00188192734236034i	0.0035850490824782+0.00172820909325578i	0.00431328979763699+0.00122367516222502i	0.00576219327434795+0.00037965619718874i	0.00741657569341352-0.00069726715909406i	0.00858568956728442-0.00179431765414928i	0.00870723699076642-0.00268829453265185i	0.00765900670313009-0.00331843500467875i	0.00591318215004692-0.00392546125033008i	0.00441041664958076-0.00502206639801748i
16	-4.33729108167156+0.03383822565112i	-3.94289657805661+0.03804144268826i	-3.25546123170562+0.05277613075097i	-2.43169988782156+0.07859289946354i	-1.63089699717507+0.10891136517807i	-0.966864145579519+0.131698101245691i	-0.488430966814003+0.135130778389565i	-0.188295595479202+0.113943295505128i	-0.0268628608183812+0.0723400466992623i	0.0439529347550416+0.0217079845935673i	0.0654423280511908-0.0250941727242566i	0.0661773114928247-0.0591869233502414i	0.0622182607915605-0.0780606089990011i	0.0599847226049109-0.0845228506755589i	0.0597683860122216-0.0837431338347675i	0.0590543346321604-0.0803632310923115i	0.0552121694940088-0.0769234257636956i	0.0471587549023644-0.0738304425636263i	0.0357757622565931-0.0703397969930884i	0.0232656807476429-0.0657343003421286i	0.012003136601122-0.0600285924568988i	0.0035360460270399-0.0539614644204592i	-0.0018265274830508-0.0484920286348304i	-0.0047776140648292-0.0442413812987052i	-0.0063828949452381-0.0412343672049227i	-0.0074425174861078-0.039020327124651i	-0.0081531065834595-0.0370025556127737i	-0.0081773519504904-0.0347291805115892i	-0.0070098111043515-0.0319935389263692i	-0.004393047943698-0.0287551969442414i	-0.0005479093226634-0.0250067114140116i	0.0038786246106253-0.0207166173947965i	0.0080683465986334-0.0158923880046552i	0.0113142949927797-0.0106992202785971i	0.0131928652264154-0.005521027555341i	0.0136027693686863-0.000893473957465i	0.0127336442349259+0.0026627903480461i	0.011023026277906+0.004808494281031i	0.00909915745120308+0.00546098232092707i	0.00766692744120917+0.00476205207176228i	0.00731921761471519+0.00299370530998354i	0.00832292307004787+0.00050940460312426i	0.0104797316871195-0.0022990025960209i	0.0131545899745909-0.0050367340754437i	0.0154997332144595-0.0073949897278536i	0.0168122101349747-0.0092928123004955i	0.0168900023015624-0.0109906831127154i	0.0162270856536881-0.0130556151340199i	0.0159242274436401-0.0161115518801979i
17	-4.33726532483177+0.01067274179751i	-4.00520469020917+0.00615215383358i	-3.403375012797+0.01613942096639i	-2.65616753643157+0.04567096988378i	-1.89671909441635+0.0918016394436i	-1.22905780186558+0.14263431374649i	-0.7087459340014+0.18116564732459i	-0.34453840085765+0.192439560873864i	-0.113738003666577+0.170198147438651i	0.019296456017293+0.11936788358574i	0.0891461907080241+0.0532700316240824i	0.122310699123694-0.012474287322381i	0.135789304036845-0.065866224636266i	0.138658318152382-0.101573135041202i	0.134636770198278-0.120489401643354i	0.124632151510615-0.127075162979442i	0.108828119504145-0.126390548459868i	0.088037107803253-0.122218642722076i	0.064157160841957-0.116632205019099i	0.039827912037334-0.110518962366062i	0.017660056128493-0.104306410230372i	-0.0004851356693974-0.0983678213569709i	-0.0138273857921866-0.0930293290707585i	-0.0225387076824598-0.0884030705258039i	-0.0273151670746314-0.0843006027238317i	-0.0289067424723917-0.0803163460103337i	-0.0278222107345323-0.0759989525426714i	-0.0243026211508292-0.0709789464660641i	-0.0185164503785837-0.0649924430420175i	-0.0108284869094327-0.0578430236088286i	-0.0019730406407316-0.0493899244566996i	0.0069721740938895-0.039616599939416i	0.0148009284546601-0.028756676738232i	0.0204775027841313-0.017393652741988i	0.0233928758550202-0.0064475159138535i	0.0234977284573504+0.0029828961540519i	0.0212989782619695+0.0098745546574913i	0.0177462287080545+0.0135330496571759i	0.0140377982867982+0.013750055982088i	0.0113694734938803+0.0108249565733264i	0.0106603210099565+0.0054704046006353i	0.0123185436021105-0.0013501633211471i	0.0161303018948435-0.0086164981389304i	0.0213388097137583-0.0154628513699809i	0.0269249749497873-0.0213876869727948i	0.0320234894120071-0.0264017611846119i	0.0363383063237594-0.0310145129968236i	0.0403849012847654-0.0359780085784926i	0.0454060660458194-0.0418112158116313i
18	-4.37436612529852-0.05110694882547i	-4.11273545407607-0.08678566292019i	-3.60736814294047-0.11048357368437i	-2.95504404863407-0.11080070710353i	-2.26345316264714-0.08258645523429i	-1.6221230697363-0.03069703358192i	-1.08530146037509+0.03040655541779i	-0.670159521902847+0.081644325307805i	-0.366622744295474+0.106719585340373i	-0.151596032754176+0.098307594466333i	-0.0010482462242369+0.0600815496571606i	0.103321529474408+0.003992930126878i	0.172709902827921-0.055298235417301i	0.213060753603585-0.105852890155997i	0.227852485637609-0.141449931605808i	0.220329491340655-0.161583880769735i	0.194644445288428-0.169444986934564i	0.156008275414315-0.169445945943527i	0.110198731212617-0.1654665453464i	0.062808919124279-0.160163763331661i	0.018552035148872-0.155042388638729i	-0.019173671722126-0.150786415592755i	-0.04839113511958-0.147524354088221i	-0.06837366257852-0.144967944481578i	-0.079317934322217-0.142508457175564i	-0.081993208071902-0.13934094502798i	-0.077471702676019-0.134609784040446i	-0.066996798382774-0.1275314623272i	-0.051984267345239-0.117478215564425i	-0.034088784752255-0.104052535597077i	-0.0152299595757364-0.0871924126254516i	0.0025134133421742-0.0673074374428979i	0.0171641534384295-0.0453895909855685i	0.0271992116459694-0.0230155737827116i	0.0318743301974244-0.0021832580577291i	0.0314037127420348+0.0150090250301601i	0.0269299806826204+0.0267616264118399i	0.0202892087189522+0.0319353856954794i	0.0136316483221121+0.0302727170950707i	0.0089883107336799+0.0224251534401564i	0.00788018688549338+0.00979403621935151i	0.0110576818895361-0.0057675651439469i	0.0184355868807958-0.0223275389450303i	0.0292522430401963-0.03825265275871i	0.0424296259696039-0.0525095977983411i	0.0570476692519804-0.0647887387058225i	0.0727833614389031-0.0753567996516652i	0.0901275575145616-0.0846128728572977i	0.110215452407574-0.092453657530888i
19	-4.42015876137342-0.15613921583261i	-4.22328172262157-0.25026907505065i	-3.80783833765987-0.34543103261667i	-3.24837675143175-0.42406854418494i	-2.63068257330313-0.47041342084821i	-2.02970023088121-0.47606925360766i	-1.49506246052309-0.44329945778179i	-1.04763377368592-0.38429345651881i	-0.685598213610803-0.31658724345577i	-0.395371553707235-0.256732508197356i	-0.16204538455896-0.215093874331595i	0.024236662349546-0.193863043287114i	0.16691662248231-0.188570655006578i	0.265373580156028-0.191689039494417i	0.318658231749282-0.196271701401309i	0.328518541719805-0.198115023341421i	0.300626856541006-0.196075319824605i	0.244017128461812-0.191140509295697i	0.169449648506136-0.185176243620869i	0.08758696394825-0.179994656107234i	0.007617613299566-0.17690952378218i	-0.063439733785778-0.176609218796443i	-0.120850918148029-0.179126414416197i	-0.161946688127431-0.18380987455236i	-0.185795245145216-0.189334328317909i	-0.192893535492551-0.193819349819219i	-0.184912092505476-0.195080828671237i	-0.164480703252208-0.190977982885988i	-0.134986261791133-0.179792812183581i	-0.100345481602668-0.160584836225421i	-0.06470968877937-0.133472955070343i	-0.0320729871716109-0.0997919363372052i	-0.0058000960504651-0.0620650362727823i	0.0118479948240993-0.0237508924932669i	0.0200686529452569+0.0112269855915444i	0.0196358870194543+0.0390911736272117i	0.0127243794596731+0.0568300305578812i	0.0024685674122387+0.0626819837944758i	-0.007636237386624+0.0563771681276106i	-0.0143449684056793+0.0390981268286495i	-0.0151487393906598+0.0131922661716507i	-0.0085414600954376-0.0182825501210637i	0.0059693623454808-0.0520773130249617i	0.0280880424557224-0.0852305281034292i	0.057122524219392-0.115401264437082i	0.092425451231009-0.140959698884815i	0.133726302901713-0.160776010166923i	0.18118269470433-0.173737227747031i	0.235027222529656-0.178151006551917i
20	-4.41610522358651-0.26667781606652i	-4.25379864741259-0.43172929999649i	-3.89108401683582-0.61962723473364i	-3.38576077143296-0.80942657863466i	-2.80728946387481-0.97620983122578i	-2.22015379363212-1.09692919977436i	-1.67169503277552-1.15616593081074i	-1.18746770429467-1.14970415874179i	-0.77401653238608-1.08467030294923i	-0.426381692252683-0.976439481447429i	-0.136522658783099-0.843794405589009i	0.100622793782122-0.70428781156714i	0.285065237534262-0.571266204827641i	0.413360371960503-0.452975920723216i	0.482173459984336-0.353238876992245i	0.491726199892668-0.272799703723126i	0.447609964103007-0.210623212562457i	0.360513044340472-0.164846510801774i	0.244385482915401-0.133412242292146i	0.114044841978944-0.114481117210013i	-0.016865853904423-0.106631716095084i	-0.13710664498314-0.108784070921427i	-0.23827994371218-0.119834840752072i	-0.314788471954497-0.138130896508934i	-0.363642067076893-0.16102071194955i	-0.384296200667657-0.184721120826704i	-0.37852936661513-0.204619025651336i	-0.350261567454275-0.21596201817987i	-0.305204754158625-0.214758348054587i	-0.250287912159486-0.198648618357145i	-0.192873427494159-0.167527904085336i	-0.139850936879436-0.123763528866355i	-0.0967473838620604-0.0719463782222603i	-0.0670167660977924-0.018215316655157i	-0.0516573585942592+0.0307112180682234i	-0.0492419639330925+0.0685959771875817i	-0.0563497640892708+0.0906183113478358i	-0.0682873780686407+0.0940074797813337i	-0.0799188439564047+0.0782841808347256i	-0.0864141787645863+0.045123022082041i	-0.0837737955935516-0.002068954544802i	-0.0690679041768778-0.0587224893999425i	-0.040413565839645-0.119691735218228i	0.003226572722835-0.17974780958498i	0.062306539372686-0.233903574348976i	0.136890744977462-0.277524771241377i	0.226654089929967-0.306228355663983i	0.3305947295949-0.315641288976028i	0.446443306112516-0.301181332348872i
21	-4.30003996768072-0.2804085289199i	-4.1226818525213-0.48901748334435i	-3.752078865361-0.74267749808006i	-3.23393777384642-1.02184316429321i	-2.62694101632206-1.29821347353519i	-1.99047735023745-1.53936502979895i	-1.3744652137545-1.71499942492412i	-0.81370404989139-1.80307067960047i	-0.32736423694327-1.79403757030115i	0.07752899419901-1.69213088560073i	0.40083452707295-1.5135375312397i	0.64458213238361-1.2823316272034i	0.81037826006167-1.0254760713727i	0.899295760937204-0.768188394892907i	0.913493663755793-0.530571664992085i	0.858228084204508-0.325907549893242i	0.743028820836421-0.160578254739743i	0.581456353803814-0.035281892551057i	0.389627062628628+0.052989055223762i	0.184207676586109+0.108835115011696i	-0.019358341837696+0.136801938486047i	-0.207944681062356+0.140602827648398i	-0.371148981902441+0.12328798668807i	-0.501313917903697+0.088080402948403i	-0.593515095413913+0.039358665761261i	-0.645702251985942-0.016756728816275i	-0.658939982996364-0.07256514274861i	-0.637525012242588-0.119733680513837i	-0.588733489343595-0.150767599949244i	-0.522062702411627-0.16055842606903i	-0.448009914544818-0.147549301501143i	-0.376597702772762-0.114187326773868i	-0.315951085000491-0.066547468876712i	-0.271230638577645-0.013238258486553i	-0.244133943945619+0.036128051885188i	-0.233027120592992+0.07253981718541i	-0.233607001451053+0.088930573363559i	-0.239872871790613+0.081042150429256i	-0.245141047651412+0.047739436439043i	-0.242875254538489-0.009145840993703i	-0.227209720558997-0.085274473364901i	-0.193167962280394-0.174375714092083i	-0.13668364898655-0.26879478062326i	-0.054581602818661-0.359937541479413i	0.055328114196781-0.438605755751711i	0.193938442493084-0.495264281042537i	0.360284872295087-0.520311632957838i	0.550792493397622-0.504445671864734i	0.758481625091702-0.439225945307885i
22	-4.05820633519038-0.05017641176696i	-3.82238764995977-0.22525255774586i	-3.39225464828046-0.45748524955556i	-2.8045336934145-0.7340695925955i	-2.11056653676202-1.03138131162304i	-1.36769339405117-1.31755292289055i	-0.63103920879822-1.55743423235364i	0.05261286712415-1.7189057425144i	0.64807901745437-1.77901228849382i	1.13233421816958-1.7283565729233i	1.49322719838967-1.57265556509354i	1.72744225525315-1.33114984628252i	1.83859688788479-1.03239715693082i	1.83588407554078-0.70861774982813i	1.73316008459896-0.39002849905384i	1.54807697623973-0.10046863182188i	1.30087856329056+0.14484536394787i	1.01276308413459+0.33924866925415i	0.704071922455532+0.482705036951116i	0.392770975266447+0.578962098546665i	0.093627300721602+0.632859443875927i	-0.181811110189088+0.648646717630856i	-0.424679214234253+0.629677695378041i	-0.628167529214079+0.57927046336529i	-0.787240213274117+0.502082783070721i	-0.898888053587887+0.405203268792446i	-0.962776821784135+0.298335546306575i	-0.981905543170412+0.192856097635006i	-0.962835093691279+0.09998107656947i	-0.915195100427709+0.028608530958667i	-0.850447933743418-0.016495469157828i	-0.780162910656313-0.035633315083636i	-0.714225483395357-0.033997332068208i	-0.659421000063117-0.020476124967734i	-0.618700120297545-0.005810524420727i	-0.591213487538514-0.000583401529922i	-0.572980184121515-0.013487406099684i	-0.557903111022428-0.050153813182082i	-0.538807465023508-0.112616031965363i	-0.508255070156648-0.199299304212978i	-0.459037706578621-0.305328321867083i	-0.384415755085637-0.422944207507857i	-0.278285508414215-0.541901064659884i	-0.135492468971196-0.649825492653684i	0.047546818650812-0.732621937376909i	0.271873243583883-0.775058913151569i	0.534772882606503-0.761664782078621i	0.82857132240543-0.678004498538477i	1.13977345963162-0.51231720136575i
23	-3.76575464502723+0.53682624511017i	-3.46649460601732+0.49962310354025i	-2.97260371967392+0.4087662362027i	-2.31320348196181+0.26638594679623i	-1.53278512326609+0.08451050036296i	-0.685640748077465-0.115387622327102i	0.170282725993027-0.30517524830512i	0.979159227389719-0.454799891011625i	1.69208708889661-0.5379860273718i	2.27066322707128-0.53749817129053i	2.68929420141267-0.44860065623337i	2.93628345324665-0.27978952503482i	3.01370835644204-0.05062000280813i	2.93606993393119+0.21273038430154i	2.72774771077762+0.48290105951512i	2.41945706830292+0.73630249078029i	2.04414930546408+0.95633890525582i	1.63301510181498+1.13427481128592i	1.21232866956731+1.26790574907902i	0.8017206059503+1.35887112399274i	0.41410149034659+1.40978698824573i	0.05698792663296+1.42227674328525i	-0.2654173127846+1.39650081499827i	-0.55020969946456+1.33213369055198i	-0.79452265788162+1.23016515616875i	-0.99534341722891+1.09462096660581i	-1.15026926225744+0.933387935398i	-1.25870828049672+0.7577214844883i	-1.32289606366817+0.58053309249904i	-1.34822321168588+0.41399547011746i	-1.34267256826012+0.26721318275539i	-1.31551315743356+0.14463850420225i	-1.27565357566293+0.04562617914166i	-1.23013814220745-0.0348549545235i	-1.18316857756557-0.10466086724226i	-1.13581445533318-0.17254441678045i	-1.0863342189919-0.24633743746621i	-1.03085678427394-0.33156948664556i	-0.964125617583553-0.430635490368306i	-0.8800847355138-0.54243436303389i	-0.772245009606986-0.662299404887182i	-0.633939347700212-0.782050880133567i	-0.458687427492628-0.890099379775936i	-0.240899596695339-0.971662457191102i	0.02295219858622-1.00926498314591i	0.332750621104719-0.983727313475327i	0.68299538617852-0.875784376408615i	1.06133245012265-0.66833526128688i	1.44783207512076-0.34913571655478i
24	-3.56422995389764+1.45469570500835i	-3.24652061926983+1.63779495272494i	-2.7434370678882+1.78374828017286i	-2.07658583882149+1.88319198792774i	-1.28202756491898+1.93378418991037i	-0.40711026626208+1.94129690804149i	0.49364478474907+1.91889547934557i	1.36324122083075+1.88456834173244i	2.14718978455027+1.85722554866175i	2.79845406296539+1.85244339426598i	3.28192303624605+1.87901919115222i	3.57783016026852+1.93731825196751i	3.68348222234613+2.01987581385229i	3.61279285138797+2.11401977405184i	3.39346651105154+2.20564268407034i	3.06218326568945+2.28290144115824i	2.65864474557495+2.33869111001131i	2.21967975023828+2.37120426899552i	1.77463542380299+2.3825802676609i	1.34295713969251+2.37631551542266i	0.93427012178721+2.35450435043568i	0.55060081061332+2.31597372719292i	0.18983360939491+2.2559838380709i	-0.15073919067241+2.16755459538624i	-0.47178790454805+2.04388270222644i	-0.77082379480606+1.88095221008219i	-1.04261733998963+1.67942597895919i	-1.28070297566411+1.44521106676101i	-1.47925439739509+1.18857691272448i	-1.63463070115849+0.92218034995659i	-1.74613761914128+0.65865260899239i	-1.81589593403355+0.40845182676707i	-1.84802051554809+0.17850294687296i	-1.84748619590657-0.02816447215128i	-1.81905838587894-0.21188275325425i	-1.76653409338218-0.37522822633817i	-1.69235364929988-0.52168822257324i	-1.59749154958208-0.65440569786663i	-1.48147489668258-0.77514683823683i	-1.34242197600511-0.88349716409345i	-1.17710797119492-0.97622091650032i	-0.98118769219772-1.04674016557079i	-0.74977157056142-1.08478422747519i	-0.47851815078522-1.07637441039884i	-0.16526918843468-1.0043808214076i	0.187951282705666-0.849867454369408i	0.572958428054914-0.594312242403984i	0.973965319363989-0.222574087893801i	1.36719645974706+0.27376223095717i
25	-3.56303803588003+2.48795586712086i	-3.2963051703385+2.90660371938133i	-2.86512062028557+3.31039535213836i	-2.28349733057156+3.68125795929007i	-1.57750579042163+4.00465236189283i	-0.78378688845431+4.2713133935499i	0.05285969262593+4.4778293849462i	0.8828052647292+4.62589412291235i	1.655781666775+4.72046257406218i	2.32569389242542+4.76740255563014i	2.85554694638644+4.77142172194515i	3.22171489387184+4.73497435888393i	3.41666161126206+4.65851791858052i	3.44935681673571+4.54199817705837i	3.3430416665236+4.38696758879981i	3.13060092378604+4.19846417673148i	2.84841968367604+3.98581433208025i	2.53003794563256+3.7618742898766i	2.2010077811877+3.54077341548009i	1.87605547041453+3.33477099255056i	1.55903634314346+3.15118635630699i	1.24543036896058+2.99038267309574i	0.92648907548233+2.84547146648746i	0.59379677101218+2.7038732762105i	0.24303616983948+2.55030863359762i	-0.12389067015836+2.370392250623i	-0.49868409572621+2.1538825633318i	-0.86815552677581+1.8968124871711i	-1.21677453995114+1.6021083018868i	-1.52946225268109+1.27874638762036i	-1.79393893401186+0.9398569727665i	-2.00219619462508+0.60036612888642i	-2.15097353304605+0.27475322841509i	-2.24137217187268-0.02465987508661i	-2.27787782333806-0.28869343040839i	-2.26708515048285-0.51157166097462i	-2.21635985788429-0.69058733693159i	-2.13259618016833-0.82533202177396i	-2.0211746002007-0.91663708192427i	-1.8852153458783-0.96534259727235i	-1.72524409297407-0.97101131760787i	-1.5394019251993-0.93074574279188i	-1.32430320710568-0.83833070559104i	-1.07655008973818-0.68397128801191i	-0.794757780763008-0.454881319486724i	-0.48176841251248-0.136871724218644i	-0.146591289722887+0.283106860809506i	0.194438915397012+0.813757164303967i	0.51771220185041+1.45608104248792i
26	-3.72732737647606+3.29510893877034i	-3.55803161027866+3.88807634299332i	-3.25222802551505+4.48848946027358i	-2.81750992281846+5.07463248760506i	-2.27048458213433+5.62502776506063i	-1.63619153844681+6.11999205536609i	-0.94679227732143+6.54265540403315i	-0.23940958214612+6.87933580232392i	0.44692352613553+7.11939085026689i	1.07504881887559+7.25486367479235i	1.61377416271221+7.28032320389037i	2.04158977552217+7.19322000731596i	2.34920605118813+6.99484767161767i	2.54020815989411+6.69168822535499i	2.62946309147613+6.29664280984942i	2.63943010808205+5.82952152222161i	2.59507394264569+5.31626073711246i	2.51848989073305+4.78664693282347i	2.4244799999421+4.27076620310942i	2.31811172267295+3.79482675923283i	2.19479371765895+3.37727132786705i	2.04276002298744+3.0261091160862i	1.8472512930485+2.73813890753785i	1.595290972991+2.500281144626i	1.27987443658191+2.29272467087337i	0.9026206026907+2.09317364164312i	0.4743875720325+1.88126534090655i	0.01388157580377+1.64226276661958i	-0.45525616572562+1.3693721568797i	-0.90812362551446+1.06440363691749i	-1.32217426926297+0.73687115979499i	-1.68009079744026+0.40192136830009i	-1.97148671557659+0.07763758304572i	-2.19329671004733-0.21771925866436i	-2.3489716835643-0.46806322462987i	-2.44677250945059-0.66111096539571i	-2.49754920092421-0.78912973260086i	-2.51241284065972-0.84880003161912i	-2.50067795253087-0.84031053909809i	-2.46839050246036-0.7659029570212i	-2.41766907819619-0.62816406380546i	-2.34697407372679-0.42841674128117i	-2.25228189566411-0.1655767012341i	-2.12898682202221+0.16420220416182i	-1.97420398258585+0.56688720951754i	-1.78903597531772+1.04890797590542i	-1.58032776417118+1.61468309676208i	-1.36149310136886+2.26375237491811i	-1.15215057171345+2.98808651666648i
27	-3.8524514777609+3.56662269407742i	-3.77262550736323+4.22919561583674i	-3.58623382706424+4.92004132658113i	-3.29767852744945+5.61865500611423i	-2.91742902718951+6.30184415975557i	-2.46159876381405+6.94463954174527i	-1.95102920337678+7.52121937960204i	-1.40980475536739+8.00586266826365i	-0.86319248170695+8.37402493700961i	-0.3351406968363+8.60366632654993i	0.15435060619309+8.67692460902246i	0.59151817500284+8.58210598060049i	0.97025080208539+8.31578809603514i	1.29218428290664+7.88464780288867i	1.56527112050968+7.30651097275927i	1.8009746410999+6.61013573451512i	2.01061103370458+5.83341167966458i	2.20164253208068+5.01996501419298i	2.37481424324261+4.21453276474447i	2.52288134304577+3.4578067651446i	2.63131784499258+2.78164911594233i	2.68092320907585+2.20557709658322i	2.65177690847037+1.73519548754784i	2.52766021339676+1.36286785544132i	2.29995529012661+1.0704622547915i	1.9701662922536+0.83359509377058i	1.55054018375538+0.62652751510596i	1.06270177414506+0.42679675936648i	0.534644364321806+0.218791519439187i	-0.00326487914846051-0.00424260370388884i	-0.522457995540649-0.239931687692694i	-0.999745513446582-0.478061558016195i	-1.41971534339458-0.70299100181215i	-1.77564208545408-0.89661398344519i	-2.06889885531339-1.04127849706414i	-2.3071292213281-1.12216113788788i	-2.50162532350866-1.12876242573604i	-2.66444997955338-1.05539020863836i	-2.80583470170188-0.90070122722031i	-2.93229483299232-0.66654404214672i	-3.04574880821195-0.3564665561351i	-3.1437372556739+0.02569841559359i	-3.22063872170823+0.47678456327608i	-3.26960296272935+0.99450135909312i	-3.28479916787139+1.57679072856207i	-3.26352800586661+2.22042330501891i	-3.20778373968066+2.91912248942229i	-3.12496944482179+3.66164896377523i	-3.02763977806787+4.43033292319153i
28	-3.66540403240344+3.18335125517787i	-3.62185661925536+3.81983694991035i	-3.503618457277+4.50518822262227i	-3.31655909318699+5.22273473695603i	-3.07003454226812+5.95054171455525i	-2.77604799571949+6.6616619831295i	-2.44814726903864+7.3248558352023i	-2.1001134780896+7.90588409202338i	-1.74453573776345+8.3694439574515i	-1.39142613559889+8.68173840281663i	-1.04709057209682+8.81354871676684i	-0.71350594055644+8.74353296854956i	-0.38843281786535+8.46133262309956i	-0.06639704973032+7.96997726367673i	0.25949251705738+7.28707365700135i	0.59512846164504+6.44437549660654i	0.94282224797134+5.48555277965233i	1.2991054959793+4.46228208389221i	1.65346524577276+3.42910102036407i	1.98842365881956+2.43773819663577i	2.28111369739665+1.53177611900438i	2.50618031250595+0.74248556934327i	2.63952949226781+0.08648141898145i	2.66223337083242-0.43447189662934i	2.56383471259099-0.83156289916624i	2.3443969660591-1.12536746407004i	2.01489283404087-1.34130837603863i	1.59585610571152-1.50495419261384i	1.1145612638351-1.63792865338227i	0.60126821559579-1.75501724601057i	0.08522078608924-1.86278193615603i	-0.40890585995293-1.95969320454651i	-0.8635417228315-2.03752298180632i	-1.2694003918971-2.08355997799951i	-1.62522658550844-2.08313432700597i	-1.93629777830265-2.02197103657886i	-2.21206471074052-1.88801060322382i	-2.46342741728471-1.6725061424256i	-2.70015671445042-1.37039014891941i	-2.92889378792771-0.98006345071844i	-3.15201523177939-0.50286503476931i	-3.3674695866781+0.05748284082523i	-3.56950944289779+0.69519747977236i	-3.75009329776236+1.40236953988949i	-3.90063836809944+2.1684890007289i	-4.01378192113253+2.97968896549724i	-4.08485217596108+3.81794914386433i	-4.11284397432888+4.66055952207089i	-4.10081231422541+5.48012920833614i
29	-2.98032986580259+2.28135508035513i	-2.91171148904659+2.84623161154216i	-2.80548988484158+3.4815050748171i	-2.67329177523085+4.17434343593304i	-2.52799449016489+4.90452005073734i	-2.38220654767222+5.64427527868217i	-2.24668930954663+6.35896535880439i	-2.12890385343977+7.00862766665706i	-2.03187378458017+7.55048806089635i	-1.95354377841791+7.94229840959506i	-1.88678049326296+8.14623805304632i	-1.82010256908749+8.13296832907407i	-1.73913849170398+7.8853256773155i	-1.62870065103324+7.4011059679476i	-1.47524530243815+6.69445097229086i	-1.26938384416369+5.79550145505497i	-1.00804738487288+4.74821411126385i	-0.69590768856028+3.60651576599567i	-0.34573633088337+2.4292383947284i	0.02246337305573+1.27448945013002i	0.383512895170305+0.194219004631752i	0.7100471274383-0.770276918649034i	0.97599347864313-1.59132777462319i	1.15998887464795-2.25599633625833i	1.24817324375745-2.76528701857155i	1.23589697708047-3.13171439897916i	1.12806826465999-3.37572539996637i	0.93810603283631-3.52160074900338i	0.68570662591959-3.59347533224224i	0.39382930700747-3.61202144038229i	0.08542052908351-3.59216324507117i	-0.21958793341203-3.54197735170515i	-0.50655285001985-3.46272745482354i	-0.76736589882439-3.34981818774605i	-1.00056669078372-3.19435739947136i	-1.21041063919248-2.98499371029088i	-1.40513973408253-2.7097380805487i	-1.59480578105317-2.35756365917713i	-1.78902812164793-1.91968119785921i	-1.99503436216266-1.39048217769434i	-2.21624766769742-0.76820847597457i	-2.45156942984438-0.05543490099451i	-2.69538559300795+0.74056138523605i	-2.93822012598387+1.6075136246961i	-3.16788516582017+2.52798720771275i	-3.37094064516014+3.47939030958656i	-3.53427410290901+4.4342839928135i	-3.64663395287698+5.36109873954404i	-3.69998309575879+6.2253238138784i
30	-1.79150080071799+1.194426487767i	-1.65937876390227+1.70426845003132i	-1.53269491440198+2.30660993372298i	-1.4310487597773+2.99080906575572i	-1.37342271277398+3.73731998670256i	-1.37603786212317+4.51746553869672i	-1.45030108988709+5.29415526800909i	-1.60110326579057+6.0236534325025i	-1.82571012663957+6.65837447868738i	-2.11343553314791+7.15053514843978i	-2.44620412774491+7.45634457514161i	-2.80000454338688+7.54029194919764i	-3.14711715338339+7.37902054279056i	-3.45888738231862+6.96427632987711i	-3.70872417305668+6.30449786907732i	-3.87494999568572+5.42476660513441i	-3.94312661485925+4.36504407534248i	-3.90753551139261+3.17685362469465i	-3.77159981897476+1.91878149611796i	-3.54718221394174+0.65133845147756i	-3.25285801488048-0.56819075468832i	-2.91141732896612-1.69029178847929i	-2.54696700566768-2.67664288482971i	-2.18206072403209-3.5020746780186i	-1.83527254103167-4.15494583502979i	-1.51954763258599-4.63603474369701i	-1.24152874006207-4.95623702856849i	-1.00189293847548-5.13348757937602i	-0.79657048899023-5.18937940685088i	-0.61858412093426-5.14593021690545i	-0.46016460577191-5.02286456048685i	-0.31477775225536-4.83565718488464i	-0.17873782029994-4.59444759374078i	-0.05217100772297-4.30381053573806i	0.06078904170013-3.96326959740563i	0.15256591324928-3.56838016803473i	0.21334470028367-3.11218409677049i	0.23271125312244-2.58684486213461i	0.20147515683127-1.98529851125903i	0.1134174680415-1.30279061264816i	-0.033269384223877-0.538203438212062i	-0.235030575840181+0.304895411486i	-0.4826016903476+1.21753341273795i	-0.76130973218558+2.18498133553814i	-1.05199955979641+3.18679847136786i	-1.33250402447033+4.19729149664644i	-1.57952749328741+5.18638420383481i	-1.77077439933482+6.12086804158651i	-1.8871268919519+6.965970531885i
31	-0.270023154234184+0.313626949755657i	-0.067934227042089+0.829594250739645i	0.08404927282981+1.4585268308447i	0.15873167149335+2.18990945691521i	0.13092324563682+3.00352534548839i	-0.02003157824476+3.86932429916351i	-0.30788986115144+4.7482478559914i	-0.73758437113689+5.5940768311306i	-1.30398394012436+6.35624672136657i	-1.99152574885242+6.98344639433485i	-2.77481455440852+7.42769396341152i	-3.62017441493375+7.64849053481145i	-4.48802428047083+7.61660505479859i	-5.3358456553405+7.31705347977165i	-6.12143361324053+6.75090619412709i	-6.80608398208269+5.93568249457937i	-7.35737653713362+4.9042542041486i	-7.75126687572695+3.70235917292405i	-7.97329146792193+2.38499334481245i	-8.01880798591862+1.01208220599607i	-7.89231881862158-0.3560906065849i	-7.60604057389825-1.66320832680877i	-7.17796902200872-2.86056423435582i	-6.62973480220543-3.90969567101301i	-5.98454474490761-4.78382537119872i	-5.26545915129519-5.46808279143301i	-4.49417635222608-5.95862347081676i	-3.69039713966695-6.26087952388765i	-2.87174041761881-6.38724651585993i	-2.0540940666281-6.3545366606856i	-1.25222437838867-6.18150876305229i	-0.48044081872448-5.88673093122278i	0.24687856507221-5.48695569566461i	0.91505665049711-4.99610245154861i	1.50927634624408-4.42486120542668i	2.01515241646541-3.78086340084114i	2.41966807099425-3.06931528105451i	2.7123674181829-2.29395838847874i	2.88665097265949-1.45820918929618i	2.9409983766156-0.56633253666026i	2.87994124101997+0.37548182980674i	2.71462813593147+1.35824777838438i	2.46286027941954+2.36959620930891i	2.14852651243159+3.39352233764063i	1.8004253574111+4.41048389332286i	1.45052569182004+5.39783652989693i	1.13178081173271+6.33056516724668i	0.87566791171877+7.18224787129684i	0.7096702597688+7.92617435518224i
32	1.26497539529878-0.06771023594109i	1.5111060660815+0.52431457227307i	1.66710044220386+1.2442684502122i	1.70062040928082+2.08011913504797i	1.58223853356576+3.01004467850901i	1.28807700875743+4.00246295070278i	0.80227582405493+5.0169307052702i	0.11903876111192+6.00594457215979i	-0.75597047594102+6.91757871032807i	-1.80505755795107+7.69879255288243i	-2.99885196740286+8.29915065366007i	-4.29759505612109+8.67462860018975i	-5.65327452584975+8.79114556074921i	-7.01243004590259+8.62747229892729i	-8.31938563219747+8.17721474143029i	-9.51962335611697+7.44966250020458i	-10.5630051748637+6.4694084480365i	-11.4065757745235+5.2747745897561i	-12.0167351176464+3.9152041332502i	-12.370646589828+2.4478835758176i	-12.4568341456677+0.9339287075069i	-12.2750075388408-0.565503211771i	-11.8352273460335-1.9928278996158i	-11.1565724222723-3.2970818626434i	-10.2654968325293-4.4361934677383i	-9.19406070007588-5.37836656059687i	-7.97819339558049-6.10256750476412i	-6.65610484031793-6.59819740054039i	-5.26690999385917-6.86410147786532i	-3.84948167524906-6.9071113322161i	-2.44150537972992-6.74033122902853i	-1.07868210088844-6.38136950112664i	0.20598606336272-5.85068541107156i	1.38288780525972-5.17017774196719i	2.42651383507981-4.36209123505263i	3.3162016306384-3.44826759121927i	4.03689619366805-2.44972451169302i	4.57987869331131-1.38651285897181i	4.94338992849484-0.27778039145126i	5.13305981751136+0.85803900706819i	5.16205001714336+2.00299008354429i	5.05082545919313+3.13938364304466i	4.82649204678017+4.24965793915189i	4.52167077914523+5.3163443166365i	4.17292079801975+6.32214590616539i	3.81877171663759+7.25011917832013i	3.4974744293553+8.08393421535608i	3.24462381683502+8.80818244722436i	3.09084028207133+9.4087010691322i
33	2.34831657131892+0.1459640345303i	2.57475899895036+0.85668555154621i	2.68040048307995+1.70074292530704i	2.63160341611109+2.66390694035858i	2.39821601033268+3.72277619108319i	1.95607621818716+4.8449774045495i	1.28936112051157+5.99009696658851i	0.39256947571577+7.11135339902963i	-0.72805862109766+8.15794786559592i	-2.05384340263739+9.07795644954199i	-3.55379081622704+9.82156281627272i	-5.1855749596158+10.3443815070203i	-6.8973359961601+10.6105974914266i	-8.6301794083344+10.5956510406378i	-10.3212002266942+10.2882293230436i	-11.9068108306603+9.6913845068114i	-13.3261277851947+8.8226762803878i	-14.5241739657807+7.7133256666377i	-15.454676013843+6.4064565175272i	-16.0822803140554+4.9545808985221i	-16.3840674233318+3.4165459380853i	-16.3503081850558+1.8541964897952i	-15.984467365009+0.3290173507427i	-15.3025160201012-1.1009984311986i	-14.3316569703773-2.3840484679145i	-13.1085957520854-3.4766365309228i	-11.6775015616537-4.3450185490019i	-10.0878002724545-4.9659580813048i	-8.39192752248059-5.32682878415762i	-6.64314800445556-5.42514803000673i	-4.89352161014179-5.26765736173848i	-3.19207184183086-4.86908091513875i	-1.58318997559013-4.25069338736087i	-0.10529184622112-3.43881720941512i	1.21026632843911-2.4633479147895i	2.34001118763864-1.3563812728526i	3.26891234636355-0.15098938818273i	3.99067385833389+1.1198311299522i	4.50774718952933+2.42403531363501i	4.83105280751306+3.73124024389442i	4.97939768644661+5.01328699646963i	4.97858108243192+6.24467312768776i	4.86019181841976+7.40287218933003i	4.66011716940486+8.46855186978976i	4.41680541061343+9.42569714357538i	4.169349287257+10.2616411975254i	3.9554831975838+10.9670063654901i	3.8096090995172+11.53556059396i	3.760981042821+11.9640019193493i
34	2.39448338658362+0.86473721309075i	2.49767558520491+1.6942638802103i	2.46183539204457+2.651801691335i	2.25654116422472+3.72157250870904i	1.85521254204548+4.87991634542888i	1.23725520338103+6.09564232068539i	0.39005736397553+7.33095166463805i	-0.68932920229097+8.54292677761971i	-1.99297950650578+9.68552951386428i	-3.5014862860306+10.7120016683575i	-5.1840404810737+11.5775165759286i	-6.9992394879384+12.2418979790355i	-8.8966048765828+12.6722051096312i	-10.8187341924992+12.8449839193852i	-12.7039594284915+12.7480042593313i	-14.4893428594615+12.3813400906066i	-16.1138132587598+11.7577010198317i	-17.5212346335328+10.901983493222i	-18.6632063252437+9.8500727493179i	-19.5014165827937+8.6469857690963i	-20.0094088295626+7.3444951493308i	-20.173666817715+5.9984094522149i	-19.9939769120479+4.6657042675638i	-19.4830778784357+3.4016990656345i	-18.6656561272044+2.2574589989873i	-17.5767835705105+1.2775709283166i	-16.2599234616054+0.4984031547092i	-14.7646455095901-0.0530866285255i	-13.144195273599-0.3599759998811i	-11.4530555982373-0.4154573483577i	-9.74462183988546-0.22242867013282i	-8.0690906036906+0.20732333743617i	-6.47163661273161+0.85425252845268i	-4.99092695723723+1.6923952212984i	-3.65799866549676+2.69082937541999i	-2.49550597960173+3.81516647440877i	-1.51732881156067+5.02900651540555i	-0.72852371011963+6.29530314369681i	-0.12559268618925+7.57760214889765i	0.3029577222847+8.84113063874648i	0.5757961849428+10.053725273093i	0.7177155469885+11.1865957124082i	0.7583841360713+12.2149242746346i	0.7309372931444+13.1183055314501i	0.6704540723878+13.881031286883i	0.6123728176348+14.4922281396952i	0.5909084869649+14.9458574591731i	0.637542301128+15.2405914803697i	0.7796583956424+15.3795841716366i
35	0.8060014191282+1.94843652474178i	0.65519577705115+2.87138958724637i	0.36097630530628+3.91002007946079i	-0.09989524663325+5.0487284382526i	-0.7467553204903+6.26576871037006i	-1.59342719926131+7.5336844559682i	-2.64676019372322+8.82015448845253i	-3.9054383381446+10.0892321019473i	-5.3591679059626+11.3029281780995i	-6.9883332005172+12.4230566154185i	-8.764181096519+13.4132331184312i	-10.6495587701439+14.2408985254429i	-12.6001888581607+14.8792279586095i	-14.5664253932313+15.308788661767i	-16.4953959566089+15.5188228399707i	-18.333404088092+15.5080563022079i	-20.0284440690434+15.2849672399441i	-21.5326698500083+14.8674890790627i	-22.8046621292878+14.2821633909229i	-23.811352188225+13.5627994460788i	-24.529486649778+12.7487324149376i	-24.9465514154539+11.8827993118652i	-25.0611124583284+11.0091683021754i	-24.8825723034632+10.1711618363041i	-24.4303802851678+9.4092073482053i	-23.7327687602151+8.759032214214i	-22.825113780833+8.2501945321184i	-21.7480356049818+7.9050109297802i	-20.5453611897696+7.737910238448i	-19.2620678541137+7.755210596976i	-17.9423159021853+7.9552901202129i	-16.6276601676229+8.3290997339877i	-15.3555085951026+8.8609523839028i	-14.1578726661189+9.5295159101958i	-13.0604320671235+10.3089369557444i	-12.0819164246367+11.1700291619029i	-11.2337915113143+12.0814689616416i	-10.5202266676473+13.0109546410198i	-9.9383141894477+13.926297188255i	-9.4785093963073+14.7964232276358i	-9.1252608784269+15.5922799135318i	-8.8578026601052+16.2876384227404i	-8.6510823814389+16.8597965360632i	-8.4768009929307+17.2901820950962i	-8.3045392049368+17.5648585271694i	-8.1029438748967+17.6749319701454i	-7.8409440150098+17.6168575989648i	-7.4889619703273+17.3926411903925i	-7.0200816444568+17.0099311313408i
36	-2.87475536002476+3.37859983700407i	-3.41640593891471+4.37885346138176i	-4.09395647668359+5.48131683751585i	-4.92132571525077+6.67214237327489i	-5.90885070748003+7.93304911793402i	-7.06226400231393+9.24174238599322i	-8.3818132388048+10.5725985122082i	-9.8615962508959+11.8975950936746i	-11.4891760944345+13.187447285077i	-13.2455257561764+14.4128924309823i	-15.1053324920188+15.5460503098466i	-17.0376681211243+16.5617761126039i	-19.007005980148+17.4389192062266i	-20.9745397221076+18.1614034455495i	-22.8997359336978+18.7190543801515i	-24.7420337320892+19.1081145806809i	-26.4625918430356+19.3314092739786i	-28.0259783896054+19.3981487955015i	-29.4017013067288+19.3233799474717i	-30.5654877798956+19.1271229495892i	-31.5002384989277+18.8332521271379i	-32.1966052900018+18.4681949495993i	-32.6531668238827+18.0595341650424i	-32.876204298997+17.6346008652049i	-32.879104925479+17.2191423617668i	-32.6814435488434+16.8361384440666i	-32.3078101191466+16.504824208179i	-31.7864617792945+16.239958922476i	-31.1478826334988+16.0513602881694i	-30.4233319748273+15.9437039413214i	-29.6434537433764+15.9165708994988i	-28.8370076025693+15.964712269591i	-28.0297669338501+16.0784917747259i	-27.2436130488114+16.2444628188908i	-26.4958396961419+16.4460376067042i	-25.7986689081302+16.6642104944015i	-25.1589693695961+16.8783051204255i	-24.578162272313+17.0667236014294i	-24.0522969864122+17.2076848091568i	-23.5722793103107+17.2799462368358i	-23.124237662379+17.263509273959i	-22.6900162472134+17.1403102639226i	-22.2477878183033+16.894899361843i	-21.7727811378315+16.5151061797012i	-21.238118832147+15.9926860773309i	-20.6157596406451+15.3239345420021i	-19.8775350342486+14.5102503283491i	-18.9962641955717+13.5586218393664i	-17.9469240776785+12.4820064542812i
37	-8.82306849883478+5.30345601876767i	-9.87323819052438+6.3893162378228i	-11.0439834978828+7.5642226801257i	-12.3396932187008+8.8160126576992i	-13.7617505291593+10.1293415904844i	-15.3080184934744+11.4860155763222i	-16.9724435107871+12.8654839070909i	-18.7448139345899+14.2454751899736i	-20.6107042192498+15.602750098474i	-22.5516251450264+16.9139343723471i	-24.5453885114484+18.1563883718845i	-26.566680989199+19.3090650056483i	-28.5878275992737+20.353306718854i	-30.5797116732717+21.2735347053969i	-32.5128062783797+22.0577895286423i	-34.3582630039866+22.6980915188271i	-36.0889985393529+23.1906009720146i	-37.6807181665396+23.5355713772294i	-39.1128183386428+23.7371025563304i	-40.3691177170107+23.8027135732999i	-41.4383768381742+23.742766473587i	-42.3145800861965+23.569780436913i	-42.9969687363771+23.297681117995i	-43.4898292619447+22.9410314867653i	-43.8020556034264+22.5142883995776i	-43.9465165587564+22.03112382256i	-43.939268960776+21.5038417777815i	-43.7986632843677+20.9429126050071i	-43.5443905512705+20.3566360576559i	-43.1965180348448+19.7509351144418i	-42.7745568100518+19.1292741092i	-42.2965974178983+18.4926885702461i	-41.7785417638999+17.8399104426895i	-41.2334508495468+17.1675712454162i	-40.6710199862191+16.4704669698114i	-40.0971865361198+15.7418716563347i	-39.5138704860816+14.9738908705358i	-38.9188455060268+14.1578509044473i	-38.3057374771566+13.2847236000868i	-37.6641484087032+12.3455894662668i	-36.979905580582+11.3321426565115i	-36.235437895427+10.2372400629008i	-35.410283001755+9.0554932146667i	-34.4817290322096+7.7838961014486i	-33.4255932222667+6.4224749855882i	-32.2171359094604+4.9749384528458i	-30.8321024202126+3.4492982380575i	-29.2478773877032+1.8584246594149i	-27.4447266435936+0.2204956658413i
38	-16.7662729455415+7.876036880222i	-18.3799178372595+9.0546750168312i	-20.0913450974469+10.3037991488089i	-21.8959828937607+11.6111065452772i	-23.7868377319198+12.9618484955606i	-25.7543452054065+14.3390910680372i	-27.7863094956854+15.7240766293322i	-29.8679463194234+17.0966751055664i	-31.9820393581446+18.4359083616655i	-34.1092143806521+19.7205262221151i	-36.2283286141453+20.9296089484421i	-38.3169658669392+22.0431687458947i	-40.3520209493778+23.0427223118575i	-42.3103506001966+23.9118076512582i	-44.169462903524+24.6364213180438i	-45.9082135116622+25.2053567034469i	-47.5074751981532+25.6104296596553i	-48.9507475411051+25.8465841983686i	-50.2246759032149+25.9118777500859i	-51.3194531893262+25.8073520048564i	-52.2290838238245+25.5368011997997i	-52.951496565806+25.1064544675286i	-53.488500644026+24.5245922187088i	-53.8455876764764+23.8011183454777i	-54.031589380844+22.9471102943852i	-54.0582076836837+21.974367907819i	-53.9394391070173+20.8949796372091i	-53.6909190016829+19.7209216474364i	-53.3292132172303+18.4637018660207i	-52.8710852189956+17.1340575888714i	-52.3327656980347+15.741712194609i	-51.7292496933369+14.2951941098117i	-51.0736435485043+12.8017195557452i	-50.3765810616128+11.2671398048225i	-49.6457253241833+9.695953558782i	-48.8853702654995+8.0913853896662i	-48.096153984077+6.4555316338457i	-47.2748945806533+4.7895753323898i	-46.414558285556+3.0940714109031i	-45.5043689501083+1.3693019906688i	-44.5300671057471-0.3843006731881i	-43.4743253974878-2.1656696772296i	-42.3173248893039-3.9725680240774i	-41.0374932005846-5.801018270969i	-39.6124004633265-7.6447190570381i	-38.0198026443343-9.4944759129889i	-36.2388139934912-11.337678650041i	-34.2511815862348-13.1578611944067i	-32.0426256308281-14.9343814278547i
39	-25.8173428967688+11.0537438280177i	-27.9265746081603+12.2965744110953i	-30.0973286992683+13.5801611745597i	-32.3166011601631+14.8902949835636i	-34.569461413201+16.2108815544354i	-36.8391501633481+17.5242034934014i	-39.1072443586554+18.8112539621402i	-41.3538921474522+20.0521336041404i	-43.5581177668036+21.2264989447271i	-45.6981929845862+22.3140474802903i	-47.7520682147998+23.29502229678i	-49.6978529307542+24.1507174699578i	-51.5143317272661+24.8639648206814i	-53.181499544783+25.4195828922598i	-54.6810973629563+25.8047702862643i	-55.9971282641551+26.0094276776739i	-57.1163332785277+26.0263958103408i	-58.028606915341+25.8516003799154i	-58.727333762518+25.4840987370027i	-59.2096299374511+24.9260275610374i	-59.4764763797035+24.1824548343966i	-59.5327348249749+23.2611433697834i	-59.3870415907449+22.1722366243641i	-59.0515788210789+20.9278804252211i	-58.5417273651011+19.5417964347638i	-57.8756098012172+18.0288246552365i	-57.0735360985931+16.4044530099999i	-56.1573679004098+14.6843520882295i	-55.149820336971+12.8839325712906i	-54.073722592136+11.0179417623002i	-52.9512601532651+9.100114107646i	-51.80322279997+7.1428887142707i	-50.6482829715276+5.1572046954334i	-49.5023292372258+3.1523827639209i	-48.3778792040719+1.1360988560781i	-47.2835953328791-0.8855472847323i	-46.2239257660474-2.9078687168743i	-45.1988903361465-4.9273365621969i	-44.2040293361669-6.9412409067931i	-43.2305292897401-8.9472780256441i	-42.2655357672727-10.9430784064938i	-41.2926581822238-12.9256938018288i	-40.2926654491672-14.8910650788793i	-39.2443644389333-16.8334957488524i	-38.1256454582109-18.7451584912679i	-36.914670738536-20.6156634883835i	-35.5911734656959-22.4317176996075i	-34.137826626045-24.1769031227744i	-32.5416333712196-25.8315994543802i
40	-34.541964416304+14.6280485078519i	-36.93086272282+15.879912465171i	-39.3267700284883+17.1354037203357i	-41.7093444001793+18.3786178384502i	-44.0568546752281+19.5924719519654i	-46.3464549313333+20.7590122252168i	-48.5545122239012+21.8597705286546i	-50.6569844777502+22.8761613135271i	-52.6298434032305+23.7899073218779i	-54.4495352398904+24.5834807554125i	-56.0934700992821+25.2405449868157i	-57.5405287749484+25.7463809378554i	-58.7715742072137+26.0882819546934i	-59.7699534257363+26.2559014358032i	-60.5219748287726+26.2415386296989i	-61.017345167079+26.0403498981614i	-61.249550637815+25.6504752773207i	-61.2161670950324+25.0730732691718i	-60.9190855613712+24.312260333382i	-60.364640970346+23.3749553715615i	-59.5636343472622+22.2706334337426i	-58.5312413954775+21.0109967508545i	-57.2868036209641+19.6095748288981i	-55.8535016141704+18.0812685608083i	-54.2579138144356+16.4418559684899i	-52.5294679007651+14.7074791524213i	-50.6997957705602+12.8941332015981i	-48.8020067693721+11.0171781381114i	-46.8698973039489+9.0908944097033i	-44.9371180928879+7.1281010075922i	-43.0363229714332+5.1398530180385i	-41.1983252599328+3.1352323894598i	-39.4512891242228+1.1212420167004i	-37.819984002115-0.8971909598445i	-36.3251299536908-2.9171013191167i	-34.9828606377556-4.9372648485891i	-33.8043284642481-6.9578786245893i	-32.7954732887028-8.9801553952791i	-31.9569717974876-11.0058492718373i	-31.2843795175755-13.0367336913951i	-30.7684712534302-15.0740556614149i	-30.3957788383107-17.1179924696047i	-30.1493175738825-19.1671382090496i	-30.0094848604659-21.2180475179875i	-29.9551065809344-23.2648627976387i	-29.9645991273166-25.2990488237244i	-30.017207914266-27.3092551313472i	-30.0942771860493-29.2813219061922i	-30.1805012668979-31.1984394907831i
41	-41.4908187519223+18.4526162337515i	-43.8649170997562+19.6792859469331i	-46.1806250398457+20.8766716274371i	-48.4129363616265+22.0290923437767i	-50.5361476712516+23.1204943608355i	-52.5242454894865+24.1347765148348i	-54.3513327707136+25.0561392559187i	-55.9920884036664+25.8694472402089i	-57.4222517954896+26.5605939717027i	-58.6191232681537+27.116855988388i	-59.562069761705+27.5272235368401i	-60.2330242943452+27.7826946498814i	-60.6169668257068+27.8765200765487i	-60.7023736545294+27.8043876319233i	-60.4816222977113+27.5645362281363i	-59.9513389798856+27.157792079751i	-59.1126764378695+26.5875222802751i	-57.9715107287689+25.8595040276114i	-56.5385471285366+24.9817111161004i	-54.8293270107821+23.964022772777i	-52.8641297812187+22.8178633428614i	-50.6677664746655+21.5557845645752i	-48.2692644480041+20.1910050570051i	-45.7014456588395+18.736924026437i	-43.0004042274361+17.2066279423715i	-40.2048922482068+15.6124099342479i	-37.3556260455694+13.9653218339825i	-34.4945281479746+12.2747780935177i	-31.6639230684586+10.5482292354244i	-28.9057074130281+8.7909200837824i	-26.2605167740639+7.0057448481985i	-23.766913195286+5.1932073105234i	-21.4606176190809+3.3514900405256i	-19.3738115636242+1.4766319209761i	-17.5345312649519-0.4371915070228i	-15.9661756231007-2.3972950497164i	-14.6871465078985-4.4120327685738i	-13.7106363402918-6.4902872112453i	-13.0445734385057-8.6409205541784i	-12.6917305134464-10.8722115450656i	-12.6499960621144-13.1913034328181i	-12.91280242551-15.6036882815163i	-13.4696981646298-18.1127521388665i	-14.3070464058995-20.7194034755387i	-15.4088251731816-23.42180418751i	-16.7575007201537-26.2152183680768i	-18.3349407603482-29.0919891658195i	-20.1233314984045-32.0416485475559i	-22.1060606976778-35.0511589131965i
42	-46.005857614529+22.5191476137871i	-48.1413636014925+23.7272577326744i	-50.1624735723709+24.8848147458099i	-52.0434935430517+25.9780448426996i	-53.7587534230336+26.9934460261833i	-55.2830201087287+27.9180773244404i	-56.5919329202098+28.7398489671184i	-57.6624537930728+29.4478040131227i	-58.4733237432479+30.0323814382248i	-59.0055163811936+30.4856505716575i	-59.2426786939938+30.8015070498194i	-59.1715489676217+30.9758211545537i	-58.7823416114004+31.0065305280121i	-58.0690887920657+30.8936707913517i	-57.0299291997996+30.6393395056408i	-55.6673349606595+30.2475911454378i	-53.988268679366+29.7242632345626i	-52.0042638360488+29.0767364288339i	-49.7314232547068+28.3136340176226i	-47.1903320857646+27.4444689412477i	-44.4058836675356+26.4792488662749i	-41.407018710574+25.4280520085109i	-38.2263804356722+24.3005881335119i	-34.8998905341905+23.1057603989215i	-31.4662530457106+21.851244352124i	-27.9663953949537+20.5431004035997i	-24.4428578265446+19.1854354308577i	-20.9391442503966+17.7801278293292i	-17.4990489913691+16.3266283455316i	-14.1659750573873+14.8218464654849i	-10.9822602402073+13.2601290783322i	-7.9885275919543+11.6333347080448i	-5.22307654067438+9.9310029431027i	-2.7213300970844+8.14061494886705i	-0.51535225809402+6.2479372825078i	1.3665521540186+4.23743780956956i	2.90014532803265+2.0927595017256i	4.06546486239715-0.20276458015875i	4.8469287337749-2.66557362357057i	5.23333621132156-5.31133827974054i	5.21776759159837-8.15443654652485i	4.7973891300622-11.2074654984964i	3.9731729104706-14.4808066069992i	2.7495444826965-17.982260182967i	1.1339737749962-21.7167615833032i	-0.8634730789538-25.6861883716831i	-3.2306018762729-29.8892637686078i	-5.9535585821563-34.3215576361148i	-9.017277867946-38.9755821052301i
43	-48.7021909549914+26.761386515248i	-50.5799560229916+27.9626793653112i	-52.3190533958636+29.1007294490059i	-53.8970134484452+30.1639521233438i	-55.291906809186+31.1413933413208i	-56.4826991936224+32.0229583348448i	-57.4496126483148+32.7996281109442i	-58.174486567651+33.4636561423611i	-58.6411314997383+34.0087376973809i	-58.8356685628666+34.4301445989672i	-58.746847262861+34.7248188397268i	-58.3663346422177+34.89141940521i	-57.6889690080186+34.9303178595324i	-56.7129719763974+34.8435396975713i	-55.4401132311729+34.6346501279163i	-53.8758232127591+34.3085847696368i	-52.029249915525+33.8714276629501i	-49.9132570578586+33.3301409401872i	-47.5443620756518+32.692252404705i	-44.9426136494811+31.9655090447795i	-42.1314097780626+31.1575060910177i	-39.1372587228925+30.2753025377256i	-35.9894864370067+29.3250350269194i	-32.7198953194286+28.3115425851964i	-29.362380271239+27.2380148692428i	-25.9525090356063+26.1056762923253i	-22.5270746510904+24.9135176665653i	-19.123628506914+23.6580858178389i	-15.780002936845+22.3333400443853i	-12.5338325063585+20.9305823472795i	-9.4220831236357+19.4384661278236i	-6.4805978335307+17.8430856043709i	-3.7436676374551+16.1281456403524i	-1.2436349317959+14.2752090941631i	0.9894638080901+12.2640163002458i	2.9282106251135+10.0728689671768i	4.54806979322533+7.67906872417095i	5.82759989977387+5.05939884267728i	6.74861303642317+2.19063637049011i	7.29628133654856-0.94991890983201i	7.45919255643784-4.38391262038335i	7.22935776368299-8.13141478283567i	6.6021754169005-12.210422778625i	5.5763571485868-16.6364002886882i	4.1538213561215-21.4218627390782i	2.3395612317935-26.5760179698493i	0.1414940987041-32.1044687991552i	-2.4297011452563-38.008981965806i	-5.3607520364095-44.2873256991389i
44	-51.1305778175882+30.9057417895395i	-52.9571077210213+32.0713130325445i	-54.6638981312381+33.1606721294931i	-56.2343331669208+34.163497439989i	-57.6525313330757+35.0702067010045i	-58.9035938115326+35.872131241007i	-59.9738485981932+36.5616737715366i	-60.851085890058+37.1324441308233i	-61.5247801419816+37.5793676088583i	-61.9862943376515+37.8987609329376i	-62.2290622510404+38.0883716360624i	-62.2487448100435+38.1473773594368i	-62.0433571065793+38.0763426388622i	-61.6133631176463+37.8771318699831i	-60.9617357975268+37.5527784090484i	-60.0939808581001+37.1073111079379i	-59.018123255723+36.5455409634062i	-57.7446561316705+35.8728119358092i	-56.2864526901135+35.0947213148699i	-54.6586422241948+34.2168162317257i	-52.8784521983631+33.2442739914705i	-50.9650189459934+32.181574785834i	-48.9391701291172+31.0321760038365i	-46.8231826172972+29.7981977582904i	-44.6405198631501+28.4801293651904i	-42.415553173206+27.0765663380037i	-40.1732714881345+25.5839869864124i	-37.9389843923998+23.9965769465005i	-35.7380230699128+22.3061089344601i	-33.5954438121959+20.5018837363562i	-31.5357384750617+18.570736959099i	-29.5825559777967+16.4971144170372i	-27.7584385569461+14.2632172651005i	-26.084576038802+11.8492161679401i	-24.580580896209+9.2335319719067i	-23.2642863231346+6.3931785796981i	-22.1515690121251+3.3041620705752i	-21.2561977728817-0.0580713876641i	-20.5897086018125-3.7181475813223i	-20.1613063184731-7.7002460466282i	-19.9777924395177-12.027562201994i	-20.0435185761087-16.7217608996577i	-20.3603643259294-21.8024326871727i	-20.9277383921976-27.286563987365i	-21.7426015022311-33.1880320466458i	-22.7995096165543-39.5171348870861i	-24.0906759121783-46.2801656560674i	-25.6060500831679-53.479039733205i	-27.3334136175122-61.1109817664565i
45	-54.5502362785977+34.6057678666319i	-56.6153063391794+35.6554958781742i	-58.6132004002773+36.6075503563802i	-60.5335757380524+37.45124397282i	-62.3667030430994+38.1765413472589i	-64.103600134679+38.7741941489756i	-65.7361568370498+39.2358614307419i	-67.2572484799641+39.554211294171i	-68.6608356634793+39.723000253846i	-69.942048165567+39.73712706294i	-71.0972511644403+39.5926582814017i	-72.124092289179+39.2868235013204i	-73.0215283936794+38.8179788806069i	-73.7898313604855+38.1855384592609i	-74.4305726719486+37.3898736220274i	-74.9465869250672+36.4321820036051i	-75.3419149016276+35.3143280814774i	-75.6217272253874+34.0386586386492i	-75.7922300319298+32.607797174793i	-75.8605544342944+31.0244221701252i	-75.834631879486+29.2910348332274i	-75.7230577499373+27.4097225653943i	-75.5349457640615+25.3819248261996i	-75.2797758671919+23.2082083678994i	-74.9672383764331+20.8880589047016i	-74.6070771502283+18.419696186742i	-74.2089344977277+15.7999191534747i	-73.782200428103+13.0239873488123i	-73.3358686712771+10.0855440985403i	-72.8784016860136+6.9765860930946i	-72.4176066170029+3.6874830051832i	-71.9605238783864+0.2070496265127i	-71.513329736465-3.4773282400076i	-71.0812539486932-7.3795142143273i	-70.6685131988082-11.5143895347354i	-70.278260757919-15.8975718022783i	-69.9125525065921-20.5450883763508i	-69.5723291803688-25.473009765026i	-69.2574144564107-30.6970494878817i	-68.9665282863357-36.2321378853396i	-68.6973147025399-42.0919781800029i	-68.4463831836066-48.2885937399255i	-68.2093625585106-54.8318759342074i	-67.9809663575738-61.7291421964961i	-67.755068477587-68.9847139164467i	-67.5247880152536-76.5995235634594i	-67.2825821323354-84.570760017297i	-67.0203458422931-92.891560448138i	-66.7295176462-101.550756270822i
46	-58.3160589456843+37.7796592364368i	-60.7227348297076+38.6200761298567i	-63.1162077144538+39.3307443168057i	-65.4902565185141+39.8990818078226i	-67.8389341936675+40.3129625338116i	-70.1566121787893+40.560831812492i	-72.438016454652+40.6318124308187i	-74.6782542550811+40.515798850102i	-76.8728306945686+40.203537240342i	-79.0176548029461+39.6866893243849i	-81.1090347085953+38.9578783573608i	-83.1436619766758+38.0107159765501i	-85.1185853811136+36.8398091230484i	-87.031174661395+35.4407467488722i	-88.8790750801128+33.810066568937i	-90.6601538473638+31.9452026824393i	-92.372439706406+29.844415456995i	-94.0140571748956+27.5067056249545i	-95.5831571016742+24.9317150676888i	-97.0778453255581+22.1196172434992i	-98.4961113060112+19.0710006319162i	-99.8357586333246+15.7867489064878i	-101.094339316601+12.267921796352i	-102.26909369142+8.515640742775i	-103.356897686833+4.530983491849i	-104.354219045874+0.314891683157i	-105.257083908878-4.131904705992i	-106.061054949398-8.808942518887i	-106.761222004157-13.716057069243i	-107.352205867811-18.85338770705i	-107.828175637215-24.22135535406i	-108.182879695841-29.820610770463i	-108.409690134147-35.651953084017i	-108.501660113492-41.716218924854i	-108.451593406244-48.014143342315i	-108.252125089563-54.546194512196i	-107.895812140358-61.31238505097i	-107.375232478968-68.312063515522i	-106.683090842917-75.543690360881i	-105.812329742435-83.004603234417i	-104.756243657973-90.690776984829i	-103.508594587417-98.596584142801i	-102.063727036679-106.714561875035i	-100.416680570595-115.035191515887i	-98.563298099471-123.546696735936i	-96.500328167302-132.23486621348i	-94.225519627217-141.082906335919i	-91.737707234207-150.071328980077i	-89.036886850417-159.177878813945i
47	-59.1909281802455+40.9821256458122i	-61.6391152628032+41.5909099926477i	-64.0924408409892+42.0362547932575i	-66.5454785900998+42.3034289604989i	-68.9927362486299+42.377994240231i	-71.428658802967+42.2459193511345i	-73.8476270801652+41.893690927578i	-76.2439517229008+41.308419684954i	-78.6118626704166+40.4779403194322i	-80.9454944241609+39.3909037845762i	-83.2388675328416+38.0368607535093i	-85.4858668844537+36.4063352739117i	-87.6802175380876+34.4908878496131i	-89.8154589616106+32.2831674314281i	-91.8849186583783+29.7769520648077i	-93.8816862630254+26.9671782157473i	-95.7985892595412+23.8499590715868i	-97.6281715212088+20.4225923818911i	-99.3626758891651+16.683558658492i	-100.994031992624+12.632510785108i	-102.513850468249+8.270256288274i	-103.913424658683+3.598733685822i	-105.183740761619-1.379015549111i	-106.315497262534-6.658877796308i	-107.299134318859-12.235699233484i	-108.124873573985-18.103317312483i	-108.782768670068-24.254590244382i	-109.262766503527-30.681423106946i	-109.554779031409-37.374789373101i	-109.648765195777-44.324746889484i	-109.534822292375-51.520447603677i	-109.203285874863-58.950140640243i	-108.6448370622-66.601168650574i	-107.850615909824-74.459957700478i	-106.812339319963-82.512001302298i	-105.522421807335-90.741839534586i	-103.974097307478-99.133034511529i	-102.161540119345-107.668143756019i	-100.079983013981-116.328693284896i	-97.725830518845-125.095152423472i	-95.096765403429-133.946912521405i	-92.191846446271-142.862271837068i	-89.011595655376-151.818428888029i	-85.558073241859-160.79148652842i	-81.834938807723-169.756468908757i	-77.847497400178-178.687353301328i	-73.602729302847-187.557118537434i	-69.109302674466-196.337811506466i	-64.377568403549-205.000632817619i
48	-52.8737989027744+45.4366373436945i	-54.7241713954606+45.9393750361266i	-56.5496165842954+46.2598257022969i	-58.3436123453026+46.3824587782762i	-60.0994661226208+46.2919844860089i	-61.8103217655223+45.973471463166i	-63.4691656188874+45.4124652111498i	-65.0688320586588+44.5951062004283i	-66.6020087327018+43.5082464751684i	-68.0612418335008+42.1395636206606i	-69.4389417900401+40.4776709967006i	-70.7273898198913+38.5122231968369i	-71.9187458268505+36.2340157657236i	-73.0050581624964+33.6350782928229i	-73.9782757900245+30.7087600981514i	-74.8302633941515+27.4498078321048i	-75.5528199706322+23.8544344239051i	-76.1377014021562+19.9203789289939i	-76.5766474837256+15.6469569418346i	-76.8614138000653+11.035101354213i	-76.9838087806929+6.0873933474867i	-76.9357361659107+0.8080836078325i	-76.70924301058-4.7968961558384i	-76.2965732339303-10.7199312328173i	-75.6902265950624-16.9517312462793i	-74.8830228378254-23.481346528071i	-73.868170608255-30.2961932199029i	-72.6393406058852-37.3820867654967i	-71.1907422902688-44.7232834491223i	-69.5172033293395-52.3025296392886i	-67.6142508501823-60.1011184104614i	-65.4781934386568-68.0989532385258i	-63.1062027352496-76.2746184948633i	-60.4963933934022-84.6054564967605i	-57.6479001059314-93.0676509055662i	-54.560950367183-101.636316295761i	-51.236931624957-110.285593745058i	-47.678451488224-118.988752315215i	-43.889389694889-127.718296303042i	-39.874940608444-136.446078139081i	-35.641645102858-145.143416796152i	-31.197410810372-153.78122154022i	-26.551519845458-162.330120811499i	-21.714623277894-170.760595964367i	-16.698721806108-179.043119521342i	-11.517132275548-187.148297510321i	-6.184439892457-195.047015357488i	-0.716436197352-202.710586703122i	4.869956919358-210.110904396915i
49	-37.1186037192396+52.2664220456764i	-37.7422370071065+52.9075580522678i	-38.2843665066853+53.3725632077501i	-38.7381374110422+53.6469682933846i	-39.0967053261018+53.7165584730748i	-39.3532638166089+53.5674847671441i	-39.5010725070635+53.186377473533i	-39.5334857315146+52.5604605608507i	-39.4439817409135+51.6776660206598i	-39.2261924892691+50.526747140518i	-38.873934029332+49.0973896450287i	-38.3812375542696+47.3803196496672i	-37.7423811231138+45.3674073814747i	-36.951922104158+43.0517656416792i	-36.0047303615067+40.4278420175765i	-34.8960221953877+37.4915038940947i	-33.6213950264948+34.2401153687236i	-32.1768627886013+30.6726052361613i	-30.5588919622144+26.7895252802347i	-28.7644381455451+22.5930981894491i	-26.7909830181605+18.0872544978958i	-24.6365715081535+13.2776580441582i	-22.2998489264493+8.1717195362514i	-19.7800977830861+2.7785979094535i	-17.0772739511688-2.8908107348726i	-14.1920417960331-8.823896718698i	-11.1258078413744-15.0063729110282i	-7.880752502111-21.422323289091i	-4.4598593770132-28.0542637385051i	-0.8669415640178-34.8832147940692i	2.8933355610021-41.8887859254485i	6.815435674233-49.0492708777546i	10.8929375176705-56.3417534863405i	15.1185261632737-63.7422232985395i	19.4839900740779-71.2257002530153i	23.9802244765207-78.7663675902799i	28.5972415135773-86.3377120961863i	33.3241875913788-93.9126707142265i	38.149368263191-101.463782502687i	43.060280914629-108.963344859577i	48.043655423717-116.383572892196i	53.085502870121-123.696760769786i	58.171172260972-130.875443867341i	63.285415127995-137.892560486961i	68.412457733852-144.721611930576i	73.536080506947-151.336819695004i	78.639704205432-157.713278567626i	83.706482195118-163.827104418926i	88.719398114681-169.655575517121i
50	-13.8096781155991+61.2729394019695i	-12.9496895351626+62.2655578131356i	-11.9613286576575+63.1082622332692i	-10.8395577637015+63.7887460478028i	-9.5796498231114+64.2949580534387i	-8.1772266670466+64.6151959768119i	-6.6282966483885+64.7382014455513i	-4.9292915630633+64.6532556079286i	-3.0771026066481+64.3502745596576i	-1.0691151430212+63.8199037069744i	1.0967579351304+63.0536101744761i	3.4220444706011+62.0437723548406i	5.9076831435323+60.7837656958729i	8.5539956195195+59.2680438286209i	11.3606609483488+57.4922141587069i	14.3266924133569+55.4531070715831i	17.450417026897+53.1488379410369i	20.7294578627209+50.5788611787092i	24.1607194111733+47.7440156203236i	27.7403761378098+44.6465606112616i	31.4638644202323+41.2902022294851i	35.32587803137+37.6801091669047i	39.3203673298938+33.82291788031i	43.4405423096732+29.7267267190379i	47.6788796498845+25.401078837659i	52.0271338952739+20.8569338070729i	56.4763528818913+16.1066279454001i	61.016897507057+11.1638234997761i	65.6384659231737+6.0434469203936i	70.3301222130291+0.7616165776783i	75.0803295792976-4.6644396189153i	79.8769880529363-10.2164761375696i	84.7074766940417-15.8753306132604i	89.5587002245407-21.6210327519496i	94.417139994938-27.4329205045765i	99.2689091474683-33.2897625856136i	104.099811795682-39.169886339745i	108.895405996136-45.051309898744i	113.641070241958-50.911877519666i	118.322073161135-56.729396955824i	122.923646055158-62.481777684159i	127.431057866787-68.147168797169i	131.829692119979-73.704095364727i	136.105125331328-79.131592081156i	140.243206351441-84.409333035838i	144.230136057493-89.517756481331i	148.052546785554-94.438183521071i	151.697580864042-99.152929698958i	155.152967588586-103.645408544651i
51	11.9109396093582+70.4173556479292i	14.0346403499991+71.7999121715772i	16.3015023322442+73.0644860445186i	18.7132537104209+74.2010722501238i	21.2710963579253+75.1998868039292i	23.9756745258589+76.0514377859948i	26.8270456165149+76.7465970475214i	29.8246533515995+77.2766719893196i	32.9673036052739+77.6334767856475i	36.2531431599403+77.8094024088941i	39.6796416282495+77.7974847990226i	43.2435767681927+77.5914705169728i	46.9410233994764+77.1858792236538i	50.7673461088+76.5760623359435i	54.7171959093227+75.7582572283754i	58.7845109956679+74.7296363739683i	62.9625217104456+73.4883508498615i	67.24375981165+72.0335676729055i	71.6200721025844+70.3655004768463i	76.0826384573641+68.4854330958736i	80.6219942457299+66.3957356786169i	85.2280571310468+64.0998730216093i	89.8901581851535+61.6024048811707i	94.5970772333378+58.9089780968472i	99.3370823123229+56.0263104372092i	104.097973093934+52.962166159081i	108.867128097252+49.725323353251i	113.631555482705+46.325533232425i	118.377947192929+42.773471599673i	123.092736177405+39.080682816858i	127.76215641122+35.259516671512i	132.372305392727+31.323058616403i	136.909208780845+27.285053927553i	141.358886810217+23.159826392851i	145.707422101743+18.962192203771i	149.941028467261+14.707369776207i	154.046120290624+10.410886272332i	158.009382053181+6.088481633082i	161.817837560101+1.756010959725i	165.4589184151-2.570653897405i	168.920531285224-6.87572267481i	172.191123494603-11.143584087928i	175.259746486633-15.358901420457i	178.116116698064-19.506705471289i	180.750673396117-23.572484048314i	183.154633041122-27.542267236524i	185.320039752348-31.402707714822i	187.239811473772-35.141155451157i	188.907781459494-38.745726168373i
52	34.4084970768116+76.6910025177841i	37.2775339643489+78.3192150065516i	40.2730800974263+79.8555879069373i	43.3936319854593+81.2921628293477i	46.6371143437365+82.6211576801933i	50.0008646203153+83.8350172674387i	53.4816204306781+84.926464042192i	57.0755100980994+85.8885485635231i	60.778046479746+86.7146992620859i	64.5841242384997+87.3987710706214i	68.4880206985195+87.9350924862374i	72.4834003988005+88.3185106307065i	76.5633234336443+88.5444338810152i	80.7202576422281+88.6088716531245i	84.9460946815776+88.5084709373733i	89.2321699884555+88.2405492041482i	93.56928660621+87.8031233232392i	97.9477428227696+87.1949341695503i	102.357363535955+86.415466621302i	106.787535232414+85.464964694279i	111.227244436992+84.34444159667i	115.665119460546+83.055684533257i	120.089475246304+81.601254134647i	124.488361088164+79.984478436449i	128.849610968996+78.209441384176i	133.160896243384+76.280965891743i	137.409780367394+74.204591533987i	141.583775358242+71.986547006164i	145.67039964918+69.633717535211i	149.6572369898+67.153607478013i	153.531996029358+64.554298390467i	157.282570210734+61.844402897086i	160.89709759545+59.033014733679i	164.364020235747+56.129655374771i	167.672142708154+53.144217692285i	170.810689424356+50.086907122238i	173.769360339362+46.968180841305i	176.538384684107+43.798685474801i	179.108572359529+40.589193871623i	181.471362641914+37.350541489755i	183.618869864688+34.093562938001i	185.543925759831+30.82902921556i	187.240118162614+27.567586181002i	188.701825806128+24.319694766179i	189.924248957115+21.095573428902i	190.903435671639+17.905143311008i	191.636303477973+14.757976536186i	192.120656324579+11.663248044942i	192.355196662969+8.629691322941i
53	49.9709369853605+77.9827475325748i	53.040868907471+79.6270704716133i	56.2035247278529+81.1979863495772i	59.4553414150837+82.6893568420418i	62.7922720240396+84.0951872010959i	66.2097845990104+85.4096607222713i	69.7028638045628+86.6271730367254i	73.2660153711711+87.7423659643906i	76.8932734238859+88.7501606599983i	80.5782107424109+89.645789782642i	84.3139519800806+90.4248284209369i	88.0931898475466+91.0832235099425i	91.9082042446692+91.6173214828631i	95.7508843013875+92.023893910135i	99.6127532653933+92.3001608908114i	103.484996151493+92.443811976102i	107.358490044805+92.45302442241i	111.223836927635+92.326478591116i	115.07139887822+92.063370334468i	118.891335468713+91.663420231149i	122.673643170062+91.126879561041i	126.408196552922+90.454532936273i	130.08479105673+89.64769753445i	133.693187083616+88.708218909729i	137.223155160189+87.63846338788i	140.664521898487+86.441307082177i	144.00721647768+85.120121597736i	147.241317360551+83.678756522236i	150.357098953414+82.121518830582i	153.345077915098+80.453149359631i	156.196058819846+78.678796536212i	158.901178880596+76.803987567096i	161.451951443008+74.834597322905i	163.840307966847+72.776815168982i	166.058638219785+70.637110014702i	168.099828419349+68.42219386832i	169.957297071498+66.138984197087i	171.625028269013+63.794565401845i	173.097602229496+61.396149721476i	174.370222871047+58.951037885452i	175.438742243543+56.466579832149i	176.299681654685+53.950135806695i	176.950249352414+51.409038144844i	177.388354648751+48.85055403892i	177.612618394418+46.281849568292i	177.622379738469+43.709955260395i	177.4176991325+41.141733429125i	176.999357564546+38.583847515849i	176.368852033286+36.042733634504i
[truncated: 70 more columns]
