# Supplementary material for: Reconstructing spruce budworm outbreak severity: a comparison of paleoecological and tree-ring signals
Source: PLoS One. 2025 Aug 12;20(8):e0329406. doi: 10.1371/journal.pone.0329406 (PMC12342301; doi:10.1371/journal.pone.0329406)
Supplement: S9 Dataset — (ZIP) [file pone.0329406.s009.zip › Buire wavelet data/Coherence_Lepidopteran_scales_Percent_defoliation/coherence_wavelet_wave.txt]

V1	V2	V3	V4	V5	V6	V7	V8	V9	V10	V11	V12	V13	V14	V15	V16	V17	V18	V19	V20	V21	V22	V23	V24	V25	V26	V27	V28	V29	V30	V31	V32	V33	V34	V35	V36	V37	V38	V39	V40	V41	V42	V43	V44	V45	V46	V47	V48	V49	V50
1	-0.173402719599434-0.002300081907147i	-0.136097721537653-0.004593245103803i	-0.0856420455701973-0.0048485584401021i	-0.0452417369225594-0.003817312052375i	-0.0220235810359941-0.0026358618746827i	-0.0113407697478847-0.0018506560419455i	-0.00680370289060024-0.00145568841737202i	-0.00464634067797833-0.00125336954106953i	-0.00336990203768314-0.00107981828572858i	-0.00251104852764164-0.00089263942525182i	-0.00194478216944924-0.00077297763228165i	-0.00157435445291262-0.00078061118186553i	-0.00129398263857184-0.00086799939728719i	-0.00109382540213696-0.00095679427882984i	-0.00101236089228554-0.00095365305916303i	-0.00100576176758962-0.00084593001923352i	-0.00101037998964568-0.00071507093514898i	-9.94530393795914e-04-5.71704690269247e-04i	-9.1483754940377e-04-4.22586985004143e-04i	-7.88642863972439e-04-3.28704673871915e-04i	-6.58591409387569e-04-2.91098232340384e-04i	-5.33986828060785e-04-2.87230457060143e-04i	-4.3704118086849e-04-3.13589627771679e-04i	-3.76143548340101e-04-3.44595038425845e-04i	-3.35851370558645e-04-3.61214796325578e-04i	-3.21254166258566e-04-3.62617693307642e-04i	-3.36653451610511e-04-3.59050491720442e-04i	-3.65093103366541e-04-3.72020426981419e-04i	-3.75859033402924e-04-3.96698773476361e-04i	-3.49499676636305e-04-3.93371247982392e-04i	-3.16692143672807e-04-3.50303941127097e-04i	-3.1174917486122e-04-2.99060146121626e-04i	-3.2397149747473e-04-2.7752462578559e-04i	-3.20437780367186e-04-2.98619129184533e-04i	-2.88903070904295e-04-3.30233687088015e-04i	-2.53612748752051e-04-3.37933523277259e-04i	-2.41512316039689e-04-3.26487174591133e-04i	-2.55968516653046e-04-3.14499007878335e-04i	-2.75531623606623e-04-3.05976717587284e-04i	-2.7559056547407e-04-2.95008184512532e-04i	-2.58090431298411e-04-2.75478350116559e-04i	-2.33860372664187e-04-2.47616553298011e-04i	-2.0820093209044e-04-2.29295060904524e-04i	-1.8751436207011e-04-2.35303786035878e-04i	-1.65543453580497e-04-2.55689570053592e-04i	-1.36709978609659e-04-2.7388671686898e-04i	-1.19186933972133e-04-2.7336359720599e-04i	-1.32370606282384e-04-2.55108339423226e-04i	-1.67224969701383e-04-2.51331081504776e-04i
2	-0.240514708251928-0.00236456161234i	-0.184210843852112-0.004896634377319i	-0.109299236075828-0.00491341929316i	-0.0516171706905505-0.0034814348552775i	-0.0209704007186914-0.0020660988188252i	-0.00880361601977359-0.00126287504510797i	-0.0047329705003952-0.00096266646482141i	-0.0031996485571484-0.00087085935249477i	-0.00232686306907269-0.00076635126551671i	-0.00170141607637286-0.00059329411633893i	-0.00129043965935691-0.00046932846833575i	-0.00103567962805678-0.00049165345206956i	-8.2500457859177e-04-6.15949628798957e-04i	-6.65303666264446e-04-7.5207774802416e-04i	-6.31549050101393e-04-7.80328010452388e-04i	-6.79738401016366e-04-6.82129115984853e-04i	-7.33672443208315e-04-5.64777583685266e-04i	-7.60474518097798e-04-4.33507087193463e-04i	-7.07142439764905e-04-2.83394860477081e-04i	-5.95176259425074e-04-1.93090199128495e-04i	-4.79506904601387e-04-1.65182067474243e-04i	-3.66706738595596e-04-1.69000732287261e-04i	-2.81604854352326e-04-2.04747230671855e-04i	-2.34634593326548e-04-2.43993698284621e-04i	-2.03679239536827e-04-2.63095274380257e-04i	-1.96162297152562e-04-2.62193901153571e-04i	-2.22679266107041e-04-2.55526925351848e-04i	-2.64983891743922e-04-2.73835417591266e-04i	-2.83200801782997e-04-3.11848129699174e-04i	-2.51578154561293e-04-3.14592218214905e-04i	-2.12082287117542e-04-2.64112551680682e-04i	-2.12453695404636e-04-2.01682429153797e-04i	-2.37455548896967e-04-1.77514799853422e-04i	-2.40685479921561e-04-2.08288145931891e-04i	-2.05388866817803e-04-2.507678713357e-04i	-1.64297565768764e-04-2.59704238053134e-04i	-1.53573132021207e-04-2.44651131548361e-04i	-1.77552966175853e-04-2.32781045407105e-04i	-2.0744195794911e-04-2.2848110552007e-04i	-2.11469485483029e-04-2.22178545499792e-04i	-1.94084612956509e-04-2.03903453138777e-04i	-1.70335215848825e-04-1.721467113151e-04i	-1.46262271024973e-04-1.50278001969309e-04i	-1.29423806996391e-04-1.5843085660857e-04i	-1.098434623501e-04-1.84148093998588e-04i	-7.7571394401791e-05-2.06488911832061e-04i	-5.6553757968947e-05-2.03960327831742e-04i	-7.4649724485837e-05-1.78012945591301e-04i	-1.20050707522757e-04-1.72922266346043e-04i
3	-0.299000026641051-0.001802498038969i	-0.224057241828768-0.00409395784433i	-0.125777837679667-0.003873469424528i	-0.0527636638422951-0.002361448337978i	-0.0168347504182626-0.0010687261322321i	-0.00476480779458506-0.00047258665193183i	-0.00199254199118603-0.00035786247153729i	-0.00143113419880162-0.00040671988518389i	-0.00110906154286564-0.00039838589236641i	-7.93627553271848e-04-2.71383501163886e-04i	-5.78360247922996e-04-1.55670247959765e-04i	-4.61322121705305e-04-1.71557750369383e-04i	-3.36752466838293e-04-2.90845665520478e-04i	-2.23414122569131e-04-4.35800302810843e-04i	-2.2556722767289e-04-4.82728411319668e-04i	-3.05704539866406e-04-4.08245213823128e-04i	-3.85213034830677e-04-3.30558734289045e-04i	-4.39294071869703e-04-2.43728323602038e-04i	-4.14952135221353e-04-1.23631457654394e-04i	-3.33972088880452e-04-5.5216338838538e-05i	-2.5439674580233e-04-4.2905019186048e-05i	-1.74702247139748e-04-5.1190120385081e-05i	-1.16632805257289e-04-8.6545407502174e-05i	-9.196859809119e-05-1.24083998422408e-04i	-7.4151830314855e-05-1.39531282859447e-04i	-7.1490645685104e-05-1.34191656290785e-04i	-1.00884116775108e-04-1.23464121966225e-04i	-1.47081027190053e-04-1.43294156186905e-04i	-1.67279543454957e-04-1.89544530064585e-04i	-1.3245530475487e-04-1.99131667895435e-04i	-8.9882839739003e-05-1.49983113965564e-04i	-9.44790912285965e-05-8.67485402175792e-05i	-1.28317048058954e-04-6.3650047192406e-05i	-1.37819073977424e-04-9.8422338661196e-05i	-1.04409840885978e-04-1.43189578427878e-04i	-6.435683729052e-05-1.49178454235033e-04i	-5.6776770236731e-05-1.31143369671281e-04i	-8.5823996628945e-05-1.21595289167071e-04i	-1.19819912632328e-04-1.23646379315757e-04i	-1.25250568120465e-04-1.24916382625047e-04i	-1.09740459411786e-04-1.12814864495993e-04i	-9.04638152944267e-05-8.33436504096878e-05i	-7.23938159403896e-05-6.14245114186622e-05i	-6.33396354893422e-05-6.95462607490978e-05i	-5.09445077922822e-05-9.4714375255482e-05i	-2.1028860396086e-05-1.15972420387719e-04i	3.99368694526e-07-1.10798569388351e-04i	-1.96894105495684e-05-8.03315916618035e-05i	-6.84504581426688e-05-7.42628079306972e-05i
4	-0.339694956042405-0.000744009494533i	-0.251308193186302-0.002451982161027i	-0.136322398354279-0.00221484021497i	-0.0527618099454304-0.0010984415586312i	-0.0136632616833767-0.000281284175052i	-2.05025862752879e-03-3.997406917e-07i	-2.76937074093039e-04-1.8665248223397e-05i	-3.40271902944741e-04-1.21151259958958e-04i	-3.54737238657834e-04-1.65907762305754e-04i	-2.41719268080129e-04-9.4347815512476e-05i	-1.54052181420038e-04-3.125246141683e-06i	-1.23423743821347e-04+2.21843781134e-06i	-6.02283181050532e-05-6.91017642839757e-05i	1.8487637112754e-05-1.73871775059268e-04i	5.155697411435e-06-2.14234620487779e-04i	-7.147394931056e-05-1.65410152317547e-04i	-1.40563824521085e-04-1.32679023944835e-04i	-1.90905209781552e-04-9.9413587728611e-05i	-1.82273339222836e-04-2.5017514359546e-05i	-1.33508694910616e-04+1.5056265027004e-05i	-9.38511006086106e-05+1.45173623055497e-05i	-5.16448152261517e-05+7.4633769396188e-06i	-2.09924787670757e-05-1.76669532031216e-05i	-1.47087281378737e-05-4.42443277544988e-05i	-7.4584827912115e-06-5.20325543490454e-05i	-5.8788518405223e-06-4.34095407287518e-05i	-2.89781536051036e-05-3.1066922049528e-05i	-6.72228610233269e-05-4.82059512907333e-05i	-8.34235959968603e-05-9.26075713992933e-05i	-5.0452217606718e-05-1.05808131435112e-04i	-1.0872457056231e-05-6.68458117239959e-05i	-1.55707189898566e-05-1.48895293578422e-05i	-4.80401715327898e-05+3.8929864412812e-06i	-5.96412332812167e-05-2.55825153503428e-05i	-3.44741419885541e-05-6.13052747432055e-05i	-4.0997902181263e-06-6.15482615593637e-05i	-8.900576752784e-07-4.35305233163745e-05i	-2.73877324458462e-05-3.78732601143404e-05i	-5.60799005676662e-05-4.49754877868575e-05i	-5.91239071199157e-05-5.25052115471616e-05i	-4.6327101884197e-05-4.85847814418763e-05i	-3.31969025530827e-05-2.73341118558472e-05i	-2.19491431024467e-05-9.607474710252e-06i	-1.972179637582e-05-1.51815033429113e-05i	-1.51122106720782e-05-3.29294529663372e-05i	7.5507693121314e-06-4.72968463859708e-05i	2.56056372200294e-05-4.04575949884875e-05i	7.7598055192568e-06-1.25642766077918e-05i	-3.43311434808943e-05-7.3498245346946e-06i
5	-0.362581529966845+0.000451246636716i	-0.268698319509983-0.000642592184435i	-0.146120809437563-0.0006553261794i	-0.0567460283146291-0.0002325146991074i	-1.47687358757813e-02-2.2365833577e-06i	-2.16535380987798e-03+2.131719425059e-05i	-9.63654793482459e-05-8.8903336586397e-06i	-6.93837521315169e-05-5.0882553733745e-05i	-9.88147963545988e-05-7.78346178021815e-05i	-4.87665162734454e-05-4.56912046764838e-05i	-9.49823832226204e-06+9.59451050375152e-06i	-5.7993701406611e-06+2.9873275384559e-05i	2.57320666994148e-05+1.35352677925149e-05i	7.653990685765e-05-3.32016453694559e-05i	6.25775511351912e-05-5.50434026351124e-05i	4.7967872181327e-06-2.94173645048648e-05i	-3.88915627658156e-05-2.78889603511323e-05i	-6.67581700431707e-05-3.07299541126817e-05i	-5.9661734736334e-05+4.4084030103829e-06i	-3.40072875708164e-05+2.31386428647204e-05i	-2.26479735222897e-05+1.77473222315831e-05i	-7.2963160791087e-06+1.42655347963339e-05i	6.32987911274103e-06+1.13456321390577e-06i	5.0465842033423e-06-1.27372212285621e-05i	6.8133715283006e-06-1.36827785845474e-05i	8.32371583033474e-06-5.19345706891757e-06i	-5.74274740854074e-06+4.29691160968329e-06i	-3.10584943395587e-05-8.5977179384366e-06i	-4.1614770840063e-05-4.23864830319522e-05i	-1.65837747919896e-05-5.39132118356264e-05i	1.43331888494688e-05-2.8574921504572e-05i	1.38251471740863e-05+5.7671604093111e-06i	-7.3865048427629e-06+1.90058463564067e-05i	-1.65032510776502e-05+1.2777586284951e-06i	-3.5730499406473e-06-1.93420734574139e-05i	1.14168626503123e-05-1.54705407942081e-05i	9.87405245931924e-06-1.82516392522306e-06i	-8.5368634202906e-06-1.770067237616e-07i	-2.59006321836379e-05-8.5636590647322e-06i	-2.4962905522358e-05-1.79318209507709e-05i	-1.52957587741467e-05-2.02241067099042e-05i	-7.66493280421684e-06-9.45920576603602e-06i	-1.342030265167e-06+1.41160297141234e-06i	-1.73978993678638e-06-5.6673018216076e-07i	-1.17519299167456e-06-7.65282900852218e-06i	1.33964125335819e-05-1.24362198764204e-05i	2.61606993309215e-05-5.655139405589e-06i	1.39093211261358e-05+1.3208672112833e-05i	-1.4347310046363e-05+1.55107073672961e-05i
6	-0.374156294806456+0.001488126479201i	-0.28181349636679+0.000834577395632i	-0.159038494135369+0.000507184032594i	-0.066476004297779+0.0003105589858597i	-0.0202505311055823+0.0000895296867317i	-4.47958649121948e-03-6.102583893547e-05i	-8.03378795777878e-04-9.1917286744311e-05i	-1.82297010822417e-04-7.5960050930396e-05i	-6.27567456268631e-05-6.4544349257112e-05i	-9.8210785903116e-06-4.35772279445895e-05i	1.688664384891e-05-1.13073282636296e-05i	2.16648611125713e-05+1.61472847727648e-05i	4.06550716445955e-05+3.30125972481285e-05i	6.9596370760806e-05+2.46897601553204e-05i	5.53026916380408e-05+1.1813478930179e-05i	1.12548130885434e-05+1.45432557308047e-05i	-1.66664701411754e-05+1.4073387523463e-06i	-2.52282997519591e-05-1.23370031229372e-05i	-1.42975236876185e-05+1.5554623681561e-06i	-1.1807071435254e-06+1.08133890969559e-05i	-3.13564912701069e-06+7.389678491502e-06i	-1.18751411214968e-06+5.88744489008417e-06i	5.01369192471948e-06-5.764795742273e-07i	3.92610356848215e-06-6.4967844330929e-06i	4.25717808678729e-06-3.9849268859512e-06i	5.45884914824196e-06+2.33893396741739e-06i	-1.94402134170013e-06+6.56349899637559e-06i	-1.70760265458651e-05-3.2619012550476e-06i	-2.46146999000405e-05-2.4017996554278e-05i	-1.03420897670656e-05-2.9825841640575e-05i	1.05840135021476e-05-1.4334766395921e-05i	1.61902476323986e-05+5.0228698581589e-06i	9.3768166995825e-06+1.31457840222422e-05i	4.50977677929179e-06+5.79338730867065e-06i	5.87484090360298e-06-2.82895001815827e-06i	6.31562605231149e-06+9.1657308172283e-07i	9.5392778950762e-07+8.32371627164152e-06i	-8.78814048548317e-06+7.98532890944408e-06i	-1.49784130487097e-05+1.8138430540908e-06i	-1.08345904925603e-05-5.8240722191509e-06i	-4.0343735372298e-06-1.09888030351692e-05i	-5.5440171101216e-07-8.83784575268958e-06i	2.00043836345556e-06-4.38136321210781e-06i	1.38248283829536e-06-3.24177837207628e-06i	2.1762727213481e-06-1.35846095637413e-06i	1.23494774363131e-05+1.7840657209236e-06i	2.19423062102604e-05+7.5242763643607e-06i	1.66845027482071e-05+1.63441202679242e-05i	2.5936954585641e-06+1.57538598613489e-05i
7	-0.381394995606193+0.002293864107923i	-0.294455297091973+0.001908556923043i	-0.175312455638973+0.001418187791235i	-0.0803799741905209+0.0009020252374275i	-0.0284381356247727+0.0004398118709855i	-0.00788234363534379+0.00013910200580867i	-1.8007879455122e-03+5.13381833375e-06i	-3.8140513136293e-04-3.9116917665353e-05i	-8.68121905922833e-05-5.08192511979837e-05i	-1.67478151087367e-05-4.18390893336901e-05i	7.1499184301941e-06-1.4741706658695e-05i	1.81371664816518e-05+2.11970958914326e-05i	3.80328490351609e-05+5.09666510560773e-05i	6.14171229681992e-05+5.30769362524875e-05i	5.28521506958187e-05+3.29314146467755e-05i	1.63085916302174e-05+1.23029557165742e-05i	-1.05708307702692e-05-7.711929448678e-06i	-1.39672479877796e-05-1.76413814508322e-05i	-1.86882500018602e-06-8.93739975399593e-06i	5.81523505064332e-06-1.4426360320819e-07i	3.0812929713143e-07+1.23069608512697e-06i	-3.21796217645571e-06+3.1147145691503e-07i	-1.35167971280049e-06-4.2670545349865e-06i	-1.51732475021018e-06-6.95875748313404e-06i	-6.6549946987115e-07-3.51470925351585e-06i	1.65871293329265e-06+3.8632493200907e-07i	-1.10443853579402e-06-7.3855794603503e-07i	-1.11954970180742e-05-9.8690251532326e-06i	-1.96435950659765e-05-2.03033592389246e-05i	-1.49339428207904e-05-1.82792391178417e-05i	-8.4708436888304e-07-4.95208675106196e-06i	1.0885699439875e-05+6.7839012708825e-06i	1.58375874344405e-05+9.9997355385555e-06i	1.47204785594292e-05+5.3881278828513e-06i	8.61809154692045e-06+2.4954945898282e-07i	-4.53818961042127e-07+9.61659060947543e-07i	-8.42266096597746e-06+4.63719029750213e-06i	-1.23962184867617e-05+6.1343492916689e-06i	-1.06770718657899e-05+4.3778177734976e-06i	-3.8212307991735e-06-6.5057511558905e-07i	1.45489334284059e-06-7.16353391537776e-06i	1.4150639638947e-06-1.06411536074593e-05i	-9.0365033645185e-07-9.99535896247082e-06i	-3.01809078277222e-06-5.86130655457257e-06i	-8.429661736947e-08+2.01505423335997e-06i	1.12785240008313e-05+9.4306277753255e-06i	2.26656490282022e-05+1.33473743566019e-05i	2.40987436096997e-05+1.48527674889031e-05i	1.90726772243522e-05+1.27153691351488e-05i
8	-0.388406038430411+0.00290695441826i	-0.307869032667104+0.002676597525654i	-0.193517248007538+0.002182008854962i	-0.0965274292157551+0.0015943701254177i	-0.038270852824402+0.0010485642079398i	-0.0120835320015782+0.0006310896980781i	-0.00303365961137623+0.0003449308719979i	-6.02397429868082e-04+1.5199479216567e-04i	-1.03308899470895e-04+3.3837130135606e-05i	-3.10055158751617e-05-1.15967068451389e-05i	-2.35006774428494e-05+2.4857446493857e-06i	-1.19160101477174e-05+4.63796745200746e-05i	2.10255852087495e-05+8.26157392535876e-05i	6.22825778889972e-05+8.10348866320752e-05i	7.41110694650957e-05+4.29316858208835e-05i	4.67769198632547e-05-3.0950251933816e-06i	1.22743495235813e-05-3.29920595148519e-05i	-1.4764639901602e-06-3.83069033926662e-05i	3.1689838872432e-06-2.59731811684387e-05i	6.8322996634232e-06-1.23870545874927e-05i	1.21258140505353e-06-5.60042662519103e-06i	-5.2263051676757e-06-4.79863218302623e-06i	-8.28286329856953e-06-7.06827685206875e-06i	-9.76535589339457e-06-6.36724061065408e-06i	-7.29256184888817e-06-1.69897608825443e-06i	-1.38717905789182e-06-6.1284762000479e-07i	-4.0826187937388e-07-8.16412738920833e-06i	-1.01884576080888e-05-1.98171986252793e-05i	-2.3421469619953e-05-2.36382802465502e-05i	-2.61352658820666e-05-1.20984970706201e-05i	-1.41641715288607e-05+6.3705741727035e-06i	4.6175251569607e-06+1.6888319754922e-05i	1.92218245582146e-05+1.45109954689902e-05i	2.20109688386704e-05+4.3890640984831e-06i	1.25348293214201e-05-5.3281488475585e-06i	-2.40467990336088e-06-8.56918444235592e-06i	-1.36927078399094e-05-4.4852544290709e-06i	-1.59607924214552e-05+2.8842346830023e-06i	-9.23850635005048e-06+7.41750927588291e-06i	1.33277941613946e-06+4.73290967043572e-06i	7.05043923400203e-06-3.90136592532558e-06i	3.3936829287494e-06-1.1722004534228e-05i	-5.5416787272824e-06-1.21555832018577e-05i	-1.11485343188921e-05-3.3825791275389e-06i	-5.34222593120655e-06+9.9923322753865e-06i	1.19051872166558e-05+1.89437494019583e-05i	2.90252078823277e-05+1.9000639691784e-05i	3.50069659947809e-05+1.42955878693354e-05i	3.26316942515532e-05+1.04553318239459e-05i
9	-0.396738117150731+0.003311874958681i	-0.322246575162295+0.003109626688708i	-0.21278554230378+0.002606503980721i	-0.114258587424018+0.001993557822032i	-0.0498660129536883+0.0014143791058634i	-0.0175945259115759+0.0009499662899228i	-0.00489749216692757+0.0006012643752766i	-9.77772006070313e-04+3.28375377899356e-04i	-9.0719522802123e-05+1.23684306352604e-04i	-5.2801887913151e-06+1.51269557083725e-05i	-4.99327065296424e-05+1.02831586257042e-05i	-6.13483517162244e-05+6.83834548354544e-05i	-1.1623409365257e-05+1.22985707088024e-04i	6.9659137366381e-05+1.2317343596095e-04i	1.22950820911496e-04+6.4333354821119e-05i	1.15992489270419e-04-1.4641169272436e-05i	7.22811250944719e-05-6.83816524089815e-05i	3.37221363395824e-05-7.98748450088934e-05i	1.60271836169049e-05-6.31444252725116e-05i	8.2400603366631e-06-4.11266519512393e-05i	-9.563167689318e-07-2.62567118839297e-05i	-1.15111689336848e-05-1.86030614421836e-05i	-1.95612067699728e-05-1.21710571789861e-05i	-2.11868595738155e-05-2.2800322034938e-06i	-1.32078417034451e-05+6.5373335406217e-06i	-6.9163465352695e-07+3.3303391139047e-06i	2.1592065482416e-06-1.4329567885619e-05i	-1.30816187956302e-05-3.25453455735884e-05i	-3.58698773666107e-05-3.22505790858053e-05i	-4.52572582214873e-05-9.1516142243652e-06i	-3.09673259254387e-05+1.97982430191569e-05i	-1.6231360561786e-06+3.32400532299681e-05i	2.45554310651423e-05+2.49841241563568e-05i	3.34639526796702e-05+4.3418735987541e-06i	2.30652815193138e-05-1.52045882972603e-05i	2.3632611905487e-06-2.35135992629103e-05i	-1.55626405150195e-05-1.70938126923198e-05i	-2.08477175381518e-05-1.4307116198464e-06i	-1.17242412983803e-05+1.1459852407482e-05i	3.6443306455128e-06+1.18221388179163e-05i	1.17380601411221e-05+4.313460864369e-07i	5.0379117252594e-06-1.1328166805003e-05i	-1.01991070391905e-05-1.06411969188457e-05i	-1.8286289792411e-05+5.1645549177406e-06i	-7.2610731788184e-06+2.49158770467252e-05i	1.88701333401125e-05+3.32783287185701e-05i	4.1760434954894e-05+2.60611913537926e-05i	4.73981292347238e-05+1.35658790387327e-05i	4.18018361377158e-05+6.9415000369151e-06i
10	-0.406830620726936+0.003433956390939i	-0.337774998466246+0.003092028968792i	-0.233146627372386+0.002440240661948i	-0.133833450267307+0.001696150775196i	-0.0638999104263382+0.0010374500816995i	-0.02531323754518+0.0005796016564014i	-0.00819228276582352+0.00032822554704099i	-0.00202483604635004+0.00018682735094498i	-2.81100979528764e-04+7.0343088180165e-05i	9.577227388393e-06-1.31704371012535e-05i	-5.42867286205532e-05-1.38702100890978e-05i	-1.08252542565675e-04+6.6399735735764e-05i	-5.364820375328e-05+1.57183763251151e-04i	7.9503815629697e-05+1.78573985031873e-04i	1.99644404257081e-04+1.05738387420174e-04i	2.3660004973264e-04-1.6806568893387e-05i	1.92656659953453e-04-1.18450346683305e-04i	1.18431474049271e-04-1.59350077272117e-04i	5.6195858131211e-05-1.47883151105348e-04i	1.5259635181232e-05-1.14622997394572e-04i	-1.28862488382887e-05-8.13057337135412e-05i	-3.37522136381678e-05-5.17887504784712e-05i	-4.39702449642288e-05-2.16434155043274e-05i	-3.69004798922406e-05+7.6090645048978e-06i	-1.34356463010562e-05+2.28645182707226e-05i	1.03136923928594e-05+1.0732796962607e-05i	1.13946073460526e-05-2.34431391191491e-05i	-1.76097314862528e-05-5.23954380257055e-05i	-5.65201403358345e-05-4.88407938813902e-05i	-7.3458251060659e-05-1.17949570285664e-05i	-5.32559095520472e-05+3.16552669051887e-05i	-8.5545849643231e-06+5.15630091905291e-05i	3.36650950242249e-05+3.91375648468085e-05i	5.25386811705101e-05+7.1018209475016e-06i	4.35702152141905e-05-2.4800516104648e-05i	1.6514197176117e-05-4.07497844157232e-05i	-1.18919499491057e-05-3.40651365087495e-05i	-2.58274776864858e-05-1.09298676817964e-05i	-1.90869737012655e-05+1.17557592509106e-05i	-7.601550677585e-07+1.82575603351621e-05i	1.06390093365587e-05+7.5275626699476e-06i	3.99259326755179e-06-4.84476091953334e-06i	-1.21984192776231e-05-6.296167730943e-07i	-1.64139284409038e-05+2.22863209386065e-05i	4.5989296299278e-06+4.57362933839865e-05i	4.00916249448005e-05+4.89663814456796e-05i	6.35336183220906e-05+3.0705847427063e-05i	6.03221017154392e-05+9.9231189410178e-06i	4.53471967995281e-05+2.406111984608e-06i
11	-0.418854314469661+0.00327639005609i	-0.354713654578687+0.002679374426878i	-0.2548619635181+0.001782949862522i	-0.155521113187188+0.000833896469093i	-0.0808048147872854+0.0000439717097381i	-0.0359253172351711-0.000420348309082i	-0.0137602618377454-0.0005112505472264i	-0.00455145724027979-0.00036087580315406i	-0.00128837588583365-0.00018059771954682i	-3.45830206426482e-04-7.9241835960146e-05i	-1.84977882997052e-04-1.7179855344154e-05i	-1.84656328485378e-04+7.4863659024997e-05i	-1.01106728968638e-04+1.83323302328776e-04i	9.601359866447e-05+2.25693277594964e-04i	3.08789362439425e-04+1.45033110945026e-04i	4.236878349409e-04-2.8729574578278e-05i	4.02431549934437e-04-2.05674550960102e-04i	2.89015528369521e-04-3.10109722000184e-04i	1.53043750591495e-04-3.2503410070659e-04i	3.9161664682779e-05-2.78014525457817e-04i	-3.9805716510007e-05-2.02690479080545e-04i	-8.2969839259177e-05-1.18437983431232e-04i	-8.75604132254704e-05-3.67975138638114e-05i	-5.41670196175125e-05+2.4882579967378e-05i	-2.44144450798e-07+4.43099927453323e-05i	3.88778295021836e-05+1.29565895245475e-05i	3.1556038798155e-05-4.6856537693658e-05i	-2.19423496445531e-05-9.02593527957303e-05i	-8.45717547045101e-05-8.30558554832359e-05i	-1.10787472888361e-04-2.9926363490497e-05i	-8.2377584938089e-05+3.10466500930939e-05i	-1.85390744563041e-05+6.15232970450812e-05i	4.42025809496311e-05+4.98912787066445e-05i	7.81841583059303e-05+1.07471768457292e-05i	7.56638982216245e-05-3.18850712933827e-05i	4.53790595415617e-05-5.75933044687926e-05i	5.6963784180972e-06-5.57352487345756e-05i	-2.25941144521757e-05-3.00616953259148e-05i	-2.71568610012046e-05+1.7226013069647e-06i	-1.35325550718834e-05+1.98957214160192e-05i	-4.412536652557e-07+1.96511747337327e-05i	-3.997039134116e-07+1.57267415447988e-05i	-4.9203983024898e-06+2.63907878708227e-05i	7.005922427543e-06+5.12857226662817e-05i	4.32223348793252e-05+6.86443695701956e-05i	8.34864993573733e-05+5.85396849815427e-05i	9.58263927287267e-05+2.72533256137514e-05i	7.14040736876531e-05+2.4256328491634e-06i	3.9605558123457e-05+3.576727116132e-07i
12	-0.432871049376581+0.003029576042744i	-0.373137297467637+0.002235073087712i	-0.277844568718507+0.001199041656969i	-0.178961650767037+0.000143293366813i	-0.100108669966034-0.000770165208396i	-0.0491094639432744-0.0013766624314213i	-0.0215751367635099-0.0015372775630975i	-0.00882496680869369-0.00127496108776412i	-0.00357013288398869-0.00080791178449512i	-0.00155619496271221-0.0003848394697324i	-8.09453802249933e-04-1.06869158232101e-04i	-4.88052126683302e-04+6.772390856618e-05i	-2.18430348005268e-04+1.86149606796682e-04i	1.20721490097583e-04+2.19564975130055e-04i	4.71814268121323e-04+1.13052022197817e-04i	7.04087926291859e-04-1.23671808732318e-04i	7.34944770086986e-04-3.97904057379828e-04i	5.84447000671133e-04-5.97485154159364e-04i	3.42553402973455e-04-6.60710268705759e-04i	1.0416904340106e-04-5.92921262875439e-04i	-6.8987605026898e-05-4.38459101175912e-04i	-1.50004578036232e-04-2.50436927828951e-04i	-1.38062760601387e-04-7.973239194787e-05i	-5.82778278466879e-05+2.82593173187785e-05i	3.78691900892111e-05+4.62432205019008e-05i	8.97155582033285e-05-1.62191196540183e-05i	6.2247648755763e-05-1.09233145948941e-04i	-2.7484800351772e-05-1.68545425377259e-04i	-1.20086940592227e-04-1.56983737401316e-04i	-1.56552464899368e-04-8.760755144635e-05i	-1.18489450455062e-04-8.149162954105e-06i	-3.31584795470145e-05+3.7630296232741e-05i	5.40711457070305e-05+3.63608779426667e-05i	1.0972136781339e-04+2.233892037696e-06i	1.22441883576712e-04-4.0902816604165e-05i	9.77011692563821e-05-7.20828412303792e-05i	5.14851425049406e-05-7.77518323365514e-05i	5.6936897250661e-06-5.58854692974592e-05i	-2.10737708008167e-05-1.84141650584037e-05i	-2.44778333456647e-05+1.62972521585012e-05i	-1.41073248141435e-05+3.85873123946303e-05i	1.225880214571e-06+5.41986898631348e-05i	2.56867440018945e-05+7.24823523261487e-05i	6.8429121525481e-05+8.8983808615189e-05i	1.22224126939583e-04+8.6027036093017e-05i	1.56454055396523e-04+5.4877145961394e-05i	1.40781561448795e-04+1.3480728741846e-05i	8.02980482491501e-05-6.7264354545787e-06i	2.24924088264601e-05+2.5889197106963e-06i
13	-0.448830537060272+0.003004201020216i	-0.392885713654194+0.002255074095004i	-0.301627657184218+0.001391304225867i	-0.203208292439813+0.000516761157882i	-0.120446469427067-0.000403459151195i	-0.063307011555678-0.0013456982227014i	-0.0301222848649381-0.002100715277426i	-0.0135979353662851-0.0024075898801553i	-0.00632923023409093-0.00219535601921656i	-0.00331803703921378-0.00164536656679647i	-0.00197901787732654-0.00102787034835151i	-0.00120014396980562-0.00052458199115906i	-5.48237774600545e-04-2.02804090345516e-04i	1.04188166410331e-04-8.7218729321628e-05i	7.06095661751983e-04-1.92237697419239e-04i	0.00111940109283325-0.000484670238998i	0.0012336935371615-0.00085449011712557i	0.00104859444932079-0.00115170282966319i	0.000673873393314-0.0012613466910237i	0.00026602962012008-0.00115336810477061i	-4.1986471763121e-05-8.80664114844748e-04i	-1.80944832113297e-04-5.44106753971438e-04i	-1.54320172370722e-04-2.5170179028338e-04i	-2.69340604164638e-05-8.31736665581201e-05i	1.03877199909174e-04-6.3350543689936e-05i	1.52786841198811e-04-1.53716619918751e-04i	9.0174776338875e-05-2.72850200880291e-04i	-4.3178028693069e-05-3.40940671128685e-04i	-1.65333287929381e-04-3.2263355936731e-04i	-2.07909245952723e-04-2.3896065528368e-04i	-1.55660907888444e-04-1.41718139640554e-04i	-4.41639852360416e-05-7.39328601377865e-05i	7.3808814746548e-05-4.82805288533086e-05i	1.59904447295061e-04-5.3408087918149e-05i	1.98890261635352e-04-7.1442366077395e-05i	1.91364058402976e-04-8.7387590746108e-05i	1.47551346102247e-04-8.9297876902732e-05i	8.62819362281781e-05-6.9509193035033e-05i	3.10869566448745e-05-2.9414996857684e-05i	9.109180755027e-07+2.01664181246624e-05i	4.0240227108969e-06+6.64966616391007e-05i	4.0736528849213e-05+1.01730057658768e-04i	1.07173822856587e-04+1.20788871521583e-04i	1.90288762794348e-04+1.16199853728964e-04i	2.59917969723157e-04+8.2630930702227e-05i	2.75958073070704e-04+3.0005524518445e-05i	2.16565333674852e-04-1.3656793876372e-05i	1.06065867471111e-04-2.33590119995e-05i	1.07366783204108e-05-8.5156208079377e-06i
14	-0.466769011196094+0.003400315074666i	-0.413965835549571+0.003014467582465i	-0.326050928012452+0.002755717338993i	-0.227740598405867+0.002563857066721i	-0.140839113102137+0.002079068656494i	-0.0770580916286299+0.0009701656962679i	-0.0374669997291007-0.0006968283903744i	-0.0165800697270115-0.0024208491399585i	-0.00723368229909892-0.00360371262196302i	-0.00365643637920346-0.00394222526732533i	-0.00233323732346095-0.00354958385712713i	-0.00156985153816829-0.00278857986283323i	-0.00075310365927781-0.00203388700930344i	0.00019344811376919-0.00153716380899933i	0.00110753497048293-0.001399398162169i	0.00176039068396869-0.00158215976699751i	0.00198669704694733-0.00193364527805736i	0.00176923368060532-0.00224703219751606i	0.00124563776693786-0.00234723289488048i	0.0006391134542773-0.00216438868827699i	0.00015798965222371-0.00175374800905966i	-8.297456642506e-05-1.25688391865764e-03i	-9.0012525770747e-05-8.30944483143783e-04i	3.5054071808425e-05-5.81429594190354e-04i	1.56248425040007e-04-5.25876443185165e-04i	1.73210425683574e-04-6.00605957621735e-04i	6.715628479101e-05-7.03887205170397e-04i	-1.00213758681268e-04-7.51186862651855e-04i	-2.32784821742113e-04-7.11754871193851e-04i	-2.60412566234769e-04-6.08129156397602e-04i	-1.74090119175079e-04-4.85443497911535e-04i	-1.7499480524249e-05-3.77211682471355e-04i	1.49314629266781e-04-2.91954859592106e-04i	2.81756964057376e-04-2.23072870080056e-04i	3.59213411398245e-04-1.64405889364239e-04i	3.77306094892021e-04-1.1490110468759e-04i	3.4131686634188e-04-7.2888007777006e-05i	2.67321597181089e-04-3.2071752076139e-05i	1.83588800357791e-04+1.409760412399e-05i	1.2446969107874e-04+6.5074724013934e-05i	1.18477923458812e-04+1.11125794017064e-04i	1.77196264395403e-04+1.37682756434914e-04i	2.88422388879699e-04+1.32048242874312e-04i	4.14636135373102e-04+9.009557851605e-05i	5.01100096834852e-04+2.214667983673e-05i	4.9828809093661e-04-4.6860136799157e-05i	3.9273868893486e-04-9.0002110935495e-05i	2.26359165026626e-04-1.01793107958106e-04i	8.3754722887838e-05-1.15483911589307e-04i
15	-0.487252813963799+0.004028747944114i	-0.437297686035645+0.004212896837579i	-0.352405694937989+0.004973114063447i	-0.254113583745326+0.006179028543333i	-0.162928160115173+0.00714607306429i	-0.0917975969921517+0.0069880863376167i	-0.0443940723352809+0.0052138560335914i	-0.0174788994827159+0.0021097981894463i	-0.00479001166785202-0.00139701610066961i	-0.00018807087207159-0.00427471460546996i	0.00081192898749013-0.00590983257807949i	0.00082745661971415-0.00629282898422142i	0.00102502812329669-0.00585173797386319i	0.00165297980913795-0.00513977612442719i	0.00248416632174703-0.00457950415368747i	0.00314530306240951-0.00434574618191776i	0.0033472599599492-0.00437635576395452i	0.00300985766843027-0.00446873078872427i	0.00227053170426525-0.00441151416922983i	0.00139560602879504-0.00409467037648295i	0.0006490439970748-0.00355174775242087i	0.00018476876550726-0.00292369219184058i	7.0285573089e-06-2.37482352180481e-03i	4.6210110528e-06-2.01178059114738e-03i	3.0705736373e-05-1.84582093648922e-03i	-1.609449220384e-05-1.80892437272443e-03i	-0.00014828371511742-0.00180433573801588i	-0.00030017364057037-0.00175798890588298i	-0.00037955050566154-0.00164352489041245i	-0.00032592413192759-0.00147405609171795i	-0.0001409831201125-0.00127509900625914i	0.00012122584564641-0.00106199860490482i	3.89067534220664e-04-8.36662427829153e-04i	6.05268822993499e-04-6.00096626062274e-04i	7.38940419201006e-04-3.64620682235497e-04i	7.81290354574837e-04-1.53043157097482e-04i	7.39374621826686e-04+1.3398847198504e-05i	6.35983038458236e-04+1.25965928120733e-04i	5.11224523680802e-04+1.88671239465963e-04i	4.16697400789309e-04+2.0957583211776e-04i	3.99239454006254e-04+1.92457408232507e-04i	4.80338043960325e-04+1.36271329180806e-04i	6.41691325224185e-04+4.2279402426186e-05i	8.25927222281613e-04-7.7649302279781e-05i	9.56122478730572e-04-1.99819412252271e-04i	9.69658284202243e-04-2.99374769140402e-04i	8.52924906755858e-04-3.69548686487542e-04i	6.58505799700892e-04-4.3714854950358e-04i	4.91154317447038e-04-5.59269064551181e-04i
16	-0.511732204826648+0.003992378997352i	-0.465199849698523+0.00448829257135i	-0.384093279067255+0.006226754267321i	-0.286902382533216+0.009272727370351i	-0.192420222782907+0.012849829993834i	-0.11407477885818+0.015538306849345i	-0.0576271803867527+0.0159433088218242i	-0.0222159219704903+0.0134435187161987i	-0.0031693955364517+0.00853498898220347i	0.00518575576028227+0.00256120112974477i	0.00772116655120096-0.00296071812905293i	0.00780788305005153-0.00698312707461915i	0.00734077726761056-0.00920992545830582i	0.00707725485251405-0.00997236844841132i	0.00705173053342248-0.00988037411126278i	0.00696748368897564-0.00948159868901695i	0.00651416856660284-0.00907575570272869i	0.0055639921712992-0.00871083227871601i	0.00422097787632569-0.00829899094262765i	0.00274498480309415-0.00775561469437983i	0.00141618153867606-0.00708243080581311i	0.00041719787667289-0.00636660501764482i	-0.00021550154658235-0.00572129752478019i	-0.00056368339896238-0.00521978792067552i	-0.0007530813224195-0.00486500750055137i	-0.00087810013460268-0.00460378555567435i	-0.00096193848408543-0.00436572021830911i	-0.00096479905647818-0.00409749767317184i	-0.00082704757976854-0.00377473494554772i	-0.00051831063855445-0.00339266146897157i	-6.464469191761e-05-2.95039906854121e-03i	0.00045761676731303-0.0024442353755754i	0.00095193813753285-0.00187505210059559i	0.00133490905122348-0.00126233989833636i	0.00155655082473563-0.00065139451113678i	0.00160491307355454-0.00010541588968766i	0.00150236996252173+0.00031416742619718i	0.00130054391896635+0.00056732677931775i	0.0010735576231546+0.00064431011684149i	9.04576983618965e-04+5.61847328273633e-04i	8.63552686932131e-04+3.53210192729032e-04i	9.81974161530505e-04+6.010173995635e-05i	0.00123644369290856-0.00027124618689658i	0.00155203494635956-0.00059425548920248i	0.00182872500431845-0.00087249260583325i	0.00198357666072618-0.00109640585287627i	0.00199275491419743-0.00129672793361457i	0.00191454116477523-0.00154035747015747i	0.0018788086541691-0.00190090999464465i
17	-0.542158165603971+0.001334092724689i	-0.500650586276146+0.000769019229197i	-0.425421876599625+0.002017427620799i	-0.332020942053946+0.005708871235472i	-0.237089886802044+0.01147520493045i	-0.153632225233198+0.017829289218311i	-0.088593241750175+0.0226457059155738i	-0.0430673001072063+0.024054945109233i	-0.0142172504583221+0.0212747684298314i	0.0024120570021616+0.0149209854482175i	0.011143273838503+0.0066587539530103i	0.0152888373904618-0.0015592859152977i	0.0169736630046056-0.0082332780795333i	0.0173322897690478-0.0126966418801502i	0.0168295962747847-0.0150611752054193i	0.0155790189388269-0.0158843953724302i	0.0136035149380181-0.0157988185574835i	0.0110046384754066-0.0152773303402595i	0.0080196451052446-0.0145790256273874i	0.0049784890046668-0.0138148702957577i	0.0022075070160617-0.0130383012787965i	-0.0000606419586747-0.0122959776696214i	-0.0017284232240233-0.0116286661338448i	-0.0028173384603075-0.0110503838157255i	-0.0034143958843289-0.010537575340479i	-0.003613342809049-0.0100395432512917i	-0.00347777634181654-0.00949986906783393i	-0.00303782764385365-0.00887236830825801i	-0.00231455629732296-0.00812405538025219i	-0.00135356086367908-0.00723037795110358i	-0.00024663008009145-0.00617374055708745i	0.00087152176173619-0.00495207499242699i	0.00185011605683251-0.003594584592279i	0.00255968784801642-0.0021742065927485i	0.00292410948187753-0.00080593948923169i	0.00293721605716879+0.00037286201925648i	0.00266237228274618+0.00123431933218641i	0.00221827858850681+0.00169163120714699i	0.00175472478584977+0.001718756997761i	0.00142118418673504+0.0013531195716658i	0.00133254012624456+0.00068380057507942i	0.00153981795026381-0.00016877041514339i	0.00201628773685543-0.0010770622673663i	0.00266735121421979-0.00193285642124761i	0.00336562186872342-0.00267346087159935i	0.00400293617650089-0.00330022014807649i	0.00454228829046992-0.00387681412460295i	0.00504811266059568-0.00449725107231158i	0.00567575825572743-0.00522640197645392i
18	-0.579309933871157-0.006768240768237i	-0.544661428807077-0.01149327587293i	-0.477734176901606-0.014631658606439i	-0.391345013966734-0.014673657500638i	-0.299755636454434-0.010937162676836i	-0.214822440861803-0.004065296773293i	-0.143729605440207+0.004026827911467i	-0.088751160098692+0.0108123936909355i	-0.0485529083917224+0.0141331827641816i	-0.0200763002442916+0.01301915852904i	-0.00013882227354756+0.00795677306420962i	0.0136831684163615+0.0005287952634728i	0.0228724710095703-0.0073233049509778i	0.0282162506624221-0.0140184038189433i	0.0301751624363847-0.0187326227795i	0.0291788705842976-0.0213990197898608i	0.0257773257881408-0.0224400887726704i	0.0206606262770134-0.0224402157769959i	0.0145939360956235-0.021913212268205i	0.0083179664760964-0.021210949537949i	0.0024568995706857-0.0205327111030055i	-0.0025392246966192-0.0199690803064058i	-0.0064085777191686-0.0195370760844579i	-0.0090549215160146-0.0191985233804199i	-0.0105043030169004-0.018872806376449i	-0.0108585972425379-0.0184533235987865i	-0.0102598012303023-0.017826762291316i	-0.0088725794158475-0.0168893597131677i	-0.0068844265924484-0.0155579792227118i	-0.0045144761720715-0.0137799776674512i	-0.0020169475123846-0.0115471429106017i	0.00033285858461298-0.00891371824333091i	0.00227309838924203-0.00601107456465915i	0.00360207011682152-0.00304801887728578i	0.00422120956269914-0.00028913516720331i	0.00415888433450582+0.0019876885127212i	0.00356641508313063+0.00354411944104691i	0.00268695848143534+0.00422929531856127i	0.00180527853907033+0.0040091033160259i	0.00119034793787093+0.00296982780689876i	0.00104359589772929+0.00129705248990265i	0.00146440073389108-0.0007638153017906i	0.0024414779903822-0.00295690043751618i	0.00387395899103956-0.00506590923239931i	0.00561907785278301-0.00695399762087406i	0.0075549875239611-0.00858015969861331i	0.00963891066599142-0.00997971851749583i	0.0119358526214279-0.0112055270125028i	0.0145961505317422-0.0122439047615637i
19	-0.620182557142979-0.021907543003112i	-0.592559181620169-0.03511469232623i	-0.534269252515081-0.048466653052566i	-0.455772452761578-0.059500105841175i	-0.3691051687102-0.066002651489688i	-0.284782684826116-0.066796208692696i	-0.209768858973649-0.062198352174522i	-0.146991143936197-0.053919352544499i	-0.0961947468958537-0.0444196457197477i	-0.0554736955021853-0.0360215621273509i	-0.0227362242838913-0.0301793388451301i	0.0034005917081318-0.0272004885824429i	0.023419696746047-0.0264579254587155i	0.0372339715436408-0.02689545898867i	0.0447102214399928-0.0275384419975099i	0.0460936994058026-0.0277970743625838i	0.0421802796462283-0.0275108881391552i	0.0342374957294771-0.0268184959473681i	0.0237750999434376-0.0259816632141145i	0.012289130369819-0.0252546462973583i	0.0010688102284325-0.0248217783037477i	-0.0089010866911732-0.0247796431850717i	-0.0169563211405631-0.0251328252539898i	-0.0227223764090544-0.0257899510361914i	-0.0260685139289802-0.026565074747375i	-0.0270644591193257-0.027194358050009i	-0.0259446007638586-0.0273713533170258i	-0.02307791838498-0.0267956922315248i	-0.0189396194879625-0.0252263260293605i	-0.0140792493522901-0.0225312980246264i	-0.0090792712265942-0.0187272908177703i	-0.0045000888595058-0.0140015826582272i	-0.00081379846164952-0.00870820596789285i	0.00166236556732717-0.00333243442964602i	0.00281578766146787+0.00157523315542809i	0.00275506724552851+0.00548479485255218i	0.0017853291289713+0.00797369406318545i	0.00034635915424141+0.00879476849025528i	-0.00107142333229583+0.00791015395179996i	-0.0020127103274465+0.0054857704406432i	-0.00212548563071811+0.00185097726360919i	-0.00119843309928471-0.00256518358215099i	0.00083754783567616-0.00730685093105587i	0.0039409702084814-0.0119585041441831i	0.0080147331924876-0.0161916924571923i	0.0129680076630846-0.0197777390424152i	0.0187628374834871-0.0225581212113717i	0.0254213373270042-0.0243766805655656i	0.0329761422011375-0.0249959679653301i
20	-0.65645796906122-0.039641894534962i	-0.632330952161501-0.064176944413872i	-0.578413099736816-0.092108139524338i	-0.503296349885647-0.120321980798081i	-0.417306075539012-0.145114459628663i	-0.33002783597345-0.163059501128239i	-0.24849895338642-0.171865093880484i	-0.176518130347896-0.170904545715495i	-0.115058245930408-0.161237205212422i	-0.063382017766724-0.145148597338356i	-0.020294214647994-0.125430788840743i	0.014957667787144-0.104693009565667i	0.0423752010894607-0.0849192294177041i	0.0614463869244501-0.0673352734811196i	0.0716755136598566-0.0525092732268436i	0.0730955369432014-0.040551918579772i	0.066537619257176-0.0313093278705006i	0.0535905846726226-0.0245045804411053i	0.0363281193857963-0.0198318484702858i	0.0169528671888401-0.017017719889951i	-0.002507124182967-0.015850899433153i	-0.0203810247160127-0.0161708488923403i	-0.0354205255531215-0.0178135556559478i	-0.0467935863211404-0.0205332806162662i	-0.0540557166852672-0.023935872039151i	-0.0571259720128113-0.0274589588972993i	-0.0562687270020233-0.0304168001461866i	-0.0520666935160787-0.0321029460737311i	-0.0453689581472617-0.0319240194390932i	-0.0372055207424046-0.0295292937919721i	-0.028670806533877-0.0249031719374719i	-0.0207889661471027-0.0183975586382143i	-0.0143815846558327-0.0106948931100736i	-0.00996210188349599-0.00270772302104253i	-0.00767891229781749+0.00456524987964143i	-0.0073198617332426+0.0101968530165046i	-0.0083764425479607+0.0134704925755473i	-0.0101509794830135+0.0139742954774296i	-0.0118800072319686+0.0116370131051019i	-0.0128455445279954+0.0067075773637985i	-0.0124530492213294-0.000307551933162i	-0.0102670053831837-0.0087291502756354i	-0.0060075125048921-0.0177922828910673i	0.0004796329048836-0.0267196717580766i	0.0092619224916494-0.0347699743550462i	0.0203489309881526-0.0412543040687185i	0.0336923320486479-0.045521117421399i	0.049143200577082-0.0469203583298653i	0.0663641945092928-0.0447708729169097i
21	-0.677213858833776-0.044161576019529i	-0.649281706001397-0.077015427629021i	-0.59091539291675-0.116964376639291i	-0.509313284414908-0.160930214048025i	-0.413717285412049-0.204455810320515i	-0.313480539112892-0.242434800564468i	-0.216464706894694-0.270095484502437i	-0.128150357605358-0.283965837959611i	-0.05155663663845-0.282543212390583i	0.012210051471065-0.266493915243202i	0.063127482272984-0.238367224426852i	0.10151532462203-0.201954576257439i	0.127626578528611-0.161502361060745i	0.141630207410751-0.120982091126316i	0.143866236988939-0.083559801150162i	0.135162453612526-0.05132722280377i	0.117019706506297-0.025289490412748i	0.0915736374690683-0.0055565498881507i	0.0613624172268146+0.0083452532613074i	0.0290108911603832+0.0171404565463707i	-0.0030487477965467+0.0215449552456243i	-0.0327492351105173+0.0221435577786198i	-0.0584523018682421+0.0194166412034324i	-0.0789519947215173+0.0138717942197394i	-0.0934727702677942+0.0061986014360487i	-0.101691732405201-0.002639019420376i	-0.103776544399311-0.0114282938547i	-0.100403897844865-0.018856873057596i	-0.0927197145002568-0.0237444091022726i	-0.0822197235166766-0.0252863675927951i	-0.0705571402370775-0.0232375588573219i	-0.059310421633182-0.0179833770792026i	-0.0497591778411554-0.0104805696068741i	-0.0427161488650505-0.0020848950663946i	-0.0384486868713676+0.0056898116327303i	-0.0366994718039377+0.011424305328428i	-0.0367907973163755+0.0140056876699961i	-0.0377776100584659+0.0127633389068208i	-0.0386072957661619+0.0075184901099586i	-0.0382504557114523-0.0014403796983697i	-0.0357832887091266-0.0134298880013923i	-0.0304220477302959-0.0274624540968831i	-0.0215263258168246-0.04233252527614i	-0.0085960637910291-0.0566866106446651i	0.008713631965939-0.0690760780345788i	0.0305433907601078-0.0779992366183178i	0.0567413118204083-0.0819439473585944i	0.0867443820694684-0.0794452150638426i	0.119453370676438-0.069173751769172i
22	-0.67713194408218-0.008372184270723i	-0.637784421656705-0.037584511416614i	-0.566014587502289-0.076333692975211i	-0.467950418291544-0.122483168491354i	-0.352158541018447-0.172091109950075i	-0.228206456333073-0.219840268931565i	-0.105292035680973-0.259865660449294i	0.008778718984934-0.286807986333744i	0.10813521264368-0.296837062967474i	0.188935605331652-0.288384904469345i	0.249152396967649-0.262405415646144i	0.288232346011158-0.222108983336277i	0.306779050212702-0.172260608800387i	0.306326403958493-0.11823640173036i	0.289186394322425-0.065078198099898i	0.258304355650979-0.016763691731223i	0.217058068964462+0.024168170561172i	0.168984565941876+0.056605330524324i	0.11747790778697+0.080541740141371i	0.0655357939183608+0.0966027103992509i	0.015622181555195+0.105595750971684i	-0.030336089476412+0.10822993624628i	-0.070859842549687+0.105064860384069i	-0.104812881636309+0.096654162605441i	-0.131354951435451+0.083775013616926i	-0.149983949795805+0.067610184028016i	-0.160644109048578+0.049778772140701i	-0.163835831506793+0.032179000655364i	-0.160653832006582+0.016682340708469i	-0.152704861799007+0.004773475911611i	-0.141901474482159-0.002752351205638i	-0.130174068236168-0.005945596138729i	-0.119172080012498-0.005672624222512i	-0.110027678945114-0.003416543458237i	-0.10323319729412-0.000969514946302i	-0.0986469156861584-0.0000973434516405i	-0.0956045981768854-0.0022504408989043i	-0.0930889134197734-0.0083684135842551i	-0.0899027097547131-0.0187905459607317i	-0.0848048904661351-0.0332540817714801i	-0.0765927281634941-0.0509455515793797i	-0.064141683807397-0.0705703480339811i	-0.0464333234336581-0.0904188922656482i	-0.022607593440331-0.108426620731227i	0.007933423559262-0.122241620006245i	0.045363405102281-0.129322440825553i	0.089229519579069-0.127087563329535i	0.138251252896142-0.113128428244466i	0.190176879830194-0.085482677294982i
23	-0.665697661445874+0.094898369559078i	-0.612795460715359+0.088321721137694i	-0.525487061990445+0.072260344384758i	-0.408920467089883+0.047090827348103i	-0.270960688690828+0.014939486972029i	-0.121205305605848-0.020397842553122i	0.0301020175671501-0.0539478718817098i	0.173092532387163-0.080398021754306i	0.29912156372925-0.095103392034552i	0.401400341413259-0.095017150448726i	0.475404541606141-0.079302141516838i	0.519066485319139-0.049460267614271i	0.532753403839683-0.008948436812328i	0.519028740080171+0.037605774326011i	0.482202225914234+0.085365653456327i	0.42770362494668+0.130161121058823i	0.361357958912855+0.169058431254728i	0.288679013068354+0.200513352697341i	0.214311455819478+0.224136188269796i	0.141725519271112+0.240216746633463i	0.073203492980882+0.249217484854278i	0.010074137341982+0.25142538247523i	-0.046919595428575+0.246868799054454i	-0.097264252391501+0.235490191509091i	-0.140453089798612+0.217464530976584i	-0.175953519982989+0.193503477078986i	-0.203340798883171+0.16500123464941i	-0.222510290168722+0.133947499983104i	-0.233857194356188+0.102624721602317i	-0.238334443884048+0.073184751075142i	-0.237353219482472+0.047237063387193i	-0.23255206859035+0.025568716785522i	-0.225505823449032+0.008065645167675i	-0.217459755537777-0.006161543675378i	-0.209156631120865-0.018501602237967i	-0.200785525883949-0.030501831790333i	-0.192038573221041-0.043546718123118i	-0.182231455648066-0.058613758110405i	-0.17043494052725-0.076126318864756i	-0.155578471125144-0.095889754112467i	-0.136514920757643-0.117079100092885i	-0.112065702904949-0.138248370143838i	-0.081085247606263-0.157348826842376i	-0.042585434602095-0.171767278126053i	0.004057413815865-0.17841452839915i	0.058822555156796-0.173900063549207i	0.120737667271489-0.154818267853941i	0.187618843143765-0.11814609884051i	0.255942969584319-0.061719058182578i
24	-0.667538870442586+0.272447608689516i	-0.608035602384756+0.306739971017586i	-0.513813896722838+0.3340753339437i	-0.388920407256017+0.352699985328699i	-0.240108871658636+0.362175317111869i	-0.076247024126203+0.363582361954673i	0.092453934306601+0.359386834561267i	0.25531924608259+0.352957760409433i	0.402143706198623+0.347836772864509i	0.524117940856919+0.346941130892772i	0.614666063871509+0.351918468961308i	0.670086031124144+0.362837205885659i	0.689873435161332+0.378299278288367i	0.676634137065511+0.395931348514889i	0.635556861081567+0.413091255325483i	0.573511357209482+0.42756092313742i	0.497933279649494+0.438009680094816i	0.415720234772735+0.444099017119523i	0.332368601795009+0.446229609532883i	0.25152027329292+0.445056294206205i	0.174977941898526+0.440971316349339i	0.103121136384497+0.433754978164201i	0.03555363004818+0.422519568737631i	-0.028231699518392+0.405957798722972i	-0.088360394521146+0.382795489631464i	-0.144366343347856+0.352280500954122i	-0.195270117372601+0.314536978670638i	-0.239860791476821+0.270671246113565i	-0.277047166514752+0.222606649968417i	-0.306147343453207+0.172713668062071i	-0.327031293994997+0.123357983157074i	-0.340096216104257+0.07649828282604i	-0.346112777082375+0.033431528567888i	-0.34601270521985-0.005274878492596i	-0.340688506601787-0.03968317858362i	-0.330851316707307-0.070275888370796i	-0.316958181165512-0.097706144475587i	-0.299191611748691-0.12256258603275i	-0.277463040239332-0.145175999168604i	-0.251420043350404-0.165468756670212i	-0.220458650436164-0.182834838473434i	-0.183765057870517-0.196042274715723i	-0.14042350627664-0.203167485613785i	-0.08962089146693-0.201592424558694i	-0.030952999327669-0.188108861574278i	0.035201092123244-0.159170302661107i	0.107308458438852-0.111307779833542i	0.18241239132944-0.041685541377582i	0.256060016389971+0.051272486003084i
25	-0.706996290794834+0.493672970089763i	-0.654069786875445+0.576743225225076i	-0.568511935832136+0.656865633051883i	-0.453103258089484+0.730454094642921i	-0.313016793900153+0.794623671504453i	-0.155523016406407+0.847535921775872i	0.010488691460139+0.888513884524714i	0.175170750739274+0.917893649625571i	0.328548694958538+0.936658406980352i	0.461476116424016+0.945972478995396i	0.566612278329802+0.946769982599957i	0.639269201459223+0.939537909791851i	0.677951529492095+0.924367030570927i	0.684439079937494+0.901246585537513i	0.663343482276635+0.870484620676403i	0.621189899963823+0.833080806349293i	0.565198050289285+0.790885732961764i	0.502023112052074+0.746450400640279i	0.436735258405944+0.702578430564265i	0.372256553410841+0.661702372705975i	0.309351991395323+0.625274567118695i	0.247124684730146+0.593367075132457i	0.183838716632212+0.564613049905962i	0.117824202370006+0.536516410380657i	0.048224483958689+0.506045325977055i	-0.024583022517304+0.470345394027028i	-0.098951457269449+0.427384430856109i	-0.17226387455949+0.376375267190227i	-0.241438648090819+0.317898550472761i	-0.303483748606451+0.253735420113637i	-0.355962568877142+0.18649124340865i	-0.397286043199323+0.119127728070047i	-0.426807206139132+0.054517945477221i	-0.444744567935367-0.004893138956737i	-0.451988206627734-0.057284031890823i	-0.449846669097245-0.101508674098529i	-0.439781496243202-0.137029883140141i	-0.423160677477821-0.163766614948378i	-0.401051835821249-0.181883833514955i	-0.374074102904225-0.191548231802481i	-0.34233178601112-0.192673048380471i	-0.305456029432906-0.184683346402845i	-0.262775038010552-0.166345880494058i	-0.213614593118356-0.135717092763269i	-0.157699917155389-0.090259885634238i	-0.0955949606034201-0.0271587898761721i	-0.0290873959394358+0.056175516083553i	0.038581567355597+0.161469872332847i	0.102727111729264+0.288923072324534i
26	-0.783574057338939+0.692711323620613i	-0.747984006610681+0.817367364763963i	-0.683696722060819+0.943588674262034i	-0.59230849850995+1.06681006688928i	-0.4773105865014+1.18251642083552i	-0.3439668998371+1.28656984518464i	-0.19903855799737+1.37542386887296i	-0.05032966485101+1.44620220387518i	0.09395409775498+1.49666756119488i	0.22600117450381+1.52514721432182i	0.33925422711344+1.53049942100996i	0.42919138091381+1.51218822957082i	0.49385973678411+1.47048558307727i	0.5340129839133+1.40675416017412i	0.55277652191606+1.32370609173386i	0.55487182904973+1.22550593767013i	0.54554709392227+1.11760614909798i	0.52944728024254+1.00626856172411i	0.50968413520141+0.897817997645358i	0.487322959438325+0.797764054586939i	0.461398542350197+0.709983838235638i	0.429437395138434+0.636161076970869i	0.388336747599318+0.575622797953824i	0.335368615118685+0.525619362910614i	0.269060456424148+0.481985989225293i	0.189752607284189+0.440035552940316i	0.099727702190761+0.395487320327343i	0.002918241832866+0.345243218338764i	-0.095705819445206+0.287875034467096i	-0.190909475325579+0.223763300666732i	-0.277952900840983+0.154908079193864i	-0.353195582217068+0.084493559454354i	-0.414454027962167+0.016321291318027i	-0.461083835266642-0.04576983603564i	-0.493810467060425-0.098398171925839i	-0.514370558034584-0.138981460221545i	-0.525045042494237-0.165894090828545i	-0.52816973783704-0.178438225963939i	-0.525702781496803-0.176653530006875i	-0.518915181241309-0.161011262747836i	-0.508252315281233-0.132055227361304i	-0.493390521322566-0.090063525494504i	-0.473483943051197-0.034808213629323i	-0.447564346690218+0.034519261214109i	-0.415025262984011+0.11917335558412i	-0.376098484601151+0.220505739217475i	-0.332222987954366+0.339445306959499i	-0.286218667083433+0.47589531427268i	-0.24220982139659+0.628167810083201i
27	-0.858036020808761+0.794374896560955i	-0.840256807133361+0.941946238228424i	-0.79874277987076+1.09581462776216i	-0.73447439323591+1.25141313565499i	-0.64978344514714+1.40357622096161i	-0.54825879581444+1.54674261642189i	-0.43454235408569+1.67516117603493i	-0.31399831234624+1.78310319719092i	-0.19225426886527+1.86510202051427i	-0.07464410430203+1.91624882540763i	0.0343776893004+1.93256525289462i	0.13174569596669+1.91144680426538i	0.21609879896313+1.8521312387711i	0.28780133031065+1.75610565514539i	0.34862450870104+1.62734031492739i	0.40112149978979+1.47224036315329i	0.44781269815156+1.29924474694951i	0.49036012740848+1.11807009906347i	0.528929741281564+0.938680459417827i	0.561907938634913+0.770138903661079i	0.586059423780923+0.619541907927307i	0.59710776259959+0.49123645202642i	0.5906161621376+0.386470858894817i	0.562972311002378+0.303544306351837i	0.512256804938471+0.238418362652842i	0.43880465607301+0.185662200122071i	0.345343565533188+0.139543140021888i	0.236689912087825+0.095058171456512i	0.119078494708813+0.048730271052087i	-7.27169162061647e-04-9.44932550343006e-04i	-0.116364289627334-0.053438708251667i	-0.222667999099029-0.1064761073072i	-0.3162056448886-0.15657344559466i	-0.395479314451771-0.199698062129506i	-0.460794834540179-0.231918419565386i	-0.513854616466331-0.249932979822805i	-0.557173698495319-0.251403249543305i	-0.593438767833289-0.235061446003446i	-0.624928634764972-0.200608392189502i	-0.653094426980599-0.148455808183148i	-0.678363427253374-0.079393899480166i	-0.700187872812476+0.005723671377641i	-0.717315727190751+0.10619168906294i	-0.728221272080858+0.221499996501221i	-0.731605842001269+0.35119020971288i	-0.726868229260416+0.494543069042571i	-0.714452605438232+0.650160620980238i	-0.696007818154864+0.815539592026814i	-0.674330099317841+0.986744480551569i
28	-0.864920177946377+0.751170869501354i	-0.854644356782825+0.901361493913192i	-0.82674386581531+1.06308285928231i	-0.78260373363752+1.23240129004079i	-0.7244316858731+1.4041408677274i	-0.65506009848278+1.57194290641103i	-0.57768583022685+1.72843581673602i	-0.49556079142135+1.86554022837493i	-0.41165561760753+1.97492579071687i	-0.32833284684644+2.0486174669602i	-0.24708047351334+2.07972055933123i	-0.16836498230925+2.06319904277486i	-0.09165793974642+1.99660862849982i	-0.01566761741957+1.8806642029604i	0.06123208029589+1.71952040986576i	0.14043161692313+1.52067012313056i	0.22247642532124+1.29441808989337i	0.30654807677962+1.0529583587314i	0.390165843099209+0.809160092178057i	0.469205503572082+0.575229616211875i	0.538271155819764+0.361451032876873i	0.591379804980737+0.175203264109988i	0.622846021329335+0.020406897475213i	0.628203423273179-0.102521715702631i	0.604984431794073-0.196222714975532i	0.553204018748021-0.265551360415862i	0.475451397214398-0.316506630381914i	0.376571896229335-0.355121901042704i	0.263001436710998-0.386499695483211i	0.141880405933207-0.414128924205685i	0.020109427724045-0.439558004916286i	-0.096488934378647-0.46242601912708i	-0.203768712527386-0.4807914010064i	-0.299538605604936-0.491654685541342i	-0.383502406587197-0.491554245281601i	-0.456905433660625-0.477121630603291i	-0.521977764614409-0.445511177613407i	-0.581291465082711-0.394658896409469i	-0.637152140746187-0.323369014979268i	-0.691126902749486-0.231264178982829i	-0.7437765526145-0.118660347266135i	-0.794617010400574+0.013564144218726i	-0.842292068006491+0.164044760849546i	-0.884904183479418+0.330915146397233i	-0.920428089677426+0.511695266280201i	-0.947126413015793+0.703112968578483i	-0.963896759997896+0.900916031004651i	-0.97050194485918+1.0997456039017i	-0.96766285113153+1.29313829748129i
29	-0.745082466450646+0.570338770088783i	-0.727927872261647+0.711557902885541i	-0.701372471210395+0.870376268704275i	-0.66832294380771+1.04358585898326i	-0.63199862254122+1.22613001268434i	-0.59555163691805+1.41106881967054i	-0.56167232738666+1.5897413397011i	-0.53222596335994+1.75215691666427i	-0.50796844614504+1.88762201522409i	-0.48838594460448+1.98557460239877i	-0.47169512331574+2.03655951326158i	-0.45502564227187+2.03324208226852i	-0.43478462292599+1.97133141932887i	-0.40717516275831+1.8502764919869i	-0.36881132560954+1.67361274307272i	-0.31734596104092+1.44887536376374i	-0.25201184621822+1.18705352781596i	-0.173976922140071+0.901628941498917i	-0.086434082720841+0.607309598682101i	0.005615843263933+0.318622362532505i	0.0958782237925761+0.0485547511579379i	0.177511781859575-0.192569229662258i	0.243998369660783-0.397831943655796i	0.289997218661988-0.563999084064582i	0.312043310939362-0.691321754642886i	0.308974244270117-0.782928599744791i	0.282017066164997-0.843931349991591i	0.234526508209079-0.880400187250845i	0.171426656479897-0.898368833060561i	0.098457326751869-0.903005360095572i	0.021355132270878-0.898040811267794i	-0.054896983353008-0.885494337926288i	-0.126638212504962-0.865681863705885i	-0.191841474706097-0.837454546936511i	-0.25014167269593-0.798589349867841i	-0.302602659798121-0.74624842757272i	-0.351284933520632-0.677434520137174i	-0.398701445263292-0.589390914794284i	-0.447257030411983-0.479920299464802i	-0.498758590540665-0.347620544423584i	-0.554061916924356-0.192052118993641i	-0.612892357461095-0.013858725248626i	-0.673846398251988+0.185140346309013i	-0.734555031495967+0.401878406174026i	-0.791971291455042+0.631996801928187i	-0.842735161290034+0.86984757739664i	-0.88356852572725+1.10857099820337i	-0.91165848821925+1.34027468488601i	-0.9249957739397+1.5563309534696i
30	-0.474507245468958+0.316362695678583i	-0.439512639979501+0.451402381422276i	-0.405958424180268+0.610942024465508i	-0.379035836803172+0.792162956860847i	-0.363772669284714+0.989888149430683i	-0.36446533284014+1.19652200457228i	-0.38413512011111+1.40224053056587i	-0.42407745509081+1.59545962623677i	-0.48356812504316+1.76357550714827i	-0.55977673741944+1.89393202367273i	-0.64791574865378+1.97493047404717i	-0.74162536943919+1.99716526021735i	-0.8335636194087+1.95444998440142i	-0.9161408822779+1.8445984376062i	-0.98231409712794+1.66984570518856i	-1.02634162822918+1.43683500341317i	-1.04439928120732+1.15615077576926i	-1.03497241605471+0.84143979288639i	-0.998967703723991+0.508219545319124i	-0.939527161159742+0.172517262819402i	-0.861570754489178-0.150494283787106i	-0.771134803079429-0.447700442148094i	-0.674604386263927-0.708951088314118i	-0.57795320169073-0.927579718762729i	-0.48610088132851-1.10050294281898i	-0.40247615921147-1.22792692877861i	-0.32883847017054-1.31273755466632i	-0.26536714820349-1.35968515892518i	-0.21098425878522-1.37448899104666i	-0.16384176172163-1.36298078773991i	-0.12188185428643-1.33038490745026i	-0.08337385285998-1.28080008108966i	-0.0473415310435-1.21691191613406i	-0.01381831431951-1.1399321069323i	0.01610093655569-1.04973446786187i	0.040409488636209-0.945141773669105i	0.056507709081924-0.824311048345064i	0.061637246081332-0.685166665566145i	0.053363873273246-0.525837625991348i	0.03004040541141-0.345064643444616i	-0.008811921189314-0.142551670010741i	-0.0622515552871713+0.0807563590272272i	-0.127824670049674+0.322482929236297i	-0.201644891156796+0.578726771716635i	-0.27863867722163+0.844073842393718i	-0.35293470925289+1.11171885924125i	-0.41836277141596+1.37369566428275i	-0.46901753113287+1.62120844887604i	-0.499835324099+1.84504717373164i
31	-0.075772685698165+0.0880085871069389i	-0.019063397908994+0.232797015487725i	0.023585529734867+0.40928525351603i	0.044542569278998+0.614522563655279i	0.036739093617204+0.842835802861503i	-0.00562117158687+1.08579241960308i	-0.08639867105043+1.33243200357917i	-0.20697761600682+1.56978473456771i	-0.36591812109863+1.78366142860621i	-0.55885301782944+1.95966338601095i	-0.77865600710501+2.08432614509652i	-1.01587709725593+2.14628508804483i	-1.25940923167987+2.13733752774319i	-1.49732106093904+2.05327870912343i	-1.71776922802695+1.89440899865108i	-1.90989274187354+1.66564458274491i	-2.06459398451358+1.37620980485462i	-2.17512572358027+1.03893941520433i	-2.23742926821282+0.6692661287556i	-2.25020190921844+0.28400596649995i	-2.21470708676515-0.09992454791275i	-2.13437297052551-0.46672205631874i	-2.01424945278629-0.80271869745389i	-1.86040642645786-1.09712125278789i	-1.67935608814202-1.34241560622752i	-1.47756951606303-1.53442885259928i	-1.26113559844581-1.67208217653932i	-1.0355826831164-1.75689991365029i	-0.80585490784331-1.79236045181226i	-0.57641065836188-1.78318155905254i	-0.35139358517727-1.7346272469545i	-0.13481914636923-1.65190801472662i	0.06927795495866-1.53972488228462i	0.25677909055903-1.40198384783218i	0.42352635476751-1.24168469303198i	0.56548302726034-1.06096891932152i	0.67899639479925-0.861297479319927i	0.761132371995297-0.643720307867079i	0.810039040881403-0.409196118370236i	0.825289765472621-0.158921694780979i	0.808156186101478+0.105366025946955i	0.761766764463974+0.381145395859246i	0.691116798484264+0.66494545369175i	0.602909867497739+0.952275008522927i	0.50522728362695+1.23765019623367i	0.40704000979142+1.51471666194682i	0.31759525204369+1.77645478614592i	0.24572599945666+2.01545016427037i	0.19914448335108+2.22420747549377i
32	0.376079435098171-0.020130373584914i	0.449254521326974+0.155879654961686i	0.495631926823254+0.36992322349144i	0.505597472658899+0.618423118863087i	0.470402330436967+0.894891637039748i	0.38294758587144+1.18993935462763i	0.2385180295402+1.49154242254573i	0.03539043541885+1.7855780043811i	-0.22475136718026+2.05660845522837i	-0.53664682272621+2.28886472020444i	-0.89156402411885+2.46735225145301i	-1.27768265453493+2.57898251283794i	-1.68072857230104+2.61362321246689i	-2.08480792601155+2.56496286059331i	-2.47336814656516+2.43110048785351i	-2.8302009568101+2.21479791240306i	-3.14040022743961+1.92336663906593i	-3.39119526722026+1.56819986804339i	-3.57259672525203+1.16399715298729i	-3.6778152354519+0.72776014126514i	-3.70343894910921+0.27765866596812i	-3.64938157547539-0.16812511074873i	-3.51863414189444-0.59247127929975i	-3.31686882590233-0.98022830245049i	-3.05195046807043-1.31888820884075i	-2.73341060007428-1.59899794523863i	-2.37193108772301-1.81430417411247i	-1.97887180857753-1.96165582372877i	-1.56586170969407-2.04070957889453i	-1.14445774931969-2.05349648509683i	-0.72586389222306-2.00391246375894i	-0.32069410730065-1.89719250355029i	0.06124002303559-1.73941917962223i	0.41113500431634-1.53710303914402i	0.72140687933236-1.2968574832539i	0.9859126434847-1.02517608847781i	1.20017641900936-0.72830745477548i	1.36160608198379-0.41221273923301i	1.46967861879971-0.08258460448052i	1.52606781417977+0.25509652303884i	1.5346866520967+0.59549251465769i	1.50161939317734+0.93334434125797i	1.43492467063376+1.26343086439181i	1.34430076556485+1.5805586217871i	1.24061677583698+1.8795852234243i	1.13532762399914+2.155473327869i	1.03980536898235+2.40336802152885i	0.96463243212187+2.61868830912032i	0.91891231369406+2.79722356358643i
33	0.739673370005416+0.045975789908077i	0.810998265295952+0.269839039883467i	0.844273247695205+0.535700453013531i	0.828903134733405+0.839078107279705i	0.75539070840326+1.17260102179829i	0.61612540062319+1.52607225456423i	0.40612330416214+1.88676231477907i	0.12365163650012+2.23993596016972i	-0.22932409556959+2.56959255995231i	-0.64692013404264+2.85937710520172i	-1.11937396407188+3.09359843377169i	-1.63335376185693+3.25827600220954i	-2.17252470243995+3.34212878285252i	-2.71833617523244+3.33742094586001i	-3.25097435644793+3.24058917256208i	-3.75041040066629+3.05259483568918i	-4.19746722753894+2.7789688905172i	-4.57482812795554+2.4295453430228i	-4.86791790728654+2.01790735541717i	-5.06560087449709+1.56059519186377i	-5.16065785738815+1.07614453633162i	-5.15002436365507+0.58403529703355i	-5.03479172613311+0.10363397149534i	-4.81999051251977-0.34679277484209i	-4.51418907421275-0.75092821217378i	-4.12894893065373-1.09507188703578i	-3.67818250692694-1.36859508301778i	-3.17745797760016-1.56417877988286i	-2.64329153369136-1.67784592858653i	-2.09246050209517-1.7088145504503i	-1.54136272118327-1.659208098422i	-1.00543962657485-1.53366438465617i	-0.49867359405714-1.33888451884622i	-0.03316485335907-1.08315954722071i	0.381210005794853-0.775905972764484i	0.737057338073855-0.427233329337547i	1.02964286886117-0.04755867712054i	1.25698349934501+0.35272470323858i	1.41985139292311+0.76352327933432i	1.52168628133486+1.17526703137436i	1.56841199023798+1.57908645400408i	1.56815477609109+1.96694878082166i	1.53086449463847+2.33175862525456i	1.46784492917742+2.66742669071868i	1.39120652753036+2.96890856028115i	1.31326273284482+3.23221443780766i	1.24589913578534+3.45439054355301i	1.19995167408819+3.63347390366699i	1.18463479602643+3.7684244647927i
34	0.799062963639962+0.288571423854366i	0.833499228479744+0.565392737696367i	0.82153899892685+0.884932645737366i	0.7530302696456+1.2419258262021i	0.6191029097696+1.62847670572356i	0.41288438881306+2.0341765766041i	0.13016602871176+2.44641161273826i	-0.23003602296531+2.85085978350579i	-0.66507711845701+3.23215770096154i	-1.16848086085587+3.57470168621486i	-1.72996595994201+3.86353263446591i	-2.33571595434521+4.08524332827506i	-2.96888568901655+4.22884110513823i	-3.61031939295499+4.28649911544215i	-4.23943783772742+4.25413603662119i	-4.83523807738581+4.13177655024373i	-5.37734003511153+3.92366197867175i	-5.84701057077598+3.63810051406413i	-6.2280979023834+3.28706741806593i	-6.50781701687137+2.88558530575772i	-6.67733909102049+2.45093120852132i	-6.7321536182584+2.00172899961168i	-6.67218930638925+1.55699200102885i	-6.50169720850862+1.13518087117547i	-6.22891542570639+0.75333656025076i	-5.86554780450962+0.42633814791152i	-5.42609846557632+0.16632209858746i	-4.92710931472337-0.01771553686984i	-4.38634892554835-0.12012757779651i	-3.82199876613808-0.13864225657391i	-3.25187739892371-0.07422666340083i	-2.69273593117879+0.06918586337733i	-2.15964961809503+0.28507258012604i	-1.66552205294296+0.56476914759901i	-1.22071060130147+0.89795657277052i	-0.83277520947301+1.27315906508355i	-0.50634774238791+1.67822958091102i	-0.24311562074387+2.1008053825721i	-0.04191153072942+2.52872133684827i	0.10110001045855+2.95037338313065i	0.19214892388516+3.35502829435028i	0.23950882901943+3.73307844735252i	0.25308034239958+4.07624193436283i	0.24392105744707+4.3777092606397i	0.22373720405347+4.63223844467814i	0.20435491064732+4.83620092414742i	0.19719204964203+4.98758154781219i	0.21275421806623+5.08593722728045i	0.26017977478543+5.13232047321578i
35	0.284964534555765+0.688876339678232i	0.23164668847883+1.01518952428518i	0.12762439666487+1.38240085638114i	-0.03531830315134+1.78499505752889i	-0.26401787550291+2.21528377222458i	-0.56336158896238+2.6635596830674i	-0.93577104057815+3.11839552494887i	-1.38078096620399+3.56708221812597i	-1.89475198391172+3.99618858099935i	-2.4707488976384+4.39221378791342i	-3.09860594244777+4.74229404783934i	-3.76518761150672+5.0349179587651i	-4.4548394929183+5.26060149417663i	-5.1500090866009+5.41247413724357i	-5.83200316963767+5.48673243308799i	-6.4818371764615+5.48292588715699i	-7.08112430891806+5.40405199278935i	-7.61294843399599+5.25645117351109i	-8.06266561714372+5.04950729186792i	-8.41858430075753+4.79517373009774i	-8.67248317454144+4.50735757106756i	-8.81993783654316+4.20120398644935i	-8.86044128168133+3.89232878084611i	-8.79731780457169+3.59604875349822i	-8.63744378330414+3.32665716075312i	-8.39080086334017+3.09678553765107i	-8.06989636789075+2.91688424988457i	-7.68909172688454+2.79484341690066i	-7.26388210960649+2.73576440090972i	-6.81016939965961+2.74188100132577i	-6.34356662231323+2.81261979515444i	-5.87876562989581+2.94478145154089i	-5.4289921280827+3.13281975921438i	-5.00556388469418+3.36919266076226i	-4.61756003994463+3.64475961411572i	-4.27160251679486+3.94920168321652i	-3.97174507804312+4.27144431473579i	-3.71946180815647+4.60006712818785i	-3.51372467846047+4.92368958931713i	-3.35115913483466+5.23132560078369i	-3.22626692361597+5.51270343050855i	-3.1317061636863+5.75854978911716i	-3.05861950825947+5.96083823003787i	-2.99700173243508+6.11300250369639i	-2.93609799322018+6.21011528757191i	-2.86482328075673+6.24903212655038i	-2.77219234195876+6.22849973571288i	-2.64774789663329+6.14922726423549i	-2.48197366763931+6.01391882524362i
36	-1.07681657505357+1.2655450114294i	-1.27970629893986+1.64021678244856i	-1.53350099036004+2.05317395206333i	-1.84341428669386+2.49922953395164i	-2.21331820780628+2.97153590865271i	-2.6453600333596+3.46174200490121i	-3.13963252318998+3.96024979295434i	-3.69392486300447+4.45656273166647i	-4.30357846244339+4.93971139829226i	-4.96146624435786+5.3987346819008i	-5.65810664284176+5.82318929918103i	-6.38191467983918+6.20365658879039i	-7.1195828925733+6.53221401494248i	-7.85657532496622+6.80283982711983i	-8.57770910201667+7.01172291255513i	-9.26779105927771+7.15745582550118i	-9.91227215772985+7.24109683030039i	-10.4978804393847+7.2660959046517i	-11.0131942850215+7.2380892311185i	-11.4491216622013+7.164575918915i	-11.7992575665617+7.0544987356734i	-12.0601003893537+6.9177567975307i	-12.2311177336646+6.7646819611448i	-12.3146623905077+6.605511818558i	-12.315748897804+6.4498907145956i	-12.2417095379445+6.3064263445051i	-12.1017551349764+6.1823237284301i	-11.9064701581968+6.0831113454331i	-11.6672732448739+6.0124666783154i	-11.3958734000131+5.9721411117271i	-11.1037491316918+5.9619777045821i	-10.8016731417191+5.980010343457i	-10.4992995400479+6.0226295028938i	-10.204824557681+6.0847984004011i	-9.92472603112987+6.16030363317624i	-9.66358204976247+6.24202612858111i	-9.42396546334737+6.32222100190435i	-9.2064086173075+6.39279818778001i	-9.00943169747026+6.44559898155575i	-8.82962822718807+6.47266643367493i	-8.66180223423019+6.46650952922473i	-8.49915297941167+6.4203620420743i	-8.33350448325367+6.32843681924218i	-8.155578015525+6.18617511610405i	-7.95530593643843+5.99048868198302i	-7.72218464119179+5.73998989246918i	-7.44566285316971+5.43520268855439i	-7.11555926961107+5.07874476365434i	-6.72250083843854+4.67546965101749i
37	-3.50143705415945+2.10467791581472i	-3.91819717249275+2.53560182931935i	-4.38280775561466+3.00186375993831i	-4.89701049908262+3.49863694174918i	-5.46135431672784+4.01983187412005i	-6.07499116502247+4.55822830219426i	-6.73551867087356+5.10567067204902i	-7.43888433967906+5.65332057558775i	-8.17936338986063+6.19195547997865i	-8.94961836970187+6.71229930389621i	-9.74084388601034+7.20536750036818i	-10.5429943373895+7.6628075256221i	-11.3450869011432+8.0772151241351i	-12.1355666197589+8.4424078426072i	-12.9027157221846+8.753639575465i	-13.6350857090821+9.0077435886641i	-14.3219285614619+9.2031960946877i	-14.9536029141205+9.3400976907216i	-15.5219322440507+9.420075392149i	-16.0204949827527+9.4461131414885i	-16.4448307461931+9.4223231192018i	-16.7925522356052+9.3536735650538i	-17.0633583508922+9.2456908787812i	-17.2589501800821+9.1041543788317i	-17.3828572858122+8.9348012724512i	-17.440186653927+8.7430572829934i	-17.4373104427624+8.533805264852i	-17.3815110431016+8.3112003751166i	-17.2806028421002+8.0785363731142i	-17.142549542469+7.8381637945051i	-16.9750941194375+7.591457461083i	-16.7854158089618+7.3388283225323i	-16.579825286428+7.0797731509359i	-16.3635058137124+6.8129551636782i	-16.140304977686+6.5363091485715i	-15.9125790221004+6.2471659068035i	-15.6810898942353+5.9423925299864i	-15.4449540744137+5.6185468548321i	-15.201641991914+5.2720460544711i	-14.9470272013655+4.8993504264799i	-14.6754852550751+4.4971637935i	-14.3800430584323+4.0626514112749i	-14.0525801218694+3.5936748637632i	-13.684083234853+3.0890412149627i	-13.2649554609218+2.5487608870905i	-12.78537885852+1.9743056333811i	-12.2357279540592+1.3688549129111i	-11.6070278332692+0.7375163148397i	-10.8914469862551+0.0875037629777i
38	-7.04934940853558+3.31146558949236i	-7.72780351100466+3.80702188147035i	-8.44737003503418+4.33221388386386i	-9.20612676191003+4.88186893552626i	-10.0011332894966+5.4497859674893i	-10.8283682802165+6.0288451385545i	-11.6827040240261+6.6111598353901i	-12.5579244954967+7.1882664045141i	-13.4467911243835+7.7513446266352i	-14.3411580499054+8.2914599035467i	-15.2321358311342+8.7998165687035i	-16.1102996204541+9.2680107896278i	-16.9659348822873+9.6882712948639i	-17.7893110739166+10.0536766680897i	-18.5709715096276+10.3583391855116i	-19.3020260863295+10.5975470485598i	-19.9744327959409+10.7678592469558i	-20.5812540656524+10.8671499994807i	-21.1168749621465+10.8946025562699i	-21.5771721098426+10.8506548940373i	-21.9596246797199+10.7369022929792i	-22.2633618222528+10.5559637807377i	-22.4891442244287+10.3113208411357i	-22.6392808271893+10.0071375478708i	-22.7174849104062+9.64807139349i	-22.7286765281252+9.2390836005757i	-22.6787404929434+8.7852567368643i	-22.5742506600963+8.2916261594143i	-22.422172111335+7.7630303557251i	-22.2295530156135+7.2039838026163i	-22.003217537895+6.6185746772012i	-21.7494703154456+6.0103887411484i	-21.4738218869416+5.3824600417548i	-21.1807432137242+4.7372487360188i	-20.8734562288881+4.0766462950231i	-20.5537663073045+3.4020084843033i	-20.2219417363505+2.7142167047289i	-19.8766446921843+2.0137683637971i	-19.5149178389543+1.3008967789837i	-19.1322303642642+0.5757205676766i	-18.722586900115-0.1615785292317i	-18.2787021911605-0.910551934103i	-17.7922434012712-1.6702591053991i	-17.2541404616851-2.4390277344396i	-16.6549627746029-3.2142084253426i	-15.9853578761372-3.9919353799726i	-15.2365443900865-4.766906667059i	-14.4008479070344-5.5321991553913i	-13.4722645141401-6.2791339033574i
39	-11.5003188462605+4.9238831035163i	-12.4398747602303+5.4775011901811i	-13.4068357788133+6.0492740912772i	-14.3954092741209+6.6328723567942i	-15.3989444299113+7.2211267983857i	-16.4099758289531+7.8061452143509i	-17.4202969345636+8.3794610207415i	-18.4210647521395+8.9322100619538i	-19.4029356415256+9.4553303502323i	-20.3562307756488+9.9397781483566i	-21.2711281805576+10.376752751626i	-22.137876735168+10.7579216180775i	-22.9470260508388+11.0756371933158i	-23.6896648866141+11.3231369071882i	-24.3576597735824+11.4947183849694i	-24.943884895038+11.5858828888018i	-25.4424340513584+11.5934413326228i	-25.8488057581735+11.5155788201715i	-26.1600531844136+11.3518754488788i	-26.3748917064195+11.1032830012295i	-26.493758283091+10.7720590067253i	-26.5188185714794+10.3616614053094i	-26.4539196136708+9.8766085934751i	-26.3044879379312+9.3223109221119i	-26.0773749336449+8.7048806969453i	-25.7806532917474+8.0309283874636i	-25.4233700749865+7.3073530792012i	-25.0152635383052+6.5411352260625i	-24.5664521219387+5.7391395061847i	-24.0871050712051+4.9079350962891i	-23.5871048972298+4.0536399967163i	-23.0757123940158+3.1817951996815i	-22.5612451876715+2.2972735261745i	-22.0507808312028+1.4042268817324i	-21.5498952846279+0.5060745072803i	-21.0624472355643-0.3944664704103i	-20.5904181061929-1.2953082561918i	-20.1338167309193-2.1948789135536i	-19.6906565361145-3.0919713130826i	-19.2570115643789-3.9855592619458i	-18.827155818289-4.8745872624273i	-18.3937881215752-5.7577420195619i	-17.9483419995603-6.633215395259i	-17.481376986439-7.4984698922367i	-16.9830443334966-8.350018835604i	-16.4436164207672-9.1832340877067i	-15.8540654088495-9.9921942721332i	-15.2066729906203-10.7695860003414i	-14.4956497283062-11.506669420711i
40	-16.3016364610572+6.9035196156116i	-17.4290463346219+7.4943207317544i	-18.5597640153152+8.0868337045276i	-19.6841893890616+8.6735526401534i	-20.7920667127491+9.2464154986983i	-21.8726141467727+9.7969491980137i	-22.9146784264648+10.3164379415567i	-23.9069132032318+10.7961105183005i	-24.8379786343847+11.2273412110994i	-25.6967588251946+11.6018580006693i	-26.4725927679455+11.911951025571i	-27.1555135243978+12.1506738058797i	-27.7364896050275+12.3120295995162i	-28.2076618543669+12.3911354607785i	-28.5625686968233+12.3843571189086i	-28.7963523656191+12.289408681059i	-28.9059387551651+12.1054123611699i	-28.8901838209157+11.8329148993787i	-28.7499800067183+11.4738590059547i	-28.4883170030813+11.0315099676489i	-28.1102922151729+10.5103394126299i	-27.6230676212813+9.915870058485i	-27.0357711967343+9.2544869818032i	-26.3593427234705+8.533222467623i	-25.6063255545715+7.7595227507349i	-24.7906077051849+6.941005888136i	-23.9271174430199+6.0852205566423i	-23.0314802984642+5.1994157214008i	-22.1196460516132+4.2903308563103i	-21.2074957269104+3.3640157196334i	-20.3104398825045+2.425687617343i	-19.443020469178+1.4796326583494i	-18.6185292032663+0.5291557689315i	-17.8486557028145-0.4234177502837i	-17.1431785340566-1.3766885013021i	-16.5097117700505-2.3300787327447i	-15.9535186474292-3.2836814522535i	-15.4774024047226-4.2380690007469i	-15.0816823953709-5.1940692084669i	-14.7642611074124-6.1525190262899i	-14.520784828299-7.1140069633718i	-14.3448974297176-8.0786166883693i	-14.2285832014352-9.0456847015709i	-14.162590948302-10.013585008744i	-14.1369278176932-10.9795531913776i	-14.1414077030392-11.9395611599967i	-14.1662357443507-12.8882522084747i	-14.2026075973173-13.8189437943093i	-14.2432999448411-14.7237028155522i
41	-20.7454093759612+9.2263081168757i	-21.9324585498781+9.8396429734666i	-23.0903125199228+10.4383358137186i	-24.2064681808133+11.0145461718884i	-25.2680738356258+11.5602471804177i	-26.2621227447433+12.0673882574174i	-27.1756663853568+12.5280696279593i	-27.9960442018332+12.9347236201045i	-28.7111258977448+13.2802969858514i	-29.3095616340769+13.558427994194i	-29.7810348808525+13.76361176842i	-30.1165121471726+13.8913473249407i	-30.3084834128534+13.9382600382743i	-30.3511868272647+13.9021938159616i	-30.2408111488557+13.7822681140681i	-29.9756694899428+13.5788960398755i	-29.5563382189348+13.2937611401375i	-28.9857553643845+12.9297520138057i	-28.2692735642683+12.4908555580502i	-27.4146635053911+11.9820113863885i	-26.4320648906093+11.4089316714307i	-25.3338832373327+10.7778922822876i	-24.134632224002+10.0955025285026i	-22.8507228294198+9.3684620132185i	-21.500202113718+8.6033139711858i	-20.1024461241034+7.8062049671239i	-18.6778130227847+6.9826609169913i	-17.2472640739873+6.1373890467588i	-15.8319615342293+5.2741146177122i	-14.452853706514+4.3954600418912i	-13.130258387032+3.5028724240992i	-11.883456597643+2.5966036552617i	-10.7303088095405+1.6757450202628i	-9.6869057818121+0.73831596048805i	-8.76726563247593-0.21859575351142i	-7.98308781155033-1.19864752485822i	-7.34357325394924-2.20601638428691i	-6.85531817014589-3.24514360562265i	-6.52228671925287-4.32046027708923i	-6.3458652567232-5.43610577253279i	-6.3249980310572-6.59565171640903i	-6.45640121275501-7.80184414075815i	-6.7348490823149-9.05637606943326i	-7.1535232029498-10.3597017377693i	-7.7044125865908-11.710902093755i	-8.3787503600769-13.1076091840384i	-9.1674703801741-14.5459945829097i	-10.0616657492022-16.0208242737779i	-11.0530303488389-17.5255794565982i
42	-24.370754133471+11.9291029066183i	-25.5019990239566+12.5690769490599i	-26.5726447358503+13.1822714165768i	-27.5690803551948+13.7613898872256i	-28.4777076252328+14.2992799271604i	-29.2851597749604+14.7890862953568i	-29.9785321837096+15.224404659061i	-30.5456208619794+15.5994307809145i	-30.9751642552471+15.9090998847602i	-31.2570834847437+16.1492108441022i	-31.3827158436361+16.3165299849657i	-31.3450361836345+16.4088696653618i	-31.1388607686497+16.4251373892768i	-30.7610282491333+16.3653520263614i	-30.2105526305556+16.2306247208856i	-29.4887434760778+16.0231032559302i	-28.5992890970711+15.74587995202i	-27.5482991418087+15.402864575381i	-26.3443037841617+14.9986251544335i	-24.9982076277134+14.5382009937709i	-23.5231974590831+14.0268934700867i	-21.934604085649+13.470041332233i	-20.2497196512664+12.8727881493407i	-18.4875730090771+12.2398502048829i	-16.6686669098506+11.5752934784512i	-14.8146819016066+10.8823283606657i	-12.9481528939476+10.1631303941035i	-11.0921252803804+9.4186946240825i	-9.26979829637039+8.64873009370553i	-7.5041638844581+7.8515996602205i	-5.81764970857456+7.02430869246677i	-4.23177508097325+6.16254439375128i	-2.76682841692916+5.26076555409543i	-1.44157440271506+4.31234055185711i	-0.27299834902267+3.30972948334426i	0.72390578684995+2.24470448694082i	1.53629847166456+1.10860072872401i	2.15360499156214-0.10741079476073i	2.56757105721207-1.4120384397353i	2.77226328813465-2.81358344452145i	2.76401609912123-4.31966228816887i	2.54132836629069-5.936948038481i	2.10471503307584-7.67094008833495i	1.45652045285811-9.52577050851007i	0.6007016822899-11.5040537132547i	-0.4574089300622-13.6067843072795i	-1.7113517302395-15.8332859402052i	-3.1537877989503-18.1812118281946i	-4.7767365563358-20.6465954108309i
43	-27.333180508247+15.019320361752i	-28.3870405204826+15.6935231783027i	-29.3630759201643+16.332232192314i	-30.2486760565498+16.9289457427372i	-31.031533485985+17.4775160785534i	-31.6998431154578+17.9722777027278i	-32.2425049439037+18.408168876598i	-32.6493266760358+18.7808420087376i	-32.9112222891878+19.0867586881092i	-33.0204025243633+19.3232653150723i	-32.9705532551944+19.4886456410058i	-32.756997767407+19.5821470469967i	-32.3768391587982+19.6039780663541i	-31.8290793451695+19.5552754696424i	-31.1147115279829+19.4380401625297i	-30.2367834388736+19.2550421675611i	-29.2004292160903+19.0096960368589i	-28.0128683774781+18.7059091350813i	-26.6833710204993+18.3479062990161i	-25.2231890866867+17.9400353788275i	-23.6454542588229+17.4865590535678i	-21.9650437956559+16.9914390498407i	-20.1984163318425+16.45811944153i	-18.363420360357+15.8893160404888i	-16.4790787512468+15.2868189810057i	-14.5653532254371+14.6513154417925i	-12.6428931776406+13.9822390353023i	-10.7327736124891+13.2776517330852i	-8.8562272094095+12.5341633059053i	-7.0343756541269+11.7468921669177i	-5.2879653611486+10.9094702529146i	-3.6371125592471+10.0140932078208i	-2.10106242226366+9.05161569545093i	-0.69796650644634+8.01169021993947i	0.55531778637841+6.88294642843674i	1.64340264807309+5.65320656662461i	2.55251786797885+4.30973160462068i	3.27062986011384+2.83949159408281i	3.78753100605544+1.22945309376067i	4.09489944703187-0.53312396262892i	4.18633027781663-2.4603877697424i	4.05733986169244-4.56360224639742i	3.70534567087596-6.85286808140941i	3.12962463355369-9.33686397226782i	2.3312534138517-12.022613964354i	1.313034346192-14.9152857831719i	0.0794108779275-18.018023904092i	-1.363623662142-21.3318198757463i	-3.0086203556334-24.8554211591999i
44	-30.4024234674381+18.3766640152786i	-31.488484645902+19.0697168228907i	-32.5033482957262+19.7174536173328i	-33.4371345547679+20.3137371145061i	-34.2804002296055+20.8528696667253i	-35.0242864299524+21.3296968510584i	-35.6606637335337+21.7397012927599i	-36.1822721480493+22.079083378908i	-36.5828531469113+22.3448256688785i	-36.857271129494+22.5347380756183i	-37.0016217944422+22.6474812742366i	-37.0133251140462+22.682566287268i	-36.8912008548994+22.6403287897082i	-36.6355248993756+22.5218773578401i	-36.2480649766675+22.3290156360804i	-35.732094802645+22.0641391940896i	-35.0923860449066+21.730108667653i	-34.335177962584+21.3301015946094i	-33.4681250086735+20.8674461433405i	-32.5002231147003+20.3454406577544i	-31.4417157923123+19.7671635818783i	-30.3039815734119+19.135278853653i	-29.0994046599374+18.4518422488896i	-27.8412309577808+17.7181143942085i	-26.5434119193392+16.9343862386412i	-25.2204388101764+16.0998226694986i	-23.8871701433128+15.2123296771894i	-22.5586550877095+14.2684500202443i	-21.2499556554358+13.2632917264429i	-19.9759704065688+12.1904930051167i	-18.7512622857042+11.0422262613022i	-17.5898930243811+9.8092429208773i	-16.5052663166431+8.4809597272436i	-15.5099817085864+7.0455860870598i	-14.6157008463358+5.4902909587983i	-13.8330274104661+3.80140672723i	-13.1714017388465+1.9646665217251i	-12.639010814708-0.0345294536941i	-12.2427139825541-2.2108237791693i	-11.9879844608388-4.5785936929609i	-11.878866455561-7.1516312733745i	-11.9179474501989-9.9428185186236i	-12.1063450602214-12.9638040379768i	-12.4437076984585-16.2246880188757i	-12.9282282025611-19.7337219214048i	-13.5566695272897-23.4970289861225i	-14.3244015999936-27.51835114085i	-15.2254484730096-31.7988272771203i	-16.2525449756289-36.3368071607358i
45	-34.3644954820721+21.8002676914726i	-35.6654081014894+22.4615549006758i	-36.924002493008+23.061311639545i	-38.1337631488889+23.5928053130522i	-39.2885609882718+24.0497140277967i	-40.382737591863+24.4262117005025i	-41.4111838690949+24.717043863675i	-42.3694115589584+24.9175917107578i	-43.2536160778951+25.0239220924i	-44.0607293782795+25.0328214244727i	-44.7884616658706+24.9418117950163i	-45.4353310398486+24.7491479564091i	-46.0006803593465+24.4537943530256i	-46.4846808996342+24.0553818531966i	-46.8883226325591+23.5541444146507i	-47.213391242334+22.9508364999716i	-47.4624322619744+22.2466326563735i	-47.6387029803369+21.44301126451i	-47.7461130178514+20.5416250256121i	-47.7891546942317+19.544161276483i	-47.7728245079966+18.4521956797936i	-47.7025372107755+17.2670432159594i	-47.5840340854043+15.9896106876891i	-47.4232871232216+14.6202551265314i	-47.2264008414774+13.1586525527388i	-46.9995134863517+11.6036814791723i	-46.7486993319785+9.95332536405i	-46.4798737134648+8.2045979071666i	-46.198702325634+6.353494654697i	-45.9105161834513+4.3949738375469i	-45.6202334798841+2.32296872968i	-45.3322893979209+0.1304330914081i	-45.0505747415226-2.1905795234898i	-44.7783840514408-4.6488026483147i	-44.518373671976-7.2536108757512i	-44.2725300394515-10.0148426779528i	-44.042148277468-12.9425946586574i	-43.827821012281-16.046990603567i	-43.6294371674627-19.3379294097234i	-43.4461903630623-22.8248166022164i	-43.2765964324913-26.5162846703507i	-43.1185194810982-30.419907861377i	-42.9692058436894-34.541917347366i	-42.8253252530512-38.8869228226597i	-42.6830185059902-43.4576465921535i	-42.5379509050535-48.2546760747605i	-42.385370759905-53.2762403757001i	-42.2201722489697-58.5180161830955i	-42.0369619658894-63.9729677291759i
46	-38.9212998094142+25.2148974128795i	-40.5275632524463+25.7758083946068i	-42.1250147506636+26.2501225041219i	-43.7095022303658+26.6294422709361i	-45.2770565130628+26.9056745148976i	-46.8239209848994+27.0711074108011i	-48.3465756603471+27.1184812899091i	-49.8417550097626+27.0410515143263i	-51.3064590569879+26.8326418935089i	-52.7379574070113+26.4876872951267i	-54.1337860311468+26.0012643326567i	-55.4917368140543+25.3691092855184i	-56.8098400486427+24.5876227187309i	-58.0863402466316+23.6538606109709i	-59.3196658093527+22.5655121641795i	-60.508393270324+21.3208648450297i	-61.6512069735146+19.9187575882025i	-62.7468551846355+18.3585234625562i	-63.7941037433551+16.6399234525813i	-64.7916884487545+14.7630733278048i	-65.7382674260157+12.7283658511918i	-66.6323747475309+10.5363908040775i	-67.4723765753938+8.1878554708062i	-68.2564310545785+5.6835083236251i	-68.9824531178798+3.0240686717536i	-69.648085266611+0.2101649842124i	-70.2506752676448-2.7577155375951i	-70.7872615608869-5.879263773652i	-71.254567005522-9.1543698090484i	-71.64900141271-12.583126648745i	-71.9666731215005-16.1658152243068i	-72.2034096784451-19.902869866053i	-72.3547874846418-23.7948239277731i	-72.4161700815505-27.8422357930884i	-72.3827545634496-32.0455960485777i	-72.2496254340743-36.4052171640953i	-72.0118150714963-40.921107560127i	-71.6643698318493-45.5928324505565i	-71.2024207115841-50.4193643123925i	-70.621257401392-55.3989262384355i	-69.9164045039045-60.528831762498i	-69.0836986522065-65.8053249994199i	-68.1193652568454-71.2234251055457i	-67.0200936245457-76.7767791337443i	-65.7831092308077-82.4575273270932i	-64.4062419891012-88.2561847662976i	-62.887989439145-94.1615430596612i	-61.227573873201-100.160595445434i	-59.424992529582-106.238488271551i
47	-41.8543067009775+28.9787389515929i	-43.5854363886674+29.4092144915205i	-45.3201995414611+29.7241208199979i	-47.0547591683638+29.9130414854122i	-48.7852316540211+29.9657671003518i	-50.5076890106381+29.8723760506472i	-52.2181578829201+29.6233129438237i	-53.9126152877229+29.2094636793309i	-55.5869811759572+28.6222260883349i	-57.237108013822+27.8535751831407i	-58.8587676907611+26.8961221738549i	-60.4476361696077+25.743166550334i	-61.9992763970934+24.3887406876061i	-63.5091200871369+22.8276466089435i	-64.9724490721136+21.0554847280923i	-66.3843769858132+19.0686745858211i	-67.7398320935264+16.8644677905407i	-69.0335421174901+14.4409535626439i	-70.2600219180697+11.7970574617432i	-71.4135648813559+8.9325340395619i	-72.4882388316425+5.8479543035895i	-73.4778872324721+2.5446889929295i	-74.3761363631087-0.9751112461383i	-75.1764090595576-4.7085376448621i	-75.8719454923112-8.6519459005558i	-76.4558313191028-12.8009784336286i	-76.9210334028529-17.1505852367036i	-77.260443125846-21.6950423353751i	-77.466927164503-26.427967011139i	-77.5333854186651-31.3423290999315i	-77.4528156190016-36.4304578703259i	-77.2183839699687-41.6840441986169i	-76.8235010275892-47.09413798777i	-76.2619018649823-52.6511410168715i	-75.5277294475447-58.3447956501279i	-74.6156200271938-64.1641700722476i	-73.5207892738674-70.0976409427023i	-72.2391177948501-76.1328745676489i	-70.7672346502203-82.2568078683203i	-69.1025974569625-88.4556305722021i	-67.2435676856712-94.714770162887i	-65.189479792267-101.018881191707i	-62.940702892151-107.351840575813i	-60.498693774574-113.696750481311i	-57.866040168927-120.035950315665i	-55.046493310068-126.351039231646i	-52.044989003881-132.622910377629i	-48.867656564189-138.831797919548i	-45.52181517445-144.957337612872i
48	-39.6105935386907+34.0390176407684i	-40.9968066390155+34.4156453619603i	-42.3643453614564+34.6557121124166i	-43.7083236337583+34.7475831152161i	-45.0237277040166+34.6798039790263i	-46.3054212626534+34.4411888209249i	-47.5481500051186+34.0209090021409i	-48.7465457787944+33.4085816070845i	-49.8951305092049+32.5943567981199i	-50.9883201500747+31.5690031946654i	-52.0204289474225+30.3239904549212i	-52.9856743480795+28.8515682810375i	-53.8781829162327+27.1448411227225i	-54.6919976463311+25.1978379187189i	-55.4210870756643+23.0055762885843i	-56.0593566040017+20.5641206668738i	-56.600662419994+17.8706339561139i	-57.0388284139871+14.9234223616883i	-57.3676664241785+11.7219731587678i	-57.5810001176924+8.2669852265344i	-57.6726927505167+4.5603922661357i	-57.6366789810506+0.6053786941617i	-57.4670008323026-3.5936117286676i	-57.1578478089189-8.0308744148808i	-56.7036010788908-12.6994494458059i	-56.098881527916-17.5911338388013i	-55.3386013891413-22.696500351902i	-54.4180190447267-28.0049225745809i	-53.3327964908069-33.5046060464909i	-52.0790588565123-39.1826251485493i	-50.6534552732717-45.0249655212989i	-49.0532203051199-51.0165717825887i	-47.2762350765195-57.1414003384614i	-45.3210871734251-63.3824771057393i	-43.1871283478985-69.7219599900492i	-40.8745290281338-76.1412059868078i	-38.3843286255596-82.6208427928834i	-35.7184806396638-89.1408448313069i	-32.8798915898252-95.6806135987404i	-29.872452851834-102.219062243927i	-26.70106454457-108.734704273868i	-23.371650698705-115.205746262227i	-19.89116504314-121.610184401058i	-16.26758686449-127.925904692545i	-12.509906528444-134.130786522452i	-8.628100396889-140.202809292569i	-4.633095028694-146.1201617169i	-0.536720712312-151.861353307556i	3.64834545818-157.405327493429i
49	-29.4610552957559+41.4838866689603i	-29.956033364357+41.9927566546192i	-30.3863218333241+42.3618314911109i	-30.7464800387885+42.5796269519117i	-31.0310755815724+42.6348607141352i	-31.2347061904335+42.5165408353275i	-31.3520220257924+42.214055775932i	-31.377748419088+41.7172651931137i	-31.3067090546703+41.0165907022283i	-31.1338496110864+40.1031057816948i	-30.854261886152+38.9686239857056i	-30.4632084347445+37.6057846272356i	-29.9561477493078+36.0081351012114i	-29.3287600101937+34.170209034345i	-28.5769734258436+32.0875994737525i	-27.6969911712321+29.7570263606779i	-26.6853189168481+27.1763975779122i	-25.538792919831+24.3448629092439i	-24.2546086239009+21.2628603057866i	-22.8303496857562+17.9321539165762i	-21.2640173131451+14.3558634085881i	-19.5540597644663+10.5384841734853i	-17.6994018222887+6.4858980941172i	-15.6994740144523+2.2053746222315i	-13.5542413174172-2.2944380007889i	-11.2642310382998-7.00353146686i	-8.8305595356969-11.9105660725966i	-6.254957406076-17.0029092623529i	-3.5397927333505-22.2666838853481i	-0.6880919753584-27.6868259300691i	2.2964419566158-33.2471514218638i	5.4094148794495-38.9304320948104i	8.645730237287-44.7184793769749i	11.9995821678947-50.5922361594468i	15.4644531700646-56.5318757544041i	19.0331167802313-62.5169073862621i	22.6976456310206-68.5262875030068i	26.4494252192702-74.5385361424531i	30.2791736564559-80.5318575407193i	34.1769676109639-86.4842641280331i	38.1322745800034-92.3737030204448i	42.1339915501454-98.1781840855085i	46.170490020645-103.875908635911i	50.229667274212-109.445397787795i	54.299003687223-114.865619510565i	58.365625777173-120.116113392686i	62.416374591086-125.177112153801i	66.437878946543-130.029658947753i	70.416632948615-134.655719524074i
50	-11.612508823215+51.5241950951743i	-10.8893475087668+52.3588843588386i	-10.0582383898957+53.0675114848475i	-9.1149452664322+53.639727885127i	-8.0554931956402+54.0653997460246i	-6.8762005910365+54.3346866678173i	-5.5737108908681+54.438121525537i	-4.1450236051203+54.3666908751893i	-2.5875245512982+54.1119151978084i	-0.89901509126+53.665928249032i	0.9222598160523+53.0215547645221i	2.8775849281673+52.172385762003i	4.9677495778511+51.1128506792812i	7.1930242525499+49.8382855945874i	9.5531390663794+48.3449967910555i	12.0472642928344+46.6303189511747i	14.6739931226+44.6926672995185i	17.4313268069149+42.5315830527918i	20.3166623428065+40.1477715849475i	23.3267828520739+37.5431327714176i	26.4578508010023+34.720783039875i	29.705404202269+31.6850687248188i	33.0643559341669+28.4415703989734i	36.5289963048815+24.9970979352658i	40.0929989809012+21.3596761381644i	43.7494303884608+17.5385208715516i	47.4907626849862+13.5440057011122i	51.3088903835875+9.3876191614869i	55.1951506975499+5.0819128511351i	59.1403476532918+0.6404406499675i	63.1347799992988-3.9223105547133i	67.1682729149779-8.5909981606074i	71.2302134972072-13.3495086036582i	75.3095899735983-18.1810489351976i	79.3950345602514-23.0682445122385i	83.4748698482527-27.9932420228897i	87.5371585675752-32.9378170089874i	91.569756539749-37.8834849963379i	95.5603685920584-42.8116153001234i	99.4966071665859-47.7035465396574i	103.366053317699-52.540702873289i	107.15631975217-57.304709951229i	110.855115527691-61.977509581717i	114.450311988771-66.541472114363i	117.930009484614-70.979505563793i	121.282604382302-75.275160526706i	124.496855861156-79.412729985941i	127.561951951233-83.377343145757i	130.467574261217-87.155052502704i
51	10.6114408298242+62.7347318815725i	12.5034430973749+63.9664497162471i	14.5229875315581+65.0930569586443i	16.6716137428489+66.105640152274i	18.9503924787153+66.9954827579192i	21.3598977016377+67.7541284362725i	23.9001805512456+68.37344493127i	26.5707454399199+68.8456880174363i	29.3705285224819+69.1635649531111i	32.297878769749+69.3202968653496i	35.3505418628755+69.3096794819918i	38.5256471105863+69.126141622195i	41.8196975747892+68.7648008588882i	45.2285635717169+68.2215157753268i	48.7474796958494+67.4929342533057i	52.3710454925472+66.5765372526621i	56.0932298827192+65.4706775703891i	59.9073794191359+64.1746131028669i	63.8062304293111+62.6885341761258i	67.7819250744006+61.0135845563998i	71.8260313274386+59.1518758060645i	75.9295668476412+57.1064947079102i	80.0830267005856+54.8815035429971i	84.2764148470033+52.4819330734385i	88.4992792958498+49.9137681506424i	92.7407507903935+47.1839259410612i	96.9895848694617+44.3002268345253i	101.234207119835+41.271358173935i	105.462761410265+38.106831018561i	109.663160872837+34.816930225588i	113.823141373601+31.412658204898i	117.930317191662+27.905672769588i	121.972238604463+24.308219568447i	125.936451056968+20.633059645743i	129.810555573976+16.89339272747i	133.582270058127+13.102776880839i	137.23949110141+9.275045234725i	140.770355925326+5.424220482334i	144.163304054536+1.564427913059i	147.4071383209-2.29019226198i	150.491084789591-6.125572517277i	153.404851196486-9.927804779425i	156.138683486542-13.683225587529i	158.68342004644-17.378498899512i	161.030543231604-21.000695822026i	163.1722277978-24.537370575698i	165.101385861084-27.976632049271i	166.811708026822-31.307210345406i	168.297700348998-34.51851777682i
52	32.4772965287856+72.3866672903435i	35.1853067490683+73.9234952340786i	38.012725796533+75.3736381494531i	40.9581345650378+76.7295843169589i	44.0195742466518+77.9839884183583i	47.1945317269905+79.1297193019616i	50.4799277251095+80.1599078763106i	53.8721078648007+81.0679947426237i	57.3668368472063+81.8477771654011i	60.959295875763+82.4934549735074i	64.6440834637447+82.9996749810485i	68.4152197322498+83.3615735186289i	72.2661542825573+83.5748166712329i	76.1897777015472+83.6356378290933i	80.1784367325681+83.5408721725209i	84.2239531169494+83.2879877307205i	88.3176460835529+82.8751126780284i	92.4503584355649+82.3010585586098i	96.61248615541+81.5653391622495i	100.794011420467+80.668184809178i	104.984538894445+79.610551840578i	109.173335132069+78.394127153135i	113.34937090841+77.021327660304i	117.501366258961+75.495294609407i	121.617837992665+73.819882731708i	125.687149417802+71.999644251765i	129.697562000016+70.039807831968i	133.63728865314+67.946252577772i	137.494548346937+65.725477278019i	141.257621701589+63.384565102406i	144.914907226859+60.931144023951i	148.454977854466+58.373343277697i	151.866637405385+55.71974620728i	155.138976629616+52.979339887923i	158.261428454526+50.161461947312i	161.2238220791+47.275745034355i	164.016435555453+44.332059409496i	166.630046505648+41.34045414889i	169.055980631249+38.311097467882i	171.286157685047+35.254216676932i	173.313134588921+32.180038284976i	175.130145398823+29.098728761481i	176.731137837177+26.020336458886i	178.11080613454+22.954735182056i	179.264619945984+19.911569870831i	180.188849133143+16.900204836145i	180.880584230133+13.929674959665i	181.337752440318+11.008640232056i	181.559129041012+8.145343966096i
53	49.9709369853605+77.9827475325748i	53.040868907471+79.6270704716133i	56.2035247278529+81.1979863495772i	59.4553414150837+82.6893568420418i	62.7922720240396+84.095187201096i	66.2097845990104+85.4096607222713i	69.7028638045628+86.6271730367254i	73.2660153711711+87.7423659643906i	76.8932734238859+88.7501606599983i	80.5782107424109+89.645789782642i	84.3139519800806+90.4248284209369i	88.0931898475465+91.0832235099425i	91.9082042446692+91.6173214828631i	95.7508843013875+92.023893910135i	99.6127532653934+92.3001608908114i	103.484996151493+92.443811976102i	107.358490044805+92.45302442241i	111.223836927635+92.326478591116i	115.07139887822+92.063370334468i	118.891335468713+91.663420231149i	122.673643170062+91.126879561041i	126.408196552922+90.454532936273i	130.08479105673+89.64769753445i	133.693187083617+88.708218909729i	137.223155160189+87.63846338788i	140.664521898487+86.441307082177i	144.00721647768+85.120121597736i	147.241317360551+83.678756522236i	150.357098953414+82.121518830582i	153.345077915098+80.453149359631i	156.196058819846+78.678796536212i	158.901178880596+76.803987567096i	161.451951443008+74.834597322905i	163.840307966847+72.776815168982i	166.058638219785+70.637110014702i	168.099828419349+68.42219386832i	169.957297071498+66.138984197087i	171.625028269013+63.794565401845i	173.097602229496+61.396149721476i	174.370222871047+58.951037885452i	175.438742243543+56.466579832149i	176.299681654685+53.950135806695i	176.950249352414+51.409038144844i	177.388354648751+48.85055403892i	177.612618394418+46.281849568292i	177.622379738469+43.709955260395i	177.4176991325+41.141733429125i	176.999357564546+38.583847515849i	176.368852033286+36.042733634504i
[truncated: 70 more columns]
