# Supplementary material for: Reconstructing spruce budworm outbreak severity: a comparison of paleoecological and tree-ring signals
Source: PLoS One. 2025 Aug 12;20(8):e0329406. doi: 10.1371/journal.pone.0329406 (PMC12342301; doi:10.1371/journal.pone.0329406)
Supplement: S9 Dataset — (ZIP) [file pone.0329406.s009.zip › Buire wavelet data/Cross-wavelet_Lepidopteran_scales_GSI/cross_wavelet_power.corr.txt]

V1	V2	V3	V4	V5	V6	V7	V8	V9	V10	V11	V12	V13	V14	V15	V16	V17	V18	V19	V20	V21	V22	V23	V24	V25	V26	V27	V28	V29	V30	V31	V32	V33	V34	V35	V36	V37	V38	V39	V40	V41	V42	V43	V44	V45	V46	V47	V48	V49	V50
1	0.0204127525391281	0.0158773935692211	0.00999002659564539	0.00535172647617561	0.00269151537152056	0.0014436030110632	0.000888801914998258	0.000614046302625113	0.000452358161019121	0.0003473318888954	0.000279765446682131	0.000239593015183127	0.000216605674952032	0.00020375332294147	0.00019186403663269	0.000174511976519838	0.000161855918369565	0.000159587457273753	0.000152575893457968	0.00013407995566374	0.000113525635168241	9.76553557582529e-05	9.04507243596192e-05	8.91240264131602e-05	8.69267972553595e-05	8.16347235359711e-05	7.65282705966141e-05	7.7744730418286e-05	8.44623731205997e-05	8.99139795416102e-05	8.91095127504059e-05	8.16649429561099e-05	7.08895140619409e-05	6.35860050210461e-05	6.66840054709372e-05	7.76107972695805e-05	8.79721286037831e-05	9.21934281527462e-05	8.61752485098543e-05	7.3179618600842e-05	6.31710070818516e-05	5.90730756033217e-05	5.74672059948507e-05	5.69386860473887e-05	5.7458841386844e-05	6.21710275375643e-05	7.25066440045898e-05	8.14573490750562e-05	8.3016747066057e-05
2	0.0269859294348523	0.020420498758359	0.0120677424405586	0.00576108678712671	0.00243148946522902	0.00108563268084294	0.000605819008951406	0.000410173074872319	0.000299844881874551	0.000225873306279821	0.000178533985793023	0.000152607352141216	0.000140538903027032	0.000138958562625119	0.000135443725918681	0.000120047783906566	0.000109594260526449	0.000114907595329242	0.000114398869654561	9.75638475138656e-05	7.76121036432782e-05	6.28481803070608e-05	5.77434411882896e-05	5.96356461238737e-05	5.97837248146104e-05	5.5080261169864e-05	4.90139490339554e-05	5.06064998556067e-05	5.95598286001321e-05	6.68732296449858e-05	6.67227606847708e-05	5.89699534711581e-05	4.68141315251051e-05	3.80029535620722e-05	4.20072834437761e-05	5.50196236046547e-05	6.7056499503289e-05	7.25899862776603e-05	6.64022909390505e-05	5.15924162164372e-05	4.0679556949477e-05	3.78892140389806e-05	3.71334492176782e-05	3.64206442607503e-05	3.61170795629222e-05	4.04526787143718e-05	5.18170574299091e-05	6.15180120845823e-05	6.24151454912203e-05
3	0.0319444489710391	0.0235594232440528	0.0130898548882426	0.00549830328812477	0.0018163890459825	0.00056975998794224	0.000258533140669431	0.000180472644755353	0.000136398313949858	0.000100332780545957	7.66041209408047e-05	6.46683736607652e-05	6.05063925993094e-05	6.86450956591349e-05	7.2873172758262e-05	5.9006454520555e-05	4.92162243172581e-05	6.16121281769003e-05	6.76248340655381e-05	5.43898753987355e-05	3.81616281256367e-05	2.69455448017268e-05	2.40159221484628e-05	2.84041484334527e-05	3.06138292452283e-05	2.7331153382083e-05	2.06412894711939e-05	2.17413762579464e-05	3.1339069819841e-05	3.87351279486431e-05	3.89931282245129e-05	3.27431172027397e-05	2.19905370110666e-05	1.29496858397207e-05	1.74136323435283e-05	2.94342055565891e-05	4.00620454043387e-05	4.58669354886772e-05	4.10404255169513e-05	2.72327416582569e-05	1.68206849689581e-05	1.65778916149278e-05	1.68915290054773e-05	1.59764599740915e-05	1.48436899862172e-05	1.78290023335399e-05	2.81319837819415e-05	3.66543866802933e-05	3.67752600774925e-05
4	0.034507279643871	0.0250218274679164	0.0133259064103013	0.00507357682931769	0.00131174873849554	0.000221027982588068	4.260421764944e-05	4.41440682507771e-05	4.07637703391101e-05	2.82208520202917e-05	2.01883516521011e-05	1.62909077377134e-05	1.26237910741317e-05	2.58828687948958e-05	3.31345842832601e-05	2.12653880479376e-05	8.85240493429704e-06	2.62546402126457e-05	3.42039419078106e-05	2.43292008775255e-05	1.32022932501471e-05	6.79471623704044e-06	4.60005463327497e-06	9.48593986100736e-06	1.21105047994677e-05	1.07158127703653e-05	4.94125139307885e-06	4.9958755850229e-06	1.31365637962264e-05	1.82686597442716e-05	1.83025799656804e-05	1.47676767925926e-05	8.220829008669e-06	1.26621015941565e-06	5.38899975824936e-06	1.25482887873911e-05	1.92462078216532e-05	2.42832083237119e-05	2.18655577424824e-05	1.21917998525266e-05	2.71024312192448e-06	4.96781610909101e-06	5.41558429014033e-06	4.33398574413325e-06	3.16673251169399e-06	4.72208260058031e-06	1.23633196955857e-05	1.81326849614292e-05	1.75478276298745e-05
5	0.0349724411819602	0.0253220873629292	0.0134292330688214	0.00504507982488278	0.00124083390034838	0.000159410185409664	4.29816739734207e-06	8.69818143796722e-06	1.00768223651039e-05	4.60217366997736e-06	3.03948196412602e-06	4.0199742396759e-06	4.04959453264747e-06	1.33832154982064e-05	1.73319988761615e-05	1.09517997000609e-05	6.72835517361441e-06	1.50068637799271e-05	1.84742972870155e-05	1.05944566093841e-05	3.66837202098921e-06	1.18082745836026e-06	1.21894436205748e-06	3.37789576523558e-06	4.44221633778892e-06	4.34526470146288e-06	2.68722556181583e-06	2.82685520685735e-06	6.06202147038001e-06	7.93379686765617e-06	7.35391749840875e-06	6.20453364197474e-06	3.72649947777852e-06	1.51381213179398e-06	2.32085677196167e-06	4.70393094321487e-06	7.96249338459654e-06	1.19658231133163e-05	1.15150737567473e-05	6.81891746171218e-06	3.16005030015319e-06	2.79416327038429e-06	1.8400017430649e-06	3.91195014959748e-07	4.11692569119673e-07	1.41767265797128e-06	5.84589315590889e-06	8.59876279462708e-06	7.19014515299996e-06
6	0.0342438465900158	0.0251768774746207	0.0138321658995764	0.00557732127765403	0.00159877446853074	0.000312854573086805	4.46901700784712e-05	1.07172817574943e-05	5.16399126240901e-06	2.24302135184479e-06	1.56869528787945e-06	2.96771773297108e-06	6.94363609402757e-06	1.18542646053134e-05	1.23652384412659e-05	7.78014431931284e-06	7.35739955810549e-06	1.29934857883123e-05	1.32932092574815e-05	6.38093340357887e-06	1.97520482272375e-06	1.32128374304974e-06	2.18269485167759e-06	2.482844576769e-06	1.82327999230566e-06	1.82225429052514e-06	1.47095730551922e-06	2.18602285486011e-06	3.56784150834242e-06	3.62332403448628e-06	2.51562039713751e-06	2.69550174167842e-06	2.34678698942709e-06	9.88194502964138e-07	1.03110388664508e-06	1.50556083598138e-06	3.44006305555298e-06	6.53118267153366e-06	6.58510260517236e-06	4.02281851728741e-06	3.30688010518554e-06	3.05313195796134e-06	2.02527991259808e-06	8.29048416284395e-07	3.52550930030848e-07	1.70924738505988e-06	4.21430338261185e-06	4.99799512284531e-06	3.17076646001954e-06
7	0.0331285553452964	0.0250037244770664	0.014538716285567	0.00648341113059715	0.00220765017552359	0.000577767966673461	0.000121816331977554	2.36329553452636e-05	5.6004052955927e-06	2.39287286925778e-06	1.03456273964432e-06	2.43598760857872e-06	7.34959553144624e-06	1.1303030414212e-05	1.03873558740982e-05	4.65479978750934e-06	4.46223651213256e-06	1.2500554135582e-05	1.29300446365358e-05	6.33128625303382e-06	7.13607577824142e-07	2.36955291416375e-06	2.99313801363064e-06	2.55134077749044e-06	1.02588983874081e-06	3.93930507195001e-07	2.17432705270015e-07	1.64171013372515e-06	2.43007723630583e-06	1.99611915673306e-06	4.58450569338926e-07	1.26920333421378e-06	2.07830010077409e-06	2.00558783267174e-06	1.30281662344922e-06	1.99674307901563e-07	2.41945917136515e-06	4.59431675037949e-06	4.31936295681629e-06	1.42763520512102e-06	2.51062613141452e-06	3.40046700772463e-06	2.85301091305779e-06	1.56532305252456e-06	3.94959138836049e-07	2.57016817014705e-06	4.33582604248317e-06	4.31389628464698e-06	3.21302169553148e-06
8	0.0320363111925558	0.0248946567295244	0.0153616715576882	0.00752998033121965	0.00293327477419078	0.000909772242299232	0.00022549676147326	4.43794399507689e-05	6.61095710494709e-06	1.49291596882051e-06	1.11494202421077e-06	3.33384880968477e-06	8.20054181330603e-06	1.13270696381034e-05	1.01325700748728e-05	7.13331906266338e-06	8.45613247803399e-06	1.5088627674576e-05	1.58930459183441e-05	9.54220117103287e-06	3.13011147159074e-06	3.08432490395894e-06	3.61302232454746e-06	3.19808255180074e-06	1.79738307259554e-06	2.8801514849004e-07	1.06424581760709e-06	1.83455641299984e-06	1.92840005592722e-06	1.56300336934662e-06	8.84992735299395e-07	1.11234579134619e-06	1.97239328381746e-06	2.34023564332505e-06	1.65699181550904e-06	1.22320574495508e-06	2.53697883899779e-06	4.13664773527904e-06	3.95425677290129e-06	1.83281870089451e-06	2.92928523630057e-06	3.87632029937946e-06	3.71479972596096e-06	2.95120015657855e-06	2.50764030878552e-06	4.14750640188465e-06	5.25131935714612e-06	4.58237480051823e-06	3.56569180366668e-06
9	0.0310752043475945	0.0248130117369378	0.0161578096002549	0.00859236046892649	0.00373295706767667	0.00132264164187015	0.000379137710653091	8.51480783034796e-05	1.29563509212524e-05	5.40523831926443e-07	1.25349694545688e-06	5.10180264288387e-06	1.00048292539268e-05	1.19748884724233e-05	1.03396683221145e-05	1.1367421979375e-05	1.65094706646865e-05	2.26050162394308e-05	2.31667474879212e-05	1.66423330684878e-05	9.08355057032265e-06	5.33863681108258e-06	4.09122336349189e-06	3.97260772025354e-06	2.86052590325792e-06	5.4185429637504e-07	1.52811358128776e-06	2.07016797061783e-06	1.51350500765137e-06	1.22255627933621e-06	1.03051992858319e-06	1.19245041203178e-06	2.12985136264024e-06	2.80415339788372e-06	2.53777851381578e-06	2.13671297432228e-06	2.75126963949383e-06	4.54330841493816e-06	5.39740731795937e-06	4.9700041765627e-06	4.92139335441556e-06	4.49487547031777e-06	4.4351101926202e-06	5.23589728654547e-06	6.05616247549974e-06	7.04621391857912e-06	6.78435636921266e-06	4.74058010434972e-06	2.99962278148115e-06
10	0.0302329838074922	0.0247189485971401	0.0168689469145112	0.00962504914355533	0.00459644308386838	0.00183653323058609	0.000611978437003605	0.000167805733828236	3.57836333428234e-05	4.76948135771777e-06	2.58800304682614e-06	7.59329186118927e-06	1.29238667311078e-05	1.27069324687993e-05	7.03573079413007e-06	1.44638989075677e-05	2.77516064172478e-05	3.69810047317053e-05	3.74344149836071e-05	2.91061650580894e-05	1.76538029633687e-05	8.25925614775469e-06	3.23245512348757e-06	4.61919556098476e-06	4.41608576206869e-06	2.11642820535085e-06	2.42122156150481e-06	2.74416645745051e-06	1.42183011365007e-06	3.43675192638999e-07	2.46710859616832e-07	1.26657431416794e-06	2.88008249485814e-06	3.86097166073167e-06	3.51414388727683e-06	1.99910757122723e-06	2.46049140046426e-06	5.94017453205623e-06	8.49578911102583e-06	9.06020378526827e-06	7.69411985542018e-06	4.46701095022462e-06	3.89931238199633e-06	7.86659209215477e-06	1.07266809905573e-05	1.13327618934868e-05	9.05488491645495e-06	4.75915268546139e-06	1.45748871091499e-06
11	0.029477022987409	0.0245922522790003	0.0174765035202378	0.0106016347725368	0.00550171540601341	0.00244968978046304	0.000941943702260921	0.00031764156633589	9.76634707687391e-05	3.13165715206746e-05	1.64191207399687e-05	1.77515772199943e-05	2.07015968276036e-05	1.65888035774035e-05	7.06682335044316e-06	2.62831958159427e-05	4.96942627489763e-05	6.42384692132732e-05	6.45910349816739e-05	5.2046835875455e-05	3.32663829459438e-05	1.52615288580887e-05	3.45605288975592e-06	6.98713967406159e-06	8.01896938666607e-06	5.93316033828958e-06	5.30714925924986e-06	5.11944480681099e-06	3.35863070858647e-06	1.40558226876287e-06	1.33372539417442e-06	3.11162913702499e-06	5.17330568886909e-06	6.23058157759714e-06	5.35165897347099e-06	2.59337788759787e-06	4.28962770620132e-06	1.00565286940875e-05	1.4588786043286e-05	1.58646203547403e-05	1.29792804489828e-05	6.38718859843612e-06	4.91452254838303e-06	1.28110128978611e-05	1.7894193207581e-05	1.80066094533793e-05	1.3213426378289e-05	6.22876869342237e-06	1.49941629066801e-06
12	0.0287812025850285	0.0244217941291515	0.0179670491582184	0.0114859975101472	0.00639669572506063	0.00311635409613575	0.00134264259989103	0.000526021768778351	0.000198467699371218	8.20932234921945e-05	4.87101938343129e-05	4.36856901790415e-05	4.41973320455664e-05	4.22423300774903e-05	4.67643165283703e-05	7.08987018576875e-05	0.000101243461858568	0.000120049426036037	0.000118818581195904	9.93064659011987e-05	7.03732330590445e-05	4.27704906176376e-05	2.56607041630521e-05	2.09388474742302e-05	1.8888534629649e-05	1.54989627449206e-05	1.31613161732175e-05	1.1349102599091e-05	7.91205358261995e-06	3.25580293734535e-06	2.5809840140386e-06	6.89023264815318e-06	1.03320914190334e-05	1.1988677215295e-05	1.17032945633512e-05	1.13380645482075e-05	1.48871911501405e-05	2.19702595936326e-05	2.83919165824317e-05	3.07821142939988e-05	2.80170034577945e-05	2.27927219965323e-05	2.23979904660773e-05	2.835950042382e-05	3.28838570651393e-05	3.09565258651457e-05	2.24874456318842e-05	1.1513444695981e-05	3.76930051635476e-06
13	0.0281290567770388	0.0242023207620098	0.0183305181395068	0.0122418567863816	0.00721834538992654	0.00376269582121826	0.00174473428216954	0.000739542528857491	0.000304670783957903	0.000128377948996667	7.17285221452002e-05	8.05135737168202e-05	0.000100108089107987	0.000118515994881703	0.000143664471612666	0.000180287809104482	0.000217383397233487	0.000237707273238699	0.000231568255693222	0.000201447734729229	0.000158631828284218	0.000116575908518667	8.48248842062502e-05	6.48534434242205e-05	5.16414669106432e-05	4.14174494217471e-05	3.36562913377321e-05	2.67781531191562e-05	1.82556805434213e-05	7.85697331308206e-06	4.78623315391896e-06	1.40456039842437e-05	2.13193672544919e-05	2.60529984185473e-05	2.93836838844536e-05	3.37237989931144e-05	4.12756141700737e-05	5.14549167598616e-05	6.09523083410085e-05	6.63684554773581e-05	6.68029629106688e-05	6.5006752845282e-05	6.51785702943896e-05	6.75191798486265e-05	6.7144590164277e-05	5.93412728049394e-05	4.35623573614773e-05	2.35464022955596e-05	4.44736161843764e-06
14	0.0275191004380448	0.0239464396100194	0.0185837103219624	0.0128730425034681	0.0079516255369327	0.00435687781852348	0.00209587327908318	0.00088691671555677	0.00036570038461435	0.00016714416890439	4.42044812348469e-05	8.64144667663393e-05	0.000185209332265065	0.000269070721871377	0.000343318076167828	0.000409773677904901	0.000459759203588961	0.000480050031895366	0.000463931460626385	0.000416470944739756	0.000351371891720317	0.000283771125149589	0.000224204056154512	0.000176376508838632	0.000139072773387269	0.000109881457430075	8.65914951983198e-05	6.62662234996884e-05	4.62777324474704e-05	2.79315854800344e-05	2.19297606330458e-05	3.27898691141866e-05	4.61700079454913e-05	5.79083479796044e-05	6.92655260280673e-05	8.25029655766496e-05	9.88001134264126e-05	0.000117040892664718	0.000134109998350062	0.00014676150612601	0.000153718737918167	0.000156175204305382	0.000155873173107667	0.000152365046682548	0.000142554711993065	0.000123236405994711	9.42938936183618e-05	6.08897265710859e-05	3.94813225245168e-05
15	0.0269726747802933	0.0236985121348576	0.018792381979094	0.0134591427634035	0.00868999033814598	0.0050084864727077	0.00249926735472654	0.000992785958885187	0.00026463546808241	0.000184793186397751	0.000170281203990135	0.000169785388923603	0.000329186493098222	0.000525064931635602	0.000701176088708044	0.000837917727924572	0.000923059520091946	0.000949172302345952	0.000917895468818919	0.000841594267710615	0.00073908723418554	0.000628592358646826	0.000522800802735421	0.000428065326981383	0.000346291115904094	0.000277050754328032	0.000218547073105698	0.000168240785445905	0.000124928727803102	9.21463249780082e-05	7.87286870472015e-05	8.64195998792543e-05	0.000104110045004559	0.000124873787872134	0.000148949742382174	0.00017827696722305	0.000212830644016643	0.000249726435835079	0.00028427619183482	0.000311931694522224	0.000329984614792727	0.000337936673788556	0.000336316348407317	0.000325023154823875	0.000302807767753098	0.000268780935290359	0.000225786539730658	0.000185285627171441	0.000170756324602135
16	0.0265298460260014	0.0235244738889674	0.0190512522964604	0.0141258866003488	0.00960846611923442	0.00598168336478898	0.00335394586071951	0.00161342843827562	0.000619402897707335	0.000398886193443732	0.000523660857879101	0.000627613285506424	0.000804458428663903	0.00107387800720702	0.00136192893061781	0.00159915400062867	0.00174549842073686	0.00178806972387014	0.00173636848256197	0.00161510423236445	0.0014540894901259	0.00127859701533579	0.00110458588596113	0.000939770428945351	0.000787382548601663	0.000649017459664672	0.000525669167429141	0.000418362172724073	0.000329609549101266	0.000264658127087702	0.000228870349479958	0.000220434286090034	0.000230328367297526	0.000253118890794452	0.0002907902998503	0.000345982289260074	0.000415574863023146	0.000490894954506834	0.000561457203111266	0.000618407222243711	0.00065659301517934	0.000674982873490359	0.000675442135201533	0.000660676035377629	0.000632977951372339	0.000595445834420091	0.000555957599635001	0.000531301045452743	0.000544168940210105
17	0.0262184461921435	0.0234569404944096	0.019390877385565	0.0148938329871482	0.0107292833015358	0.00735117365292126	0.00487710842648076	0.00320937518673659	0.002204300738787	0.00174594595131905	0.00167069181411489	0.00179291213251566	0.00202743625147441	0.00234411298964857	0.00268829112748549	0.00298183478930393	0.00315955375538705	0.00319271093687342	0.00309178023742768	0.00289439689341798	0.00264615963703935	0.00238312387296365	0.00212386474376225	0.00187291625834021	0.00162965925498272	0.00139505947248155	0.00117361269446978	0.000972433228588312	0.000799688621391108	0.000662426963904419	0.000563067848927905	0.000497281021413392	0.000459480892718589	0.000454213102057592	0.0004969030367279	0.000594141740468141	0.000730861847041279	0.000881134885800586	0.001020653485871	0.00113236948721695	0.00120870848269533	0.00125147616702562	0.00126919955812785	0.0012726939535107	0.00127146117307919	0.00127382983398704	0.00129077500692667	0.0013389108846461	0.00143706594733677
18	0.0260052968873073	0.0234209519973258	0.0196640408965536	0.0154984821269236	0.0116262644649447	0.0085145448014537	0.0063317911949118	0.00498845522649673	0.00426474796510231	0.00395865757100178	0.00394049219905646	0.00412198141505659	0.00442921565917872	0.00479315012013701	0.00514011976808618	0.00539250498964958	0.00548719785630104	0.00539858537785285	0.00514844480631637	0.00479536387043125	0.00440813596218042	0.00403647626616464	0.00369579695710779	0.0033742793697332	0.00305287310223616	0.00272125903396877	0.00238218572321815	0.00204746402603069	0.00173122001230056	0.00144364168613829	0.00118718628729548	0.000958567890450845	0.000761848416739957	0.000636793001614596	0.00066593568080308	0.000863857790567047	0.00114875671945189	0.00144624486715352	0.00170981991927442	0.00191424192649075	0.0020540924256332	0.00214239428656025	0.00220510930768245	0.00227144543823082	0.00236443130014757	0.00249798471774731	0.00268153307106916	0.0029258877633921	0.00324390199511545
19	0.0257887176048782	0.0232492840183842	0.019606328416169	0.0155206421614839	0.0116321772783409	0.0084420375301509	0.00628480143816995	0.0052934907547904	0.00525831597935878	0.00574240883368776	0.00642538916951889	0.00715439326046316	0.00784631174224128	0.00842973845875938	0.00883187497859137	0.00898855436084118	0.00886467107730596	0.00847446673206718	0.00788981082140458	0.00722673078099523	0.00660770384378648	0.0061114159902138	0.00574083734669429	0.00543790083696252	0.00513071748651296	0.00477132705265722	0.00434510114915284	0.00386124366382848	0.00333829796729155	0.00279230477494034	0.00223053097714773	0.00165206553790247	0.00105754179199019	0.000496746619613389	0.000485622208700461	0.00106631318758777	0.00168345902628333	0.00223763619560641	0.00268483625490658	0.00300553958165839	0.00320932565369825	0.00333686241799075	0.00345232751082157	0.00362424781500493	0.00390230274916123	0.00430695623609716	0.00483907517367441	0.0054961753659795	0.0062802759249428
20	0.0254979604412199	0.0228709053899096	0.0191779997453226	0.0149869834055947	0.0108371248539149	0.00712713663401682	0.00416368956408816	0.00270793883108577	0.00370389243723353	0.00568701432146101	0.00775203688575237	0.00965651411255821	0.0112628538965315	0.0124551598066147	0.0131402453723925	0.0132656048309527	0.0128412149667046	0.0119572366461103	0.0107892771804417	0.00958111806722197	0.00858959907072915	0.0079825380311444	0.007744525631916	0.00770364941423449	0.00766147889955591	0.00748604584245155	0.00712419836498254	0.00657647385624166	0.00586924051202981	0.0050357773241835	0.00410815882007665	0.00312047190436738	0.00213105565379167	0.001321049209008	0.0012510410768064	0.0019568422363714	0.00280653087347571	0.00355346310186275	0.0041079493050386	0.00444160215102218	0.00458120722934085	0.00461312737794787	0.00467605548744167	0.00492317639863018	0.0054574289759615	0.00629792835338662	0.00741382240004369	0.00877370664622897	0.0103635604530928
21	0.0252302518925062	0.022470078821523	0.0187343714995201	0.0145840818059368	0.0105620777118057	0.00704000250225317	0.00415760334063104	0.00224281126652375	0.00303632404131646	0.00562467669090455	0.00861617440552962	0.0115756799684976	0.0141750392992837	0.0161286151174063	0.0172231726658099	0.0173490555291481	0.0165229850636693	0.0149009870668324	0.0127833376853606	0.010615502943545	0.00896056304672696	0.00829954855862798	0.0086118631711858	0.00938501753501437	0.010121733079763	0.0105584585165423	0.0106098639344729	0.010286955365274	0.0096457688187319	0.00876224722754632	0.00772612060130633	0.00664942585220713	0.00568426842592012	0.00502682628174232	0.00484189746425187	0.00510559765861786	0.00559361120357923	0.00604939707016222	0.00629224549733737	0.00623770599691667	0.00590263648923895	0.00542231851363368	0.00507266634198237	0.00521526546079527	0.00605838467578927	0.00752537716895205	0.0094595210415325	0.0117817384207483	0.0144844150041297
22	0.0252871072726619	0.0223436302954351	0.0184725600623221	0.0142676783125486	0.0103993870974369	0.00750077539022065	0.00598983643562664	0.00585136174845043	0.00685773126003874	0.0088892776499614	0.0117086813106666	0.0148655519203708	0.0178267368877215	0.0200937130595541	0.0212771890840095	0.0211458875001711	0.0196535654922921	0.0169445719433517	0.0133461177182684	0.00938839178509984	0.00604098878741245	0.00528882834742231	0.00736777225355072	0.00999295658224321	0.0121884581550882	0.0137260374211053	0.0146036386556249	0.0149044272321146	0.014743497790443	0.0142446150487992	0.0135331340527704	0.012735907486595	0.0119773680109592	0.0113611314736913	0.0109356146321444	0.0106626806776035	0.0104192448230393	0.0100383836676387	0.00936505054232224	0.00830193220513385	0.00684230056656851	0.00511330792165306	0.00353902288814142	0.00326627642367685	0.00484604415604863	0.00726898635682309	0.0100969126292117	0.0133519022794413	0.0171794656549059
23	0.0264669370893382	0.0233228436543348	0.0190425545487439	0.0140494364011989	0.00881638266938778	0.00382723768582754	0.00187184286815096	0.00576667537048792	0.00976468975993128	0.0136626089124707	0.0174734920694512	0.0210456964771363	0.0240665100477316	0.0261490270058292	0.0269382184196288	0.0262006486373351	0.0238820009665381	0.0201275418256113	0.0152704097526852	0.00981861934011508	0.0046936718977578	0.00398611025955177	0.00804228654741072	0.0120272897618968	0.0152198261383533	0.0175502146838298	0.01910383682795	0.0200257492018077	0.0204703767756129	0.0205722902092056	0.0204348095541387	0.0201303691747964	0.0197038638379631	0.0191722703167308	0.0185199547766005	0.0176953637245854	0.0166168498623377	0.0151915521736355	0.0133444559139835	0.0110499594301968	0.00835853855728962	0.00542160261774877	0.00261808173991739	0.00204170133126798	0.00435835746347916	0.0069409411892983	0.00969454761208145	0.0130583322976357	0.0175085792048403
24	0.0309168121917189	0.0284730682198311	0.0249532604757697	0.020824993896235	0.0168327992060457	0.014126551658218	0.0139638290511451	0.0163949857969303	0.0202663700129803	0.0245792119411113	0.0287485548228052	0.0323789904808362	0.0351354007333608	0.0367205684005491	0.0369095911574201	0.0356057681559981	0.0328946938430928	0.0290847692006465	0.0247347175515215	0.0206682080784193	0.0178918969576575	0.0171285845642321	0.0181255176708571	0.0199226887826807	0.0217171091745707	0.0231385416875752	0.0241301144775029	0.0247921265411687	0.0252650245847728	0.0256542047817969	0.0259961851600914	0.0262601594415348	0.0263696748231296	0.0262275731607539	0.0257350292762222	0.0248048279065192	0.0233737636823604	0.0214187599329801	0.0189784242052542	0.0161786700638409	0.0132582388921098	0.0105808785182524	0.00857687936607971	0.00748393531741347	0.00704697685404727	0.00689554794772817	0.00747251578572065	0.010122612153517	0.0154478502756381
25	0.0409780647690069	0.0408722133891333	0.0401023302332229	0.0390625750407822	0.0382376625310311	0.0380948375974798	0.0389383332833457	0.0408022107609851	0.0434590639308236	0.0465237767544271	0.0495644871178535	0.0521722221428668	0.0539976523719574	0.054777870103678	0.0543649759222858	0.0527549925366108	0.0501074010769405	0.0467418698301183	0.0430977725052014	0.0396451419630527	0.0367527616091972	0.0345622016055518	0.0329559841640377	0.0316633036234275	0.0304320862545462	0.0291562590736192	0.0279104814850878	0.0269031183537986	0.0263719762703049	0.0264593210241854	0.0271302261946925	0.0281850485229965	0.0293413863797564	0.0303173463533866	0.030880057992445	0.0308648754054891	0.0301815772220224	0.0288171731828168	0.0268363083213255	0.0243737661597794	0.0216090557495418	0.0187125355844039	0.0157639478472201	0.0126765640092741	0.00920137212209744	0.00517711934149504	0.00342151333136291	0.00934014477764185	0.0178931432260519
26	0.0556950954528155	0.0585260068850452	0.060884290862047	0.062933354908731	0.0648612529399378	0.0668379619194999	0.0689752868236445	0.0712998293199079	0.0737451090180916	0.0761622912470519	0.0783442662851967	0.0800570926890504	0.0810744151252873	0.0812115738022656	0.080355525077025	0.0784851809954129	0.0756760269795414	0.0720844229023734	0.0679116777554528	0.0633554510161595	0.0585638257508266	0.0536106310389101	0.0485045400984052	0.0432303435213955	0.0378081149349864	0.0323553012468245	0.0271490582989452	0.0226947605976832	0.0197481746760789	0.0190283829503335	0.020535007864241	0.0234646420372863	0.026916905808737	0.0302703243644244	0.033152035584315	0.0353469522523403	0.0367433033079284	0.037306910726682	0.0370682035800152	0.0361122551996913	0.0345687551592495	0.0326064687014422	0.0304459815042826	0.0284107607816232	0.0270196648482206	0.0270357254762957	0.0292537491214506	0.0340274144864161	0.0410783412960937
27	0.0708617163755367	0.0760099674639898	0.0807267651186432	0.0850470024683791	0.089031474836417	0.0927489891755034	0.0962569170453981	0.099582999822196	0.102711132906831	0.105573626990965	0.108051919797396	0.109986624433484	0.111196064677501	0.111500386730604	0.110746624451711	0.108829449610682	0.105703191259779	0.101382995696477	0.0959361120441408	0.0894671824782015	0.0821029230786225	0.0739809375289633	0.0652447832433192	0.0560440401853525	0.0465357375352787	0.0368832677908415	0.0272508064290326	0.0177940650033083	0.00865040825686061	7.81471933828286e-05	0.00827703060889194	0.0159139833726493	0.0229340405369242	0.0293010935810259	0.0349840554200874	0.0399572944759556	0.0442058268206566	0.0477340711111605	0.0505763961008612	0.0528077534826612	0.0545529962410582	0.0559933458829927	0.0573671066515229	0.0589590143341394	0.0610706352077233	0.063967951409837	0.0678151294782774	0.0726183980050339	0.0782048251081378
28	0.0813374251749329	0.0874164759725777	0.093055207009492	0.0982720704183333	0.103126436768379	0.107704903613362	0.11210045120654	0.116386560491872	0.120590565550178	0.124672151767614	0.128512867308726	0.131920269950319	0.134646606462944	0.136418294270306	0.136970315687609	0.13607937764381	0.133590919832441	0.129437027926956	0.123644355653399	0.116332822319358	0.107706900355506	0.0980417480879151	0.087666527011757	0.0769474151779087	0.0662736104774665	0.056051404650375	0.046713811707502	0.0387519536772686	0.0327501887342362	0.0293205571152842	0.0287761981670518	0.0307811206755161	0.0345588289546954	0.0393836155021369	0.0447713214288106	0.0504310747236221	0.0561842539867475	0.0619139332464871	0.0675414890534972	0.0730179405948899	0.07832088458073	0.083451314289128	0.0884269625770663	0.0932707222221286	0.0979946633880012	0.102582159595664	0.106972124960319	0.111049657636898	0.114646151769652
29	0.0829488133483482	0.0882138984358165	0.0929890185295432	0.0973549658795201	0.101459985815535	0.105504269601941	0.10970845873471	0.114267614674012	0.119298919050242	0.124797306097172	0.130613455246366	0.136461472449575	0.141953311834004	0.146649752999296	0.150116246887565	0.151974438605153	0.151943678980075	0.149869639418131	0.145738992655996	0.13968035937295	0.131952672113345	0.122922916179199	0.113035885170237	0.102779094074526	0.092646260696944	0.083102717865686	0.0745556830687279	0.0673315071435874	0.0616611005155704	0.0576741967628109	0.0554031762055088	0.0547968290460576	0.0557420665969014	0.0580880118017087	0.0616658345706308	0.0663006877000845	0.0718162183128278	0.0780343445976525	0.084773126576826	0.0918447813169444	0.0990549681955688	0.106203678385758	0.113087534793371	0.11950310612824	0.12525090359304	0.130139890650659	0.133992402592813	0.13664923869715	0.137974410902462
30	0.0742298812293765	0.0770921620200023	0.0793340319489508	0.0811287187067298	0.0827697101757985	0.0846633788660365	0.0872835201093089	0.0910784761361641	0.0963488176852706	0.103145166424524	0.111235312501359	0.120148455120488	0.129263726792231	0.137904610589264	0.145418743846193	0.151238772744154	0.154926094926795	0.156199470912831	0.154949309595519	0.151237939195223	0.14528659732295	0.13745086000754	0.128187369937061	0.118015687734391	0.107479617481923	0.0971122139339708	0.0874076099722358	0.0788005844592707	0.0716515980300687	0.0662323868738328	0.0627087824612093	0.0611260931598655	0.0614118054375581	0.0634051721406397	0.0669024516405963	0.071693843321313	0.0775776295402009	0.0843542358605324	0.091811491549058	0.0997114145631744	0.107784327343067	0.115731985604167	0.123238761573071	0.129988584638927	0.135684834972124	0.140070299168306	0.142944386998294	0.144175010459897	0.143702927055517
31	0.0579757470705489	0.0576732298691687	0.0564484738918951	0.0544815584348301	0.0521740144627953	0.0502444656269649	0.0497526738892181	0.0518636628557375	0.0573032265083038	0.0659702496757715	0.0771136081481386	0.0897389511441364	0.102854226992996	0.115550491253854	0.127023847573006	0.136590714011374	0.143706819383392	0.147986542000479	0.14921720704159	0.147364329939217	0.142565861055363	0.135115524435702	0.125437134089122	0.114053238472552	0.101552599913762	0.088561977197601	0.0757285913122898	0.0637200493623464	0.0532443631980374	0.0450678510899675	0.0399353132678345	0.0382563280123165	0.0397556590890132	0.0436442397939091	0.0491537350580811	0.0558004304845436	0.0633320291173438	0.0715922557792462	0.080418222526384	0.0895884364207852	0.098810977008927	0.10773761299114	0.115992110303165	0.123204503505386	0.129045867822966	0.133259719674811	0.135686861375709	0.136280738266513	0.135110625950821
32	0.041785870218151	0.0394793329432648	0.0359282700098368	0.0309889299217932	0.0245613663704042	0.0167053038903265	0.00846983645248915	0.00926858900422162	0.0208736882010966	0.0350209097262319	0.0503119206155884	0.0660842793277066	0.0817070680060426	0.0965279828320366	0.109895137564438	0.121195274390221	0.129894732180834	0.135576813795775	0.137971364379391	0.136973725508266	0.132651503485483	0.125238851396844	0.115119124198426	0.102797706715604	0.0888674368033101	0.0739692892372685	0.0587508356206343	0.043824487037257	0.0297267671765415	0.0168792232476822	0.0055553910500899	0.00422374671346735	0.0125082089898695	0.0197345356137592	0.0264577663561313	0.0333132415654134	0.0408360345030602	0.0493123925676107	0.0587303329899662	0.0688260548139821	0.079171489693402	0.0892592393200869	0.0985705432814946	0.106627779982323	0.11303595337737	0.117515889293681	0.119929741802695	0.120297919661771	0.118805544399436
33	0.0334909616081741	0.0328887623937672	0.0319397800262429	0.0307220137781906	0.0295175565460774	0.0289522769494402	0.030015060995031	0.0336859000642757	0.0403355427664613	0.0496232357965304	0.0608664029940758	0.0733139312353814	0.0862240582003	0.0988754576018354	0.110577671085667	0.120692683694313	0.128663788533681	0.134045895633607	0.136532388378289	0.135974957550933	0.132394129025864	0.125979407884602	0.11707906498943	0.106180532915999	0.093883055900459	0.0808644625635427	0.0678432550130098	0.055534545298041	0.0445916168250211	0.0355135342598445	0.028501034111167	0.0233200595769547	0.0193918701016276	0.0163085928425024	0.0146697924739761	0.0163140290843033	0.0220889946002839	0.0309084928670661	0.0415393518760271	0.0530777997797944	0.0647871156367619	0.0760086790412906	0.0861454687657364	0.0946737939163354	0.101164209409359	0.105304179263573	0.106919513564086	0.105993760126819	0.102686404596368
34	0.0286728805504004	0.0315643624459625	0.0351020423874071	0.0392576112370807	0.04405364479652	0.0495720442564072	0.0559330989813441	0.0632525173824338	0.0715906379800599	0.0809103487085553	0.0910552236930006	0.101750357938855	0.112621402699929	0.123225016207263	0.133084849274653	0.141728869119272	0.148725050416053	0.153713112865974	0.15643034571172	0.156729886970487	0.154590237023264	0.150115296033617	0.143524785411191	0.135135502548531	0.125334454423766	0.114545576550669	0.103192627359173	0.0916622197268014	0.0802731197171945	0.069261135942141	0.0587934061963487	0.049033142841414	0.0402904581586707	0.0333077708143417	0.0295647655186138	0.0306887277749815	0.0366146653220839	0.0457051146541059	0.0564032541684752	0.0676518905088491	0.078692091526989	0.0889071083441408	0.0977594754355469	0.104775286199449	0.10954795425945	0.111748757637258	0.111138349083339	0.10757645111126	0.101028486045939
35	0.022354617181055	0.0301096701620592	0.0387341247935751	0.0481300613325627	0.0582324327442216	0.0689873283757667	0.0803380088324821	0.0922125888696219	0.104512638821968	0.117103855683707	0.12981041823103	0.142414336788784	0.154660393841679	0.166266432572731	0.176938002427827	0.186385838734819	0.194344378318622	0.20058948075411	0.204953695532455	0.207337742665914	0.207717313344967	0.206144806138104	0.202746152116328	0.197713407546388	0.191294259865997	0.183779946888087	0.175493258487158	0.166778173882809	0.157992149136816	0.149500949383353	0.141674123074296	0.134876961236646	0.12945308976099	0.125692906537336	0.123789334484723	0.12379291915985	0.125585566165689	0.128886867336171	0.133290532189445	0.138314808413165	0.143450040732904	0.148194898179159	0.15208109231814	0.15469023639127	0.155666748015458	0.154729622989368	0.151684954934685	0.146440830807896	0.13902696766539
36	0.0460443896044454	0.0564660123266908	0.0681551245324802	0.0809749638837815	0.0947886233399511	0.109451079379647	0.124804241998929	0.140674166499412	0.156869977512849	0.173184379924255	0.189395789628851	0.205272133994064	0.220576287758989	0.235072966240112	0.248536733875811	0.260760637839804	0.27156487175978	0.28080483155989	0.288377950975532	0.294228794388646	0.298352026116412	0.300793048301064	0.301646280634249	0.301051220565895	0.299186551784791	0.296262647517126	0.292512839158893	0.288183797781244	0.283525327290613	0.278779825998879	0.274171674889732	0.269896883736921	0.266113471347401	0.262933232950524	0.260415675374173	0.258564886167139	0.257329890566544	0.256608665811171	0.256255536281568	0.256091311615124	0.255915361953242	0.255518871780546	0.254698715164746	0.253271649550322	0.251088739220828	0.24805003095648	0.244119475847272	0.239339882659282	0.233847222014476
37	0.106139846617679	0.119737663662184	0.134616508890063	0.150682799949069	0.167810694216999	0.185845265809388	0.204605970782579	0.223890517959443	0.243479239418945	0.26314000467445	0.282633662702898	0.301719934406963	0.320163619337151	0.337740928295606	0.354245711662111	0.369495325846182	0.383335870553498	0.395646539705757	0.406342859247923	0.415378634072727	0.422746490303699	0.42847697306217	0.432636237513642	0.435322446144129	0.436661052065977	0.436799202014935	0.435899530404341	0.434133635838763	0.431675533934266	0.428695366560062	0.425353620135052	0.421796067516249	0.418149602905636	0.414519090974603	0.410985304066513	0.407603978692146	0.404405987667668	0.401398598842294	0.398567774995755	0.395881459154583	0.393293779725864	0.390750092969188	0.388192748081173	0.385567404820617	0.382829649627284	0.379951542008679	0.3769275831532	0.373779447065042	0.370558678279349
38	0.191554096107699	0.2102922296837	0.230060978177925	0.250750961527252	0.272224191211402	0.294315969499494	0.316837780567475	0.339581088004389	0.362321924344734	0.384826131274	0.406855084776403	0.428171718978749	0.448546647290894	0.467764171134942	0.485627966331486	0.501966245882097	0.516636215694712	0.529527666330872	0.540565578020846	0.549711656267515	0.55696475908696	0.562360221699142	0.565968127533734	0.567890613115436	0.568258326475404	0.567226182554015	0.564968573784752	0.56167419978964	0.557540677945569	0.552769088422636	0.547558595668879	0.54210127592256	0.536577269525666	0.531150369012872	0.525964149151784	0.521138741624376	0.516768351651238	0.512919602465451	0.509630772190099	0.506911953744717	0.504746121556412	0.503091031366535	0.50188181587591	0.501034075371132	0.500447205345223	0.500007658938249	0.499591817169939	0.499068141062729	0.498298313954731
39	0.293120281842661	0.317203806744166	0.341944194966729	0.367171075776949	0.392691908462036	0.418294386451682	0.443749636955974	0.46881616056129	0.493244423049072	0.516781982425501	0.539179009163797	0.560194038167665	0.579599777917443	0.597188796307482	0.612778904120601	0.626218065827459	0.637388682964287	0.646211116864657	0.652646343776124	0.656697664852497	0.658411424414512	0.657876720308576	0.655224118220234	0.650623405566101	0.64428043850612	0.636433146579049	0.627346763133399	0.617308346921688	0.606620653358335	0.59559540741618	0.584546030488391	0.573779888921682	0.563590170450471	0.554247561392965	0.54599198967333	0.539024802292799	0.533501833542314	0.529527856300818	0.527152860649954	0.526370458108065	0.527118483349954	0.529281606439015	0.532695540891754	0.537152291128508	0.542405852844464	0.548177852393239	0.554162751866451	0.560032412950003	0.565439970779318
40	0.396236887391197	0.42395434175919	0.451770712383179	0.4794452452122	0.506721078662391	0.53332883240644	0.558990802073258	0.583425689814136	0.606353777851904	0.627502431605103	0.646611801825794	0.663440582348332	0.677771672293467	0.689417589478871	0.698225485690737	0.704081624457782	0.706915197868824	0.706701380364215	0.7034635436359	0.697274586860277	0.688257369241823	0.676584265667499	0.662475899019665	0.646199131384712	0.628064416745286	0.608422623562478	0.587661418161062	0.566201247282485	0.544490856637251	0.523002119284265	0.502223721356106	0.482652989646618	0.464784927273518	0.44909751025388	0.436032718295185	0.425973828934031	0.419221159132638	0.415970185457391	0.416296846642628	0.42015391528943	0.427379566016556	0.437715827781602	0.45083218852093	0.466349248651367	0.483858748688661	0.50293845125488	0.523162209041743	0.544106617102412	0.565355965772497
41	0.484919024199473	0.5133870884074	0.541267843741304	0.568270547394953	0.594095805193863	0.618440108046625	0.641000786307175	0.661481288872639	0.679596678152979	0.6950792189835	0.707683929763038	0.717193958145314	0.723425641922572	0.726233118618514	0.725512354916387	0.721204479437452	0.713298319531457	0.701832064621429	0.686894005351261	0.668622329693184	0.647203995197718	0.622872742538725	0.595906372719727	0.566623484369981	0.535379967610857	0.502565691418188	0.468602024031663	0.433941121499534	0.399068344756616	0.36450974400981	0.330847216871934	0.298744327314914	0.268984582807081	0.242517783164095	0.220492142914751	0.204215047335088	0.19495650824152	0.193575165940482	0.200163668032223	0.214029636616092	0.234044387033916	0.259053279755462	0.288106025319702	0.320503196633236	0.355751778394692	0.393499696140679	0.433479307684574	0.475467279684406	0.519259740658904
42	0.550457312128966	0.577238557032629	0.602825932792457	0.626920717303713	0.649223980206106	0.669441389324177	0.687288236857821	0.702494585717288	0.714810427775661	0.724010739937825	0.729900321089637	0.732318293364402	0.731142154778098	0.726291277024977	0.717729751826477	0.705468501280797	0.689566581633104	0.670131625143277	0.64731938057799	0.621332328611198	0.592417363495899	0.560862546440788	0.526992949384594	0.491165621541031	0.453763728464185	0.415189941875055	0.375859214226632	0.336191190303417	0.296602769116338	0.257501924343195	0.219285311650413	0.182345811747096	0.147106245203404	0.11412679807752	0.0844411674250483	0.0606259834508098	0.049079755486916	0.0560705158472095	0.0761171803995359	0.101986441321429	0.131007472203566	0.162627614102204	0.196992691084408	0.234460825749947	0.275417807929725	0.320197212208322	0.369045857798926	0.422112738984978	0.479450919430454
43	0.596553815123285	0.621045347325416	0.644038615354856	0.665270033828443	0.68448278588845	0.70143112404294	0.715884717010717	0.727632956901981	0.736489139050407	0.742294427294951	0.744921520540022	0.744277941935204	0.740308879820131	0.732999519355181	0.722376815048193	0.708510666598014	0.691514472871963	0.671545050528999	0.648801913732123	0.623525918285808	0.595997275828069	0.566532939465872	0.53548334904845	0.503228499179546	0.470173252807604	0.436741765122259	0.403370807039178	0.370501694691149	0.338570473431141	0.307996050695279	0.279166283240349	0.252422881297912	0.228047781249414	0.206256677668228	0.187209460535841	0.171050727476414	0.157992189000552	0.148435002644059	0.143093680264757	0.143026013875003	0.149454854222359	0.16340523443744	0.185411651050284	0.215517853291911	0.253481856542609	0.298970732123451	0.351656020847317	0.411234363522409	0.477416389462391
44	0.635077657456955	0.658512798624142	0.680510586983716	0.700864221938164	0.719376472172776	0.735862792465058	0.750154333369489	0.762100774481922	0.771572912924085	0.778464941354129	0.782696354110891	0.78421342586433	0.78299021412475	0.779029044849296	0.77236044882647	0.763042525163005	0.751159716728761	0.736820990626676	0.720157424625986	0.701319208297424	0.680472075997517	0.657793199090385	0.633466578785397	0.607678001465998	0.580609649151548	0.552434503761122	0.52331075180055	0.493376495404815	0.462745221300374	0.431502698465829	0.399706323733961	0.367388534395206	0.334567037452737	0.301266927161656	0.267564888815497	0.233677662626722	0.200145820484293	0.16823074758875	0.140748561969357	0.123321896853816	0.123660352475584	0.145076967996443	0.183480336502741	0.233551413741734	0.292064875660934	0.357410048982384	0.428783046405736	0.505743182885076	0.588001195575166
45	0.674782471886354	0.69884709317424	0.721776830991304	0.743421675083178	0.763641041318826	0.782305800974077	0.799300158321169	0.814523332792805	0.827891005867144	0.839336498277737	0.84881165017531	0.856287385402689	0.861753950999444	0.865220834305931	0.866716372438813	0.866287082295891	0.863996753443638	0.859925361073292	0.854167871513284	0.84683302839211	0.838042223272722	0.82792857017697	0.816636318472001	0.804320752347442	0.791148736190099	0.777300071083617	0.762969824147975	0.7483717724267	0.733743055440772	0.719350038999936	0.705495235276348	0.69252487457428	0.680836360448756	0.670884360881449	0.663183745880592	0.65830712266314	0.65687461499109	0.659534145954091	0.666932103404418	0.679676811144057	0.698299970660216	0.723222906917969	0.75473390598178	0.792980057500979	0.837973023926714	0.889604856538123	0.947668584718811	1.0118788500277	1.08188950889712
46	0.710742657310398	0.735698272801728	0.759830076825502	0.783034472961657	0.805217509443497	0.826296479087418	0.846201404714583	0.864876379669197	0.882280735102898	0.898390008599285	0.913196692452367	0.926710744467914	0.938959849489896	0.949989425908716	0.959862378101501	0.968658602972689	0.976474266345826	0.983420872685852	0.989624159208648	0.995222852470764	1.00036733152794	1.00521824609814	1.00994514015926	1.01472513029855	1.01974168317664	1.02518352707902	1.03124371838712	1.03811886504655	1.04600848648895	1.05511446446134	1.06564051409666	1.07779158227907	1.09177306432322	1.10778972362959	1.12604420517372	1.14673505410478	1.17005418521042	1.19618379517328	1.22529276278994	1.25753263629473	1.29303335452865	1.33189888338588	1.37420296612602	1.41998518400215	1.4692475036496	1.5219514539724	1.57801603369237	1.63731640745975	1.69968340873781
47	0.722092173925197	0.745326722736061	0.767754832279274	0.789292405159323	0.809865651148766	0.82941281414605	0.847885869418086	0.865252166439116	0.881495990580527	0.896620014451944	0.910646606722221	0.923618962668323	0.935602016484057	0.946683090618448	0.956972232374495	0.966602183207347	0.975727922469678	0.984525725995843	0.993191682510695	1.00193961929259	1.010998404755	1.02060862120829	1.03101863664028	1.04248014891135	1.05524332609787	1.06955171720973	1.08563715047354	1.10371486325049	1.12397911085098	1.14659947654585	1.17171805235123	1.19944758560041	1.22987060048355	1.26303941959877	1.29897694050424	1.337677975379	1.37911094233932	1.42321970372903	1.46992537475399	1.51912796782577	1.57070778614999	1.62452652767072	1.68042810249974	1.7382392004624	1.79776966921001	1.85881277766422	1.92114544541884	1.98452851762376	2.04870715844189
48	0.688050923783981	0.704869523813927	0.72042663836527	0.734616571674769	0.747343144579774	0.758521918815192	0.768082609900986	0.775971711078426	0.782155355126703	0.786622444474697	0.789388081532229	0.790497328510118	0.790029315911146	0.788101696454506	0.784875399446637	0.780559570164546	0.775416468321884	0.769765937695131	0.763988838696034	0.75852856416972	0.753889471613478	0.750630844424156	0.749354980864955	0.750688385999575	0.755255969994193	0.763649647221586	0.776394504630065	0.793917159275951	0.816521323769624	0.844374507121487	0.877507419883358	0.915824889325273	0.95912495700933	1.00712196080684	1.05946977882302	1.11578254676779	1.17565146857681	1.23865741619781	1.3043797023583	1.37240173620295	1.44231434226512	1.51371745034914	1.58622073173298	1.6594436165993	1.73301500363832	1.80657287377403	1.87976394571829	1.95224345768825	2.02367512238035
49	0.624584278226294	0.633112692809291	0.639785439909174	0.64445229833961	0.646966188580318	0.647184453995874	0.644970217061512	0.640193823187422	0.632734394358045	0.622481529885144	0.609337215503936	0.593218040706727	0.574057888119057	0.551811367226956	0.526458454678247	0.498011147346649	0.46652358141295	0.432108339762473	0.394964273238817	0.355426754881337	0.314063826202909	0.271870451707474	0.230675861826154	0.193972241822944	0.168170133580331	0.162232622926052	0.181319573078738	0.221513632429914	0.27562247044545	0.338508504150496	0.407260441770252	0.480227485964813	0.556392089036074	0.635056539331668	0.715690535357532	0.797854778334873	0.881161066019517	0.9652506845671	1.04978242789951	1.13442592585475	1.21885802907987	1.30276102370152	1.38582197919299	1.46773281826266	1.54819085674425	1.62689965312028	1.70357006162912	1.77792141594456	1.84968279099017
50	0.605485621798142	0.613200096028357	0.619433307659445	0.624102926976247	0.627137642455949	0.628479755436381	0.62808817832504	0.625941927983701	0.622044229214738	0.616427369196114	0.609158469169562	0.600346357563062	0.590149724526206	0.578786684327654	0.566545721569319	0.553797673212311	0.541007792703613	0.528745934986972	0.517691438200068	0.508627555674417	0.502419049938698	0.499967296930296	0.50214181586781	0.509696093837205	0.523185831180382	0.542912468622659	0.568908423718599	0.60096497693006	0.638688807535696	0.681567342606218	0.729026967222307	0.7804763043727	0.835333802746686	0.893042638161862	0.953076919857455	1.0149426870839	1.07817620808762	1.14234117975815	1.20702574492281	1.27183979658306	1.33641276886938	1.40039196405396	1.46344138781666	1.52524103022244	1.5854865183013	1.64388906639318	1.70017565615141	1.75408938586142	1.80538993678962
51	0.682478304309634	0.699470747924884	0.716110855821854	0.732399642835715	0.748347879470439	0.763976869375146	0.779319112823629	0.794418817839847	0.809332216614265	0.824127641911808	0.838885316963765	0.853696813661704	0.868664138583474	0.883898415275768	0.899518144877196	0.915647045764574	0.932411496006037	0.949937628796293	0.968348158686072	0.987759042521738	1.00827610037337	1.02999173519752	1.05298189305084	1.07730339705674	1.10299176834005	1.13005961776277	1.15849565686441	1.18826433905383	1.21930610695936	1.25153819237813	1.28485589375084	1.31913424342003	1.35422997272996	1.38998368595122	1.42622216218288	1.46276071577766	1.49940555861132	1.53595612020514	1.5722072932884	1.60795158226007	1.64298113994215	1.67708968403555	1.71007428898864	1.74173705184997	1.77188663240926	1.80033966883066	1.82692207031082	1.85147018826624	1.87383186733655
52	0.797945899734028	0.824081148985761	0.8504166786727	0.876939331694383	0.903637210125517	0.93049963789322	0.957517077621422	0.984680999525552	1.01198370121924	1.03941807841139	1.06697734770478	1.09465472402756	1.12244305659822	1.15033442870014	1.17831972787312	1.20638819436518	1.23452695677452	1.26272056469954	1.29095052885885	1.31919487950774	1.34742775403794	1.37561902439109	1.40373397434732	1.43173303588355	1.45957159266319	1.48719985736041	1.51456282798882	1.54160032675176	1.56824712321845	1.59443314191325	1.62008375273836	1.64512014108	1.66945975301298	1.69301680974905	1.7157028843898	1.73742753315776	1.75809897259179	1.77762479370142	1.79591270377121	1.81287128637495	1.828410770187	1.84244379734448	1.85488618240297	1.86565765332132	1.87468256639132	1.88189058758064	1.88721733336753	1.89060496480172	1.89200272921605
53	0.875185465998304	0.905146276394634	0.935376900812333	0.965843026840516	0.996508878673379	1.0273372242414	1.05828938166745	1.08932522544698	1.12040319289338	1.15148029153012	1.18251210824762	1.21345282116984	1.24425521529055	1.27487070303765	1.30524935100217	1.33533991412367	1.36508987865226	1.39444551520785	1.42335194322627	1.4517532080204	1.47959237159022	1.50681161819048	1.53335237550901	1.55915545212467	1.58416119170442	1.60830964416701	1.63154075379053	1.65379456397695	1.67501143811314	1.69513229569041	1.71409886256806	1.73185393399586	1.74834164875122	1.76350777250391	1.77729998829806	1.78966819184384	1.8005647891412	1.80994499381969	1.81776712147394	1.82399287820527	1.82858764054778	1.8315207239623	1.83276563712414	1.83230031930964	1.83010735830066	1.82617418637468	1.82049325212691	1.81306216607947	1.80388381826598
[truncated: 70 more columns]
