# Supplementary material for: Reconstructing spruce budworm outbreak severity: a comparison of paleoecological and tree-ring signals
Source: PLoS One. 2025 Aug 12;20(8):e0329406. doi: 10.1371/journal.pone.0329406 (PMC12342301; doi:10.1371/journal.pone.0329406)
Supplement: S9 Dataset — (ZIP) [file pone.0329406.s009.zip › Buire wavelet data/Cross-wavelet_Lepidopteran_scales_GSI/cross_wavelet_power.txt]

V1	V2	V3	V4	V5	V6	V7	V8	V9	V10	V11	V12	V13	V14	V15	V16	V17	V18	V19	V20	V21	V22	V23	V24	V25	V26	V27	V28	V29	V30	V31	V32	V33	V34	V35	V36	V37	V38	V39	V40	V41	V42	V43	V44	V45	V46	V47	V48	V49	V50
1	0.00101260077669308	0.000787618476696708	0.000495568085222431	0.000265479257441476	0.000133516072879385	7.16117793245683e-05	4.4090159214362e-05	3.0460554585759e-05	2.24398068958798e-05	1.72298439317081e-05	1.38781238864865e-05	1.18853188858103e-05	1.07450023837855e-05	1.01074449743533e-05	9.51766167454993e-06	8.656890472145e-06	8.02907047147268e-06	7.91654054866517e-06	7.56872293063019e-06	6.65120820838969e-06	5.63158477160702e-06	4.84431920190561e-06	4.48692421874204e-06	4.42111166512163e-06	4.31211529398075e-06	4.04959518806668e-06	3.79628303907413e-06	3.85662708909285e-06	4.18986437323033e-06	4.46029830346873e-06	4.4203916962615e-06	4.05109426117037e-06	3.51656528735748e-06	3.15426535190199e-06	3.30794563856309e-06	3.84998316343196e-06	4.36397029654772e-06	4.5733732760695e-06	4.27483375431762e-06	3.63016886092525e-06	3.13367884673818e-06	2.93039569861593e-06	2.85073447655935e-06	2.824516566541e-06	2.85031953944844e-06	3.08407357859605e-06	3.59678509273655e-06	4.04079630038391e-06	4.11815223823865e-06
2	0.00141827320775356	0.00107322026272481	0.000634232584904427	0.000302779826703774	0.000127789423439891	5.70565393501944e-05	3.18394395574872e-05	2.15570667683579e-05	1.57586553937802e-05	1.18710033470129e-05	9.38303679089442e-06	8.02043595980686e-06	7.38616623494506e-06	7.30310982376695e-06	7.11838397460162e-06	6.30923444663652e-06	5.75983880056705e-06	6.03908656236152e-06	6.01234996259984e-06	5.1275681020481e-06	4.07898373337077e-06	3.30305059533916e-06	3.0347657937279e-06	3.13421256543153e-06	3.14199499294503e-06	2.89479963556106e-06	2.57597837750509e-06	2.65967651981983e-06	3.13022789768605e-06	3.51459119280669e-06	3.50668314222845e-06	3.09922640509845e-06	2.4603647114173e-06	1.99728421371249e-06	2.20773587890113e-06	2.89161276611018e-06	3.52422312823614e-06	3.81504120276256e-06	3.48984052595511e-06	2.71149236566748e-06	2.13795585080778e-06	1.99130651638497e-06	1.95158652082197e-06	1.91412432500598e-06	1.89817017086841e-06	2.12603203239535e-06	2.7232986151129e-06	3.23314223971625e-06	3.28029200631914e-06
3	0.00177870428999989	0.00131181624801577	0.000728858433786151	0.000306151959458573	0.000101138667044373	3.17249026815873e-05	1.43954277261995e-05	1.00489279919963e-05	7.59481769090198e-06	5.58664659849054e-06	4.2654070719019e-06	3.60081069991227e-06	3.3690667253763e-06	3.82223923308402e-06	4.0576635123222e-06	3.28554841839805e-06	2.74041694724704e-06	3.43063537591867e-06	3.76542987396507e-06	3.02849189203414e-06	2.12488409870488e-06	1.50035945771572e-06	1.33723464106398e-06	1.58157621432693e-06	1.70461382699632e-06	1.52183059458717e-06	1.14933114566565e-06	1.2105852649257e-06	1.74499607063794e-06	2.15681723977801e-06	2.17118299696878e-06	1.82317507148998e-06	1.22445882714856e-06	7.21053657182953e-07	9.69611420813533e-07	1.63893099999028e-06	2.23070155605034e-06	2.55392462699301e-06	2.28517890531162e-06	1.51635091467426e-06	9.36595417317954e-07	9.23076399325544e-07	9.4054009615063e-07	8.89587981958662e-07	8.26514023824593e-07	9.92739707791991e-07	1.56642176812978e-06	2.04095913173085e-06	2.04768950389473e-06
4	0.00203565842852336	0.00147609126270747	0.00078612379711773	0.000299301177663125	7.738287118491e-05	1.30389146967959e-05	2.5133141657004e-06	2.6041532549485e-06	2.40474223194637e-06	1.66480858149654e-06	1.1909541587377e-06	9.61035583993445e-07	7.44704507720833e-07	1.5268859371258e-06	1.95468018539723e-06	1.25449084547854e-06	5.22222351433728e-07	1.54881753033851e-06	2.01776388495246e-06	1.43523173477308e-06	7.7883159170655e-07	4.0083488238148e-07	2.71367087830041e-07	5.59595935403013e-07	7.14424649614122e-07	6.32148775840891e-07	2.9149501640186e-07	2.94717414628546e-07	7.74954070260153e-07	1.07770741623376e-06	1.07970844283802e-06	8.71176923907111e-07	4.84964333139449e-07	7.46964527455643e-08	3.17908652678714e-07	7.40250465908136e-07	1.135375073712e-06	1.43251853539062e-06	1.28989614284922e-06	7.1922041913477e-07	1.59883053994172e-07	2.93062125968583e-07	3.19476931226624e-07	2.55671113463502e-07	1.86812342057621e-07	2.78565779315558e-07	7.29338742508439e-07	1.06968597219017e-06	1.03518398395029e-06
5	0.00218577757387251	0.00158263046018308	0.000839327066801336	0.000315317489055174	7.7552118771774e-05	9.96313658810397e-06	2.6863546233388e-07	5.43636339872951e-07	6.29801397818992e-07	2.87635854373585e-07	1.89967622757877e-07	2.51248389979744e-07	2.53099658290467e-07	8.364509686379e-07	1.08324992976009e-06	6.84487481253806e-07	4.205221983509e-07	9.37928986245444e-07	1.15464358043847e-06	6.62153538086509e-07	2.29273251311826e-07	7.38017161475164e-08	7.61840226285922e-08	2.11118485327224e-07	2.77638521111808e-07	2.7157904384143e-07	1.67951597613489e-07	1.76678450428584e-07	3.7887634189875e-07	4.95862304228511e-07	4.59619843650547e-07	3.87783352623421e-07	2.32906217361158e-07	9.46132582371238e-08	1.45053548247604e-07	2.9399568395093e-07	4.97655836537284e-07	7.47863944582268e-07	7.19692109796708e-07	4.26182341357011e-07	1.97503143759574e-07	1.74635204399018e-07	1.15000108941556e-07	2.44496884349842e-08	2.57307855699795e-08	8.86045411232051e-08	3.65368322244306e-07	5.37422674664193e-07	4.49384072062497e-07
6	0.00226750572943894	0.00166712328222291	0.00091591683035352	0.000369310378691205	0.000105865159100764	2.07161171304376e-05	2.95922411742377e-06	7.09660280869711e-07	3.41941135132264e-07	1.48524896383716e-07	1.03873422737725e-07	1.96511713284906e-07	4.59782886392709e-07	7.84947241256201e-07	8.18782111342128e-07	5.15173485943818e-07	4.8718083139176e-07	8.60382416237433e-07	8.80229038368561e-07	4.22522715541016e-07	1.30791038342269e-07	8.7490710183632e-08	1.44530290100028e-07	1.64405137382305e-07	1.20731116408222e-07	1.20663198084329e-07	9.74015611609879e-08	1.4475065863439e-07	2.3624977528825e-07	2.39923630840203e-07	1.66575435636542e-07	1.78486538505593e-07	1.55395887851285e-07	6.5434725371202e-08	6.8276032146931e-08	9.96928838771874e-08	2.27788740601703e-07	4.32471687688054e-07	4.36042073921836e-07	2.66376734648199e-07	2.18969839307191e-07	2.02167539479311e-07	1.34106832696556e-07	5.48966375306461e-08	2.33446687031081e-08	1.13180282725067e-07	2.79056181394425e-07	3.30949461152647e-07	2.09956877826435e-07
7	0.00232409663065074	0.0017541082369932	0.0010199473288554	0.000454836433605117	0.000154875221123047	4.05326634574897e-05	8.54588809431623e-06	1.65794346652803e-06	3.92890149965852e-07	1.67869311385688e-07	7.25785882403573e-08	1.70893977548845e-07	5.15602628404535e-07	7.92951416927475e-07	7.28713296934913e-07	3.26552256497361e-07	3.13043195965574e-07	8.76962350001722e-07	9.070927742161e-07	4.44164283500832e-07	5.00623389683485e-08	1.66233326100605e-07	2.09980239103281e-07	1.78986449689822e-07	7.19701506082992e-08	2.76357527498532e-08	1.52537474829269e-08	1.15172332464462e-07	1.70479342013364e-07	1.4003549983351e-07	3.2162085319298e-08	8.90395358901678e-08	1.45800811757279e-07	1.40699764170317e-07	9.13976384830196e-08	1.40079270401216e-08	1.69734443580714e-07	3.22309136888314e-07	3.03020061993728e-07	1.0015414603617e-07	1.76130159375412e-07	2.3855594766869e-07	2.0014977958249e-07	1.09813482487662e-07	2.77079152485261e-08	1.80307264297676e-07	3.04175011297424e-07	3.0263655374119e-07	2.25405932101795e-07
8	0.0023811130755393	0.0018503064317688	0.00114176306967111	0.00055966913660731	0.000218016951982855	6.76192264733892e-05	1.67601470721295e-05	3.29852160933065e-06	4.91362326636304e-07	1.10961643263909e-07	8.28685617504366e-08	2.4778979530128e-07	6.09508916953803e-07	8.41889487860242e-07	7.53107776643901e-07	5.3018711143149e-07	6.28505806767726e-07	1.12146896163954e-06	1.18125770532248e-06	7.09228345336225e-07	2.32646927047959e-07	2.29243820048004e-07	2.6853949093847e-07	2.37698907810468e-07	1.33591296144754e-07	2.14068539883076e-08	7.91005436506398e-08	1.3635422120083e-07	1.43329191692518e-07	1.16170920475014e-07	6.5777478596485e-08	8.26755955882642e-08	1.46599007918706e-07	1.7393905486407e-07	1.23156653531539e-07	9.0915310938299e-08	1.8856208037172e-07	3.07458182440858e-07	2.93901893055119e-07	1.36225064975862e-07	2.17720427805067e-07	2.88109230003221e-07	2.76104141557683e-07	2.19349264000022e-07	1.8638148106721e-07	3.08265257665035e-07	3.90306646416855e-07	3.40587044774091e-07	2.65021628926706e-07
9	0.00244701900545744	0.00195390223741603	0.00127234777722217	0.000676605988942817	0.00029395194924498	0.000104151502878733	2.98552239037988e-05	6.70499101329068e-06	1.02024870346942e-06	4.25635846133728e-08	9.8706699222503e-08	4.01741783886168e-07	7.87830936101648e-07	9.42963378534351e-07	8.14197860497704e-07	8.95128389678265e-07	1.30003935081628e-06	1.78003348707965e-06	1.82426705110194e-06	1.31050160952184e-06	7.15284785708381e-07	4.20391306001661e-07	3.22163652217821e-07	3.12823255607645e-07	2.25252299955263e-07	4.26683521236805e-08	1.20331404230918e-07	1.63015512687472e-07	1.19181051141329e-07	9.62702744385533e-08	8.11483593973829e-08	9.38995859421656e-08	1.67715285308607e-07	2.20813243320496e-07	1.99837535595464e-07	1.68255603370758e-07	2.16648908295935e-07	3.57763119259069e-07	4.25019193422102e-07	3.91363305007299e-07	3.87535442627557e-07	3.53949263856842e-07	3.49243043142843e-07	4.1230107540038e-07	4.76892911529098e-07	5.54854577380005e-07	5.34234587472462e-07	3.73297291386441e-07	2.3620549275827e-07
10	0.00252226198104487	0.0020622398587902	0.00140733391496051	0.000802993699697676	0.000383469713485733	0.000153217359355872	5.10558254753186e-05	1.39996113295111e-05	2.98533874456303e-06	3.97905862500168e-07	2.15910600601063e-07	6.33489287541275e-07	1.07820577391655e-06	1.06010749272503e-06	5.86973366701013e-07	1.20668679428174e-06	2.31524689143645e-06	3.08523243519568e-06	3.12305931485367e-06	2.42825432009932e-06	1.4728124858231e-06	6.89049016988864e-07	2.69675620352958e-07	3.85367895562986e-07	3.68422954665134e-07	1.76568294811992e-07	2.01996439754527e-07	2.28938922117596e-07	1.18619718847452e-07	2.86719590015062e-08	2.05824679920685e-08	1.05667117051216e-07	2.40278056089632e-07	3.22111178035356e-07	2.9317620712657e-07	1.66780528677948e-07	2.05272623886396e-07	4.95573856632156e-07	7.08782368626318e-07	7.55870068717393e-07	6.4190111411099e-07	3.72671515335861e-07	3.25309848209212e-07	6.56290040069189e-07	8.94900080572751e-07	9.45463889577855e-07	7.55426328837949e-07	3.97044167289638e-07	1.21594626145765e-07
11	0.00260542535544858	0.00217366854389143	0.00154471926882384	0.000937060979915488	0.000486287533968823	0.0002165240319461	8.32568474205825e-05	2.80758131928531e-05	8.6323128068487e-06	2.76802001072281e-06	1.45125895204407e-06	1.56903257862683e-06	1.82977993727355e-06	1.46625693766921e-06	6.24624839068225e-07	2.32312824908838e-06	4.3923937719834e-06	5.67793214921859e-06	5.70909485492489e-06	4.60033382335469e-06	2.94036062082817e-06	1.34894131835359e-06	3.05474804310722e-07	6.17581730578314e-07	7.08783453929864e-07	5.24422238633954e-07	4.69090153748093e-07	4.52499267350789e-07	2.96863818692859e-07	1.24237094219725e-07	1.17885783807679e-07	2.75031757916002e-07	4.57259941718785e-07	5.50710810531864e-07	4.73024293842397e-07	2.29224386312462e-07	3.79153104977581e-07	8.88879954348293e-07	1.2894786925609e-06	1.40224757922337e-06	1.14721715254972e-06	5.64553046333948e-07	4.34386527531979e-07	1.13234426174324e-06	1.58163817011785e-06	1.59157445633279e-06	1.16791292434967e-06	5.50550572695179e-07	1.32530928369117e-07
12	0.0026951924696356	0.00228695918585832	0.00168250980652187	0.00107559695965259	0.000599013404592822	0.000291828462268364	0.000125730681820803	4.9258883671987e-05	1.85853474062081e-05	7.68755360762338e-06	4.56142675862412e-06	4.09091117209375e-06	4.13882346143379e-06	3.95574888117902e-06	4.3792066499849e-06	6.63925167092144e-06	9.48086221188664e-06	1.12419315377986e-05	1.11266700668918e-05	9.29947378996118e-06	6.59004456969115e-06	4.00520804836838e-06	2.40297591532124e-06	1.96080145951753e-06	1.76880156921459e-06	1.45138784781016e-06	1.23248082270895e-06	1.0627775462761e-06	7.40917867216686e-07	3.04887036371276e-07	2.41694163346226e-07	6.45230271128417e-07	9.67540355754663e-07	1.12266999462917e-06	1.09594556669009e-06	1.0617438969165e-06	1.39409899094197e-06	2.05738721437234e-06	2.65873809634686e-06	2.88256623049533e-06	2.62362965960575e-06	2.13440604179295e-06	2.09744172644626e-06	2.65570251135605e-06	3.07938223473122e-06	2.89889886120399e-06	2.10581868319573e-06	1.07816722920104e-06	3.52973102408079e-07
13	0.00279075589492154	0.00240117433985539	0.00181861773611095	0.00121454602129664	0.00071615056658995	0.000373306706552388	0.000173099564682557	7.33719117677253e-05	3.0227170184922e-05	1.27367057054268e-05	7.11637071933845e-06	7.98795822598747e-06	9.931980372534e-06	1.17582759343921e-05	1.42533208355251e-05	1.78868161143435e-05	2.15671645905536e-05	2.35835484749752e-05	2.29744807931164e-05	1.99861466266118e-05	1.57382706933754e-05	1.15657949885425e-05	8.41569440138014e-06	6.43427651971048e-06	5.123482431196e-06	4.10913142387006e-06	3.339127017179e-06	2.65672927694463e-06	1.8111929061889e-06	7.79510481404534e-07	4.74854471468502e-07	1.39350040875733e-06	2.1151491254423e-06	2.58478481853299e-06	2.91523066930517e-06	3.34582462487712e-06	4.09505958463803e-06	5.10497431209628e-06	6.04723489877544e-06	6.58458475264143e-06	6.62769334993677e-06	6.44948674072734e-06	6.46653319069359e-06	6.69875106998374e-06	6.66158706629668e-06	5.88739992973079e-06	4.32193324386398e-06	2.33609898587736e-06	4.41234156974432e-07
14	0.00289258911366985	0.00251705940326936	0.00195337192398146	0.00135311191182187	0.000835811676180825	0.000457960367411853	0.000220301540900887	9.32256358425358e-05	3.84395178098889e-05	1.75688665577829e-05	4.64642372606661e-06	9.0832019162345e-06	1.94677329466535e-05	2.82825756839213e-05	3.60868674426661e-05	4.30721521019452e-05	4.83262332722325e-05	5.04590438704056e-05	4.87647877705183e-05	4.37761155611236e-05	3.69334205210664e-05	2.98277652363504e-05	2.3566548388209e-05	1.85392967521714e-05	1.46182245750933e-05	1.15498654569754e-05	9.1018097379658e-06	6.96537872416118e-06	4.86434741514355e-06	2.9359462628142e-06	2.30508213796253e-06	3.44661042434475e-06	4.8530242716999e-06	6.08686527866426e-06	7.28064156720808e-06	8.67205600015066e-06	1.03850826508663e-05	1.2302408384982e-05	1.40965771077811e-05	1.54264030498248e-05	1.6157691959089e-05	1.6415896181489e-05	1.63841490625574e-05	1.60154026956649e-05	1.49842182865618e-05	1.2953631503713e-05	9.91142464049944e-06	6.40024409992563e-06	4.14996282254274e-06
15	0.00300374017332245	0.00263912176034724	0.00209276362699731	0.001498841629398	0.000967737656613273	0.000557756772294815	0.000278324260326984	0.000110558967269818	2.9470424911136e-05	2.05790016103532e-05	1.89629132947756e-05	1.89076981688747e-05	3.665897809129e-05	5.84724593168253e-05	7.80846098275817e-05	9.33124787143833e-05	0.000102794067902144	0.00010570204843179	0.0001022189870697	9.37219067872056e-05	8.23064836912233e-05	7.00015158189087e-05	5.82203206249658e-05	4.76703563860049e-05	3.85637889077931e-05	3.08530202363322e-05	2.43379134103987e-05	1.87356875115851e-05	1.39123554323359e-05	1.02616303505313e-05	8.76741079640297e-06	9.62388884432859e-06	1.15939382050119e-05	1.39062371930766e-05	1.65873918194516e-05	1.98533401966204e-05	2.37013184919263e-05	2.78101201964034e-05	3.16576618629323e-05	3.47374433496491e-05	3.67478587906092e-05	3.76334186863543e-05	3.74529754607148e-05	3.61953389998149e-05	3.37213815167716e-05	2.99320738388427e-05	2.51441173524232e-05	2.06338409671082e-05	1.90158238377997e-05
16	0.0031301050229179	0.00277551832789345	0.00224774845838088	0.00166663268824047	0.00113364804427722	0.000705744659327465	0.00039571291800728	0.000190359207279813	7.307981054332e-05	4.7062303959365e-05	6.17837540386178e-05	7.40485073109094e-05	9.49134558045171e-05	0.000126700733244564	0.000160686216663525	0.000188675047901946	0.000205941390269998	0.000210964135205609	0.000204864201005042	0.000190556924654036	0.000171559714758782	0.000150854359880867	0.000130323780488683	0.000110878145962422	9.28987702348694e-05	7.65738635824264e-05	6.20207030131423e-05	4.93601635289943e-05	3.888874832641e-05	3.12255009750662e-05	2.70031054760767e-05	2.60077825343388e-05	2.71751286717562e-05	2.98640523844207e-05	3.43086868007132e-05	4.08204744344239e-05	4.90313047754701e-05	5.79178922230062e-05	6.6243128960854e-05	7.29623364815847e-05	7.746766011425e-05	7.96373744734534e-05	7.96915601399504e-05	7.79493923496658e-05	7.46814535992791e-05	7.02532534628052e-05	6.55942621544564e-05	6.26851761379716e-05	6.42033855529423e-05
17	0.00327730577401794	0.00293211756180119	0.00242385967319562	0.00186172912339352	0.00134116041269198	0.000918896706615158	0.000609638553310095	0.000401171898342074	0.000275537592348375	0.000218243243914881	0.000208836476764362	0.000224114016564457	0.000253429531434301	0.000293014123706072	0.000336036390935687	0.000372729348662992	0.000394944219423381	0.000399088867109177	0.00038647252967846	0.000361799611677248	0.000330769954629919	0.000297890484120456	0.000265483092970281	0.000234114532292526	0.00020370740687284	0.000174382434060194	0.000146701586808723	0.000121554153573539	9.99610776738885e-05	8.28033704880524e-05	7.03834811159881e-05	6.2160127676674e-05	5.74351115898236e-05	5.6776637757199e-05	6.21128795909876e-05	7.42677175585176e-05	9.13577308801599e-05	0.000110141860725073	0.000127581685733875	0.000141546185902119	0.000151088560336916	0.000156434520878203	0.000158649944765981	0.000159086744188838	0.000158932646634899	0.00015922872924838	0.000161346875865833	0.000167363860580762	0.000179633243417097
18	0.00344395653874485	0.00310170428449091	0.0026041657019838	0.00205250872900783	0.00153969976573373	0.00112760574780112	0.000838537386524775	0.000660635526292128	0.000564792884471225	0.0005242564499603	0.000521850757313877	0.000545885898110921	0.000586573815982267	0.000634770707251123	0.000680720899359246	0.00071414500283526	0.000726685452524799	0.000714950246197853	0.000681823408204749	0.000635063880593232	0.00058378217085602	0.000534562204407331	0.000489445060037636	0.000446865557786283	0.000404300797947673	0.000360384189585217	0.000315479732207404	0.000271151571575977	0.000229270463906087	0.000191185635992768	0.000157222507189875	0.000126945912921314	0.000100893785129006	8.43323354946179e-05	8.81917846284869e-05	0.000114403180985068	0.000152133168582067	0.000191530382769464	0.000226436387808954	0.000253508584349023	0.000272029389670168	0.0002837234600221	0.000292028991314716	0.000300814076582041	0.000313128462706789	0.000330815327340849	0.000355123165637715	0.000387483762943924	0.000429599305692913
19	0.00361835709825545	0.00326205487012523	0.00275091994422992	0.00217766647395701	0.00163208469176803	0.00118448334224972	0.000881806386938241	0.000742717809416095	0.00073778251560612	0.000805704497711375	0.000901531936050379	0.00100381686419378	0.00110089839373375	0.00118275768714142	0.00123918055986025	0.00126116389240124	0.00124378210687771	0.00118903341080072	0.0011070016519209	0.00101396637937704	0.000927112098889787	0.000857479063805755	0.000805484005897678	0.000762979663995026	0.000719879457401007	0.000669454192084944	0.000609651391998688	0.000541762433990314	0.000468389096779137	0.000391782017147947	0.000312960796178344	0.000231797608451917	0.00014838131575126	6.96974035177502e-05	6.81365623853052e-05	0.000149612010584883	0.000236202358360861	0.000313957713436445	0.000376703350257214	0.000421700514387896	0.000450293280867745	0.000468187678078059	0.000484388326153947	0.0005085100782514	0.000547523342118351	0.000604299364843555	0.000678959778920702	0.000771156032395608	0.000881171422332417
20	0.00379029449684457	0.00339978042702933	0.00285082671858224	0.00222782841229511	0.00161094824780605	0.00105945519934617	0.000618936156784528	0.000402537515614919	0.00055058690494536	0.000845379736775476	0.00115234717753753	0.0014354494110973	0.00167423324862393	0.00185147058256527	0.00195330916121635	0.00197194395622293	0.00190885802546057	0.0017774538619157	0.00160383564858972	0.00142424172190269	0.00127685154124148	0.00118661137780209	0.00115123062297443	0.00114515433686178	0.00113888565234939	0.00111280737238499	0.001059018423041	0.000977598687683996	0.000872467822071009	0.000748572777936047	0.000610681462299542	0.000463860923854972	0.000316783318244479	0.000196375139827628	0.000185968368712354	0.000290886338803838	0.000417193310401514	0.000528225450454354	0.000610650317702798	0.000660248110000871	0.000681000529054256	0.000685745487533682	0.000695099806976644	0.00073183455020806	0.000811251670979429	0.000936192650953092	0.00110207129343731	0.00130421929608027	0.00154055247844735
21	0.00397351568168982	0.00353881566250423	0.00295047862609949	0.00229684895758608	0.00166342300496618	0.00110873091798767	0.000654781495746787	0.000353220640704331	0.00047819107174456	0.00088583107021546	0.00135696243788653	0.00182305535739457	0.00223242879953182	0.00254009771150911	0.00271247972345348	0.0027323050321211	0.00260220708610194	0.00234675840871418	0.00201324952971254	0.00167183695172416	0.00141120025018518	0.00130709699170501	0.00135628346102393	0.00147804764324964	0.00159407307107633	0.00166285301742917	0.00167094886344535	0.00162009395050471	0.00151911339714249	0.00137996746579607	0.00121678774745154	0.00104721895011387	0.000895216180383695	0.00079167553081649	0.000762551067080443	0.000804081245298327	0.000880938562539659	0.00095272033848372	0.000990966569150199	0.000982377136071349	0.000929606995333716	0.00085396165432022	0.000798894887919602	0.000821352841855706	0.000954135797673429	0.00118517263794512	0.00148978121026878	0.001855507530082	0.00228115241988952
22	0.00421927982302775	0.00372814602564847	0.00308223867246715	0.00238063320475842	0.00173518954457506	0.00125154174100554	0.000999434049279279	0.000976328857874711	0.00114424662438593	0.00148322026024393	0.0019536518066567	0.00248039139469311	0.00297447985844172	0.00335273612626871	0.00355020499675593	0.00352829667337804	0.00327929531195655	0.00282728624272965	0.0022268662285987	0.00156649994016423	0.00100796907400406	0.000882467357500442	0.00122934950506096	0.00166737458837113	0.00203370496328693	0.00229025772369008	0.00243668986167828	0.00248687793412548	0.00246002605506889	0.00237678498430592	0.00225807083568295	0.00212504961151619	0.0019984835211362	0.00189566138494359	0.00182466178010391	0.00177912139009423	0.00173850290501845	0.00167495432387671	0.00156260533752605	0.0013852187467538	0.00114167193630823	0.000853180900058231	0.000590503599488889	0.000544994493132478	0.000808586609320188	0.00121286658606321	0.00168472017269306	0.00222783141144774	0.00286647942868921
23	0.0046787376732772	0.00412293522613344	0.0033662798631329	0.00248361293778422	0.00155853099276491	0.000676566430215341	0.000330898196346305	0.00101941381484336	0.00172616958635756	0.00241523085267695	0.00308890618332958	0.00372038867344423	0.00425439811356129	0.004622538579313	0.00476204922940097	0.00463166408073643	0.00422178120793569	0.0035580803283764	0.00269945257190522	0.00173570307932119	0.000829731806892318	0.000704651398771581	0.00142168883847987	0.0021261445374832	0.00269051056772747	0.00310246895355394	0.00337711314193119	0.00354008576473482	0.00361868555786987	0.00363670147786673	0.00361239810199678	0.0035585801378218	0.00348318393385003	0.00338921058792548	0.0032738964024506	0.0031281279213042	0.00293747180490444	0.00268551238968173	0.00235898881700566	0.00195337531123211	0.00147759482366718	0.000958412993977224	0.000462815837999066	0.000360925214124297	0.00077045602931528	0.00122699664569246	0.00171377008925966	0.00230840882966137	0.00309510877117109
24	0.00579035981266497	0.00533267495177068	0.00467345584524912	0.00390027946633032	0.00315258777175782	0.0026457390401715	0.00261526298595337	0.00307059040560416	0.00379565570163123	0.00460340089942737	0.00538427039262328	0.00606420882244495	0.00658045244596158	0.00687733593768462	0.00691273770447344	0.0066685468007203	0.00616079407209973	0.0054472394403317	0.00463252529399882	0.00387091530378193	0.00335094447880082	0.0032079849336837	0.00339469892478732	0.00373128819918776	0.00406736229569534	0.0043335800948875	0.00451929016093589	0.00464327733093191	0.00473184564160355	0.00480473457202624	0.00486878352464518	0.0049182228413952	0.00493873380030398	0.00491211980950731	0.00481987206102404	0.00464565614913075	0.00437763444231547	0.00401148494818834	0.00355443841183751	0.00303007698138822	0.00248311414487122	0.00198167564543376	0.00160634988146435	0.00140165415612099	0.00131981691137565	0.00129145603612795	0.00139951541047725	0.00189584767826156	0.002893202923815
25	0.00813107789024282	0.00811007431627236	0.00795731014982426	0.00775099658904055	0.00758731321582046	0.00755897315959965	0.00772634390198392	0.00809618403557699	0.00862337047516782	0.0092314865201889	0.00983483987389312	0.0103522800391382	0.0107144912723823	0.0108693060783945	0.0107873774961578	0.0104679163311488	0.00994256764761598	0.00927476166741131	0.00855168117653035	0.00786659250719731	0.00729267155514701	0.00685800939837373	0.00653929549133011	0.00628279518507717	0.0060384907167567	0.00578533454061507	0.00553814095879592	0.00533825479700562	0.0052328628592453	0.00525019425351953	0.00538331870019877	0.00559262195939742	0.00582206845067884	0.00601572343678127	0.00612737956775578	0.00612436696094259	0.00598878342903722	0.00571805137814415	0.00532499800752688	0.00483636775530758	0.00428777972860776	0.00371303733395939	0.00312796342448113	0.002515348880458	0.00182578347327104	0.00102727058610677	0.000678914232691088	0.00185331945569549	0.00355044929750655
26	0.0117084515283715	0.0123035773471872	0.01279934548279	0.0132301081356604	0.0136353987715145	0.0140509506452429	0.0145002678577749	0.0149889427208281	0.0155029994539519	0.0160111494217888	0.0164698531687261	0.0168299305644642	0.0170437962619114	0.0170726303218594	0.0168926682457751	0.0164994768373954	0.0159089249519349	0.0151538832035596	0.0142766715946064	0.0133188429115677	0.0123115277843533	0.0112702468650273	0.0101968234730697	0.00908806022433202	0.00794817707908262	0.0068018642082272	0.00570738645027427	0.00477098570790826	0.00415154232322974	0.00400022475275259	0.00431695362506177	0.00493283334359141	0.00565858240107221	0.00636355181165291	0.00696935697030351	0.00743078135978429	0.00772432800905424	0.00784281187356432	0.00779262987758242	0.00759166648603692	0.00726718557329905	0.00685466566128131	0.00640047917645804	0.00597262672397445	0.00568018482805638	0.00568356115920013	0.00614984319223982	0.00715338271549491	0.00863565748511345
27	0.0157826530710475	0.0169292956448893	0.0179798428909539	0.0189420663701893	0.0198295067014769	0.020657488891317	0.0214387910019715	0.022179591722541	0.0228763041613594	0.0235138522389193	0.0240658292100257	0.0244967356800934	0.0247661078708591	0.0248338879026119	0.0246660064405998	0.0242390042885189	0.02354270939917	0.0225804952268048	0.0213673398108732	0.0199265495463644	0.0182863472315799	0.0164773806028435	0.0145316234392044	0.012482390890134	0.0103646572294738	0.00821481399892188	0.00606942712897893	0.00396317742548832	0.00192665940685693	1.74053086027568e-05	0.00184349898986755	0.00354443684679999	0.0051079768290311	0.00652607667786153	0.00779181253227662	0.00889947560724623	0.0098457286122142	0.0106315556911382	0.0112646116136038	0.0117615899713935	0.0121502986054684	0.0124711000178867	0.0127770704448155	0.0131316275732757	0.0136019376556442	0.0142472414782718	0.0151041029806796	0.0161739094240224	0.0174181446103073
28	0.0191930765705721	0.0206275415439181	0.0219581048893842	0.0231891207304778	0.0243345986560165	0.0254149729676276	0.0264521840834702	0.0274635711974131	0.0284555842936427	0.0294187103900511	0.0303249985754443	0.0311290385320352	0.0317723682825333	0.0321904309353985	0.0323206906443593	0.032110457260926	0.0315232594093402	0.0305430714425292	0.0291761828023308	0.0274508906772513	0.0254154441360322	0.0231347718976481	0.0206865457321033	0.0181571721534204	0.0156384896345882	0.013226370259804	0.0110229917295401	0.00914424341055119	0.00772801547043073	0.00691873017365831	0.00679027856662956	0.00726337728029376	0.00815479773167434	0.00929329575324989	0.0105646250603674	0.0119001489981395	0.0132577185288188	0.0146097427971121	0.0159376691394669	0.0172299396231086	0.0184812677755647	0.0196918879792587	0.0208659846312396	0.0220089597076842	0.0231236613879559	0.0242061663454404	0.0252420602307554	0.0262042298188912	0.0270528894257952
29	0.020737203337087	0.0220534746089541	0.0232472546323858	0.02433874146988	0.0253649964538838	0.0263760674004852	0.0274271146836775	0.0285669036685029	0.0298247297625606	0.0311993265242929	0.0326533638115914	0.0341153681123937	0.035488327958501	0.0366624382498241	0.0375290617218911	0.0379936096512882	0.0379859197450188	0.0374674098545327	0.036434748163999	0.0349200898432374	0.0329881680283363	0.0307307290447998	0.0282589712925592	0.0256947735186316	0.023161565174236	0.0207756794664215	0.018638920767182	0.0168328767858968	0.0154152751288926	0.0144185491907027	0.0138507940513772	0.0136992072615144	0.0139355166492253	0.0145220029504272	0.0154164586426577	0.0165751719250211	0.0179540545782069	0.0195085861494131	0.0211932816442065	0.0229611953292361	0.0247637420488922	0.0265509195964395	0.0282718836983428	0.0298757765320599	0.0313127258982601	0.0325349726626648	0.0334981006482033	0.0341623096742876	0.0344936027256156
30	0.0196609549152996	0.02041907513114	0.0210128697441587	0.0214882208406092	0.0219228633155184	0.0224244313380811	0.0231184170753951	0.0241235710391874	0.0255195041306741	0.0273196242970826	0.0294624270961782	0.0318232135111103	0.0342375369939278	0.0365262113653287	0.0385164480832824	0.040057974539656	0.041034619982036	0.0413718936976482	0.0410407687532263	0.0400577537610735	0.0384814469921765	0.0364060283664836	0.0339524469028246	0.0312583164275047	0.028467672029488	0.0257217016686416	0.0231512842329338	0.020871577762135	0.0189780559411813	0.0175426923860382	0.0166094101774642	0.0161902099513114	0.0162658853547666	0.0167938599686265	0.0177201696088423	0.0189892452729272	0.0205476588614301	0.0223425499367784	0.0243177217335768	0.0264101409540108	0.0285483792425802	0.0306534418961341	0.0326417299203034	0.0344295270282356	0.0359382687792991	0.0370998281461714	0.0378610756426263	0.0381870256777817	0.0380619869416815
31	0.0162688939522686	0.0161840029328911	0.0158403174071587	0.0152883704189616	0.014640837785608	0.0140993764509632	0.01396137206064	0.0145537483104695	0.0160801742503117	0.0185122753946368	0.0216392746386215	0.0251821417285955	0.0288624915769589	0.0324252602739888	0.0356448620327334	0.0383294731573117	0.0403263627102767	0.0415273192640196	0.0418726629647266	0.041352716907828	0.0400061921047981	0.0379155120791233	0.0351996056159332	0.0320051079180545	0.0284972348275859	0.0248518645818868	0.0212506174299941	0.0178808342814084	0.0149411942440493	0.0126467381118367	0.0112064683826225	0.010735319075375	0.0111560546332357	0.0122472506989942	0.0137933005338375	0.0156584663745564	0.0177719497816606	0.0200898975162653	0.022566600694591	0.0251399049624271	0.0277278929122227	0.0302328454394994	0.0325491854296544	0.0345730948413989	0.0362122722806068	0.0373947444758304	0.0380758380871122	0.038242489154936	0.0379141374882799
32	0.0124230135425014	0.011737275907923	0.0106815385813592	0.00921306398732928	0.00730213791046831	0.00496651656116472	0.00251809744305238	0.00275556799746408	0.0062057846312731	0.0104117787550758	0.0149578234913774	0.019646973791584	0.0242916566546992	0.0286979409951796	0.032672019873958	0.0360315706523896	0.0386179349277051	0.0403072278988338	0.0410191320466511	0.0407225322357149	0.0394375279401862	0.0372337332889739	0.0342251203924125	0.0305619410580399	0.0264204470346378	0.0219912012631635	0.0174667279331034	0.0130290979490126	0.00883782075809312	0.00501822309546575	0.00165162764084734	0.00125572741090618	0.00371871278167345	0.00586711254078927	0.00786594099944775	0.0099040859733485	0.012140625694884	0.0146606620248025	0.0174606324645367	0.0204621085205887	0.0235378247121896	0.0265369306197945	0.0293051978500093	0.0317006286529807	0.0336057900018709	0.0349376829184795	0.0356553255630509	0.0357647854954511	0.0353210996753951
33	0.0105489918778399	0.0103593110112246	0.0100604002960188	0.00967682796357567	0.00929744770846627	0.00911939579274644	0.00945415179037952	0.010610393643909	0.0127048998475999	0.0156303398359863	0.0191717155909051	0.0230924413035006	0.0271588764834797	0.0311438175876351	0.0348297838622958	0.0380158131886922	0.0405265538832018	0.0422218113901983	0.0430050075275571	0.0428294278192456	0.0417015375105461	0.0396810269617756	0.0368775946205483	0.0334447721274807	0.0295713095893613	0.0254707096430609	0.0213692862710692	0.0174922856543356	0.0140454791716726	0.0111860623425352	0.00897726320510779	0.00734535848645195	0.00610805633446692	0.00513688485410841	0.00462069508388795	0.00513859716297772	0.00695759731697798	0.00973556519593552	0.0130840759568992	0.0167184593061671	0.0204066626881824	0.0239412336747063	0.0271341223627532	0.02982037645715	0.031864729232706	0.0331687380240196	0.0336775364459782	0.0333859423853216	0.0323441906722465
34	0.00956842592313282	0.0105333422410847	0.0117139012853692	0.0131006560146922	0.0147011401989613	0.0165426850815333	0.0186654324218839	0.0211079952696639	0.0238905091903107	0.0270005895177437	0.0303860353789462	0.0339551082382125	0.0375828841890994	0.0411214156660507	0.0444117401995049	0.0472963357467133	0.0496310311521988	0.0512955972905098	0.0522023649644001	0.0523023248669426	0.0515883023610612	0.0500949699665513	0.047895650907015	0.045096063628769	0.0418253562163752	0.0382250001746794	0.0344364079138852	0.0305885960032563	0.0267879398542684	0.0231131311501646	0.0196199454383234	0.0163628483099829	0.013445327323241	0.0111151349841362	0.00986605682335943	0.010241134226955	0.0122186786297538	0.0152522521449279	0.0188223278922407	0.0225761099152898	0.0262603349945553	0.0296691878841931	0.0326233109835311	0.0349645569377742	0.0365572438220774	0.0372916738370499	0.0370879744207755	0.0358993335783709	0.0337142123951451
35	0.00790355069977664	0.0106453759754412	0.0136945811524315	0.0170165463735898	0.0205882740392143	0.0243907038552239	0.0284037754162364	0.0326020734502384	0.0369507978153568	0.0414024652285199	0.0458949134999116	0.0503510716407669	0.0546807066332168	0.0587840609779371	0.0625570306831591	0.0658973452432664	0.0687111138972907	0.0709190910379597	0.072462073970121	0.0733049619174895	0.0734391604180385	0.0728831951633197	0.0716815895104672	0.0699022456037752	0.067632734176654	0.0649760233453349	0.0620462365643967	0.0589649888532217	0.0558586600144394	0.0528565675513977	0.050089366572246	0.0476862069581339	0.0457685788077735	0.0444391532797986	0.0437661389263588	0.0437674063004042	0.0444012027274552	0.0455683889496487	0.0471253195895603	0.0489016694837335	0.0507172482818616	0.0523948087198665	0.0537687858342071	0.0546912575678084	0.055036506563494	0.0547051828331101	0.0536287301191459	0.0517746522534275	0.0491534558020002
36	0.0172471586987019	0.0211508564680217	0.0255293263531067	0.0303313403592259	0.0355056162894117	0.0409978317015791	0.0467487697528062	0.0526932747999493	0.0587598493642469	0.0648708455112527	0.0709432629828886	0.0768901727622212	0.0826227532351202	0.0880528722249884	0.0930960868074861	0.097674877261564	0.101721892297197	0.105182966586837	0.108019681190459	0.110211271213351	0.111755738032679	0.112670088236198	0.112989689246956	0.112766793569061	0.112068331961371	0.110973105347283	0.109568514247265	0.107946955914209	0.106202001088326	0.104424446546142	0.102698340191604	0.101097102732498	0.0996799243430077	0.0984886809189589	0.097545662335686	0.0968523996940095	0.0963897990319387	0.0961196449931901	0.0959873708748758	0.095925856129893	0.0958599494739999	0.0957114334660845	0.0954042218506843	0.0948696762233695	0.0940520087246526	0.0929137792003933	0.0914414845663483	0.0896511599918091	0.0875937369130607
37	0.0421216260441615	0.0475179233143912	0.0534225969560929	0.0597985087881664	0.0665957181328945	0.0737527426122831	0.0811979333148102	0.0888510109336313	0.0966248001965127	0.104427180058785	0.112163243374052	0.119737635319347	0.127057016534435	0.13403257621729	0.140582503836915	0.146634317236391	0.152126941043442	0.157012433334124	0.16125727055748	0.16484312017304	0.167767055855989	0.17004119944576	0.17169180463718	0.17275782723864	0.173289053350768	0.173343878194344	0.172986843279074	0.172286047556308	0.171310549169047	0.170127868962834	0.168801696015216	0.167389880322836	0.165942779883123	0.164502010268497	0.163099626004663	0.161757746140584	0.160488622561474	0.159295139515205	0.158171726327221	0.157105661179173	0.156078739917347	0.15506927715899	0.15405439416762	0.153012526004224	0.151926047135742	0.150783869370379	0.149583810503305	0.148334471868785	0.147056308929146
38	0.080538576372065	0.0884169910483672	0.0967287259197902	0.105427792334844	0.114456173267505	0.123744621852023	0.133213876948066	0.142776259795423	0.152337603674657	0.161799457142131	0.171061491158112	0.180024031801126	0.188590633890493	0.196670607345749	0.204181408017549	0.21105080837031	0.217218770883964	0.222638958197648	0.227279828383641	0.231125280589268	0.234174834669437	0.236443347254047	0.237960284795487	0.238768590412502	0.238923194835621	0.23848923177386	0.237540024213301	0.236154910571804	0.234416978721277	0.232410772458829	0.230220030119659	0.227925509813873	0.225602951225379	0.223321220631806	0.221140683786853	0.219111849840885	0.217274327210049	0.215656127513279	0.214273344718818	0.213130222376595	0.212219602115001	0.211523722411207	0.211015309925539	0.210658878949772	0.210412130499269	0.210227324000288	0.210052484074145	0.209832305393492	0.209508632965752
39	0.130570241677281	0.141298232408807	0.152318822485694	0.163556120373947	0.174924358936456	0.186328966347552	0.197667991369659	0.208833858243765	0.219715412112145	0.230200202850451	0.240176944056103	0.249538075256716	0.258182349590538	0.266017366559054	0.272961970092243	0.278948436061003	0.283924380305021	0.28785432783138	0.290720895534564	0.292525553911422	0.293288947009922	0.29305076340864	0.29186916350852	0.289819779005471	0.286994308393999	0.283498737234649	0.279451213552518	0.274979607484932	0.270218781237198	0.265307592498674	0.260385654628065	0.255589883767516	0.25105088020541	0.246889220988701	0.243211781857431	0.240108252704252	0.237648049814184	0.235877844199	0.234819903908529	0.234471383197709	0.234804590562277	0.235768152355889	0.237288887269769	0.239274143806267	0.241614339505475	0.244185473005031	0.246851442639472	0.249466079407099	0.251874872576303
40	0.18699890987275	0.200079806468188	0.213207385320196	0.226268025646586	0.239140504921895	0.251697692560479	0.263808529551143	0.27534026098708	0.286160877655957	0.296141713168679	0.305160135010096	0.313102261834587	0.319865635670559	0.32536177671002	0.329518550201593	0.33228227967845	0.33361954825634	0.333518639831239	0.331990584372982	0.329069785711578	0.324814225670618	0.31930525436408	0.312646991927687	0.304965380495626	0.296406934837643	0.287137242817514	0.277339258578161	0.267211406559137	0.256965466534976	0.246824132935252	0.237018034903718	0.227781879433233	0.219349276887551	0.21194580190897	0.205780041143799	0.201032877502749	0.197846041718971	0.196311786447336	0.196465949998183	0.198286244007167	0.201696297064039	0.206574363048629	0.212764461037488	0.220087538270217	0.228350921926767	0.237355342499698	0.246899685240156	0.25678412962155	0.266812486807006
41	0.242459512099736	0.2566935442037	0.270633921870652	0.284135273697476	0.297047902596931	0.309220054023312	0.320500393153588	0.330740644436319	0.33979833907649	0.34753960949175	0.353841964881519	0.358596979072657	0.361712820961286	0.363116559309257	0.362756177458194	0.360602239718726	0.356649159765729	0.350916032310715	0.34344700267563	0.334311164846592	0.323601997598859	0.311436371269363	0.297953186359864	0.28331174218499	0.267689983805428	0.251282845709094	0.234301012015832	0.216970560749767	0.199534172378308	0.182254872004905	0.165423608435967	0.149372163657457	0.134492291403541	0.121258891582048	0.110246071457376	0.102107523667544	0.0974782541207601	0.0967875829702408	0.100081834016112	0.107014818308046	0.117022193516958	0.129526639877731	0.144053012659851	0.160251598316618	0.177875889197346	0.196749848070339	0.216739653842287	0.237733639842203	0.259629870329452
42	0.291594603610427	0.305781473908642	0.319335914058163	0.33209968153627	0.343914423500709	0.354624222912789	0.364078261069066	0.372133543777344	0.378657633845747	0.383531329441945	0.386651226377735	0.387932102571884	0.387309064858863	0.384739401881523	0.380204091891904	0.373708920669984	0.365285172171885	0.35498986260116	0.34290549699295	0.329139335747943	0.31382216654077	0.297106584481195	0.279164790430267	0.260185924620384	0.240372961933338	0.219939210282901	0.199104483074	0.178091079387597	0.157119843781766	0.136406892784057	0.116162347414344	0.0965943289785177	0.0779268188713876	0.0604565653202639	0.0447311502657265	0.0321154960126852	0.0259990948092828	0.0297023211109032	0.0403216717399985	0.0540254353525471	0.0693987909424898	0.086148977632495	0.104353243031226	0.124201295977537	0.14589750151544	0.169618564625724	0.195495233232065	0.223606434306751	0.253980277346599
43	0.334804508625027	0.348549916325946	0.361454451690772	0.37337018242496	0.384152974940428	0.393664908120593	0.401776712904613	0.408370189610802	0.413340553788063	0.416598661655062	0.418073067887543	0.417711871608037	0.415484310812261	0.411382070952601	0.405420279735098	0.397638167039323	0.38809937582772	0.376891916474401	0.3641277625174	0.349942089706535	0.33449216150639	0.317955861833797	0.300529868404243	0.282427445978362	0.263875816203352	0.245113028130691	0.2263842111487	0.20793704556256	0.190016253552296	0.17285693896731	0.156676779052438	0.141667552190904	0.127987489826813	0.115757646446483	0.105067757267976	0.095998974963992	0.0886701180412205	0.0833063285543289	0.0803086127250527	0.0802706362478306	0.0838787009001041	0.091708087075561	0.104058770809162	0.120955305526639	0.14226188195204	0.167791650181921	0.197360268730301	0.230797483007282	0.26794088920621
44	0.377619434413536	0.391554052722092	0.404634015937857	0.416736359689856	0.427743809536711	0.437546634232609	0.44604443529656	0.453147831681493	0.458779998896348	0.462878023519253	0.465394036597681	0.46629609285926	0.465568766807328	0.463213441464279	0.459248270545566	0.453707799986744	0.446642239818636	0.438116382268298	0.428208166643629	0.417006896197686	0.40461111716846	0.391126176279344	0.376661481304013	0.361327501486999	0.345232562905127	0.328479521222862	0.311162434699318	0.293363419355256	0.275149954801957	0.256573039579219	0.237666802048004	0.218450529536601	0.198934750692089	0.179134386647824	0.159095034752151	0.138945569506451	0.119007416878989	0.100030600997384	0.0836895956601804	0.0733276385870948	0.0735288855038545	0.0862632812821962	0.109098060816076	0.138870501470307	0.173662814089184	0.212517286611661	0.254955924789122	0.300716695725528	0.349627602704047
45	0.425086320214856	0.440246081674035	0.454690911346179	0.468326308692701	0.481063711260615	0.492821773051054	0.503527547326573	0.513117546308091	0.521538652655327	0.528748861062587	0.534717832725938	0.539427250814146	0.542870971347137	0.545054970974823	0.545997100962093	0.545726665118303	0.544283848352235	0.541719031877345	0.538092040731743	0.533471379108721	0.527933518901001	0.521562316687665	0.514448643875764	0.506690323374912	0.498392473161816	0.489668360821515	0.480640870939311	0.471444674613768	0.462229160382005	0.453162128189359	0.444434148762604	0.436263333525971	0.4289000310316	0.422630664159903	0.417779580691545	0.414707500569508	0.413805077284433	0.415480476805998	0.420140897964945	0.42816956074291	0.439901416087889	0.455601882096055	0.475452567607912	0.499546133296165	0.527889926044664	0.560415942420545	0.596993799105656	0.637443731546658	0.681547682959951
46	0.474363812518317	0.491019687589903	0.507125734471879	0.522612810849124	0.537418211440358	0.551486735823131	0.564771679833846	0.577235730256369	0.588851743890892	0.599603394033242	0.609485669890838	0.618505217501677	0.626680514282305	0.634041873371533	0.640631278404155	0.646502054166306	0.651718383644927	0.656354687141875	0.660494884180608	0.66423156362938	0.667665091466614	0.67090268851535	0.674057511804962	0.677247772475191	0.680595919831307	0.684227914891842	0.688272607332813	0.69286121721495	0.698126907782765	0.704204418937132	0.711229714217236	0.719339579257541	0.728671098983987	0.73936093657039	0.751544341311547	0.765353826196445	0.780917478978658	0.798356901354829	0.81778480639906	0.839302340422856	0.862996227198007	0.888935855634021	0.91717044345184	0.947726407968518	0.98060506175566	1.01578072843719	1.05319934614595	1.09277759728189	1.1344025767274
47	0.510596272824243	0.527025579846215	0.542884648193415	0.558114012027197	0.572661493777351	0.58648342528569	0.59954584793778	0.61182567432545	0.623311792528244	0.63400609236655	0.643924390877802	0.653097231735256	0.661570530347685	0.669406033010944	0.676681554919234	0.683490958455637	0.689943830571371	0.69616481710427	0.702292573721389	0.708478299141255	0.714883827771042	0.721679276993831	0.729040269498051	0.737144782547574	0.746169711685655	0.756287272068714	0.767661391007879	0.780444264300806	0.794773251194754	0.810768265170517	0.828529780456247	0.848137521455879	0.869649841583886	0.893103738504212	0.918515403235503	0.945881167434384	0.975178699336702	1.00636830362511	1.03939420032673	1.07418568753974	1.11065812684917	1.1487137239334	1.18824210657401	1.22912072597124	1.27121512410989	1.31437912004257	1.35845497210131	1.40327357226985	1.44865472439968
48	0.515455784178539	0.528055497902552	0.539710165316581	0.550340604065596	0.559874761189574	0.568249379463441	0.57541180502028	0.581321953082457	0.585954451901667	0.589300987693237	0.591372874480922	0.592203870779411	0.591853257484857	0.590409174548152	0.587992182728655	0.58475896395068	0.580905991006701	0.576672875993615	0.572344941836533	0.568254357854299	0.564778965250648	0.562337753161316	0.561381935461376	0.562380860636148	0.565802682347831	0.572090835343242	0.581638690367696	0.594765849098494	0.611699838912372	0.632566149777192	0.657387788611517	0.68609345642793	0.718531855348061	0.754488980577408	0.793705533673749	0.835892443038836	0.880743457654546	0.927944586257482	0.977180669488867	1.02813961683536	1.08051489304829	1.13400678412492	1.18832287392201	1.24317805721428	1.29829432214238	1.35340046083454	1.40823181136368	1.46253009422026	1.51604337858088
49	0.495732870149609	0.502501877289944	0.50779804017288	0.511502128163811	0.513497404170127	0.513670641545258	0.511913200525801	0.508122174195629	0.502201621610211	0.494063917685226	0.48363126844716	0.470837470932187	0.455630047745417	0.43797297241204	0.417850352386901	0.39527170959498	0.370280011951445	0.342964616551591	0.313483351414576	0.282102402298139	0.249272624049828	0.215783720519757	0.183087552863254	0.153955870361185	0.133476723477525	0.128764118148188	0.143913440523807	0.175815486572272	0.218761699765591	0.26867437779434	0.323242826845566	0.381156808202294	0.441608693721323	0.504044709297187	0.568043954355115	0.633257757223316	0.699378001576401	0.766119976047419	0.83321286519271	0.900394454040911	0.967408258780639	1.03400210974348	1.0999276338058	1.1649403098592	1.22879989732169	1.29127111040492	1.3521244539658	1.4111371629936	1.46809420411263
50	0.509150688857724	0.515637762583479	0.520879247899579	0.524805914043677	0.527357795411873	0.528486373405984	0.528157097616762	0.526352323398493	0.523074762475934	0.51835156502129	0.512239173046125	0.504829099985403	0.496254787817054	0.486699648047707	0.47640626634497	0.465686478180081	0.454931513508793	0.444620561310518	0.435324874589977	0.427703088265877	0.422482378048628	0.420420707732775	0.422249252912232	0.428601618176527	0.439945089951118	0.456533148661339	0.478393054112611	0.505349294793519	0.537071128719437	0.573127535151569	0.613036163360525	0.656299726537471	0.702429200269941	0.75095635309903	0.801438965369185	0.853461667256823	0.906634508392723	0.960590603055323	1.01498362202454	1.06948552572371	1.12378470664156	1.17758458252308	1.23060261694895	1.28256971471193	1.33322992967266	1.3823404230048	1.42967161455935	1.47500747660546	1.51814592598152
51	0.608019046468046	0.623157592702944	0.637982243498071	0.652493902968781	0.666702166543255	0.680626013615187	0.694294398636837	0.707746706480083	0.721033034331328	0.73421425976325	0.74736185354977	0.760557396971704	0.773891767558499	0.787463965135459	0.80137956221507	0.815748779340648	0.830684206571095	0.846298215807891	0.862700133286979	0.879993264814145	0.898271885354179	0.917618316582615	0.938100218743982	0.959768215486083	0.982653952533493	1.00676866488701	1.03210229567165	1.05862317647494	1.08627824771078	1.11499377129335	1.14467646873768	1.17521500651793	1.20648174677235	1.23833468404993	1.27061949607207	1.30317164663237	1.33581849013932	1.36838133861057	1.40067746224153	1.43252200346723	1.46372979150322	1.49411704971366	1.52350299198473	1.55171130683067	1.57857152950342	1.60392030317843	1.6276025305822	1.64947241740144	1.66939440862065
52	0.753160637668631	0.777829028092876	0.802686458075243	0.82772050896658	0.852919950620826	0.878274706167028	0.903775773520904	0.929415101637903	0.955185420433391	0.981080024349478	1.00709251071178	1.03321647526528	1.05944516857098	1.08577111824343	1.11218572326552	1.13867882778374	1.16523828281257	1.19184950511482	1.21849504313271	1.24515416018858	1.2718024452308	1.298411461159	1.32494844022502	1.35137603518826	1.37765213383469	1.40372974318637	1.42955694828119	1.45507694884269	1.48022817554286	1.50494448594028	1.5291554386027	1.55278664244069	1.57576017692488	1.59799507766044	1.61940788076942	1.63991321869353	1.65942445938146	1.67785438036086	1.69511586890837	1.71112263940753	1.72578995901006	1.73903537287317	1.75077942051837	1.760946335228	1.76946471884896	1.77626818489482	1.78129596341326	1.78449346170483	1.78581277563069
53	0.875185465998304	0.905146276394634	0.935376900812333	0.965843026840516	0.996508878673379	1.0273372242414	1.05828938166745	1.08932522544698	1.12040319289338	1.15148029153012	1.18251210824762	1.21345282116984	1.24425521529055	1.27487070303765	1.30524935100218	1.33533991412367	1.36508987865226	1.39444551520785	1.42335194322627	1.4517532080204	1.47959237159022	1.50681161819048	1.53335237550901	1.55915545212467	1.58416119170442	1.60830964416701	1.63154075379053	1.65379456397695	1.67501143811314	1.69513229569041	1.71409886256806	1.73185393399586	1.74834164875122	1.76350777250391	1.77729998829806	1.78966819184384	1.8005647891412	1.80994499381969	1.81776712147394	1.82399287820527	1.82858764054778	1.8315207239623	1.83276563712414	1.83230031930964	1.83010735830066	1.82617418637468	1.82049325212691	1.81306216607947	1.80388381826598
[truncated: 70 more columns]
