# Supplementary material for: Reconstructing spruce budworm outbreak severity: a comparison of paleoecological and tree-ring signals
Source: PLoS One. 2025 Aug 12;20(8):e0329406. doi: 10.1371/journal.pone.0329406 (PMC12342301; doi:10.1371/journal.pone.0329406)
Supplement: S9 Dataset — (ZIP) [file pone.0329406.s009.zip › Buire wavelet data/Cross-wavelet_Lepidopteran_scales_GSI/cross_wavelet_significance.txt]

V1	V2	V3	V4	V5	V6	V7	V8	V9	V10	V11	V12	V13	V14	V15	V16	V17	V18	V19	V20	V21	V22	V23	V24	V25	V26	V27	V28	V29	V30	V31	V32	V33	V34	V35	V36	V37	V38	V39	V40	V41	V42	V43	V44	V45	V46	V47	V48	V49	V50
1	0.205913737540457	0.160163282534888	0.100774440413893	0.0539855660764607	0.0271506740080759	0.0145623521846397	0.00896579351067879	0.00619419497463992	0.00456316508338731	0.00350371206785293	0.00282213526326586	0.00241689567099668	0.00218501076796728	0.00205536260642671	0.00193542937469637	0.00176039038644551	0.00163272234014667	0.00160983922814067	0.00153911004507022	0.00135253218531197	0.00114519038034375	0.000985098861923682	0.000912422108700407	0.00089903903690649	0.000876874477411225	0.000823490658800282	0.000771979290683615	0.000784250334873668	0.00085201458732533	0.00090700769281652	0.000898892630264984	0.000823795497343499	0.000715098307537927	0.000641424125631864	0.000672675219785693	0.00078289928360424	0.000887419262320047	0.000930001641435195	0.000869293225895332	0.000738199747878203	0.000637237831962389	0.000595899928839754	0.000579700711588233	0.000574369264124792	0.000579616333565503	0.00062715053359175	0.000731411113463592	0.000821701393088997	0.000837431827680047
2	0.283856162194819	0.214796545053056	0.126936634285735	0.060598986942916	0.0255760421253328	0.0114194149614635	0.00637241193714536	0.00431447636999062	0.00315397020614549	0.0023758874052357	0.00187794058199461	0.00160522680555049	0.00147828273799611	0.0014616596543802	0.00142468823708515	0.00126274336046034	0.0011527861683148	0.00120867539863455	0.00120332427971261	0.00102624219006812	0.000816376324307544	0.000661079445344216	0.000607384364774237	0.000627287849380823	0.000628845440678793	0.000579371245526697	0.000515561693006673	0.000532313214032675	0.000626490349655332	0.000703417622373338	0.000701834888612798	0.000620285646174989	0.000492422532389705	0.000399740634327231	0.000441860870175566	0.000578733418818274	0.000705345378048736	0.000763550314925961	0.000698463972212112	0.000542683745650126	0.000427894949601069	0.000398544245498282	0.000390594602621811	0.000383096840502649	0.000379903742769575	0.000425508491678322	0.000545046673074243	0.000647087841029909	0.000656524493801117
3	0.345945658621254	0.255139169822269	0.141757914643486	0.0595444345912554	0.0196707698853886	0.00617027372935475	0.00279981093758708	0.00195444685897111	0.00147713941151376	0.00108656404994622	0.000829592117741477	0.00070033272880434	0.000655260131659844	0.00074339904408581	0.000789187434991693	0.00063901639970453	0.000532992106131528	0.000667234807541637	0.000732350017405688	0.000589020686636419	0.000413275232512277	0.000291809517571988	0.000260082871129784	0.000307605613929831	0.000331535576987435	0.000295985504906196	0.000223536943378738	0.000235450445105709	0.000339389643541243	0.00041948600716577	0.000422280047389822	0.000354594917454488	0.000238148756819236	0.00014023993967847	0.000188582702288332	0.000318760722293228	0.000433855994688887	0.00049672064216711	0.000444451461611686	0.000294919745135353	0.000182161318397522	0.000179531963079951	0.000182928531095266	0.000173018697964832	0.000160751250187697	0.000193080993834896	0.00030465817915937	0.000396952408005795	0.0003982614187526
4	0.38058613091907	0.275969609972725	0.14697348542185	0.0559572645342857	0.0144674799715967	0.00243775184790555	0.000469888514057766	0.00048687176479803	0.000449589935664227	0.000311252147155277	0.000222660456697908	0.000179674944215926	0.00013922974665109	0.000285466168107081	0.000365446461214093	0.000234539257895245	9.7634544885702e-05	0.000289566492645206	0.000377240572053798	0.000268330524048565	0.000145610136736029	7.49399775941917e-05	5.07347149054509e-05	0.000104621899700314	0.000133568632841357	0.000118186358473229	5.44978268063609e-05	5.51002854783025e-05	0.000144885196410009	0.000201487877366891	0.000201861988741624	0.000162874994237757	9.0668796197393e-05	1.39652279309133e-05	5.94361128632234e-05	0.000138397020238498	0.000212269406493431	0.000267823265050241	0.000241158622397433	0.000134465248570729	2.9891691094417e-05	5.47908131730166e-05	5.97293177822752e-05	4.78001999242223e-05	3.49263832651992e-05	5.20805802538631e-05	0.000136356967481041	0.000199988190430145	0.000193537708350617
5	0.3891697924338	0.281781630048319	0.149439148921471	0.0561411386195814	0.0138078742896705	0.00177390043906095	4.78295725816297e-05	9.67924843208072e-05	0.000112133861282827	5.12125236717319e-05	3.38230482376325e-05	4.47338672271721e-05	4.50634788550136e-05	0.000148927070044525	0.000192868732554419	0.00012187052067294	7.48724566498689e-05	0.000166994864096851	0.000205580113871398	0.000117894042859945	4.08212732577199e-05	1.31401286652886e-05	1.35642897189275e-05	3.75888828286268e-05	4.94325346385915e-05	4.83536666239507e-05	2.99031745789057e-05	3.14569591630498e-05	6.74575625156516e-05	8.82864900432046e-05	8.18336510036734e-05	6.90434235640768e-05	4.14681097246311e-05	1.68455484719758e-05	2.58262596972728e-05	5.23448683284412e-05	8.86058219846939e-05	0.000133154470775433	0.00012813857747182	7.58802246428999e-05	3.51647205007053e-05	3.1093166596632e-05	2.04753535133764e-05	4.35317860657531e-06	4.58127331853191e-06	1.57757181196247e-05	6.50525084662598e-05	9.56861637013393e-05	8.00112088888228e-05
6	0.381382301947701	0.280401194471116	0.154052298354853	0.0621160249033987	0.0178059519540438	0.00348433979065597	0.000497725624782206	0.000119361052986583	5.75126649314444e-05	2.49810909599691e-05	1.74709525804385e-05	3.30522161859446e-05	7.73330154504164e-05	0.000132023915922744	0.000137714759598215	8.66494172079952e-05	8.19412028506572e-05	0.000144711707758793	0.000148049803154092	7.10660545577092e-05	2.19983511527651e-05	1.47154681973522e-05	2.43092196080829e-05	2.76520623224206e-05	2.03063262397474e-05	2.02949027419478e-05	1.6382420174995e-05	2.43462844136182e-05	3.97359450802154e-05	4.0353867879367e-05	2.80170948484106e-05	3.00204784659058e-05	2.61367548723213e-05	1.10057698489518e-05	1.14836624093094e-05	1.67678083663737e-05	3.83128444266118e-05	7.273941831163e-05	7.33399381264218e-05	4.48031380589186e-05	3.68295525289624e-05	3.40034958168772e-05	2.25560499789267e-05	9.23331999509733e-06	3.9264480669695e-06	1.90363165130604e-05	4.693575299555e-05	5.56639243218046e-05	3.53136207488265e-05
7	0.366694272802098	0.276761919404483	0.160926546305586	0.0717637610524087	0.0244360995303704	0.0063952141039483	0.00134836399608564	0.000261589111996285	6.19899215604026e-05	2.64862976231449e-05	1.14513967641478e-05	2.6963527246277e-05	8.1351406987201e-05	0.000125111296734765	0.00011497585297301	5.15231770697312e-05	4.93917273431525e-05	0.000138366480535992	0.000143120436912331	7.0079916985809e-05	7.89879936172474e-06	2.6228173057016e-05	3.31305291119625e-05	2.82403516036514e-05	1.13553979179335e-05	4.36034893054707e-06	2.40672516236665e-06	1.81718066895317e-05	2.68981063536359e-05	2.20946991190936e-05	5.07451038499067e-06	1.4048593089152e-05	2.30043458332114e-05	2.21995062621019e-05	1.44206527978898e-05	2.21016052073703e-06	2.6780576821744e-05	5.08537007498003e-05	4.78102845689873e-05	1.58022481787107e-05	2.77896881992382e-05	3.76391835861369e-05	3.15794863722819e-05	1.73262912452157e-05	4.37173467700246e-06	2.84487487699938e-05	4.79925116285066e-05	4.77497749163665e-05	3.55643837124808e-05
8	0.350284333736593	0.272197638288921	0.167964184588003	0.0823326420921963	0.0320723629436626	0.0099474300218398	0.00246557671317584	0.000485243836636549	7.22840620116613e-05	1.63235109160922e-05	1.21907519800952e-05	3.64522307846204e-05	8.96645468352314e-05	0.000123849934454782	0.000110789302063619	7.79955563603149e-05	9.24591696357594e-05	0.000164978728675119	0.000173774220355489	0.000104334221236822	3.42245711360864e-05	3.37239417958171e-05	3.95047079585e-05	3.49677654571057e-05	1.965254764412e-05	3.14915140474482e-06	1.16364407534872e-05	2.00590001441603e-05	2.10850845063908e-05	1.70898450376787e-05	9.67649142820496e-06	1.21623648261022e-05	2.15661055087101e-05	2.55880859123138e-05	1.81175126753494e-05	1.3374505161316e-05	2.77392717588744e-05	4.52300168750984e-05	4.32357580369924e-05	2.00400000375818e-05	3.2028741422652e-05	4.23836023210211e-05	4.06175398644359e-05	3.22683586870218e-05	2.74184849040318e-05	4.53487453009259e-05	5.74178122818156e-05	5.01035869667747e-05	3.8987197066797e-05
9	0.333855103060013	0.266577509772866	0.173590722975721	0.09231165007944	0.0401048615033249	0.0142097428135563	0.00407324946436992	0.000914784666880903	0.000139195991238308	5.80709422199391e-06	1.34668897822811e-05	5.48109942602417e-05	0.00010748644688884	0.000128651692210112	0.00011108377581926	0.000122125402426989	0.000177368778289365	0.000242856006411834	0.000248890941589059	0.000178796179731934	9.7588729518384e-05	5.73554118205476e-05	4.39538798323574e-05	4.26795378407517e-05	3.07319353255335e-05	5.82138800879046e-06	1.64172216363148e-05	2.22407593350437e-05	1.62602750623717e-05	1.31344800847964e-05	1.10713459230775e-05	1.28110390119974e-05	2.28819652550993e-05	3.01262997718316e-05	2.72645128185307e-05	2.29556826810457e-05	2.95581454192497e-05	4.88108358721064e-05	5.7986810198842e-05	5.33950231836039e-05	5.28727749352501e-05	4.8290498643206e-05	4.76484129879696e-05	5.62516342180254e-05	6.50641175127996e-05	7.57006920262531e-05	7.28874368613663e-05	5.09302156664478e-05	3.22263165722376e-05
10	0.317664463581765	0.25972730963028	0.177245653518973	0.10113246157258	0.0482958161165463	0.0192968496678664	0.0064301890660948	0.00176317093813549	0.000375986332121067	5.01139664781345e-05	2.71927046583562e-05	7.97843508025402e-05	0.000135793847497189	0.000133514472543413	7.39259367469106e-05	0.000151975296815882	0.000291592097630887	0.000388567370842857	0.00039333144988216	0.000305824736617926	0.000185492304836513	8.67817808016259e-05	3.39641012409878e-05	4.85348812873662e-05	4.64007629439136e-05	2.22377663694408e-05	2.54402957195852e-05	2.88335472024784e-05	1.49394748210437e-05	3.61106916906338e-06	2.59224406624912e-06	1.33081687424083e-05	3.0261646241269e-05	4.05680596834369e-05	3.69238656696628e-05	2.10050532325814e-05	2.5852912363957e-05	6.24146914615846e-05	8.92670835218395e-05	9.51975099022641e-05	8.08437722246974e-05	4.69358448492049e-05	4.09709138883486e-05	8.26559751125732e-05	0.000112707544335524	0.000119075766742621	9.5141623403624e-05	5.00054408971754e-05	1.53141473722006e-05
11	0.301676445598178	0.251684278291992	0.178859631304063	0.108500220564169	0.0563061591765156	0.0250708392806131	0.00964012641890742	0.00325083638016568	0.000999516428062618	0.000320502921503086	0.000168038067711141	0.000181674815729422	0.000211866176303678	0.000169774651330803	7.23239300977758e-05	0.000268989887347218	0.000508585570501359	0.00065743521899094	0.000661043479835197	0.000532662489636275	0.000340457859985619	0.000156190934962083	3.53702526888901e-05	7.15084241264551e-05	8.20684701763588e-05	6.07216923765954e-05	5.43149125158731e-05	5.2393890435085e-05	3.43732056889207e-05	1.4385138655872e-05	1.36497344555599e-05	3.18453196063385e-05	5.29451184021362e-05	6.37655880358699e-05	5.4770437905481e-05	2.65413852531043e-05	4.39013003415928e-05	0.000102921446062727	0.000149305888895589	0.000162363149135747	0.000132833739483922	6.53683499369821e-05	5.02966563089351e-05	0.000131111640316933	0.000183134389317942	0.000184284889945987	0.000135230057176334	6.37470344507824e-05	1.53454633880072e-05
12	0.285876750210071	0.242575796453097	0.178462369980604	0.114087645622908	0.0635368373006842	0.030953994325816	0.013336145423962	0.00522484748001226	0.001971331835433	0.000815412207911895	0.000483826618235182	0.000433919434122771	0.000439001449498655	0.000419582886023527	0.000464498687830364	0.000704219721928216	0.00100562691119795	0.00119242202192131	0.00118019633670643	0.000986387197088479	0.000699000366967316	0.000424828977404193	0.000254881591294289	0.00020798052657435	0.000187615263128836	0.000153947462342998	0.000130728182221401	0.000112727901457339	7.85885217619062e-05	3.23391060642079e-05	2.56362923021609e-05	6.84390206359896e-05	0.000102626174463019	0.00011908064200934	0.000116246004892874	0.000112618263157623	0.000147870882503435	0.000218225294629158	0.000282010066147935	0.000305751324079172	0.000278286144419309	0.000226394615498094	0.000222473842319887	0.000281688084255385	0.000326627428592738	0.000307483712189475	0.00022336237892689	0.00011436027190617	3.74395537850517e-05
13	0.270312616549527	0.232577747046608	0.176151314289474	0.117640927869738	0.0693663440255128	0.0361584876725664	0.0167664238703477	0.00710680338874011	0.00292780371025744	0.00123367731721732	0.000689291669322048	0.000773713635393286	0.000962011620903049	0.00113890660939595	0.001380576659027	0.00173251701247213	0.00208899556662614	0.00228430251008119	0.00222530821429251	0.00193585816631727	0.0015244089025603	0.00112026290494183	0.000815144161428789	0.000623224025007397	0.000496260509327369	0.000398010470551537	0.000323427843562882	0.000257330798305033	0.000175432145261715	7.5503385387336e-05	4.59944042029882e-05	0.000134974449875566	0.000204873344720401	0.000250362258048653	0.000282369243221634	0.000324076573845883	0.000396647472200662	0.000494467812907607	0.000585735173524934	0.00063778288047965	0.000641958379222442	0.000624697287018183	0.000626348406165379	0.000648841030000639	0.000645241324595954	0.000570253558390772	0.000418622454879416	0.000226274548247065	4.27379405342568e-05
14	0.255140219439119	0.222016699660698	0.172296763123242	0.119350953952087	0.0737225945651171	0.0403942986868393	0.0194316514649802	0.00822294776462012	0.00339054965076121	0.00154965821024	0.000409836835613242	0.000801181930460106	0.00171714732400747	0.0024946586890608	0.00318303461583279	0.00379917019222375	0.00426260532596016	0.0044507294399134	0.00430128793400838	0.00386126314230888	0.00325770465354025	0.00263095181123937	0.00207868248510477	0.00163525480312508	0.00128939744959758	0.00101875347357798	0.000802823229494723	0.000614379777535833	0.00042905874915406	0.000258964527736024	0.000203319289188225	0.00030400755359022	0.000428059993648378	0.000536890682314864	0.000642187470849709	0.000764916890688162	0.000916014049113873	0.00108513136557846	0.0012433856435478	0.00136068266339255	0.001425185849103	0.00144796069868392	0.00144516045068033	0.00141263525430117	0.00132167984857921	0.00114257236493494	0.000874235143104375	0.000564532195880114	0.000366046605169029
15	0.240678447192446	0.21146293972877	0.167685309322017	0.120096564661214	0.0775411929939709	0.0446909606427455	0.0223010802953008	0.00885867586085774	0.00236135474323278	0.00164891830403301	0.00151942720164886	0.00151500302046255	0.00293734657911986	0.00468517910999298	0.00625662725752444	0.0074767793433394	0.00823650356412737	0.00846950914981591	0.00819042449144592	0.00750958528097643	0.00659491019383438	0.00560895921626169	0.00466497618120012	0.00381964707000726	0.0030899719338636	0.00247213692703121	0.00195010582457931	0.00150122045089655	0.0011147449210097	0.000822225996896714	0.000702499781811201	0.000771126159172312	0.000928978834058391	0.00111425468941859	0.00132908556523466	0.0015907737734921	0.00189909785863428	0.002228320746432	0.00253660984614602	0.00278338119890759	0.00294446825658302	0.00301542485346073	0.00300096661378373	0.00290019691564863	0.00270196797070617	0.00239834494233699	0.00201470392617619	0.00165331237624539	0.0015236667252429
16	0.227340278768797	0.201586562039057	0.163254509797273	0.12104793199449	0.0823371294332585	0.0512584039245842	0.028740724171717	0.0138258348944654	0.00530780417259022	0.00341814642744801	0.0044873688785779	0.00537816085122361	0.00689358706609595	0.00920230465276167	0.0116706784670552	0.0137035139947985	0.0149575725834177	0.0153223757531152	0.0148793360686718	0.0138401951547903	0.012460423242412	0.0109565883501361	0.00946544744331977	0.00805310634240833	0.00674725996982229	0.00556157808309081	0.00450457853944486	0.00358504051927758	0.00282449912088063	0.00226791562723647	0.00196124202913543	0.00188895148508566	0.00197373611510831	0.00216903328946808	0.00249184815345094	0.00296480085155273	0.00356115542911149	0.00420659040743781	0.0048112543490439	0.00529927200330278	0.00562649473963096	0.00578408161408354	0.00578801713204109	0.00566148306746325	0.00542413189200023	0.00510251065370339	0.00476412699722337	0.00455283938191725	0.00466310729596541
17	0.215351006666206	0.192668768841614	0.15927126018527	0.122333791384702	0.0881273414472988	0.060380490694718	0.040059208755765	0.0263609129300871	0.0181055116544278	0.0143407132309012	0.0137225967306348	0.0147264803479086	0.016652796069868	0.0192538904998656	0.0220808737586177	0.0244919595495075	0.0259516935844384	0.026224037428119	0.0253950208048656	0.0237737690525642	0.0217348174434023	0.0195743150182094	0.0174448328188541	0.0153836119302878	0.013385566730823	0.011458629529623	0.00963972743991367	0.00798729540101099	0.00656841936299377	0.00544099038036824	0.00462488231374806	0.00408452765555051	0.00377404793806911	0.00373077977437097	0.00408142299473543	0.00488011459468435	0.00600309542910386	0.00723739626960538	0.00838336314932181	0.00930096723517276	0.00992799445881813	0.0102792762932111	0.0104248512860018	0.010453553275352	0.0104434275606175	0.0104628830808729	0.0106020660066626	0.0109974406847679	0.011803659001632
18	0.204393273515665	0.184081153479281	0.15455303997526	0.121813087163488	0.0913787011564074	0.066921584937349	0.0497658432877708	0.0392076544231897	0.0335195480014684	0.0311137759038445	0.0309710019200433	0.0323974488137977	0.0348122112048736	0.0376726190726542	0.040399688963924	0.0423833556702056	0.0431276111608215	0.0424311455667985	0.0404651210881326	0.0376900184383044	0.0346465315630348	0.0317254058311621	0.0290477759814075	0.0265207511040862	0.0239946011652161	0.0213882211938302	0.0187232139744764	0.0160924090387998	0.0136068327550088	0.0113465595602371	0.00933090256899422	0.00753403546459341	0.00598788364135958	0.00500498828049913	0.0052340403703162	0.00678964452631139	0.00902885851983829	0.0113670197261626	0.0134386349033901	0.0150453261638148	0.0161445061288195	0.0168385303689816	0.0173314502737733	0.0178528309345633	0.0185836699167214	0.0196333568451463	0.0210759878962909	0.0229965372243463	0.0254960268524854
19	0.193665025756588	0.174594691261069	0.147237259172253	0.116555061403829	0.087353933093166	0.0633970033238681	0.0471968498413426	0.0397524234851765	0.0394882721654281	0.0431236547594222	0.0482526187644008	0.0537272064586208	0.0589232930825509	0.0633046412291601	0.0663245579487179	0.0675011700262877	0.0665708461666739	0.0636405362641487	0.0592499572624307	0.0542704381148688	0.0496217436906111	0.0458947805504721	0.0431118533944327	0.0408368970410886	0.0385300482714717	0.0358311409936559	0.0326303207029763	0.0289967056549704	0.025069550635445	0.0209693162895689	0.0167505746411551	0.0124064841009749	0.00794180081082077	0.00373040832645852	0.00364686755646027	0.00800767118795049	0.0126422391636741	0.0168039325605712	0.0201622620568132	0.0225706415267509	0.0241010097868217	0.0250587701190744	0.0259258760574029	0.0272169425868783	0.0293050462611355	0.0323438645990863	0.0363399077265652	0.0412745201263439	0.0471628646836033
20	0.182713572845287	0.163888592094662	0.137425927127458	0.107393894916492	0.0776567916478621	0.0510717161696029	0.0298362136935211	0.0194045786530564	0.02654139425001	0.0407520714408459	0.0555496334496824	0.0691967578663336	0.0807074856286537	0.0892513247823014	0.0941605186653399	0.0950588208890134	0.0920177232076966	0.0856833013763543	0.0773139242490058	0.0686564840333129	0.0615514460122989	0.0572013611600849	0.0554958092221268	0.0552028979599023	0.0549007120096412	0.0536435918281035	0.051050661088179	0.0471257706186969	0.0420578699348693	0.0360854300121749	0.0294382908610463	0.0223607128077818	0.0152707426672043	0.00946638933881502	0.00896472427457322	0.0140223621934866	0.020111070623687	0.0254634460200056	0.0294367895158208	0.0318276828470814	0.0328280664936775	0.0330568002549988	0.0335077312125754	0.0352785530283879	0.0391069061796543	0.045129766109083	0.053126052268971	0.062870726155705	0.0742633185170993
21	0.172315718001909	0.153464491047759	0.12795063204316	0.0996052888609887	0.0721361012270482	0.0480812911055915	0.0283952933906602	0.0153177873681316	0.0207372625328923	0.0384150030150786	0.0588461140001337	0.0790587273416971	0.0968116404452874	0.110154028829089	0.117629557438599	0.118489302956507	0.112847467671405	0.101769665094823	0.0873066991601475	0.0725009809438976	0.0611981942026007	0.0566836460874362	0.0588166694490212	0.0640971022364957	0.0691286678584874	0.0721113831135288	0.0724624680546399	0.0702570908674627	0.0658779621686571	0.0598437514123011	0.0527672900157953	0.0454137594386781	0.0388219982622897	0.0343318482787946	0.0330688350476594	0.0348698352327949	0.0382028342354585	0.0413157270115587	0.0429743153313507	0.0426018254642459	0.0403133923942146	0.0370329520249201	0.0346449233494348	0.0356188363190466	0.0413771098991867	0.0513962672916595	0.0646059408035471	0.0804660501976566	0.0989245918712191
22	0.16443477779591	0.145294194514526	0.120121739367691	0.0927786040407969	0.0676242200478744	0.0487753826995225	0.0389501817153652	0.0380497206950255	0.0445938518696303	0.0578044131096725	0.0761381833375642	0.0966664039695206	0.115922137212101	0.13066363053771	0.138359434372042	0.137505617977391	0.127801477637431	0.11018567257648	0.0867859608368132	0.0610500086228855	0.0392828107309715	0.0343917279557437	0.0479105015967274	0.0649813194292019	0.079258034016941	0.089256469275863	0.0949632574203362	0.0969191989286046	0.0958727211050733	0.0926286302771317	0.0880020742133434	0.0828179393952112	0.0778853755878653	0.0738781668161087	0.0711111533125976	0.0693363423908117	0.0677533491199246	0.0652767186859209	0.0608982272416373	0.0539850747935785	0.0444935105128806	0.0332503691637394	0.0230132468673201	0.0212396551395174	0.0315124298480165	0.0472681253532675	0.0656573156710607	0.0868235761725984	0.111713118750872
23	0.163717605994926	0.144269059740192	0.117792301852866	0.0869061684553153	0.054535855784717	0.0236742993487394	0.0115787343332524	0.0356711576794621	0.0604018374087991	0.0845133539723306	0.1080864884488	0.130183218107266	0.148869187105699	0.161751096700025	0.166632830030289	0.162070414719303	0.147727861800267	0.12450375164791	0.0944587928264012	0.060735431799801	0.0290338365876164	0.0246570438703509	0.0497474980131978	0.0743976939899952	0.0941458957120493	0.108561074635685	0.118171378132364	0.12387408888713	0.126624439700184	0.127254849758976	0.126404430096051	0.124521240896415	0.121882989539459	0.118594689938912	0.114559635250758	0.109458928942919	0.102787522011187	0.0939710003019778	0.0825453420683988	0.0683521821261911	0.0517037508948097	0.0335366271600507	0.0161947743825247	0.0126294347163616	0.0269596684944087	0.0429348613716718	0.0599679562805615	0.0807754556123666	0.10830352836497
24	0.181775975640362	0.16740793724266	0.146713161766596	0.12244094118496	0.0989687578222196	0.0830573247391383	0.0821005941268104	0.0963946256931731	0.119156501613217	0.144513936409766	0.169027665878359	0.190372880244118	0.206579245887856	0.215899268840736	0.217010631675797	0.20934477994839	0.193404967809741	0.171004444602421	0.145428234555208	0.121519116036128	0.105195742865306	0.100707833368917	0.106569320218893	0.117135821390443	0.127686149652687	0.136043488703559	0.141873459471238	0.145765771783785	0.148546184677634	0.15083437692641	0.152845056958001	0.154397098683901	0.155040996418685	0.15420550703646	0.151309586053363	0.145840449698968	0.137426480822184	0.125931999705552	0.111584000143158	0.0951227932938674	0.0779520635873246	0.0622104731839932	0.0504279226800888	0.0440019377003099	0.0414328322407897	0.0405425031533141	0.0439347963500974	0.059516087519767	0.0908259246777224
25	0.228843261197844	0.228252130916092	0.223952694787691	0.218146149983128	0.213539400738173	0.212741790510397	0.217452318073081	0.227861199089317	0.242698477212063	0.259813460097217	0.276794400506362	0.291357376840843	0.301551548016788	0.305908697901191	0.303602877664632	0.294611876002424	0.279826320184552	0.261031407576367	0.240680834149897	0.221399512852016	0.205246925936748	0.193013676321141	0.184043705689757	0.17682469151064	0.169948920301666	0.162824024227291	0.155866941024515	0.150241290680259	0.147275111402851	0.14776289086338	0.15150958139254	0.157400269080064	0.163857873353939	0.169308151799812	0.172450632229818	0.172365844606683	0.168549944916043	0.160930388656289	0.149868188002081	0.136116045672714	0.120676435478508	0.104500729659994	0.088034250886319	0.0707926610253102	0.0513853452032293	0.0289117819593625	0.0191075462785932	0.0521603253600249	0.0999248078700585
26	0.29524389786636	0.310250772690267	0.322752213759448	0.33361445667693	0.343834389415973	0.354313072670368	0.365643193044093	0.37796576798131	0.390928379923988	0.403742045065044	0.415308859163689	0.424388680999538	0.42978158389376	0.430508672375933	0.425970693576387	0.416055858661089	0.401164321540815	0.382124957684546	0.360004921225976	0.335852019949211	0.310451253347592	0.284193994934665	0.257126222092584	0.229167308603891	0.200423666278508	0.171517890024011	0.143919203843943	0.120306636078584	0.10468656206992	0.100870891892264	0.108857624091717	0.124387835603881	0.142688545999636	0.160465270458207	0.175741438784492	0.187376857438342	0.194779019605223	0.19776674500234	0.196501340430223	0.191433786031201	0.183251576007286	0.172849347627514	0.161396442193136	0.150607583779464	0.143233279411285	0.14331841801095	0.155076328491777	0.18038188830819	0.217759382644711
27	0.356384715724287	0.382276806608907	0.405998989435726	0.427726752161476	0.447765852607041	0.466462341468742	0.484104757439424	0.500832620177079	0.516564934847631	0.530961271721977	0.543425345730863	0.55315555263255	0.559238188498516	0.560768714908699	0.556977819496805	0.547335775165096	0.531612889089872	0.509885336520569	0.482491333364708	0.44995715634619	0.412920098441325	0.372072209633606	0.328135482993894	0.28186220079186	0.234042109629958	0.185496959133206	0.137052436762894	0.08949166238334	0.0435054842756332	0.000393025553470858	0.0416276566737173	0.0800361708746391	0.115342133033383	0.147363942625156	0.175945253424242	0.200957156576031	0.222324293435765	0.240068886747806	0.254363787228091	0.265585949304688	0.274363295890889	0.281607244018874	0.28851629683339	0.296522475570608	0.30714244701981	0.321713914715872	0.341062521162204	0.365219591806438	0.393315400613878
28	0.387916103421829	0.416908436199194	0.443800787012847	0.468681158149372	0.491832700936002	0.513668418188327	0.534631753222396	0.555073152851539	0.575122979330261	0.594588963381795	0.612906182101905	0.629156836123387	0.642159335702387	0.650608905248434	0.653241617025887	0.648992537176143	0.637124533540182	0.617313707729728	0.589687177237462	0.554816863665569	0.513677941091594	0.467582700203909	0.418100984703974	0.366979178404029	0.316073451806757	0.267321499746646	0.222788461456484	0.184816606108919	0.156192866602196	0.139836197689517	0.137240029915495	0.146801947144538	0.164818670348793	0.187829140538872	0.213524297288216	0.240516907882051	0.267955087505257	0.295281190434073	0.322120244113842	0.348238648254944	0.373529556631095	0.397997706404475	0.421727669477481	0.44482862655085	0.467358142894871	0.489236923167443	0.51017363532364	0.529620287145624	0.546772760154902
29	0.374991712965327	0.398793901280746	0.420381075241172	0.440118477253288	0.458676288937689	0.476959527040362	0.495965658905161	0.516576510662317	0.539321832389457	0.564178722971068	0.590472139890233	0.616909624646918	0.641736914815	0.662968400189215	0.678639588584479	0.687040028169674	0.686900971273831	0.677524735295322	0.658851070869495	0.631461441273504	0.596526418507477	0.555705055202566	0.511008156663198	0.464639661355669	0.418831549195045	0.375687478417055	0.337048381727079	0.304389613077132	0.278755063180435	0.260731226463247	0.250464486595784	0.247723336351484	0.251996528866746	0.26260198511576	0.278776464709218	0.299729525328152	0.324663917863696	0.352774577110729	0.383238996017578	0.415208252929789	0.447803780451815	0.480121386593496	0.511241652235603	0.540244913251652	0.566229328580799	0.588331267805687	0.605747551343594	0.617758470868742	0.623749256935289
30	0.317982751890202	0.330244066436472	0.339847691790311	0.347535693233504	0.354565301452199	0.362677317412854	0.373901365048094	0.390158033396961	0.412734894378424	0.441848798902064	0.476505016453544	0.514686750966395	0.553734357164914	0.590749801121419	0.622938519889872	0.64787010774107	0.663665698887426	0.669120531813529	0.663765144880373	0.647866537020242	0.622372436334065	0.588806044021734	0.549123506262902	0.50555049436271	0.460416532708701	0.416005098182122	0.374432935831203	0.337562532526305	0.306938013931714	0.283723431771611	0.268629167721313	0.261849311804889	0.263073233691935	0.271612331684205	0.286593826213194	0.307118982481599	0.332323691184207	0.361353023988295	0.39329809309138	0.427139441321308	0.461721835621353	0.495767670035909	0.527924871972408	0.556839471830386	0.581240822424069	0.600027084106327	0.612338977136705	0.617610668649346	0.61558837819757
31	0.235264618721717	0.234037008942874	0.229066969528466	0.221085259271225	0.211721284157566	0.203891207028691	0.20189552432484	0.210461882490602	0.232535541449688	0.267706177516962	0.312925741123286	0.364159173312954	0.417380744882483	0.468901974387057	0.515460663774862	0.554282848890398	0.583159886302163	0.600526929602501	0.605520947899821	0.598002003391915	0.578529896356637	0.548296554093016	0.509021806810201	0.462826147467666	0.412098763813033	0.359383032585693	0.307305365806473	0.258574902017549	0.216064741548285	0.182884591213391	0.162056837974963	0.155243543693509	0.161327804301094	0.177107600218044	0.199465040495566	0.226437220144467	0.257000322307765	0.290520184911737	0.326335811385497	0.36354838706542	0.400973303599474	0.437197444157203	0.470694057154528	0.499961828982064	0.523665988366464	0.540765729195466	0.550615029906512	0.553024972465987	0.548276676122724
32	0.160590003866485	0.151725599991242	0.138078278367158	0.119095578241596	0.0943933894351689	0.0642012432033307	0.0325509810266651	0.0356207190673333	0.0802210328855566	0.134591142866768	0.193357024372271	0.253972805097652	0.314013763468537	0.370972988124755	0.422345172524727	0.465773465559443	0.499206919330711	0.521044097873346	0.530246751437187	0.526412660407495	0.509801646978153	0.481313600148907	0.442421816360812	0.395068573006617	0.341532243922228	0.284276201084216	0.225789169167011	0.168424745159495	0.11424487825421	0.0648696440317542	0.021350285767801	0.01623255654377	0.0480711139808546	0.0758430812610011	0.101681567937864	0.128028291952887	0.156939628264334	0.18951567292377	0.225710374169537	0.264509901337202	0.304269117038897	0.343038005734908	0.378822885440846	0.409788177444675	0.434415846676287	0.451632980658808	0.460909814711367	0.462324783060812	0.456589338330391
33	0.121873265489121	0.119681868729799	0.1162285316362	0.111797092760574	0.107414085257326	0.105357038608067	0.109224498839913	0.122582644529725	0.146780626060762	0.180578445653938	0.22149221566855	0.266788643157981	0.313768462653811	0.359806775202469	0.402391009940514	0.439199436987246	0.468206205669958	0.487791638156319	0.496839959729009	0.494811474670593	0.48178087642703	0.458437772044595	0.426049515615949	0.38638986928012	0.341639476660893	0.29426494915083	0.246880908544252	0.202089640247113	0.162268435868935	0.129233386605736	0.103714970551845	0.0848614574073818	0.0705668162316783	0.0593468019372478	0.0533832242193618	0.0593665843653551	0.0803816245948317	0.112475688250682	0.151161275052714	0.193149568526049	0.235759648727027	0.276594802760626	0.313482476508198	0.344516964183309	0.368135519534759	0.38320082733519	0.38907901227247	0.385710205017617	0.373674772194121
34	0.098781433979503	0.108742927993589	0.120930650010641	0.135247071733591	0.151769969444635	0.170781502344553	0.192696081392405	0.217912335625554	0.246638138318441	0.278745634055282	0.313695917363748	0.350541908318572	0.387993931615172	0.424524622899493	0.458492903396576	0.488272564846977	0.512375229372148	0.529559689116833	0.538920874732181	0.539952829475095	0.532581484638314	0.517164788462498	0.494459706955392	0.465557644263206	0.431791884783107	0.394622936045608	0.355510695506638	0.315787089840588	0.276550305496323	0.238612730778403	0.202550174978273	0.168924923810246	0.138805350428912	0.114749174151439	0.101854082224594	0.10572626392701	0.126141813301159	0.157459476657539	0.194315821114616	0.233068691655925	0.27110347808336	0.306295408226176	0.336792850360215	0.360963140700208	0.37740554152723	0.384987567099606	0.382884638091008	0.370613482120049	0.348054975043541
35	0.0729026358826405	0.0981933308270331	0.126319309035266	0.156961235699916	0.189906980134293	0.224980729500344	0.261997445897411	0.300722697942458	0.340835487875362	0.381897828185473	0.423336332598447	0.464440095542287	0.504376804415203	0.542226292455946	0.577028300700646	0.607839482327641	0.633793785581257	0.654160246130176	0.668392776185264	0.676167604923771	0.677405456718888	0.67227721321571	0.661193559461595	0.64478082727741	0.623846772257356	0.599341176008495	0.572316717379977	0.543895177684109	0.515242288765221	0.48755087992472	0.4620261185788	0.439859287875678	0.422171016854911	0.409908347976001	0.403700439376895	0.403712129680667	0.409558290716405	0.42032445840433	0.434685642617294	0.451070757922335	0.467817722048208	0.483291599856881	0.495965214170595	0.50447412661531	0.507658715767376	0.504602573763234	0.49467333521818	0.477571254308349	0.45339324397678
36	0.142131452065332	0.174301286069317	0.210383651487471	0.249956385492589	0.292596878584321	0.337857467022329	0.385250152985159	0.434237997819203	0.484231800679678	0.534591675666215	0.584633629118842	0.633641291018635	0.680882694714644	0.725631555115377	0.767191989747511	0.80492516929957	0.838276061095331	0.866798296153652	0.890175269297531	0.9082358598984	0.920963597581616	0.928498631287324	0.931132419062697	0.929295566575177	0.923539640961742	0.914514029745406	0.902938988540583	0.88957595034327	0.875196018696333	0.860547437291161	0.846322833292583	0.833127256610069	0.821448485291694	0.811631612809615	0.803860326947019	0.79814724529424	0.794335017148426	0.792108715038064	0.791018662303287	0.790511727788415	0.789968600142494	0.788744700239402	0.786213011759522	0.781807895094645	0.775069610202072	0.765689617944056	0.753556641268857	0.738802823791276	0.721847884441339
37	0.310106600887918	0.349835062512291	0.393306277760744	0.440246829004715	0.490289044450227	0.542980280335753	0.597793045144556	0.654136308916373	0.711368272416635	0.768810724789883	0.825764943424176	0.881528909836249	0.935415443723473	0.986770704801788	1.03499238997733	1.07954687323854	1.11998450726945	1.15595233544254	1.18720355165336	1.2136031886097	1.23512970220876	1.25187233550159	1.26402437267087	1.27187261302754	1.27578359034267	1.2761872201994	1.27355866820911	1.26839929047578	1.26121750483608	1.25251041128034	1.24274689966889	1.23235287155172	1.22169907110174	1.2110918792667	1.20076728693638	1.19088813832485	1.1815446339024	1.17275800799418	1.16448724834324	1.15663869475132	1.14907832513143	1.14164648799417	1.13417474617626	1.12650433491565	1.11850549202938	1.11009658435675	1.10126154613331	1.09206370185012	1.08265364811248
38	0.529712789472199	0.581530157034339	0.636197528403743	0.69341243018242	0.752793276774042	0.813884622452221	0.876165156292012	0.939058203577505	1.00194441743326	1.0641762697903	1.12509388338365	1.1840416897471	1.24038535626653	1.29352840237741	1.34292792437354	1.38810887227175	1.42867637142115	1.46432565491642	1.49484926735829	1.52014131132508	1.54019862883948	1.55511893390665	1.56509603125214	1.57041236340528	1.57142921699178	1.56857498496623	1.56233192223354	1.55322184798311	1.54179124205581	1.52859616010367	1.51418736015002	1.49909599888653	1.48382022615695	1.46881298450964	1.45447130743118	1.44112740023409	1.42904177267095	1.4183986608367	1.40930391687321	1.40178545116542	1.39579618216357	1.39121929000035	1.38787539434044	1.38553110102248	1.3839082040717	1.38269270746749	1.38154276232121	1.38009461823467	1.37796578218744
39	0.767227838565468	0.83026527370664	0.895022016099022	0.961052128775304	1.02785164594376	1.09486486565832	1.16149272471255	1.22710311033704	1.29104287905789	1.3526512764433	1.41127438606469	1.46628018497656	1.51707374886914	1.5631121344665	1.60391847050462	1.63909481150589	1.66833334930837	1.69142563364201	1.70826952176509	1.71887365428441	1.72335933516709	1.72195977361887	1.71501671886326	1.70297458106474	1.6863721785393	1.66583228008549	1.64204912087332	1.61577406298815	1.58779955375149	1.55894151786029	1.53002032030784	1.50184047730281	1.47516939323755	1.4507155761605	1.42910702554517	1.41087075720768	1.39641465969623	1.3860129708389	1.37979653720162	1.37774863724967	1.37970655631934	1.38536842400635	1.39430422856656	1.40596955185867	1.41972048978342	1.43482841309111	1.45049359141995	1.4658571389641	1.48001115409817
40	0.981728795645228	1.05040241983554	1.11932112200813	1.18788840246291	1.25546785297691	1.32139204850034	1.38497294007446	1.44551357542903	1.50232091712799	1.55471947728059	1.60206544533474	1.64376095365388	1.67926810636939	1.70812239181436	1.72994510851591	1.74445445946694	1.75147500879164	1.75094524791382	1.74292308326198	1.72758913209546	1.70524779418793	1.67632615090299	1.64137082433334	1.60104300025702	1.55611186908559	1.50744675339526	1.45600814729003	1.40283776265049	1.3490474257602	1.29580626393809	1.24432506109563	1.19583600951452	1.15156554426443	1.11269791354263	1.08032817997388	1.05540596386454	1.03867533983012	1.03062062667132	1.03142997255044	1.04098636539987	1.05888886163842	1.08449830421425	1.11699580619255	1.15544135540455	1.19882343549592	1.24609589804965	1.29620290728404	1.34809542197716	1.4007434669774
41	1.13738778122004	1.20416022521424	1.26955512387865	1.33289053383966	1.39346421975728	1.45056429466723	1.50348084054198	1.55151829052584	1.59400831750203	1.6303229430046	1.65988755752993	1.68219352933401	1.69681007484155	1.70339507054324	1.70170450410424	1.69160029146616	1.67305622694262	1.64616188462938	1.61112435209067	1.56826775212489	1.51803059760318	1.46096113219748	1.39771094401066	1.32902731283571	1.25574498644558	1.17877841073175	1.09911591377233	1.01781803709863	0.936023205002512	0.854965279320243	0.776009113154531	0.700711109772855	0.630909002438921	0.568830566618369	0.517168963664126	0.478990693268109	0.457274594885795	0.454034627434575	0.469488097811532	0.502011019072682	0.548956037587851	0.607614922027963	0.675758748453854	0.75174699589153	0.834423286571196	0.922961822426048	1.01673484307216	1.11521851545366	1.21793465471872
42	1.22243716803215	1.2819120600084	1.33873564736387	1.39224453805036	1.44177487753268	1.48667302277061	1.52630670421441	1.56007645461336	1.58742706429014	1.60785880948947	1.62093819411291	1.6263079459807	1.62369601678842	1.6129233498943	1.59391020139563	1.56668082672237	1.53136637600644	1.48820587536677	1.43754520644952	1.37983403155582	1.31562064517607	1.24554476399751	1.1703282968974	1.09076416681462	1.00770329498231	0.92203992127597	0.834695558209507	0.746602138869544	0.658685498620684	0.571851651746564	0.486981477870119	0.404947473315457	0.326688623847656	0.253448971908241	0.187524117307429	0.1346361541318	0.108994677667356	0.124519524206639	0.169038485629927	0.226488074115065	0.290937007798448	0.361157960202272	0.437474772532109	0.520682751466645	0.611638646145106	0.71108324783598	0.819564684383769	0.937413837304418	1.06474854860618
43	1.25456685689678	1.30607313142973	1.3544285207847	1.39907869863389	1.43948357301941	1.47512633112281	1.50552258078338	1.53022940860143	1.54885417022459	1.56106282942968	1.56658766898596	1.56523420787827	1.55688717588166	1.54151541703616	1.51917561731263	1.49001477743968	1.45427137793147	1.41227520795026	1.3644458505245	1.31128983113761	1.25339644152664	1.19143224161145	1.12613421472703	1.05830149855985	0.988785529516511	0.918478316045554	0.848298397767312	0.779173873001794	0.712021755493728	0.647723017541248	0.587093331125578	0.530851320988209	0.479589906042653	0.433762697105081	0.393705946608109	0.359723746793312	0.332261329898128	0.312162339758297	0.300929411799083	0.300787107772592	0.314307111875503	0.343645093152735	0.389925110515177	0.453239169635848	0.533078371106052	0.628742557998282	0.739540972832557	0.864835644015849	1.0040180181147
44	1.26504978662412	1.31173166872932	1.35555040041312	1.39609404299575	1.4329697194335	1.46580982288082	1.49427801186432	1.51807485403433	1.53694298232452	1.55067163265958	1.55910044091981	1.56212238835481	1.55968579854255	1.55179530469845	1.5385117229558	1.51995078445664	1.49628069608599	1.46771851603931	1.43452534609222	1.39700035797935	1.35547368803897	1.31029825467996	1.26184058109506	1.21047074647376	1.15655165025366	1.10042786563339	1.04241449392866	0.982786629176163	0.921770332484173	0.859536452294302	0.796199320846411	0.731823551950895	0.666444417263624	0.600111903556594	0.532978764927015	0.465476739377803	0.39868262491115	0.335109051376427	0.28036561544295	0.245652381986962	0.246326572311676	0.288987630493699	0.365485634421403	0.465225256550245	0.581781777861247	0.711946800353507	0.854119012052286	1.0074205856293	1.17127532084138
45	1.27348843882504	1.31890458146603	1.36217890649953	1.40302830591282	1.44118746121732	1.47641267322966	1.50848540556707	1.53721545932447	1.56244370371939	1.58404429779055	1.60192635148993	1.61603499061503	1.62635180881584	1.63289471114883	1.63571717705658	1.63490699591423	1.63058455507444	1.62290078833542	1.61203492163496	1.59819218222695	1.58160166727744	1.56251459725364	1.54120320788933	1.51796056047235	1.49310157110723	1.46696557077965	1.43992070142045	1.41237041540836	1.38476225613839	1.35759892454505	1.33145133906486	1.30697292551731	1.28491368683512	1.2661316986831	1.2515986534663	1.24239520858343	1.23969169740036	1.24471091777905	1.25867277019288	1.28272531844189	1.31787202027	1.36490802447606	1.42437740116483	1.4965577464146	1.58147107027649	1.6789136456922	1.7884948657652	1.90967618557063	2.04180434298332
46	1.27123966755377	1.31587546929508	1.35903779564361	1.40054135326254	1.44021809931465	1.47792010310871	1.51352220293583	1.54692440373059	1.57805396488462	1.6068671327358	1.63335047894468	1.65752181411761	1.67943065557494	1.69915823899167	1.71681707561029	1.73255006963557	1.74652922398348	1.75895397637942	1.77004922135434	1.78006308627164	1.78926454024252	1.79794092256195	1.80639548086517	1.81494500721353	1.82391765145743	1.8336509744291	1.84449027822574	1.85678721729901	1.87089865360637	1.88718567436037	1.90601264598144	1.92774613800945	1.9527535220505	1.98140103946419	2.01405114257934	2.05105895074449	2.0927677241936	2.13950334128488	2.19156785990526	2.24923234036756	2.31272919226104	2.38224436976669	2.45790977063378	2.53979619018959	2.62790714597285	2.72217382829168	2.82245135765015	2.92851645260186	3.04006654060569
47	1.22446324396707	1.26386243985423	1.30189414378207	1.33841575045248	1.37330213259707	1.40644856940707	1.43777362457478	1.46722193208167	1.49476684438075	1.52041289345889	1.54419801022551	1.56619544160233	1.58651529753995	1.60530565211128	1.62275311428742	1.63908277587611	1.65455743784344	1.66947601394	1.68417101495154	1.69900503121257	1.71436615855095	1.7306623562367	1.74831478583764	1.76775025543968	1.7893929790496	1.8136559466172	1.84093227297282	1.87158693955098	1.90594934818721	1.94430706394517	1.9869010345283	2.03392244739228	2.08551124012572	2.14175613699479	2.20269596575494	2.26832192933524	2.33858047383051	2.41337640571969	2.49257595879615	2.57600958250759	2.66347430508615	2.7547356055244	2.84952879970337	2.94756000278907	3.04850677040371	3.15201854535257	3.25771704662431	3.36519673551605	3.47402548282456
48	1.10659363404368	1.13364302106333	1.15866355854322	1.18148525578248	1.20195342764747	1.21993227191279	1.23530874991302	1.24799680662439	1.25794197333005	1.26512640178486	1.26957438122381	1.27135838528787	1.27060567971802	1.26750548561052	1.26231662588076	1.25537546928306	1.24710380862307	1.23801604926633	1.22872472975108	1.21994295964936	1.21248189810141	1.20724104167817	1.20518906784351	1.20733358590542	1.21467964009514	1.22817920744543	1.24867678631278	1.27685850573559	1.31321282729367	1.35800915605305	1.41129688385374	1.4729229442097	1.5425625269739	1.61975620119121	1.70394729834749	1.79451523215734	1.89080253511824	1.99213512277156	2.09783640296172	2.20723637180884	2.31967695161699	2.4345147087152	2.55112187666346	2.66888638428706	2.78721138863035	2.90551465371185	3.02322799655126	3.13979693610512	3.25468062085144
49	0.953176282628013	0.96619147175832	0.9763747320441	0.983496811362052	0.98733325207647	0.987666346303589	0.984287205643906	0.976997964598324	0.965614151572634	0.949967284391921	0.929907783766715	0.905308357159522	0.876068103034066	0.842117751056656	0.803426743646738	0.760013389199022	0.711960304784347	0.659439302822364	0.602753849017395	0.542415755206674	0.479291907920164	0.414900719644819	0.352033773715648	0.296020484087222	0.256643960412144	0.247582742365507	0.276711282464064	0.338051321609596	0.420626664721712	0.516596861100043	0.621518996684328	0.732873794370297	0.849108377522898	0.96915797038275	1.09221328135478	1.21760389782769	1.34473738546572	1.47306631209578	1.60206996409687	1.73124416450857	1.86009575602659	1.98813987641644	2.11489896329536	2.23990286078873	2.36268964345514	2.48280691274165	2.5998134041275	2.71328079353412	2.82279562297633
50	0.877255504003014	0.888432590188558	0.897463554779837	0.904229114687102	0.90862595048602	0.910570465692808	0.910003130707799	0.906893544192241	0.901246378388594	0.893108412449916	0.882576894727987	0.869809500870254	0.855036148486895	0.83857285159343	0.820837579990854	0.802367619377635	0.783837050413049	0.766071505230851	0.750055240267374	0.736923069086083	0.727927899535864	0.724375686661362	0.727526230023281	0.738471216475213	0.758015770310717	0.786596632760128	0.824260771872141	0.870705785150251	0.925361811386832	0.987486211273477	1.05624790505035	1.13079007841931	1.2102701530105	1.29388137625842	1.38086181336595	1.47049579120937	1.56211143382904	1.65507660514888	1.74879458749539	1.84270017585079	1.93625647728663	2.0289524870625	2.12030140110572	2.20983957425819	2.29712601691818	2.38174232309775	2.46329293122009	2.5414056302285	2.61573223525422
51	0.939298960391301	0.96268576187865	0.985587641615667	1.00800599632605	1.02995564951865	1.0514659215328	1.07258154268915	1.09336335675473	1.11388875642861	1.1342517885027	1.15456286468866	1.17494801592697	1.19554763447906	1.21651466034497	1.23801218734849	1.26021048982947	1.28328350267677	1.3074048237585	1.33274334584268	1.3594586610285	1.38769641010951	1.41758376782587	1.4492252591883	1.48269909020041	1.51805414879815	1.55530779138611	1.5944444815888	1.63541529642082	1.67813826671635	1.7224994781042	1.76835482920385	1.81553232628307	1.86383478783654	1.91304283657127	1.96291806752823	2.01320629674967	2.06364081248445	2.11394556838659	2.16383827409614	2.21303335217994	2.26124474132736	2.30818853397994	2.35358544249074	2.39716309184745	2.43865813937753	2.47781822309275	2.51440374078225	2.54818946192458	2.57896597418982
52	1.04390941742758	1.07810074898251	1.11255409658703	1.14725224751898	1.18217963636688	1.21732229620262	1.25266774979346	1.28820483808408	1.32392348445943	1.3598143947601	1.39586869463479	1.43207750754136	1.46843147849954	1.50492025049759	1.54153190219721	1.57825235719745	1.61506477654023	1.65194894730169	1.68888068095602	1.72583123567576	1.76276677681075	1.79964788945348	1.83642915625315	1.87305881250747	1.90947848907896	1.94562305190486	1.98142054486436	2.0167922406043	2.05165280168385	2.08591055215233	2.11946785749349	2.15222160881538	2.1840638052874	2.2148822271652	2.24456119032527	2.27298237207048	2.30002569706802	2.32557027163899	2.34949535422075	2.37168134965249	2.39201081496933	2.4103694646091	2.42664716331292	2.44073889551552	2.45254570064903	2.46197556450703	2.46894425761396	2.47337611240275	2.47520473190684
53	1.08912180559348	1.12640644203186	1.16402684768206	1.2019403225721	1.24010234561275	1.27846658347199	1.31698489860925	1.35560735696637	1.39428223598848	1.43295603382315	1.47157348071557	1.51007755377597	1.54840949643807	1.5865088440503	1.62431345713865	1.66175956394851	1.69878181390871	1.73531334366086	1.77128585725918	1.80662972206896	1.8412740817748	1.87514698775405	1.90817554987672	1.94028610756458	1.97140442168127	2.00145588753639	2.03036576897534	2.05805945319795	2.08446272560821	2.10950206365257	2.1331049482596	2.15520019115742	2.175718276023	2.19459171111432	2.21175539075989	2.22714696283354	2.24070719913133	2.25238036539515	2.2621145875976	2.26986221101668	2.27558014858897	2.279230215036	2.28077944331197	2.28020038001853	2.27747135657552	2.27257673312008	2.26550711233024	2.25625952062774	2.24483755450587
[truncated: 70 more columns]
