# Supplementary material for: Reconstructing spruce budworm outbreak severity: a comparison of paleoecological and tree-ring signals
Source: PLoS One. 2025 Aug 12;20(8):e0329406. doi: 10.1371/journal.pone.0329406 (PMC12342301; doi:10.1371/journal.pone.0329406)
Supplement: S9 Dataset — (ZIP) [file pone.0329406.s009.zip › Buire wavelet data/Cross-wavelet_Lepidopteran_scales_Percent_defoliation/cross_wavelet_power.corr.txt]

V1	V2	V3	V4	V5	V6	V7	V8	V9	V10	V11	V12	V13	V14	V15	V16	V17	V18	V19	V20	V21	V22	V23	V24	V25	V26	V27	V28	V29	V30	V31	V32	V33	V34	V35	V36	V37	V38	V39	V40	V41	V42	V43	V44	V45	V46	V47	V48	V49	V50
1	3.49588728437314	2.74512020868745	1.72920000251174	0.91525696419673	0.447136000715785	0.231639575638547	0.140258171399869	0.0970123723292513	0.0713352934725958	0.0537228249891831	0.0421875313805536	0.0354240446210786	0.0314102231856438	0.0292955021180204	0.0280368008052445	0.0264928626223814	0.0249528534926286	0.0231249528810302	0.0203144412961933	0.0172236833458767	0.0145154219352583	0.0122229665571613	0.0108435164115375	0.0102835189564234	0.00994282098613233	0.00976598385437354	0.00992196564878229	0.0105075599754287	0.0110163379914166	0.0106076139354585	0.00951967963709452	0.00870858640668803	0.00859947822231737	0.00882975120861396	0.00884505261051957	0.00851735835502246	0.0081865837362734	0.00817434931499446	0.00830039328635703	0.00813823930676883	0.00760972935097799	0.00686595541134854	0.00624347852347892	0.00606538529328636	0.00614037211736439	0.00617079815968983	0.00601167133375387	0.0057937430801204	0.00608551841700643
2	4.57656999198417	3.50627562511083	2.0817711548922	0.984367502835674	0.400942332194921	0.16922387224294	0.0918996340322667	0.0630954072879327	0.0466133696134722	0.0342851635009462	0.0261270982854478	0.0218139287321847	0.0195900634577732	0.0191056394159678	0.0191010540723916	0.0183230604422801	0.0176169600020756	0.0166556924683932	0.0144953053668531	0.0119056656985699	0.00964990601916536	0.00768277317892511	0.00662475006718306	0.00644086004353732	0.00633081811729943	0.00623054581040845	0.00644911049808889	0.007250437740455	0.00801526470942607	0.00766448523719283	0.00644501875890247	0.00557381361857233	0.00564109772053653	0.00605635101423119	0.00616758313600995	0.00584730069686522	0.00549618980828342	0.0055705551177364	0.00587188520469526	0.00583622801417244	0.00535629716836806	0.00460793365389821	0.00399012025276467	0.00389250935809432	0.00407984419162896	0.00419702140406684	0.00402723976827008	0.00367287241853952	0.0040054318135045
3	5.3699564920124	4.02460367530402	2.25996450366809	0.948551926329657	0.30295052158583	0.0859929248444799	0.0363574106887465	0.0267200891030764	0.021164127714387	0.0150633564905486	0.0107566688559623	0.00883941830555643	0.00799129260518844	0.00879525894538081	0.00956929456180481	0.00915963224593467	0.00911619483037766	0.00902238813630588	0.00777602327814556	0.00607935924396428	0.00463333346824745	0.00326946311442553	0.00260833943292272	0.00277384328354678	0.00283778142472999	0.00273067314123091	0.00286343887205194	0.00368784853900617	0.00454019610494834	0.00429518051506739	0.00314026848185494	0.00230354034912158	0.00257243419333769	0.00304150966898762	0.00318264916493305	0.0029178356169878	0.00256650876706585	0.00267294492615258	0.00309221101965577	0.0031769250808484	0.00282654609836409	0.0022090685287812	0.0017050866541132	0.00168938537128898	0.00193146199390185	0.00211675769980448	0.00198988795262325	0.00148540980353728	0.00181384797956861
4	5.75832211984432	4.26023086106951	2.31116177520953	0.89458085097604	0.231660619679722	0.0347547742567136	0.00470512424878457	0.00612278237244857	0.00663846055773974	0.00439854665877499	0.00261193893156129	0.0020925443623682	0.00155385390266981	0.00296398615826001	0.00363263025608801	0.00305450306980937	0.00327657688500913	0.00364860574771386	0.0031187574442219	0.00227750641702731	0.00160982913042578	0.00088454672561562	0.000465100898558586	0.000790362485442929	0.000891040594293503	0.000742570250430924	0.00072016303841123	0.00140223374914142	0.00211285965714054	0.00198706291657199	0.00114802134899187	0.000365201732347774	0.000817018095314041	0.00110008533012402	0.00119225219633818	0.00104564186363341	0.000738057958325855	0.000792280613164	0.00121858703423795	0.00134038747470793	0.0011379789846094	0.00072894766653109	0.000406151121240233	0.000421891703713096	0.000614176442112702	0.000811900990028259	0.000811628397939754	0.00025032797252158	0.00059514835274574
5	5.80130897221792	4.29918540621875	2.33795646306578	0.907944074763373	0.236299776722174	0.0346473398033572	0.0015483952894853	0.00137666396393045	0.00201260614055388	0.00106923336055538	0.000216012540692595	0.000486895872558911	0.00046519645215176	0.00133489358708337	0.00133345636464434	0.000476894085221445	0.000765721246630657	0.00117586212495504	0.000957190102260655	0.00065812191484222	0.000460371509403919	0.000256370587443311	0.000102892071787264	0.000219208651944147	0.00024456483416951	0.000156976424462461	0.000114757591809917	0.000515624874345357	0.000950405804142402	0.000902498717548588	0.000511491357743479	0.000239677027256262	0.000326251985857507	0.000264842274931008	0.000314709259200696	0.000307634020585803	0.000160661142292625	0.000136619172592502	0.000436474312012518	0.000491774739906943	0.00040571114175576	0.000194798123107093	3.11637458350282e-05	2.92762932014945e-05	0.000123880582912529	0.00029246469701086	0.000428239272535761	0.000306907457864127	0.000338061238892737
6	5.65054894146137	4.25596298570955	2.40180980274073	1.0039308411825	0.305826286879415	0.0676569432382503	0.0122117700926741	0.00298248528501614	0.00135954662205309	0.000674609141643292	0.000306914038180275	0.000408061503192631	0.000790898305196414	0.00111522223286084	0.000854023284795542	0.000277719420661773	0.000252592596514402	0.000424112885307585	0.000217195085189506	0.000164274278126899	0.000121230170164463	9.07027484933131e-05	7.62155887272219e-05	0.000114638418849662	8.80631250219073e-05	8.9688074603821e-05	0.000103378313751621	0.000262544802741852	0.000519373981160195	0.000476739834336829	0.000269098150354019	0.000256001361130682	0.000243856829476043	0.000110875161513177	9.8472280271428e-05	9.63777165333077e-05	0.000126527480261075	0.000179324206555128	0.000227856377851234	0.000185765617990468	0.000176783577501928	0.000133731398866551	7.2737828567505e-05	5.32232870502777e-05	3.87435313890685e-05	0.000188437777224263	0.00035031391433603	0.000352722107942677	0.000241117505436491
7	5.43664733050095	4.1973657143695	2.49905203675984	1.14583879852208	0.40541645300651	0.112375411725057	0.0256692190691709	0.00546521177203497	0.00143389087249391	0.000642396461692647	0.000233545403451725	0.000397662363216276	0.000906481834360105	0.00115708551698174	0.000887651686200345	0.000291198824887544	0.000186518062142839	0.000320740122548336	0.000130152415004558	8.29180706198911e-05	1.80842887281366e-05	4.60844222018668e-05	6.38029472542679e-05	0.000101523389462147	5.09901901910584e-05	2.42767422564896e-05	1.8938767480631e-05	0.000212737629363476	0.000402694980892796	0.000336461706557615	7.16141999155552e-05	0.000182834168878616	0.000266988708464151	0.000223445940107313	0.000122897038172034	1.51575725604114e-05	0.000137053284093388	0.000197152277899927	0.000164491556989133	5.52530581213086e-05	0.000104196426029956	0.000153018327962306	0.000143058719947971	9.39749484318063e-05	2.87484701859463e-05	0.000209564513130266	0.000374942763123336	0.000403515815013458	0.000326748072961975
8	5.22589428420302	4.14233199467015	2.6038128675735	1.29889025284211	0.515102396455405	0.162797557023558	0.0410788820350063	0.00835887330600777	0.00146261020165392	0.000445382562379207	0.000317949991613953	0.000644274161627605	0.00114697269700037	0.00137509518813777	0.00115233756710806	0.00063072882257824	0.000473611140135605	0.000515776887571284	0.00035204351258414	0.000190329945500614	7.70960037892586e-05	9.54605631032455e-05	0.00014650189122937	0.000156847820941918	0.000100744171840752	2.04038463944016e-05	0.000109980222583956	0.000299801287873216	0.000447715066427826	0.000387481740542626	0.000208957667085439	0.000235561250982504	0.000324036754876748	0.000301973311714032	0.000183251464067238	0.000119746225062246	0.000193858242038706	0.000218220024597996	0.000159403837605961	6.61547919774547e-05	0.000108413411199624	0.00016418845080731	0.000179739345623491	0.000156748380491191	0.000152447903723611	0.000301028438910358	0.000466748773798172	0.000508754134342135	0.000461023104196067
9	5.03843557896884	4.09246694985048	2.7024106735108	1.4512144573715	0.633513566383693	0.223761990313586	0.0626612303815103	0.0130984715964553	0.00194790456237236	0.000203466994125521	0.000647412885473159	0.00116666385389323	0.00156878085840187	0.00179702058965431	0.00176220381086482	0.00148470102389799	0.00126359430192471	0.00110104212060796	0.000827311183352476	0.000532655742976842	0.000333660544898478	0.000277814132188611	0.00029257152913443	0.000270609841105095	0.000187150235024177	4.3195078446971e-05	0.000184028438968045	0.000445437885650889	0.000612563789944964	0.000586364061771603	0.000466762113524524	0.000422625326834923	0.000444866820767725	0.000428527820264229	0.000350826226534333	0.000300108480465141	0.00029356719529913	0.000265372214372164	0.000208199659205911	0.000157103175627528	0.000149164685454809	0.000157443512587938	0.000187181703871422	0.000241305351917722	0.000329574213985939	0.000485822171698367	0.000625120984762597	0.000626087167986516	0.000538119561705317
10	4.87663129667613	4.04889499813818	2.79475500218339	1.60431767248219	0.766034444743111	0.303495550776778	0.0982752238539652	0.0243737027313886	0.00347330018355961	0.000195192995516478	0.000671608729944292	0.00152221098986039	0.00199079366814204	0.00234302345543011	0.00270794442086732	0.00284314213733941	0.00271082331073365	0.00237980104495356	0.00189626353017978	0.00138604534710457	0.000986732049938438	0.000740961467155249	0.000587436645361902	0.000451611650020483	0.000317879109034354	0.000178419194434751	0.000312434722719738	0.000662557780397797	0.000895377029489597	0.00089178235601433	0.000742604068128236	0.000626505937658756	0.000618794667558269	0.000635479932777594	0.00060093036641045	0.000527031240166156	0.000432485573229212	0.000336159873635589	0.000268697337179646	0.000219033053127645	0.000156216559980007	7.52502351304857e-05	0.000146410458418491	0.000331766659932254	0.000550980616423687	0.000758567990250392	0.000845820106749326	0.000732766146021978	0.0005443168112858
11	4.73894059359802	4.01324137591568	2.88350452017848	1.75954583341236	0.914202255175954	0.406476388277381	0.155787006581309	0.0516554670629438	0.0147188171677076	0.00401402023302632	0.00210179244273733	0.00225431219395535	0.00236859462316615	0.00277488315700817	0.00385970732363812	0.00480448816746816	0.0051131600974148	0.00479597184736017	0.00406459139346237	0.00317642742406016	0.00233698404963049	0.00163605575048091	0.00107455712869018	0.000674396564648611	0.000501317951146121	0.000463635558796221	0.000639131281339198	0.00105091000414097	0.00134107571503366	0.00129834116346074	0.000995989460650106	0.000726971877177646	0.000754125324637672	0.000892870564964765	0.000928943194162584	0.000829553924623041	0.000633857188063019	0.000425461561506449	0.000307862297467216	0.000272228087294437	0.000222383703924631	0.000177985226473767	0.00030372282182762	0.00058562057870547	0.000917751667054926	0.00115360389972639	0.0011271452818747	0.000808310865657869	0.000448104011360101
12	4.62262143849477	3.98469976845023	2.9670516569959	1.91108176310125	1.0690639751496	0.524632170015537	0.230978923055077	0.0952177502099952	0.0390884438293534	0.0171187696203813	0.00871893997965001	0.00526170945336965	0.0030646898517639	0.00267570545453407	0.00518098889267463	0.00763386142966795	0.00892469704485897	0.00892530620315153	0.00794744157177682	0.00642861369224731	0.00473978364519307	0.00311738175124798	0.00170253008934377	0.000691639295186519	0.000638272214859967	0.000973577175316876	0.00134257658805738	0.00182362300479735	0.00211062837102855	0.00191574422195937	0.00126830450485669	0.00053559113621363	0.000695823405239396	0.00117192645289337	0.00137855002637258	0.00129655014961787	0.000995819436648601	0.000599874478998767	0.000298848728862883	0.000314027832678927	0.000438737771047992	0.000578920597173795	0.000821185855682681	0.00119871474623452	0.00159608048969978	0.0017705229712676	0.00151024337844309	0.000860483549209698	0.000241775948446679
13	4.5240296702222	3.96010507785309	3.04024861867026	2.04821786405393	1.21403114867528	0.638238836133717	0.304351039402739	0.139190324444691	0.0675233006281727	0.0373298780067977	0.0224772835401821	0.0132017865597456	0.00589185560488082	0.00136954401537872	0.00737604857200247	0.012295028442623	0.0151262848447558	0.0156991452438582	0.014414204552478	0.0119304547153019	0.00888662047927749	0.00577955934009263	0.00297586429200505	0.000881198685457437	0.00122636400784627	0.00218451837596509	0.00289645908870469	0.00346391515959148	0.00365406659774308	0.00319260631838307	0.0021218051902591	0.00086802765751477	0.00088897232844089	0.00169925883708827	0.00213009626899918	0.00212042684212898	0.00173837726166076	0.00111676947653536	0.000431373524494325	0.000203472015825539	0.000671470453870754	0.00110452906106346	0.00162762856162922	0.00224731988483336	0.00274901208922776	0.00279787707200842	0.00218717769574123	0.0010946960534001	0.000138124885443283
14	4.44079806128955	3.93843335236927	3.10204745579716	2.16678321378354	1.34004098796672	0.733162346362516	0.35650982409313	0.159409610855903	0.076885949826352	0.0511536399138525	0.0404118174891151	0.0304446111355759	0.0206335877049911	0.0147393989281103	0.0169784766679798	0.0225178530166946	0.0263752291344873	0.0272086288658128	0.0252804121504125	0.0214702062830511	0.0167521230226198	0.0119835903364672	0.00795156766120509	0.00554156560106362	0.00521917175623952	0.00594682985824901	0.00672695042628044	0.00720984880695188	0.00712434929162201	0.00629366894133505	0.00490634293937288	0.00359252219448006	0.00311973247928824	0.00341894532672081	0.00375835895462031	0.00375231646177156	0.00332038709079093	0.00256144384441998	0.00175174275507541	0.00133623447406093	0.00154537520342017	0.00213485820119815	0.00301785753429368	0.00403675503589378	0.00477194810338078	0.00476145834922028	0.00383323711348933	0.00236123346224597	0.00135720201906281
15	4.37553189099648	3.92698267530739	3.1648112276734	2.28253732667283	1.4644519817528	0.826699553640559	0.40138519174411	0.158094479000643	0.0448048749712106	0.038422772087518	0.0535669935734494	0.0569941132159637	0.0533468941824047	0.0484817465788934	0.0467832190275046	0.0481720675189623	0.0494753068076603	0.0483811491962274	0.0445530253607227	0.0388459233718515	0.032421765779198	0.0263062432231328	0.0213252875940124	0.0180652265614636	0.0165772048417745	0.0162442345735658	0.0162570093813196	0.0160146766500089	0.0151467879310001	0.0135562723442506	0.0115197770801485	0.0095983534992019	0.0082855769226364	0.00765366398789861	0.00739929807489564	0.00714908378749325	0.00664044971985642	0.00582187616597905	0.00489329479019106	0.00418841719248812	0.00397985974549227	0.00448350864625528	0.00577468701827247	0.00744928026773616	0.00877118242825723	0.00911278791082382	0.00834699913495078	0.00709753261123022	0.00668378081096287
16	4.33742307743467	3.94308008752198	3.25588899551494	2.43296962337746	1.63452950443227	0.975792327228972	0.506779179338527	0.220087041570912	0.0771666744637811	0.0490213939897215	0.0700886282179535	0.0887836046355728	0.0998226960827124	0.10364496723098	0.102884267169348	0.0997279466871921	0.0946868369492716	0.0876064062331186	0.0789150949189644	0.0697301236347707	0.0612168865642614	0.0540771972637804	0.0485264159377915	0.0444986001506775	0.0417254644871972	0.0397237585765219	0.0378901341886996	0.0356789162381474	0.0327524653232667	0.0290888332790736	0.0250127131748941	0.021076573847581	0.0178231931293522	0.0155719807909457	0.0143015187357565	0.0136320809200334	0.0130090794424244	0.01202616836628	0.0106121154456245	0.00902545934138211	0.00790779476052463	0.00833849755529251	0.010728941661251	0.0140858768824075	0.0171734563438604	0.0192095489294982	0.0201511114589472	0.0208270832172866	0.0226531040624699
17	4.33727845606038	4.00520941518297	3.40341328061112	2.65656014783838	1.89893940507013	1.23730660217449	0.731533861645552	0.39463868823884	0.204704037257713	0.120917512571861	0.103849600803191	0.122945170561223	0.150920822415748	0.171881444475387	0.180678598062409	0.177992331959601	0.166787680404743	0.150625127316753	0.133113532501087	0.117476396010963	0.105790854035725	0.0983690176586849	0.094051329949137	0.0912310047209042	0.0886155176699675	0.0853599156326717	0.0809315525474456	0.0750241843423381	0.0675786696169171	0.0588478674971257	0.0494293184983211	0.0402254422269692	0.0323421387689055	0.0268675878333537	0.024265141710441	0.0236863022044647	0.0234766544611371	0.0223175282319115	0.0196500335941542	0.0156985544666523	0.0119819769040827	0.0123923144517426	0.0182874459506237	0.0263523162642319	0.0343858609037629	0.041503697037375	0.0477741825980258	0.0540865727612162	0.0617242950660769
18	4.3746646635345	4.1136510141847	3.60905964743669	2.95712058023718	2.26495932459846	1.62241349884715	1.0857273223534	0.675114494476321	0.381839372681715	0.180681322434175	0.0600906933672135	0.103398655426118	0.181346644234453	0.237906954670318	0.268188065287261	0.273229638361287	0.258066006438071	0.23032696454051	0.198803767544137	0.172038924101846	0.156148391868016	0.152000568468078	0.155258291267514	0.160283070414861	0.163095049194336	0.161674936620407	0.155311489191679	0.144058477282165	0.128465930050044	0.109494179799963	0.0885125329437904	0.0673543493900596	0.0485265198947457	0.0356302364672153	0.031949014715341	0.0348060915119783	0.0379658861054657	0.0378354443605495	0.033200289701988	0.0241594130032115	0.0125706201444587	0.0124714528608276	0.0289549625967849	0.0481555725327937	0.0675094883765537	0.0863250672178985	0.104766716833578	0.123621660224678	0.143858002002825
19	4.42291565943406	4.23069061957456	3.82347425832146	3.27594042213978	2.67241081946524	2.08478415224929	1.55939929784997	1.11589335713167	0.755163818800429	0.471413031476834	0.269302954740264	0.195372196984083	0.251833379023735	0.327364972022237	0.374253456139745	0.383632629904286	0.358917870714246	0.30996621312099	0.251004829794943	0.200173805681046	0.177073452660808	0.187657709638321	0.216081504897631	0.244975100323273	0.265268469664536	0.273448087210646	0.268791762652448	0.252044622417423	0.224826035381191	0.189358668414247	0.148331970785575	0.104819402135478	0.0623354621522645	0.0265420397780315	0.0229955655836058	0.0437457188144576	0.058237120514698	0.0627305740247903	0.0568919784109653	0.0416466281956787	0.0200878120229608	0.0201793998793611	0.0524183156798413	0.0897395177710684	0.128765036430206	0.168558893995402	0.20912113602636	0.251021499409007	0.294916219400469
20	4.42414990742516	4.27565119264945	3.94011075175545	3.48117040484583	2.97218097843391	2.47635549481425	2.03255601206309	1.65284578874468	1.33252064093092	1.06547426454963	0.854767474383832	0.711439574490027	0.638441278763084	0.613232404445795	0.597719791986185	0.562329382134981	0.49468860673602	0.396413959470595	0.278429687090317	0.161592549889081	0.107957305937615	0.175020587888313	0.266716554854688	0.343761438567227	0.39769740082718	0.426386517524968	0.4302945817095	0.41148846755632	0.373190420590028	0.319539219108323	0.25547163772241	0.186750356421371	0.120566735144705	0.069448143956868	0.0600971015288579	0.0844403878384462	0.106709766490466	0.116191962967872	0.111872403157759	0.0974858831491731	0.0837993400991835	0.090657079970142	0.126330391368925	0.179776766636109	0.242059882966647	0.309449631948502	0.380982784774651	0.457080188306574	0.538536740184099
21	4.30917308386918	4.15158328305298	3.82487459638132	3.39153607934863	2.93021796563045	2.51627597389003	2.19781201455248	1.97817546149085	1.8236606447696	1.69390604194726	1.56571522843874	1.43522142107562	1.30702490310574	1.18272831862933	1.05639810933874	0.918025694408799	0.760182349498345	0.582525796270698	0.393213794145271	0.213956889052121	0.138164813799481	0.251018217515881	0.39109013593904	0.508992928897355	0.594818689227813	0.645919643748616	0.662923525856018	0.648671176702265	0.607731841085474	0.546194538082445	0.471681757018364	0.393528366613493	0.32288334383626	0.271553513678232	0.246792663423088	0.244056681959649	0.249961753085795	0.253193255769726	0.24974624528739	0.243047393885674	0.242684966415637	0.260232110464261	0.301551080234485	0.364052448326471	0.442081677067826	0.531882343712614	0.632873908923365	0.746885403958487	0.876478069681925
22	4.05851651854186	3.82901894241019	3.42296426395913	2.89901145293882	2.34909312630745	1.89908686603552	1.68042014720952	1.71971075051475	1.89338087438229	2.06625197514845	2.16863390004637	2.18082935107084	2.10862097252647	1.96789467558498	1.7765039006209	1.55133370695789	1.30891757413754	1.06807243395592	0.853651817012186	0.699618575057376	0.639747721483524	0.673645191537408	0.75950407178581	0.854487398670313	0.933720661896221	0.985996664255566	1.0079401305409	1.00066576343142	0.968012207214085	0.915642135274747	0.850607893515682	0.780976248235233	0.715034166819382	0.659738832431392	0.618727404476512	0.591213775384841	0.573138902465383	0.560152913288155	0.550450592715352	0.545933538995102	0.551308443790886	0.571539390963134	0.609179438320823	0.663800708082262	0.73416319922052	0.821359470288444	0.930653144963333	1.07061689522961	1.24962092415895
23	3.80382576677524	3.50231467734388	3.00057706284617	2.32849131877505	1.53511310944095	0.695282344670514	0.349468366164533	1.07962759016552	1.77555278210981	2.33341290279163	2.7264529797018	2.9495834784134	3.0141334480034	2.94376644340882	2.77016263185636	2.5290144055126	2.25679650937677	1.98829516678825	1.75423082620346	1.57774733770227	1.46934658829502	1.42341798438548	1.42149951678382	1.44128792504777	1.46443592053014	1.47949436590815	1.48132792238614	1.46917949327036	1.44467043534338	1.41035388389098	1.36900420400979	1.32344065385596	1.27646926846074	1.23063183640292	1.1877886091685	1.14884553039384	1.11391389633587	1.08286842883058	1.05592856389323	1.03382018740416	1.01735090139873	1.00671876692563	1.00133464037619	1.0010796903357	1.00952593311141	1.03848081499995	1.11062188502774	1.25423227161589	1.48933322877142
24	3.84965904443899	3.63624372650066	3.27233935778101	2.80332317248461	2.32015429882571	1.98352525924613	1.98137453152169	2.32594592818326	2.83896296373851	3.35602319293046	3.78176307250479	4.06866939737471	4.20094508244579	4.18585138199175	4.04727990277684	3.81950328481478	3.54088519881953	3.24801291236972	2.97086176374188	2.7295437911654	2.53309127286894	2.38052421909459	2.26395668617865	2.17278973386395	2.09762730897037	2.03276918002322	1.97674544047788	1.93101919704684	1.89760603120732	1.87681488885184	1.86623145518257	1.86126595037596	1.85662142827475	1.84770086365648	1.83135679548337	1.80594543796941	1.77093745679238	1.72633312787146	1.67201091214418	1.60706689363655	1.52924506004216	1.43471051489123	1.31867897086482	1.17794800054687	1.01788739016517	0.870402421105918	0.825523107944538	0.999073404673328	1.39433565494236
25	4.34570643760815	4.39476654186792	4.37808560403343	4.33197647980272	4.30415671861837	4.34263053832947	4.47814137201944	4.70937804511685	5.00243739002798	5.30443014928972	5.56063068470358	5.7270785778339	5.77714166033754	5.70331569260923	5.515560915201	5.23715224022632	4.89900097817601	4.53351852088146	4.16911401050863	3.82626210561025	3.5157601982242	3.23936495867331	2.99250561797007	2.76830729852555	2.56186274153257	2.37362767087972	2.21085863952335	2.08604689069052	2.01178808328509	1.99360154148928	2.02522789537904	2.09027009988786	2.16845024761674	2.2415078233824	2.29609914307208	2.32408705599687	2.3214568463728	2.28673116343702	2.21931753123682	2.11799981832945	1.97972981976443	1.79890131053166	1.5673472353908	1.2754516135628	0.915727549493475	0.500833976668297	0.318807937260088	0.836664337877981	1.54537954116052
26	4.9750087728357	5.27036304145041	5.5428805475973	5.80433088731485	6.06597375492284	6.3349368985199	6.61080595331006	6.88350041978346	7.13340498759725	7.33408323533265	7.45703513477991	7.47733260495796	7.3787982097408	7.15760775685195	6.82361977430334	6.39921186346373	5.91582935798204	5.4087688237928	4.91096194566206	4.44683618895314	4.02778860978429	3.6510553123687	3.30298986020876	2.9658656562088	2.6257694091156	2.27949552455609	1.94015536784947	1.64232143405967	1.44306558425754	1.39915818315897	1.5136458979691	1.72749699679614	1.97301481595961	2.20407625410234	2.39515159278861	2.5345144350683	2.61925137127231	2.65192001681582	2.63808870669531	2.58448428360676	2.49794192541032	2.3857552697114	2.25835988751303	2.1353096384824	2.05398210147323	2.07385092591031	2.25934445031727	2.64163553126134	3.20251650596584
27	5.24996950756957	5.66734494942917	6.08833965196145	6.5149035102704	6.9443957219137	7.3680042643027	7.77015160138657	8.12904585491767	8.41839621935997	8.61019126066808	8.67829734339011	8.60246690279116	8.37219913028274	7.98983173768935	7.47229390988827	6.85108780315934	6.17019031742958	5.48153980034699	4.83756437838429	4.28034553466986	3.82902146841711	3.47158747289104	3.16904151949813	2.87166762453181	2.5368649501924	2.13926061981487	1.67233716356033	1.14520327216472	0.577680123666702	0.00535342152667838	0.574917013023112	1.10816693007391	1.58423104530205	1.98917607338948	2.31616134627215	2.56555858699267	2.74449155090216	2.86585801916838	2.94685783063769	3.00709726276267	3.0665378211213	3.14384228950437	3.25573913198597	3.4175044238635	3.64364852516374	3.94726420429983	4.33718256807465	4.81384536155723	5.36604625735314
28	4.85478237767687	5.26393386112936	5.70719398789164	6.18680227186941	6.69582398121259	7.2169372210108	7.72314301676452	8.18006600812988	8.54932728916464	8.79253367271168	8.87553038691189	8.7725970783641	8.47024378708923	7.97025383232785	7.29169245436008	6.4717967696091	5.56598626387284	4.6475409073949	3.80692541650612	3.14585380497734	2.74769317413767	2.61385244026426	2.64094584881641	2.6974529374457	2.69531914413791	2.60050938541943	2.42051674076025	2.19354594937117	1.98117568236952	1.85515740595785	1.8647303086642	2.00189946257289	2.21296276707488	2.43979497844999	2.64212226791154	2.79957424602806	2.90823216445818	2.97754117296157	3.02800519201124	3.08851795986289	3.19187613552951	3.36796016814203	3.63657767672001	4.00372827104088	4.46288294995194	4.99889904294099	5.59131048722822	6.21581053571769	6.8445947854173
29	3.75325819943912	4.07174387480203	4.47120241992304	4.95697811540803	5.51770541714476	6.12639791862356	6.74418662909808	7.32482719161493	7.81910359531082	8.17902422794135	8.36188585467761	8.33414345951165	8.07483521383919	7.57819472958209	6.85507275838644	5.9328890482941	4.85403922280756	3.67304280962973	2.45371815596562	1.27468739760844	0.429887383534406	1.04761321802793	1.86678530009241	2.53674863920689	3.03393288348841	3.36676052233153	3.55922182305502	3.64440869884609	3.65831361972474	3.63342818958065	3.59317873839156	3.54877759524212	3.49958243455586	3.43658730627243	3.34739494208008	3.22106835785062	3.05239219915679	2.8463154931162	2.62408031917114	2.43179003877707	2.345612497224	2.45219609688862	2.79527005140784	3.34921446944209	4.05292681233979	4.84452244907973	5.6704468927427	6.48377350633224	7.24185967114403
30	2.15316737706399	2.37866955079137	2.76940482540621	3.31554511666886	3.98168941920008	4.72239082365162	5.4892124437952	6.23281095033568	6.9041413778217	7.45632366933229	7.84735554552232	8.04338412125903	8.02211259881367	7.77592738664975	7.31446022431016	6.66658309700301	5.8823343394008	5.03599371778102	4.23162942899484	3.60648630071955	3.30210932567131	3.36651707163423	3.69478795885086	4.12624721190848	4.54222414593294	4.87871326811317	5.10937169285555	5.23034264535077	5.25016029966496	5.18297637578376	5.04389927113934	4.8458916045493	4.59792299848921	4.30412673391209	3.96373576431509	3.57164015285823	3.11948806911171	2.59729106341243	1.99549553184854	1.30771820453074	0.539230741732999	0.384968288986229	1.30969156775925	2.31381415523601	3.35594808823444	4.40372829350883	5.42157617412483	6.37186531212443	7.2170626543919
31	0.413853074696341	0.832371119191481	1.46094654130707	2.19565461150468	3.00637745421948	3.86937615077988	4.75821961121245	5.64249291511629	6.48862439188658	7.2618660377957	7.92907519358073	8.46197791628182	8.8405336096233	9.05596601602802	9.11299533211855	9.03078655752745	8.84209809988973	8.59008740491485	8.32235363867916	8.08242487788944	7.90034789454657	7.78576362023356	7.72697010605014	7.69669434156714	7.66157692553732	7.59111253295089	7.46343183474443	7.2675747991402	7.00312866371526	6.67828111167492	6.30706877095241	5.90630378806506	5.49250688047621	5.07920942470273	4.67518040043611	4.28436311689455	3.90838711853161	3.55234881441732	3.2340574944957	2.99502988187691	2.90431543676692	3.03546420566557	3.41769907263844	4.016486030187	4.7638114615158	5.58933484290571	6.43093952253971	7.23543217619804	7.9578811115993
32	1.26678625930442	1.59948345213266	2.08024706719894	2.68682068483462	3.40056579758732	4.20462270034279	5.08067320336055	6.00712413976128	6.95876329343646	7.90756849858629	8.82434216780732	9.68083181434459	10.4519736478285	11.1178888921159	11.6652911761635	12.0880395519407	12.3866994793497	12.5671483588236	12.638462971924	12.6105127195995	12.4917948975869	12.2880268538575	12.0018319172444	11.6335659632968	11.1830334749509	10.6516467748807	10.0445457840306	9.37229644120382	8.65194949025054	7.90738238127551	7.1688920759255	6.47189553258443	5.85431038104619	5.35192643498292	4.99157383344739	4.78411356843689	4.72204204361219	4.78515483067592	4.95118833524024	5.20428035637977	5.53703256756419	5.94697969371427	6.43075563813686	6.97918501889791	7.57514335477485	8.19434228743446	8.80808263938292	9.38678122342075	9.90338070850375
33	2.35284853284427	2.71353902439303	3.17444061964895	3.74456095244531	4.42837471326804	5.22494404007857	6.12729253163416	7.12218070250636	8.19037134283517	9.30739308412072	10.4447367281081	11.5713619088065	12.655355505437	13.6655705184601	14.5730860397874	15.352363916218	15.9820304872646	16.4452735528441	16.7299042377361	16.8281791046998	16.7365005744728	16.4551093089372	15.9878531817166	15.3420726791056	14.5285952044212	13.5617950198246	12.4596640770767	11.2438629483914	9.93979639823158	8.57692523906952	7.18990735890264	5.82213634343768	4.53595467042633	3.44042877744188	2.74459970397347	2.70470377594649	3.27239754974114	4.14481599147652	5.11817662126456	6.10419732533583	7.06593573624622	7.98637665440433	8.85573154309628	9.666077943194	10.4092236347208	11.0763149804391	11.6585194577643	12.1483447311988	12.5412248337494
34	2.545843894729	3.01809764996329	3.61838164207293	4.35224998861733	5.22067017867886	6.21994017173994	7.34132120646215	8.57069266027565	9.88845029705302	11.2697553635451	12.6851553311464	14.1015396158941	15.4833575386801	16.7940055203402	17.997283065971	19.0588205022843	19.9473935893874	20.6360584213603	21.1030614723426	21.3325012979401	21.3147378756372	21.0465614490491	20.5311448553622	19.7778128252425	18.8016711967621	17.6231526169822	16.2675602559785	14.7647409463894	13.1491236252076	11.4605884379738	9.74716006412482	8.0717535973798	6.52777357370919	5.27006199940294	4.54109204535641	4.55884254188282	5.2529223537364	6.33731713481702	7.57864287651837	8.84631981972581	10.0702002519029	11.2095958553044	12.2384444082123	13.138653254538	13.8972133268007	14.505160354879	14.9575341560662	15.2539204422091	15.3993336383867
35	2.10856424578065	2.94519263682574	3.92664754145048	5.04971661615981	6.31011101649828	7.70035140246486	9.20871677940239	10.8187362025337	12.5090713501673	14.2537411436908	16.0226618569438	17.7824715045663	19.4975943107242	21.1314873832208	22.6480010178317	24.0127781759986	25.1946183807766	26.1667365635363	26.9078576991181	27.4031024127971	27.6446358899754	27.6320709866262	27.3726349545418	26.8811260466775	26.1796994596851	25.2975287005565	24.2703837820041	23.1401437004073	21.9542050932474	20.7646466240081	19.6268525451884	18.5971230309601	17.7287371621349	17.0662541851665	16.6387820148429	16.454247353485	16.4972714104723	16.7320085407984	17.1088235219075	17.5720312060731	18.0662552567286	18.5404377875846	18.9497748168122	19.2563379684544	19.4290922712773	19.4437887148826	19.2829996294332	18.9364336391715	18.4016114345401
36	4.43611938957858	5.55393438705453	6.84144092324228	8.29077382666049	9.89180393006457	11.6312241474164	13.4920210669325	15.4532795751812	17.4902811076783	19.5748670693979	21.6760409191974	23.7607778283791	25.7950029930349	27.7446912339331	29.5770333657749	31.2616102596823	32.771514331339	34.084360656862	35.1831359080519	36.0568422848098	36.7009047732297	37.1173223292923	37.3145558446921	37.3071569110335	37.1151506042404	36.7631923279796	36.2795233821742	35.6947533714727	35.0405017037547	34.3479376938275	33.6462713986924	32.961265833118	32.3138628473273	31.7190325235132	31.1849591015409	30.7126558414124	30.2960545860093	29.9225519495202	29.5739312032381	29.2275365679566	28.8575660775169	28.4363688476981	27.9356705173699	27.3276916442409	26.5861561624927	25.6872052860644	24.610236968163	23.3386863291597	21.8607540806504
37	10.2943277331807	11.7602803688405	13.3860762083606	15.1654247521249	17.0876955346101	19.1380245588742	21.2975236797726	23.5436108706917	25.8504727045529	28.1896607399566	30.5308128926933	32.842480572792	35.0930332293683	37.2516045947306	39.2890398328253	41.1788003133671	42.897783031488	44.4270147725328	45.7521867910313	46.8640036563504	47.7583294808541	48.4361253375559	48.9031825752963	49.169667223908	49.249500070813	49.1596047027844	48.9190613974887	48.5482079368373	48.0677290920367	47.4977747713465	46.857142873219	46.1625571614905	45.4280635347921	44.6645605757902	43.8794729790945	43.0765700974079	42.2559270232419	41.4140227188152	40.5439687845128	39.6358632380124	38.6772655953893	37.6537918884514	36.5498303638368	35.3493801299099	34.0370161324542	32.5989855489131	31.0244451680533	29.3068605261778	27.4456123793992
38	18.5240348040866	20.4892293501936	22.5794248094078	24.784105029023	27.0891706352659	29.4770390239032	31.9268786641464	34.4149751853063	36.9152212322456	39.3997164982492	41.8394589461815	44.2051033434848	46.4677592126024	48.5997974590669	50.5756335456704	52.3724553021945	53.9708653539601	55.3554116555586	56.5149845449716	57.44306479597	58.1378139647009	58.6020054647334	58.8428018082069	58.8713898826972	58.7024916156275	58.3537716254953	57.8451663081628	57.1981602315109	56.435035828518	55.5781214300471	54.6490610022103	53.6681269327782	52.6535952134669	51.6212006721914	50.5836886592734	49.5504787415731	48.5274552880699	47.5168989884285	46.5175719351197	45.5249665731808	44.5317253590039	43.5282332965343	42.5033796596556	41.4454781751658	40.343326584802	39.1873763599511	37.970970448837	36.691589653005	35.3520240714737
39	28.0841671919389	30.5139199643826	33.0192363987845	35.5820684508727	38.1816754893067	40.7948611081819	43.3963113289105	45.9590302097575	48.4548643671328	50.8551035492912	53.1311404225278	55.2551693531075	57.2009013907203	58.9442710383988	60.4641098366955	61.742762344686	62.7666217512172	63.5265650160467	64.0182709801779	64.2424091025819	64.2046911398463	63.9157829226115	63.3910781248249	62.6503403051767	61.7172232912951	60.6186829971752	59.3842959152898	58.0455008226569	56.6347808480066	55.1848033035247	53.7275351062278	52.2933528438155	50.9101692025722	49.6026019176511	48.3912173528891	47.2918870589551	46.3152999957858	45.4666727748596	44.7456929198648	44.1467150164002	43.6592084067643	43.2684316796046	42.9562883427087	42.7023034430514	42.4846537995539	42.2811837204304	42.0703409496541	41.8319716408147	41.5479173104791
40	37.5116929621322	40.2002517573369	42.8977493760745	45.5789754595753	48.2169202776652	50.7831711619983	53.2483823685415	55.5828105876407	57.7569052757513	59.7419401584164	61.510669798097	63.0379931715615	64.3016048799842	65.282614015688	65.9661108966458	66.3416628828154	66.4037222999336	66.151932072829	65.5913179327249	64.7323598990587	63.5909400008718	62.1881677150893	60.5500891335187	58.7072901378714	56.6944074771338	54.5495640766855	52.3137454422551	50.0301317092482	47.7433936210141	45.4989495095062	43.3421640432103	41.3174501434822	39.4672192740131	37.8306243873751	36.4420711027587	35.3295502743205	34.5129642000407	34.0027389948719	33.799064553029	33.8920171595031	34.2626031900175	34.8845099919282	35.7261883958481	36.7528872616303	37.9283831881625	39.2163113034101	40.5811309206297	41.9888238930888	43.4074335037362
41	45.4091079693819	48.0770761127343	50.6802283667966	53.1892218089863	55.5739100742423	57.8038389872236	59.8487885287984	61.6793503882616	63.2675284280511	64.5873477658122	65.615456943813	66.3317068802826	66.7196900377022	66.7672235373042	66.4667608149762	65.8157178501317	64.8167019883948	63.4776338935993	61.811756177074	59.8375257502301	57.5783909558007	55.0624591507282	52.3220658571826	49.3932632783089	46.3152546022377	43.1298122491267	39.880734837552	36.6134217111227	33.374678486666	30.2129144070385	27.1789477743152	24.327670768126	21.7207411034741	19.4300029936401	17.5399807039628	16.1451474933829	15.33552430455	15.1692246650969	15.6469295459586	16.7118223813743	18.2765665984667	20.2537787700712	22.5722076609765	25.1790638674818	28.0359198995812	31.1135260694108	34.3876996367834	37.8366979563461	41.4398559448216
42	51.2215867003342	53.6709758521667	55.9957834111828	58.1668637113518	60.1552133897554	61.9324741459239	63.4714565005271	64.7466735719569	65.7348729703931	66.4155543091263	66.7714595870111	66.789023824477	66.4587738429165	65.7756639503185	64.7393385035411	63.3543128107615	61.6300655511008	59.5810377425674	57.2265351932359	54.5905332253849	51.7013841673201	48.5914295678297	45.2965202289019	41.8554479477983	38.309293395636	34.7006951742939	31.0730467028948	27.4696324614328	23.9327288192435	20.5027310857097	17.2174639002866	14.1120887722837	11.2207552333013	8.58342875796235	6.26915530482964	4.45234140420774	3.57637879086827	4.0705181515813	5.53154597675622	7.45641483707597	9.68090564106656	12.1910715429459	15.0159869128143	18.1912527372429	21.7463475137415	25.700697633015	30.0633477362783	34.8340950558547	40.005090933396
43	55.5704526887711	57.7948387710786	59.8676523901135	61.7636791841391	63.4585009107099	64.9289239762406	66.1534095694065	67.1124963760401	67.7892066876347	68.1694268154374	68.2422530898399	68.0002953499292	67.4399306863234	66.5615012529905	65.3694511570079	63.8723987004389	62.083141501527	60.018593162591	57.6996510602414	55.1509953685191	52.4008194182003	49.4804907422454	46.4241404156236	43.2681752939473	40.0507032299051	36.8108551914093	33.587980809481	30.4206869060297	27.3456865012561	24.3964389756722	21.6016114165412	18.9835152741759	16.5569359839358	14.3292785068077	12.3038666459051	10.4898573248134	8.92485491840563	7.71741130439013	7.09525655794735	7.35785751950412	8.65206584910067	10.8804191116814	13.8810354321387	17.5460985297034	21.8208715469955	26.6787982842381	32.1047806012733	38.0865613797338	44.6105915672218
44	59.7452999282967	61.9114236454575	63.9356859272043	65.7985165794821	67.4813586641708	68.9669715420798	70.2397217011519	71.2858545654601	72.0937406534082	72.6540898089428	72.960127758459	73.0077299320365	72.795508307907	72.3248479664011	71.5998910452142	70.6274668456614	69.4169679324566	67.9801731973875	66.3310200479743	64.4853292061708	62.4604871908195	60.2750936279795	57.9485834206477	55.5008380121863	52.9518062233034	50.3211644901564	47.62806034451	44.8910040194701	42.1280048037125	39.3570969670971	36.597473579081	33.8715574231285	31.2084968858036	28.6497649365334	26.2576287937677	24.1267434701971	22.3966402991067	21.2562770975053	20.9227321768465	21.5817529789848	23.3189717457542	26.1028719587738	29.8310326097384	34.3878875252439	39.6760153142174	45.6225995361894	52.1748445044032	59.2931487749421	66.9452581774555
45	64.6009864296981	66.9074532335347	69.1058608531721	71.1822271830982	73.1235526879343	74.9180197424443	76.5551770810935	78.0261052738092	79.3235595720109	80.4420870490735	81.3781156879867	82.1300139374268	82.6981202526646	83.0847432422619	83.2941342337227	83.3324353253909	83.2076072777622	82.9293428797635	82.5089726624045	81.9593709716509	81.2948713874282	80.5312011962582	79.685444966208	78.7760470591314	77.8228619018552	76.8472586922396	75.8722835068537	74.9228759890782	74.026129397223	73.2115713929315	72.5114286098991	71.9608217462785	71.5978221853509	71.4632905270816	71.6004184630771	72.0539153992804	72.8688249828351	74.0890222237458	75.7555166601648	77.9047485049031	80.5670880350385	83.7657188609796	87.5160085875874	91.8253711303408	96.6935367981568	102.113094197825	108.070159194376	114.545051221389	121.512899004469
46	69.4842815532968	71.9636075073708	74.3677559481798	76.6870942725574	78.9129643391075	81.0378387528093	83.0554658604578	84.9610005534802	86.7511181808706	88.4241091563143	89.9799521975148	91.4203645581316	92.7488280977424	93.9705905752429	95.092642136457	96.1236675853028	97.0739756643526	97.9554072056384	98.7812246215836	99.5659857584501	100.325405593542	101.076209579346	101.835982575225	102.623017212146	103.456165165977	104.354694141885	105.338152392663	106.426241337746	107.638695390402	108.995166556674	110.515109901034	112.217664768111	114.121525899747	116.244798458985	118.604831576331	121.218026391163	124.099616591131	127.263421970576	130.721578269002	134.484249202741	138.559328864716	142.952144293434	147.6651688544	152.697757101778	158.045911072089	163.702086666279	169.655047107973	175.889768634891	182.387401768107
47	71.9937539046834	74.358485221242	76.6478159506151	78.8535403301678	80.9684633107117	82.9865712041004	84.9031999685911	86.715198847678	88.4210868798612	90.0211995506481	91.5178225491178	92.9153092071646	94.220177733758	95.4411838143806	96.5893635506863	97.6780411172799	98.7227949960629	99.7413763398693	100.753573084862	101.781014078575	102.846908932161	103.975721725974	105.192780191856	106.523826497578	107.99452097819	109.629915548205	111.453918313572	113.488774193184	115.7545873359	118.268909252497	121.046411825817	124.098657234361	127.433968336132	131.057394499072	134.97076049987	139.172780909939	143.659219830712	148.423075899347	153.4547747105	158.742354494476	164.27163530023	170.026366383632	175.988350498394	182.137547026632	188.452158241909	194.908704478031	201.482094675664	208.145698834493	214.871428461715
48	69.7146083938901	71.4504101711784	73.0604585931248	74.533949203148	75.8610153891769	77.0329536960121	78.0424690851824	78.8839426151192	79.5537244795924	80.0504557267351	80.3754221527807	80.5329436087981	80.5308009386336	80.3807004763819	80.0987717485776	79.7060867792264	79.2291780040607	78.7005150648876	78.1588779434966	77.6495356923827	77.2241100443982	76.9399798447326	76.8590799839948	77.0459863515084	77.5652731205014	78.4782819899979	79.8396264559646	81.6939056148066	84.0731459522599	86.9953801382659	90.4645309069786	94.4714837830606	98.9960112842905	104.009119228241	109.475422043963	115.355269039356	121.606477418106	128.185638485154	135.049034570194	142.153238190564	149.455472649548	156.913806083702	164.487237586323	172.135719704559	179.82014892078	187.502345576967	195.145037079214	202.711852742628	210.167334823673
49	64.1059249642552	64.9898927015169	65.6835079923681	66.1712966258649	66.4380991716899	66.4692018704741	66.2504753036944	65.768522170204	65.0108364883915	63.9659780962273	62.6237687852834	60.975520385659	59.0143116994434	56.7353423542842	54.1364112091199	51.2186023755228	47.9873285773558	44.4540123148616	40.6389535138225	36.5765086855891	32.324998783465	27.9867264754912	23.7499528909346	19.9743053609097	17.3202214855389	16.7115290635717	18.6808679688078	22.8259106083823	28.4065495893523	34.893986044082	41.9885910334773	49.5205122860109	57.3850962679286	65.5106164250533	73.8425774586664	82.3358477779358	90.9505511373615	99.6498429467108	108.398678306671	117.163126944589	125.91000304037	134.606683489013	143.221042761492	151.721461914829	160.076885692377	168.256911096461	176.231896415114	183.973083095792	191.452724989426
50	62.809874324137	63.5979099407994	64.2318156785216	64.7031694344543	65.0047023055016	65.1305656898976	65.0766397631579	64.8408927762245	64.4238030261732	63.8288580217171	63.0631479867844	62.1380726799444	61.0701800578248	59.8821497637659	58.6039188625979	57.2739137775602	55.9402898535145	54.6619760109114	53.5091710832746	52.5627609880058	51.9119982702125	51.6498623959163	51.8659913709935	52.637999559129	54.0230540675473	56.0520681972519	58.7282036044987	62.0297729845987	65.9160940850355	70.3342459283599	75.2250815000852	80.5276946464907	86.182264590529	92.1315898222213	98.3217242130859	104.702075511113	111.225225608964	117.846637502544	124.524343476748	131.218662834676	137.891969679407	144.508515749482	151.034305367957	157.437015999272	163.685956732054	169.752057049727	175.607878856412	181.227645539771	186.587282696148
51	71.4176060843874	73.1587214049017	74.860925049306	76.5244077892713	78.1503839759723	79.7411697825343	81.3002492916547	82.8323244952595	84.3433448757516	85.8405119521333	87.3322540691608	88.8281668655435	90.338915364967	91.8760945720321	93.4520468821304	95.0796365452946	96.7719838112801	98.542164098897	100.402880363745	102.366119497436	104.442805747755	106.642465480311	108.972917854371	111.440005031878	114.047373417943	116.796314353354	119.685668994783	122.711798253826	125.868615048787	129.147673107463	132.538304375579	136.02779582156	139.601596039681	143.243542398151	146.936100358993	150.660607802949	154.397518534363	158.126640467141	161.82736519859	165.478886703274	169.060407700866	172.551332874186	175.931448557107	179.181088806665	182.281287951775	185.213919803443	187.961823745234	190.508917920333	192.840299710051
52	84.0562581743187	86.7381921514718	89.4362113491863	92.1489177058671	94.8750553661294	97.6135061505878	100.363280230375	103.123501818484	105.893389793736	108.672233290334	111.459362414128	114.254114382805	117.055795527237	119.863639730602	122.676764015536	125.494122112146	128.31445694586	131.136253068736	133.957690116727	136.776598404875	139.590417770349	142.39616073866	145.190381021884	147.969148261277	150.728029803638	153.462080155713	156.165838599039	158.833335274948	161.45810587185	164.033214870441	166.551287132356	169.004547458912	171.384867602676	173.683820088538	175.892738094751	178.002780558888	180.005001609102	181.890423376808	183.650111221901	185.275250394355	186.757223164708	188.087685478724	189.258642226443	190.26252026105	191.092238356817	191.741273356113	192.203721821781	192.474356581714	192.548677626149
53	92.6196709987904	95.6755147691968	98.7519578492523	101.845310926594	104.951750515789	108.067320320904	111.187932487713	114.309368791004	117.42728181737	120.537196218437	123.634510123409	126.71449681263	129.77230676525	132.802970203537	135.801400263701	138.762396927797	141.680651853213	144.550754235116	147.367197832937	150.124389284374	152.816657819585	155.438266474126	157.983424882173	160.446303711589	162.821050780009	165.101808866545	167.282735207381	169.358022636007	171.321922300471	173.168767861501	174.893001047039	176.489198411262	177.952099120063	179.276633560572	180.457952550278	181.491456901885	182.37282708362	183.098052701687	183.663461521945	184.065747742133	184.301999223928	184.369723395964	184.266871544669	183.991861219187	183.543596489726	182.921485815151	182.125457295303	181.155971106084	180.014028940488
[truncated: 70 more columns]
