# Supplementary material for: Reconstructing spruce budworm outbreak severity: a comparison of paleoecological and tree-ring signals
Source: PLoS One. 2025 Aug 12;20(8):e0329406. doi: 10.1371/journal.pone.0329406 (PMC12342301; doi:10.1371/journal.pone.0329406)
Supplement: S9 Dataset — (ZIP) [file pone.0329406.s009.zip › Buire wavelet data/Cross-wavelet_Lepidopteran_scales_Percent_defoliation/cross_wavelet_power.txt]

V1	V2	V3	V4	V5	V6	V7	V8	V9	V10	V11	V12	V13	V14	V15	V16	V17	V18	V19	V20	V21	V22	V23	V24	V25	V26	V27	V28	V29	V30	V31	V32	V33	V34	V35	V36	V37	V38	V39	V40	V41	V42	V43	V44	V45	V46	V47	V48	V49	V50
1	0.173417973524256	0.136175209595301	0.0857791844703296	0.0454024958683472	0.0221807549346591	0.0114907783139405	0.00695768652585276	0.00481242318404325	0.00353867874690184	0.00266498965320415	0.00209276661541976	0.00175725517801465	0.00155814441648272	0.00145324096500257	0.00139080147162713	0.00131421243738804	0.00123781830886897	0.00114714295406445	0.00100772392136636	0.000854402908187872	0.000720056126555979	0.00060633593659406	0.000537906542459659	0.000510127150292544	0.000493226390403686	0.000484454157623032	0.000492191834639667	0.000521240992456703	0.000546479578637875	0.000526204297500606	0.000472235920947628	0.000432000600722892	0.000426588149265132	0.000438011136161602	0.000438770181832901	0.000422514487898525	0.000406105988593317	0.000405499084430554	0.000411751657328529	0.000403707801147931	0.000377490386779242	0.000340594526335669	0.000309715761753478	0.0003008812185986	0.000304601036205639	0.000306110359067971	0.000298216668727749	0.000287406058131769	0.000301879948028995
2	0.240526331276076	0.184275912752949	0.109409618845465	0.0517344440266731	0.0210719356166358	0.00889373422152758	0.00482987955130383	0.00331604386296223	0.00244981346317908	0.00180189194277082	0.00137313645557591	0.00114645340459338	0.00102957588351464	0.00100411648100109	0.00100387549356509	0.000962987240149403	0.000925877407088339	0.000875357005640007	0.000761815645062168	0.000625714475446034	0.000507160711190712	0.000403776026585345	0.000348170536465377	0.000338506007610089	0.000332722641278773	0.000327452727315407	0.000338939618713628	0.000381054194060553	0.000421250460091625	0.000402814885045029	0.000338724573162752	0.000292937493196863	0.000296473678205942	0.000318297741086576	0.000324143659365627	0.000307310887181532	0.000288857894208721	0.000292766239342361	0.000308602951213098	0.000306728950982557	0.000281505692994645	0.000242174680705622	0.000209704863561316	0.000204574822847691	0.000214420397220905	0.000220578765838933	0.000211655717781595	0.000193031578152133	0.000210509578344945
3	0.299005459700203	0.224094640959453	0.125837467460036	0.0528164809535401	0.0168686394587977	0.00478818665706785	0.00202442316109413	0.0014878058206579	0.00117844339070661	0.000838745311770044	0.000598943905952306	0.000492189152345405	0.000444964521140422	0.000489730307509507	0.000532829516163702	0.000510019039158758	0.000507600393043815	0.00050237712657497	0.000432978073170583	0.00033850583484765	0.000257989427973649	0.000182047531103052	0.00014523539107911	0.000154450839102126	0.000158010989603401	0.00015204707507393	0.000159439626286518	0.00020534372100602	0.000252803430625265	0.000239160675940931	0.000174853822818818	0.00012826382151356	0.000143236145334058	0.000169354816582033	0.00017721362883308	0.000162468500682416	0.000142906210667182	0.000148832700523066	0.000172177927101922	0.000176894905134733	0.000157385393487322	0.000123003520035958	9.49412196542281e-05	9.40669538578997e-05	0.000107546063406496	0.000117863545085594	0.000110799289139685	8.27093556177787e-05	0.000100997177493695
4	0.339695770816741	0.251320154741083	0.136340389504506	0.0527732428658259	0.0136661567609758	0.00205025866649769	0.000277565369775219	0.000361196062718405	0.000391617024762571	0.00025947970027185	0.000154083878987123	0.00012344367948664	9.16651740243896e-05	0.000174851899870357	0.000214296649136987	0.000180191686600028	0.00019329229720542	0.000215239077648119	0.000183982189942867	0.000134354987749988	9.49672727509753e-05	5.21813082922054e-05	2.74372994346639e-05	4.66251779823025e-05	5.25643955318917e-05	4.38058115464601e-05	4.24839620561975e-05	8.27207760118706e-05	0.000124642122292276	0.000117221102789667	6.77242413577258e-05	2.15440333818699e-05	4.81976495726904e-05	6.48963928038765e-05	7.03335138976214e-05	6.16846559592618e-05	4.35396217583794e-05	4.67383324500751e-05	7.18870624615104e-05	7.90723316510687e-05	6.71318207465257e-05	4.30021861079973e-05	2.39597256503453e-05	2.48882963667692e-05	3.62315854477759e-05	4.78957805580319e-05	4.78796997661456e-05	1.47673839380505e-05	3.51090776494705e-05
5	0.36258181076362	0.268699087888672	0.146122278941612	0.0567465046727108	0.0147687360451359	0.00216545873770982	9.67747055928312e-05	8.60414977456531e-05	0.000125787883784618	6.68270850347115e-05	1.35007837932872e-05	3.0430992034932e-05	2.9074778259485e-05	8.34308491927107e-05	8.33410227902716e-05	2.98058803263403e-05	4.78575779144161e-05	7.34913828096902e-05	5.98243813912909e-05	4.11326196776388e-05	2.8773219337745e-05	1.6023161715207e-05	6.43075448670398e-06	1.37005407465092e-05	1.52853021355944e-05	9.81102652890384e-06	7.1723494881198e-06	3.22265546465848e-05	5.94003627589001e-05	5.64061698467868e-05	3.19682098589675e-05	1.49798142035164e-05	2.03907491160942e-05	1.6552642183188e-05	1.96693287000435e-05	1.92271262866127e-05	1.0041321393289e-05	8.53869828703137e-06	2.72796445007824e-05	3.07359212441839e-05	2.5356946359735e-05	1.21748826941933e-05	1.94773411468926e-06	1.82976832509341e-06	7.74253643203308e-06	1.82790435631787e-05	2.6764954533485e-05	1.91817161165079e-05	2.11288274307961e-05
6	0.374159254146832	0.281814732144904	0.159039302854637	0.0664767297201211	0.020250729014605	0.00448000215238049	0.000808619983124303	0.000197489568059016	9.00243419453808e-05	4.46702180430294e-05	2.03227560370488e-05	2.70203814288356e-05	5.23704728591822e-05	7.38460498578144e-05	5.65503844977734e-05	1.83895922986246e-05	1.67257833697123e-05	2.80832468641015e-05	1.43818860646566e-05	1.08776584392477e-05	8.02743070075912e-06	6.00601341160115e-06	5.04672521695987e-06	7.59094837293249e-06	5.83122693341621e-06	5.93882531543072e-06	6.84534426105867e-06	1.73847830700521e-05	3.43910978256054e-05	3.15680162556772e-05	1.7818722441277e-05	1.69514996389815e-05	1.61473319460835e-05	7.34175885652108e-06	6.52048417281143e-06	6.38178961160383e-06	8.37819973493021e-06	1.18742111731513e-05	1.50878389467356e-05	1.23007385288593e-05	1.17059797532562e-05	8.85521760350961e-06	4.81644030819405e-06	3.52425677439127e-06	2.56545885324182e-06	1.24776794095128e-05	2.3196541479973e-05	2.33560034956176e-05	1.59659436508712e-05
7	0.381401893658111	0.294461482328421	0.175318191750822	0.0803850353013405	0.0284415363912505	0.00788357092653226	0.00180079526343022	0.00038340580000518	0.000100593005361977	4.50666030136389e-05	1.63841157457289e-05	2.78975569219554e-05	6.35932160344426e-05	8.11740362162774e-05	6.22722081173568e-05	2.04287268405347e-05	1.30849653799716e-05	2.25011634331628e-05	9.13069664615175e-06	5.81702421186651e-06	1.26868298550014e-06	3.23300093374133e-06	4.47602417895003e-06	7.12225948043698e-06	3.57715958284624e-06	1.70310761496863e-06	1.32862798367275e-06	1.4924369700488e-05	2.8250614568552e-05	2.36040935200205e-05	5.02401384532819e-06	1.28265259812771e-05	1.8730293286134e-05	1.56755992262042e-05	8.62170382485854e-06	1.06336249647233e-06	9.61481937443695e-06	1.38309968550257e-05	1.15397206242263e-05	3.87621629963755e-06	7.3097833617563e-06	1.07348291145904e-05	1.00361239888323e-05	6.59270706915831e-06	2.01681667066739e-06	1.47017632913222e-05	2.63036888683872e-05	2.8308199265327e-05	2.29226444536274e-05
8	0.388416916564143	0.307880667547822	0.193529549265878	0.09654059564297	0.0382852146762325	0.0121000008198423	0.00305320617452418	0.000621276975556922	0.000108709153642651	3.31032570049685e-05	2.3631774515148e-05	4.78859635637476e-05	8.52492557491686e-05	0.000102204561346215	8.56480021056142e-05	4.68792002154582e-05	3.52013585996133e-05	3.83353465283581e-05	2.61657906222256e-05	1.41463578367132e-05	5.73019476527894e-06	7.09514880278411e-06	1.08888182132076e-05	1.16577840398001e-05	7.48785537175496e-06	1.51652495660281e-06	8.17432895040147e-06	2.22828640391129e-05	3.32766214056179e-05	2.87997526741831e-05	1.55308715270234e-05	1.75081947304585e-05	2.40841759013638e-05	2.24443006769538e-05	1.36202465564641e-05	8.90019142742123e-06	1.44086000458968e-05	1.62193003680003e-05	1.18477611149842e-05	4.91698433194463e-06	8.0578749975193e-06	1.22033796188329e-05	1.33592067913368e-05	1.16503930840799e-05	1.13307582359605e-05	2.23740725856475e-05	3.46913101699739e-05	3.78133772716698e-05	3.42657472306627e-05
9	0.396751940280132	0.32226157850723	0.212801505813552	0.114275977672132	0.0498860673550492	0.0176201526101537	0.00493426269812357	0.00103144000536401	0.00015338787258245	1.60220218035987e-05	5.09805701488007e-05	9.1869021729472e-05	0.000123533751635792	0.000141506504249998	0.000138764854719597	0.000116912879550597	9.95018162201347e-05	8.67016340359288e-05	6.51466734199513e-05	4.19440114327448e-05	2.62741215023116e-05	2.18764920689193e-05	2.30385642597749e-05	2.13091896948135e-05	1.47371575374833e-05	3.40139928669994e-06	1.44913315021958e-05	3.50760355345138e-05	4.82363758346901e-05	4.61732765204938e-05	3.67552132576855e-05	3.32796590936263e-05	3.50310669928167e-05	3.37444513260293e-05	2.76258342291121e-05	2.36320619868747e-05	2.31169680572483e-05	2.0896752434044e-05	1.63946958259041e-05	1.23710998736534e-05	1.17459829440913e-05	1.23978997299332e-05	1.47396355539245e-05	1.90016057708393e-05	2.59523431064651e-05	3.82560987892759e-05	4.92251929645881e-05	4.9301275125955e-05	4.23742601970458e-05
10	0.406845113056012	0.337789150554035	0.233159397472216	0.133844197998658	0.0639083316568823	0.025319872296258	0.00819885534235965	0.00203343686247191	0.000289768719406966	1.62844618543893e-05	5.6030631196135e-05	0.000126994243482579	0.000166086920604085	0.000195472567972706	0.000225917008490693	0.000237196214749426	0.000226157187048777	0.000198540829987469	0.000158200508380821	0.000115634285562632	8.23205791027952e-05	6.18165560476954e-05	4.90083653768135e-05	3.76768268159269e-05	2.65198564716949e-05	1.48850657175261e-05	2.60656449820544e-05	5.52755331853386e-05	7.46990589669433e-05	7.43991643783486e-05	6.19535941253981e-05	5.22678184038172e-05	5.16244864877922e-05	5.30164962998017e-05	5.01341126666044e-05	4.39688939854027e-05	3.60811862187453e-05	2.80449747938467e-05	2.24167446485472e-05	1.82733780434577e-05	1.30327556339161e-05	6.2779383054899e-06	1.22146571852692e-05	2.76784599976531e-05	4.59669303548444e-05	6.32854240927431e-05	7.05646492467096e-05	6.11328409685447e-05	4.54109858124397e-05
11	0.41886712867167	0.354723773931051	0.254868199975034	0.155523348826802	0.0808048267513689	0.035927776317894	0.0137697560967997	0.00456574138069574	0.00130097192879138	0.000354792615824115	0.000185773961113276	0.000199254929907169	0.000209356164990347	0.000245267337165102	0.000341153152742487	0.000424660770418408	0.000451943772271809	0.000423908026956018	0.000359262517133715	0.000280759171437482	0.000206562158627315	0.000144608264445537	9.49783290586464e-05	5.96087980089931e-05	4.4310665348246e-05	4.09799809530028e-05	5.64917578879243e-05	9.28881987931079e-05	0.000118535466523113	0.00011475823012209	8.80338627020028e-05	6.42558430105285e-05	6.66558913644756e-05	7.89193539010562e-05	8.21077539911819e-05	7.33229006826083e-05	5.60255894978997e-05	3.76058444094285e-05	2.72114397763423e-05	2.40617908194175e-05	1.9656128133811e-05	1.5731820073828e-05	2.6845558364428e-05	5.17620353006285e-05	8.11185534024746e-05	0.000101965142537472	9.96265090245027e-05	7.14452618016809e-05	3.96071731387026e-05
12	0.432881650938662	0.373143991393616	0.277847155945977	0.178961708134036	0.100111632475035	0.0491287558182156	0.0216298346889236	0.0089165893114945	0.00366040575085105	0.00160307335435243	0.00081647809214829	0.000492728531903293	0.000286990405833125	0.000250564276135371	0.000485169520194618	0.000714866787747964	0.000835746046330788	0.00083580309046708	0.000744231746878572	0.00060200233685003	0.000443853211153571	0.000291924696201317	0.000159432055091204	6.47680031639976e-05	5.97704860311527e-05	9.11698482289303e-05	0.000125724500195958	0.000170771703352687	0.000197648089060548	0.000179398320327958	0.000118769350953835	5.01549993563316e-05	6.51598207704137e-05	0.00010974410612182	0.000129093203771411	0.000121414391543623	9.32527068263718e-05	5.61747610700978e-05	2.79854478356786e-05	2.94068827524426e-05	4.10852442033942e-05	5.42125517309483e-05	7.68992861875247e-05	0.000112252674214976	0.000149463668311374	0.000165799193601436	0.000141425521357965	8.05792869573034e-05	2.26409134110144e-05
13	0.448840591102879	0.392892185405538	0.301630865970127	0.203208949503704	0.120447145158082	0.0633213124928513	0.0301954475072202	0.0138094292154561	0.0066991599030954	0.0037035929761147	0.00223002897106704	0.00130978311704999	0.000584546111577034	0.000135875975670559	0.000731796703910329	0.00121982131773742	0.0015007175296835	0.00155755247969388	0.00143007021686802	0.00118365102284558	0.000881664418577952	0.000573404911023479	0.000295243131727714	8.74259825180082e-05	0.000121670719759444	0.000216731673003178	0.000287365137774542	0.000343663910516507	0.000362529322576201	0.0003167466642701	0.000210509736943055	8.61192510422774e-05	8.81972255836056e-05	0.000168587829097512	0.000211332316137678	0.000210372987488571	0.000172468868367368	0.000110797565116138	4.27976741608451e-05	2.01869807479719e-05	6.66183065525e-05	0.000109583162091349	0.000161481205683982	0.000222962371830846	0.00027273654264459	0.000277584562961492	0.000216995510941313	0.000108607604172047	1.37037242784785e-05
14	0.466781396325503	0.413976810965373	0.326062573190843	0.227755029637813	0.140854457884282	0.0770641986069052	0.0374734791353307	0.0167558712907148	0.00808163994904454	0.00537686405384224	0.00424776905756054	0.00320009554596239	0.00216883874186877	0.0015492884652053	0.00178464252082163	0.00236689773511856	0.00277235445383572	0.00285995480965384	0.00265727599417729	0.00225677743727193	0.00176085002470128	0.00125961976947554	0.000835805592744341	0.000582485331103462	0.000548597852551906	0.000625083488740669	0.000707083562381084	0.000757842002035889	0.000748854972542537	0.000661540456445285	0.000515715773715503	0.000377617379382211	0.000327921482298008	0.000359372358648496	0.000395048821522114	0.000394413682700151	0.000349012700237601	0.000269238618330807	0.000184129275398698	0.000140454347397034	0.000162437558597251	0.000224399326057815	0.000317213197791747	0.000424311604867558	0.000501589256738707	0.0005004866571549	0.000402919418443834	0.00024819409424747	0.000142658289075628
15	0.487269469108867	0.437317978948834	0.352440783236298	0.254188697305038	0.163084799165206	0.0920631965781956	0.0446991941006677	0.0176057710858422	0.00498957570978621	0.00427884980002102	0.00596534573865223	0.00634699780070593	0.00594083495548409	0.00539904073504261	0.00520988873276032	0.00536455415035167	0.00550968592681807	0.00538783797513444	0.00496152914789274	0.00432597291712004	0.00361056369656672	0.00292952479582212	0.00237483392268496	0.00201178589831534	0.00184607631798584	0.00180899596984509	0.00181041860232664	0.00178343186236562	0.00168678174395895	0.00150965820678177	0.00128286932924585	0.0010688951035871	0.000922701232428743	0.000852329929486968	0.000824003146257851	0.000796138697769453	0.000739496017911932	0.000648337751680316	0.000544928757008002	0.000466431938478078	0.000443206493204675	0.000499294013214994	0.000643082657780075	0.000829569280199284	0.000976779397738679	0.00101482138355472	0.000929541353705771	0.000790397838163032	0.000744321469602227
16	0.511747778252921	0.465221500932335	0.384143748476195	0.287052191380105	0.192848801569245	0.115128164022915	0.0597919811974431	0.0259668131366115	0.00910445522767917	0.00578375431984336	0.00826935697325295	0.0104750704753506	0.011777509831888	0.0122284777760073	0.0121387271200285	0.0117663308918163	0.0111715591431872	0.0103361795587248	0.00931074137210602	0.00822705906487234	0.00722263084129443	0.00638025967488789	0.00572535468627362	0.00525013570406478	0.0049229492642722	0.00468677941544351	0.00447044054559699	0.00420955156768864	0.00386427633695368	0.00343202531474974	0.00295110718203218	0.00248670458175881	0.00210285677059505	0.00183724908326831	0.00168735452087707	0.00160837137610221	0.00153486698966748	0.00141889892511461	0.0012520628965422	0.00106486240406045	0.000932995543052261	0.000983811706099963	0.00126584655453941	0.00166191217011267	0.00202619803786629	0.00226642497409443	0.00237751455976074	0.0024572686071101	0.00267271037838383
17	0.542159807007548	0.500651176897872	0.42542666007639	0.332070018479797	0.237367425633767	0.154663325271812	0.0914417327056941	0.049329836029855	0.0255880046572141	0.0151146890714826	0.0129812001003989	0.0153681463201529	0.0188651028019685	0.0214851805594234	0.0225848247578011	0.0222490414949501	0.0208484600505929	0.0188281409145942	0.0166391915626358	0.0146845495013704	0.0132238567544657	0.0122961272073356	0.0117564162436421	0.011403875590113	0.0110769397087459	0.010669989454084	0.0101164440684307	0.00937802304279226	0.00844733370211464	0.00735598343714071	0.00617866481229014	0.00502818027837115	0.00404276734611319	0.00335844847916921	0.00303314271380512	0.00296078777555809	0.00293458180764214	0.00278969102898894	0.00245625419926927	0.00196231930833154	0.00149774711301034	0.00154903930646782	0.00228593074382796	0.00329403953302899	0.00429823261297036	0.00518796212967188	0.00597177282475323	0.00676082159515203	0.00771553688325961
18	0.579349470151566	0.544782679075297	0.477958187725067	0.391620015041455	0.299955101829628	0.214860903227362	0.143786003571371	0.0894073614205868	0.0505680904161978	0.0239281491198801	0.00795798399212795	0.0136933824287932	0.0240162596065385	0.0315067047955765	0.0355169196899343	0.0361845897661151	0.034176426216228	0.0305028648208091	0.0263281568415746	0.0227836113598982	0.0206791823034645	0.0201298740766952	0.0205613037114022	0.0212267497193921	0.0215991481867642	0.021411078579025	0.0205683488660708	0.0190780800137564	0.0170131139713206	0.0145006303181502	0.0117219702552759	0.00891993092791871	0.0064265071157719	0.00471861507253866	0.00423110024900573	0.00460947117697917	0.00502793189667365	0.00501065711983583	0.00439681020766165	0.00319950080728583	0.00166476351453294	0.00165163050488607	0.00383458928373093	0.00637738148577964	0.00894047643175456	0.0114322778544311	0.0138745587502959	0.0163715733339339	0.0190515304937824
19	0.620569371323494	0.593598707326364	0.536463093456709	0.459639849546812	0.374959965292636	0.292511386227082	0.218795816249609	0.156568492917604	0.105955340857482	0.0661429046139022	0.0377852932741905	0.027412234551182	0.0353341763064565	0.0459318446301026	0.052510662620685	0.0538266334450846	0.0503589610420939	0.0434906638108107	0.0352179244233972	0.0280859374928287	0.0248447787968579	0.0263298321427094	0.0303179110736458	0.0343719066117069	0.0372192237264435	0.0383668875095927	0.0377135690594443	0.035363815393003	0.0315448365234059	0.0265684898516738	0.0208121259697179	0.0147069751029441	0.00874614881621778	0.00372405404194477	0.00322645620587583	0.00613786364315524	0.00817111969757097	0.0088015860764361	0.0079823858274431	0.00584334494871255	0.00281847582866828	0.00283132631528019	0.00735469624836525	0.0125911503664511	0.01806673331776	0.0236501201768552	0.0293413173361164	0.0352202632995405	0.0413790329634883
20	0.657653818468579	0.635579352446074	0.585700967485787	0.517479076747446	0.44181734582867	0.368112446713649	0.302141258898373	0.245696996497182	0.198080378385379	0.15838369703184	0.12706194527627	0.105756125484756	0.0949048639020619	0.0911575423146457	0.0888515786759898	0.0835907627762505	0.0735359013551573	0.058927287636104	0.0413888206144733	0.0240208762574409	0.0160479495421922	0.0260169660485927	0.0396476530902761	0.0511004435759647	0.0591180723352215	0.0633827350477405	0.0639636722645071	0.0611681266699427	0.0554750879270649	0.0474997891107539	0.037976086157611	0.0277606065731986	0.0179223524083415	0.0103235283646551	0.00893348759114484	0.0125521387513837	0.0158625016938427	0.0172720386334408	0.0166299322259575	0.0144913632316651	0.0124568464348102	0.0134762555657329	0.0187791250321255	0.0267239762494806	0.0359824168850828	0.0459999630060164	0.0566334297934457	0.0679453765076202	0.0800539653896628
21	0.678652234500898	0.653833396088764	0.602380002148623	0.534133462231158	0.461480411959742	0.396288633356097	0.346133702605817	0.311543113039729	0.28720855427626	0.266773484849182	0.246584696806365	0.226033209959151	0.205843523519966	0.186268038118483	0.166372276878127	0.144579987091251	0.119721217986438	0.0917420641035281	0.0619272920440821	0.0336960985358487	0.0217595946575965	0.0395328920194186	0.0615928368344804	0.0801613631706778	0.0936780734286247	0.101725969462435	0.104403913087066	0.102159308748408	0.0957117674093694	0.08602024948346	0.0742852218148544	0.0619768341033858	0.0508509401949685	0.0427669985070151	0.0388674089507961	0.0384365188710576	0.0393665092976772	0.0398754390794618	0.0393325689462238	0.0382775659598314	0.0382204872100114	0.0409839892290614	0.0474913192007457	0.0573346678640358	0.0696235013388228	0.0837662201138679	0.0996713949727247	0.117627080288317	0.138036646220435
22	0.677183699719637	0.638890885837639	0.571138639866556	0.483714503134765	0.391957890769008	0.316872104414386	0.280386473030692	0.286942305928968	0.315920031281098	0.344764435648213	0.361847369860762	0.363882241619141	0.351833913933389	0.32835303022248	0.296418525954662	0.258847757395591	0.218399417972793	0.178213206498094	0.142436058366566	0.116734844588029	0.106745094406335	0.112401056154267	0.126727038053015	0.142575479328902	0.155795944020137	0.16451845544088	0.168179832107917	0.166966067716468	0.161517659189058	0.15277945179026	0.141928164567044	0.130309777663072	0.119307012870472	0.110080710859128	0.103237749795304	0.0986469637147521	0.0956310811232581	0.0934643041358101	0.0918454236134962	0.0910917306973441	0.0919885603390669	0.0953641946607075	0.101644624076444	0.110758455046812	0.122498787223066	0.137047919442625	0.155284113538217	0.178637762537534	0.20850547652152
23	0.672427748534723	0.619127614549758	0.530432097152835	0.411623000359962	0.271372222393515	0.122909715188951	0.0617778628812813	0.190852997540533	0.313876353146123	0.412493021718037	0.481973347633354	0.521417619815479	0.532828550121099	0.520389303590945	0.489700195493802	0.447070808964106	0.398949028884611	0.351484248859102	0.310107128243737	0.278908960372075	0.259746234124182	0.251627127305466	0.251287986942809	0.254786116360892	0.258878142505007	0.261540124715237	0.261864254770054	0.259716695617922	0.255384065352757	0.249317698793024	0.242008039032054	0.233953465209876	0.225650018926205	0.21754702916614	0.209973345039797	0.203089116269335	0.196914017439255	0.191425902289732	0.186663561994369	0.182755316260258	0.179843930306322	0.177964416710218	0.177012628611749	0.176967559386126	0.178460658271688	0.183579206604649	0.196332066559325	0.221719036110651	0.263279406377681
24	0.720996423730658	0.681026213583048	0.612871152213172	0.52502986851326	0.434537950672051	0.371491241636517	0.371088435315272	0.435622655578685	0.531704787445026	0.628544162516248	0.708280296825603	0.762014518944764	0.786788218324852	0.783961343549034	0.758008515053913	0.715348600223965	0.6631666689749	0.608315091548799	0.5564079006296	0.511211847368491	0.474418572564263	0.445844535518219	0.424012790580469	0.40693827935167	0.392861230210013	0.3807140560107	0.370221460331466	0.361657466065	0.355399568210225	0.351505628744279	0.34952347454874	0.348593493174738	0.347723628133118	0.346052909995958	0.342991855869866	0.33823260377034	0.331676015527252	0.323322142817059	0.313148222785083	0.300984962468734	0.286409836967485	0.268704614716364	0.246973254271902	0.220615978176514	0.190638485018501	0.163016263409199	0.154610889344817	0.187114844067666	0.261142872417703
25	0.862297371325519	0.872032128964474	0.868722211681188	0.859573002642542	0.854052862871349	0.861687035606678	0.888575790600747	0.934458957866803	0.992609296916933	1.05253224988429	1.10336887481314	1.13639631989476	1.14633009362364	1.13168116626933	1.09442589987309	1.03918262193161	0.972084913293729	0.899564008645567	0.827256995757094	0.759226561443971	0.697615179641128	0.642771417888367	0.593788320748305	0.549301739731337	0.508337951363368	0.470987382716911	0.438689916266544	0.41392412859214	0.39918931496798	0.395580648020688	0.401856111450004	0.414762119432459	0.43027502552594	0.444771484604022	0.455603774391987	0.461157279694388	0.460635380003871	0.453744931801049	0.440368372967099	0.420264392460577	0.392828149813359	0.356947229090617	0.31100108128235	0.253081654138016	0.181703359422775	0.0993780476780839	0.0632595068728095	0.166015231261473	0.306642138666043
26	1.04586676073333	1.10795734716033	1.16524709566353	1.22021025902237	1.27521389638443	1.33175643220597	1.38975075701909	1.44707770684834	1.49961367065587	1.5418010754409	1.56764852831436	1.57191554579222	1.55120124086289	1.50470167613225	1.43448935181651	1.34526857910892	1.24364992509494	1.13705357871585	1.03240257388866	0.934832152627796	0.846738250841838	0.767539831015967	0.694368083267229	0.623496449607522	0.552000020852042	0.479204903796526	0.407867423464968	0.345255551648779	0.303367169194543	0.294136775147819	0.318204852391427	0.363161507991858	0.414775271495726	0.463349955255123	0.503518597091291	0.532816025714432	0.550629772187815	0.557497508919999	0.554589834145348	0.543320892341122	0.525127602647375	0.501543263493244	0.474761683440622	0.448893555114138	0.431796546531033	0.435973452342143	0.474968662273792	0.555335462161125	0.673246162414382
27	1.1692977761424	1.26225758767639	1.35602349788386	1.45102979652697	1.54668831172804	1.64103638857996	1.73060452535785	1.81053913296255	1.87498460015632	1.91770208926809	1.93287099471674	1.91598168413534	1.86469536829614	1.77953271331611	1.66426426647183	1.52590633542539	1.37425366111999	1.2208741953911	1.07744497590598	0.953338587508775	0.852817579486162	0.773208207377673	0.7058237568636	0.639591251405127	0.565022433055391	0.476466135990293	0.372470758828587	0.255065031795418	0.128663620417454	0.00119233909394567	0.128048207484841	0.246816124372091	0.352847351874432	0.44303860348453	0.515866293600015	0.571413214116428	0.611266001161431	0.638297308912331	0.656337965964235	0.669754774179646	0.682993653491458	0.700211266438708	0.725133454821411	0.761162577614733	0.811530450105578	0.879153154942992	0.965997597559583	1.07216216548429	1.19515093303942
28	1.14557609498724	1.24212298879384	1.34671845066558	1.45989093551457	1.58000406452616	1.70297041478712	1.82241907667276	1.93023854527862	2.01737260473778	2.07476166926534	2.09434628590799	2.07005725944359	1.99871138319631	1.88072946447177	1.72061030091135	1.5271406819326	1.31339786480218	1.09667361990685	0.898314777733795	0.742322649492518	0.648369251549843	0.616787043876449	0.62318023697029	0.636514134330694	0.636010626157745	0.613638502196265	0.571165893754903	0.517607918824608	0.467495208874555	0.437758855366205	0.440017759606785	0.472385369823459	0.522189677690746	0.575714952092184	0.623457834911501	0.660611554317775	0.686251408836689	0.702606157027637	0.714514079851553	0.728793191642664	0.753182473397005	0.794732772211095	0.858118063781923	0.944754067498244	1.05310014424118	1.17958309958027	1.31937358578062	1.46673597429004	1.61510929966761
29	0.938314549859781	1.01793596870051	1.11780060498076	1.23924452885201	1.37942635428619	1.53159947965589	1.68604665727452	1.83120679790373	1.9547758988277	2.04475605698534	2.0904714636694	2.08353586487791	2.0187088034598	1.89454868239552	1.71376818959661	1.48322226207352	1.21350980570189	0.918260702407432	0.613429538991405	0.318671849402109	0.107471845883601	0.261903304506982	0.466696325023102	0.634187159801723	0.758483220872103	0.841690130582882	0.889805455763754	0.911102174711523	0.914578404931185	0.908357047395162	0.898294684597891	0.887194398810529	0.874895608638965	0.859146826568106	0.836848735520021	0.805267089462654	0.763098049789198	0.711578873279049	0.656020079792784	0.607947509694267	0.586403124306001	0.613049024222154	0.698817512851959	0.837303617360523	1.01323170308495	1.21113061226993	1.41761172318567	1.62094337658306	1.81046491778601
30	0.570300342994424	0.630028150684914	0.733520551464606	0.878174422198461	1.05461324821084	1.25079969869997	1.4539045003247	1.65085829399979	1.82867074701026	1.97492493681381	2.07849589719916	2.13041715755738	2.12478305930946	2.05957702264328	1.93735016570391	1.76574968918855	1.55802903531938	1.33386237185356	1.12081380225618	0.955234783981186	0.874615741022104	0.891675148481749	0.978622870971398	1.09290165980499	1.2030797122309	1.29220416388173	1.35329768598613	1.38533875090068	1.39058776924134	1.37279304726975	1.33595628235947	1.28351082857138	1.21783243190129	1.14001585700627	1.04985793952097	0.946005232071272	0.826245620629499	0.687933506748669	0.528538467738101	0.346369793880531	0.142823767552525	0.101964923669888	0.346892470258624	0.612850176169669	0.888875786517506	1.16639690113961	1.43598996743573	1.687689035106	1.91155288300174
31	0.116133592480697	0.233576247850309	0.409964261806508	0.616134743152365	0.843636148813579	1.08580696997096	1.33523023277684	1.58337103876814	1.82080865640679	2.03779225683311	2.22502149574642	2.37456226616459	2.48079086590141	2.54124454094272	2.55724785168089	2.53417879430175	2.48122988613866	2.41051177591932	2.3353815280067	2.2680537959356	2.21696017001735	2.18480604520499	2.16830767311559	2.15981182396166	2.14995733227961	2.13018393067075	2.09435474616115	2.03939422382112	1.96518653611198	1.87402927394911	1.76986133286783	1.65740046197223	1.54128263085316	1.42530495366102	1.31192814212234	1.20225874997265	1.09675405266324	0.996844181635061	0.90752669990548	0.840451843989834	0.814995963522483	0.851798342465289	0.959059375394697	1.12708828411242	1.33679939271317	1.56845405911372	1.80462138725591	2.0303745052247	2.23310488318206
32	0.376617808188125	0.475529275401318	0.61846115331913	0.798796568785454	1.01099426038144	1.2500418077874	1.51049318061001	1.78592869192718	2.0688527050436	2.35093418022255	2.62349262279375	2.87812851819082	3.10739035695466	3.3053681435785	3.46811181631803	3.59379566040054	3.6825877880608	3.73623556090196	3.75743752222762	3.749127862495	3.71383284284126	3.65325224098796	3.56816597726344	3.45867985410151	3.32473574393131	3.16675353279598	2.98626132833495	2.78640040294856	2.57223997311253	2.350878847215	2.13132436584431	1.92410605372593	1.74049688964361	1.59113724886321	1.48400377944926	1.42232547364155	1.4038714989014	1.42263504275736	1.47199709899654	1.54724180706893	1.64616963133728	1.76804764113543	1.91187508992905	2.07492412034845	2.25210359366596	2.43619253774618	2.61865863607153	2.79070675446648	2.94429270028334
33	0.74110084843619	0.854711234135994	0.999886139584259	1.17946279165006	1.39485062951715	1.64575424515444	1.92997620986738	2.2433463470607	2.57980531532344	2.93164511658241	3.28988591608838	3.64475061121427	3.98618719880076	4.30438498875768	4.59023446586432	4.83569161592239	5.03402415774158	5.17993658012692	5.26958962796229	5.30054427135309	5.27166734383899	5.18303464916277	5.03585819156838	4.83245007935553	4.576220730863	4.27169775495911	3.92454826133197	3.54159490270283	3.1308396784503	2.70156216301958	2.26467890706887	1.83385803361377	1.42873619265978	1.08366715934078	0.864494735142854	0.851928305261283	1.03074063913582	1.30553522890054	1.61212461555276	1.92270167572565	2.22563029282526	2.51555101481825	2.78938064584125	3.04462376763867	3.27869999261198	3.4888205997803	3.67220351886155	3.82648881205422	3.95023828987629
34	0.849573473294932	1.00716925673698	1.20749000585904	1.45238918502937	1.74218965499439	2.07565600794792	2.44987203216233	2.86012553519463	3.29987438812147	3.76082965150163	4.23316272308792	4.70582427111326	5.16695067974855	5.6043269699254	6.0058726758094	6.3601182949805	6.65664398748254	6.88645830345321	7.04230187457078	7.11886823040611	7.11294039939701	7.02344725385733	6.85144760116889	6.60005319686224	6.27430500960971	5.8810216173172	5.42864693994814	4.92714116293418	4.38799356558398	3.82451254981193	3.25272442964209	2.69362459870572	2.17838308129625	1.75867219768752	1.51540766089906	1.52133117844775	1.752952527157	2.1148258700171	2.52906863802464	2.95210506452607	3.36052615892826	3.7407538241999	4.08409083728155	4.38449949856955	4.63763855262911	4.84051653320491	4.99147817790669	5.09038523464994	5.13891106704497
35	0.745490038379496	1.04128284270009	1.38827955194456	1.78534443117849	2.23096114490294	2.72248534710112	3.25577304037089	3.82500086633999	4.42262458902483	5.03945850999075	5.66486642585199	6.28705309356769	6.89344057696866	7.47110901261669	8.00727755001432	8.48979914168849	8.90764275322719	9.25133843279923	9.51336432312454	9.68845977081913	9.7738547506173	9.76941238643571	9.67768789765022	9.50391325676799	9.25592150868455	8.94402704571241	8.58087647712756	8.18127626409458	7.76198364849773	7.34141121838924	6.93914026402558	6.57507590287622	6.26805513460977	6.03383203189225	5.88269779669009	5.81745494148501	5.83266624270997	5.91565835103491	6.04888256523236	6.21265121251794	6.38738580133995	6.55503464288421	6.699757137463	6.80814357915703	6.86922144865966	6.87441742612597	6.81756989979496	6.6950403188736	6.50595211506161
36	1.66166726881886	2.08037479915814	2.56264483783191	3.10553127431735	3.70523995787308	4.35678636320324	5.05379766148855	5.78843953711197	6.55145299004924	7.33229046474981	8.11934137697551	8.90023539308873	9.66220888312985	10.3925168053901	11.0788696012396	11.7098729716607	12.2754479606527	12.7672096957484	13.1787853794371	13.5060554912892	13.7473063373768	13.9032866801729	13.9771657731531	13.9743943044876	13.9024732024193	13.7706378083976	13.5894666573062	13.3704253959613	13.1253579200113	12.8659395306953	12.6031116367936	12.3465244651436	12.1040223463433	11.8812127254154	11.6811612284871	11.5042473992165	11.348198246915	11.2082928360441	11.0777076032189	10.9479562198603	10.809373868845	10.6516031712954	10.4640532083676	10.2363184463175	9.95855648130285	9.62183036632359	9.21842305325267	8.74212972299625	8.18853063622483
37	4.08530666823912	4.66707035723459	5.31226786371951	6.01840280126691	6.78125646683809	7.59493007933752	8.45192787339716	9.34328816581648	10.2587668912706	11.1870742783085	12.1161611258264	13.0335470526238	13.9266794662636	14.7833090802947	15.5918657903618	16.3418177340568	17.0239964778219	17.6308724964313	18.1567673604822	18.597992175883	18.9529056145379	19.2218890785249	19.4072408661546	19.5129953690395	19.5446770553291	19.5090020548852	19.4135423809176	19.2663690875266	19.0756909316054	18.849504409546	18.595269472293	18.319622949923	18.0281389610018	17.7251426109267	17.4135803917062	17.0949481719518	16.7692757521464	16.4351658075206	16.0898846748754	15.7295027499221	15.3490830233436	14.9429172135798	14.5048097922035	14.0284108011607	13.5075988036291	12.9369159883602	12.3120592241244	11.630435307285	10.8917984907424
38	7.78839723139575	8.61465975594452	9.49347869036088	10.4204325370885	11.3895932396956	12.393568223747	13.4235989094605	14.4697146321848	15.5209386012466	16.5655401826952	17.5913255219995	18.5859564687282	19.5372860733751	20.433697732693	21.2644344738699	22.0199049608254	22.691953602143	23.2740836130265	23.7616239559928	24.151833634059	24.4439396768022	24.6391081609865	24.740350552003	24.7523703566819	24.6813573830212	24.5347386882065	24.3208964941445	24.0488639488925	23.7280096614579	23.3677215385311	22.9770997468701	22.5646677755772	22.1381097326122	21.7040412981692	21.2678212319465	20.8334099739471	20.4032815965615	19.9783950116712	19.5582297432745	19.1408905979664	18.7232841097247	18.3013676706915	17.870469795986	17.4256770129865	16.9622793522849	16.4762621521405	15.9648264670659	15.4269131045861	14.8636951568326
39	12.5100742756687	13.5924060908527	14.708397690825	15.8500095858322	17.0080028749369	18.1720447339962	19.3308590674727	20.4724205504231	21.5841882761713	22.6533732814789	23.6672324478822	24.6133797736554	25.4801048627323	26.2566877549131	26.9336989735044	27.5032739136622	27.9593514300795	28.2978676703275	28.5168977769007	28.6167399598688	28.5999385175427	28.4712445373454	28.2375151214703	27.907553934469	27.4918975586979	27.0025534887695	26.4526965542991	25.8563311383595	25.2279268298241	24.5820352619685	23.9328960774892	23.2940405079079	22.6779022414397	22.0954472324305	21.5558367544697	21.0661407796304	20.6311206982654	20.2531002466143	19.9319402323044	19.6651259091089	19.4479664023041	19.2738951596513	19.134851110293	19.0217136995272	18.9247618053293	18.8341261889938	18.7402064118869	18.6340249560424	18.5074931366533
40	17.7031617060796	18.9719924985437	20.2450418539669	21.5104120673212	22.7553562433546	23.966465388164	25.1298901547596	26.231593570163	27.2576296348857	28.1944413526481	29.0291705891347	29.7499712388204	30.3463165552125	30.8092912170609	31.131858791428	31.309095727839	31.338383872678	31.2195547089038	30.9549800658186	30.549605853994	30.0109273930529	29.3489070295069	28.5758368818576	27.7061515641441	26.7561974451878	25.7439661499838	24.6888002615568	23.6110780902206	22.5318814195631	21.4726448480121	20.4547776482112	19.4992399279697	18.6260472328584	17.8536772959765	17.1983674074069	16.6733274912638	16.2879501814607	16.0471559490399	15.9510344121372	15.9949022009111	16.1697955183317	16.4632964459344	16.8605157584339	17.3450531015695	17.8998133064274	18.5076344387088	19.1517435277776	19.8160861462009	20.4855807318077
41	22.7045539846909	24.0385380563672	25.3401141833983	26.5946109044931	27.7869550371212	28.9019194936118	29.9243942643992	30.8396751941308	31.6337642140256	32.2936738829061	32.8077284719065	33.1658534401413	33.3598450188511	33.3836117686521	33.2333804074881	32.9078589250658	32.4083509941974	31.7388169467996	30.905878088537	29.9187628751151	28.7891954779004	27.5312295753641	26.1610329285913	24.6966316391544	23.1576273011189	21.5649061245634	19.940367418776	18.3067108555613	16.687339243333	15.1064572035192	13.5894738871576	12.163835384063	10.8603705517371	9.71500149682006	8.7699903519814	8.07257374669146	7.667762152275	7.58461233254845	7.82346477297931	8.35591119068716	9.13828329923333	10.1268893850356	11.2861038304882	12.5895319337409	14.0179599497906	15.5567630347054	17.1938498183917	18.9183489781731	20.7199279724108
42	27.1336903717645	28.4312090768098	29.6627329819423	30.8128227084021	31.866114259877	32.8075853499838	33.6228328537699	34.2983555660083	34.8218359622639	35.1824143409674	35.3709485944707	35.3802529251585	35.2053090914704	34.8434442311708	34.2944699488678	33.5607781457481	32.6473899771677	31.5619553059392	30.3147010276434	28.9183276268451	27.3878542262838	25.7404131646373	23.9949957427104	22.1721511992844	20.2936412618293	18.382052942888	16.4603731055099	14.5515309042511	12.6779214656488	10.8609434594413	9.12063379040853	7.47561861927838	5.9439880302608	4.54691299606168	3.3209693391369	2.35854570062297	1.89452067018713	2.15628187826	2.93023440856243	3.94989816805754	5.12828112334237	6.45799519022251	7.95444197975444	9.63648045763567	11.5197263139606	13.6144703207334	15.9255037097385	18.4527190685408	21.1919587152104
43	31.1878620752586	32.4362565543474	33.5995838646402	34.6636929240759	35.6148794574389	36.4401265004473	37.1273458039625	37.6656150747027	38.0454058959349	38.2587972276659	38.2996695922342	38.163875402062	37.8493813680063	37.3563795174893	36.6873640212773	35.8471717378638	34.8429850876423	33.6842965089644	32.3828342579073	30.9524496138243	29.4089655486213	27.7699864949469	26.0546678709614	24.2834423335266	22.4776971918351	20.6593939590845	18.850616868993	17.0730332677601	15.347247641313	13.6920384320438	12.123494498697	10.6541377193819	9.29226613912786	8.04203565177342	6.905311678744	5.88723336964157	5.00890546628878	4.33125065018583	3.98207810465705	4.12945791125556	4.85580777754456	6.10642876128118	7.79046773190667	9.84741484774451	12.2465500862681	14.9729692842792	18.0181988971142	21.3753598496783	25.0368479934183
44	35.524767881351	36.8127527495629	38.0163863036054	39.1240320364723	40.1246559267412	41.0080066290158	41.7647884014104	42.3868227241472	42.867194666097	43.2003802674207	43.3823515209335	43.4106559426875	43.2844682100014	43.0046118965671	42.5735499321942	41.9953430437397	41.2755760835966	40.4212528227252	39.4406604932196	38.3432061526355	37.1392278869295	35.8397850999242	34.4564338540815	33.0009957263527	31.4853323564989	29.9211434234581	28.3198141177351	26.6923506897848	25.0494615267218	23.4018698695619	21.7609879856836	20.1401485419038	18.556683272569	17.0352521528405	15.6128794923244	14.3458474983019	13.3171219979272	12.6390579814113	12.4407309850011	12.8325870984199	13.8655435572992	15.5208605276894	17.7376381136896	20.4471602574667	23.5914998533121	27.1273599866782	31.0233481543984	35.255917197038	39.8058886701621
45	40.6960713233749	42.1490543618936	43.5339643800088	44.8419932031923	46.0649516373126	47.1953950449726	48.2267395414497	49.1533662378928	49.9707112286833	50.6753393853018	51.2650004780374	51.7386666939617	52.0965512465348	52.3401084680183	52.4720165269182	52.4961447027316	52.4175079603192	52.2422123740818	51.977395731282	51.6311683616629	51.2125598547587	50.7314777802425	50.1986847415824	49.6257999586544	49.0253309366046	48.4107394265347	47.7965435469383	47.1984542886514	46.6335393349015	46.1203999469179	45.6793376317806	45.3324770429345	45.1038016489769	45.0190520149115	45.1054372014562	45.3911223694489	45.9044832384897	46.6731593329132	47.7229850429017	49.0769162640468	50.7540850720392	52.7690962262621	55.1316307111409	57.8463590007627	60.9131112003911	64.327218424869	68.079934217242	72.1588605975573	76.5483296447402
46	46.3751941278561	48.0299456753442	49.6345222524105	51.1824948677521	52.6680849052697	54.0862684315274	55.4328729685989	56.7046647944739	57.8994249708204	59.0160124856649	60.0544131347787	61.0157730474739	61.9024160862161	62.7178447098646	63.4667242810358	64.1548512109272	64.789105759755	65.3773907347704	65.928557734306	66.4523229550526	66.9591748860165	67.4602764274773	67.9673640649876	68.4926466649753	69.0487062115719	69.648402355156	70.3047819891817	71.030994233571	71.8402102289884	72.7455461158749	73.7599865919411	74.8963056371836	76.1669804948404	77.5840949115086	79.1592280426053	80.9033263353799	82.8265570565315	84.9381438121918	87.2461862367358	89.7574677969765	92.4772571678377	95.4091097209703	98.5546762298004	101.913525910914	105.482990443818	109.258034746473	113.231159170409	117.392336557299	121.728986389295
47	50.9072715890771	52.5793891386999	54.1981904218184	55.7578730880286	57.2533494692584	58.6803672458397	60.0356284422283	61.316905137133	62.5231501326347	63.6546006528106	64.7128729239083	65.701045216431	66.6237266001421	67.4871082796203	68.298993957183	69.068805247047	69.8075577994054	70.527803574801	71.2435347570803	71.970045251004	72.7237467300064	73.5219379112019	74.3825282055274	75.3237200743765	76.3636581146712	77.5200567050445	78.8098214293386	80.2486818205496	81.8508536586654	83.628747735977	85.5927386403348	87.751002066562	90.1094231639906	92.6715723749343	95.4387400113638	98.4100171380073	101.582408522265	104.950963452994	108.508911803248	112.247795324563	116.157587277396	120.226796650374	124.44255604725	128.790694611215	133.255799022094	137.8212666487	142.469355432832	147.181235120683	151.937044148519
48	52.226945559126	53.5273276026091	54.7335010749674	55.8373717793219	56.8315481083273	57.7095098377243	58.4657918636292	59.0961847360836	59.5979541898355	59.9700821612853	60.2135319092311	60.3315396653865	60.329934476451	60.2174861840339	60.0062782800119	59.7120969457309	59.3548190493033	58.9587693377805	58.5529999717409	58.1714244220428	57.8527152925127	57.6398581480561	57.5792517311252	57.7192732977047	58.1082988181599	58.7922826433688	59.8121386670813	61.2012784601802	62.9836947777786	65.1728968583705	67.7718234321277	70.7736463576002	74.1632121449081	77.9187996996922	82.0138997962655	86.4188079783402	91.1019228547965	96.030724648131	101.172462110943	106.494601390929	111.965096174383	117.552533057433	123.226196065742	128.956083508301	134.712900846512	140.468045654473	146.193595036574	151.862301765532	157.44760254731
49	50.8809063628266	51.5825120208442	52.1330348420234	52.5201929369989	52.7319542579541	52.7566404863386	52.5830370952389	52.2005106396878	51.5991351155026	50.769830460063	49.7045182239861	48.3963026022517	46.8396902364379	45.0308710684833	42.96809805157	40.6522316456229	38.0875679324191	35.2831729564093	32.2551587793643	29.0307941824141	25.6563685368716	22.2130795241705	18.8503501016324	15.8536166711211	13.7470689032333	13.2639494077554	14.8270147326823	18.1169372559391	22.5462933504624	27.6953750768697	33.3263667886022	39.3044566484089	45.5465810915031	51.9958107141074	58.6088925689652	65.3500056886944	72.1875002762676	79.0921327610373	86.0360879879863	92.992435481862	99.9348356398013	106.837395486205	113.674616971787	120.421404124876	127.053108371936	133.545598837721	139.875348879851	146.019532820046	151.956128525197
50	52.8165981617032	53.4792544868468	54.0123035493062	54.4086632329863	54.6622211433312	54.7680592120814	54.7227130935968	54.5244742973777	54.1737450217204	53.6734579002002	53.0295750767015	52.25168256734	51.3536954895238	50.3546850740368	49.2798252913781	48.1614287831007	47.0399892060741	45.96505967826	44.9956701471233	44.1998372906518	43.6526132540787	43.4321841370736	43.6139262174485	44.2631051353982	45.4277925064581	47.1339832146258	49.3843358853132	52.1606137417507	55.4286072236329	59.143815270731	63.2565013705902	67.7154497568798	72.4703573526229	77.4731236131315	82.6783854323483	88.0435999669187	93.5288935003635	99.0968150255933	104.71207404142	110.341303192065	115.952862995687	121.516692867374	127.00420596425	132.388222382029	137.642934243359	142.74389625506	147.668035820666	152.393677479265	156.900577151122
51	63.6258537132324	65.1770111204132	66.6935021652267	68.1754968059104	69.6240769063691	71.041305942271	72.4302878784252	73.7952117134113	75.1413778334757	76.475202062666	77.8041932025218	79.1368999952688	80.4828238968377	81.852294881964	83.2563087748808	84.7063263194523	86.2140363293671	87.7910876784822	89.448797413658	91.1978446412666	93.0479617596553	95.0076357957348	97.083832828472	99.2817576324527	101.604658785318	104.05368674092	106.627809087221	109.323783765029	112.136187801065	115.057496422246	118.078205472697	121.186988928883	124.370882962098	127.615488304394	130.905183458368	134.223342365892	137.552551346313	140.874821296014	144.171792215453	147.424928043237	150.615700508985	153.72576127102	156.7371020001	159.632202332848	162.394165777206	165.006843734635	167.45494783395	169.724150769528	171.801175817483
52	79.33854291088	81.8699515002231	84.4165425160679	86.9769963639872	89.550127674343	92.1348810263363	94.7303221459258	97.3356244002512	99.9500505090975	102.572929504499	105.203629090575	107.841523684126	110.48595854868	113.136210566248	115.791446317178	118.450678254195	121.112719856899	123.776140732906	126.439222687353	129.099917810342	131.755809629939	134.404078345714	137.041471095024	139.664278113208	142.268315532775	144.848915429676	147.400923572029	149.918705163582	152.39615870668	154.826737942806	157.203481668303	159.519051072861	161.765774112518	163.93569631	166.020637274884	168.01225215545	169.902097173058	171.681698348167	173.342622503489	174.876549622901	176.27534565293	177.531134855121	178.636370850555	179.583905540485	180.367055137847	180.979662601713	181.416155829397	181.671601027416	181.74175075215
53	92.6196709987904	95.6755147691968	98.7519578492523	101.845310926594	104.951750515789	108.067320320904	111.187932487713	114.309368791004	117.42728181737	120.537196218437	123.634510123409	126.71449681263	129.77230676525	132.802970203537	135.801400263701	138.762396927797	141.680651853213	144.550754235116	147.367197832937	150.124389284374	152.816657819585	155.438266474126	157.983424882173	160.446303711589	162.821050780009	165.101808866545	167.282735207381	169.358022636007	171.321922300471	173.168767861501	174.893001047039	176.489198411262	177.952099120063	179.276633560572	180.457952550278	181.491456901885	182.37282708362	183.098052701687	183.663461521945	184.065747742133	184.301999223928	184.369723395964	184.266871544669	183.991861219187	183.543596489726	182.921485815151	182.125457295303	181.155971106084	180.014028940488
[truncated: 70 more columns]
