# Supplementary material for: Reconstructing spruce budworm outbreak severity: a comparison of paleoecological and tree-ring signals
Source: PLoS One. 2025 Aug 12;20(8):e0329406. doi: 10.1371/journal.pone.0329406 (PMC12342301; doi:10.1371/journal.pone.0329406)
Supplement: S9 Dataset — (ZIP) [file pone.0329406.s009.zip › Buire wavelet data/Cross-wavelet_Lepidopteran_scales_Percent_defoliation/cross_wavelet_significance.txt]

V1	V2	V3	V4	V5	V6	V7	V8	V9	V10	V11	V12	V13	V14	V15	V16	V17	V18	V19	V20	V21	V22	V23	V24	V25	V26	V27	V28	V29	V30	V31	V32	V33	V34	V35	V36	V37	V38	V39	V40	V41	V42	V43	V44	V45	V46	V47	V48	V49	V50
1	0.3513033042903	0.275858379157926	0.173768095263431	0.0919745888931527	0.0449329002169965	0.0232775663820683	0.014094607479693	0.00974881744862033	0.00716851610790272	0.00539863113403946	0.00423944422924857	0.00355977836652231	0.00315642762366439	0.00294391834110563	0.00281743087331189	0.00266227982262319	0.00250752360426977	0.00232383703987759	0.00204140745156882	0.00173081577844444	0.00145866135668002	0.00122829147236952	0.00108966989940647	0.00103339550027033	0.00099915860617387	0.000981388162319523	0.000997062843831673	0.001055909484238	0.00110703681862483	0.00106596395221896	0.000956636939424682	0.000875129811548165	0.000864165480442335	0.000887305717639454	0.000888843362481078	0.000855913217602643	0.000822673525619055	0.00082144408305648	0.000834110299105114	0.000817815371895133	0.000764705165896905	0.000689962984189611	0.000627409998419604	0.000609513328661958	0.000617048788742323	0.000620106315583415	0.000604115588421697	0.000582215879028354	0.000611536515427779
2	0.479559003348217	0.367407479222949	0.21813980819429	0.103147619159122	0.0420130153290074	0.0177322386979089	0.00962976573760922	0.00661149522193421	0.00488441367960971	0.00359259420634712	0.00273774578693117	0.00228578737793544	0.00205275814065831	0.00200199743753501	0.00200151695918566	0.00191999436682478	0.00184600515132906	0.00174527807816921	0.00151890044446635	0.0012475432882275	0.00101117197400243	0.000805044619679987	0.000694178947380627	0.000674909906020026	0.000663379087838377	0.000652871985873305	0.000675774435518942	0.000759742056330584	0.000839884971137091	0.000803128305251106	0.000675345679841734	0.000584055855903647	0.000591106266349822	0.000634618865525638	0.000646274399157584	0.000612713385652885	0.000575921992079115	0.000583714411674448	0.00061528949004841	0.000611553127056198	0.000561263246535824	0.000482845466021177	0.000418107468039785	0.000407879243966729	0.000427509252077525	0.000439787746082916	0.000421997061751172	0.000384864437678211	0.000419711900359395
3	0.579327465981606	0.434186655378352	0.243811939829659	0.102332706912975	0.0326832364934772	0.00927718191322436	0.00392234958240243	0.00288264561061405	0.00228325136278563	0.00162508134988199	0.00116046260709881	0.000953623705392509	0.000862125289426027	0.000948859657440172	0.0010323650066752	0.000988169372741444	0.000983483210400862	0.000973363054967657	0.000838901370587054	0.00065586002248555	0.000499858302613853	0.000352719763003267	0.000281395701500132	0.000299250767278571	0.000306148611118896	0.000294593439199448	0.000308916615657237	0.000397856472804636	0.000489810356648455	0.000463377319244361	0.000338781847637124	0.000248513036414356	0.000277522133530783	0.000328127442357141	0.000343354006419179	0.000314785104247082	0.000276882880272021	0.000288365541337199	0.000333597260417699	0.000342736474576461	0.000304936509463564	0.000238321125108209	0.000183950006313044	0.000182256103503078	0.00020837207605524	0.000228362348214338	0.000214675248653372	0.000160250590243609	0.000195683513496316
4	0.632672385083898	0.468075658809053	0.253929565280395	0.0982884577934475	0.025452774911235	0.00381854044709849	0.000516956522862096	0.000672715983285668	0.000729374041072945	0.000483272548425134	0.000286976240497127	0.000229909860039081	0.00017072342154777	0.000325656007613675	0.000399120577212388	0.000335601187672812	0.000360000651162866	0.000400875819829849	0.000342660877538295	0.000250231818733945	0.000176873473613795	9.71859987972531e-05	5.11010826889413e-05	8.68378858179497e-05	9.78994863895326e-05	8.15869070286018e-05	7.91250051105542e-05	0.000154064769571873	0.000232141920998819	0.00021832051222125	0.000126134208868044	4.01250652937568e-05	8.97665632906643e-05	0.000120867432408277	0.000130993894572051	0.000114885676424508	8.10911371586824e-05	8.70486323539942e-05	0.00013388732852001	0.000147269659965284	0.000125030844642579	8.00901806441551e-05	4.46242140039406e-05	4.63536469270131e-05	6.74801559215813e-05	8.92043420153514e-05	8.9174392060625e-05	2.75037749073903e-05	6.53895214567434e-05
5	0.643101654534046	0.476584381409163	0.259173175713713	0.100649756718866	0.026194911890369	0.00384081621224592	0.000171646705477923	0.000152609501955659	0.000223106603201786	0.000118529412335933	2.39459789135141e-05	5.39746361946867e-05	5.15691561154326e-05	0.000147979064482063	0.000147819741795942	5.28658922860575e-05	8.48837052083063e-05	0.000130349698953097	0.000106108904286148	7.29558267534123e-05	5.10342891260982e-05	2.8419853131116e-05	1.14060571367099e-05	2.4300282475657e-05	2.71111313409543e-05	1.74015551969563e-05	1.27214043445587e-05	5.71593775471045e-05	0.000105356833785232	0.00010004611394598	5.67011583109904e-05	2.65692955711295e-05	3.61665260210691e-05	2.93589784675055e-05	3.48869619353811e-05	3.41026393486596e-05	1.78100230348903e-05	1.51448606437041e-05	4.83851754080158e-05	5.45154809727871e-05	4.49749371694429e-05	2.15942636170961e-05	3.4546438750224e-06	3.24541111095259e-06	1.37327296679445e-05	3.24210503941794e-05	4.74722835868737e-05	3.40220965451871e-05	3.74756357758051e-05
6	0.62691520758834	0.472189153003664	0.266475187928113	0.111383782040385	0.0339307122389767	0.00750637983219213	0.00135486736987538	0.000330899776456319	0.000150838522348947	7.48463086428764e-05	3.40513957052465e-05	4.52734707075481e-05	8.77483197332051e-05	0.000123731302014043	9.47518887845267e-05	3.08123210787483e-05	2.80245586260067e-05	4.70543340634673e-05	2.40972874192169e-05	1.82258474778761e-05	1.34502042336029e-05	1.00632580992763e-05	8.45594155955343e-06	1.27188648209722e-05	9.7703980402493e-06	9.95068240111753e-06	1.14695824595351e-05	2.91287326624907e-05	5.76233301557453e-05	5.28931711423435e-05	2.98558112740101e-05	2.84027530986454e-05	2.70553456764273e-05	1.23013402089828e-05	1.09252695034783e-05	1.06928825488135e-05	1.40379284163827e-05	1.98956018862563e-05	2.52801329394361e-05	2.06102614403958e-05	1.9613725026717e-05	1.4837186360131e-05	8.07009219251698e-06	5.90499938949812e-06	4.29850431791881e-06	2.09067312662691e-05	3.88665105996335e-05	3.91336940556949e-05	2.6751424072226e-05
7	0.599477133235937	0.462826556998904	0.275560370156689	0.126347014314286	0.0447036341039672	0.01239118257482	0.00283044106496676	0.000602626818783357	0.000158109352577155	7.08344620950303e-05	2.57521079500976e-05	4.38486219548022e-05	9.99540890474823e-05	0.00012758714451414	9.78777646970153e-05	3.21093177712473e-05	2.05665930476695e-05	3.53667172965774e-05	1.43513808947908e-05	9.14304059963497e-06	1.9940814447413e-06	5.08154302255689e-06	7.03529318471866e-06	1.11945739297302e-05	5.62248223595446e-06	2.67689827342307e-06	2.08830136408067e-06	2.34577187795028e-05	4.44035483706591e-05	3.71002728389675e-05	7.89660845269625e-06	2.01603850229565e-05	2.94397660592243e-05	2.46384809360805e-05	1.35513598083196e-05	1.67136427892847e-06	1.51123118448267e-05	2.17391850494545e-05	1.81378193270217e-05	6.09253145762328e-06	1.14893188711052e-05	1.68727127221893e-05	1.57745069903054e-05	1.03622378383523e-05	3.16997764326234e-06	2.31078320740994e-05	4.13434234557987e-05	4.44940584323944e-05	3.60291897123227e-05
8	0.569217525310236	0.451193200395776	0.283613834541464	0.141478387269965	0.0561062462128305	0.017732318622598	0.00447441496188693	0.000910469465869259	0.000159311175121852	4.85121868500422e-05	3.46319113163051e-05	7.01759591677086e-05	0.00012493114569089	0.000149778820138756	0.0001255155008118	6.87005668321853e-05	5.15869144085571e-05	5.61797134785164e-05	3.83454632139057e-05	2.07312154969882e-05	8.39749028618611e-06	1.03978041918309e-05	1.59573537931927e-05	1.70842584314691e-05	1.097330812029e-05	2.22243817417801e-06	1.19793219548175e-05	3.26551089416152e-05	4.87662490468885e-05	4.22054839726276e-05	2.2760193697855e-05	2.56579228455811e-05	3.52948968520191e-05	3.28916912313338e-05	1.99602095283753e-05	1.30430594628014e-05	2.11155264138861e-05	2.37690729317448e-05	1.73626661835272e-05	7.20574602717266e-06	1.1808660925276e-05	1.78838182654342e-05	1.95776607701293e-05	1.70734271279256e-05	1.66050084018339e-05	3.27887733134061e-05	5.08394482387622e-05	5.54147775658164e-05	5.02157939311146e-05
9	0.539235786834894	0.437994016438345	0.289224010715613	0.155315426290922	0.0678014397694065	0.0239480035061166	0.00670628359522095	0.00140185669280595	0.000208473410626619	2.17759427410721e-05	6.92890067231178e-05	0.000124861555013609	0.000167897905469496	0.000192325136728069	0.000188598890195519	0.000158899307590245	0.000135235482712653	0.000117838425229187	8.85425227573677e-05	5.70071868885592e-05	3.57098356511909e-05	2.97329041557853e-05	3.13123064184499e-05	2.89618688790372e-05	2.00296506044147e-05	4.62292942892293e-06	1.9695542104607e-05	4.76727438488331e-05	6.55593015094458e-05	6.27552900628385e-05	4.99549575669332e-05	4.52312423331261e-05	4.76116259449163e-05	4.58629534344698e-05	3.7546983253535e-05	3.21189444745396e-05	3.14188670401611e-05	2.84013147688947e-05	2.2282453609069e-05	1.68138806571997e-05	1.59642681281766e-05	1.68503050325358e-05	2.00330185404215e-05	2.58255720986025e-05	3.5272498340759e-05	5.19948497726393e-05	6.69032283537604e-05	6.70066335800078e-05	5.75919490721764e-05
10	0.510441511051502	0.423801586629521	0.292529592570503	0.16792541554384	0.0801815342813973	0.0317671601790967	0.0102865586326229	0.00255121802228724	0.000363553544685658	2.04310314880705e-05	7.02979073242231e-05	0.000159331233085663	0.000208378215685654	0.000245246433502985	0.000283443048682628	0.000297594318788646	0.000283744384749294	0.000249095977835355	0.000198483658659321	0.000145078649239729	0.000103282156868578	7.75571225127175e-05	6.148753733134e-05	4.72706093655345e-05	3.32727005336235e-05	1.86753022050161e-05	3.27028315793979e-05	6.93505360587119e-05	9.37199423308849e-05	9.33436845314276e-05	7.77290550767558e-05	6.55769563139299e-05	6.47698105358798e-05	6.65162726882784e-05	6.28999376016707e-05	5.51648476654613e-05	4.52686652069762e-05	3.51861650829306e-05	2.81247989568079e-05	2.29263923817459e-05	1.63513319085272e-05	7.87651175375232e-06	1.5324918182725e-05	3.47263233387678e-05	5.76716510430239e-05	7.94000135795845e-05	8.85327733636825e-05	7.66993106650862e-05	5.69741443920179e-05
11	0.483144326936208	0.40915786241734	0.293978964940222	0.179389163169902	0.093204720451074	0.0414410683465923	0.0158827921459524	0.00526637660333128	0.00150061239919237	0.000409237268433741	0.000214281879050724	0.000229831568077478	0.000241482886816581	0.000282904803033506	0.000393504763399884	0.000489827031189259	0.000521296742381596	0.000488958775581221	0.000414393097840902	0.000323843031907279	0.000238260126587093	0.000166799105999357	0.000109553215627324	6.87560580006889e-05	5.11103524730272e-05	4.72685583568837e-05	6.51606929117577e-05	0.000107142344706144	0.000136725310417638	0.000132368438718399	0.000101543087130366	7.41162146609385e-05	7.68845621086349e-05	9.10299126209401e-05	9.47075882132749e-05	8.45746564349709e-05	6.46229887148407e-05	4.33766441488965e-05	3.13871675664753e-05	2.77541896572166e-05	2.26724566033589e-05	1.81459443837356e-05	3.09651398722554e-05	5.9705171388069e-05	9.35665899827585e-05	0.000117612189618338	0.00011491468141769	8.2408884734929e-05	4.56850865061415e-05
12	0.457399178563758	0.394278100675665	0.293583848195899	0.189097731718072	0.105781749721811	0.051911307643519	0.022854904100764	0.00942160661655273	0.00386772361456958	0.00169386813663338	0.000862721734345006	0.000520635663948314	0.000303244952977578	0.000264755722108399	0.000512648525341712	0.000755355374360193	0.000883080985878464	0.000883141260877475	0.000786383504464052	0.000636098512772683	0.000468992145415045	0.000308458711417817	0.000168461959238327	6.84363298379333e-05	6.31557635989511e-05	9.63335211812989e-05	0.000132845277664861	0.000180443861887139	0.000208842470880803	0.000189559072729912	0.00012549620305466	5.29956755078596e-05	6.8850339188833e-05	0.00011595978689207	0.000136404777691938	0.000128291053310876	9.85343486117717e-05	5.93563841612656e-05	2.9570486122527e-05	3.10724281935293e-05	4.34122280511879e-05	5.72830393152761e-05	8.12547038157945e-05	0.000118610435129741	0.000157928983505091	0.000175189719396483	0.000149435572417576	8.51431322709182e-05	2.39232482450465e-05
13	0.433084823200923	0.379100388927124	0.291042639302361	0.196075652944867	0.116219057723073	0.0610985280061962	0.0291354888670035	0.0133246732332875	0.00646399755222176	0.00357358478948524	0.00215174768461646	0.00126380545994141	0.000564026637526418	0.000131106285988846	0.000706108254053562	0.00117700161304693	0.00144803745227341	0.00150287731026486	0.0013798700904376	0.00114210101341563	0.000850715123389667	0.000553276529430966	0.000284879135354929	8.43570455357946e-05	0.000117399680867254	0.000209123684767421	0.000277277684670614	0.000331600186963626	0.000349803361561559	0.000305627823806728	0.000203120158945605	8.30961845946142e-05	8.51012154556507e-05	0.000162669846724687	0.000203913862929008	0.000202988209842756	0.000166414648864555	0.000106908209396812	4.12953362836826e-05	1.94783519171329e-05	6.42797868266359e-05	0.000105736435876968	0.000155812688959518	0.000215135665755077	0.00026316260091679	0.000267840439916737	0.000209378261133855	0.000104795123220809	1.32226788841803e-05
14	0.410148578513618	0.36375057337685	0.28650263689485	0.200122375035991	0.123765120318246	0.067714291447194	0.0329269639285233	0.0147229449282753	0.00710112520175942	0.00472450951538463	0.00373240333596687	0.00281184008106649	0.00190570175676501	0.00136131916720259	0.00156811860719386	0.00207973100296615	0.00243599519459789	0.0025129673312317	0.00233487876832642	0.00198297118352425	0.00154721276445918	0.00110679487654169	0.000734400467705815	0.000511814593378785	0.000482038554173402	0.000549244477988016	0.000621295793456843	0.000665895903992246	0.000657999236728352	0.000581278259965347	0.000453145933345989	0.000331802493832999	0.000288136011604921	0.000315771072320076	0.000347119045159603	0.000346560965323865	0.000306668312003227	0.000236572917127026	0.000161789568226184	0.00012341355372008	0.000142729625217167	0.000197173806253936	0.000278726922675636	0.0003728314859016	0.00044073333313743	0.000439764507782504	0.000354034732384735	0.000218081645396356	0.00012535009950729
15	0.388936356182462	0.349065295505794	0.281316689618804	0.202892304936306	0.130173572442504	0.0734844403059307	0.0356787009651985	0.0140528493739469	0.00398265747905332	0.00341535917059563	0.00476151284258198	0.00506614584701823	0.00474194844280534	0.00430949066890746	0.00415851036910162	0.00428196362804565	0.00439780717639757	0.0043005486750127	0.00396027083618353	0.00345297263628222	0.00288193612966462	0.00233833386178903	0.00189558203619202	0.0016057986931564	0.00147353003188412	0.0014439326603964	0.00144506819941257	0.00142352750176763	0.00134638180054723	0.00120500256890806	0.00102398068011038	0.000853187390317611	0.000736496082634149	0.00068032601682633	0.000657715702513693	0.000635474421766242	0.000590262482777978	0.000517500353911427	0.000434959747257174	0.000372303930493651	0.000353765481795289	0.000398534294624912	0.000513305760975625	0.000662158566248135	0.000779661037342157	0.000810025983810676	0.000741955837480269	0.000630892092771241	0.000594114137183476
16	0.370260027777052	0.336597310584817	0.277935891518187	0.207688155905062	0.139530068639613	0.083297591158232	0.0432607263964881	0.0187875226074583	0.0065872603433744	0.00418466503642046	0.00598304960515482	0.00757892862458703	0.00852127024837641	0.00884755481786924	0.00878261837498099	0.00851318205564287	0.00808285248016288	0.0074784381938842	0.00673651260554593	0.00595244619973237	0.00522572175115409	0.00461624891174662	0.00414241170212847	0.0037985810085131	0.00356185489960951	0.0033909811635555	0.00323445554808123	0.00304569701445974	0.00279588329380404	0.00248314080172274	0.00213518665566587	0.00179918183652629	0.00152146006173158	0.00132928744493363	0.00122083565052803	0.0011636897231376	0.00111050778992829	0.00102660251348686	0.000905893220357498	0.000770449819346941	0.000675041437142623	0.000711807974763557	0.000915865980005499	0.00120242758721821	0.00146599589419497	0.00163980501630643	0.00172018061307985	0.00177788430431563	0.00193376085054799
17	0.354886425009332	0.32771574736732	0.278475358273964	0.217366061054093	0.155375732409583	0.101239364992257	0.0598558380705099	0.0322902748021084	0.0167493705334642	0.00989375807718518	0.00849722099723487	0.0100596658698889	0.0123487001513023	0.0140637480330732	0.0147835520342191	0.014563755361373	0.0136469641583036	0.0123245056759791	0.0108916653953049	0.0096121977469668	0.00865605894750973	0.00804878666708424	0.00769550320348574	0.00746473749458534	0.00725073213187497	0.00698435104060455	0.00662201185489623	0.00613865695740398	0.00552944725827412	0.00481507229177242	0.00404442424212032	0.00329134122491069	0.00264631061185729	0.00219836985137077	0.00198543152836561	0.00193806950514964	0.00192091562884344	0.00182607316765683	0.00160781242066639	0.00128449301305523	0.000980393809415843	0.00101396860218309	0.00149632226330775	0.00215620910773231	0.00281353281110035	0.00339593106955902	0.00390899709154398	0.00442549184763892	0.00505042842744248
18	0.34251552473282	0.322079392149975	0.282572277879482	0.231528536502686	0.177335588263477	0.127027293205661	0.0850073073331696	0.0528582675736938	0.029896214488829	0.0141464918394363	0.0047048167009905	0.0080956250235946	0.0141985833854325	0.0186269878228001	0.0209978553726971	0.0213925866674916	0.0202053461028995	0.0180335104944869	0.0155653934636045	0.0134698329804334	0.0122256795641218	0.0119009246360078	0.012155988902621	0.0125494053124926	0.0127695699333876	0.0126583818445054	0.0121601540481376	0.011279096509913	0.0100582739079776	0.00857287571364913	0.00693011213393872	0.00527352656688769	0.0037993966860485	0.00278967877050091	0.00250145654160386	0.00272515212365827	0.00297254907553384	0.00296233610467931	0.00259942544701709	0.00189156761911578	0.000984220022825133	0.000976455694173306	0.00226703644055865	0.00377035326441522	0.00528567321479157	0.0067588439274441	0.00820273775265675	0.00967899052312451	0.0112634002449921
19	0.330871397981475	0.316491343609492	0.286028124976473	0.245067975661129	0.199918870695903	0.155959439441947	0.116656220787391	0.0834782355130052	0.0564926233441898	0.0352656710554104	0.0201461325461618	0.0146154882707185	0.0188392609292133	0.0244896611835966	0.0279973152931885	0.0286989566027544	0.0268500841499094	0.0231880872617609	0.0187772784582064	0.0149746891021283	0.0132465878480678	0.0140383795466671	0.0161647191826778	0.0183262038338269	0.0198443190321975	0.020456223418541	0.0201078910661616	0.0188550637168688	0.0168188838217018	0.0141656256104484	0.0110964825735453	0.00784137541627594	0.00466321835962393	0.00198556845367495	0.00172026226993347	0.00327254875615154	0.00435662783621322	0.00469277606040052	0.00425599986077433	0.00311551907234019	0.00150273777711524	0.00150958932130434	0.00392133215378622	0.00671327286916796	0.00963271083949392	0.0126096270408209	0.0156440248813991	0.0187785254859442	0.0220622207869391
20	0.315807564236472	0.305207331788007	0.281255564429554	0.248495184216371	0.212162167853727	0.176768828671098	0.145089243532759	0.117984519856778	0.0951188605071775	0.0760563812901854	0.0610155712899033	0.0507844453335645	0.0455736332116135	0.0437741568462387	0.0426668253908575	0.0401405639923274	0.0353121858928509	0.0282970807023591	0.019875050152243	0.0115349051562612	0.00770627906899574	0.0124934341531868	0.019038935680917	0.0245386039948914	0.0283886961532694	0.0304366014580191	0.0307155694534131	0.0293731391045904	0.0266393228505029	0.0228095576723699	0.0182362436465387	0.013330736167584	0.00860637359735243	0.00495739286477452	0.00428989063405095	0.00602757902974466	0.00761722639168209	0.00829409074659814	0.00798574910114077	0.00695880111411042	0.00598181934046378	0.00647134301622801	0.00901779867818263	0.0128329428174149	0.0172788769907556	0.0220893361582328	0.0271955624907238	0.0326275971543329	0.0384421820526359
21	0.293172048279197	0.282450519161199	0.260223086426905	0.230741156097322	0.199355650415657	0.17119335124007	0.149526843665429	0.134584000367001	0.124071675977613	0.11524389813191	0.106522511769511	0.0976444425790195	0.0889226681169585	0.080466223329102	0.0718714220768838	0.0624573364690892	0.0517185576282339	0.0396317988496318	0.0267520684821728	0.0145564307086347	0.00939996158737205	0.0170778763238831	0.0266075866491045	0.034629033603468	0.0404681385689634	0.0439447618593962	0.0451016109460078	0.0441319607804488	0.0413466772366309	0.0371600231348242	0.0320905900388759	0.0267734702344454	0.0219671777915028	0.0184749830821317	0.0167903932443253	0.0166042523597335	0.0170060003897133	0.0172258537681757	0.0169913384438019	0.0165355860411169	0.016510928502031	0.0177047380942803	0.0205158498237368	0.0247680935250566	0.0300767660639672	0.0361863014352991	0.0430572029877549	0.0508139077838427	0.0596306683345672
22	0.26289655686076	0.248030503637307	0.221727696595798	0.187787859380537	0.15216606654921	0.123016229200813	0.108851761170004	0.111396869531331	0.122646614945885	0.133844602428386	0.14047654674042	0.141266525558801	0.136589118430092	0.127473359320412	0.115075731881151	0.100489991413857	0.0847871191069907	0.0691860102286304	0.0552965898808429	0.0453188532455442	0.041440627990338	0.0436363879737565	0.0491980270332754	0.0553507159488024	0.0604831706267047	0.0638694278869448	0.0652908491638198	0.0648196410123471	0.0627044574324413	0.059312106672625	0.055099415124273	0.0505889197969417	0.0463174215592833	0.0427355824920642	0.0400790051067011	0.0382967680942611	0.0371259408142656	0.0362847536892343	0.0356562711733948	0.0353636721745282	0.035711839776609	0.0370223300331638	0.0394605211321045	0.0429986966418113	0.0475565336169432	0.0532048041931809	0.0602844675695447	0.069350831562944	0.0809460887596882
23	0.234386629396795	0.215807921456267	0.184891524251406	0.143478504340136	0.0945916058005286	0.0428423632517161	0.021533770852904	0.0665252005160083	0.109407175152408	0.143781765730028	0.168000366815675	0.181749368140983	0.18572685047785	0.18139093026517	0.170693696812568	0.155834467335912	0.139060766580724	0.122516074858108	0.108093344897434	0.0972186696230595	0.0905391611924743	0.0877091023718823	0.0875908889777018	0.0888102240888493	0.0902365724473347	0.09116445360502	0.0912774348899244	0.0905288650217187	0.0890186498253834	0.0869041100644655	0.0843561983860071	0.0815486336870165	0.0786543200733262	0.0758298791396543	0.0731899370814065	0.0707903169273886	0.0686378766033113	0.0667248966371495	0.0650648983811241	0.0637026099472086	0.0626877946869772	0.0620326568559517	0.0617008942170865	0.0616851845383793	0.0622056306620047	0.0639897915533147	0.0684350272927074	0.0772841062260211	0.0917707111060234
24	0.225466337668616	0.212967056671914	0.191653952230794	0.164184672384091	0.135886499698718	0.116170853239963	0.116044889694165	0.136225703104866	0.166272019111823	0.196555136365651	0.221489815083695	0.238293307958169	0.246040413333297	0.245156407419018	0.237040570779137	0.223700179002718	0.207382110640708	0.190229204092825	0.173997051130594	0.159863571032135	0.148357765111462	0.139422237453996	0.132595125121649	0.127255670739449	0.122853567468634	0.119054964882549	0.115773773683023	0.11309568491653	0.111138746900777	0.109921053939212	0.109301204752096	0.109010385702799	0.108738365927465	0.108215907441869	0.107258670151226	0.105770381020235	0.103720038064134	0.101107657442922	0.097926120872361	0.0941224879175022	0.0895646287386409	0.0840279416106886	0.0772322210069483	0.0689899075688338	0.0596154982481186	0.0509776174770944	0.0483491316141201	0.0585136031564159	0.0816632719863219
25	0.24174724650195	0.244476410399277	0.243548466726952	0.240983462859013	0.239435877728445	0.241576137341261	0.249114467733815	0.261977929593041	0.278280524052902	0.295080075302672	0.309332251531749	0.318591579198726	0.321376537759645	0.317269673967786	0.306825065914369	0.291337473380523	0.272526461252696	0.252195042422585	0.231923588687663	0.212851084560406	0.195578178021073	0.180202590860048	0.166470055829186	0.153998130453134	0.142513828895978	0.132042502615946	0.122987826302411	0.116044675161249	0.111913732936661	0.110902034041291	0.112661376067614	0.116279608010377	0.120628690424461	0.124692809349893	0.127729669157927	0.129286608399462	0.129140292502733	0.127208537941501	0.123458385878753	0.117822184154387	0.110130364215138	0.10007105744334	0.0871899388299947	0.0709520811062847	0.0509409958574811	0.0278608867286539	0.0177349625664112	0.0465427894940144	0.0859678982553697
26	0.262705220465593	0.278301395627241	0.29269167608744	0.306497555086353	0.320313600515963	0.334516192945868	0.349083451852826	0.363483076698875	0.376679281485759	0.387276091606342	0.393768563745753	0.394840371177959	0.389637264771332	0.37795730814325	0.36032108063198	0.337910230948008	0.312385229190193	0.285609909687056	0.259323229273007	0.234815079678231	0.212687282181227	0.192793889330408	0.174414301369599	0.156612465758841	0.138653691482908	0.120368707206824	0.102449858265854	0.0867227444433419	0.0762010440119492	0.0738825147364527	0.0799280358064901	0.0912204380170985	0.104185000645358	0.116386194416075	0.126475923151669	0.133834974738815	0.138309506648909	0.1400345737034	0.139304211699944	0.136473631407845	0.131903764232184	0.125979750534036	0.119252640393154	0.112754974906323	0.108460476239994	0.109509649043997	0.119304630208723	0.139491501687182	0.169108808277521
27	0.263009251492848	0.283918630565758	0.305009324794709	0.326379018642641	0.347895415060457	0.369117055586	0.389263547858722	0.407243177807086	0.421738847288866	0.431347259334261	0.434759189596523	0.430960289927954	0.419424498262299	0.400268927629696	0.374341684335628	0.343220941078359	0.309109821421961	0.274610295895783	0.242348871621605	0.214433716916089	0.191823603719299	0.173917128741518	0.158760395996817	0.143862769369494	0.127090062280653	0.107171162338066	0.0837795619569789	0.0573715818701282	0.0289402094067042	0.000268191917424908	0.0288017850480266	0.0555161614534396	0.0793656840893762	0.0996523331031396	0.116033409554357	0.128527535760559	0.137491592568389	0.143571723877534	0.147629595024193	0.150647427400305	0.153625238364669	0.157497982832455	0.163103711540606	0.171207714482506	0.182536921390612	0.19774724449743	0.217281098332556	0.241160613127372	0.268824382234518
28	0.230631949427354	0.250069155237782	0.271126730878797	0.293911067001446	0.318092721294844	0.342848797472367	0.366896678593244	0.388603324131329	0.40614550058082	0.417699295990589	0.421642149140934	0.416752185438226	0.402388549015893	0.378635958479406	0.346400129716737	0.307450054226086	0.264418497608773	0.220786708060182	0.180852314651742	0.149447357103279	0.13053228422627	0.124174028188276	0.125461131325946	0.128145564734735	0.12804419646074	0.123540151216915	0.114989396251829	0.10420689108294	0.0941180004038822	0.0881313590899604	0.0885861307029981	0.095102507114169	0.105129309055633	0.115905230823602	0.125517018450877	0.132996953457064	0.138158871252491	0.141451474401402	0.143848824927943	0.146723552676615	0.151633700174236	0.15999877208584	0.172759751844382	0.190201657724858	0.212014322113868	0.237478375254321	0.265621553594773	0.295289137514265	0.32516024727693
29	0.169011855019752	0.18335348885628	0.201341387936733	0.223216208973479	0.248466153525896	0.275876004739148	0.303695464637528	0.329842117320615	0.352099731223548	0.368307210311946	0.376541597903837	0.375292338348395	0.363615505768754	0.341251435656352	0.308688744985196	0.267162164283928	0.218580798280262	0.165399699630377	0.110492653369109	0.0574000695375277	0.0193581310637235	0.0471747596124805	0.0840626542931075	0.114231574394551	0.13662013040308	0.151607592936599	0.160274260596088	0.164110285493853	0.164736433855283	0.163615825443039	0.16180336436322	0.159803949676053	0.157588657009319	0.154751942101194	0.15073554724512	0.145046972357807	0.137451366363338	0.128171587431666	0.118164181331892	0.109505214838053	0.105624579564652	0.110424113978962	0.125872975309877	0.150817481841242	0.182506143306422	0.218152251269618	0.255344209539501	0.291968878665713	0.326106031552982
30	0.0918743162696464	0.101496354133128	0.118168785909714	0.141472253341717	0.169896217490491	0.201501486926973	0.234221289763454	0.265950176748864	0.294595429632265	0.318156705466715	0.334841793048519	0.343206210769579	0.342298568102549	0.331793997819629	0.312103480272101	0.284458965158161	0.250995557177184	0.214882727877043	0.180561002659043	0.153886533180838	0.140898956474697	0.14364719503982	0.157654310155683	0.176064408829449	0.193813886554471	0.208171668658079	0.218013720553708	0.223175476052782	0.224021083068558	0.221154386713854	0.21522005293466	0.206771188634611	0.196190522040464	0.183654417686419	0.169130146174034	0.152399669668279	0.133106620745741	0.110824798455596	0.0851465564454682	0.0557995245490204	0.0230086412398869	0.0164263580773425	0.0558837267338121	0.0987290146375928	0.143196223074582	0.18790435444694	0.231335292094536	0.271883540104515	0.307947586383923
31	0.0167279061301913	0.0336443699434486	0.0590513351197012	0.0887481729174565	0.121517521364332	0.156399855383796	0.192326832563946	0.228069084405353	0.262269646833454	0.293524008488766	0.320492545898728	0.342032428690243	0.35733361766392	0.366041377233868	0.368346497346679	0.365023625659796	0.357396854227615	0.347210603340299	0.336388827248	0.326690927114315	0.319331390911611	0.314699904275659	0.312323475425768	0.311099731596722	0.30968028862336	0.306832123859642	0.30167128088221	0.293754756137459	0.283065865803308	0.269935555339528	0.25493118405503	0.238732297484171	0.222006661623694	0.205301213563175	0.188970394716985	0.173173593308813	0.157976675387072	0.14358563737353	0.130720329255159	0.121058853454008	0.117392183287148	0.12269320538741	0.138143106246791	0.162346024215214	0.192552854678284	0.22592043964138	0.259938029313698	0.292455554048048	0.321656878658518
32	0.0484920284391414	0.0612275326473319	0.0796309552634719	0.102850330198098	0.130172183471836	0.160951132887118	0.19448596608762	0.229950106012915	0.266378439968129	0.302698291603238	0.337791989939161	0.370578042039632	0.400097016882672	0.425587963541482	0.446542285496522	0.462724909921295	0.474157482375549	0.481064987198079	0.483794879649304	0.482724956115915	0.478180489392359	0.47038033707863	0.459424919064384	0.445327858111262	0.428081669910876	0.407740417562485	0.38450085501	0.35876744180701	0.331192873031015	0.302691167113324	0.274422078602113	0.247741353299458	0.224100461624151	0.204869422116946	0.191075280861124	0.183133791918542	0.180757720876602	0.183173650985323	0.189529341510104	0.199217594280983	0.21195520456798	0.227647802710566	0.246166535987633	0.267160174759282	0.289973201313388	0.313675867829918	0.33716958224491	0.359321912986374	0.379097117160158
33	0.0852795090112438	0.0983528146639111	0.115058293659794	0.135722429654739	0.160507408782826	0.189379238029607	0.222085056208167	0.25814499527722	0.296861798363361	0.337348495369973	0.378571764178974	0.419406539944807	0.458696124633979	0.495311588444672	0.528204686745953	0.556449783596701	0.579272186003853	0.596062532103065	0.606379033449534	0.609941027469047	0.606618119115411	0.596419031231109	0.579483230836131	0.556076775459621	0.526592106699866	0.491550222828696	0.451603246067715	0.407536268588183	0.360270091627281	0.310872528768263	0.260599762731998	0.211024603510993	0.164406667828974	0.124699092539425	0.0994786157799623	0.0980325791540619	0.118608763987951	0.150229760973086	0.185509429613232	0.221247965411143	0.2561063841894	0.28946796632214	0.320977924158037	0.350349106435471	0.37728458435194	0.401463455891853	0.422565584344812	0.440319408374147	0.454559433508827
34	0.0873567804353078	0.103561453349922	0.124159290085365	0.149340871780234	0.179139396358219	0.213427833901527	0.25190632703984	0.294090347979448	0.339307207026167	0.386704599952559	0.435271907812199	0.483872991025079	0.531287981839052	0.576260883829985	0.617549531800131	0.653974582424747	0.684464623165858	0.708095114667999	0.724119617612484	0.731992497999743	0.731382973046107	0.722180904818795	0.704495164424171	0.678645715883236	0.645150893168661	0.604711811642133	0.558196711291649	0.506629741009801	0.451192277665656	0.393252748099889	0.33445904650811	0.276970009117261	0.223990671223233	0.1808342019381	0.155820701168698	0.156429782593874	0.180246080935736	0.217455446754348	0.260049660991527	0.303548076829181	0.3455436816713	0.384640317471078	0.419943698532124	0.450833002741709	0.476861843636799	0.497722625854473	0.513245148231755	0.523415195097641	0.528404828860019
35	0.0684878503192352	0.095662208479475	0.127540647439789	0.164018827718511	0.204957444223234	0.250113562018726	0.299106473839712	0.351401190248344	0.406304625518162	0.462972893470839	0.520428850659854	0.57758887316232	0.633297431373104	0.686367582975411	0.735625156711734	0.779954208536778	0.818341322046863	0.849916496825946	0.87398870306947	0.890074646805693	0.897919847000647	0.89751172890722	0.889085039434341	0.87312043765389	0.850337542043288	0.821683931403677	0.788321444309083	0.751610344000851	0.713090111108968	0.67445230220641	0.637495842036772	0.604049405210915	0.575843538815119	0.554325562753232	0.540440925339247	0.534447092193739	0.535844547917924	0.543468997340469	0.555708248800739	0.570753604237895	0.586806396024152	0.602208223244854	0.615503816795754	0.62546123274126	0.631072430435339	0.631549782658245	0.626327224778276	0.615070484693509	0.597699032449883
36	0.136381674675522	0.170747179285548	0.210329589527588	0.254887102789036	0.304108313386101	0.35758411540446	0.414791457639395	0.475087337063864	0.537711819392089	0.601799211884791	0.666396573509743	0.730488606650239	0.793027733814986	0.852967903147112	0.909300446654883	0.961090174958972	1.00750985572223	1.0478712988536	1.08165145571803	1.10851221584925	1.12831292747408	1.14111504542283	1.14717868681074	1.14695121796363	1.14104827907289	1.13022786264201	1.11535820404525	1.09738034854685	1.07726638625985	1.05597456987733	1.03440291772146	1.01334347409725	0.993440064013315	0.975152919645621	0.958733652873993	0.944213414820359	0.931405649317636	0.919922884633763	0.909205075434062	0.898555704596729	0.887181530316113	0.87423246864155	0.85883926778275	0.840147891468701	0.817350522428155	0.789713658941942	0.756603922735805	0.717512052036971	0.672075295852687
37	0.29954156613105	0.342197459720305	0.389504427654646	0.441279430676382	0.497213146372809	0.556873066178203	0.619709587950051	0.685065625981192	0.752190068147093	0.820255129388676	0.888377341985568	0.955641623366412	1.02112759631036	1.08393712250237	1.14322186240261	1.19820960211965	1.24822809666189	1.29272526855719	1.33128476579708	1.36363611245327	1.38965896358514	1.40938128423549	1.42297158950766	1.43072568779013	1.43304864239294	1.43043289127007	1.42343362718424	1.41264263341681	1.39866178984987	1.38207741306804	1.36343647923998	1.34322561192585	1.32185351488785	1.29963731213884	1.2767930454359	1.25343039438523	1.22955154400844	1.2050540400998	1.17973744586903	1.15331363611074	1.12542062098599	1.09563985967585	1.06351708560042	1.02858670913942	0.990399896234212	0.948556470971009	0.902740920519945	0.852763106822435	0.798605011287205
38	0.510148753945397	0.564269876020573	0.62183350188815	0.682550018499133	0.746031131508476	0.811792618999321	0.879260784172516	0.94778253731053	1.01663888631294	1.08506146149917	1.15225155172108	1.21740099428723	1.27971415038122	1.33843011946145	1.39284430774394	1.44232847195802	1.48634841171878	1.52447858033541	1.55641301961386	1.58197219117748	1.60110546459664	1.61388921920724	1.62052070936998	1.62130802005759	1.61665659063628	1.60705290168173	1.59304599813013	1.57522756131062	1.55421124562079	1.53061196947813	1.50502580401183	1.47801104731784	1.45007101708584	1.42163904778855	1.39306614419647	1.36461171957174	1.33643782843079	1.30860728057736	1.28108598424958	1.25374980215382	1.22639610879605	1.19876010882751	1.17053581474906	1.14140138859313	1.11104832208092	1.07921365036563	1.04571403937863	1.01048011082482	0.973588703554546
39	0.732042325689276	0.795376298109872	0.860679914082988	0.927482733014367	0.995244129294603	1.06335946505746	1.1311689057552	1.1979687747633	1.26302522556039	1.32558989629138	1.38491710776436	1.44028207791093	1.49099955855572	1.53644225809174	1.5760583991357	1.60938777469811	1.6360757094342	1.65588440203938	1.66870121711807	1.67454360479789	1.67356044781223	1.66602976186346	1.65235279868891	1.63304471550754	1.60872207334715	1.58008750546857	1.54791195317078	1.5130149000898	1.47624305194912	1.43844791540099	1.40046274058661	1.36307932409919	1.3270252384405	1.29294216986641	1.26136620152697	1.23271104150131	1.20725530838042	1.18513497843778	1.16634190666113	1.15072893959353	1.13802158495247	1.12783559288726	1.11969925995889	1.11307888573293	1.10740562684216	1.10210197269028	1.09660614184655	1.09039280384642	1.08298863938678
40	0.925510670237404	0.99184438263568	1.05839863897388	1.12455143437301	1.18963636879877	1.25295242809671	1.31377557671727	1.3713719701368	1.42501251987109	1.47398847429028	1.51762761784859	1.55531064325806	1.58648721852921	1.61069125601722	1.62755489523071	1.6368207359055	1.63835190254171	1.63213958516958	1.61830778160166	1.59711506107458	1.56895327440023	1.5343432470758	1.49392760367998	1.44846097717245	1.39879794590567	1.34587910123749	1.29071566180089	1.23437299342994	1.17795323911932	1.12257698681183	1.06936350043346	1.01940856184223	0.973758571749147	0.933379534952048	0.89912032723239	0.871671555495527	0.851524261005883	0.838935683036753	0.833910506770501	0.836203888442317	0.845347206122707	0.860691258486395	0.881457645770558	0.906788967296391	0.93579149789197	0.967568021931119	1.00124165857453	1.03597309199035	1.0709738671588
41	1.06057219309981	1.12288508475194	1.18368414067977	1.24228402947852	1.29798065459274	1.35006273026998	1.39782443969508	1.44057892426247	1.47767230799131	1.50849792320684	1.53251037477038	1.54923906202936	1.55830077159714	1.55941096094401	1.55239337300595	1.53718765556501	1.51385470561721	1.48257951767551	1.44367138531487	1.39756138696622	1.34479718060806	1.28603523985392	1.22203079107128	1.15362586718846	1.08173609533559	1.00733710946012	0.931451867268872	0.855140712899194	0.779496835314872	0.705650877665675	0.634789748932896	0.5681955073189	0.507308226433287	0.453805895081566	0.4096626565462	0.377085022161693	0.358175515250789	0.354291431611766	0.365448675957804	0.390320244248347	0.426866309127684	0.473045948914403	0.527195024360486	0.58808058956237	0.65480513454522	0.726685505488303	0.80315689187359	0.883711473880411	0.967866599158345
42	1.13263818125578	1.18680033929961	1.23820768481623	1.28621573378453	1.33018314886331	1.36948285666543	1.40351362938046	1.43171188791823	1.45356346342508	1.46861504076156	1.47648500209254	1.47687339158337	1.46957073341578	1.45446545464188	1.43154969109683	1.40092328760722	1.36279584162155	1.31748668038886	1.26542270390881	1.20713406689097	1.14324771066293	1.074478788256	1.00162005112083	0.925529283514578	0.847114882455292	0.767319694730717	0.687103258037358	0.607422701153437	0.529212860993603	0.453366979503254	0.380721454646588	0.31205379587851	0.248119135280119	0.189801210068598	0.138626800142174	0.0984524727805581	0.0790827350364831	0.0900093998053675	0.122316401701882	0.164880096143121	0.214069185758646	0.269575270690926	0.332041258428637	0.402254376374884	0.480866468292353	0.568307100566115	0.664776272974303	0.770269501813318	0.884613233495908
43	1.16358463986504	1.21016085714004	1.25356331243261	1.29326404452232	1.32875176205797	1.35954081649913	1.3851802086402	1.40526243979901	1.41943201528582	1.42739340985924	1.42891831257594	1.42385198153068	1.41211855695437	1.39372520317775	1.36876497495353	1.33741833012247	1.29995323684562	1.25672384749911	1.20816773034558	1.15480166129803	1.09721597793786	1.03606748217646	0.972070841479263	0.905988375675014	0.838618021615061	0.7707791390671	0.703295666365714	0.63697598823326	0.572588835250856	0.510834810334971	0.452314171010876	0.397494094701478	0.346684172289085	0.30003945557634	0.257629541373447	0.219646165668091	0.18687672303557	0.161594171341413	0.148566929856907	0.1540655074372	0.181164817596468	0.227824103297339	0.290653734723356	0.367396156606205	0.456905238882146	0.55862492370644	0.672239072499532	0.797491034577986	0.934097107569557
44	1.18485692132579	1.2278150566403	1.26795982414477	1.30490311163782	1.33827690160849	1.36773928112476	1.39298020948072	1.41372690865855	1.42974874508915	1.4408614782429	1.44693076207122	1.44787479892267	1.44366606182525	1.43433201941696	1.41995481774985	1.40066989417113	1.37666352015862	1.34816929235469	1.31546361465697	1.27886024048087	1.23870397581471	1.19536368474814	1.14922479641716	1.10068159565761	1.05012970351945	0.997959339176342	0.944550232675078	0.890269475282042	0.835474223633173	0.780522129786296	0.725793826882676	0.671733999110277	0.618920711481864	0.568176447689585	0.520736078841975	0.478476784349951	0.444165721900949	0.421550265390324	0.414935468773854	0.428005038424494	0.462457215953676	0.517666972028802	0.591603113556443	0.681973755139864	0.786846855101539	0.904778332257171	1.03472115303349	1.17588994946054	1.32764506323839
45	1.21372366642996	1.25705757664351	1.29836127034667	1.3373720516689	1.37384568527243	1.40756014155334	1.43831906208083	1.46595486855664	1.49033144660708	1.51134634661856	1.52893245751706	1.54305912570789	1.55373271009043	1.56099658481424	1.56493062384242	1.56565022495034	1.56330495494729	1.55807692200164	1.55017900418848	1.53985308478625	1.52736846316856	1.51302062367576	1.49713055126085	1.48004477868953	1.46213633103549	1.4438066928984	1.42548885408377	1.40765138074016	1.39080330114451	1.37549938115616	1.3623450949353	1.35200029034005	1.345180252716	1.34265267122616	1.34522903159532	1.35374933437309	1.36905985983445	1.3919849318938	1.42329503796558	1.46367481695615	1.51369486578797	1.57379075825304	1.64425122099082	1.72521554668356	1.81667866837382	1.9185013407677	2.03042270866575	2.1520730134845	2.28298497359225
46	1.23712991206796	1.28127296472655	1.32407752257313	1.36537208233759	1.40500249051262	1.44283472591627	1.47875748125709	1.51268449200718	1.54455656456025	1.57434326066006	1.60204420138685	1.6276899615098	1.65134253364849	1.6730953513012	1.69307287021957	1.71142971862264	1.7283494380756	1.74404284816474	1.75874607894347	1.77271832496146	1.78623938285841	1.79960704023608	1.81313438596911	1.82714711042137	1.84198085744762	1.8579786780785	1.87548861834283	1.8948614513183	1.91644853751991	1.94059977024679	1.96766153636024	1.99797460150119	2.03187181539934	2.06967553065387	2.1116946391151	2.15822115416599	2.20952630334521	2.26585614058862	2.32742673614997	2.39441904948095	2.46697363062061	2.54518532459764	2.62909816834217	2.71870067004145	2.81392164812613	2.91462678400804	3.02061601298393	3.13162184512234	3.24730867568386
47	1.21512661247693	1.25503907429844	1.29367890821661	1.33090761554214	1.36660375663239	1.40066583111947	1.43301511826812	1.46359843890829	1.49239079704197	1.51939785506827	1.54465819135652	1.56824528241198	1.59026914401734	1.6108775565822	1.63025678988817	1.64863173232173	1.66626532096997	1.68345716374387	1.70054124583704	1.71788262375523	1.7358730344846	1.75492538822188	1.77546717206596	1.79793286805762	1.82275557704681	1.85035813082608	1.88114405573234	1.91548880646093	1.95373170531378	1.99616899059877	2.04304829762217	2.09456477540777	2.15085889900656	2.21201589277525	2.27806655570121	2.34898919203443	2.42471230733554	2.50511773104315	2.59004386421153	2.67928881342769	2.77261324631983	2.86974287920919	2.97037057492019	3.07415808344078	3.18073749788953	3.28971252323113	3.40065966697799	3.5131294620539	3.6266478246216
48	1.11588663250859	1.14367073751305	1.16944197188032	1.19302739411438	1.21426907432403	1.23302770068442	1.24918650518809	1.26265554826671	1.27337640930977	1.28132733625903	1.28652891020734	1.28905027683555	1.28901598019314	1.28661339767538	1.28210070649164	1.27581519591959	1.26818155729787	1.25971951583315	1.25104980316668	1.24289701822699	1.23608744409828	1.23153951506299	1.23024459172842	1.23323630783849	1.24154826966841	1.2561623429065	1.27795269828265	1.30763321107561	1.34571651311596	1.3924912442713	1.44802019377197	1.51215747080075	1.58457930423505	1.66482159879648	1.75231795546887	1.84643370558947	1.94649365037838	2.05180296871177	2.16166189385462	2.27537530395942	2.39225849398158	2.51164028169731	2.63286438623858	2.75528978819306	2.87829057724418	3.00125563083103	3.12358834531118	3.24470655344559	3.36404270098787
49	0.973551126111563	0.986975591736812	0.997509250643893	1.00491710216011	1.00896892606067	1.00944127034777	1.00611955717512	0.998800327071129	0.987293656678674	0.97142580881772	0.951042211094491	0.926010919736311	0.896226825269698	0.861617026353441	0.822148095135744	0.777836495586862	0.728764428586279	0.675105363091513	0.617167585982698	0.555472855901228	0.490906869914827	0.425023257859287	0.360681066453037	0.303341812605508	0.263035298861224	0.253791329708729	0.283698894570432	0.346648004684486	0.431398944123779	0.529921055295265	0.637663992950307	0.752048278354133	0.871484580010558	0.994883615335638	1.1214177859527	1.25040169638384	1.38122976198561	1.51334243865454	1.64620751347568	1.7793097009248	1.91214502118192	2.04421804015684	2.17504088024733	2.30413335717151	2.43102384712711	2.55525063190883	2.6763635546539	2.79392587068968	2.90751621031147
50	0.905466332218933	0.916826643430428	0.925965020309608	0.932760049931217	0.937106943882662	0.938921388796873	0.93814399333761	0.934745467836848	0.928732707419017	0.920155987964416	0.909117522049078	0.895781648444426	0.880386922278215	0.863260292994177	0.844833332929957	0.825659996903733	0.806434491741386	0.788006335994516	0.771387515135164	0.757744079497709	0.748362692612833	0.744583745254699	0.747699457751423	0.758828717761508	0.778795645559974	0.808045886892458	0.846625020154468	0.894220401443372	0.950245555935448	1.01393757550734	1.08444379756667	1.16088619979269	1.2424024066407	1.32816780188601	1.41740469884132	1.50938376025894	1.60342140731955	1.69887559515076	1.79514131771686	1.89164653860688	1.98784884337964	2.08323288556242	2.17730858391806	2.26960997719386	2.35969462561023	2.44714344897787	2.53156090006309	2.61257538355732	2.68983984317023
51	0.977866085163578	1.00170583162999	1.02501279058823	1.04778957412736	1.07005280941951	1.09183421003322	1.11318148082022	1.13415900252201	1.1548482368031	1.17534778849749	1.19577306041613	1.21625543822387	1.2369409498476	1.25798835672416	1.27956665373483	1.30185198111322	1.32502398429925	1.3492616948974	1.37473904466122	1.40162016083353	1.43005462069645	1.46017286141185	1.49208194468453	1.52586186272287	1.56156254293397	1.59920166664921	1.63876336672251	1.6801978159288	1.72342166856285	1.76831927634702	1.81474456985893	1.86252347938246	1.91145676376505	1.96132312058083	2.01188246295282	2.06287926490499	2.11404589548646	2.16510588006778	2.21577704371802	2.26577450561077	2.31481350465967	2.3626120451036	2.40889335683439	2.4533881692938	2.49583680020525	2.53599106167166	2.5736159866347	2.60849137865783	2.64041318770082
52	1.0938254502023	1.12872550052204	1.16383486807768	1.19913535987104	1.23461063343563	1.27024613788499	1.30602899256002	1.34194780083019	1.37799239795294	1.41415353342015	1.45042248988837	1.48679064256062	1.5232489647093	1.55978748684378	1.5963947187653	1.6330570453468	1.66975810825649	1.70647818694573	1.74319359298766	1.77987609223678	1.81649236925263	1.85300354798129	1.88936478182213	1.92552492495309	1.96142629518622	1.99700453673763	2.03218858918947	2.06690076667407	2.10105694899996	2.134566884142	2.16733459930508	2.19925891570272	2.2302340603193	2.26015036628462	2.28889505210676	2.31635306889706	2.34240800388016	2.36694302790663	2.38984187435996	2.41098983675516	2.43027477243902	2.44758810009855	2.46282577923822	2.47588926037576	2.48668639540597	2.49513229837288	2.50115014775307	2.50467192227116	2.50563906322716
53	1.14627637910108	1.18409600742049	1.2221705762058	1.26045442591656	1.29890023646413	1.33745904407521	1.37608025678925	1.4147116691528	1.45329947685794	1.49178829225242	1.53012116182153	1.56823958690043	1.60608354901637	1.6435915413775	1.68070060811557	1.71734639294777	1.75346319894726	1.78898406109781	1.82384083325471	1.85796429104031	1.89128425206834	1.92372971471727	1.95522901646121	1.98571001252071	2.01510027531818	2.04332731491838	2.0703188203092	2.09600292103668	2.1203084683575	2.14316533471891	2.16450473002587	2.18425953281518	2.20236463413314	2.21875729161171	2.23337749096549	2.24616831189121	2.25707629514868	2.26605180744045	2.27304940058894	2.2780281614382	2.28095204888229	2.28179021444541	2.28051730290929	2.27711372960019	2.27156593110961	2.26386658642654	2.25401480570273	2.24201628415128	2.22788341889051
[truncated: 70 more columns]
