# Supplementary material for: Reconstructing spruce budworm outbreak severity: a comparison of paleoecological and tree-ring signals
Source: PLoS One. 2025 Aug 12;20(8):e0329406. doi: 10.1371/journal.pone.0329406 (PMC12342301; doi:10.1371/journal.pone.0329406)
Supplement: S9 Dataset — (ZIP) [file pone.0329406.s009.zip › Buire wavelet data/GSI/GSI_wavelet_phase.txt]

V1	V2	V3	V4	V5	V6	V7	V8	V9	V10	V11	V12	V13	V14	V15	V16	V17	V18	V19	V20	V21	V22	V23	V24	V25	V26	V27	V28	V29	V30	V31	V32	V33	V34	V35	V36	V37	V38	V39	V40	V41	V42	V43	V44	V45	V46	V47	V48	V49	V50
1	-0.302251694681197	2.38381633777973	-1.15264816988767	1.68966523591432	-1.63507765653522	1.42231288677458	-1.75129930180402	1.37729591417559	-1.76273726984986	1.39703977348121	-1.72454968534845	1.41529164593177	-1.76379704686152	1.31859312990689	-1.86019615907767	1.30524023379737	-1.7521347835816	1.46142445844205	-1.687264117913	1.40708718027346	-1.76585853122787	1.36437431113146	-1.80211473145189	1.2842300472427	-1.9282456982255	1.17502058972906	-1.91846743805018	1.31784921926717	-1.77766414093588	1.33275862906266	-1.88722403973652	1.18443692447311	-1.96389685830725	1.27241525414572	-1.74063221852471	1.42011137502094	-1.80789328327892	1.20099385033099	-2.06090824392159	1.04879824866395	-2.01242152861923	1.2299645688088	-1.86624087677084	1.28296695590075	-1.8331879234593	1.35832408253804	-1.7829898074743	1.2804536016106	-1.96210592066924
2	-0.340413683396364	2.2841375182318	-1.31362599335773	1.47566729031102	-1.87318557552068	1.20504123736491	-1.92719992591126	1.23216093842626	-1.88441789485542	1.30629143806306	-1.78108796717858	1.37659860880257	-1.81304727803746	1.23803297245275	-1.96942691053614	1.20460221735368	-1.7809332216674	1.49247669974657	-1.66934792106068	1.39165870639663	-1.7910252275712	1.35437656335134	-1.80585884471645	1.26027062242658	-1.9921401283311	1.07810471380782	-1.9842766829529	1.33951431934154	-1.72252721909038	1.36145614508297	-1.90887984063532	1.11206502394538	-2.0593481199168	1.24921582139721	-1.64371968871276	1.51858773257552	-1.76482622657846	1.17656485131696	-2.15221482963233	0.926625598710107	-2.07153809287239	1.25071267739611	-1.83844937379589	1.28845256132984	-1.82006799882102	1.41864587813042	-1.71764842754107	1.29771300780079	-2.0079651841292
3	-0.389631939515155	2.15492273729513	-1.52820774199399	1.1740829602911	-2.2355388994409	0.868155565112398	-2.17232782322126	1.04287422234064	-2.04719413715696	1.19233150063647	-1.82605242830609	1.3651730029166	-1.8513041500407	1.13319026724788	-2.14829764494737	1.0058692208447	-1.80165926823076	1.60836894460342	-1.61496017874573	1.36604231495542	-1.83796737206962	1.35312435263956	-1.78407361773108	1.24413357014397	-2.0884076524589	0.891425583439986	-2.13902124643102	1.431480000098	-1.58172248488975	1.42902138867861	-1.93741334103417	0.981432066347186	-2.28277920736609	1.16397149404154	-1.38033435639358	1.71281868813786	-1.68755603005244	1.14065318277453	-2.30907127374471	0.669977235325389	-2.19796331066641	1.34470638677097	-1.77162805372402	1.27936676704293	-1.8222613379581	1.54951283437253	-1.58532605732928	1.33322316481182	-2.08706576212654
4	-0.450753175411737	1.99404154538971	-1.80192001380602	0.765305582660075	-2.7963179681853	0.257703724622566	-2.52812466614942	0.820011706199981	-2.27730119715736	1.02914960870221	-1.80742349389005	1.4488095539202	-1.84360841880031	1.00658647635464	-2.44715023111088	0.487906817378938	-1.70886222167444	1.98179593954932	-1.49732225051071	1.29956213578431	-1.96636938305478	1.38365747897119	-1.67963763849657	1.26471156895008	-2.22188826097687	0.528246119255572	-2.76707652653428	1.95619764690295	-1.24216476428232	1.56394337710357	-1.96988338487638	0.767704174928135	-2.79508194497044	-0.155517068817746	-0.592773836733991	2.04928520769434	-1.5670349191021	1.09177272768721	-2.55420025194854	0.125881810541067	-2.85805599690191	1.78153350721125	-1.62255452190744	1.19968075172788	-1.95929144424686	1.93429511953032	-1.31557968601713	1.40462697700516	-2.20173733283342
5	-0.522546879421658	1.80588953073428	-2.12438302029468	0.269341954684945	2.72863312581339	-0.966988264493325	2.88562225429037	0.767768552319288	-2.62725023823931	0.555274983571136	-1.39190439292354	1.80439477428926	-1.7284085954641	0.890908077890276	-2.83638816335224	-0.453936122063716	1.04838637696227	2.65845137484752	-1.34266797113298	1.11766305456319	-2.45662154182627	1.6551993276746	-1.31888705258465	1.38280190406059	-2.35365537198438	0.0470745204608668	2.12472829908429	-2.81023730456107	-0.714541362660274	1.75899080825896	-1.99315967769282	0.524525156388337	2.89811899947869	-1.47540993882915	0.234762726955823	2.43070961217963	-1.42517357490556	1.03784738993065	-2.84213105262793	-0.560088419451758	1.29777848140359	2.70079052237451	-1.41906555811668	0.937880462545362	3.01039088527141	-3.10484742259749	-0.880134113641329	1.52322989372905	-2.31136678223692
6	-0.601283371441772	1.60219186633927	-2.46808007505161	-0.245335933586269	1.9771750116969	-2.1329334095382	-0.220767932373647	1.29692599623357	-3.0187491696695	-1.0227703244259	0.379985288119307	2.45741230282114	-1.49782189941658	0.845257663268488	-3.11168460226183	-0.893824461611668	1.09062019289369	2.99234571980951	-1.27884942658965	0.809176696891327	2.79472897612585	-2.28059130445808	-0.619794055991244	1.62285076163741	-2.40019792573488	-0.244503176559177	1.77844590519103	-2.52684341526707	-0.380595713985734	1.92674943752204	-1.991747130476	0.381639946570299	2.66481029549523	-1.51669913197908	0.518468961443641	2.67701811255038	-1.31003258521337	0.997781081527513	-3.06595324687908	-0.965463988087146	1.00173961242317	2.91872092811845	-1.35236914967393	0.643078549606112	2.3579618735332	-2.37330175811484	-0.484569085424234	1.66017078107081	-2.35496920323071
7	-0.681977841123715	1.39697361364238	-2.80518417485876	-0.725520473682603	1.344002506121	-2.89708787112692	-0.908804066856042	1.02008936390968	2.95965352560348	-1.30916088206595	0.774871629111091	2.88972016566074	-1.27288851437273	0.87597677790502	3.08344377380446	-0.98655534111891	1.09909355760017	3.05253759409499	-1.32846557831945	0.552563773443795	2.37954157106229	-2.12461416141693	-0.211454689464217	1.86065107613406	-2.3511850817327	-0.334164717468961	1.6700244533685	-2.52710745490688	-0.293231810455123	2.00783128523929	-1.96711119140895	0.374043788651904	2.66600555540108	-1.46478027546975	0.627453740101739	2.79005879576141	-1.23330619278085	0.990627214337594	3.09397867194182	-1.17518043366746	0.811943258604765	2.83418729534367	-1.40551440575209	0.546774808892313	2.36223785024631	-2.14448046891654	-0.271642491930022	1.76090649334307	-2.33486169141895
8	-0.760634824761581	1.19980858225112	-3.12244137046622	-1.16349752722741	0.790249336799333	2.73786274959724	-1.59616657055562	0.380885909217441	2.44677322918925	-1.55450937248152	0.90969821866466	3.13505503710419	-1.11033814668683	0.930059492437361	3.10146469856766	-0.929611412939783	1.15832780601382	3.06519558534235	-1.39807607052363	0.395506362661892	2.20868586673664	-2.16495512790591	-0.0899755465458818	2.01951880032814	-2.27055368041502	-0.355557592947803	1.57241891395519	-2.65321141390343	-0.362356908294603	2.01585138163445	-1.92751941275305	0.482227070768284	2.80534085648331	-1.36428837420878	0.683921352881446	2.83563167160879	-1.15589753279376	1.03791271565991	3.04986159941453	-1.30500968875756	0.641320922462409	2.69722972027216	-1.44949819359461	0.570380568930646	2.43521565079547	-2.04168068623693	-0.195758911637191	1.78623101393552	-2.30337066816277
9	-0.835483701283546	1.01396847609123	2.86448355195645	-1.56869831840761	0.279425285443687	2.1273321406511	-2.29854257281489	-0.408693872291349	1.557065727123	-2.47461669390267	1.21724356654744	-2.86000830156998	-0.97429610047324	0.954078649586481	-3.11972429242505	-0.721036903326505	1.31680763777642	3.1197423965252	-1.43968830116156	0.273739224089614	2.03523787369754	-2.32597206314566	-0.0809496138928033	2.16318662373789	-2.18251975939526	-0.381882371006886	1.41229012763986	-2.95861800966226	-0.677256239794444	1.94045525239528	-1.85972480401622	0.805742134233376	3.10309218084931	-1.2204095613612	0.700230012397021	2.82922946995927	-0.998369136906013	1.18350221164196	3.07335358090118	-1.40071970718376	0.455699554186063	2.52811288992968	-1.42119884759836	0.685286529002848	2.52937283108764	-1.99862641480855	-0.227594009640757	1.68369541920119	-2.31988933791665
10	-0.906561896578682	0.838934213392801	2.58630795996841	-1.9490585615035	-0.202604608675916	1.54186566636413	-2.99606150159384	-1.24539299321884	0.490698748308118	2.03312055838908	2.84681205552506	-2.36161215315412	-0.846252417993669	0.847886225967867	-3.06011546957742	-0.187088555959682	1.61337534026632	-3.04421798164497	-1.45259707880869	0.142770720886387	1.77472553942288	-2.73632293924265	-0.165621718878792	2.45949468221437	-2.0467467540225	-0.417562615604933	1.18502602032348	2.81459849715318	-1.6897764383683	1.23001896858986	-1.31563287816461	1.80739195040365	-2.71467155673719	-1.06669327524053	0.60773396135836	2.60388676490205	-0.484259685698298	1.49678697430238	-3.11953945215209	-1.49108490876611	0.183475770472639	2.13988591668754	-1.14731773910872	0.966860077760164	2.66578524475014	-1.9939970657738	-0.373436230853632	1.33119456363182	-2.57138791382987
11	-0.974716267015844	0.673104650234954	2.32349061447603	-2.3082763713466	-0.658330832941154	0.987727079480835	2.62995616021694	-2.00932039841542	-0.356273122335546	1.27646684166623	2.77480008381851	-2.16671543633707	-0.866155119541025	0.364890096238929	0.454859769807902	0.710392371283484	2.0046545531568	-2.88020115225286	-1.45042085140435	-0.0101811247830039	1.41853056144588	2.76737580550321	-3.05057204070511	-3.09386810333247	-1.8083388060851	-0.424347822317842	0.968058093875354	2.34492853655245	-2.58300574429917	-1.07527543099781	1.17045543809638	2.64024619253405	-2.32674440722843	-0.997549157453237	0.291859774224986	1.1667505134021	0.823156266901778	1.94610662960897	-2.98693960459312	-1.5970068636649	-0.223722800800263	0.947955838946444	0.471584250086771	1.48214245501073	2.85829183649369	-2.00944796912116	-0.610012597517646	0.705800944834385	1.44252475648521
12	-1.0409456544848	0.51497793534805	2.07420262619106	-2.64794470362798	-1.0878750693435	0.468077723409948	2.01950346278022	-2.70703431491355	-1.11000597168545	0.592630368349137	2.34649149628147	-2.39457509274544	-1.13149486360706	-0.159871935664991	0.488806257369169	1.26761248235994	2.34413052544706	-2.72063728327316	-1.44548842495133	-0.160153143713907	1.08545366954558	2.19791517304819	3.02695014645685	-2.53273319342257	-1.54441099942801	-0.387071726075612	0.824405384402484	2.04099549364512	-3.02634555658358	-1.64715741575213	1.52173219027547	2.97169513363703	-2.14884989836741	-1.04317600494597	-0.0528999400865589	0.690495394339972	1.35831717319187	2.29528775904688	-2.87051453685566	-1.70132763621892	-0.581244548313116	0.345294881830103	1.04572423739983	1.92780155392761	3.04985510320794	-2.02547171623671	-0.831628825821432	0.250818627123869	1.0803217053913
13	-1.10625452433554	0.363162173701256	1.83677451545889	-2.96992742091348	-1.49359014251292	-0.0217510148036345	1.44215452812052	2.90193521736192	-1.89638958371933	-0.268747710254845	1.74208586123666	-2.7091140202236	-1.39372179826018	-0.348061662881765	0.576170271100018	1.52373380623384	2.56325296082128	-2.60242023090544	-1.44117675398762	-0.270179411294371	0.874057163250189	1.95166593782212	2.94222138248299	-2.39217183207083	-1.40509943374682	-0.356880725382447	0.727026938639842	1.81336382670379	2.86403091915204	-2.54415658035539	2.65397305665666	-3.00221997911455	-2.0455343573958	-1.08677985818061	-0.180548193123413	0.671004736551377	1.53401391056443	2.47272113022175	-2.80071348808004	-1.76252562059539	-0.744348444667433	0.219971442083732	1.15165161390255	2.12321379747579	-3.11772113894934	-2.03619166323886	-0.965954179599294	0.043484309751115	0.959197661231624
14	-1.17177411566519	0.21609753089546	1.60923973056667	3.00657896693441	-1.87838508055275	-0.485428216477149	0.893766249974873	2.2505983200507	-2.70167204797491	-1.37577627068144	0.301000805820105	-2.65317525225863	-1.41374897906673	-0.353762698636383	0.652622068252125	1.65698209490744	2.68889239515897	-2.52807240081644	-1.43580404006087	-0.332899813537621	0.762346469274357	1.8332048457838	2.87204444542253	-2.39687266756835	-1.39069314837808	-0.382537785392919	0.622370800917901	1.60165322790532	2.50068459281785	-3.13494056529755	-3.02987732388434	-2.66182804348853	-1.90607590903695	-1.04755473113034	-0.168222824801683	0.718378684849835	1.62352463868985	2.55901650644153	-2.75910646308278	-1.77596095771165	-0.788315934098449	0.197159870607259	1.18577307975308	2.18868289377611	-3.07434685389115	-2.0481900562062	-1.03578640828298	-0.0567034935487725	0.877520446998285
15	-1.23885976100378	0.07199851917242	1.38952431841979	2.71322694977433	-2.24322726847964	-0.920852718476122	0.384437615489372	1.65413631799821	2.86114710624457	-2.33260442273707	-1.55370746254001	-1.50036327093137	-1.04575081016828	-0.186046778737481	0.768381508909497	1.75671149952792	2.76856236391716	-2.48112005712032	-1.42910052557926	-0.364895933757326	0.702411398573065	1.76274303501828	2.80778576019363	-2.44999127928281	-1.44516868190808	-0.462183533101565	0.492249014942224	1.39964291183449	2.21919623519241	2.87828488731822	-2.92649552323069	-2.41556867429823	-1.7341243740905	-0.940326618035192	-0.0913261131105999	0.788318720964803	1.69108653768848	2.61521913404517	-2.72398777669443	-1.76278476248154	-0.78719653296906	0.200773894795249	1.19967781921718	2.20677970996664	-3.0669753422161	-2.06416939341688	-1.0780272395849	-0.117216049042184	0.812701382677824
16	-1.30918904167264	-0.0712793763016899	1.17524712904729	2.43122330813216	-2.58826804727939	-1.32367432939015	-0.0724893453442915	1.1428824712673	2.29266491153493	-2.94579827401646	-2.05899155777264	-1.35311180878951	-0.697730789383465	0.0642015592209896	0.933578764283174	1.86756213486341	2.84058740487985	-2.44217395218164	-1.42038872996512	-0.382570320783857	0.66421647908892	1.71069784538232	2.74676367031096	-2.51959679090868	-1.52858952063282	-0.568933417212885	0.352025022475129	1.22176714692087	2.02092007693684	2.73142257641101	-2.91439852135772	-2.2787553308286	-1.58016032400652	-0.810420885041802	0.0124237257577859	0.871881068274144	1.75828568678556	2.66688659575799	-2.6876028178696	-1.73973013943083	-0.773405670312951	0.209817815189728	1.20637471061564	2.20989018132474	-3.07154604009118	-2.08084365278341	-1.10903728954144	-0.161570311626324	0.758332691747711
17	-1.38512529313239	-0.216978678571044	0.962265252251084	2.15587242596037	-2.91752551550925	-1.69469239948317	-0.471658961336498	0.727412959365013	1.87320508991691	2.94111400215453	-2.36504941317829	-1.47290459216838	-0.63279286137145	0.203066390508209	1.06785022870873	1.97082036502046	2.90911465240966	-2.40543904730042	-1.41086943496141	-0.395220959696764	0.634261794956049	1.66707959205453	2.69085995156116	-2.58895755226644	-1.61442323760145	-0.674513820643796	0.225860549035234	1.08129644722805	1.88680167030041	2.64293508336833	-2.91919691165542	-2.20437016584098	-1.46711920425078	-0.693527488490131	0.116692414062502	0.958463254271314	1.82676829850499	2.71840131683818	-2.65123008837136	-1.71601817042636	-0.759297378552149	0.21746949567157	1.20992980934501	2.21003326573515	-3.07607088082718	-2.09250168255327	-1.13017933655394	-0.193336657991797	0.716466293275743
18	-1.47036277029511	-0.370772686420359	0.742015774486136	1.87473027043409	3.03574791634596	-2.05164586861139	-0.826612774420171	0.39868672670811	1.5807173294086	2.68986321205373	-2.56132256837492	-1.5943671980406	-0.672945951864293	0.224852098222218	1.1188967008729	2.02372743773288	2.94817586154505	-2.3862494408404	-1.4113684306342	-0.411781313055088	0.606269760839065	1.63086127019042	2.64668406222965	-2.64330493758641	-1.68167607129073	-0.755709010142961	0.13339764725154	0.98591321658693	1.80373840956369	2.59195009070229	-2.92289431768743	-2.16084266531775	-1.3914529581178	-0.605031323432208	0.203065123286772	1.0339461539306	1.88731395757549	2.7629472566398	-2.62183124801672	-1.6994687202428	-0.752070677255612	0.219713165875733	1.21129449798477	2.21278908810708	-3.07257690182436	-2.09129693549554	-1.13485165537126	-0.206340640015497	0.694664277185862
19	-1.57007471165699	-0.541403638071346	0.499515097435735	1.56199002710945	2.66253301652426	-2.45497987485944	-1.19569677956377	0.13286599760908	1.4183637947323	2.58470505822456	-2.6387988187005	-1.65119442168717	-0.708522957673213	0.208590033041984	1.11491484521883	2.02241314409948	2.94109347589962	-2.40375451676304	-1.43909333114897	-0.445054834463931	0.574170410368545	1.60435467356719	2.62464247672004	-2.66629097786263	-1.71112424623855	-0.794026861559315	0.0880792715140106	0.939616152825945	1.76554721142852	2.5715864560211	-2.91872314529427	-2.13156109419908	-1.34283719262504	-0.546436934006687	0.262118139635928	1.08588723766103	1.92716775989948	2.78823905508115	-2.61124957533137	-1.70135951384381	-0.761590060184983	0.209793014074021	1.20881037610933	2.22254823673788	-3.05173910194364	-2.06544488302095	-1.11099909635111	-0.189389935917538	0.702804116363865
20	-1.68835452352202	-0.736549121022156	0.219696993054262	1.18594109706796	2.17495700594631	-3.06205615165731	-1.84470631460867	-0.149760952732884	1.54643860813534	2.74591036467429	-2.52649820527609	-1.58599386437224	-0.677937633210459	0.21437794242135	1.1013273693667	1.99152032483577	2.89367417175807	-2.46559227230397	-1.50896665700168	-0.510122831845729	0.530962775623394	1.59411438678977	2.64286997988432	-2.63494413113455	-1.68082486505227	-0.772078207643416	0.10070461152153	0.946025385908834	1.7707837680805	2.58073556673662	-2.90218457889988	-2.10686643693674	-1.31211780174085	-0.514000976550542	0.290968114765036	1.10597271134366	1.93424034150808	2.77955781091161	-2.63628054922473	-1.74013917819065	-0.806695438352058	0.171911096726303	1.19543196204932	2.24512077060677	-2.99719157025596	-1.99454549729705	-1.03937942403127	-0.126678456046127	0.752697246099387
21	-1.82065376793167	-0.949225834499744	-0.0863093689984286	0.763632033476214	1.59126043513248	2.37291614337345	3.02840047294804	-3.08541062633853	2.95308397897908	-2.8565543934346	-2.14149156777998	-1.35915111436229	-0.550706887070284	0.271437389155229	1.1041724740992	1.94902984445502	2.81138646926784	-2.58171288016589	-1.6464625424259	-0.640020711534542	0.459557519475118	1.62185528382526	2.74940979946478	-2.50158469671591	-1.55501582279025	-0.66658003755507	0.184479024402097	1.01115223929053	1.82155882070966	2.62110816400549	-2.86944332728116	-2.08058238309708	-1.29279420877959	-0.503611288564219	0.289375938084079	1.0887427927357	1.89758389063976	2.72010548146178	-2.72054465320649	-1.84780669612369	-0.928224227385056	0.0627931678636806	1.14632288669595	2.29534280623927	-2.86590452242723	-1.83372689995986	-0.885208013511628	0.00588656477278757	0.860157297948882
22	-1.94661870349281	-1.14672248534538	-0.362379274890122	0.399482079684155	1.12792731988	1.80633718364876	2.41388387846604	2.94155816914112	-2.85637427903205	-2.33832504623937	-1.74662724906574	-1.08822420390018	-0.383205088825159	0.352606191969308	1.10977524793006	1.88406763374886	2.6759015201577	-2.79140226892553	-1.93264400217404	-0.977865052938178	0.229098582240789	1.80501140075944	3.12983355924773	-2.15026661244659	-1.27233740099101	-0.446067853230885	0.355009263464235	1.14219448872347	1.92108631549708	2.69482442964367	-2.81780212046188	-2.04902655470008	-1.2809144264509	-0.512439589802933	0.257475485677096	1.03012446796745	1.80727129008876	2.59162372603571	-2.8953487044707	-2.07827386316024	-1.2203923985973	-0.269824467098641	0.919720130280768	2.46755911506011	-2.48197416454914	-1.46942585465887	-0.586956088601878	0.241555507546748	1.04380091639424
23	-2.03828457638828	-1.29070110823078	-0.556152469811618	0.162106743362145	0.860511888731647	1.53595822946224	2.18735424588862	2.81773053986366	-2.84772981767949	-2.23070638062452	-1.6033647337645	-0.959402791112241	-0.297754566209762	0.379150095604527	1.06726022850774	1.76188380081325	2.45760265039879	-3.13642903271973	-2.46905586797834	-1.8691317492893	-1.57341745324018	-2.25844446955986	-2.0709385913828	-1.48377227124706	-0.811242371144723	-0.108218177675959	0.609301644184462	1.33494082560968	2.06556375325437	2.79934631830006	-2.74812242092126	-2.01139915178735	-1.27443859769476	-0.537930672798036	0.197450654149551	0.930966062198927	1.66167322165025	2.38815759188153	3.10793776318449	-2.46724389398548	-1.78346507725414	-1.1641423257324	-0.820944796600585	-1.52176331962772	-1.37509871727894	-0.789171078743022	-0.115620290966599	0.587939537831505	1.30529760964504
24	-2.07971129808113	-1.36781795217964	-0.663584292237412	0.0320317605558896	0.718254211530176	1.39470428849095	2.06163687635197	2.72010590428852	-2.91125168700869	-2.26378539649711	-1.61848838769006	-0.973858514347969	-0.32955339646479	0.313329248355683	0.952043743411804	1.58182336196286	2.19503621601375	2.7795507748843	-2.96671154365453	-2.50234940924016	-2.12304322144958	-1.78377769372445	-1.39495310765319	-0.915535651102017	-0.359620999741063	0.248210278967804	0.889778954224581	1.55349602834763	2.23197157901368	2.92024121879763	-2.66846949651186	-1.97060529500414	-1.27175281895944	-0.57414588475565	0.119931252820889	0.80788465202358	1.48643045037522	2.15097428617478	2.79455425582626	-2.87710444894153	-2.3152304080762	-1.82711883642727	-1.4274186473852	-1.07725205578688	-0.687226868106948	-0.209669235767733	0.344652079874404	0.951363624883032	1.59196831356976
25	-2.07292842190171	-1.38802846879537	-0.706619937140655	-0.0289999135976667	0.644544524734088	1.313752090274	1.97839758745105	2.63828821674232	-2.98994836662519	-2.34017847384944	-1.69595927364259	-1.05790633600874	-0.427002130023163	0.195277068598283	0.806846566321988	1.40495010580247	1.98625038464339	2.54729794664699	3.08573970570869	-2.68069098998217	-2.17905373543258	-1.68013300249719	-1.16960637964333	-0.636810405137014	-0.0773771012217332	0.507937607048157	1.11572318152391	1.74175767786247	2.38190431899557	3.03240070187621	-2.59331245830129	-1.93192900612749	-1.26948788315087	-0.608732459478672	0.0475979501786392	0.69664964060504	1.33532828378031	1.96019852322899	2.56750465204794	-3.129666628443	-2.56763399508478	-2.02930433495292	-1.50913868103211	-0.995766535901361	-0.475191141531734	0.0638559336714621	0.626799590898314	1.21387111380903	1.82242735144198
26	-2.0290603874872	-1.36753231367442	-0.706731601877966	-0.0468381926826424	0.611849120222353	1.26888880581394	1.92368207197694	2.5754729917228	-3.05981929510524	-2.41682603183272	-1.77979738710904	-1.14981540685928	-0.527935432483956	0.0848591797104036	0.687717442415163	1.28001881712298	1.86153257575951	2.43264580477516	2.9946245311596	-2.73337841905129	-2.18160702211477	-1.62916781133846	-1.07192487276076	-0.506376731996105	0.069861785247995	0.657910766474504	1.25774992892396	1.86847286308831	2.48855106422859	3.11605182988306	-2.53438254845943	-1.89866970588086	-1.26230233654896	-0.627529453201178	0.00352124981939899	0.628898519796941	1.24688810125574	1.85609907868682	2.45559811212748	3.04510182450084	-2.65798168799342	-2.08562919244531	-1.51830288417346	-0.952478589394604	-0.384370516706103	0.189433116877981	0.771479296912422	1.36325084170811	1.96524021680994
27	-1.96024731234769	-1.32005994196203	-0.678427968908153	-0.035474891400441	0.608480326552141	1.25288461286043	1.89693379853957	2.53958963262295	-3.10354776444084	-2.46740379299404	-1.83642412924396	-1.2117156394235	-0.594132595850392	0.0157932101069063	0.617893605050586	1.21238377335601	1.79986807322403	2.38133380875828	2.95812727469049	-2.7512837711806	-2.1786583025996	-1.60522062669026	-1.02907093413337	-0.448525566363331	0.137747949337123	0.730631854631337	1.33050099356019	1.93720623383702	2.55009557316897	-3.11511349736373	-2.49349903778019	-1.86992101030936	-1.24613452948478	-0.623828026915108	-0.00449392010616003	0.610669524033685	1.22082165993634	1.82551318889494	2.42469806022143	3.01872868958606	-2.67485156392538	-2.08861251078708	-1.50442350683313	-0.920816420347306	-0.336295724449707	0.250533812747822	0.840856940715659	1.43557086422277	2.03524741113701
28	-1.87821039767852	-1.25730456461551	-0.63263526187405	-0.00417904021161631	0.627801487064922	1.26268080975703	1.89943026400502	2.5366433938278	-3.11054148637996	-2.47751941535717	-1.84911658517014	-1.22665578282441	-0.611012985078084	-0.002569273141192	0.598768491943625	1.19350462922582	1.78247527581695	2.366769981091	2.94766158044115	-2.75664075962803	-2.17830680457073	-1.59905264031436	-1.01745786527068	-0.432215322291947	0.157796136319685	0.753429760866018	1.35518270544276	1.96311104590901	2.57676674645854	-3.08800227896291	-2.46625164785815	-1.84290937397064	-1.21982660223173	-0.59873567721031	0.0189417525625139	0.632212718158955	1.24054817767563	1.84385234517169	2.44239381889002	3.03672342170092	-2.65559091580525	-2.06729389433288	-1.48061622620976	-0.8945873844903	-0.308269339026306	0.27919945660919	0.868564465113745	1.46042059597218	2.05518413481668
29	-1.79835803916476	-1.19469182295791	-0.584115011764407	0.0337980288733174	0.659020923112278	1.29086428868841	1.9278223266383	2.56757632555834	-3.07595758501736	-2.43944916872677	-1.80876351019531	-1.185833883428	-0.571686101303947	0.0335089508560908	0.630257855101693	1.21953681064443	1.80261295596026	2.38091631619267	2.95595993111384	-2.75388931570712	-2.18069105633278	-1.60605502447292	-1.02841302315967	-0.446230440861232	0.141941398719599	0.737372250638063	1.34100732076829	1.95326953713482	2.57383918968476	-3.08170185156175	-2.44914360616104	-1.81453335853469	-1.1809807263215	-0.551305044426834	0.0723897658122041	0.688901911452803	1.29788529649481	1.89966341857109	2.49500647343368	3.08493704434607	-2.61259736526582	-2.03007570460952	-1.44957114420607	-0.8700429337237	-0.290543057671433	0.289766451444994	0.87159551384352	1.4555050745886	2.04188324920263
30	-1.7487602217048	-1.16222489460478	-0.563801449082752	0.048316895984078	0.675306249862898	1.31693870592866	1.97074050140446	2.63161946275825	-2.99060861832564	-2.33670502380878	-1.69525008945671	-1.06899650177107	-0.458289655813659	0.1381242094098	0.722298435140393	1.29654417659489	1.86314704056743	2.42425957164753	2.9818922965905	-2.74523191876253	-2.18887532351265	-1.630327502669	-1.06759403597587	-0.498520417912856	0.0792422297623974	0.668206347667111	1.27088229016911	1.88937442709173	2.52464668997042	-3.10766071216076	-2.44530140186361	-1.77835308485537	-1.11484733288157	-0.461619602226809	0.17727183894691	0.800677326683024	1.4095228518956	2.00581371346978	2.59190789493053	-3.11306956863624	-2.54065494404703	-1.9722003436684	-1.40611838169383	-0.841035427252323	-0.275761016383086	0.290732081933933	0.859312853876696	1.43068032072323	2.00533546750202
31	-1.78647612959607	-1.22743608666743	-0.649678399063839	-0.0461074123647007	0.592102265043037	1.27308433357233	1.99709505716303	2.74666730355802	-2.79453078763074	-2.08840090456561	-1.42725115804503	-0.806218739692387	-0.216209457895855	0.351152657220552	0.902336500543041	1.44209625928105	1.97393615820047	2.50052289487472	3.02399656993483	-2.73698323697641	-2.21431179717629	-1.68938294964912	-1.16016625727118	-0.624163255659439	-0.0780871830989027	0.482603244569308	1.06435613806674	1.67625234448384	2.33002935390911	3.03672541981846	-2.48782834038111	-1.70485788284403	-0.942577418346804	-0.229935543754928	0.431077803970734	1.05124460645144	1.64236712013813	2.21363456626915	2.77156625154612	-2.96245866832563	-2.41880660912648	-1.87823978634083	-1.33887100948394	-0.799153030292647	-0.257754722925289	0.286511801244223	0.834723309947825	1.38783931925212	1.94665579376054
32	-2.00577120644863	-1.52301571408069	-1.033830436548	-0.532415988640174	-0.00415140447783987	0.600367720661701	1.55986917601351	-2.80749999206426	-1.86620241461958	-1.26604178382586	-0.740681091411139	-0.242265660246658	0.243509625556497	0.722368708686809	1.19705811178858	1.66907419193879	2.13931541745834	2.60836619125623	3.07663410555401	-2.73876317024247	-2.27121575737086	-1.80370829321432	-1.3360613836629	-0.868102370034917	-0.399648864054179	0.0695171831474812	0.539703056437886	1.01144371670874	1.48596023685978	1.96738522138772	2.48920572837779	-0.352994935128663	0.185743816364932	0.672439726912869	1.15344332904281	1.63360236365183	2.11433223845643	2.59630047745605	3.07995748150109	-2.71748633106053	-2.22925037062046	-1.73805546975094	-1.24335127441135	-0.74447201927249	-0.240606781709787	0.269229120345518	0.78621577778125	1.31173014103416	1.84730177909642
33	-2.38055983983365	-2.01236145090007	-1.66901548158142	-1.36094217632468	-1.10132654721597	-0.900403036304596	-0.749471252365546	-0.608318596951174	-0.429305520607052	-0.192704920852583	0.0955958173263082	0.422269399781966	0.77563873099646	1.14730256507138	1.53150229287752	1.92426488834442	2.3227562598407	2.72484656966086	3.12881963287111	-2.7500173612723	-2.34675332248782	-1.94613144722082	-1.54996453416174	-1.16051038409574	-0.780717949919749	-0.414541063241968	-0.0672780459303523	0.254287659826051	0.542658313072868	0.792827617897324	1.00907016539234	1.21083135553309	1.42657239744046	1.67728972035128	1.96874569774943	2.29662415128311	2.65360524981	3.03294369626973	-2.85376075974935	-2.44389310772847	-2.02324240473624	-1.59354320206857	-1.15586151368113	-0.710715201316689	-0.258125227383242	0.202395969679547	0.671921090888264	1.15226000986495	1.64620132023126
34	-2.6279747979945	-2.29267732295172	-1.9684175151918	-1.65505967892332	-1.35150451622563	-1.05550018453543	-0.763737695554902	-0.472312749823404	-0.177433876802679	0.123911786360606	0.433592992038977	0.752328900179218	1.07992411894943	1.41557850902286	1.75815874881647	2.10638930943466	2.45896563377899	2.8146094397557	-3.11109809583003	-2.75297681715146	-2.39536942496706	-2.03940966810435	-1.6862087891505	-1.33684026008509	-0.992298810009037	-0.653424021785202	-0.320781927887213	0.0054911809040958	0.32585688666706	0.641499695483401	0.954334037563796	1.26683490085122	1.58170077399088	1.90144447720084	2.22804993876841	2.56279472005147	2.90625195706626	-3.02476927283114	-2.66430836201363	-2.29619828650869	-1.92119223858288	-1.54005594546051	-1.15350683314055	-0.762174533507516	-0.366571630343072	0.0329364775188481	0.436175996651791	0.843244848444439	1.25467175063917
35	-2.6830737220621	-2.34876091711106	-2.01821729414099	-1.6910218066888	-1.36661612543548	-1.04432680648045	-0.723404219137668	-0.403074091592703	-0.082594117649729	0.238693394350114	0.561320716423879	0.885670405958267	1.21196822640052	1.54029070034009	1.87058291557997	2.20268195268294	2.53634212530318	2.87125951323325	-3.07609076611764	-2.73969296046157	-2.4030839998954	-2.0665949485341	-1.73051959726952	-1.39509804474348	-1.06050076449461	-0.72681399759471	-0.394028000126117	-0.0620302334118724	0.269394218146574	0.600553107084387	0.931827552359955	1.26364348454389	1.59643667027345	1.93061538062677	2.26652523960284	2.60442013240401	2.9444414853133	-2.99657904413524	-2.65238308860349	-2.30639767545582	-1.9589932591322	-1.61067112034326	-1.26207242564125	-0.913999079010652	-0.567452757910323	-0.223701646549069	0.115609915199548	0.448283753241463	0.771280928436353
36	-2.62876843560448	-2.29749614843983	-1.96785526436031	-1.63967080392994	-1.3127466036961	-0.986871134824399	-0.661824511459489	-0.337386202861884	-0.0133428596276671	0.310504361596851	0.634333533105476	0.958297180871082	1.28251925666181	1.60709393108997	1.93208611533493	2.25753349234072	2.58344975875658	2.90982874424555	-3.04653623218981	-2.71930623712476	-2.3917037170325	-2.06376671836903	-1.73553016591972	-1.40702256186601	-1.07826360168026	-0.749262876163257	-0.420019799895445	-0.0905248626368524	0.23923776044822	0.569286279190909	0.899636161585464	1.23029401031332	1.56125070353929	1.89247409003037	2.22390151751937	2.55543241918831	2.88692109082586	-3.06501563539625	-2.73426409502757	-2.40433272180366	-2.07561839580812	-1.74860018954786	-1.42384898092707	-1.10203832305193	-0.78395613036063	-0.47051570779204	-0.162762760087715	0.138128220850997	0.430879900593297
37	-2.51465115062743	-2.19022606749537	-1.86663889445936	-1.54381409761383	-1.22167122672536	-0.900126189705634	-0.579092639414477	-0.258483414734848	0.0617880263678776	0.381806243421518	0.701652575646362	1.02140407566963	1.34113264705298	1.66090440213267	1.98077924009053	2.30081062917143	2.62104556269378	2.94152464681907	-3.02090303769374	-2.69983851247094	-2.37844458258165	-2.05670453435883	-1.73460750962758	-1.4121487582017	-1.08933011138842	-0.766160700667799	-0.442657932715769	-0.118848717845295	0.205229065639325	0.529524903026131	0.853973815906304	1.17849443278078	1.50298702355584	1.82733157051171	2.15138595251427	2.47498432195862	2.79793575701701	3.12002327809019	-2.84218197625512	-2.52257944248623	-2.20465012996594	-1.88871354008266	-1.57510977896815	-1.26419456194046	-0.956331815834184	-0.65188314215869	-0.35119332468844	-0.0545711283241606	0.237735033044314
38	-2.36273327538548	-2.04731538638958	-1.73232917457954	-1.41773361132334	-1.10348557169748	-0.789540136481462	-0.475850917398412	-0.162370399726087	0.150949703377104	0.464158089812905	0.777303504613842	1.09043437548252	1.40359844827858	1.71684242083268	2.03021157124539	2.34374937461821	2.65749710010944	2.97149337845852	-2.9974115783461	-2.68281527399734	-2.36787536081639	-2.05256907582969	-1.73687929628591	-1.42079537685309	-1.10431407637172	-0.787440568841302	-0.470189525891501	-0.152586249239923	0.165332178217563	0.483515764625454	0.8019005573946	1.12040773031363	1.43894288112452	1.7573956173787	2.07563951121677	2.3935325023665	2.71091782271498	3.02762550533241	-2.93971078081052	-2.62490969639776	-2.31135059369938	-1.99922814013455	-1.68873284146382	-1.38004567547876	-1.0733322257127	-0.76873643437439	-0.466374142931947	-0.166326652831269	0.131365383513619
39	-2.18512701160339	-1.87990377539227	-1.5748625017458	-1.26997437308488	-0.965209024649319	-0.66053459500407	-0.355917785276811	-0.0513239277831546	0.253282934884641	0.557939958693244	0.862685392656051	1.167558455914	1.47259919343641	1.77784830533554	2.08334694365148	2.38913646925084	2.6952581602373	3.00175286206109	-2.97452473874867	-2.66716538587151	-2.35931768930894	-2.05094759457585	-1.74202450330325	-1.43252221033814	-1.12241996856657	-0.811703679364844	-0.500367198073635	-0.188413732779029	0.124142699041471	0.437275807467013	0.750945629643383	1.06509727843906	1.37965994253441	1.69454625142693	2.00965212258456	2.32485720141286	2.64002598560944	2.95500969298076	-3.01353642024381	-2.6994084872391	-2.38596190957006	-2.07336569554864	-1.76178306176568	-1.4513666790648	-1.14225410312489	-0.83456361125639	-0.528390638222399	-0.223804962569837	0.0791512530014758
40	-1.99103981558763	-1.69677444426595	-1.40252756202667	-1.10827388149477	-0.813986398271217	-0.519636312425659	-0.22519294694001	0.0693763361126387	0.364106220411681	0.659033519419818	0.954197257007888	1.24963874112412	1.54540162576509	1.84153195503446	2.13807818128374	2.43509114717672	2.73262401897524	3.03073215539459	-2.95371241413651	-2.65428008136649	-2.35409595539542	-2.053099249681	-1.75122940087502	-1.44842711171829	-1.14463566043183	-0.839802508605579	-0.53388123168682	-0.226833782004084	0.0813669278017424	0.390734164325213	0.701264320205975	1.01293380193088	1.32569604698139	1.63947891218533	1.95418271814503	2.26967925534723	2.58581204367039	2.90239807866638	-3.06395411548987	-2.74709830429067	-2.43045603348373	-2.11426801151659	-1.79877149085118	-1.48419237963658	-1.17073796397188	-0.858590735941405	-0.54790368487442	-0.238797239284447	0.0686421244626311
41	-1.78912913766318	-1.50646281503333	-1.22371607656626	-0.940864103621641	-0.657879933263346	-0.374734266838433	-0.0913952594227015	0.192171711261164	0.476004297689823	0.760143458104053	1.04463375528888	1.32952367836869	1.614865986394	1.90071807103611	2.18714233366191	2.47420656925084	2.76198434580543	3.05055536281514	-2.9431795415586	-2.65275692336368	-2.3612624564818	-2.06858976028137	-1.77462601278499	-1.47925259995237	-1.18234622419151	-0.883780611110041	-0.583428974412492	-0.281167412432096	0.023120591841779	0.329538423325366	0.638169264369719	0.949067749510777	1.26225058552473	1.57768663908551	1.89528730957885	2.21489832575099	2.53629435000678	2.85917783518575	-3.1000019576407	-2.77529729746275	-2.45035752555973	-2.12566691609552	-1.8017066170983	-1.47893149202101	-1.15774979116652	-0.838507697210664	-0.521479857908764	-0.206866006276127	0.105207075555889
42	-1.5885152364742	-1.31820152354549	-1.04778241005273	-0.777235452022098	-0.50653588176448	-0.235656336854617	0.0354334483630442	0.30676699449008	0.578381478676339	0.850318193824141	1.12262307430215	1.39534729841168	1.66854797931347	1.94228895768335	2.21664171094712	2.49168639541522	2.76751303876481	3.04422290072071	-2.96125528832585	-2.68242235399967	-2.40231857096873	-2.12078028518585	-1.83762290210581	-1.55263846398695	-1.26559324845696	-0.976225603769361	-0.684244371182027	-0.389328439937127	-0.0911282507134883	0.210729582751191	0.516632941087386	0.826968134744417	1.14209481014505	1.46230970676154	1.78779825121628	2.11857558090452	2.45442306403111	2.79483227559042	3.13897370459224	-2.79747674524177	-2.44953009659816	-2.10187882692778	-1.75600941523897	-1.41324615643183	-1.07464607687083	-0.740947569134365	-0.412571761012171	-0.0896623586036929	0.227854765166856
43	-1.39859102118404	-1.1416413463311	-0.88466288802697	-0.627643108351733	-0.3705679748094	-0.113421760526832	0.143813188751346	0.401156727542317	0.658631231619817	0.916261977359423	1.17407759221883	1.43211059241524	1.69039802810367	1.94898226188633	2.20791191373271	2.46724301496968	2.7270404267532	2.98737959553932	-3.0348365659806	-2.7731337022444	-2.51057437973472	-2.24701241950224	-1.98227249111454	-1.71614269388497	-1.44836483626556	-1.17862158364955	-0.90651931575322	-0.631565075720991	-0.353135369006613	-0.0704337688652511	0.217566609623801	0.512200315157084	0.815210126870725	1.12886904710244	1.45610325409323	1.80054608717078	2.16634200403409	2.55733060600345	2.97511843887822	-2.86709270584928	-2.41383617131985	-1.96420495669336	-1.53256122636432	-1.12657812478931	-0.74720253769295	-0.391529075442022	-0.0554219818576469	0.265094767329271	0.573351322392813
44	-1.22617767153566	-0.983675915521499	-0.741328751137464	-0.499142916839194	-0.25712581198418	-0.0152855988943968	0.226368676459343	0.467826941204904	0.70907792482222	0.950108954714893	1.19090571027525	1.43145192547785	1.67172902721535	1.91171569283939	2.15138730533657	2.39071527774948	2.62966620911518	2.86820082126581	3.10627260772135	-2.9393592069824	-2.70239068592124	-2.46608796954941	-2.23054995867541	-1.99589888506656	-1.76228749962897	-1.5299090509919	-1.29901139017237	-1.06991731058804	-0.843054540141578	-0.619001076418088	-0.398555636827043	-0.182850561577359	0.0264609908675184	0.226883067456541	0.414502032459495	0.582926945282356	0.721322595367668	0.811057600126807	0.822554746995473	0.727058922308322	0.55591543795257	0.424929909611796	0.401113501602006	0.467444128687402	0.591501689708574	0.750990301195208	0.932808997145476	1.1293035313888	1.33585203389689
45	-1.06954965857813	-0.841893691741455	-0.614598563330997	-0.387688470927934	-0.161189888984701	0.064868156069596	0.290453772366078	0.515531844923132	0.740063626993303	0.96400627261649	1.18731230139502	1.40992898521494	1.63179764525155	1.85285284616868	2.07302147305176	2.29222167547598	2.51036166249173	2.72733833267116	2.94303572543293	-3.12586202240594	-2.91313137117246	-2.70212331445558	-2.49302436844256	-2.28604413343731	-2.08141742772966	-1.87940604194307	-1.68029970550742	-1.48441564666132	-1.29209584505791	-1.10370072247381	-0.919597623087784	-0.740142091323318	-0.565649855773602	-0.396357908211028	-0.232374599952181	-0.073621735712848	0.0802236765151777	0.229774954064852	0.375951736347898	0.519951056934772	0.663167257680817	0.807070057656126	0.953065509696779	1.10237144601779	1.25593317859684	1.41439022199135	1.57808895162554	1.74712627273953	1.9214073573625
46	-0.914422438942789	-0.700500741456815	-0.487024329328743	-0.274017649041061	-0.061506635581698	0.150481204168461	0.361916708922824	0.572768983248619	0.783005323055193	0.992591149450139	1.20148995492877	1.40966326685365	1.61707063435696	1.82366964617574	2.02941598851875	2.2342635538606	2.43816461354236	2.6410700691749	2.84292979999761	3.04369312538564	-3.03987590378821	-2.84145651995908	-2.64428214574843	-2.44839802934466	-2.25384520030761	-2.06065889433566	-1.86886675716455	-1.67848684663325	-1.48952547304023	-1.30197494382938	-1.11581130827262	-0.930992228835669	-0.747455134612703	-0.565115833541993	-0.383867768135661	-0.203582088289143	-0.0241086799500936	0.15472177133552	0.33309468459573	0.511207553154603	0.689265173920129	0.867474412380604	1.04603883338199	1.22515354365468	1.40500056694503	1.58574501116976	1.76753220034308	1.95048584677496	2.13470724593261
47	-0.740556769633916	-0.53810171601402	-0.33602100992374	-0.134327660736573	0.0669651600176107	0.267844161671209	0.468295985542839	0.668307265066987	0.867864695861489	1.06695511667968	1.26556560218579	1.46368356845441	1.66129689202006	1.85839404318216	2.05496423409615	2.25099758194213	2.44648528715139	2.64141982627807	2.83579515862416	3.02960694515578	-3.06033252958951	-2.86765289238863	-2.67553728437668	-2.48398089318046	-2.29297602722467	-2.10251189535486	-1.91257440592524	-1.72314599291795	-1.53420547704105	-1.34572796984562	-1.15768482864123	-0.970043669320429	-0.782768443090147	-0.595819581544302	-0.409154212522825	-0.222726446851358	-0.0364877334455147	0.149612722469554	0.335627485966463	0.521610374268318	0.707615906351625	0.893698734346359	1.07991307166054	1.2663121329067	1.45294760011525	1.6398691284318	1.82712390261035	2.01475625327457	2.20280733929086
48	-0.535006783060343	-0.341905804967118	-0.149050215726907	0.043556063533513	0.23590936657822	0.428006313728466	0.619843845257218	0.811419256446705	1.00273023421211	1.19377489515919	1.38455182490445	1.57506011844417	1.76529942131272	1.95526997122249	2.14497263982755	2.33440897420205	2.52358123757332	2.7124924488	2.90114642003931	3.08954779200539	-3.00548324099359	-2.81756967382147	-2.62988950945173	-2.4424345111629	-2.25519549635117	-2.06816232952009	-1.88132392221862	-1.69466824045424	-1.50818232002475	-1.32185229011039	-1.13566340534866	-0.949600086479912	-0.76364596950427	-0.577783963134578	-0.391996314168392	-0.206264680240913	-0.0205702092640246	0.165106375289869	0.350784684231789	0.53648456871178	0.722226023657171	0.908029089824152	1.09391375572307	1.27989986067665	1.46600700023802	1.65225443513345	1.83866100480514	2.02524504651586	2.21202432084396
49	-0.297192905667186	-0.112211902400438	0.0726297273725305	0.257331781825229	0.441894269637975	0.626317420681092	0.81060169655224	0.994747800916761	1.17875668959445	1.36262958033105	1.54636796218797	1.72997360447984	1.9134485651854	2.09679519875494	2.28001616323475	2.46311442662816	2.64609327241214	2.82895630412942	3.01170744897738	-3.08883434686098	-2.90629388813791	-2.72385157347302	-2.54150216776389	-2.35924011181979	-2.17705952618256	-1.9949542163453	-1.81291767938832	-1.63094311203943	-1.44902342015194	-1.26715122958038	-1.08531889841884	-0.903518530552953	-0.721741990461529	-0.539980919189991	-0.358226751404015	-0.176470733419115	0.00529605790970193	0.187082695564328	0.368898382140761	0.550752429168739	0.732654236120323	0.914613269256787	1.09663904046382	1.27874108622351	1.46092894686784	1.64321214625258	1.82560017198246	2.00810245630884	2.19072835780927
50	-0.034220207587857	0.143130145010668	0.320405978605739	0.497607913903863	0.67473669984747	0.851793216077632	1.02877847528294	1.20569362541776	1.38253995177367	1.55931887888893	1.73603197228124	1.91268093999019	2.08926763391651	2.26579405094627	2.44226233384923	2.61867477194159	2.79503380150455	2.97134200595167	-3.13558319144066	-2.95936829916626	-2.78319560118253	-2.60706192907352	-2.43096397037602	-2.25489826998902	-2.07886123184197	-1.90284912081609	-1.72685806491105	-1.55088405764744	-1.37492296069372	-1.19897050670452	-1.0230223023554	-0.847073831557668	-0.671120458834992	-0.495157432842583	-0.319179890007961	-0.143182858271502	0.0328387390961127	0.208890079623163	0.384976437737006	0.561103180859509	0.737275765522312	0.91349973352626	1.08978070816887	1.26612439056301	1.44253655606885	1.61902305086005	1.79558978864337	1.97224274754903	2.14898796720719
51	0.244891727824827	0.414719094878623	0.584504233135932	0.754247641798684	0.923949902601056	1.09361167979555	1.26323372018703	1.43281685320135	1.60236199097696	1.77187012846952	1.94134234356134	2.11077979716834	2.28018373333895	2.44955547934041	2.61889644572872	2.78820812640003	2.95749209862163	3.12675002304193	-2.98720166349996	-2.81799051928683	-2.64879994085016	-2.47962793431716	-2.3104724226688	-2.14133124582775	-1.9722021607515	-1.80308284152592	-1.63397087945381	-1.46486378313261	-1.29575897851466	-1.12665380894323	-0.957545535156857	-0.788431335254081	-0.619308304610274	-0.450173455737919	-0.28102371808116	-0.111855937735206	0.0573331229192431	0.226546785676628	0.395788457072648	0.565061629066488	0.734369879850034	0.903716874795136	1.07310636755012	1.24254220129685	1.41202831017981	1.58156872091848	1.75116755461449	1.92082902876486	2.09055745949239
52	0.532247893503437	0.694538947509629	0.856797634341473	1.01902430702931	1.18121935994065	1.3433832298758	1.50551639705924	1.66761938603639	1.82969276648486	1.99173715394853	2.15375321050262	2.31574164535711	2.47770321540576	2.63963872572758	2.80154903004726	2.96343503116096	3.1252976813336	-2.99604732450602	-2.83422831968871	-2.67242950853511	-2.51064973729514	-2.34888780098469	-2.18714244303645	-2.02541235493849	-1.86369617585511	-1.70199249222377	-1.5402998373224	-1.37861669080076	-1.21694147816995	-1.0552725702433	-0.893608282522393	-0.731946874521299	-0.570286549021986	-0.408625451253723	-0.246961667988875	-0.0852932265472386	0.0763819062992627	0.238065825530101	0.399760689196831	0.561468719870352	0.723192206224576	0.884933504766907	1.04669504172641	1.20847931511118	1.37028889694712	1.53212643571083	1.69399465897029	1.85589637624773	2.01783448211986
53	0.822549409320185	0.977267348466176	1.13195075457073	1.28659981756982	1.44121474360547	1.59579575661458	1.75034309973428	1.90485703654118	2.05933785214051	2.21378585411987	2.36820137338107	2.5225847648624	2.67693640816304	2.83125670807996	2.98554609506724	3.139805025627	-2.98915132453948	-2.83495183153468	-2.68078126610853	-2.52663906474414	-2.37252463667285	-2.218437363735	-2.06437660026026	-1.91034167296193	-1.75633188084005	-1.60234649508817	-1.44838475899895	-1.29444588786399	-1.14052906886302	-0.98663346093824	-0.83275819464914	-0.678902372003478	-0.525065066259992	-0.371245321698408	-0.217442153352286	-0.0636545467001467	0.0901185426897579	0.243878189565793	0.397625499455339	0.551361609188337	0.705087687487314	0.858804935629445	1.01251458818651	1.16621791384894	1.31991621634042	1.47361083543009	1.62730314804962	1.78099456952313	1.93468655491838
[truncated: 70 more columns]
