# Supplementary material for: Reconstructing spruce budworm outbreak severity: a comparison of paleoecological and tree-ring signals
Source: PLoS One. 2025 Aug 12;20(8):e0329406. doi: 10.1371/journal.pone.0329406 (PMC12342301; doi:10.1371/journal.pone.0329406)
Supplement: S9 Dataset — (ZIP) [file pone.0329406.s009.zip › Buire wavelet data/GSI/GSI_wavelet_power.corr.txt]

V1	V2	V3	V4	V5	V6	V7	V8	V9	V10	V11	V12	V13	V14	V15	V16	V17	V18	V19	V20	V21	V22	V23	V24	V25	V26	V27	V28	V29	V30	V31	V32	V33	V34	V35	V36	V37	V38	V39	V40	V41	V42	V43	V44	V45	V46	V47	V48	V49	V50
1	0.00820265327935412	0.00636466264177424	0.00404548899366798	0.00222654879582863	0.00117164074335582	0.000659531928432484	0.000416187945728689	0.000286707165514728	0.000208947714291552	0.000162259807874614	0.00013660928400821	0.000122670961070847	0.000111198071841757	9.47592594848109e-05	7.42444656498108e-05	5.70510747437702e-05	4.8645607202799e-05	4.9850908101975e-05	5.39228963684083e-05	5.3612862773703e-05	5.00970413810167e-05	4.78011852476656e-05	4.74660463159823e-05	4.63569934522977e-05	4.17635700934402e-05	3.37475730330578e-05	2.71863543986865e-05	2.60221316455956e-05	2.90180616116779e-05	3.26286461344527e-05	3.30686395801189e-05	2.91858600610911e-05	2.34674001665121e-05	1.98233299449657e-05	2.17992474717065e-05	2.83930776094161e-05	3.43698898943788e-05	3.54213170013159e-05	3.01485880608209e-05	2.24659492427683e-05	1.80117023681082e-05	1.76960308395266e-05	1.90946576472469e-05	1.98333171213338e-05	1.97751193271718e-05	2.13128041134823e-05	2.54569334196949e-05	2.87808797670001e-05	2.77240471709799e-05
2	0.0110792129402682	0.00834245053190245	0.00497021657261358	0.00244115308306284	0.00109388951881721	0.00052976420648849	0.000308817423604722	0.000205819647182123	0.000145436389652693	0.000110276972559529	9.41508059951111e-05	8.90841189638573e-05	8.51407433105176e-05	7.30884216745349e-05	5.37649664918206e-05	3.66461513803133e-05	2.9232157225752e-05	3.3128940951357e-05	3.99749381254513e-05	4.04538197294413e-05	3.6506730822042e-05	3.45437780979141e-05	3.57135278365054e-05	3.63511221221309e-05	3.25313595156432e-05	2.39255909441398e-05	1.66636063714716e-05	1.59341204284209e-05	2.02861530106505e-05	2.53481862625177e-05	2.64889999643301e-05	2.22281759391394e-05	1.54862884728696e-05	1.10486236806173e-05	1.34502823792738e-05	2.16140378652259e-05	2.91636050149012e-05	3.07509467197708e-05	2.45495152629304e-05	1.54469257870883e-05	1.05771906245054e-05	1.08748742772945e-05	1.29303037834332e-05	1.36307975439732e-05	1.29455820232581e-05	1.43147497420467e-05	1.93411246967407e-05	2.36192323097398e-05	2.24973576547097e-05
3	0.0133732030905663	0.00977625903137104	0.00544500696796386	0.00233707960956353	0.000824810181646302	0.000300178376437585	0.000152923026395544	0.000100849059296684	6.88707242466629e-05	4.95468019163517e-05	4.35635422146091e-05	4.66110592843861e-05	5.01886520525249e-05	4.45451411142981e-05	2.97665135186e-05	1.5485775718594e-05	9.87262159875089e-06	1.52405424401461e-05	2.31131142674197e-05	2.35645149165121e-05	1.91643588934359e-05	1.75072084779547e-05	1.99544921294422e-05	2.24498131376583e-05	2.03802781739499e-05	1.28266861230239e-05	6.07173518529326e-06	5.74580240404183e-06	1.04630042093613e-05	1.58969266254594e-05	1.75004618188427e-05	1.37387533273445e-05	7.34407348472266e-06	2.96251128281557e-06	5.28754638748862e-06	1.34117802910063e-05	2.10554332477558e-05	2.28840173213257e-05	1.68359133480294e-05	7.8411914037415e-06	3.39043822909284e-06	4.25172571961386e-06	6.54153127540251e-06	6.94177227959313e-06	5.56049211364905e-06	6.4249352781595e-06	1.15475622762401e-05	1.62050321016027e-05	1.54156156153226e-05
4	0.0146784808307544	0.010497615028821	0.00555067155397486	0.0021161046930747	0.000561518638084451	0.000112349094066265	3.87726071612844e-05	2.99952599789403e-05	2.04190948204755e-05	1.22373272719024e-05	1.12762873188895e-05	1.69010948534358e-05	2.36128931004052e-05	2.30146337809693e-05	1.41248927356091e-05	4.41849806889467e-06	6.78974838871626e-07	5.33463271032908e-06	1.16319693247493e-05	1.11704023540286e-05	6.6660113736119e-06	5.22809138535329e-06	8.00259607790465e-06	1.14249821392433e-05	1.1273699169505e-05	6.13156251844099e-06	1.01771016030482e-06	8.20699278511736e-07	4.53482103312076e-06	8.87239831644169e-06	1.03977465179608e-05	7.89449436844254e-06	3.33411414653266e-06	1.13449870562575e-07	1.9537871615547e-06	8.25630386454933e-06	1.42645270046573e-05	1.59033460273913e-05	1.11457104092177e-05	3.78480203320861e-06	2.15273787347686e-07	1.03435011170624e-06	2.82081430870952e-06	2.81005552986899e-06	1.18303642259878e-06	1.62073399384839e-06	6.01227617712382e-06	1.02120610069144e-05	1.00388104341555e-05
5	0.0150523640579258	0.0106991879215046	0.00557836007633655	0.00205073826771674	0.000482517260395588	5.37356713066672e-05	6.50044326015531e-07	5.01564752171472e-06	4.26235924252277e-06	1.0832959190777e-06	9.84701633502956e-07	4.9208079624698e-06	1.04476587578497e-05	1.19784245937968e-05	8.06031828001289e-06	3.05206926896487e-06	1.04621828168305e-06	3.71190960363441e-06	6.93581496168166e-06	5.42756588557813e-06	1.55599781313888e-06	4.13558646851091e-07	2.57130439872312e-06	5.64528717660058e-06	6.75502543782497e-06	4.34761366535125e-06	1.31271648718193e-06	9.82355696057989e-07	2.9489018910341e-06	5.41338410889888e-06	6.43413603057293e-06	5.32894178729286e-06	3.21770912568226e-06	1.8222720428608e-06	3.15065548528967e-06	6.84142659970967e-06	1.04039524618148e-05	1.16544987465366e-05	8.77099792975742e-06	3.69880038993838e-06	8.57080586786587e-07	9.05836805707571e-07	1.66634045370981e-06	1.39905410272706e-06	2.41949071838216e-07	6.94411726737382e-07	3.94091048994885e-06	7.01504062347274e-06	7.35769366250583e-06
6	0.0148619603977886	0.0107004887311852	0.0057530567425262	0.00225457946248061	0.00061435665703285	0.000107802329773387	1.26048188037744e-05	3.39384920965867e-06	1.91533264664864e-06	6.28722944701932e-07	6.90821050026708e-07	2.7027995906322e-06	5.95137229002577e-06	7.55054287496874e-06	6.4624011423935e-06	4.85720576062954e-06	4.47904253762679e-06	5.66898482430376e-06	6.32065015930733e-06	4.25830425653891e-06	1.38077424234395e-06	4.92607785928599e-07	1.65247037709602e-06	3.71127540629145e-06	5.22761316615007e-06	4.79268321618302e-06	3.32074844987845e-06	2.66745982196959e-06	3.09887872214217e-06	4.00815982544355e-06	4.48712597535908e-06	4.30479820397131e-06	4.10792053906235e-06	4.35870352846156e-06	5.39039104448329e-06	6.92324084577456e-06	8.51102778171814e-06	9.59202993747987e-06	8.49669165471853e-06	5.41171548180551e-06	2.90876889086784e-06	1.99354623842921e-06	1.84864498661239e-06	1.62984506523546e-06	1.3422887502534e-06	2.12393504046218e-06	4.25045754210616e-06	5.95439570709847e-06	6.36125714914033e-06
7	0.0144709810425669	0.0106991088427445	0.00609577869825332	0.0026589453255928	0.000881583474282717	0.000224457344925485	4.76828504446506e-05	1.06655862733555e-05	3.28853293718766e-06	1.62441986726681e-06	1.64206187789484e-06	2.85724168171919e-06	4.75030266031914e-06	5.7705687497572e-06	5.57983247817356e-06	5.71064556201665e-06	6.84071896542539e-06	8.03538916318906e-06	7.7557779074621e-06	5.61596688516561e-06	3.2603650642792e-06	2.18430935757117e-06	2.40671721721629e-06	3.5953470027252e-06	5.0698440305551e-06	5.49021765766256e-06	4.56607220079368e-06	3.38923864350227e-06	2.86387628226251e-06	2.97745203989887e-06	3.12043148746259e-06	3.28087642706738e-06	4.05588790460514e-06	5.28720010278357e-06	6.14807815081646e-06	6.39377232758827e-06	6.98975470428009e-06	8.34412992524554e-06	8.71634688844567e-06	7.01383321447963e-06	4.63984710912279e-06	3.10224306332297e-06	2.60793912873224e-06	2.75579280409294e-06	3.30867968963162e-06	4.35091679395165e-06	5.45603750809659e-06	5.76121823673518e-06	5.69396815121719e-06
8	0.0140740580362862	0.0107330305228143	0.00651184200171778	0.00314544843106781	0.00121120900098279	0.000374981323217959	9.64252016593584e-05	2.23620813009002e-05	5.4069796007939e-06	1.7864751609304e-06	1.52985792846435e-06	2.66593483553888e-06	4.08810093026273e-06	4.50512584333427e-06	4.17181371874767e-06	4.96758715332922e-06	7.49720177139122e-06	9.92330525174306e-06	1.01458439010889e-05	8.07845939748827e-06	5.36489828849334e-06	3.45605526730645e-06	2.885703442074e-06	3.71721050490313e-06	5.23076472780153e-06	5.82760546325253e-06	4.70420688852196e-06	2.89069062846453e-06	1.82870522580127e-06	1.67206568018436e-06	1.67273511798216e-06	1.87141877573674e-06	2.98815668560008e-06	4.58900377359903e-06	5.19214230990904e-06	4.67149857626322e-06	4.92704037994873e-06	6.87856958235345e-06	8.49747888607559e-06	7.74371271968448e-06	5.38609088273008e-06	3.48864099293201e-06	3.06845441870406e-06	3.88410129126587e-06	5.24643838283728e-06	6.37947116188683e-06	6.42809916818686e-06	5.26538888768577e-06	4.37422768252612e-06
9	0.0137217339809066	0.0107712000491652	0.00691394646325267	0.00363628711277568	0.00156699069428258	0.000552139671337628	0.000158798371045846	3.72728440798639e-05	6.85905751377731e-06	6.76976200952415e-07	4.13413930989509e-07	1.88805850820928e-06	3.2039764056574e-06	3.0374037269174e-06	2.21309415755138e-06	3.28710399908301e-06	7.12916967286499e-06	1.12784627456954e-05	1.26044959146251e-05	1.04607867249375e-05	6.64214217495779e-06	3.388192925128e-06	2.12851983783638e-06	3.10563423178794e-06	5.05427167661531e-06	5.80632550025526e-06	4.36997923570075e-06	2.05452343247659e-06	7.07206795937576e-07	4.93601722441327e-07	4.67129173204124e-07	6.5230025762129e-07	1.82522187433654e-06	3.36768297711163e-06	3.52168782831433e-06	2.39716188539728e-06	2.52596045455788e-06	5.10788535207787e-06	7.75039524457815e-06	7.61219676272187e-06	5.0322302937592e-06	2.64393664550697e-06	2.3336352596885e-06	4.02788085427479e-06	6.36252671166511e-06	7.6080695706101e-06	6.60522879709295e-06	3.99648442629865e-06	2.2856463303653e-06
10	0.0134044386712629	0.0107839433165664	0.00726209176281876	0.00410185646560539	0.00194126108782545	0.000765070218716277	0.000248283878875364	6.56182649822608e-05	1.40746199286737e-05	2.44072093645289e-06	8.47188065192955e-07	1.79585333907714e-06	2.55119810880488e-06	1.69184251261413e-06	4.47794234350895e-07	1.86456943566091e-06	6.94569384671446e-06	1.27142265080806e-05	1.50405666398201e-05	1.25499440297383e-05	7.25705656320073e-06	2.44986164678414e-06	5.49855819203905e-07	1.91730950837832e-06	4.62075900305421e-06	5.82956254119122e-06	4.39741287797176e-06	1.8611880006042e-06	3.16657995090005e-07	1.66653644096488e-08	9.06582380208371e-09	2.54397186601942e-07	1.36177163857677e-06	2.55823813660379e-06	2.16958687738139e-06	6.38667782347554e-07	7.90191082123798e-07	3.85211518502281e-06	7.1390830170935e-06	7.2498136848981e-06	4.21061809454309e-06	1.14092526667493e-06	7.92382407826761e-07	3.3399989401122e-06	6.71808639567016e-06	8.21826260987888e-06	6.42560396540884e-06	2.70842369778628e-06	4.25914104863127e-07
11	0.0131049549059591	0.0107597196279879	0.00754796016588922	0.00453557340267762	0.00233426797695527	0.00102394782903748	0.000379548512796615	0.000118900999532747	3.33020226211254e-05	1.02941225896728e-05	4.87758175054248e-06	3.7122299254753e-06	2.95426755794787e-06	1.32179989511003e-06	1.96019451607301e-07	2.4880707835298e-06	8.85338181684986e-06	1.5841392926289e-05	1.87342696472151e-05	1.57433924477249e-05	9.09392222023619e-06	2.86754933495265e-06	2.32803709624314e-07	1.69463380978188e-06	4.93158708972382e-06	6.65959519515024e-06	5.47178973323574e-06	2.79524534246169e-06	8.09739489469644e-07	1.19995501356276e-07	1.05109289593962e-07	5.92287402703159e-07	1.713247256975e-06	2.54495846406711e-06	1.82878254188713e-06	3.91134176689594e-07	9.25847090334601e-07	4.33861666961341e-06	7.81992579313359e-06	7.89132199268997e-06	4.4883723683602e-06	9.49149995534597e-07	5.23592784460469e-07	3.59134682218554e-06	7.67650171668565e-06	9.45669887139048e-06	7.3539382600186e-06	3.10381403228743e-06	4.12872487627483e-07
12	0.0128121119999324	0.0106959128784856	0.00776962919155453	0.00492794219696324	0.00273260368276041	0.00132003586580187	0.000549869070665358	0.000195023728591258	5.97381395666212e-05	1.86046840465066e-05	9.00280239293621e-06	6.91106226757098e-06	5.43885189528037e-06	3.78056502874542e-06	3.80558483144377e-06	7.87039153191847e-06	1.57383712096882e-05	2.35336215734109e-05	2.65653763439682e-05	2.31590957407869e-05	1.56631733835491e-05	8.37244914724617e-06	4.70210956742486e-06	5.34382505069132e-06	8.09620412193217e-06	9.65540107510833e-06	8.29750940897437e-06	4.9914066855899e-06	1.89633077021751e-06	2.78045228349814e-07	1.66754210753086e-07	1.20300871409403e-06	2.78442673793481e-06	3.77885069095795e-06	3.46181143979829e-06	2.95531330143788e-06	4.43468556219556e-06	8.21228015984701e-06	1.16008928800442e-05	1.16244681474978e-05	8.38261391533113e-06	5.01745187586124e-06	4.6397842528302e-06	7.6817681526349e-06	1.17640964307018e-05	1.36191893816536e-05	1.16513817652648e-05	7.38941731897028e-06	4.19470427588181e-06
13	0.0125184975531763	0.0105894903537423	0.00792053729289559	0.00526138263595825	0.00311231203285147	0.00163499411264471	0.000752513154888682	0.000294119765234639	9.23389323870052e-05	2.24208474535516e-05	7.46661997468236e-06	8.63116599030654e-06	1.12299349061868e-05	1.29678095264458e-05	1.62201892240322e-05	2.31270433205802e-05	3.27223495144832e-05	4.10123358642448e-05	4.38991288419663e-05	4.02486797620887e-05	3.2414009296019e-05	2.43317160552652e-05	1.91335576126078e-05	1.76284697685531e-05	1.81170426519751e-05	1.77297785603295e-05	1.46295180537282e-05	9.32685609055771e-06	3.99188396544327e-06	6.91277653117027e-07	2.51285079913082e-07	2.19860902143855e-06	5.19066513155638e-06	7.75685267996908e-06	9.40765421810217e-06	1.11805963377099e-05	1.44661598868993e-05	1.89846697676045e-05	2.24651784769596e-05	2.28273191748126e-05	2.0446110672584e-05	1.79097513635779e-05	1.76923527774089e-05	2.01815633552306e-05	2.35425989112645e-05	2.51345576793822e-05	2.34663417735235e-05	1.94034059671938e-05	1.54153309072772e-05
14	0.012219004714696	0.0104372610475098	0.00799413473087289	0.00552114267413155	0.00345542909146871	0.00196016514978904	0.000996503571423673	0.000438862733613229	0.000154443666910563	3.48555861960876e-05	1.80297382169692e-06	5.05865297356947e-06	1.80457920323228e-05	3.11378050028445e-05	4.36256104595943e-05	5.66243570429514e-05	6.91243251117107e-05	7.79894295994353e-05	8.04677989365768e-05	7.63759465411542e-05	6.81137882889318e-05	5.90012845662731e-05	5.1513757217688e-05	4.63066270323073e-05	4.21630735309156e-05	3.69245271104762e-05	2.91317415110719e-05	1.9320959852336e-05	9.90329720048425e-06	3.71330740465139e-06	2.37863961641552e-06	5.59128009270977e-06	1.15758701754379e-05	1.83546212995936e-05	2.49511490444634e-05	3.15717148356117e-05	3.85476282295833e-05	4.51456133673381e-05	4.97054115444991e-05	5.11197520495919e-05	5.00391650254453e-05	4.84778869948027e-05	4.82811803858272e-05	4.98917776794949e-05	5.22075777447449e-05	5.33688387058988e-05	5.19724399054038e-05	4.80248236068116e-05	4.28355317727936e-05
15	0.0119122791131391	0.0102384647427705	0.00798609660518133	0.00569472611333819	0.00374455384686231	0.00228556730583602	0.00129261903545774	0.000664612754485238	0.000296320797697655	0.000104251233181485	2.56386416269718e-05	1.29433423305039e-05	3.21260492804387e-05	6.22380021976616e-05	9.28036047195274e-05	0.000119212762309917	0.000138841626527555	0.000149793414533806	0.00015163017209879	0.000146027176449399	0.000136095756687505	0.000124856398944648	0.000114027724421503	0.000103674863911324	9.25900057532076e-05	7.92208481365412e-05	6.29375298782603e-05	4.50329953506311e-05	2.86735286659346e-05	1.76152520256854e-05	1.4441813435453e-05	1.945935901263e-05	3.08844116089075e-05	4.60257340886514e-05	6.25062152063898e-05	7.86864019728406e-05	9.32725520637735e-05	0.000104891733968897	0.000112353024593518	0.000115416927079536	0.000115206342167313	0.00011372579079648	0.000112838490674535	0.000113425414215272	0.000115109809464808	0.000116536666353042	0.00011607704099912	0.000112667277049659	0.000106262140367132
16	0.0116008171503231	0.00999206019003065	0.00788583437634791	0.00575494672229864	0.00393617727643507	0.00256375166147591	0.00161055064763303	0.000977541197040031	0.000566957800517497	0.000311599853500522	0.000170384583138637	0.000113791772214279	0.000114895878647475	0.000148433889664437	0.000193347528778383	0.000234652255303461	0.000263646097647361	0.000277243028638236	0.00027692251495128	0.000267089461172855	0.000252839892880517	0.00023785418434565	0.000223315848114837	0.000208147910663474	0.000190183842001477	0.000167687639639339	0.000140713910394885	0.000111816030233764	8.56829172296491e-05	6.76945213551136e-05	6.20074037305192e-05	7.01131827868029e-05	9.05260648700338e-05	0.000119551910274444	0.0001525174648977	0.00018480720286062	0.000212493187023684	0.000232767230401636	0.000244381054456557	0.000247960460968947	0.000245857016261044	0.000241408515581489	0.000237858396426297	0.000237345612214533	0.000240276958165496	0.000245259399601076	0.000249662382236375	0.000250659842567698	0.00024631676266786
17	0.0112924875368387	0.00969636140596456	0.00767263947342665	0.00565047323837791	0.00394250188754122	0.00267775495079114	0.00182674734366783	0.0012796754983191	0.000923253146551133	0.000681868724938971	0.000520409589772933	0.000426364127517355	0.000390850091135773	0.000399063243168924	0.00043059843151553	0.000464927445552356	0.00048709474065538	0.00049076321304827	0.000477861156109315	0.000455511443594762	0.000431763011159109	0.000411912980657945	0.000396768426492775	0.000383207408879998	0.000366403914624167	0.000342568910809163	0.000311099611313958	0.000275399320025944	0.000242133867157029	0.000219230559779814	0.000213372275002293	0.000227900666926588	0.000261816810627555	0.00031007628267331	0.000364899726139276	0.000417591333437391	0.000460395978571264	0.000488066195897552	0.000498892722879464	0.000494977831854189	0.000481619250826344	0.000465885605590373	0.000454717990932198	0.000453056278449132	0.000462512103958462	0.00048100477377765	0.000503534244735298	0.000523893205873771	0.000536747729023954
18	0.0110153284574994	0.00936942065602409	0.00734221996548351	0.00533735645502775	0.00366363293916983	0.0024646109103145	0.00172437599522495	0.00132832747428986	0.0011378840601904	0.00104415799615697	0.000986952662305234	0.00094578616170139	0.000919191243660563	0.000906897255748584	0.000901990233515013	0.000892582928813386	0.000868208892931542	0.00082558298433498	0.000770349539814285	0.00071429850733696	0.000669873500351797	0.000644811833723869	0.000639305640915109	0.000646629877594724	0.000656567110860028	0.000659910211878778	0.000652165465520018	0.000635170003965167	0.000616277222343069	0.000605638576975347	0.000612647598688457	0.000642722216951933	0.000695349319132581	0.000763856193430625	0.000836877598893419	0.000901080924130139	0.000944454639993932	0.000959365460830282	0.000944639683485586	0.000906121811600126	0.000855499147802784	0.000807606333646731	0.000776841310187843	0.000773613235327876	0.000801800529742363	0.000857969459103651	0.0009326126978472	0.00101303826439935	0.00108699050125552
19	0.0108596692577452	0.00910922775164013	0.0069897406376751	0.00488890825068947	0.00312593298526329	0.00187845380245762	0.00116844305097497	0.000899833317534104	0.00092122391178922	0.00108423489076133	0.00127881290342412	0.00144200679919643	0.00154818680743227	0.00159278010609678	0.0015792564410056	0.00151355564381311	0.00140477448204799	0.00126794258633887	0.00112474271161517	0.00100027140845088	0.000916789876968377	0.000887318347829699	0.000912069305449517	0.000979294019720924	0.0010700672224587	0.00116492974343844	0.00124980715546884	0.00131923861781566	0.00137620054976481	0.00142906642534692	0.00148705669813209	0.00155576282936631	0.00163408563404065	0.00171341249527042	0.00177924209198118	0.00181485870125297	0.00180614251112705	0.00174626791384367	0.001638983098337	0.00149943919828691	0.001352121118391	0.00122619978154921	0.0011493728770141	0.00114175999487089	0.00121148711318795	0.00135316937210929	0.00154967447642247	0.0017765706303611	0.00200786293258682
20	0.0110490634949116	0.00919215978128908	0.0069438624525419	0.00467458239908163	0.00271532725344359	0.00128553947374438	0.000462801592684472	0.000196190761498384	0.000349285230115369	0.000752224469206965	0.00124523428691327	0.0017045903814788	0.00205092493064554	0.00224550760448279	0.00228159501520051	0.00217606706654191	0.00196324882634052	0.00168998165186583	0.00140991584686909	0.00117583099352556	0.00103070211493609	0.000999883941573498	0.00108713067758098	0.00127599864339024	0.00153615936422203	0.00183234591896369	0.00213290031482361	0.00241539036790768	0.00266811511080692	0.00288783391855019	0.00307516296194475	0.00322953614270715	0.00334548359839306	0.00341143929562992	0.00341154342756672	0.00333009346307122	0.00315754081062145	0.00289637866828329	0.00256509160582446	0.00219866067017964	0.00184492953103498	0.00155725648802473	0.00138498556650479	0.0013640093937473	0.00150979595369073	0.00181463480163639	0.00224969247761749	0.00277112037489861	0.0033283776083654
21	0.0119999871921567	0.0101461728708013	0.00785642350836948	0.0054714987000325	0.00331971664677857	0.00165061373290419	0.000595605666098285	0.000161790670423443	0.000253810401668624	0.000711857662698723	0.00135289274614556	0.00200547443031928	0.00253361067374119	0.00284931672266914	0.00291595790068238	0.00274495976880145	0.0023878288717681	0.00192459385931252	0.00144948419839033	0.00105513982316583	0.000817538409935004	0.000784427167469506	0.000969724206131681	0.00135497507895231	0.00189698713109026	0.00253904296787289	0.00322232975752681	0.00389465185342096	0.00451481841055445	0.00505270243570009	0.00548626675456453	0.00579752011874018	0.0059693726298905	0.0059848545777729	0.00582934249839289	0.00549547792048889	0.00498954147205085	0.00433736020124162	0.00358759565675788	0.00281063862887065	0.00209231899871894	0.00152301092715898	0.00118408488629909	0.00113458506313481	0.00140115685762843	0.00197352119783499	0.00280639259136854	0.00382710521269718	0.00494686669945901
22	0.014279925174815	0.0126749300601849	0.0105838039883423	0.00829757948320173	0.0061151467230178	0.00428735472456288	0.00297692739419902	0.00224118187806413	0.00203730997958203	0.00224464447120126	0.00269613995342028	0.0032118501107106	0.00362913256735847	0.00382633564516167	0.00373814142870696	0.00336159062602361	0.00275251455850271	0.00201304003195337	0.00127210968766334	0.000662314388347516	0.000297274425054279	0.000253848953437508	0.000562379158255015	0.00120618624055368	0.00212924742360305	0.00324911522027339	0.0044713120920375	0.00570179671864311	0.00685538208996053	0.00785963358522185	0.00865521621687583	0.00919451717078925	0.00944052791224955	0.00936752044696338	0.00896418987628617	0.00823888741384541	0.00722557264043234	0.00598841710953328	0.00462281916610054	0.0032510786973818	0.00201209823106058	0.00104598217677187	0.00047588838099206	0.000390485147445908	0.000830532503073886	0.00178233578916019	0.00317931050400082	0.00491109137209887	0.00683805004722024
23	0.0183917495550241	0.0173605150010675	0.0157954017370126	0.013917735190611	0.0119690926180914	0.0101686658504368	0.00867905284901274	0.00758634092654678	0.00689600745395938	0.00654262570426113	0.00640947862582944	0.00635382398426707	0.00623397482279302	0.00593480810498773	0.00538849688521997	0.00458741612275738	0.0035867933572833	0.00249610353631054	0.00146034464196215	0.000634623838403554	0.000157157677963786	0.00012619962537054	0.000585334641016996	0.00151933788350512	0.00286010901925845	0.00449991544915041	0.00630795770524295	0.0081463402476022	0.00988267122670958	0.0113981976597825	0.0125920039413946	0.0133828911701215	0.0137108872431154	0.0135399360865973	0.0128623835483621	0.0117047201523989	0.0101329875371051	0.00825560827808457	0.00622137803892404	0.00421104587529038	0.00242220155047135	0.00104879950293218	0.000258158117214678	0.000169241818241163	0.000836142516760166	0.0022398391315406	0.00428971968554953	0.00683441910517357	0.00967977551278299
24	0.0244433453794	0.0242610389524282	0.023499746938242	0.0223026370197019	0.0208396665785979	0.0192780649720357	0.0177567864194885	0.016369164105428	0.0151555057644109	0.0141052259579956	0.0131668350693686	0.0122636438150836	0.0113129461369325	0.0102462529339496	0.00902772617332252	0.00766758233047717	0.00622739630488458	0.00481532805836618	0.00357129726209322	0.00264455200123936	0.00216812440449602	0.00223558931172151	0.00288496446924404	0.00409267383073064	0.00577787440284848	0.00781497432363609	0.010050590396683	0.0123208880527856	0.0144661385221093	0.0163409640586109	0.0178204950064212	0.0188039575077334	0.0192176956697537	0.019019248435662	0.0182030573714738	0.0168070593551347	0.0149182547934835	0.0126747146800732	0.0102616257217367	0.0078998953936386	0.00582735881350929	0.00427438440764951	0.00343721532777112	0.00345328586682977	0.00438273964891315	0.00619940431194826	0.00879275859215974	0.0119803822809064	0.0155285179872752
25	0.0318978885635861	0.0326630214896495	0.0328138780894748	0.0324280234869795	0.0316133818586243	0.0304885358703036	0.0291643740960528	0.0277301647890235	0.0262457328550511	0.024740070759011	0.0232157566629964	0.0216580135540974	0.0200469215134783	0.0183709608635171	0.0166396520208448	0.0148927456698649	0.0132035318996309	0.0116746497640001	0.0104262982028303	0.00957863942643814	0.00923185887904387	0.0094481938229206	0.0102398997271356	0.0115656364279633	0.0133355826031433	0.015423428288324	0.0176819320964178	0.0199583785916811	0.0221070495941863	0.0239973705186907	0.0255181225029636	0.0265794258547317	0.0271146899121289	0.0270842810203196	0.0264814866109095	0.0253398746320442	0.0237398676066531	0.0218116993242523	0.0197321371996057	0.0177134218290059	0.0159845444089149	0.0147668304573049	0.0142473447398979	0.0145544640299235	0.0157398429413364	0.0177699261641843	0.0205283863484754	0.0238288232632662	0.0274352481131934
26	0.0395565668352005	0.0411277406955473	0.0420790919380136	0.0424558774474741	0.0423359901747604	0.041814912243009	0.0409904230412844	0.0399497681962031	0.0387612016604293	0.0374708047229926	0.0361045057568569	0.0346744122890809	0.0331879577172148	0.0316579486223231	0.0301113912210908	0.0285950516977947	0.0271761652965259	0.0259375964126222	0.0249679694996671	0.0243485735060112	0.0241398166507011	0.0243703214636904	0.0250312214496795	0.0260769401295174	0.0274320582261208	0.0290023203304558	0.0306868917659802	0.0323889439201843	0.0340225112885402	0.035515014797438	0.0368063836514343	0.0378468170841872	0.0385955504029301	0.039022437828528	0.0391129355135417	0.0388755711336418	0.038349706833174	0.0376107512678182	0.0367701729020849	0.0359686813646086	0.0353625156311838	0.0351044924718576	0.0353228723594723	0.0361018208501992	0.0374670874834849	0.039379525783666	0.0417374903106631	0.044387375385805	0.0471400532457502
27	0.0457214887769434	0.0476987682697043	0.0490923758848211	0.0499574606306004	0.050383511134875	0.0504791712200393	0.0503557412821159	0.0501122181376851	0.0498242791054468	0.0495387434656881	0.0492739431203366	0.0490253215084829	0.0487746528673829	0.048500685830426	0.0481888624917239	0.0478380767004894	0.0474631666487994	0.0470928546797206	0.04676394064891	0.0465134665844501	0.0463710559529879	0.0463535349754604	0.0464632617807855	0.0466904915218497	0.0470189015021836	0.0474324516257007	0.0479213612771127	0.0484852787342202	0.0491326222665524	0.049876306385023	0.0507272463041754	0.0516877870883618	0.0527472928105902	0.0538815241164895	0.0550563122227063	0.0562347391832002	0.0573859421258546	0.058493090584651	0.0595582024710081	0.060602230693489	0.0616600543113398	0.0627713160948372	0.0639691112609899	0.0652690716524673	0.0666612730059027	0.0681066660720671	0.0695386052160187	0.0708688364840338	0.0719963443843896
28	0.0484466171115513	0.050164582545573	0.0513586957031071	0.0521304302419394	0.0526177127368397	0.0529767601118407	0.0533616790593459	0.0539049270137204	0.0547015414837604	0.0557993284982393	0.0571961113912073	0.0588439019100065	0.0606587155904221	0.0625339337220965	0.064354762355788	0.066011497654612	0.0674099064750486	0.0684779043161054	0.0691686341126992	0.0694607889639212	0.06935740395106	0.068884292122225	0.0680888662695848	0.0670394316430094	0.0658243820258446	0.0645503087506049	0.0633379950673872	0.0623156521848919	0.0616094594438717	0.0613322944844235	0.0615722306786845	0.0623827211587695	0.0637762623268326	0.0657227495857429	0.0681528476261972	0.0709657256353484	0.0740397012232246	0.0772438913935721	0.0804489770773483	0.0835356185062768	0.0863997718084372	0.0889549466886506	0.0911320980976771	0.0928781998409456	0.0941545370803968	0.0949354189988704	0.0952074890193351	0.0949692886699195	0.0942304004296581
29	0.0460766345392129	0.0466931530444592	0.0468400073563483	0.0466881239184968	0.0464479737321928	0.0463474648983133	0.0466066184117416	0.0474122552706583	0.0488959805024056	0.0511182860926394	0.0540606965071742	0.0576267164130538	0.0616511249247065	0.0659161078926038	0.0701719967568218	0.0741600769223698	0.0776350348492623	0.0803850414724986	0.082248075720483	0.0831237175114645	0.0829801543376423	0.0818564781752339	0.0798605001764447	0.0771623415180116	0.0739840661616976	0.0705856984329605	0.0672481709234131	0.0642540729900209	0.0618674534800434	0.0603142682684322	0.0597652402726172	0.06032283118696	0.0620136808087167	0.0647872898359233	0.0685210031692667	0.0730306249828887	0.0780853960354797	0.0834256867350075	0.0887816496419694	0.093891213655453	0.0985161186513127	0.102455085026942	0.10555358944326	0.107710005735579	0.108878043362248	0.109065498449838	0.108329385440277	0.10676761567327	0.104507593315405
30	0.0383836475438476	0.0372047708523121	0.0356092322001343	0.0338449421859191	0.0322014098060912	0.0309837804887832	0.0304828248216068	0.0309441271526698	0.0325400065617787	0.0353475115375411	0.0393351861626446	0.0443603052304545	0.0501770686880998	0.0564550080811293	0.0628057585105453	0.0688155227467763	0.0740800787151662	0.0782390760457251	0.0810065964596171	0.0821954439098648	0.0817332946497312	0.0796695886052711	0.0761728111658732	0.0715185486457748	0.0660693681524171	0.0602481495824071	0.0545069610628546	0.0492938926370909	0.0450204166753869	0.0420318011189669	0.0405828499324535	0.040820792678437	0.0427765273590384	0.0463646981996766	0.0513923403987033	0.0575751284441962	0.064559694356093	0.0719500857552647	0.0793362308739487	0.0863222601761024	0.0925526724588878	0.0977345870181705	0.101654653827363	0.104189572335138	0.105309582682856	0.105074739670665	0.10362426334827	0.101159778270754	0.0979237868688802
31	0.027925714072156	0.0248914551334361	0.0215323955944714	0.018160037331615	0.0151243921390412	0.012785276437332	0.0114793756677732	0.0114862637294068	0.012996965608828	0.0160886346429503	0.020708459525227	0.026669061579247	0.0336564873324527	0.041250583882586	0.048956224633962	0.056242688130689	0.0625876167390141	0.0675214886221799	0.0706684702899364	0.0717798715160902	0.0707571473063809	0.0676623948324304	0.0627154658426414	0.0562780364932101	0.0488261292026995	0.0409135609011306	0.0331295165723206	0.0260538615894981	0.0202138874192944	0.0160459411305293	0.0138648580423674	0.0138433621060772	0.0160027011108013	0.0202148324874469	0.0262155571557668	0.0336271887019594	0.0419886995707777	0.0507908387268052	0.0595134777598353	0.0676624072357797	0.0748029519470103	0.0805880761632576	0.084779081079063	0.0872575321032628	0.0880276717967899	0.0872092531693235	0.0850214405650688	0.0817591343060473	0.077763730421514
32	0.0203828291041314	0.0163484179932579	0.0121340879358565	0.00807508497546075	0.00453509293214328	0.0018774879687796	0.000433121170395668	0.000467573711566199	0.00215120165690479	0.00553530295434337	0.010537365969512	0.0169376144707365	0.024388015377179	0.0324336725200057	0.0405452311538698	0.0481597146010016	0.0547262488608589	0.0597525194435137	0.0628476219120972	0.0637572379267795	0.062387763245916	0.058817055832437	0.0532907454081609	0.0462044115653508	0.0380732506493532	0.0294919776605378	0.0210885398192856	0.0134756815955613	0.00720446835609901	0.00272356229345325	0.00034740367278667	0.000235565935911653	0.00238452564279593	0.0066320228586165	0.0126731818500378	0.0200866957026988	0.0283687078889829	0.0369715794148757	0.0453445187195762	0.0529730608682578	0.05941458817747	0.0643274555867485	0.0674917890782264	0.068820633968825	0.0683608130925412	0.0662835830528584	0.0628659159803715	0.058463943568106	0.0534807303480126
33	0.023104710157119	0.0196480178786416	0.0161547747038287	0.0129258934691207	0.0102773701061851	0.0085154087934915	0.00790944402972898	0.00866548379625456	0.0109024355523667	0.0146340375727524	0.0197586798165469	0.026058774950814	0.033210482321385	0.0408035795668694	0.0483702262127752	0.0554203901614258	0.0614809269594423	0.0661348097741601	0.069056870157861	0.0700426502794529	0.0690275663496965	0.066094478221444	0.0614688548326301	0.0555019001158148	0.0486431325874374	0.0414048755072869	0.0343218168884905	0.0279091762454804	0.0226230431803149	0.0188261466822848	0.016761723427983	0.016537354968578	0.0181197291607774	0.0213403451401311	0.025911309815774	0.0314496364621305	0.0375078993562329	0.0436087457469	0.0492806194348946	0.0540920938673461	0.0576824212526563	0.0597862474902901	0.0602508904198252	0.0590451033560209	0.0562588222582261	0.0520939994912803	0.0468472346694552	0.0408854939756981	0.0346167284151225
34	0.0429993993374037	0.0419897907126978	0.0410170311149101	0.0402964028412883	0.0400480774255493	0.0404793163889184	0.0417658194851273	0.0440339004417564	0.0473452657309772	0.0516860838174787	0.0569617527228688	0.0629983174898185	0.0695508939580496	0.0763187787245337	0.0829662386497211	0.0891473538041746	0.0945328084781565	0.0988362456453824	0.1018377595366	0.103402310276661	0.10349128637303	0.10216607035569	0.0995832131365376	0.0959816129176295	0.0916628401380345	0.0869663729803956	0.0822419462326751	0.0778214305809526	0.0739926370895067	0.0709771968137131	0.0689142355977048	0.0678510036002065	0.0677409915068355	0.0684494348803557	0.0697655318023675	0.0714202212096472	0.0731080184547546	0.0745111924694836	0.0753244928265682	0.0752786815698553	0.0741612743143961	0.0718331263936871	0.0682397928682188	0.0634169293941702	0.057489370931995	0.0506639154687245	0.0432162381508441	0.0354727522565644	0.0277885973506821
35	0.0857701595433287	0.0891943247489121	0.092669658868999	0.0963023120722047	0.10019890026796	0.104456452393912	0.109152160777852	0.114333870287456	0.120012257387258	0.126155566877584	0.1326875924242	0.139489319126593	0.146404315608603	0.153247601853906	0.159817365365905	0.165908591645855	0.171327451395866	0.175905174092647	0.179510151595856	0.182057157976882	0.183512829711589	0.183896897262167	0.183279058044085	0.181771789163628	0.179519772854488	0.176686909648584	0.173442094637903	0.169945013849006	0.166333177851551	0.162711258895287	0.159143558120843	0.155650130542975	0.152206770890651	0.148748745441615	0.145177871429712	0.141372316724252	0.137198329860069	0.13252301718794	0.12722725590817	0.121217860296828	0.114438192691841	0.106876520252418	0.098571554650815	0.0896147689656314	0.08014926080138	0.0703651209247872	0.060491469766587	0.0507855348679702	0.0415193518492816
36	0.156515095318182	0.166606776765754	0.176791419223671	0.187066680824514	0.197428662825923	0.207867943188259	0.218365594312363	0.22888958481545	0.239391960762034	0.249807155892827	0.260051695000305	0.270025436267551	0.279614357929016	0.288694746034935	0.297138499095626	0.304819147507614	0.311618104457892	0.317430630264885	0.322171008603318	0.3257764997978	0.328209746666638	0.329459450610148	0.329539294571712	0.328485248270726	0.326351533207333	0.323205636226502	0.319122830756869	0.31418068911267	0.30845404776789	0.302010825591457	0.29490900195277	0.28719494911733	0.278903193950431	0.270057569216901	0.260673614025961	0.250762002423335	0.240332721604148	0.229399686488675	0.2179854629999	0.206125774669513	0.193873482495921	0.181301753495639	0.168506167795088	0.155605557606034	0.142741425342167	0.130075854111711	0.117787902795907	0.106068569098678	0.0951145040215787
37	0.259254628027733	0.278403887501605	0.297770375193683	0.317249178369581	0.33672987375988	0.356096471201378	0.375227436606414	0.393995905935299	0.41227019833405	0.429914720042805	0.446791321929545	0.462761134854619	0.477686862077144	0.491435461029912	0.503881102889108	0.51490826218591	0.524414764290474	0.53231460880402	0.538540393046513	0.543045181552328	0.545803702756553	0.546812799440246	0.546091110594012	0.543678014303667	0.539631909340474	0.534027953302123	0.526955404440188	0.518514731110136	0.508814656875653	0.49796930173707	0.486095562744138	0.473310852968296	0.459731289148904	0.445470387730884	0.430638298372967	0.41534157454573	0.399683453130395	0.383764589077755	0.367684167104138	0.351541290120526	0.335436524039992	0.319473461782697	0.303760157280454	0.288410275095938	0.273543805068504	0.259287206046893	0.245772869392541	0.233137831502717	0.221521713633865
38	0.393897994194624	0.423965778079303	0.454403825857695	0.485006276244376	0.515555601045884	0.545825099204673	0.575581666519754	0.604588821983697	0.632609964481717	0.659411824064734	0.684768060454269	0.708462948524957	0.73029507720304	0.750080975698479	0.767658570544188	0.782890369815577	0.795666268258361	0.805905869696334	0.813560231485274	0.818612949956752	0.821080525345452	0.821011968791773	0.818487641489389	0.813617345489531	0.80653771553029	0.797408989961163	0.786411264895845	0.773740357831938	0.759603424030656	0.744214480111791	0.727789994009546	0.710544698328494	0.692687775153975	0.67441954466099	0.655928767819772	0.637390645753739	0.618965565775886	0.600798608013689	0.583019788333027	0.565744974779728	0.549077378005572	0.533109483317793	0.517925265291657	0.503602507370928	0.490215040270995	0.477834715486301	0.466532944284557	0.456381657926034	0.447453580290409
39	0.552463475978977	0.593766819808763	0.635484304922555	0.677310808285223	0.718924176770484	0.759989703899249	0.800165110710303	0.839105946201718	0.876471306907618	0.911929760692362	0.945165347288839	0.975883518047627	1.00381687037883	1.02873052902158	1.05042702707859	1.06875054512513	1.08359037693155	1.09488350554428	1.1026161935659	1.10682451614752	1.10759379390109	1.10505691486339	1.09939156877849	1.09081645210253	1.07958653691368	1.06598752987983	1.05032967711706	1.03294109573028	1.01416083174717	0.994331855916994	0.973794212588298	0.952878532068721	0.931900103345723	0.911153682055982	0.890909178804375	0.871408336440703	0.852862463183851	0.835451243357529	0.819322601050476	0.804593546483524	0.791351892553058	0.779658692144692	0.769551217382713	0.761046281672342	0.754143695422384	0.748829647378334	0.745079815615403	0.742862034869011	0.74213837883303
40	0.717768455539655	0.768329191511081	0.819089896284346	0.869653335283381	0.919603242700017	0.968510439378013	1.01593960553799	1.06145658439914	1.10463607025878	1.14506951502633	1.18237307140986	1.21619537968985	1.24622499895748	1.27219728338225	1.2939005098829	1.3111810756909	1.32394760268762	1.33217380980326	1.33590004468498	1.33523340053005	1.33034638246422	1.32147412894629	1.30891023604211	1.29300127455384	1.27414013035564	1.25275833530842	1.22931758829275	1.2043006918295	1.17820214826654	1.15151866967867	1.12473985685321	1.09833929478152	1.0727662951006	1.04843849048969	1.02573545307544	1.00499346974994	0.986501563585919	0.970498804107644	0.957172902069829	0.946660038689511	0.939045837004494	0.934367346080463	0.932615878791611	0.933740522150428	0.937652126543311	0.944227577159001	0.953314157307391	0.964733828660684	0.97828727669326
41	0.86664827886595	0.922217151715213	0.977429142263542	1.03180886171056	1.08486374881073	1.1360914089661	1.18498765294916	1.231055091468	1.2738121173892	1.31280208646875	1.34760249081407	1.37783390782528	1.40316850172283	1.42333785547606	1.43813991832291	1.44744486821132	1.45119970925928	1.44943145133547	1.44224875147657	1.42984193421679	1.41248134893626	1.39051406578496	1.36435895622077	1.33450024823711	1.30147968844269	1.26588748181706	1.22835221381465	1.18952998729334	1.15009302747398	1.11071802102249	1.07207445990945	1.03481325678617	0.999555886398761	0.966884287549169	0.937331733125956	0.911374842865907	0.889426876102741	0.87183240131506	0.858863397411561	0.850716800027122	0.847513466243484	0.849298494568234	0.856042804993872	0.867645857557447	0.883939367781351	0.90469186412661	0.929613926225197	0.958363942940377	0.990554235687727
42	0.978266178920426	1.03348906304046	1.08752040202949	1.13983123493146	1.1898803967958	1.23712255168114	1.2810168865094	1.32103631938828	1.35667705321508	1.38746828579049	1.41298187210877	1.43284172366846	1.44673272416493	1.45440894123653	1.45570092032238	1.45052185924655	1.43887248076095	1.42084444464229	1.39662217052476	1.36648297674589	1.3307954781964	1.29001622645864	1.24468461723873	1.19541613201575	1.14289402168793	1.08785957854362	1.03110117793865	0.973442301541184	0.915728778977794	0.858815503429604	0.803552888647365	0.750773339673615	0.70127800721577	0.655824086287548	0.615112903842725	0.579779018295096	0.550380526868038	0.527390745613316	0.511191392757252	0.50206736991183	0.500203198783234	0.505681134444413	0.518480941061231	0.5384812831099	0.565462655388689	0.599111749132391	0.639027129723733	0.684726084113268	0.735652483175383
43	1.04580327671615	1.09652260643153	1.14521215652973	1.19133111026419	1.23433327340234	1.27367514537008	1.30882454665012	1.3392696656833	1.36452836926101	1.38415760382372	1.39776270182963	1.40500639800137	1.40561735528294	1.39939800012239	1.38623147149342	1.36608749799469	1.3390270323849	1.30520549283535	1.26487448466404	1.21838190486375	1.16617036371778	1.108773892458	1.04681294240504	0.980987718410514	0.912069926718038	0.840893053581239	0.768341325144236	0.695337530273527	0.622829915376448	0.551778383002755	0.483140243584065	0.417855781551158	0.356833902974932	0.300938131667817	0.250973214397065	0.207672583707709	0.171686909199411	0.143573945461231	0.123789857880628	0.112682176948596	0.110484498299234	0.1173130104149	0.133164895583924	0.157918613196314	0.191336038651377	0.23306639682165	0.282651896887079	0.33953494604813	0.403066793670198
44	1.08501706599372	1.13073999311221	1.17399705778883	1.21429052034491	1.25112383586938	1.28400896630679	1.31247409441004	1.33607162140434	1.35438631570797	1.36704346767923	1.37371689556746	1.37413664105379	1.36809618933195	1.35545904888527	1.33616453016184	1.31023257033997	1.27776746330978	1.23896036976681	1.19409050170064	1.14352489823988	1.08771673535495	1.02720213979804	0.962595507270585	0.894583355479396	0.823916773752049	0.751402561477922	0.677893177063622	0.604275646592426	0.531459606244287	0.460364674108435	0.391907364722694	0.326987773012904	0.266476262900084	0.211200399429335	0.161932361716712	0.119377067303703	0.0841612267800763	0.0568235310393092	0.037806152641448	0.0274477179606994	0.0259778786693484	0.0335135803149781	0.0500570930040978	0.0754958352723259	0.109603987879253	0.152045860293974	0.202380939792759	0.260070522090633	0.324485793933064
45	1.12987781167295	1.17456327443157	1.21704088089854	1.25690282297656	1.29374608439197	1.32717824814298	1.35682354230883	1.38232903241514	1.40337085920364	1.41966041289664	1.43095032916887	1.43704018830653	1.43778179766801	1.43308393873921	1.42291646391917	1.40731363473709	1.386376602481	1.36027494413239	1.32924718089898	1.29360022329852	1.25370770537855	1.21000719090944	1.16299625584948	1.11322747359632	1.06130235201545	1.00786429345618	0.953590670401726	0.899184129526283	0.84536325524223	0.792852739837467	0.742373220597124	0.69463095450197	0.650307507895092	0.610049641684333	0.574459572062469	0.544085782333553	0.519414553279401	0.500862367725779	0.488769329805483	0.483393721182571	0.484907795593846	0.493394889943114	0.508847905369207	0.531169185760833	0.560171794697693	0.595582165357535	0.637044072138449	0.684123848180844	0.736316750175771
46	1.21221117694027	1.26219923088557	1.3108816927497	1.35795657575713	1.40312578879309	1.44609908251145	1.48659811257284	1.52436055849345	1.55914423157559	1.59073110144116	1.61893116795717	1.64358610396664	1.66457259433187	1.68180529844552	1.6952393666188	1.70487244563108	1.71074611519655	1.71294670510828	1.71160545225169	1.70689796739436	1.69904299347333	1.68830044979596	1.67496876989803	1.65938155448583	1.64190357463481	1.62292617391675	1.60286213106895	1.58214005689212	1.56119840997029	1.54047922526634	1.52042165740867	1.50145544633026	1.48399441667335	1.46843012390224	1.45512575929307	1.4444104228685	1.43657386794833	1.4318618133804	1.4304719098424	1.43255043505732	1.43818977958357	1.44742677030836	1.46024186320571	1.47655922066172	1.49624767208101	1.51912253993804	1.54494829729447	1.57344200742576	1.60427748192499
47	1.33740501936797	1.39754016864124	1.45753974952915	1.51718957312532	1.57627501195022	1.63458326239435	1.69190566764929	1.7480400669886	1.80279313498624	1.85598267257764	1.90743981084902	1.95701108814313	2.00456036154061	2.0499705150464	2.09314492889341	2.1340086772675	2.17250942543356	2.20861800166047	2.24232862443889	2.27365877118023	2.3026486807767	2.32936048897827	2.35387700237174	2.37630012369159	2.39674894810301	2.41535755682252	2.43227254082747	2.44765029330188	2.4616541147289	2.4744511790375	2.48620941282313	2.49709434228924	2.50726596411856	2.5168756969229	2.52606346920703	2.53495499791132	2.54365930859153	2.55226654420251	2.56084610435215	2.56944515088308	2.57808750884732	2.58677298450541	2.59547711406761	2.6041513486724	2.61272367274631	2.62109964459461	2.62916384001586	2.63678167209285	2.64380155325459
48	1.47551549181562	1.54612017752516	1.61757266905834	1.68971261669831	1.76237421046636	1.83538728151719	1.908578455008	1.98177233954783	2.05479273732026	2.12746385821973	2.19961152087364	2.27106432326406	2.34165476582753	2.41122031041044	2.47960435929247	2.54665713965694	2.61223648037085	2.67620846972019	2.73844798479723	2.79883908552307	2.85727526876648	2.91365958064283	2.96790458779018	3.01993221116831	3.06967342864985	3.11706785531087	3.16206321282127	3.20461470162406	3.24468429162213	3.28223994881101	3.31725481666169	3.34970637203218	3.37957557594107	3.4068460396523	3.43150322618793	3.45353370660705	3.47292448917518	3.48966243792323	3.50373379508998	3.51512381960002	3.52381655110087	3.52979470622597	3.53303971072915	3.53353186801959	3.5312506614842	3.52617518489088	3.51828469219015	3.50755925524523	3.49398051548342
49	1.57586224042171	1.65249127551999	1.73049043874553	1.80972471475875	1.89005029916039	1.97131508695915	2.05335921979975	2.13601568748148	2.21911097870145	2.30246577543818	2.38589568495829	2.46921200309099	2.55222250217915	2.63473223698492	2.71654436180678	2.79746095215145	2.87728382449737	2.95581534798173	3.03285924223148	3.10822135603433	3.18171042209319	3.25313878371725	3.32232308995735	3.38908495637933	3.45325158936682	3.51465637254111	3.5731394145597	3.62854805819337	3.68073735116641	3.72957047976333	3.77491916664421	3.81666403466077	3.85469493871707	3.88891126786826	3.91922221989496	3.94554705053028	3.9678152993553	3.98596699412216	3.99995283492261	4.00973435920437	4.01528408816239	4.01658565451378	4.01363391111938	4.0064350193625	3.99500651565278	3.97937735391126	3.9595879214286	3.93569002509046	3.90774684464642
50	1.59445567900079	1.67016927721217	1.74730576198159	1.82574235894637	1.90534667597984	1.98597695140003	2.06748236360747	2.14970340183796	2.23247229724139	2.31561351302367	2.39894429192183	2.48227525882635	2.56541107592441	2.648151147318	2.73029036967424	2.81161992509708	2.89192811207098	2.97100121002233	3.0486243727743	3.12458254593739	3.1986614030823	3.27064829538409	3.34033320930718	3.40750972681915	3.47197598257678	3.53353561251905	3.59199868832788	3.64718263227653	3.69891310707585	3.74702487544893	3.79136262431264	3.83178174861892	3.86814909010787	3.90034362644713	3.92825710647613	3.95179462754014	3.97087515118383	3.98543195378036	3.99541300899568	4.00078129933151	4.00151505435195	3.9976079135787	3.98906901243811	3.97592299005902	3.95820991815347	3.93598515066161	3.90931909430737	3.87829690068993	3.84301808102724
51	1.5153506423274	1.58370602317623	1.65323851050062	1.7238373049151	1.79538310320289	1.86774827986979	1.94079712312439	2.01438612593701	2.08836433243537	2.16257373948432	2.23684975287199	2.31102169708992	2.38491337725358	2.45834369126569	2.53112728988251	2.60307528190673	2.6739959813035	2.74369569262346	2.81197953072186	2.87865227039051	2.94351922117286	3.00638712231653	3.06706505253466	3.12536534900201	3.18110452980576	3.2341042139082	3.28419203256065	3.33120252603734	3.37497801953618	3.41536947212189	3.4522372926656	3.48545211686567	3.51489553961536	3.54046079721455	3.56205339420314	3.57959166992258	3.59300730028511	3.60224573064772	3.60726653614454	3.60804370632502	3.6045658514719	3.5968363285281	3.58487328514121	3.56870962093293	3.54839286571422	3.5239849749885	3.49556204371128	3.46321393989731	3.42704386028224
52	1.35366334229859	1.41075454748809	1.46868121321183	1.52734933160381	1.58665838395371	1.64650150147425	1.7067656677648	1.76733196348115	1.82807585342505	1.88886751595636	1.94957221430699	2.01005070904242	2.07015971057572	2.12975237029429	2.18867880851323	2.24678667712552	2.30392175448081	2.35992856969513	2.41465105327699	2.46793321065423	2.51961981490409	2.56955711473033	2.61759355349729	2.66358049492705	2.7073729508928	2.74883030660313	2.7878170383702	2.82420341909129	2.85786620655005	2.8886893096619	2.91656442784834	2.94139165882796	2.96308007025759	2.9815482308444	2.99672469677919	3.00854844960922	3.01696928197631	3.02194812798778	3.02345733536397	3.02148087691134	3.01601449930228	3.00706580759821	2.99465428442576	2.97881124320467	2.9595797153237	2.93701427166481	2.91118077937938	2.88215609532021	2.85002769802307
53	1.14344223329893	1.18831612055631	1.23372437441169	1.27959328308112	1.32584463022606	1.37239583068083	1.41916009468891	1.46604662086572	1.51296081790705	1.5598045548552	1.60647643951944	1.65287212442735	1.6988846394586	1.74440475008631	1.7893213399245	1.83352181605563	1.87689253539194	1.9193192501108	1.96068756999898	2.00088343934691	2.03979362585299	2.0773062188322	2.11331113387496	2.14770062097287	2.18036977301976	2.21121703151075	2.24014468620051	2.26705936544557	2.29187251394544	2.31450085461427	2.33486683135952	2.352899029616	2.36853257158411	2.38170948324814	2.39237903040459	2.40049802111069	2.40603107216759	2.4089508374802	2.40923819638518	2.40688240030661	2.40188117638467	2.39424078702301	2.38397604461294	2.3711102810145	2.35567527170256	2.3377111148181	2.31726606569656	2.29439632777498	2.26916580110277
[truncated: 70 more columns]
