# Supplementary material for: Reconstructing spruce budworm outbreak severity: a comparison of paleoecological and tree-ring signals
Source: PLoS One. 2025 Aug 12;20(8):e0329406. doi: 10.1371/journal.pone.0329406 (PMC12342301; doi:10.1371/journal.pone.0329406)
Supplement: S9 Dataset — (ZIP) [file pone.0329406.s009.zip › Buire wavelet data/GSI/GSI_wavelet_power.txt]

V1	V2	V3	V4	V5	V6	V7	V8	V9	V10	V11	V12	V13	V14	V15	V16	V17	V18	V19	V20	V21	V22	V23	V24	V25	V26	V27	V28	V29	V30	V31	V32	V33	V34	V35	V36	V37	V38	V39	V40	V41	V42	V43	V44	V45	V46	V47	V48	V49	V50
1	0.000418867961686918	0.000325011088094506	0.000206582635044401	0.000113698570931019	5.98297591383068e-05	3.36789554698464e-05	2.12526106576784e-05	1.46406829510224e-05	1.06699015798623e-05	8.28578664408724e-06	6.9759442940314e-06	6.26418473047627e-06	5.67832238052851e-06	4.83887548572452e-06	3.79128885912381e-06	2.91330945928421e-06	2.48408480038343e-06	2.54563341321192e-06	2.75356923191426e-06	2.7377373863582e-06	2.55820219326203e-06	2.4409644476019e-06	2.42385059962914e-06	2.36721688653731e-06	2.13265401840628e-06	1.72331764452567e-06	1.38826943732195e-06	1.32881847737901e-06	1.48180544824223e-06	1.66617971447625e-06	1.68864795145583e-06	1.49037406525995e-06	1.19836127885344e-06	1.0122770675672e-06	1.11317716887595e-06	1.44989068039836e-06	1.75509621498909e-06	1.8087872725221e-06	1.53953570859318e-06	1.14722225189812e-06	9.19766421973525e-07	9.03646675686993e-07	9.75067463590468e-07	1.01278706208554e-06	1.00981519547298e-06	1.08833697010169e-06	1.29995666635648e-06	1.46969377261169e-06	1.41572668412662e-06
2	0.000599401093979824	0.000451338375952708	0.000268895748010517	0.000132069835325745	5.91809705082013e-05	2.86609930355636e-05	1.67074595051713e-05	1.11351340883714e-05	7.86831443102398e-06	5.96614022578436e-06	5.09369180074496e-06	4.81957686444396e-06	4.60623466285179e-06	3.95418701176388e-06	2.90876074922752e-06	1.98260863347737e-06	1.58150106103853e-06	1.79232257342602e-06	2.16270070566864e-06	2.18860887792474e-06	1.97506578403476e-06	1.86886726464386e-06	1.93215238036232e-06	1.96664713322785e-06	1.75999257234742e-06	1.29440831793273e-06	9.01524678924299e-07	8.62058457391695e-07	1.09750957696925e-06	1.37137273722167e-06	1.43309237241419e-06	1.20257576480641e-06	8.37830115042488e-07	5.97746171757675e-07	7.276793050138e-07	1.16935002617831e-06	1.57779228944976e-06	1.66366972131684e-06	1.32816350625342e-06	8.35700538054801e-07	5.72240976479346e-07	5.88346083232297e-07	6.99547727358122e-07	7.37445430801261e-07	7.00374301746976e-07	7.74448212313397e-07	1.04638220824248e-06	1.27783388240202e-06	1.21713887643375e-06
3	0.000766531302662548	0.000560360036390207	0.00031209937184789	0.000133957785985358	4.72768430049993e-05	1.72057599337697e-05	8.76531118507916e-06	5.78051198889754e-06	3.9475633185701e-06	2.83994599936163e-06	2.49699481389879e-06	2.67167377551797e-06	2.87673585573808e-06	2.55325854355092e-06	1.70617048351194e-06	8.87620695948864e-07	5.65883389606438e-07	8.73564303990121e-07	1.3248079362895e-06	1.3506815228363e-06	1.09847138997244e-06	1.00348609302569e-06	1.14376060412489e-06	1.28678854216154e-06	1.1681660011821e-06	7.352057959593e-07	3.48022463241288e-07	3.29340500685187e-07	5.99723207076922e-07	9.11187229568078e-07	1.00309938496759e-06	7.87484076451193e-07	4.20950925292167e-07	1.69806561478979e-07	3.03073975086e-07	7.68742488083583e-07	1.20686484503565e-06	1.31167645392615e-06	9.65008495181112e-07	4.49444954991844e-07	1.94334671712026e-07	2.43702337603658e-07	3.74950447995459e-07	3.97891642879251e-07	3.18718801655449e-07	3.68267345895936e-07	6.61888396836455e-07	9.28847358587746e-07	8.83599227420242e-07
4	0.000891376946243	0.00063748640851304	0.000337074436818658	0.00012850423425913	3.4099221482481e-05	6.82259925510345e-06	2.35453577027487e-06	1.82151569703134e-06	1.23998597647699e-06	7.43133539470238e-07	6.84772673082803e-07	1.02634914963776e-06	1.43393507723918e-06	1.39760471230775e-06	8.57759321134739e-07	2.68321181261474e-07	4.12319589082515e-08	3.23955092457396e-07	7.0637209770123e-07	6.78342619610721e-07	4.04805437997489e-07	3.17485180345876e-07	4.85971929669526e-07	6.93802431435686e-07	6.84615503092164e-07	3.72350077395923e-07	6.18022658688421e-08	4.98384284517287e-08	2.753851008745e-07	5.3879222300656e-07	6.31421714948161e-07	4.79407260425138e-07	2.02470032194001e-07	6.88944587248097e-09	1.18647212457197e-07	5.01378787825009e-07	8.66238861338535e-07	9.65759071418375e-07	6.76843157192495e-07	2.29838858489172e-07	1.3072884952106e-08	6.28127566162736e-08	1.7129898341713e-07	1.70645637370032e-07	7.18419982169332e-08	9.84219644230409e-08	3.65106201420078e-07	6.20145630882889e-07	6.09624680638698e-07
5	0.000968435797255276	0.000688362076871938	0.000358899344123917	0.000131939962494624	3.10440928722145e-05	3.45723419143044e-06	4.18224135885581e-08	3.22695663468598e-07	2.74230762379643e-07	6.96968624342428e-08	6.33535242590601e-08	3.16593896077426e-07	6.72179247038721e-07	7.70665333811644e-07	5.18583043141676e-07	1.96363383478755e-07	6.73113692856284e-08	2.38816050588572e-07	4.46234987818706e-07	3.49197579551481e-07	1.00109456354875e-07	2.66074482608706e-08	1.65432035511541e-07	3.63205285665906e-07	4.34603389885133e-07	2.79715843302726e-07	8.4457274149225e-08	6.32025918346858e-08	1.89725822660226e-07	3.48285155419829e-07	4.13958075451665e-07	3.42852323292469e-07	2.07020285350119e-07	1.17240951112571e-07	2.02706202496252e-07	4.40162249461714e-07	6.69367280660363e-07	7.49824661546759e-07	5.64306599291718e-07	2.37972632786009e-07	5.51426684992806e-08	5.8279535742206e-08	1.07208657695032e-07	9.00120452949265e-08	1.55664679235179e-08	4.46769139796502e-08	2.53549460905824e-07	4.51332191596429e-07	4.73377729942495e-07
6	0.00101304340442305	0.000729382883757605	0.000392148547856103	0.000153680052501922	4.1876706888758e-05	7.34818531575535e-06	8.59188708039576e-07	2.31336678703751e-07	1.30555798362392e-07	4.28559634995731e-08	4.70887883990253e-08	1.84232310239144e-07	4.05666431904488e-07	5.146715140244e-07	4.40499952819941e-07	3.31084199394284e-07	3.05307266297671e-07	3.86417910714511e-07	4.30837708092974e-07	2.90260969996611e-07	9.41184205693286e-08	3.35778763464248e-08	1.12638183100709e-07	2.52973562821527e-07	3.56332468738876e-07	3.26686116211539e-07	2.26353874243803e-07	1.81823427521168e-07	2.11230454566423e-07	2.73210247259386e-07	3.05858261796286e-07	2.93430160704386e-07	2.80010287782109e-07	2.97104536895447e-07	3.67427980476075e-07	4.71912405114991e-07	5.80141537748534e-07	6.53826440328712e-07	5.79164336994851e-07	3.68881528998888e-07	1.98271900948079e-07	1.35887111403795e-07	1.2601013329884e-07	1.11095962401697e-07	9.14951142971556e-08	1.44774869974984e-07	2.89726110389283e-07	4.05872518628065e-07	4.33605623100332e-07
7	0.00104504685157874	0.000772654595975138	0.000440217171026048	0.000192020322109265	6.36650709093581e-05	1.62095742464253e-05	3.44349927519792e-06	7.70233705816154e-07	2.37487077221085e-07	1.17310282069723e-07	1.1858433029134e-07	2.06340635434246e-07	3.43051298637597e-07	4.16731573762238e-07	4.02957224980078e-07	4.12404117420431e-07	4.94014317089084e-07	5.80289485660959e-07	5.60096876631627e-07	4.0556673349575e-07	2.35452885702758e-07	1.57743667156295e-07	1.73805234288807e-07	2.59644184072854e-07	3.66127529746736e-07	3.96485536173746e-07	3.29746778292663e-07	2.44759713472251e-07	2.06819764554026e-07	2.15021833756135e-07	2.2534734113379e-07	2.36934149138895e-07	2.92902939517087e-07	3.81824273339014e-07	4.43994066184685e-07	4.61737294866371e-07	5.04777189986552e-07	6.02585732224483e-07	6.29466022119983e-07	5.0651606112464e-07	3.35074560524432e-07	2.24033832718129e-07	1.88336821641443e-07	1.99014329785192e-07	2.38942009692433e-07	3.14208959546373e-07	3.94017157728267e-07	4.16056310339146e-07	4.11199729438912e-07
8	0.00107681961307777	0.000821194409240803	0.000498227246657257	0.000240661261575434	9.26707566809752e-05	2.8690178933318e-05	7.37758421018813e-06	1.71094418340221e-06	4.13693169847313e-07	1.36684919630596e-07	1.170508902511e-07	2.03973218718732e-07	3.12784503985889e-07	3.44691478106622e-07	3.19189449330977e-07	3.80074834321886e-07	5.73618063093179e-07	7.59241555923998e-07	7.76268200383304e-07	6.18090638836336e-07	4.10473488479476e-07	2.6442608706894e-07	2.20787924558771e-07	2.84407323552195e-07	4.00210801729677e-07	4.45875656042512e-07	3.59923358883114e-07	2.21169498949437e-07	1.39915982199562e-07	1.27931341062727e-07	1.27982560387569e-07	1.43184036672274e-07	2.28626720005534e-07	3.51109058606901e-07	3.97255763674278e-07	3.57420814694361e-07	3.76972561991435e-07	5.26285923867974e-07	6.50150219833467e-07	5.92478851024861e-07	4.12094954091404e-07	2.66919252037388e-07	2.34770376203989e-07	2.97176296902598e-07	4.01410008035889e-07	4.88099427362919e-07	4.91820002537026e-07	4.02859929248802e-07	3.34676334889889e-07
9	0.00111229106378449	0.000873119212017395	0.000560448182223993	0.000294759369808731	0.000127021100154632	4.47567357918689e-05	1.28722805225348e-05	3.0213565901768e-06	5.5599885474928e-07	5.48760513621611e-08	3.35115534030536e-08	1.53047028131113e-07	2.59716033669501e-07	2.46213563625193e-07	1.79394590959372e-07	2.66454400660864e-07	5.77894290208881e-07	9.14238196332849e-07	1.02172715116426e-06	8.47956942649797e-07	5.3841558186974e-07	2.74648722839378e-07	1.72538951564559e-07	2.51744364685074e-07	4.09701953678802e-07	4.70663837117415e-07	3.54232844009162e-07	1.66540763540481e-07	5.7326559490483e-08	4.00116184808769e-08	3.78657395421722e-08	5.28758062549571e-08	1.47953457126733e-07	2.72986175530923e-07	2.8546989078226e-07	1.94315219000915e-07	2.04755699606712e-07	4.14047906762912e-07	6.28251165875793e-07	6.1704872334111e-07	4.07915267446696e-07	2.14318912471398e-07	1.89165716890863e-07	3.26502167031697e-07	5.15749803510446e-07	6.16714170950659e-07	5.3542336380238e-07	3.2395715586028e-07	1.8527570872418e-07
10	0.00115118180716992	0.00092613198210211	0.000623673107422097	0.000352270069238366	0.000166716749733243	6.57047220397114e-05	2.13227790722526e-05	5.63533876488068e-06	1.20873740423431e-06	2.09610682500781e-07	7.27570554664432e-08	1.54229038827492e-07	2.19098533058212e-07	1.45296522210469e-07	3.8456856611644e-08	1.60130421361067e-07	5.96500651060564e-07	1.09190594304542e-06	1.29169352853299e-06	1.07779725823269e-06	6.23240681243135e-07	2.10395692578116e-07	4.72219711065611e-08	1.64659772698342e-07	3.96833752616323e-07	5.00646577283813e-07	3.77652643865531e-07	1.59840021545389e-07	2.71947921119602e-08	1.43123220514815e-09	7.78578774084801e-10	2.18477938684004e-08	1.16949823435005e-07	2.19703135169709e-07	1.86325515269095e-07	5.48491995744862e-08	6.78621179325462e-08	3.3082212757093e-07	6.13109037290217e-07	6.22618658200022e-07	3.6161058782492e-07	9.79833950937775e-08	6.80503103921262e-08	2.86841255357223e-07	5.76953576897717e-07	7.05789674230796e-07	5.51834997829164e-07	2.32601167677668e-07	3.65777770304273e-08
11	0.00119238539901678	0.000978998605793989	0.000686769054815602	0.000412679901634951	0.000212388907332162	9.3166321399858e-05	3.45341214925834e-05	1.08184894025755e-05	3.03006350011171e-06	9.366351551529e-07	4.43798342199022e-07	3.37766042897037e-07	2.68801039466698e-07	1.20267097953495e-07	1.78352946421465e-08	2.26383020414068e-07	8.05545939386036e-07	1.44136670144554e-06	1.70458195002448e-06	1.43244989550649e-06	8.2743207840213e-07	2.60910776305155e-07	2.1182197587475e-08	1.54190275812797e-07	4.48712146051906e-07	6.05939061297237e-07	4.97863764600474e-07	2.54332026087736e-07	7.36760676537594e-08	1.09180752464749e-08	9.56361796833626e-09	5.38906738766176e-08	1.55883864445319e-07	2.31559080930368e-07	1.66396116321731e-07	3.55882705959598e-08	8.42403930543214e-08	3.94759326216792e-07	7.11514492345736e-07	7.18010644870275e-07	4.08385203595739e-07	8.63606631441111e-08	4.76403311343949e-08	3.26767207083797e-07	6.98464712636365e-07	8.6044017229064e-07	6.69115511609258e-07	2.82407880066802e-07	3.75661823665558e-08
12	0.0012350589237422	0.00103106206441315	0.000748974865911881	0.000475042599227773	0.000263416879548186	0.00012724850326995	5.30061478247043e-05	1.87998509800244e-05	5.7586229623892e-06	1.79344990546161e-06	8.67850002727281e-07	6.66210935882127e-07	5.24293150747798e-07	3.64438008000896e-07	3.66849860987588e-07	7.58688130020428e-07	1.51714376269856e-06	2.26858845226819e-06	2.56084282719049e-06	2.23248500017873e-06	1.50989486054882e-06	8.0708536055092e-07	4.53272839145671e-07	5.15132775596115e-07	7.80455958337198e-07	9.30759055196017e-07	7.99861337493989e-07	4.81160433900113e-07	1.82802042328106e-07	2.68029377575835e-08	1.60747327266008e-08	1.15967347747921e-07	2.68412506088843e-07	3.64272749674811e-07	3.33710875385596e-07	2.84885588372484e-07	4.27493763526985e-07	7.91645428618142e-07	1.11830011125032e-06	1.12057271427224e-06	8.0806522144592e-07	4.8367113195406e-07	4.47264818300585e-07	7.40505258389911e-07	1.13403256828997e-06	1.31285937712964e-06	1.12316712679326e-06	7.12323292295417e-07	4.04360104595929e-07
13	0.00127851254341802	0.00108150328648893	0.000808923453997713	0.000537344331236272	0.000317860027222024	0.000166981738227884	7.68540716268416e-05	3.00384137571078e-05	9.43056327655399e-06	2.28983826387014e-06	7.62564936727959e-07	8.81499871374747e-07	1.14691180617636e-06	1.32440071740159e-06	1.65656583719005e-06	2.36196195685093e-06	3.34192934309123e-06	4.18858458170213e-06	4.48341237685807e-06	4.11059248230546e-06	3.31043859627659e-06	2.48499502814931e-06	1.95410777563508e-06	1.80039334789358e-06	1.85029123357639e-06	1.81074000175475e-06	1.49411079535708e-06	9.52550611747117e-07	4.07690595457565e-07	7.06000977146373e-08	2.56637128599479e-08	2.24543656300672e-07	5.30121961616199e-07	7.92206365553024e-07	9.60802514110916e-07	1.14187286452988e-06	1.47742704681032e-06	1.93890187919339e-06	2.29436578558342e-06	2.33135116843153e-06	2.08815865066644e-06	1.82912060098e-06	1.80691771136343e-06	2.06114046720417e-06	2.40440259582702e-06	2.56698913985892e-06	2.39661446416722e-06	1.98166735334746e-06	1.57436576092095e-06
14	0.00132213088291018	0.00112934117680727	0.000864987996699937	0.000597403259010386	0.000373887204580781	0.000212095415351089	0.000107824505962007	4.74861895069555e-05	1.67112417467816e-05	3.77147304774831e-06	1.95086868890157e-07	5.4736056482879e-07	1.95260575714592e-06	3.36919860344946e-06	4.7204144872019e-06	6.1269156465238e-06	7.4794475593089e-06	8.43867694804541e-06	8.70684352268888e-06	8.26409351590711e-06	7.3701046158442e-06	6.38410592988978e-06	5.57393428536191e-06	5.01050806610974e-06	4.56216385337761e-06	3.99533830860213e-06	3.15213685762974e-06	2.09058252326542e-06	1.07156477774745e-06	4.01790367714972e-07	2.57375536682969e-07	6.04992326149245e-07	1.25254190606032e-06	1.98602195767444e-06	2.69978492406211e-06	3.416148875071e-06	4.17096244213542e-06	4.88488310255683e-06	5.37826616694107e-06	5.53130181136511e-06	5.4143792379105e-06	5.24544453747298e-06	5.22416032581488e-06	5.39843151005696e-06	5.6490076295039e-06	5.77465935120371e-06	5.62356504998188e-06	5.19642179698263e-06	4.63492573782021e-06
15	0.00136558680286785	0.00117370590476962	0.000915501393720237	0.000652825773511634	0.000429264061674231	0.000262010360928607	0.000148181844900685	7.61891488541123e-05	3.39692989819945e-05	1.19510386604616e-05	2.9391345112652e-06	1.48378469843283e-06	3.68283084277802e-06	7.1347719131465e-06	1.06387179699112e-05	1.36661820460773e-05	1.59163742785047e-05	1.71718533540953e-05	1.73824135556309e-05	1.67401034785529e-05	1.56015962599281e-05	1.43131510799098e-05	1.30717853529224e-05	1.18849654714912e-05	1.06142316456115e-05	9.08163280089146e-06	7.21496360105051e-06	5.16244318659398e-06	3.2870445668675e-06	2.01935796391259e-06	1.65556478736143e-06	2.2307606804314e-06	3.54049334362419e-06	5.276247682481e-06	7.16551902220917e-06	9.020365547072e-06	1.06924766418211e-05	1.20244636880494e-05	1.28798029487041e-05	1.3231039245339e-05	1.32068984428709e-05	1.30371726167905e-05	1.29354552774633e-05	1.30027383753416e-05	1.31958322326743e-05	1.33594026894817e-05	1.33067126616862e-05	1.29158278775023e-05	1.21815628354268e-05
16	0.00140896065261911	0.00121357137725104	0.000957762733898097	0.000698958822000939	0.0004780627806099	0.000311376790729421	0.000195607125098249	0.000118725867763999	6.88590486578251e-05	3.78449144793122e-05	2.06938158187041e-05	1.38204169209969e-05	1.39545145884731e-05	1.80278257421352e-05	2.34827475340645e-05	2.8499354009877e-05	3.20207596575525e-05	3.36721554613374e-05	3.36332279299665e-05	3.24389684489865e-05	3.07083075153166e-05	2.8888239721501e-05	2.71225068909313e-05	2.52803067447318e-05	2.3098506482067e-05	2.03662624038361e-05	1.70902067029858e-05	1.35804560049509e-05	1.04064961471127e-05	8.22174125764777e-06	7.53102052168247e-06	8.51549632206259e-06	1.09947137159015e-05	1.45200062495125e-05	1.85237905307465e-05	2.24454944662205e-05	2.58080560693663e-05	2.82704110068573e-05	2.96809513944687e-05	3.01156830922737e-05	2.9860212224145e-05	2.93199259374615e-05	2.88887512937309e-05	2.88264718208025e-05	2.91824942501368e-05	2.97876295475685e-05	3.03223875052981e-05	3.04435326230231e-05	2.99160500663412e-05
17	0.00145306732266754	0.00124768487561475	0.00098728129307871	0.000727077890811015	0.000507303695811292	0.00034456165697882	0.000235057764128074	0.000164662980070583	0.000118800129150197	8.77398499954572e-05	6.69640030006675e-05	5.48626491047304e-05	5.02928600663314e-05	5.13496921236208e-05	5.54075006048022e-05	5.98248062120547e-05	6.26771956471596e-05	6.31492384402845e-05	6.14890588499123e-05	5.86131967495587e-05	5.55573535596279e-05	5.30031394787091e-05	5.10544052691747e-05	4.9309433535448e-05	4.71472342564913e-05	4.40802514445772e-05	4.00309212492108e-05	3.54371657537012e-05	3.11567144908709e-05	2.82096182534587e-05	2.74558000934363e-05	2.93252492725681e-05	3.36894285521113e-05	3.98992438483525e-05	4.69536819388644e-05	5.3733804785487e-05	5.92417170944009e-05	6.28021982086616e-05	6.41953077891747e-05	6.36915569369312e-05	6.19726338470942e-05	5.99480980055225e-05	5.85110987722711e-05	5.82972769636629e-05	5.95140107445621e-05	6.18935656597641e-05	6.47925582810755e-05	6.74122593041907e-05	6.90663224569789e-05
18	0.00150168692995356	0.00127730522014614	0.00100094298608992	0.000727625913284654	0.000499452169958045	0.000335993066908549	0.000235079045018583	0.000181086929412555	0.000155124345822577	0.000142346950586654	0.000134548317754212	0.000128936211302077	0.000125310605313187	0.000123634602547073	0.000122965642816859	0.000121683172977577	0.000118360333240641	0.000112549270042315	0.000105019459010981	9.73781886479266e-05	9.13218597231821e-05	8.79052773340849e-05	8.71546344634142e-05	8.81531258416876e-05	8.95078392641682e-05	8.99635942718142e-05	8.89077760610702e-05	8.65908353920816e-05	8.40152387276847e-05	8.25649038817689e-05	8.35204229422262e-05	8.76204061014989e-05	9.47949022421206e-05	0.00010413424043274	0.000114089031214822	0.000122841679375931	0.000128754688912367	0.000130787436719318	0.000128779915340609	0.000123528888555235	0.0001166276515311	0.000110098566780307	0.000105904462736457	0.000105464388902542	0.000109307078821078	0.000116964421715279	0.000127140312199442	0.000138104490216599	0.000148186178470945
19	0.00156849948647019	0.00131567718237803	0.00100955234828483	0.000706121880750397	0.000451489282569894	0.000271311561575542	0.000168762259874242	0.000129966029624189	0.000133055546929748	0.000156599784856184	0.000184703358334935	0.000208274015565713	0.000223609960375685	0.000230050724306446	0.000228097454713491	0.000218608061969452	0.000202896423583732	0.000183133320946013	0.000162450469135722	0.000144472649511591	0.000132415123987352	0.000128158449384989	0.000131733315561382	0.000141442812905199	0.000154553499658198	0.000168254820749157	0.000180513958115394	0.000190542183694934	0.000198769391991067	0.000206404992738594	0.000214780727848478	0.000224704191353718	0.000236016624172332	0.000247474076342291	0.00025698207204499	0.000262126301765685	0.000260867392363196	0.000252219497766903	0.000236723981832267	0.000216569175053736	0.000195291516666514	0.000177104263677099	0.000166007888875033	0.000164908334049856	0.000174979262240911	0.00019544291956653	0.000223824829538989	0.000256596223629188	0.000290002568579042
20	0.00169074878713545	0.00140660183630288	0.0010625630873673	0.000715313521842988	0.000415504559508581	0.000196715704190589	7.08187831372299e-05	3.002148482569e-05	5.34482926497666e-05	0.000115106824171207	0.000190548127564628	0.000260839674002715	0.000313836447821278	0.000343611860003443	0.000349134024477377	0.000332985936335284	0.000300420082978888	0.000258604218311281	0.000215748014223539	0.00017992790312909	0.000157720005096241	0.000153004149380638	0.000166354811466535	0.000195255748117664	0.000235066038230415	0.000280389070216421	0.000326380477587951	0.000369607644745574	0.000408280067320826	0.000441901858694715	0.000470567306500355	0.00049418978529781	0.000511932286294629	0.000522024952986177	0.000522040887453921	0.000509577258410027	0.000483172922152859	0.000443209392609628	0.000392515213930693	0.000336443252692015	0.000282314638555955	0.000238294360386215	0.000211933135133713	0.000208723321137732	0.000231031858826787	0.000277678881234907	0.000344252237278863	0.000424042129455032	0.000509314695047611
21	0.00194545070439885	0.00164490835218178	0.00127369174680478	0.000887045196769291	0.00053819599850083	0.000267599256394851	9.65602249485905e-05	2.6229675807169e-05	4.11480126439398e-05	0.000115407122453774	0.000219332412928346	0.000325129650610678	0.000410751660895429	0.000461934261796146	0.00047273820055306	0.000445015801287827	0.00038711735989197	0.000312017206295728	0.000234991922042766	0.000171060391927661	0.000132540197752938	0.000127172167858695	0.000157212721120616	0.000219670002940803	0.000307541574113283	0.000411632350205824	0.000522407532291643	0.000631405106546979	0.000731947169309224	0.00081914950034908	0.000889439409499012	0.000939900136405271	0.000967761048547629	0.000970270998427656	0.000945059214487577	0.000890932733529189	0.000808909777651523	0.000703177455410309	0.000581624828908129	0.000455663728034721	0.000339208984535032	0.000246912153621729	0.00019196510289813	0.000183940138846042	0.000227157042086525	0.000319949358527949	0.000454975355912559	0.000620454373211052	0.000801991298067386
22	0.00245273830141609	0.0021770622776942	0.00181788777595774	0.00142520291656618	0.00105034546068755	0.000736401557848415	0.000511320875347745	0.000384948279873514	0.000349930980562214	0.000385543019321074	0.00046309246363525	0.000551671503072104	0.00062334447414161	0.000657216328241947	0.000642067976271353	0.000577391126437481	0.000472775438260126	0.000345762343164368	0.000218499194942368	0.000113759970587518	5.10602373216932e-05	4.36014225038563e-05	9.6594967024264e-05	0.000207176098938167	0.000365722274110611	0.000558072206185894	0.000767998311718557	0.000979347932674702	0.00117748923870715	0.00134998076625563	0.00148663106159756	0.00157926208658266	0.00162151720772319	0.0016089773516522	0.00153970077444879	0.00141512189129908	0.0012410736434466	0.00102857821939518	0.000794021361485324	0.000558409455537609	0.000345600578232566	0.000179659243039429	8.17391999586046e-05	6.70702307995178e-05	0.000142653330176619	0.00030613628590771	0.000546082458401839	0.000843535366091792	0.00117451226476993
23	0.0033468338943787	0.0031591752516862	0.00287436416805279	0.0025326762812622	0.00217807255037591	0.00185044035245447	0.00157936840969243	0.00138052243867921	0.00125489918257911	0.00119059262957791	0.00116636322422963	0.00115623548514732	0.0011344259648168	0.00107998517829863	0.000980570334608638	0.00083479386892095	0.000652705798563296	0.000454227798949152	0.000265745840577637	0.000115485509749643	2.85987280219009e-05	2.29651443645631e-05	0.00010651612073385	0.000276481120532629	0.000520467603075724	0.000818870956349059	0.00114788898082006	0.00148242817108003	0.0017983965543679	0.00207418408718855	0.00229142667820296	0.00243534817821118	0.00249503517922404	0.0024639263864903	0.00234062893763131	0.00212996343893585	0.00184394780056345	0.00150231219282013	0.0011321336683125	0.000766303989951596	0.000440779504085823	0.000190855019764124	4.697825697431e-05	3.07977363404816e-05	0.000152156819407079	0.000407594149809855	0.000780620636336297	0.00124369165865114	0.00176147465901683
24	0.00471256758247198	0.00467741971934243	0.00453064602649627	0.00429984859238062	0.00401779443948748	0.00371672463936007	0.00342342894356362	0.00315590157231159	0.00292191367641197	0.00271942443071285	0.00253850686755646	0.00236437563635018	0.00218108537925787	0.00197543170416572	0.00174050519875597	0.00147827555376254	0.00120061413419857	0.000928373696586911	0.000688530127258897	0.000509857789012182	0.000418004680816122	0.000431011612961067	0.000556208236774367	0.000789049196047733	0.00111394832351408	0.0015066920703275	0.00193770884275233	0.00237541206915797	0.00278900675765498	0.00315046472950666	0.00343571167396914	0.0036253188423139	0.00370508570808879	0.00366682596959163	0.00350946798562934	0.00324032581646703	0.00287617275113563	0.0024436282591962	0.00197839550884356	0.00152306447252331	0.00112348869640078	0.000824082181954064	0.000662679730462801	0.00066577805846272	0.000844972587479336	0.00119521740325061	0.00169520450080598	0.0023097640804193	0.002993828763404
25	0.00651545450464186	0.00667174035910624	0.00670255428934263	0.00662373972759026	0.00645734123834371	0.00622758048640483	0.00595710754335348	0.00566415631959284	0.00536094663498456	0.00505340048293887	0.00474204447818109	0.00442386027185913	0.0040947790264808	0.00375244773566119	0.00339881103724998	0.00304198839580804	0.00269695002605404	0.00238466095470048	0.00212967298625276	0.00195653042284972	0.00188569711753115	0.00192988563746354	0.00209159928160291	0.00236239391875134	0.00272392266875188	0.00315038549080954	0.00361170689711084	0.00407669327207332	0.00451558025778583	0.00490169672308822	0.00521232513181886	0.00542910668117704	0.00553843957971637	0.00553222826730536	0.00540910163645219	0.00517591626760172	0.00484909924457959	0.00445525208769858	0.00403048126358267	0.00361813898178101	0.00326499892512019	0.00301626898691231	0.00291015896803662	0.00297289107513742	0.00321501626636056	0.00362968054273531	0.00419312290970539	0.00486726930409428	0.00560391671532558
26	0.00856026490796238	0.00890027582238445	0.00910615361481166	0.00918769213123299	0.00916174784699322	0.00904898363385843	0.00887055950494144	0.00864535590755231	0.00838814338328672	0.00810889418385792	0.00781321935590018	0.00750373903678374	0.00718206185580293	0.00685095922957072	0.00651627545620198	0.00618813100261715	0.00588107595611202	0.00561304264075512	0.00540320988981479	0.00526916909171633	0.00522399292690274	0.00527387547282663	0.00541689796973101	0.00564319740961696	0.005936452634137	0.00627626623939863	0.00664081703078944	0.00700915074862334	0.00736266397125433	0.00768565017643884	0.00796510970411105	0.00819026538661938	0.00835229551376767	0.00844467636836053	0.00846426057951066	0.00841289358449001	0.00829909357407964	0.00813917940809519	0.00795727349304051	0.00778382618880728	0.00765264849389094	0.00759681082209744	0.00764406946555711	0.00781263832690595	0.00810808975219314	0.0085219522225609	0.00903222908957938	0.00960567921515208	0.0102013742810455
27	0.0104827398834866	0.0109360782841823	0.0112555960103042	0.0114539372850474	0.0115516195069743	0.011573551859066	0.0115452526070578	0.0114894191281628	0.0114234022494915	0.0113579364057685	0.0112972246219743	0.0112402221980333	0.0111827504439	0.0111199369778057	0.011048444053217	0.0109680180587295	0.0108820610031589	0.0107971581675025	0.0107217467948362	0.0106643196520303	0.0106316686241177	0.0106276515228631	0.0106528090054657	0.0107049068337098	0.0107802026408034	0.0108750188528206	0.0109871130308401	0.0111164045341735	0.0112648234515408	0.0114353307420501	0.0116304289785154	0.0118506558227731	0.0120935727353296	0.0123536222670817	0.012622970410922	0.0128931528487426	0.0131570935322979	0.013410933676537	0.0136551359356971	0.0138945042629333	0.0141370355130121	0.014391818734873	0.0146664417949779	0.0149644886654368	0.0152836839725866	0.0156150747463192	0.0159433808880605	0.016248368077684	0.0165068761086379
28	0.0117680291617696	0.0121853352304251	0.0124753938412866	0.0126628536702611	0.0127812180670321	0.0128684332376959	0.0129619327980208	0.0130938916044413	0.0132873949463265	0.0135540552493577	0.0138933437858361	0.0142936038665981	0.0147344350657122	0.0151899389372707	0.015632231211477	0.0160346640431647	0.0163743475290329	0.0166337718291719	0.0168015550279554	0.0168725215270407	0.0168474085693405	0.0167324863285226	0.0165392717102895	0.0162843565474727	0.0159892123210994	0.0156797308268038	0.0153852511783184	0.0151369167935494	0.0149653775351731	0.0148980521878141	0.0149563344023292	0.0151532083261166	0.0154917094244726	0.0159645250758343	0.0165548132385801	0.0172380813884278	0.0179847720041503	0.0187630926715703	0.0195416308655953	0.0202913981045321	0.0209871213891114	0.0216077916091711	0.022136637229331	0.0225607778083706	0.0228708092357359	0.0230604910285293	0.023126578778836	0.0230687182134262	0.0228892369848677
29	0.011857874851579	0.0120165365974292	0.0120543297233641	0.0120152423460832	0.0119534394196487	0.0119275733557414	0.0119942668102507	0.0122015983817595	0.0125834367752996	0.0131553496728992	0.0139125823746028	0.0148303016955782	0.0158659878510459	0.0169635861193049	0.0180588440095307	0.0190851810233786	0.01997946543941	0.0206871828043056	0.0211666368090898	0.0213919842303177	0.0213550380825466	0.0210658587307821	0.0205521914989445	0.0198578172673766	0.0190398844518417	0.0181653106113258	0.017306394071138	0.0165358595270554	0.0159216602533744	0.0155219462541903	0.0153806532685048	0.0155241499311143	0.0159592920244581	0.0166730834951402	0.0176339589123927	0.0187945152687466	0.0200953664082542	0.0214696963570303	0.0228480595664006	0.0241630117373639	0.0253532363531543	0.0263669338767231	0.0271643375491744	0.0277192937602334	0.0280198895858072	0.0280681313680285	0.0278786918390506	0.0274767685946698	0.0268951492435748
30	0.0104654567610824	0.0101440312626896	0.00970900119536923	0.00922796038660591	0.0087798446353116	0.00844785307675124	0.00831126548777694	0.0084370414342659	0.0088721644103419	0.00963764199807768	0.0107248976143818	0.0120950166543552	0.0136809807393445	0.0153926863085297	0.0171242441012995	0.0187628306292403	0.0201982331086566	0.0213322005535874	0.0220867761887955	0.0224109202548819	0.022284913389756	0.0217222355892367	0.0207688250762483	0.0194998215740883	0.0180140804711506	0.0164269016817545	0.0148615434093298	0.0134401792166727	0.0122749987099049	0.0114601405897775	0.011065078187903	0.0111299542400515	0.0116631932114808	0.0126415225049951	0.0140123294869006	0.0156980916563017	0.017602461804094	0.0196174819125179	0.0216313442553909	0.0235361134024561	0.0252348605127905	0.0266477304777371	0.0277165525495658	0.0284077083342181	0.0287130836858601	0.0286490527886683	0.0282535745523266	0.0275816227273311	0.0266993165823287
31	0.00806681440141476	0.00719031743373678	0.00621999632416317	0.00524583365347018	0.00436893624294144	0.00369324314587799	0.00331601164134147	0.00331800137433956	0.00375439314021064	0.00464747398406746	0.00598198846760299	0.00770380909379116	0.00972224509686467	0.0119159282112181	0.0141418327529861	0.0162466508614472	0.0180794907072372	0.019504722973779	0.0204137818065398	0.0207348288312899	0.0204393976612134	0.0195454261136579	0.0181164220812276	0.0162568618332818	0.0141042524892996	0.0118185734279746	0.00957002068799282	0.00752609818103763	0.00583912295747256	0.00463514124156518	0.0040050985353767	0.00399888907093868	0.0046226506311923	0.00583939595637829	0.00757280667770314	0.00971378169235531	0.0121291454005093	0.014671792035207	0.0171914737159755	0.0195454296965749	0.0216080966980943	0.0232792275855987	0.0244898701755738	0.0252058126350417	0.0254282804994191	0.0251918664491508	0.0245598798085229	0.023617507518808	0.0224633675920028
32	0.00623803883506873	0.00500333225642403	0.00371356259650284	0.00247132983434543	0.00138793715469171	0.000574593585698442	0.000132554056525498	0.000143098043755662	0.00065836196777592	0.00169404524841283	0.00322489571007707	0.00518365219578182	0.00746380133277277	0.0099261249608715	0.0124086173328811	0.0147389829170467	0.0167486301311567	0.0182868891691923	0.0192341261449283	0.0195125085027256	0.0190933892431162	0.0180005963143154	0.0163093031741353	0.0141405745112064	0.0116520829819366	0.00902583743549736	0.00645401723654411	0.00412414904195482	0.00220488300038095	0.00083352940210084	0.000106320746311389	7.20934983524124e-05	0.000729769331184908	0.0020296895948918	0.0038785489561113	0.00614740903833833	0.00868206766627536	0.011314923311459	0.013877409621851	0.0162120777847111	0.0181834673944036	0.0196870200923169	0.0206554447946045	0.0210621295580879	0.0209214042216403	0.0202856808100023	0.0192397249314247	0.0178925284888539	0.0163674468904378
33	0.00749152043753472	0.00637071516993422	0.00523805856184747	0.00419111923234742	0.00333235637543243	0.00276105428618625	0.00256457498039613	0.00280971492476241	0.0035350289271772	0.00474497151508935	0.00640659643240568	0.00844935269880413	0.0107682375307523	0.013230239555963	0.015683665182423	0.0179696253589463	0.0199347067201069	0.0214436915973574	0.0223911466805566	0.0227107781270279	0.0223816451513762	0.021430614408793	0.019930792427994	0.0179960543201847	0.0157721529266714	0.0134252050325265	0.011128579018085	0.00904933075619445	0.00733534371095928	0.00610422990252952	0.00543485690905101	0.00536210720183804	0.00587517958059008	0.00691943896608794	0.00840153828929789	0.0101972971185052	0.012161641184217	0.0141397926135635	0.015978853020025	0.0175389357391013	0.0187030711384022	0.0193852202391301	0.0195358770523555	0.0191449100862963	0.0182414803679878	0.0168910693623916	0.0151898471602368	0.0132567996583705	0.0112242017596821
34	0.0147712641910397	0.0144244408410653	0.0140902759635389	0.0138427238865977	0.0137574185014585	0.0139055588186618	0.0143475016692486	0.0151266386696088	0.0162641673856802	0.0177553363728987	0.0195676477164709	0.0216413439623013	0.0238923018741723	0.0262172230461128	0.0285007755670169	0.0306241281335317	0.0324741533665367	0.0339524811642773	0.0349835689316287	0.0355210274235576	0.0355515927208965	0.0350963511081308	0.034209081356931	0.0329718503917598	0.0314882544650378	0.0298749119947005	0.0282519647741078	0.0267334178744208	0.0254181408922634	0.0243822690974845	0.0236735953576861	0.0233083511688503	0.0232705595317476	0.0235139258204845	0.0239660348181825	0.0245344579767772	0.0251142544249268	0.0255962763693481	0.0258756633986156	0.025859926197951	0.0254760715852421	0.0246763002269781	0.023441909057587	0.0217851465997329	0.0197488964799211	0.0174041984742343	0.0148457532176204	0.0121856910384611	0.00954601039294739
35	0.0312160054405988	0.0324622286055797	0.0337270746706698	0.0350491769351268	0.0364673382043386	0.0380168721102446	0.0397258727608322	0.0416117532710774	0.0436783993347555	0.0459142536632811	0.0482915810005152	0.0507670659346446	0.0532837753467927	0.0557743858551831	0.0581654479055039	0.0603823465764082	0.0623545377946458	0.0640205976150904	0.0653326273227717	0.0662596089848166	0.0667893999637804	0.0669291811512266	0.0667043188856583	0.0661557491520434	0.0653361289749011	0.0643051098685031	0.0631241611146886	0.061851400360673	0.0605368745075392	0.0592186789667342	0.0579202161053096	0.0566487849355683	0.0553955759615711	0.0541370293784052	0.0528374116188401	0.0514523819415882	0.0499332615697121	0.0482316839279456	0.0463042943346233	0.0441171778934605	0.041649721356484	0.0388976545623231	0.0358750666041807	0.0326152490619535	0.0291702822351862	0.0256093495606351	0.0220158393011929	0.0184833692881429	0.0151109467455586
36	0.0603508196538096	0.0642420816806958	0.0681691886409975	0.0721312375316013	0.0761267250323549	0.0801520180891181	0.0841998183890924	0.0882577749178159	0.0923073970670424	0.09632340307413	0.100273605646316	0.104119390995452	0.10781679334945	0.111318109716749	0.114573945309674	0.117535534581264	0.120157151517995	0.122398409436267	0.124226256888374	0.125616502017122	0.126554740227666	0.127036614881111	0.127067401997938	0.126660971179951	0.12583822975222	0.124625200038034	0.123050906797638	0.121145261220984	0.118937119582516	0.116452670790093	0.11371427116953	0.110739801451289	0.107542574885546	0.104131781173072	0.100513412055278	0.0966915833486437	0.0926701460262041	0.0884544655566536	0.084053243157888	0.0794802535039346	0.0747558793225752	0.0699083331603972	0.0649744698585286	0.0600001100540577	0.0550398158109935	0.0501560849249227	0.045417960897542	0.0408990907336995	0.0366753012992033
37	0.105910567131446	0.113733412750264	0.121645000328916	0.129602470971178	0.137560714619892	0.14547234703332	0.153287719168558	0.160955004593445	0.168420409113323	0.175628540035242	0.182522960746933	0.189046940498982	0.195144390897506	0.200760961461464	0.20584524866455	0.210350058101735	0.214233649445851	0.217460889858279	0.22000424403088	0.221844537911408	0.22297144757318	0.22338368323074	0.22308885927493	0.22210306242109	0.220450149705182	0.218160824470309	0.215271550451438	0.211823370929407	0.207860701598462	0.203430162702367	0.19857950896369	0.193356705909908	0.187809189491587	0.181983333388349	0.175924135882053	0.169675126141627	0.163278478444623	0.156775312299704	0.150206146596107	0.143611466803989	0.13703235605837	0.130511134085647	0.124091943022397	0.117821217057231	0.11174797437753	0.105923875887057	0.100403006036608	0.0952413468646237	0.0904959363748864
38	0.170483509909685	0.183497187073355	0.196671118640762	0.209916205517697	0.22313829904011	0.236239280424558	0.249118259534648	0.261672884713941	0.273800752322176	0.285400900485311	0.296375366569166	0.30663078229797	0.31607997467949	0.324643535479326	0.332251317466624	0.338843812580329	0.344373366020247	0.348805181411415	0.352118075823495	0.35430494956314	0.355372944118665	0.35534327206633	0.354250714640261	0.352142795410937	0.349078651439397	0.345127635696834	0.340367695819529	0.334883583836652	0.328764958889776	0.322104449794127	0.314995746321547	0.307531787173577	0.299803108724213	0.291896411812361	0.28389339432228	0.275869885283059	0.26789530213898	0.260032437211189	0.252337562837918	0.244860828020765	0.237646903497927	0.230735817957096	0.224163916544847	0.217964864815972	0.212170617539685	0.206812272855976	0.201920738369721	0.197527146744464	0.193662973698395
39	0.253330810904608	0.272270360830383	0.291399814255428	0.310579257738805	0.329660968731849	0.348491468375867	0.366913805468526	0.384770032823397	0.401903829968259	0.418163219486806	0.433403318551194	0.447489062579866	0.460297834752195	0.471721933576798	0.481670811078307	0.490073016630682	0.496877786156029	0.502056223380396	0.505602029052923	0.507531745348213	0.507884495829639	0.506721215989922	0.504123385037933	0.50019128571268	0.495041834853256	0.488806042571642	0.481626171485341	0.473652678911218	0.465041033597629	0.455948503964669	0.446531016538358	0.436940181058679	0.427320572539791	0.417807350476766	0.408524281734525	0.399582216920995	0.391078050916596	0.383094177539945	0.375698427029568	0.368944454143502	0.362872525276206	0.357510636082948	0.352875877607535	0.348975959596879	0.34581079511439	0.343374051042215	0.341654574619677	0.340637616541323	0.340305785789822
40	0.348702164146566	0.373265291598056	0.397925566748674	0.422490007369571	0.446756385587608	0.470516200040775	0.493557966164664	0.515670764396183	0.536647975152364	0.556291119937467	0.574413720256421	0.590845080540705	0.605433898349992	0.618051604961153	0.628595342278292	0.636990487883289	0.643192648981391	0.647189057853642	0.64899931596313	0.648675450714179	0.646301267559951	0.641991000121083	0.63588728155839	0.62815848091597	0.618995467761196	0.608607886433594	0.597220036841585	0.585066471343351	0.572387426240102	0.559424211349925	0.54641468172593	0.533588911718858	0.521165183337323	0.509346388499956	0.498316928765482	0.488240177107659	0.479256545061942	0.47148217601671	0.465008262536774	0.459900963401793	0.456201875506077	0.453928997814728	0.453078109997994	0.453624477799596	0.45552479106435	0.458719238859086	0.463133629235231	0.468681468631073	0.475265927204213
41	0.446065861098559	0.474667287677537	0.503085026115942	0.531074392705549	0.558381865041147	0.584748859468423	0.609915868633125	0.633626885123461	0.6556340246409	0.675702251343472	0.693614099447739	0.709174279269456	0.722214052979362	0.732595265714836	0.740213921484227	0.745003200578951	0.746935825896732	0.746025699479058	0.742328747352448	0.735942929992129	0.727007396845432	0.715700785716284	0.702238690706827	0.686870345078252	0.669874587055251	0.651555196497372	0.632235707782793	0.6122538185605	0.591955524696751	0.571689118373846	0.551799188647843	0.532620761756484	0.514473712180027	0.497657565157407	0.482446797470079	0.469086726392063	0.457790057452288	0.448734140838673	0.442058964720658	0.437865892322166	0.436217129060956	0.437135887242542	0.440607199320222	0.446579317143978	0.454965624306388	0.465646981874312	0.478474424519101	0.493272124203494	0.509840541869021
42	0.533456461355091	0.563569946808513	0.593033673062621	0.621559193428886	0.64885140628184	0.674612935520979	0.698548871399761	0.720371791898317	0.739806972380916	0.756597680599579	0.770510445619066	0.781340183337035	0.788915058283346	0.793100961551644	0.793805488199026	0.790981304296743	0.784628803967262	0.774797970028327	0.761589367998387	0.745154221810349	0.725693540146144	0.703456284277052	0.678736591045227	0.651870087480336	0.623229355824558	0.593218628759652	0.562267813744955	0.530825961995928	0.499354311250545	0.4683190416764	0.438183890771463	0.409402775739432	0.382412570542219	0.35762617974637	0.335426042613383	0.316158188979758	0.300126953776306	0.28759044007509	0.278756801912954	0.273781398443714	0.272764850846495	0.275752013478008	0.282731851574192	0.293638199892345	0.308351360470206	0.3267004835035	0.348466663447896	0.373386672972473	0.401157250366055
43	0.604195897147869	0.633498168045651	0.661627766659725	0.688272244878045	0.713116047833163	0.73584517687516	0.756152173911248	0.773741348106402	0.788334154811739	0.799674627012386	0.807534751931171	0.811719680019079	0.812072650688683	0.808479519021785	0.800872770454042	0.789234916173833	0.773601170649833	0.754061324212146	0.73076073775629	0.703900403132591	0.673736031260267	0.640576150030197	0.604779215139218	0.566749758594373	0.526933621173351	0.485812336053549	0.443896750561917	0.401719991013402	0.359829891404655	0.318781019879742	0.279126447028474	0.241409406944563	0.206155005382749	0.173862129233308	0.144995707901072	0.11997947015455	0.0991893298116311	0.0829475205484105	0.0715175845258838	0.0651003018539123	0.0638306286249628	0.0677756908520243	0.0769338606478366	0.0912349198943955	0.110541295962171	0.134650334205157	0.163297553395014	0.196160813326925	0.232865308833967
44	0.664125530347431	0.69211196869326	0.718589083127698	0.743252213347754	0.765797430352926	0.785926012083843	0.803349165037353	0.81779291953777	0.829003117468073	0.836750403689698	0.840835126386158	0.841092047408377	0.837394761596903	0.829659724182035	0.817849787839458	0.801977155869495	0.782105665272742	0.758352323147325	0.730888031699731	0.699937451042312	0.665777964583243	0.628737728878578	0.589192807940434	0.547563410768672	0.504309269853817	0.459924217126398	0.414930031836834	0.369869651683022	0.325299853723468	0.281783524819928	0.239881652188713	0.200145172804662	0.163106825662173	0.129273153092883	0.0991167963860819	0.073069226852927	0.0515140462964221	0.0347809807517934	0.0231406785757809	0.0168004087850741	0.015900738328739	0.0205132481304722	0.0306393276943991	0.0462100672981911	0.0670872457769466	0.0930653911073608	0.12387487089798	0.159185950916807	0.198613742345736
45	0.732707976902002	0.761685796163996	0.789231855371917	0.815081697393436	0.838973972518467	0.860654204497878	0.87987871115561	0.896418620040105	0.910063913519844	0.920627432696633	0.927948765698977	0.931897943497031	0.932378865495224	0.929332377922914	0.922738930535393	0.91262074139508	0.899043405520173	0.882116890914063	0.861995874825711	0.838879383895181	0.813009713921407	0.784670618122342	0.754184766675222	0.721910494731077	0.688237870673102	0.653584130797853	0.61838854049903	0.583106755085387	0.548204765238028	0.514152522499198	0.481417348805669	0.45045724069318	0.421714183207554	0.395607590617686	0.372527990645875	0.352831066081821	0.336832162358604	0.32480136203341	0.316959217283209	0.313473219701861	0.314455073126455	0.319958820227411	0.329979857504994	0.344454856508111	0.363262591910528	0.38622565993388	0.413113053882224	0.443643547622911	0.477489823064611
46	0.832843799022099	0.867187848594891	0.90063489747214	0.932977467107066	0.964010755447686	0.993535348091051	1.02136000991126	1.04730451489451	1.07120246847286	1.09290407393443	1.11227879261105	1.12921784659882	1.14363651283158	1.15547615845971	1.16470596972246	1.17132432985103	1.17535980598602	1.17687171059228	1.17595020933426	1.17271595473655	1.16731923307117	1.1599386206353	1.15077915473962	1.14007003412845	1.12806187299674	1.11502354204397	1.10123863889592	1.08700163852061	1.07261378175776	1.05837876658075	1.04459831204321	1.03156766887799	1.01957115329478	1.00887778157279	0.999737082513532	0.992375162688503	0.986991095708168	0.983753701512987	0.982798775040699	0.984226815690126	0.988101299945494	0.994447529540727	1.00325207684773	1.01446283800237	1.02798969288445	1.04370575969738	1.0614492208026	1.08102568589829	1.10221104882442
47	0.973495737518934	1.01726805080086	1.06094168399457	1.10436072921549	1.14736895934211	1.18981147484603	1.2315363946511	1.27239656617253	1.31225126803164	1.35096787771679	1.3884234757194	1.42450635745704	1.4591174246388	1.49217142865238	1.52359804006872	1.5533427204648	1.5813673754408	1.60765077092363	1.63218869855861	1.6549938801355	1.67609560550256	1.69553910320824	1.71338464808188	1.72970641501907	1.74459109326799	1.7581362804082	1.7704486798613	1.78164213006498	1.79183549727294	1.80115046721605	1.80970927349036	1.81763240244905	1.82503631551285	1.83203123013352	1.83871900012568	1.84519113472088	1.85152699350899	1.85779219145409	1.86403724445936	1.87029648158152	1.87658724505142	1.8829093938463	1.8892451207988	1.89555908724256	1.90179887311574	1.90789573440594	1.91376565395568	1.9193106660864	1.92442043036116
48	1.13789113007839	1.19234019961138	1.24744308181667	1.3030761178635	1.35911143806491	1.41541781125405	1.4718615338562	1.52830734717082	1.58461937059649	1.64066203795107	1.69630102367852	1.75140414561136	1.8058422310851	1.85948993358571	1.91222648775496	1.96393639147812	2.01451000492283	2.06384405777273	2.11184205748157	2.15841459313623	2.20347953142874	2.2469621032591	2.28879488158395	2.32891765324539	2.36727718961454	2.40382692291918	2.43852653704711	2.47134148338207	2.50224243379404	2.53120468423229	2.5582075234225	2.5832335819208	2.6062681772056	2.62729867057707	2.6463138513781	2.66330336344986	2.67825718779934	2.69116519420237	2.70201677291979	2.71080055589817	2.71750423479943	2.72211448100072	2.72461697037594	2.72499651326688	2.72323728762886	2.71932317094998	2.71323816424831	2.70496689930157	2.69449521830715
49	1.28754086184522	1.35014976975738	1.41387812574346	1.47861561700947	1.54424474975717	1.6106412482811	1.67767450207533	1.74520805729748	1.81310014845134	1.88120426572534	1.9493697530705	2.01744243182549	2.08526524450331	2.15267891324761	2.21952260744917	2.28563461508384	2.3508530124913	2.41501632755494	2.47796419156092	2.53953797540273	2.59958140624496	2.6579411612582	2.71446743557182	2.76901448215144	2.82144112187872	2.87161122267921	2.91939414709512	2.96466516822109	3.00730585439911	3.04720442349196	3.08425606791396	3.11836325188283	3.14943598256282	3.1773920568912	3.20215728591613	3.223665698425	3.24185972550967	3.25669036750654	3.26811734446934	3.27610923099397	3.28064357582585	3.28170700625703	3.27929531687424	3.27341354176774	3.26407600886761	3.25130637465567	3.23513763712229	3.21561212451195	3.1927814571422
50	1.38019692690882	1.4457363313293	1.51250741856204	1.58040391233967	1.64931121104057	1.71910660254402	1.7896595322596	1.86083192405922	1.93247855342871	2.00444747174576	2.07658048018676	2.14871365137032	2.22067789646411	2.29229957511824	2.36340114524518	2.43380184934741	2.50331843380114	2.57176589724021	2.6389582639508	2.70470937798553	2.76883371353583	2.83114719696543	2.89146803580419	2.94961754993089	3.00542100013514	3.05870840924093	3.10931537099703	3.15708384199044	3.20186291191749	3.24350954765107	3.28188930667083	3.31687701557399	3.34835740955669	3.37622572894863	3.40038826909494	3.4207628801095	3.43727941327105	3.44988011109787	3.45851993841757	3.46316685204574	3.46380200700029	3.46041989750721	3.45302843139835	3.44164893686134	3.42631610087716	3.40707783906938	3.3839950970919	3.35714158409642	3.32660343924568
51	1.38972085474199	1.45240924886413	1.5161771617271	1.58092297974237	1.64653729049819	1.71290304926186	1.77989579539604	1.84738391928748	1.91522898002489	1.98328607368578	2.05140425170259	2.11942698837962	2.18719269622771	2.25453528737622	2.32128477891675	2.38726793963214	2.45230897517307	2.5162302483657	2.57885303097226	2.63999828288438	2.6994874544119	2.75714330703953	2.81279074776467	2.86625767190434	2.91737580907042	2.96598156686307	3.01191686672406	3.05502996632715	3.09517626286254	3.13221907159852	3.16603037417584	3.19649153120978	3.22349395394106	3.24693972988891	3.26674219771708	3.28282646682465	3.29512987751624	3.30360239798865	3.30820695478999	3.30891969385996	3.30573016974313	3.29864146107588	3.28767021097932	3.2728465915398	3.25421419212051	3.23182983181846	3.20576329695483	3.1760970050578	3.142925597362
52	1.31525795914366	1.37072940442568	1.42701260702052	1.48401622620106	1.54164259511788	1.59978787700547	1.65834226190165	1.71719020437568	1.77621070247264	1.83527761777974	1.89426003620551	1.95302266873918	2.01142629112627	2.06932822106131	2.1265828311624	2.18304209565826	2.23855616838939	2.29297398940524	2.3461439171311	2.39791438278599	2.44813456345906	2.49665507000027	2.54332864565452	2.58801087116966	2.63056087194134	2.67084202262278	2.70872264452878	2.74407669110182	2.77678441668514	2.80673302386581	2.83381728470907	2.85794013130549	2.87901321119369	2.89695740340422	2.91170329109185	2.92319158698546	2.93137350818207	2.93621109714478	2.93767748612903	2.93575710265589	2.93044581407081	2.92175100966862	2.90969161932571	2.89429806805491	2.87561216638235	2.85368693693529	2.82858637811896	2.80038516624627	2.76916829796066
53	1.17706469129639	1.22325807712182	1.27000154237969	1.31721920782075	1.36483055718654	1.41275057692789	1.46088992527045	1.50915513085153	1.55744882094776	1.60566997910016	1.65371423172151	1.70147416304401	1.74883965753408	1.79569826866759	1.84193561272602	1.88743578604246	1.93208180389997	1.97575605906474	2.01834079772542	2.05971861041029	2.09977293526755	2.1383885709236	2.17545219598114	2.21085289208624	2.24448266738153	2.27623697707523	2.30601523779164	2.33372133233175	2.35926410146214	2.38255781936782	2.4035226494506	2.4220850772288	2.43817831719728	2.45174269063774	2.46272597152788	2.47108369788328	2.47677944607637	2.47978506591117	2.48008087448892	2.47765580717618	2.4725075242806	2.46464247234927	2.45407589932592	2.4408318231345	2.42494295359494	2.40645056791788	2.38540434036745	2.3618621270201	2.33588970688044
[truncated: 70 more columns]
