# Supplementary material for: Reconstructing spruce budworm outbreak severity: a comparison of paleoecological and tree-ring signals
Source: PLoS One. 2025 Aug 12;20(8):e0329406. doi: 10.1371/journal.pone.0329406 (PMC12342301; doi:10.1371/journal.pone.0329406)
Supplement: S9 Dataset — (ZIP) [file pone.0329406.s009.zip › Buire wavelet data/GSI/GSI_wavelet_significance.txt]

V1	V2	V3	V4	V5	V6	V7	V8	V9	V10	V11	V12	V13	V14	V15	V16	V17	V18	V19	V20	V21	V22	V23	V24	V25	V26	V27	V28	V29	V30	V31	V32	V33	V34	V35	V36	V37	V38	V39	V40	V41	V42	V43	V44	V45	V46	V47	V48	V49	V50
1	0.149674024154829	0.116136161987974	0.0738181411227509	0.040627892817018	0.0213789586063828	0.0120344959643177	0.00759419208888583	0.00523155298110966	0.0038126742860979	0.0029607588637582	0.00249271309880707	0.00223838016372428	0.00202903406056485	0.00172907463109791	0.00135474066336584	0.00104101241981672	0.0008876376386436	0.000909630794974025	0.000983932469004589	0.000978275278073514	0.000914121995211066	0.000872229449633879	0.000866114160976945	0.000845877245011483	0.000762060931514792	0.0006157928281609	0.000496070103949481	0.000474826501601163	0.000529493312307185	0.000595375740427735	0.000603404312082759	0.000532555134904737	0.000428210250970178	0.000361716808447812	0.00039777142608839	0.000518089213235198	0.000627148259843934	0.00064633367715236	0.000550122057335649	0.000409936750354519	0.000328659993724141	0.000322899927269444	0.000348420706397	0.000361899044710402	0.000360837108072036	0.000388895281691058	0.000464513315119338	0.000525165449121897	0.000505881397715936
2	0.210802574247254	0.158730593692591	0.094567588304512	0.0464474648890365	0.0208132768773352	0.0100797465554556	0.00587582423221339	0.00391610051098113	0.00276719704669493	0.00209822392809609	0.00179139370081849	0.00169499058311945	0.0016199605477343	0.00139064277577535	0.00102297820268438	0.000697260995783116	0.000556196006630757	0.000630339544179053	0.000760597337342614	0.000769708948016135	0.000694608261085713	0.000657259444919552	0.000679516103172223	0.00069164751697028	0.000618969449060384	0.00045522874130167	0.000317056016369347	0.000303176193361942	0.000385981684734664	0.000482296255649749	0.00050400235213649	0.000422932272721353	0.000294655359836188	0.000210220556850036	0.000255916567827495	0.000411247156854172	0.000554891673678986	0.000585093793576904	0.000467100058627694	0.000293906411735207	0.000201250668614344	0.000206914652207546	0.000246023010663495	0.00025935120362829	0.000246313707511944	0.000272364662688359	0.000368000768366076	0.000449399700094268	0.000428053954097858
3	0.261968932194705	0.191508056967575	0.106662753233475	0.0457812721174678	0.0161572841663958	0.00588022242769698	0.00299562353622546	0.0019755417006588	0.00134911508994442	0.000970576959295966	0.000853370322673896	0.000913068420968524	0.000983150221936457	0.000872598955773504	0.000583099030861775	0.000303352315951031	0.000193395712356421	0.000298548418211759	0.000452764967624054	0.000461607497363108	0.000375412427487252	0.000342950352254442	0.000390890421706463	0.000439771499454134	0.00039923118454897	0.000251263159954219	0.000118939791184532	0.000112555063300461	0.00020496077280159	0.000311406389706808	0.000342818191315024	0.000269129730138458	0.000143863745710212	5.80329119447402e-05	0.00010357824312393	0.000262724624599726	0.000412456860742845	0.000448277166015804	0.000329800288864011	0.0001536018353465	6.64156131132194e-05	8.32874547114085e-05	0.000128142670946523	0.000135983029593459	0.000108925002605942	0.00012585866099849	0.000226206282703689	0.000317441896835654	0.000301977943094191
4	0.292832470732302	0.209425115659481	0.110734679161646	0.0422158241541565	0.0112021735797066	0.00224133976664869	0.000773505002505653	0.000598398852794592	0.000407356459795825	0.000244131993052226	0.000224959456932303	0.000337173132633933	0.000471072034460258	0.000459136892351956	0.000281788509743523	8.81480666397977e-05	1.35453990044572e-05	0.000106424751650184	0.000232055234879073	0.000222847075124464	0.000132985463752796	0.000104299275602119	0.00015965003523086	0.000227925885960713	0.000224907823920166	0.000122323326400555	2.03030943166147e-05	1.63727704675864e-05	9.04686842438934e-05	0.000177002398973137	0.000207432760788376	0.000157493429854788	6.65148454046453e-05	2.26330001613603e-06	3.89776250280875e-05	0.000164711449887037	0.000284574182762124	0.000317268262554415	0.000222354476245225	7.55059698204583e-05	4.29466480624093e-06	2.06350576947004e-05	5.62746263064054e-05	5.60599910300263e-05	2.36013169612254e-05	3.23332874355815e-05	0.000119943590073936	0.000203728375599892	0.000200272064700846
5	0.302974479151371	0.215353606608634	0.112281415207796	0.0412773273451426	0.009712123297531	0.00108159336057344	1.30841135878691e-05	0.000100955118388744	8.57929071134437e-05	2.18046159119139e-05	1.98201068869957e-05	9.90461846189659e-05	0.000210290819324428	0.000241102124449921	0.000162238351615958	6.14321506934079e-05	2.10583160061597e-05	7.47134386658648e-05	0.000139604311815679	0.000109246224773372	3.13191751928293e-05	8.32412205458715e-06	5.1755299562567e-05	0.00011362852608457	0.000135965374329466	8.75089109419724e-05	2.64224006572539e-05	1.97728877808955e-05	5.93555943150409e-05	0.00010896077350563	0.000129506501779397	0.000107261115677235	6.47661551808449e-05	3.66787516521132e-05	6.34164973001979e-05	0.000137704459759459	0.000209411097559403	0.000234582134335436	0.000176542934995434	7.44495759811494e-05	1.72513462585093e-05	1.82327130375832e-05	3.35401554937648e-05	2.81602070244326e-05	4.86995888082727e-06	1.3977142089789e-05	7.93227760423272e-05	0.000141198968543632	0.00014809590019046
6	0.299386875698069	0.215556077659084	0.115892495859087	0.045417393346408	0.0123759124092905	0.00217162486239901	0.000253917869473251	6.83674215429386e-05	3.85834332520475e-05	1.26653142018875e-05	1.39162499628737e-05	5.44465671700887e-05	0.000119887464933092	0.000152101969098072	0.000130181889585489	9.78460188545464e-05	9.02281068962051e-05	0.000114198908454945	0.000127326385814963	8.5781442892734e-05	2.7815017359435e-05	9.92334133763749e-06	3.32882022385151e-05	7.47618160057815e-05	0.000105307693687883	9.65462439609995e-05	6.68948427245337e-05	5.37346649280828e-05	6.24253862853396e-05	8.07424064739547e-05	9.0390943769861e-05	8.67180405748761e-05	8.27520369377922e-05	8.78039367992414e-05	0.000108586773911659	0.000139465278539574	0.000171450464699611	0.000193226720952086	0.000171161670478852	0.000109016344203535	5.85957173250334e-05	4.01590075540617e-05	3.7240043170828e-05	3.28324264694829e-05	2.70397460676068e-05	4.27856257808519e-05	8.56233746934091e-05	0.000119948370181599	0.000128144393634403
7	0.289712305817051	0.214198573261989	0.12203886503801	0.0532326854034989	0.0176495000825009	0.00449368669371158	0.000954621425431631	0.000213527443858528	6.58371714526798e-05	3.25212522894313e-05	3.2874449323085e-05	5.72026231982833e-05	9.51021311548766e-05	0.000115528088486213	0.000111709505289891	0.000114328412746112	0.000136952737280919	0.000160870304214835	0.00015527242378152	0.00011243292427152	6.52732442810342e-05	4.37303662231495e-05	4.81830217590864e-05	7.19796582766565e-05	0.000101499421490804	0.000109915396361874	9.14137957839811e-05	6.78533224171182e-05	5.73354493982436e-05	5.96092616942418e-05	6.24717424974636e-05	6.56838863923972e-05	8.11997910523287e-05	0.000105850939102735	0.00012308591187958	0.000128004764738899	0.000139936466402375	0.000167051363937876	0.000174503231531077	0.000140418523609832	9.28907860958749e-05	6.21076061420107e-05	5.22115298329149e-05	5.51715937764909e-05	6.6240513982678e-05	8.71063359896621e-05	0.000109231102054888	0.000115340889105589	0.000113994527218686
8	0.278324617340525	0.21225339596189	0.128776357795119	0.0622035043968254	0.0239525288903022	0.00741552528953634	0.00190687769544723	0.000442226236737413	0.000106926909387401	3.53288308370165e-05	3.02540405494568e-05	5.27207782604775e-05	8.08451353640336e-05	8.90921028735359e-05	8.25006159483475e-05	9.8237607802341e-05	0.000148262555743858	0.000196240496509521	0.000200641358312349	0.000159757343241723	0.000106094721178922	6.83459779191447e-05	5.70668604749778e-05	7.35105105211255e-05	0.000103442133570159	0.000115245088260224	9.30290736874092e-05	5.71654856717882e-05	3.61639607345306e-05	3.30663010913902e-05	3.30795397051875e-05	3.70086518968375e-05	5.90929470326837e-05	9.07508492552877e-05	0.000102678347485649	9.23822432942278e-05	9.74357662043865e-05	0.000136028659390401	0.000168043754916209	0.000153137486995177	0.000106513819968069	6.89903840735114e-05	6.06808924413111e-05	7.68108958209665e-05	0.000103752091368322	0.000126158629258829	0.000127120283048418	0.000104126851227686	8.65034976238221e-05
9	0.26661939754081	0.209289210233635	0.134341056547727	0.0706546767808429	0.030447326514493	0.0107283195210794	0.00308552301608665	0.000724227947213803	0.000133274539833358	1.31539488448437e-05	8.03281665194608e-06	3.6685817017078e-05	6.2254687359484e-05	5.90181060852648e-05	4.30014043275055e-05	6.38698934922507e-05	0.000138522939286708	0.000219145550163559	0.000244910964732236	0.000203257741207243	0.000129059778270869	6.58340963107623e-05	4.135808765913e-05	6.03438551580718e-05	9.82067478717964e-05	0.000112819488335659	8.49106412286973e-05	3.9920304573941e-05	1.37413427582849e-05	9.5909011241244e-06	9.07652771192929e-06	1.26744842849091e-05	3.54648732580782e-05	6.54355788936977e-05	6.84279616860737e-05	4.65779221913022e-05	4.9080535706584e-05	9.92484854445891e-05	0.000150593628595914	0.000147908370593912	9.77784739942937e-05	5.1372865597163e-05	4.53435715838759e-05	7.82635174408152e-05	0.000123626725387762	0.000147828177414544	0.000128342534912179	7.76534708735533e-05	4.44111253316324e-05
10	0.254716664650003	0.204920932590734	0.137997258786606	0.077945166031605	0.0368886427572538	0.0145381794130808	0.00471799252952526	0.00124690529803639	0.000267451724937501	4.63795845183376e-05	1.60986165545198e-05	3.41255448250114e-05	4.84789172506953e-05	3.2149088260594e-05	8.50917047857368e-06	3.54313163950742e-05	0.000131984935266854	0.000241600968840706	0.000285807042196726	0.000238479205522597	0.000137901577849566	4.65532800609268e-05	1.04485867510645e-05	3.64335049794256e-05	8.78055657737252e-05	0.000110775748487267	8.3561450713132e-05	3.53670609733815e-05	6.01726564775903e-06	3.16682118640531e-07	1.72272517917664e-07	4.8341601208942e-06	2.58769455625823e-05	4.8612694758576e-05	4.12273834531957e-05	1.21362282545813e-05	1.50155364063288e-05	7.31994793545648e-05	0.000135659795935506	0.000137763945692864	8.00118993014065e-05	2.16803318415252e-05	1.50571768798995e-05	6.34680355383929e-05	0.00012765984473518	0.000156166811049981	0.000122101973127724	5.14665826505773e-05	8.09339524606188e-06
11	0.242546112568652	0.199140568344145	0.139697420494518	0.0839442565795474	0.0432025617460571	0.0189511957262226	0.00702467249758879	0.00220061613520555	0.000616352836418718	0.00019052331231563	9.02741368298739e-05	6.87058401838243e-05	5.46774954061163e-05	2.44638328367545e-05	3.62792213451805e-06	4.60491394797842e-05	0.000163858125279506	0.000293192025422139	0.000346733301056892	0.000291378235502513	0.000168310039855001	5.30725171343645e-05	4.30872407926124e-06	3.13642317535252e-05	9.12736660285916e-05	0.000123255588245487	0.000101271720361732	5.17343170087082e-05	1.49866341985565e-05	2.22087314214692e-06	1.94535958107536e-06	1.09620374949716e-05	3.17087288762235e-05	4.71020149659179e-05	3.38470524661205e-05	7.2390996176311e-06	1.71355501949528e-05	8.02989872679207e-05	0.000144730952171184	0.000146052350892419	8.30706612512871e-05	1.75668396658723e-05	9.69063955970846e-06	6.6468539331699e-05	0.000142076463663529	0.000175024299240063	0.000136106468876617	5.74452970704254e-05	7.6414316248474e-06
12	0.230127645733009	0.192117056868083	0.139555950968922	0.0885143476814353	0.0490822787248756	0.0237101225841393	0.00987659760500722	0.00350296278420111	0.00107300009701828	0.000334172237898923	0.000161705870171666	0.000124134607093564	9.76911677136441e-05	6.79054733216756e-05	6.83548721633113e-05	0.000141365816521661	0.000282688311979855	0.000422704463424079	0.000477160012032446	0.000415977333023687	0.000281337629227961	0.000150383637864333	8.4458003858837e-05	9.59843215647165e-05	0.000145421800399807	0.000173427668914725	0.000149037590816006	8.96542794393983e-05	3.40613737753404e-05	4.99417221827106e-06	2.99519344951686e-06	2.16081129459542e-05	5.00131102444595e-05	6.78746808559976e-05	6.21801086828295e-05	5.3082527881971e-05	7.96546071404634e-05	0.000147506726392609	0.000208372059727505	0.00020879551222282	0.000150566214643932	9.01220960117046e-05	8.33385336327483e-05	0.000137977815058283	0.000211303477193127	0.000244624148556342	0.000209278927251889	0.000132726689476515	7.5344129021036e-05
13	0.217528244470136	0.184008762768704	0.137631578012065	0.0914246556684644	0.0540812321825061	0.0284105498708487	0.013076079204256	0.00511078553346254	0.00160453167587155	0.000389596879768237	0.000129744063001091	0.000149979850028037	0.000195137476784258	0.000225335734494363	0.000281850858850223	0.000401868124504617	0.000568601400814086	0.000712652727236041	0.000762815217257309	0.000699383022099678	0.000563243512925612	0.000422801175297968	0.000332475137711933	0.00030632191005024	0.000314811619072834	0.000308082306897458	0.000254210488611248	0.000162068540828196	6.93651540404732e-05	1.20120177110095e-05	4.36646666765225e-06	3.82042300745895e-05	9.01958297234574e-05	0.000134787304859841	0.000163472533181636	0.000194280142895756	0.00025137188796455	0.000329887981273316	0.000390367199821146	0.000396659954196864	0.000355282775904751	0.000311209612532714	0.00030743197607125	0.000350685857362513	0.000409089045205151	0.000436751789446342	0.000407763959568424	0.000337164169969751	0.000267865201550119
14	0.204834726618756	0.174966256518747	0.134010620372577	0.0925543263698645	0.0579254931009412	0.0328594596662811	0.0167050051451151	0.00735692719348153	0.00258903462501942	0.000584305729993308	3.02243642989912e-05	8.48013257294207e-05	0.000302512763016945	0.000521982266493011	0.000731323066052985	0.000949229087448173	0.001158773776389	0.00130738500100092	0.00134893143767781	0.0012803371874626	0.00114183352317974	0.000989074992315256	0.000863556944543878	0.000776266603563167	0.000706805655760523	0.000618988665018239	0.000488353384557734	0.000323889189158372	0.00016601509059455	6.22484666176099e-05	3.98746057415806e-05	9.37300832580614e-05	0.000194053464919956	0.00030768985886152	0.000418271529693379	0.000529256165149026	0.000646197712053555	0.000756803814062925	0.000833242528578856	0.00085695199244035	0.000838837444418888	0.000812664776018333	0.000809367261579605	0.000836366699262492	0.000875187886776944	0.000894654821855945	0.000871246125875482	0.000805069794480392	0.000718078488806569
15	0.192175544678611	0.165172635725472	0.128836174033559	0.0918705045635789	0.0604092355681481	0.0368720492297897	0.020853252752199	0.0107219044215205	0.00478041272843723	0.00168183916190906	0.000413616896706898	0.000208809232784239	0.000518275382922359	0.00100405823759214	0.00149715962123842	0.00192320691212488	0.00223987072067235	0.00241655108597579	0.00244618268561688	0.00235579202816779	0.00219557281368778	0.00201425321266458	0.00183955898288133	0.00167254085069781	0.00149371372332875	0.00127803500035094	0.00101534340911642	0.000726497450892611	0.00046257739068218	0.000284179091216325	0.000232983406176561	0.000313929255840223	0.000498244590027588	0.000742512867077092	0.00100838519975889	0.00126941301612483	0.00150472494190041	0.00169217207860106	0.00181254178923104	0.00186197037661556	0.00185857310311121	0.00183468802088537	0.00182037359938729	0.00182984217799047	0.00185701578360022	0.00188003463642179	0.00187261970331796	0.00181761148549587	0.0017142802405666
16	0.179714509834566	0.154792388848128	0.122163709781639	0.089152980856451	0.060977443286121	0.0397164585226538	0.0249499079635999	0.0151436174532112	0.00878304880566521	0.00482716124310341	0.00263951939293123	0.00176280966260435	0.00177991397033334	0.00229946937170193	0.00299525075793165	0.00363512453450423	0.00408428377023183	0.00429492115522082	0.00428995590498023	0.00413762677013844	0.00391687902902433	0.00368472734272762	0.00345950614186956	0.00322453144922928	0.00294624038124747	0.00259773958787549	0.00217987501275438	0.00173220237891158	0.00132736024295437	0.00104869230901385	0.000960590105261158	0.00108616109660178	0.00140238805288963	0.00185204306527316	0.00236273023616594	0.00286294796699461	0.00329184646687432	0.00360592259796238	0.00378583860476514	0.00384128911989156	0.00380870352443336	0.00373978940323262	0.0036847925943387	0.00367684877778906	0.00372225983753653	0.00379944552271474	0.00386765449936348	0.00388310669485974	0.00381582570376595
17	0.167664311691626	0.143965955750739	0.113918905110451	0.0838949525650573	0.0585359836051307	0.0397577539261049	0.0271224860785912	0.018999880311081	0.0137079277553897	0.0101239917297216	0.00772674004574786	0.00633040751534982	0.00580311568120924	0.00592505980361492	0.00639327600761347	0.00690297331662178	0.0072321004698189	0.00728656782226956	0.00709500555673513	0.00676316997551055	0.00641056701136385	0.00611584526027242	0.00589098769530311	0.00568964156350824	0.00544015301731969	0.00508626469149483	0.00461902676698364	0.00408896952791484	0.00359506335886379	0.00325500832189029	0.00316802790400519	0.00338373704904755	0.00388730429854028	0.00460383297627908	0.00541781969827453	0.00620015415210888	0.00683569272057421	0.00724652407436012	0.00740727007372574	0.00734914404020486	0.00715080356952434	0.0069171995216754	0.00675138925013053	0.00672671710603529	0.00686711172416757	0.00714168017035446	0.0074761847007839	0.0077784627590862	0.00796931927046765
18	0.156482657517938	0.133101055435159	0.104302844596333	0.0758219535101238	0.0520452041628628	0.0350120167983869	0.0244963134176206	0.0188700876267973	0.0161646674788594	0.0148332043604209	0.0140205510927621	0.0134357438906839	0.0130579391372843	0.0128832919710757	0.0128135833025987	0.0126799440701899	0.0123336889472542	0.0117281495407769	0.0109435087363001	0.0101472533588488	0.00951615614008561	0.00916013260334786	0.00908191217743453	0.00918595955326526	0.00932712689800039	0.00937461865766814	0.00926459756327254	0.00902316173136719	0.00875477275980464	0.00860364122469379	0.00870321068814648	0.00913044771588144	0.00987806308100377	0.0108512649051497	0.0118885997087918	0.0128006657441618	0.0134168284260992	0.013628650059857	0.0134194571354874	0.0128722760888371	0.0121531355754871	0.0114727750338956	0.0110357301788082	0.0109898724692806	0.011390298362638	0.0121882285714651	0.0132486029769495	0.0143911205546164	0.0154416786562017
19	0.147383580334946	0.123627208919429	0.0948622813773538	0.0663505291748892	0.0424240540223292	0.0254937089085419	0.0158576947587385	0.0122122187053038	0.0125025242654444	0.014714851468474	0.0173555952591053	0.019570404944085	0.0210114423645048	0.0216166468012267	0.0214331084140915	0.020541440492052	0.0190651011383002	0.0172080671702311	0.0152646092490571	0.0135753288599491	0.0124423471171616	0.0120423699742752	0.012378281194419	0.0132906311786735	0.0145225728981161	0.0158100133946691	0.0169619395332743	0.0179042387198971	0.0186773058616494	0.019394782778847	0.0201818061977771	0.0211142614477414	0.0221772307795694	0.0232538268109301	0.0241472427543593	0.0246306187457711	0.024512325704137	0.0236997289012976	0.022243697428362	0.0203498570990523	0.0183505083575937	0.0166415486255955	0.0155988811200119	0.015495561783087	0.0164418735076985	0.0183647348853483	0.0210316324805134	0.0241109866245499	0.0272500037342678
20	0.143067969471964	0.119023991089971	0.0899120818551988	0.0605284793841562	0.0351592111658117	0.0166457114007324	0.00599255169130404	0.00254036135186104	0.00452269358956682	0.00974012208782472	0.0161238227138069	0.0220717606312899	0.0265562475500312	0.0290757866994932	0.029543061828943	0.0281766411052247	0.0254209800932094	0.0218826005922282	0.0182561895341446	0.0152251593778401	0.0133459689848172	0.012946922179823	0.0140766299934668	0.0165221726748962	0.0198908442444739	0.0237259936208261	0.0276176996601075	0.0312755009126189	0.0345478882799799	0.0373929007729488	0.039818516832982	0.0418174063789401	0.0433187433074556	0.0441727657033927	0.0441741140479616	0.0431194652952142	0.0408851802244154	0.0375035418236156	0.0332138961572526	0.0284691926863604	0.0238889315773769	0.020164018768771	0.0179333816697741	0.017661773271009	0.0195494796016871	0.0234966625472682	0.0291299742152184	0.0358816442119019	0.0430972476793245
21	0.148070606882359	0.125195964833598	0.0969422198691554	0.0675140831483041	0.0409627486008699	0.0203673031683922	0.00734931554755224	0.00199637236056062	0.00313182502667106	0.00878377571924006	0.016693655314853	0.0247460110772884	0.0312628058728	0.0351583755523867	0.0359806764026929	0.0338706910537162	0.0294639706286533	0.023748007075935	0.0178855194997482	0.0130196133929231	0.0100877948093009	0.00967922755935414	0.0119656504137173	0.016719349699146	0.0234073612955314	0.0313298362017465	0.0397610693354688	0.048057006586513	0.0557093846276262	0.0623464595478143	0.0676963095758839	0.0715369365523684	0.0736574642840077	0.0738484996061259	0.071929600227101	0.0678099682745703	0.0615671018644219	0.0535196868947502	0.0442681694270361	0.0346811176411833	0.0258176062166382	0.0187927827473259	0.0146106962371704	0.0139999065138867	0.0172891973069792	0.0243517327793171	0.0346287248061148	0.0472235330231936	0.0610405280127123
22	0.167737511241193	0.148884619311679	0.124321445577332	0.0974665703636134	0.0718308730358616	0.0503609229391962	0.0349681378673709	0.0263257871356605	0.0239310291488528	0.0263664600907463	0.0316699002416532	0.0377276307442083	0.0426291914951127	0.0449456149409549	0.0439096516433271	0.0394865406168508	0.0323320981059956	0.0236459449790586	0.0149426912551889	0.00777980037014336	0.00349190010478519	0.00298180775876094	0.00660592259586789	0.0141683290078211	0.0250109618418588	0.0381653611004722	0.0525217571604494	0.0669755043867578	0.0805259632876419	0.0923222888575035	0.101667509437211	0.108002346539787	0.110892083636164	0.110034509777813	0.105296833263079	0.0967771506696792	0.0848743643374362	0.0703422580952216	0.0543014177138248	0.0381884248602267	0.023634882222363	0.0122865102573363	0.0055899685522857	0.00458678921684724	0.00975575525537281	0.0209360039222832	0.037345407967867	0.0576875742799284	0.0803223744257682
23	0.205466133506625	0.193945545108769	0.176460652227686	0.15548402441152	0.133714477487006	0.113600745212375	0.0969593146128488	0.0847519227563008	0.0770397608970726	0.0730919047377073	0.0716044325800849	0.0709826785713482	0.0696437660476423	0.0663015810859877	0.0601983849935687	0.0512489935070604	0.0400703892037791	0.0278855875512854	0.0163144548197219	0.00708979349233752	0.00175571009954719	0.00140985766456276	0.00653915197885005	0.0169735064888734	0.0319521283082026	0.0502714668703769	0.0704702766934721	0.0910080374842311	0.110405714235843	0.127336640545979	0.14067342289531	0.149508935821371	0.153173192162062	0.15126338618938	0.143694008416902	0.13076100162714	0.113202159690733	0.0922287413477721	0.0695030392250834	0.0470443179658555	0.0270599806538334	0.0117168178071606	0.00288405135241526	0.00189070984887044	0.00934108902827458	0.0250226920857981	0.0479232340012126	0.0763517176059099	0.10813903494463
24	0.259497616640148	0.257562198940031	0.249480102967399	0.236771238207044	0.221239921327587	0.204661507499428	0.188511174862698	0.173779775469273	0.160895227874786	0.14974515400643	0.139782925215899	0.130194385913309	0.120101504689552	0.108777181461129	0.0958409493174938	0.0814012693134794	0.0661118383718913	0.0511209138966527	0.0379139235420575	0.0280753281005839	0.0230174350856334	0.0237336620324824	0.0306276163201157	0.0434490078291474	0.0613395839854593	0.0829660252968734	0.106699971435318	0.130802107279572	0.153576706060753	0.173480395624796	0.189187523628055	0.199628245680797	0.204020609544698	0.201913836372846	0.193248916224137	0.17842859795544	0.158376503021635	0.134558432981305	0.108940383417733	0.0838675719111414	0.0618649247859107	0.0453780998129513	0.0364904709887744	0.0366610804744693	0.0465284303598526	0.0658146672875231	0.0933464655897948	0.127187199627475	0.1648552334022
25	0.321568471907049	0.329281917433373	0.33080273051748	0.326912859416596	0.318700307571359	0.30736052861157	0.294011410614159	0.279552883231166	0.264588052323754	0.249409196254118	0.234042305947737	0.218338411624016	0.202096696923347	0.185201029860305	0.167747387503148	0.150136503800626	0.133107229598489	0.117694288045925	0.105109426727348	0.0965640229499263	0.0930680645735476	0.0952489768675967	0.10323030946617	0.116595304587601	0.134438456988606	0.155486412724702	0.178254804335238	0.201204079469882	0.222865226399067	0.241921898752005	0.25725287875582	0.267952072728411	0.273348167979696	0.273041610357488	0.266964729227199	0.255455929238049	0.239325964611397	0.219887746093727	0.198923298452456	0.178572258111808	0.161143127372166	0.148867129421439	0.143630098512916	0.146726224470904	0.158676246943834	0.179141888690434	0.206950432334654	0.240222742920329	0.276579774067607
26	0.378432430743293	0.393463642768555	0.402565093980868	0.406169750997945	0.405022805353819	0.400037721862097	0.392149942974962	0.382194136035759	0.370823277560935	0.358478221133456	0.345407020060044	0.331725505446926	0.31750479162299	0.302867397451462	0.288071687827049	0.273565068634746	0.259990770541139	0.248141546230762	0.23886525410176	0.232939574746208	0.230942425587171	0.233147634574113	0.23947037712197	0.249474629096956	0.262438864273844	0.277461353650217	0.293577425243643	0.309860732555189	0.325488854999823	0.33976743820241	0.352121792826763	0.362075481543573	0.369238513941477	0.373322489348032	0.374188268702926	0.371917435148749	0.366886561102065	0.359817071174541	0.351775369388338	0.344107606106176	0.338308498896268	0.335840025538135	0.337929236971468	0.345381333913998	0.358442658795895	0.376738702474288	0.399297036499472	0.424648135707707	0.450982639860512
27	0.414858475873305	0.432799518010936	0.445444555314803	0.453293987796892	0.457159799422378	0.45802778071946	0.45690782690138	0.454698195429595	0.452085551982187	0.449494715955484	0.447092023684915	0.444836130761875	0.44256166391537	0.440075796756802	0.437246436679163	0.434063546913269	0.430661763270736	0.4273017007881	0.424317266615776	0.422044565279768	0.420752388251046	0.420593409918814	0.421589027000352	0.42365081865615	0.42663067927634	0.430383067453736	0.434819237802739	0.43993599893699	0.445809734862343	0.45255762667805	0.460278714668898	0.468994277009525	0.47860780755852	0.488899368123155	0.499558924849247	0.510251499081542	0.520697053480271	0.53074287513806	0.540407273774866	0.549880367690513	0.559478635498136	0.569561779816711	0.58043009338941	0.59222541329544	0.604857690744074	0.617972608488598	0.630965450731799	0.643035436446832	0.653265991522559
28	0.416709317238419	0.431486245860742	0.44175730518849	0.448395311966665	0.452586629500448	0.455674943925962	0.458985790407516	0.463658489919999	0.470510499238797	0.479953017716886	0.491967322953488	0.506140648212911	0.521750608510854	0.537880132385016	0.553541829774673	0.567792092772977	0.579820383281736	0.589006672803956	0.594947924414406	0.597460868678405	0.596571611580786	0.592502181785155	0.585660396254408	0.57663377658931	0.566182634144963	0.555223804895557	0.544796195346489	0.536002602935955	0.529928348168658	0.527544338140711	0.529608128218376	0.536579490817478	0.548565912642352	0.565308451647834	0.586210726267514	0.610405449130606	0.63684597985914	0.664406539869205	0.691974802559286	0.71852427740594	0.743160040193284	0.765138152252311	0.783864728663025	0.798883669275346	0.80986197181385	0.816578658973693	0.818918845331965	0.816869985971106	0.810514503741958
29	0.375531663223674	0.380556383930788	0.381753269175268	0.380515395780154	0.378558134799874	0.377738972334279	0.379851113355455	0.386417177752493	0.398509766753776	0.416621899352817	0.440602997102405	0.469666608187195	0.502466156960365	0.537226424579131	0.571912573853222	0.604416041014285	0.632737482954834	0.655150460192162	0.670334476055838	0.677471091423778	0.676301029461087	0.667142895790649	0.650875367896326	0.628884959552149	0.602981526224707	0.575284306187244	0.548082943300195	0.523680584316609	0.504229267981838	0.491570569453967	0.48709590678629	0.491640358557901	0.505421043216608	0.528026383678978	0.558456722007564	0.595210833871745	0.636407995938323	0.679932187072223	0.723584109108846	0.76522784223997	0.802921529782809	0.835024711996848	0.86027799988565	0.877853124565562	0.887372810997469	0.888900598812841	0.882901164488575	0.870172500512967	0.851752970452681
30	0.296303589694113	0.287203219670402	0.274886416542302	0.261266932779685	0.248579640792513	0.239180118841843	0.235312978224412	0.238874013857414	0.251193447467722	0.272866056915591	0.303649017409393	0.342440557914539	0.387343218375168	0.435805938753989	0.484830725867766	0.531223260979922	0.571863141017314	0.603968631699644	0.625332579257029	0.634509918818223	0.6309423452937	0.615011511509641	0.588018044917613	0.552089341411556	0.510024247435571	0.465087195616366	0.42076793790354	0.380525517322998	0.347536305798014	0.324465608398261	0.313280391116213	0.31511719648225	0.330214542446817	0.357913522834293	0.396724540718079	0.444452737734911	0.498370280349536	0.555420603623726	0.612438147622577	0.666366986917273	0.714462820502518	0.754464747980871	0.784725808138784	0.804294179085754	0.812940128800256	0.811127251911803	0.79993026130269	0.78090560309684	0.755925281268408
31	0.204112283382554	0.18193453284211	0.157382777039395	0.132733819321176	0.110545936490516	0.0934490685021732	0.0839040883001641	0.0839544339416221	0.0949963292114165	0.117593696798411	0.151360532737237	0.194927264547108	0.245999169880227	0.301505302438563	0.357826724502295	0.411084331389543	0.457460150564596	0.493522392460644	0.516524046502833	0.524647406981218	0.517172197102072	0.49455229229571	0.458394614492801	0.411342696671426	0.356875841904844	0.299041962374294	0.242147479468713	0.19043069646222	0.147745647847333	0.117281644963914	0.101339855678902	0.101182739387147	0.116965598644118	0.147752555460083	0.191612548111874	0.245785022791471	0.306900275620914	0.371236131712026	0.434990912182573	0.494552382953229	0.546743452511507	0.589027596450634	0.619660137513764	0.637775423536322	0.643404463888278	0.637422547208068	0.621431571109348	0.597586996252585	0.568384125815666
32	0.141016931642412	0.113105189217798	0.0839486923160664	0.0558668131972124	0.0313756685461493	0.0129892465467013	0.00299651329884267	0.0032348703796155	0.0148829122518276	0.0382955395615059	0.0729019023327118	0.11718149672958	0.168726484423139	0.224389703573532	0.280508856785349	0.333189036080912	0.378619064862449	0.413392905704142	0.434806118316028	0.441099222119626	0.431624623845229	0.406920977424548	0.368687651944871	0.319661432375365	0.263406662382113	0.204037828924966	0.145899333352685	0.0932303980319887	0.0498435235119549	0.0188427423787751	0.00240348382098493	0.00162974360978188	0.016497145114246	0.0458831062815943	0.0876783693523876	0.138968156989319	0.196266579125338	0.255784840290044	0.313712334238256	0.366489777507593	0.411054955952415	0.445044226238846	0.466936408005266	0.476129912407603	0.47294867938311	0.458577533698915	0.43493268432716	0.404477999181102	0.370002047171328
33	0.151263322934502	0.128632839502818	0.105763062438004	0.0846240262154569	0.0672845122365782	0.0557491966568697	0.0517820296539243	0.0567317168206359	0.0713767287499217	0.0958070080148061	0.12935732781434	0.170603174151828	0.217424407319058	0.267135358588572	0.316673141462609	0.362829583973849	0.402507075212679	0.432975398524888	0.452105721322626	0.458559486631117	0.451913873367492	0.43271135346042	0.402428040677985	0.363363218305085	0.31845982152917	0.271071959454632	0.224700160114449	0.182717493989219	0.148109916249729	0.123252163123861	0.10973667129274	0.108267762204484	0.118627345891542	0.139712270637196	0.169637740428944	0.205896394457827	0.24555899876409	0.285500391297895	0.322633359228526	0.354133412936958	0.377638786820968	0.391412244501987	0.394454197117776	0.386560076967289	0.368318682263959	0.341052167043583	0.306702327716099	0.267671640826756	0.22663090484947
34	0.266330685838682	0.260077348313274	0.254052247153091	0.249588802888616	0.248050719117584	0.25072173710026	0.25869011008283	0.272738202987031	0.293248214804183	0.320134475447207	0.35281103696857	0.390200453082874	0.43078595454769	0.472705037588624	0.513878230429489	0.552162966116517	0.585519521300465	0.612174251130935	0.630765098108348	0.640455649093963	0.641006751321765	0.632798597342381	0.616800835857329	0.594493160140934	0.567743444235708	0.538654356053381	0.509392091107729	0.482012197820248	0.458297327095892	0.439620222551804	0.426842605097038	0.420257133870395	0.419575738392097	0.423963711537187	0.432115383450536	0.44236423742249	0.452818155495133	0.461509167543032	0.466546606326666	0.466262859492815	0.459341836285667	0.44492169921373	0.422665225936611	0.392793261291924	0.356079010978973	0.31380334520908	0.267673747155582	0.219711963019409	0.172117664547567
35	0.502497349553957	0.522558335209129	0.542919101627849	0.564201545500854	0.587030292131329	0.611973800109743	0.639484312271217	0.669842134952181	0.703109817822127	0.739101318278866	0.777370170078482	0.817219106568061	0.857731651057728	0.897824070365475	0.936314015697897	0.972000378851534	1.00374758180048	1.0305668571099	1.05168715874171	1.06660917780495	1.07513744908724	1.0773875664619	1.07376786269558	1.06493730179272	1.05174352632909	1.03514677216429	1.01613653653757	0.995648363996525	0.974487880847045	0.953268325170429	0.932366414847478	0.91189964519141	0.891726205989872	0.871466845017678	0.850546343806933	0.828250930538985	0.803797002185668	0.77640598136223	0.745379969272206	0.710173023369357	0.670453323411919	0.626152130791588	0.577496243648997	0.525021570740713	0.469566470854663	0.412244619270962	0.354398352412737	0.297534676427217	0.243247352815318
36	0.867197479766422	0.92311209107052	0.979541768053901	1.03647353521717	1.09388579094074	1.15172633087326	1.20989028355644	1.26820017387603	1.32639030521078	1.38409739697939	1.44085894114428	1.49612008559309	1.54924907408839	1.59956044926115	1.64634444385998	1.68890033236586	1.7265710651494	1.75877631487726	1.78504115623247	1.80501796978403	1.81849977195791	1.82542396101496	1.8258663495405	1.8200262336468	1.80820403642198	1.79077367976638	1.76815222842046	1.74076948447627	1.70904009165557	1.6733403655581	1.63399155036111	1.59125057918463	1.54530875377183	1.49629812345351	1.44430478520533	1.38938788032311	1.33160274449458	1.27102647561098	1.2077841038587	1.14207356130676	1.07418773296093	1.00453201264087	0.933635977666768	0.862158037339966	0.79088220892272	0.720706540380814	0.652623136726397	0.587690251970977	0.526997463146064
37	1.35828036582316	1.4586066873291	1.56007110548519	1.66212396411622	1.76418673638965	1.86565172954215	1.96588220521999	2.06421350051803	2.15995571639809	2.25239845342332	2.34081792411497	2.42448656874829	2.50268506567086	2.5747163815906	2.63992127727951	2.69769449458943	2.74750072275406	2.78888939063411	2.8215073637934	2.8451087391138	2.85956111444423	2.86484794856212	2.86106689440107	2.84842426064386	2.82722600867292	2.79786590229513	2.7608115811107	2.71658941641588	2.66576902998746	2.60894831647818	2.5467397199887	2.47975838814757	2.40861267687275	2.33389731868457	2.25618940692132	2.17604719386222	2.09401155559446	2.01060984101988	1.92636169622464	1.84178633870241	1.75741065087082	1.67377737416736	1.59145262205025	1.51103190305464	1.43314386494718	1.3584510477667	1.28764707302428	1.22144989838659	1.16059102404989
38	1.95117074228832	2.10011128290008	2.25088592291571	2.40247493001108	2.55380077992113	2.70374051066776	2.85113944235014	2.9948261680822	3.13362868602702	3.26639149525185	3.39199342089497	3.50936587017553	3.61751115485932	3.71552045377215	3.80259093721767	3.87804153998479	3.94132685652715	3.9920486449925	4.02996446836196	4.05499307118774	4.06721618725784	4.06687659288645	4.0543723566401	4.03024738215113	3.99517848856373	3.94995941533316	3.89548226719979	3.83271702466054	3.76268982973885	3.68646081214612	3.60510224416116	3.51967780212058	3.43122366790583	3.34073212599237	3.24913820242204	3.15730975463782	3.06604125998448	2.97605137177888	2.88798412263166	2.80241346403362	2.71985064916961	2.64075380331124	2.56553889388348	2.49459122058816	2.42827650331689	2.36695065790528	2.31096741952914	2.26068309914351	2.21645793393766
39	2.58714634011193	2.78056689996751	2.97592685338265	3.17179733134077	3.36666971414507	3.55897659565917	3.74711510836273	3.92947221322652	4.10445148407503	4.27050084828444	4.42614068686776	4.56999164988881	4.7008015104369	4.81747036472119	4.91907348960102	5.00488119402541	5.07437504876003	5.12725994998732	5.16347156647278	5.18317883552934	5.18678130738713	5.17490128707257	5.14837088275393	5.10821423405431	5.05562535670074	4.99194219427187	4.91861760680037	4.83718814286193	4.74924153038382	4.65638387647954	4.56020758414057	4.46226097108839	4.36402051275614	4.26686652838629	4.17206298974155	4.08074196103305	3.99389298330539	3.91235750519848	3.83682824447816	3.76785315151175	3.70584344771635	3.65108503932185	3.60375246897973	3.56392447264571	3.53160016247798	3.50671486137462	3.48915467152803	3.47876896533988	3.47538013667266
40	3.17741750151059	3.40123977473111	3.62594726987217	3.84978150885569	4.07089976614261	4.28740215138277	4.49736159091463	4.69885615943893	4.89000311361025	5.06899389268285	5.23412928140995	5.38385388053508	5.51678900339854	5.63176311580003	5.72783896197323	5.80433657316051	5.8608514366932	5.89726721152776	5.91376250863443	5.91081140819413	5.88917755592223	5.84990186278173	5.79428401987886	5.72385822689011	5.64036371105937	5.54571077769009	5.44194327545283	5.33119847461582	5.21566543824334	5.09754301141901	4.97899855897813	4.86212854702808	4.74892198838764	4.64122765946106	4.54072585019269	4.44890523544456	4.36704526259623	4.29620424465193	4.23721313960743	4.19067479449376	4.15696824538689	4.13625750109611	4.12850410545163	4.13348267683309	4.15079856771825	4.17990677344304	4.22013124774188	4.27068385051985	4.33068225620646
41	3.62644133045124	3.85896617599857	4.08999766748545	4.31754656702179	4.53955177957959	4.75391106301672	4.95851466566398	5.15128128980285	5.33019567727581	5.49334702574225	5.63896737451789	5.76546905092002	5.87148024443498	5.95587777898607	6.01781618444162	6.05675222767389	6.07246415037386	6.06506497382881	6.03500936734142	5.98309373329773	5.91044933358287	5.8185284638595	5.70908386835398	5.58414177206607	5.44596908342953	5.29703548222509	5.13997124918741	4.97752181008942	4.8125000538316	4.64773753798225	4.48603571430871	4.33011829045435	4.18258579279192	4.04587331174353	3.92221229793411	3.81359714003845	3.72175709866265	3.64813400136519	3.59386592870257	3.55977694684232	3.54637277549449	3.55384212684585	3.5820633172288	3.63061564278238	3.69879492650681	3.78563258867232	3.88991756590975	4.01022040549252	4.14491888803156
42	3.869247387282	4.08766544639901	4.30137069525607	4.50827098261535	4.70622588788764	4.89307849334249	5.06668977012011	5.22497499907283	5.36594155726697	5.48772732351422	5.58863889475055	5.66718876227631	5.72213057518556	5.75249161953983	5.7576016671016	5.73711739710634	5.69104166818909	5.61973701394158	5.52393285259695	5.40472603619412	5.2635745137387	5.10228404224784	4.92298804457881	4.72812087873778	4.52038494496079	4.30271220932394	4.07822086128466	3.85016794310986	3.62189888791706	3.39679497707808	3.17821977488054	2.96946561740371	2.77370122329319	2.59392145723061	2.43290021403316	2.29314730497464	2.1768701213254	2.08594072708611	2.02186889769592	1.98578147863058	1.9784082918393	2.00007467334307	2.05070058618459	2.12980612298436	2.23652309474985	2.36961229977165	2.52748598015979	2.70823490482195	2.90965946672618
43	3.90969769042543	4.09931006845395	4.28133418886456	4.45374822782858	4.6145102579806	4.76158842209983	4.89299318632655	5.00681116167512	5.10123991059911	5.17462309340538	5.22548525977641	5.2525655556823	5.25484959736192	5.23159876324375	5.18237617261157	5.10706865692729	5.00590408587274	4.87946348465497	4.72868747064684	4.55487664416149	4.35968568771993	4.14511105774978	3.91347228905202	3.66738707211595	3.40974040279649	3.14364823927941	2.87241622899426	2.59949418471215	2.32842709129902	2.0628035096873	1.80620231026958	1.56213871235067	1.33401062837294	1.12504631084834	0.938254276433269	0.77637643614602	0.641845294729752	0.536745997524158	0.462783902316408	0.421258239265979	0.413042297194455	0.438570442536945	0.497832141380373	0.590373018554228	0.715302853859274	0.871310287180049	1.05668388410847	1.26933910414913	1.50685061654027
44	3.83401318308637	3.99557958681942	4.14843262612152	4.29081348949595	4.42096758727345	4.53717038958523	4.63775468436417	4.72113883786733	4.78585558897206	4.83058086476641	4.85416207035458	4.85564528179758	4.83430075897008	4.7896461958414	4.72146713998555	4.62983404135842	4.51511543255013	4.37798679844452	4.21943476172472	4.04075629079973	3.84355272697496	3.62971852619967	3.40142471535696	3.1610971714407	2.91138994153814	2.65515392965062	2.39540138035144	2.13526668645671	1.87796413575515	1.62674328808134	1.38484273656959	1.15544305406048	0.941619756001538	0.746297123855437	0.572203727525312	0.421830461607903	0.297391868840339	0.200791465814133	0.133591712215452	0.096989177226054	0.0917953573344776	0.118423490991241	0.176881599838174	0.266771866336607	0.38729633626825	0.537268814538791	0.715132706654899	0.918984448704893	1.14660206798149
45	3.77381471467114	3.92306506293727	4.06494112659033	4.19808081834747	4.32113805571377	4.43280215797634	4.53181803932923	4.6170068914986	4.68728701801991	4.74169445640571	4.77940300481278	4.79974325734853	4.80222024759649	4.78652930387693	4.75256973259364	4.70045596794625	4.63052585728006	4.54334579113868	4.43971243517412	4.32065087671525	4.18740906102833	4.04144845994524	3.88443098721776	3.71820224915613	3.54477129418159	3.36628709913769	3.18501210180133	3.00329315625793	2.8235303489603	2.64814416678893	2.47954155283312	2.32008141967512	2.17204021266858	2.03757812631034	1.91870657484913	1.81725750359992	1.73485510019691	1.67289042569118	1.6324994347564	1.61454479336785	1.61960183248602	1.64794889905302	1.69956228272916	1.77411581013005	1.87098510983576	1.98925646313387	2.12774006931821	2.2849874723176	2.45931281928429
46	3.82715283613974	3.9849734585438	4.13867210902469	4.28729536497219	4.4299021030268	4.56557595760025	4.69343814919591	4.8126604883014	4.92247834481028	5.02220336045971	5.11123567314511	5.18907541762895	5.25533326745726	5.30973978810111	5.35215338161379	5.38256661848532	5.40111077280733	5.40805840213304	5.40382384319499	5.3889615284717	5.36416206589327	5.33024606405771	5.28815572740475	5.23894428899606	5.18376339194671	5.12384857317396	5.06050304398719	4.99508000016018	4.92896372856087	4.86354980728158	4.80022472071844	4.74034522950407	4.68521784704416	4.63607877923603	4.59407468150484	4.5602445775035	4.53550326678239	4.52062652472062	4.51623836746831	4.52280061819047	4.54060496928719	4.56976768938273	4.61022707472785	4.66174369332865	4.72390341774128	4.79612319022047	4.87765941294497	4.96761880749235	5.06497154266618
47	3.99147687018791	4.1709498450411	4.35001821690069	4.52804274032249	4.70438286094349	4.87840346772936	5.04948182574745	5.21701458758099	5.38042477471165	5.53916861517697	5.69274212076568	5.84068728612674	5.98259779357346	6.11812411115501	6.24697787778413	6.36893547783967	6.48384071863382	6.59160653731844	6.69221567901532	6.78572030494887	6.87224050783987	6.95196173144335	7.02513111149692	7.09205277607083	7.15308216393666	7.20861943964195	7.25910210303684	7.3049969085955	7.34679122558303	7.3849839835392	7.42007635833212	7.45256236187511	7.48291950326167	7.51159969038654	7.53902053899228	7.56555725049689	7.59153521098593	7.61722345154132	7.64282909485635	7.66849289515381	7.69428595815163	7.72020770563557	7.74618512557906	7.77207332421016	7.79765737150266	7.82265540681258	7.84672294733656	7.86945831926649	7.89040911045
48	4.16313936767413	4.36234916807954	4.56395103676215	4.76749254999449	4.97250587802231	5.17851089263077	5.38501841994309	5.5915335964295	5.79755928324598	6.00259949189693	6.20616277289681	6.40776551865732	6.60693513229244	6.80321301544121	6.99615733056421	7.18534549645993	7.37037637993527	7.55087215159333	7.72647977948977	7.89687214086005	8.06174873911109	8.22083602067045	8.37388729394239	8.52068226037511	8.66102617532692	8.79474866386415	8.92170222365607	9.04176045359039	9.15481605245929	9.26077863691816	9.35957243177266	9.45113388839884	9.53540928866669	9.61235239206391	9.68192218277907	9.74408077130648	9.7987915017103	9.8460173110994	9.88571938220772	9.91785612336668	9.94238250274023	9.95924975563278	9.96840547515618	9.9697940877477	9.9633577061672	9.94903734387172	9.92677446627068	9.89651284649876	9.85820068618641
49	4.20382221984125	4.40824036767691	4.61631351460935	4.8276814892543	5.04196067424132	5.25874530926605	5.47760895089417	5.69810607719188	5.91977382367027	6.14213383564598	6.36469422096627	6.58695158614554	6.80839313832939	7.02849883515533	7.24674356452111	7.46259933650385	7.67553747018841	7.88503075895023	8.09055559877602	8.2915940654721	8.48763592807234	8.67818058738322	8.86273893035021	9.0408350927582	9.21200812464266	9.37581355464239	9.53182485132519	9.67963478121864	9.81885666483912	9.94912553339526	10.0700991900135	10.1814591802659	10.2829116774522	10.3741882884894	10.4550467863745	10.5252717750314	10.5846752919165	10.6330973530786	10.6704064444522	10.6964999620611	10.7113046025362	10.7147767039726	10.7069025356917	10.6876985340033	10.6572114796135	10.6155186109597	10.5627276665137	10.4989768480368	10.424434695918
50	4.02197553899029	4.2129612427547	4.40753614313745	4.60539054480492	4.80619049184846	5.0095783938849	5.21517380711022	5.42257436951447	5.6313568882675	5.84107857609001	6.05127843224622	6.26147876264387	6.47118683241722	6.67989664330883	6.88709082716694	7.09224264594474	7.29481808773568	7.49427804760853	7.69008058132533	7.88168321943678	8.06854532875543	8.25013050780987	8.42590900258179	8.59536012862188	8.7579746855282	8.91325734974892	9.06072903173673	9.19992918363154	9.33041804387607	9.45177880547177	9.56361969495669	9.66557594962607	9.75731168101896	9.83852161325536	9.9089326854246	9.96830550789604	10.0164356631439	10.0531548424476	10.0783318106494	10.0918731920131	10.0937240711455	10.0838684038953	10.0623292341526	10.0291687135184	9.98448792190863	9.92842648828634	9.86116201189442	9.7829092855638	9.69391932391325
51	3.61495704970119	3.77802278444425	3.94389657511392	4.11231410333501	4.28299076434841	4.45562210011839	4.62988436227719	4.80543520646291	4.98191451866669	5.15894537322437	5.3361351210751	5.51307660587154	5.68934950447385	5.86452178730084	6.03815129295663	6.20978741050916	6.37897286177892	6.54524557501131	6.70814064036421	6.86719233675435	7.02193621877966	7.1719112516804	7.31666198162791	7.45574072804308	7.58870978415645	7.71514361163271	7.83463101480149	7.94677727986822	8.05120626442638	8.14756242266057	8.23551275181797	8.31474864583667	8.38498764245126	8.44597505064852	8.49748544601508	8.53932402230276	8.57132778842829	8.59336660111933	8.6053440245083	8.60719800915335	8.59890138422182	8.58046215789624	8.55192362244485	8.51336426182785	8.4648974611723	8.40667101893333	8.33886646405094	8.26169818189863	8.17541235428851
52	3.05447646335013	3.18330003200752	3.31400877732457	3.44639057505653	3.58021860955051	3.71525173650923	3.85123493984052	3.98789988374287	4.12496556050924	4.26213903382979	4.39911627664403	4.5355831018404	4.67121618333257	4.80568416426329	4.93864884830591	5.06976646925758	5.19868903335469	5.32506572799788	5.44854438985855	5.56877302465997	5.68540137028956	5.79808249431519	5.90647441645121	6.01024174605929	6.10905732437919	6.20260386087246	6.29057555283188	6.37267967726679	6.44863814402187	6.51818899912791	6.58108786751936	6.63710932448566	6.68604818555191	6.72772070490817	6.76196567302256	6.78864540468058	6.80764660938441	6.8188811368193	6.82228659094135	6.81782680715633	6.80549218803434	6.78529989403201	6.75729388676274	6.72154482345758	6.67814980238319	6.62723196011961	6.56893992273756	6.50344711404234	6.43095092515786
53	2.44096377292198	2.53675832200858	2.63369361040775	2.73161228185871	2.83034736400091	2.92972255811832	3.02955258974288	3.12964362058188	3.2297937218102	3.32979340832591	3.4294262331086	3.52846944034905	3.62669467553934	3.72386875022878	3.81975445866716	3.91411144307791	4.00669710383321	4.09726755034719	4.1855785880656	4.27138673651604	4.35445027299655	4.43453029612674	4.51139180316846	4.58480477474743	4.65454526037605	4.72039645799469	4.78214978061736	4.83960590309018	4.89257578194936	4.94088164140201	4.98435791854798	5.02285216111519	5.05622587119457	5.08435528873243	5.10713210886721	5.12446412758154	5.13627581057724	5.14250878076669	5.14312222030604	5.13809318366849	5.12741681886561	5.11110649456613	5.08919383152843	5.06172863745022	5.02877874503944	4.99042975381883	4.94678467688538	4.89796349454918	4.84410261746672
[truncated: 70 more columns]
