# Supplementary material for: Reconstructing spruce budworm outbreak severity: a comparison of paleoecological and tree-ring signals
Source: PLoS One. 2025 Aug 12;20(8):e0329406. doi: 10.1371/journal.pone.0329406 (PMC12342301; doi:10.1371/journal.pone.0329406)
Supplement: S9 Dataset — (ZIP) [file pone.0329406.s009.zip › Buire wavelet data/GSI/GSI_wavelet_wave.txt]

V1	V2	V3	V4	V5	V6	V7	V8	V9	V10	V11	V12	V13	V14	V15	V16	V17	V18	V19	V20	V21	V22	V23	V24	V25	V26	V27	V28	V29	V30	V31	V32	V33	V34	V35	V36	V37	V38	V39	V40	V41	V42	V43	V44	V45	V46	V47	V48	V49	V50
1	0.0195385005432143-0.0060922047084558i	-0.013094975569916+0.0123908314054308i	0.0058364207098534-0.0131346422997353i	-0.0012645108139754+0.0105877090691215i	-0.00049687179830078-0.0077189945947876i	0.00085853956475669+0.00573950043867877i	-0.00082761742497777-0.00453515821725676i	0.0007357817318173+0.00375490455193555i	-0.00062312888662204-0.00320649527841839i	0.00049764602650575+0.00283516050275646i	-0.00040449544515724-0.00261004362585732i	0.00038763590883746+0.00247263485631341i	-0.00045705598869316-0.00233867958552005i	0.0005489199576794+0.00213015547925164i	-0.00055566431468324-0.00186615273450793i	0.00044795368806537+0.00164701152170616i	-0.00028424334993368-0.00155025498496277i	0.00017415556782842+0.00158597075994682i	-0.00019282864327306-0.00164814633641789i	0.00026966662730358+0.00163248806932146i	-0.00031001518188305-0.00156910572628617i	0.00032021976233254+0.00152919055431741i	-0.00035693006214789-0.00151540474143518i	0.00043489427792199+0.00147583327431252i	-0.00051095978964642-0.00136805486431311i	0.00050609747648016+0.00121127329237711i	-0.0004014400730926-0.00110775236629734i	0.00028848380687346+0.001116062529857i	-0.00025002678375536-0.00119134044489692i	0.00030436699730691+0.00125440840455835i	-0.0004043638566235-0.00123496470512821i	0.00046002355272339+0.00113081934728749i	-0.00041932834264079-0.0010111997922822i	2.95772259166039e-04+9.61663058599536e-04i	-0.00017832892641114-0.00103989228426842i	0.00018075601371245+0.00119046963166019i	-0.00031117150265279-0.00128773774928201i	0.00048609311352052+0.00125399392243744i	-0.0005840658434265-0.00109471585314897i	5.34056836565394e-04+9.28442538456679e-04i	-4.09904559503161e-04-8.67032106713497e-04i	3.17759237496356e-04+8.95921727983381e-04i	-2.87512513483402e-04-9.44671381053181e-04i	2.85680737537017e-04+9.64973356256971e-04i	-2.60660907933147e-04-9.70500430988284e-04i	0.00021999423505774+0.00101977424297883i	-0.00024012228813282-0.00111458420637399i	0.00034706065338089+0.00116156905756245i	-0.00045380539086384-0.00109990333727539i
2	0.0230777711104849-0.0081742017684843i	-0.0139017829314213+0.0160648313803896i	0.0041707591578852-0.015858767797576i	0.0010915903592324+0.0114402039235922i	-0.00229096525155661-0.00734387150788748i	0.0019147380097549+0.00499947711161512i	-0.00142614529569633-0.00383060949468025i	0.00110853071317242+0.0031474265275499i	-0.0008653740378985-0.00266822828962501i	0.00063856408697555+0.00235762086277871i	-0.00047112122692937-0.00220720107608743i	0.00042365798646612+0.00215408699335645i	-0.00051485197165397-0.00208354556228939i	0.00064956002961389+0.00187943044023765i	-0.00066200465713585-0.00157178579429831i	0.00050417318623399+0.00131469313216432i	-0.00026232284213258-0.00122991373174463i	0.00010474531715049+0.00133467261602277i	-0.00014469670091304-0.00146347653565526i	0.00026360012815651+0.0014557210757424i	-0.00030700736769144-0.00137142708891794i	0.00029355577289889+0.00133517499708525i	-0.00032374064894942-0.00135179302135354i	0.00042850771262708+0.00133530081758642i	-0.00054258155015701-0.00121061878135796i	0.00053814082813553+0.00100240349511878i	-3.81502563881547e-04-8.69471375420781e-04i	2.12829314017728e-04+9.03748936644707e-04i	-0.00015834723468777-0.00103558472866105i	0.00024336250603668+0.00114549003831427i	-0.00039705986458032-0.00112935195415497i	4.85595391587242e-04+9.83246093547106e-04i	-4.29608217342081e-04-8.08249277534256e-04i	2.44363752062211e-04+7.33507006398544e-04i	-6.2151513593084e-05-8.50774056005405e-04i	5.643089664431e-05+1.07989146680684e-03i	-0.00024219497142704-0.0012325314946342i	0.00049542329928563+0.00119089272222219i	-6.32942322569716e-04-9.63092686377314e-04i	5.48989540533125e-04+7.30965814823121e-04i	-3.63161502606131e-04-6.63592269020822e-04i	2.4134516155444e-04+7.28078701945441e-04i	-2.21198962406767e-04-8.06609413773663e-04i	2.39253089477649e-04+8.24744439191111e-04i	-2.06457705053852e-04-8.11017581665695e-04i	1.33380548121327e-04+8.69860817427852e-04i	-0.00014967981836002-0.00101191806003164i	0.00030487443465938+0.00108852444230396i	-4.67085720303352e-04-9.9948477043047e-04i
3	0.025611183764484-0.0105165854175383i	-0.0130543766282981+0.0197469817247282i	0.0007521567580261-0.0176503153529688i	0.0044720720923051+0.0106751279705015i	-0.00424139193693035-0.00541178689919896i	0.00268057240616563+0.00316548440354287i	-0.00167543591820754-0.00244094769896023i	0.001211125359883+0.00207694182671201i	-0.00091113067582346-0.00176561723205897i	0.00062267706249758+0.00156595634524115i	-0.00039898681275454-0.00152898801079236i	0.00033373316474447+0.00160009248178585i	-0.0004695529508319-0.00162980240584653i	0.00067714236815852+0.00144732054390021i	-0.00071309912270182-0.00109437659181556i	5.04376639668813e-04+7.95754297069931e-04i	-1.72128587458231e-04-7.32294434627269e-04i	-3.5108858334176e-05+9.33986976384891e-04i	-5.081620386611e-05-1.14988071108013e-03i	0.00023630345527338+0.00113791133216176i	-0.00027669717937071-0.00101089567260956i	2.16333215092125e-04+9.78103283438716e-04i	-0.00022636782719445-0.0010452359594542i	0.0003640002915425+0.00107437997464515i	-5.34794644464792e-04-9.39234097248327e-04i	5.38733539420177e-04+6.67062193099795e-04i	-3.17465324442758e-04-4.97230561226623e-04i	7.9692748005696e-05+5.68321710477866e-04i	-8.461244922018e-06-7.74371754657472e-04i	1.34879953145661e-04+9.44983929920241e-04i	-3.59014390526963e-04-9.3499093704813e-04i	4.93247557428647e-04+7.37692973764741e-04i	-4.23889321556791e-04-4.91191172927904e-04i	1.63056508412885e-04+3.7844304266716e-04i	1.04220628053317e-04-5.4056640274269e-04i	-1.24104123062667e-04+8.67951988719669e-04i	-0.0001279779281845-0.00109109417326519i	0.00047758465601516+0.00104095597902362i	-6.61133294874405e-04-7.26575021308622e-04i	5.25488663363533e-04+4.16301116582999e-04i	-2.58704899378703e-04-3.56940396634341e-04i	1.10663605055979e-04+4.81098642816287e-04i	-1.22150682666832e-04-6.00024715090542e-04i	1.81238719980041e-04+6.04188852312956e-04i	-1.40473578006011e-04-5.46796100514295e-04i	1.2914919701108e-05+6.06712906361032e-04i	-1.1820467763999e-05-8.13479362601348e-04i	2.26817470678796e-04+9.36696959311078e-04i	-4.64020675425852e-04-8.17486415910123e-04i
4	0.0268739029502017-0.0130065478304638i	-0.0103700983383313+0.0230205879370267i	-0.0042056576990469-0.0178713983822505i	0.00817516996581497+0.00785307775901695i	-0.0054948240131917-0.00197639331777176i	0.0025257561305263+0.00066569904927997i	-0.00125465258143753-0.0008833927043886i	9.2073833645653e-04+9.86791068469207e-04i	-7.22891299711227e-04-8.47003037349218e-04i	4.44428891181441e-04+7.38658581587916e-04i	-1.93989112980381e-04-8.04450680357651e-04i	0.00012327717247554+0.00100556048469706i	-0.00032264710049107-0.00115318425491501i	6.3218121790881e-04+9.98975284995123e-04i	-7.11665801691606e-04-5.9269815913109e-04i	4.57555300676728e-04+2.42825715450615e-04i	-2.7946199249622e-05-2.01124262225501e-04i	-2.27398365120924e-04+5.21771095402693e-04i	6.1696436474538e-05-8.38191891769166e-04i	2.20663670817033e-04+7.93504986746947e-04i	-2.4516808928375e-04-5.87109909637407e-04i	1.04830537786949e-04+5.53620572859405e-04i	-7.5725394970012e-05-6.92991770677085e-04i	2.50990308792691e-04+7.94233149854522e-04i	-5.01459230213225e-04-6.58144470102214e-04i	5.27029368011646e-04+3.07555072546638e-04i	-2.31368799486486e-04-9.0943633603592e-05i	-8.3924809982478e-05+2.06869656356687e-04i	1.69369009887003e-04-4.96688271820864e-04i	5.0301947953e-06+7.34007438754459e-04i	-3.08771486463588e-04-7.32176129148736e-04i	4.98181178270875e-04+4.80856292505132e-04i	-4.23222238399251e-04-1.52816782842488e-04i	8.20009741262165e-05-1.28563647596256e-05i	2.85686539932346e-04-1.92432880139236e-04i	-3.26027635269451e-04+6.28557689369575e-04i	3.500807380945e-06-9.30712955580944e-04i	4.5295311921136e-04+8.72119569333858e-04i	-6.84810096372567e-04-4.55936716111666e-04i	4.75621673356039e-04+6.0190383975958e-05i	-1.09771487250001e-04-3.1986020994004e-05i	-5.2425889187284e-05+2.45080155784176e-04i	-2.1412264175229e-05-4.13328559816546e-04i	1.49810277749374e-04+3.84970801556024e-04i	-1.01530075020746e-04-2.48059755065619e-04i	-1.11543050961248e-04+2.93223655603189e-04i	1.52543478943399e-04-5.84668015588268e-04i	1.3025586292061e-04+7.76646020435112e-04i	-4.60588660473935e-04-6.30462343428633e-04i
5	0.0269668041546942-0.0155314928753691i	-0.0061113992508902+0.0255149539695481i	-0.0099599848671999-0.0161151495670709i	0.0110723798893892+0.0030565284359341i	-0.00510334752271293+0.00223605387561085i	0.00105571206659608-0.00153059015542171i	-1.97842111070128e-04+5.1777530608104e-05i	4.08699953607096e-04+3.94537718589941e-04i	-4.55916109546211e-04-2.57626208751925e-04i	2.24336841935286e-04+1.39175586166344e-04i	4.4787545971386e-05-2.47684476673289e-04i	-1.30245950925474e-04+5.47384589064166e-04i	-1.2868649789094e-04-8.09703051926622e-04i	5.51925682893464e-04+6.82673695387648e-04i	-6.86846806552205e-04-2.16389712026042e-04i	3.98252537706986e-04-1.94314949730331e-04i	1.29454970198845e-04+2.24839453780791e-04i	-4.32752838593559e-04+2.27026499065172e-04i	1.51073245066894e-04-6.50701054589328e-04i	2.58699882709197e-04+5.31292716153467e-04i	-2.45032576630993e-04-2.00171158622944e-04i	-1.3751299338084e-05+1.62537226589434e-04i	1.01379686603727e-04-3.93896172430846e-04i	1.12631506371284e-04+5.92046813553153e-04i	-4.64971171477362e-04-4.67338420825961e-04i	5.28295795738824e-04+2.488765773247e-05i	-1.5287392097645e-04+2.47157517454985e-04i	-2.37725602301257e-04-8.1787100726157e-05i	3.29030887138778e-04-2.85419862604015e-04i	-1.10409833093492e-04+5.79736857700195e-04i	-2.63739019141719e-04-5.86855864104492e-04i	5.06817556542177e-04+2.93237595940708e-04i	-4.41575392758998e-04+1.09688002351467e-04i	3.2611238616805e-05-3.40848145408551e-04i	4.3787907508763e-04+1.04728783515582e-04i	-5.02751024969266e-04+4.32901439537993e-04i	1.18720426141742e-04-8.0948918527494e-04i	4.39954856265368e-04+7.45831338839606e-04i	-7.1777146958309e-04-2.21609378737114e-04i	4.13288792008556e-04-2.59162125292485e-04i	6.3317850214441e-05+2.26127217166581e-04i	-2.18334949244688e-04+1.03001872218545e-04i	4.9490392967642e-05-3.23665504338879e-04i	1.77461378801983e-04+2.41908049325825e-04i	-1.23693339587831e-04+1.6322550815589e-05i	-2.11226460982294e-04-7.765060240946e-06i	3.20777092615679e-04-3.88138529083182e-04i	3.1943680893165e-05+6.71052749675779e-04i	-4.64216375801948e-04-5.07819738076219e-04i
6	0.0262459789549189-0.0180053323524172i	-0.0008477628601782+0.0269937804297677i	-0.0154785267411253-0.0123516702425369i	0.0120255641987824-0.0030109563601763i	-0.00255798024793811+0.00594419413713217i	-0.00144481986720105-0.00229361741951366i	9.04427480598181e-04-2.02976945435689e-04i	1.30084201562004e-04+4.6304943495023e-04i	-3.58602194051893e-04-4.4274877566854e-05i	1.07856452310128e-04-1.76700167500334e-04i	2.01520957271014e-04+8.0486596272916e-05i	-3.32620870776007e-04+2.7128521257775e-04i	4.643759373965e-05-6.35224355477779e-04i	4.76026593939445e-04+5.3672171177139e-04i	-6.63404889046544e-04-1.9847065503103e-05i	3.60450492397045e-04-4.48508240643371e-04i	2.55240633552656e-04+4.90060695507516e-04i	-6.14714817554029e-04+9.2431616852826e-05i	1.8891816950865e-04-6.28607694291499e-04i	3.71794440759037e-04+3.899100714489e-04i	-2.88516089916942e-04+1.04292312412603e-04i	-1.19415267734372e-04-1.38988741192779e-04i	2.73190887802623e-04-1.94948510951798e-04i	-2.616972473636e-05+5.02283493983976e-04i	-4.40256577920706e-04-4.03121091406075e-04i	5.54564982145978e-04-1.38361110103127e-04i	-9.8084303309315e-05+4.65546285226431e-04i	-3.4834007331308e-04-2.45932146832018e-04i	4.26710913826969e-04-1.7072858749306e-04i	-1.82150847330711e-04+4.89929909350399e-04i	-2.259897254116e-04-5.04764208125612e-04i	5.02719968525008e-04+2.01749334448965e-04i	-4.70146034428096e-04+2.42843558888525e-04i	2.9472538190656e-05-5.44275579452218e-04i	5.26496381066203e-04+3.00382325046375e-04i	-6.14149604273423e-04+3.07786725973991e-04i	1.96372713298247e-04-7.35920712590982e-04i	4.38394628716348e-04+6.79438437123899e-04i	-7.58852467294313e-04-5.7508867804758e-05i	3.4560716308219e-04-4.99436900744397e-04i	2.39932192829133e-04+3.75105910100444e-04i	-3.59511297718413e-04+8.147845246823e-05i	7.6921988681109e-05-3.46544572827484e-04i	2.66732969863464e-04+1.99873673077557e-04i	-2.14264471512691e-04+2.13508432022117e-04i	-2.73612233436299e-04-2.64407291293157e-04i	4.76295104560726e-04-2.50737080944902e-04i	-5.6863016739827e-05+6.34538506282567e-04i	-4.65050019638156e-04-4.66191057759458e-04i
7	0.0250964837380242-0.0203767847209962i	0.0048073974323308+0.0273777925681154i	-0.0198052706541563-0.0069259241507297i	0.0103672769737022-0.009194557643509i	0.00179412379337276+0.00777471483228883i	-0.00390636422327518-0.00097462444128034i	0.00114065890539428-0.00146369277402829i	4.5925461646019e-04+7.47876261875023e-04i	-4.79282980408468e-04+8.8175404234179e-05i	8.8592807061e-05-3.30849809742692e-04i	2.46049496958079e-04+2.40923173102996e-04i	-4.39914672593847e-04+1.13206520443366e-04i	1.71916849270784e-04-5.5990704190464e-04i	4.13309741908914e-04+4.9588973674137e-04i	-6.33716217124321e-04+3.6891477792559e-05i	3.5420877610233e-04-5.35668050524315e-04i	3.19382919887456e-04+6.26106115265813e-04i	-7.58748625784295e-04+6.7749601706603e-05i	1.7958958579328e-04-7.26529047806228e-04i	5.4206756922044e-04+3.34259605539158e-04i	-3.51029319321823e-04+3.35009406851831e-04i	-2.08886652339073e-04-3.37801766766946e-04i	4.07613793814696e-04-8.7499882175906e-05i	-1.45636868963786e-04+4.88297129288386e-04i	-4.25710832856739e-04-4.29997461079898e-04i	5.9484046974524e-04-2.06519615840744e-04i	-5.6886883922423e-05+5.71411113586584e-04i	-4.0423082051811e-04-2.85231760530811e-04i	4.35362241884783e-04-1.31451446911329e-04i	-1.96265220930082e-04+4.20121169199317e-04i	-1.83247340696777e-04-4.37912951693998e-04i	4.53103064691755e-04+1.77853203248728e-04i	-4.81144341392919e-04+2.47796412933402e-04i	6.5386719837737e-05-6.14450038821608e-04i	5.39409821654735e-04+3.91191910048115e-04i	-6.37957395305388e-04+2.33982171631807e-04i	2.35252954215867e-04-6.70397820341966e-04i	4.25521031467164e-04+6.49243855576319e-04i	-7.9248977489107e-04+3.7762134646823e-05i	2.74272289729146e-04-6.5672731952567e-04i	3.98304998582545e-04+4.20032961359689e-04i	-4.51133672907799e-04+1.43220954775647e-04i	7.1402565410198e-05-4.28063657992927e-04i	3.81069961641418e-04+2.31948300532252e-04i	-3.47728316770507e-04+3.43550618407803e-04i	-3.04223781685966e-04-4.70804471307423e-04i	6.04690749679318e-04-1.68422845779697e-04i	-1.21888351654768e-04+6.33403141822038e-04i	-4.4365581790652e-04-4.63000264229524e-04i
8	0.0237710865397266-0.0226220038413621i	0.0103890136854956+0.0267069804336505i	-0.0223169113761276-0.0004274497483015i	0.0061452765388-0.0142441861065176i	0.00677390754910361+0.00683995125692957i	-0.00492568439301118+0.00210423672474464i	-6.890252507337e-05-2.7152967889766e-03i	0.00121429150970705+0.00048625128571098i	-4.94078706431421e-04+4.11800196331142e-04i	6.021171236693e-06-3.69660202250032e-04i	2.10060502287152e-04+2.70047172971629e-04i	-4.51624291795732e-04+2.952588480431e-06i	2.48517066069356e-04-5.01022725889922e-04i	3.50962911558682e-04+4.70655407720845e-04i	-5.64513728311707e-04+2.2664948237155e-05i	3.68757915154498e-04-4.94057116468121e-04i	3.03610773866056e-04+6.93857738362579e-04i	-8.68803112271974e-04+6.6503443749398e-05i	1.51421549955042e-04-8.67951447140056e-04i	7.25494991950804e-04+3.02898754521438e-04i	-3.81527007164625e-04+5.14694697158888e-04i	-2.87868596091763e-04-4.26095949820105e-04i	4.67980055392883e-04-4.222075690043e-05i	-2.31352814106199e-04+4.80503068624267e-04i	-4.07428969122032e-04-4.83954994653259e-04i	6.25973813651155e-04-2.32448791490817e-04i	-9.7344823277e-07+5.99935339250533e-04i	-4.15307067031738e-04-2.20657062028236e-04i	3.4976389374606e-04-1.32594120650793e-04i	-1.53981757223111e-04+3.22832711330822e-04i	-1.249270442725e-04-3.35224990113961e-04i	3.35245940542788e-04+1.75482751351394e-04i	-4.51371958610137e-04+1.57765886635808e-04i	1.21497295726254e-04-5.7995471007494e-04i	4.88532449643139e-04+3.98235871463072e-04i	-5.70081575255318e-04+1.80077239674467e-04i	2.47494056452223e-04-5.61889005064397e-04i	3.68545433399455e-04+6.24868136000214e-04i	-8.02928889865585e-04+7.3860799160897e-05i	2.02182795879427e-04-7.42698436833712e-04i	5.14395495182246e-04+3.84047169795087e-04i	-4.6646842221492e-04+2.22095617052006e-04i	5.8628699742118e-05-4.80970946908997e-04i	4.58840889373208e-04+2.94349002277572e-04i	-4.81967848475404e-04+4.11238374999074e-04i	-3.1695571735971e-04-6.22606216316469e-04i	6.87904225076161e-04-1.36410335603252e-04i	-1.35683811117127e-04+6.2004018631822e-04i	-3.86900701557054e-04-4.30097874936099e-04i
9	0.0223725044730362-0.0247338251669341i	0.0156163093337236+0.0250848578790244i	-0.0227706398363919+0.0064765842591072i	0.0000360197514025-0.0171685198076666i	0.0108332326540192+0.0031084031943305i	-0.00353400400117678+0.00568045346002724i	-0.00238656068599177-0.00267891929975752i	0.00159504760119772-0.00069078197724766i	1.0237945357827e-05+7.45583019672612e-04i	-1.84054292361851e-04-1.44914004931681e-04i	6.3381971187009e-05+1.71738985473604e-04i	-3.75804902798899e-04-1.08709259786931e-04i	2.86281229947067e-04-4.21614861039664e-04i	2.86982030685741e-04+4.04789917968174e-04i	-4.23448714269598e-04-9.261605843296e-06i	3.87723124447444e-04-3.40771447497551e-04i	1.91011312224386e-04+7.35804980148408e-04i	-9.55929797442e-04+2.0890636547169e-05i	0.00013214533212583-0.00100213011249119i	8.86559733834207e-04+2.48935294792878e-04i	-3.28672016895558e-04+6.56041376118569e-04i	-3.59205879631717e-04-3.81601701879568e-04i	4.14017872630247e-04-3.3587984567151e-05i	-2.80145078654629e-04+4.16248843350544e-04i	-3.67584437963553e-04-5.24007284916747e-04i	6.36629720213697e-04-2.55668606711978e-04i	9.3944333215195e-05+5.8771362606793e-04i	-4.01281662885296e-04-7.4254902683206e-05i	1.86586343915117e-04-1.50040313765577e-04i	-7.2269977145475e-05+1.86517208011136e-04i	-5.5443955579837e-05-1.86525353053769e-04i	1.59256070680835e-04+1.65871366444778e-04i	-3.84362141824066e-04+1.480544018765e-05i	1.79347329894666e-04-4.90734868121858e-04i	4.08571275871063e-04+3.44295517419776e-04i	-4.19481107726997e-04+1.35465195755391e-04i	2.45107115166039e-04-3.80365878729539e-04i	2.430268523091e-04+5.95806894739934e-04i	-7.90778229213838e-04+5.4045888624569e-05i	1.32956196942098e-04-7.7419078594091e-04i	5.73507062019537e-04+2.81078133728712e-04i	-3.78527542810956e-04+2.66525443072323e-04i	6.4822295346919e-05-4.30074164437739e-04i	4.42402292649849e-04+3.61638463786492e-04i	-5.87721443795045e-04+4.1271455997325e-04i	-3.25823741353152e-04-7.14529957749353e-04i	7.12856597061152e-04-1.65102500976742e-04i	-6.4122618083894e-05+5.65548800467605e-04i	-2.93116530738169e-04-3.15211687810271e-04i
10	0.0209157963022431-0.0267153752025494i	0.0203366473607578+0.0226396280054751i	-0.0212211971795719+0.0131656332049707i	-0.0069314542981802-0.0174420472006759i	0.0126477817683256-0.0025981466613826i	0.00023447473543319+0.00810245293958286i	-0.00456884628858693-0.00066964368399772i	0.00075891021087011-0.00224930968448494i	9.69697853199247e-04+5.18096012081812e-04i	-2.04206860277029e-04+4.09768520895126e-04i	-2.5810037693619e-04+7.8366133577202e-05i	-2.7919538680893e-04-2.7618648557108e-04i	3.10240360537358e-04-3.50498861270422e-04i	2.52175691647181e-04+2.85839015448793e-04i	-1.95453636419955e-04-1.5960345292634e-05i	3.93180119029998e-04-7.4429935917103e-05i	-3.2875307269538e-05+7.71634541238595e-04i	-0.00103999296216605-0.00010159026375846i	0.00013402404606703-0.00112859695357059i	0.0010276073499153+0.00014771727262834i	-1.59879572731494e-04+7.73097150082918e-04i	-4.21533492110059e-04-1.80845811694976e-04i	2.14332561413383e-04-3.5826306320072e-05i	-3.14989724426701e-04+2.55814867050242e-04i	-2.88631481511324e-04-5.59933585791119e-04i	6.46770016106361e-04-2.86940975724261e-04i	2.31232703160781e-04+5.69371654417823e-04i	-3.78615412094785e-04+1.28414918407811e-04i	-1.9574563878362e-05-1.63742567956326e-04i	1.26440815774723e-05+3.56561271902933e-05i	7.0428229460865e-06-2.6999581830741e-05i	-3.4645842666417e-05+1.43692238671176e-04i	-3.11284904612757e-04-1.41603430732562e-04i	2.26404613468872e-04-4.10419402769557e-04i	3.54364106763663e-04+2.46478386692801e-04i	-2.01150272175835e-04+1.19949020746623e-04i	2.30550843263088e-04-1.21278302277139e-04i	4.2529212495615e-05+5.73596891253285e-04i	-7.82822396149264e-04-1.7266539240473e-05i	6.2830655678083e-05-7.86556397791718e-04i	5.91247447676497e-04+1.09713460618776e-04i	-1.68677245510791e-04+2.63688039054998e-04i	1.07198173069475e-04-2.37821071569979e-04i	3.04146339856289e-04+4.4083586436365e-04i	-6.75203465627369e-04+3.47927947860626e-04i	-3.45018335043571e-04-7.65997403856278e-04i	6.91657782687872e-04-2.71006474971466e-04i	1.14454420683825e-04+4.68509715228615e-04i	-1.60995100901264e-04-1.03239307030893e-04i
11	0.0193857656712597-0.0285758199944602i	0.0244645181309308+0.0195060492774766i	-0.0179148131111133+0.019126644400142i	-0.0136599913239081-0.0150361078296781i	0.011527904595024-0.008916071050647i	0.00531443057648498+0.00805749024495714i	-0.00512404599263204+0.00287719901257716i	-0.00139658392268285-0.00297792591403468i	0.0016313968883778-0.00060713070479341i	2.80756819073806e-04+9.26180740296654e-04i	-6.21869094462343e-04+2.38908291090132e-04i	-3.26196707100688e-04-4.81000780845213e-04i	3.3583809023118e-04-3.94985843564769e-04i	3.2396349156583e-04+1.23752794255206e-04i	1.19969953864869e-04+5.8672862652231e-05i	3.60704774872178e-04+3.10282267940789e-04i	-3.77295576045805e-04+8.14367231463976e-04i	-0.00115978756236138-0.00031025717016275i	0.00015678250937152-0.00129614860057774i	1.19678795933549e-03-1.218506857135e-05i	1.37971368352025e-04+8.99108436128368e-04i	-4.75444326438449e-04+1.86717617708251e-04i	-1.44938581570185e-04-1.3228951579689e-05i	-3.92223601462767e-04-1.8732919376685e-05i	-1.57627942535806e-04-6.51049597023018e-04i	7.09380740754366e-04-3.2049653031511e-04i	4.00001810995798e-04+5.81259250077412e-04i	-3.52563416519516e-04+3.60598202186065e-04i	-2.30176811660569e-04-1.43856536269766e-04i	4.96837527290497e-05-9.1921705604463e-05i	3.81133838667882e-05+9.00610234150107e-05i	-2.03575178605224e-04+1.11569801167112e-04i	-2.70839054496535e-04-2.87280474457875e-04i	2.60988251653284e-04-4.04282343702183e-04i	3.90666167323668e-04+1.17371470257327e-04i	7.4165585107602e-05+1.73458169544149e-04i	1.97338443631024e-04+2.12833107667972e-04i	-2.30309977570438e-04+5.8456534318098e-04i	-8.33445882970104e-04-1.29932492110017e-04i	-2.2207088884761e-05-8.47064041305933e-04i	6.23123993806459e-04-1.41780435668775e-04i	1.71428563152084e-04+2.38689989064734e-04i	1.94442777581257e-04+9.9158143290809e-05i	5.0611347585137e-05+5.69390637945e-04i	-8.0242766924021e-04+2.33611960896889e-04i	-3.93969119496594e-04-8.39778843013872e-04i	6.70461922555149e-04-4.68611056221374e-04i	4.04460128401793e-04+3.4470260312334e-04i	2.4793471404663e-05+1.92227641462569e-04i
12	0.0177616349048296-0.0303246310653525i	0.027945583301639+0.0158147538186437i	-0.013202366317915+0.0239723254925229i	-0.019193314334839-0.0103275981753666i	0.0075367551218417-0.0143740809021509i	0.010067091425191+0.0050894177964475i	-0.00315830222153103+0.00655982277978426i	-0.00393288583274237-0.00182544789206342i	0.00106704723111974-0.00214942624180242i	0.00111082999308123+0.00074800175931128i	-6.52307279273305e-04+6.65090381928907e-04i	-5.98873894868893e-04-5.54581818965145e-04i	3.07956935471214e-04-6.5532867833094e-04i	5.95988600619526e-04-9.610200795236e-05i	5.3475242484081e-04+2.84411155045757e-04i	2.60054139230899e-04+8.3130017123137e-04i	-8.60389962911183e-04+8.81403922398952e-04i	-0.0013746920303144-0.00061547564863142i	0.00020000127815875-0.00158771606905182i	0.00147502942992823-0.00023827123415206i	0.00057323893664949+0.00108687256937407i	-5.27181786104095e-04+7.27437093466518e-04i	-6.6883598189587e-04+7.7014728896873e-05i	-5.88752493949077e-04-4.1049150595945e-04i	2.3306995613306e-05-8.83126685302103e-04i	8.93384155690781e-04-3.64175514768207e-04i	6.07257721269906e-04+6.56581599995058e-04i	-3.14271039799665e-04+6.18380261201269e-04i	-4.24717335843506e-04-4.9165302420507e-05i	-1.2489388263249e-05-1.63238944306784e-04i	6.218158400727e-06+1.26633594408057e-04i	-3.35636730809728e-04+5.7578925652353e-05i	-2.83079173620739e-04-4.33910921216605e-04i	3.03874635976742e-04-5.21471912268354e-04i	5.76869039235788e-04-3.0544835189846e-05i	4.11481689954803e-04+3.3995353683176e-04i	1.37882265418752e-04+6.39126156881392e-04i	-5.89682401173916e-04+6.66273288046209e-04i	-0.00101888023138755-0.00028316635629605i	-0.0001377846168658-0.00104956567856775i	7.51303066287932e-04-4.93567547588242e-04i	6.5441536003271e-04+2.35396831982333e-04i	3.3524225049041e-04+5.78685969923852e-04i	-3.00727953318383e-04+8.06267918549937e-04i	-1.06043177267428e-03+9.755523457438e-05i	-0.0005032021274364-0.00102939156596172i	7.13955710432058e-04-7.83220511947124e-04i	8.17583580536826e-04+2.09476445291588e-04i	2.99534042702037e-04+5.60927323152031e-04i
13	0.0160192918571214-0.0319670898239797i	0.0307413187909107+0.011682234610062i	-0.0074759598088919+0.0274414554813251i	-0.0228399714028865-0.0039598027162472i	0.0013751133702217-0.0177755194141004i	0.0129190847398588-0.0002810475266415i	0.00112464911793983+0.00869420703620283i	-0.0053240882541599+0.00130096042177475i	-0.00098229874618696-0.00290957942833557i	0.00145890281900943-0.000401796999188i	-1.48848155264398e-04+8.60470315236002e-04i	-8.52439065088501e-04-3.9350668569389e-04i	0.00018864667297147-0.00105419364395407i	0.00108181750462629-0.00039251955885756i	0.0010792847866188+0.00070122049782023i	7.230216504704e-05+1.53516590431798e-03i	-0.00153079398667384+0.00099929931124485i	-0.0017562595183169-0.00105077927559665i	0.00027368949821661-0.00209964435927231i	0.00195390951377503-0.00054113777754365i	0.00116758499895427+0.00139541530251519i	-0.00058598692717192+0.00146342555305452i	-0.00137020357693952+0.00027685724367843i	-9.82300443674417e-04-9.14045505568853e-04i	0.00022435993024945-0.00134162358926595i	0.00126085027593231-0.0004701027371077i	9.13274607162174e-04+8.124286351858e-04i	-2.3442792829272e-04+9.4741445956007e-04i	-6.14068597386532e-04+1.74958146884626e-04i	-2.19681219091732e-04-1.49466583867458e-04i	-1.41527890020712e-04+7.505710630069e-05i	-4.69265513572477e-04-6.582958356417e-05i	-3.32816087485833e-04-6.47576569624645e-04i	4.14178651156097e-04-7.87821306185317e-04i	9.64272499202227e-04-1.7601437837065e-04i	8.3691255252787e-04+6.64417221293343e-04i	4.469874639864e-05+1.21467241216746e-03i	-0.00109240330781818+0.00086345636384317i	-0.00142756130509568-0.0005063936273068i	-0.00029095663551925-0.00149889806347158i	0.00106287411684759-0.00097900830558372i	0.00131986078866045+0.00029510692898779i	0.00054706831500038+0.00122785747140541i	-0.00075336158636845+0.00122212388381399i	-1.55017183213461e-03-3.701198026904e-05i	-0.00071902130924676-0.00143178123213988i	0.00088029971973712-0.00127345469789779i	1.40638636550389e-03+6.119431568552e-05i	0.00072044140299674+0.00102729253174013i
14	0.0141269324905069-0.0335046364152612i	0.0328240593333864+0.0072057134057354i	-0.0011303681045646+0.0293889480017254i	-0.024219401018493+0.0032899655493341i	-0.0058542446146157-0.0184286468459576i	0.0128810514609087-0.0067951400730603i	0.00650528891450297+0.00809356053297016i	-0.00433196574514594+0.00535912887415835i	-0.00369870745074772-0.00174092071633517i	0.00037633826235036-0.00190521457060338i	4.21828283307776e-04+1.30949487558263e-04i	-6.53333778077976e-04-3.47153480828219e-04i	0.00021855019011697-0.0013801599804174i	0.00172187356756788-0.00063588522609078i	0.00172615905706927+0.00131938978202033i	-0.00021306823991047+0.00246607331027795i	-0.00245937372532092+0.00119621421096308i	-0.00237515543546731-0.00167251714652362i	0.00039711793645068-0.00292389139114948i	0.0027169070367804-0.00093941985789117i	0.00196338623969081+0.00187489175411195i	-0.00065543911771109+0.00244018554476169i	-0.00227566843074415+0.0006287030130963i	-0.00164585771031143-0.00151712242865175i	0.00038261006758851-0.00210137416695779i	0.00185435915748541-0.00074611689677431i	0.00144253108894304+0.00103500768840746i	-4.460844099024e-05+1.44519639158761e-03i	-8.29739056902499e-04+6.18949008560478e-04i	-6.33855337314034e-04-4.216523862627e-06i	-5.04159448500187e-04-5.6557821483468e-05i	-6.9000028941881e-04-3.59015217993894e-04i	-0.0003682441448259-0.00105685294902449i	0.00070419548858856-0.00122070908554248i	0.00161990799259331-0.00027510546994638i	0.00139152362694214+0.00121647477192616i	-0.0001076367919743+0.00203945501621117i	-0.00184560421075666+0.00121598856894057i	-0.00215152914957016-0.00086555674885647i	-0.00047914297642937-0.00230254724587868i	0.00164054618694907-0.00165014770441842i	0.00224592339577319+0.00044863419150975i	0.00085844306109056+0.00211830966496411i	-0.00134600806452575+0.00189385685844749i	-0.00237139227290387-0.00015970697391071i	-0.00110412039800615-0.00213437988603492i	0.00120906018717437-0.00204003394917138i	0.00227590239533629-0.00012919010753595i	0.00137582504092476+0.00165590796682201i
15	0.0120423161273638-0.0349366487396327i	0.0341706331446948+0.0024644949300617i	0.0054548044719014+0.0297614936099242i	-0.023241865145122+0.0106132689633117i	-0.0129054552037676-0.0162084326095332i	0.00979526475394-0.0128865491629383i	0.0112844833772797+0.0045653345779453i	-0.00072660295342355+0.00869834449778741i	-0.00560061919811708+0.00161318429811253i	-0.00238614712523473-0.00250146768062185i	2.92955592539e-05-1.71414009972149e-03i	8.572408145788e-05-1.21508686121241e-03i	0.00096193857940494-0.00166057369972863i	0.00262500465038522-0.0004940875414362i	0.00234528450875557+0.00226679477300049i	-0.00068333503523637+0.00363307518167403i	-0.00371516199690153+0.00145394140710114i	-0.0032724425874558-0.00254223776738151i	0.00058878640568549-0.00412743796126736i	0.00382208864975938-0.001460048571772i	0.00301489435355517+0.00255186369087952i	-0.00072173570231169+0.00371379168181502i	-0.00341592407498023+0.00118458772021868i	-0.00265532059159668-0.00219869007077711i	0.00040821272257859-0.00323227381555717i	0.0026973934650513-0.0013437638541016i	0.00236715738849103+0.00126946031807334i	0.00038698203457893+0.00223890332339454i	-0.00109490472353313+0.00144507031429351i	-0.00137206402013751+0.00036986252656451i	-0.00125703666945841-0.0002746335722346i	-0.00111692384362791-0.00099158550209594i	-0.00030595676766297-0.00185657851973608i	0.00135414212145602-0.00185541014263143i	0.00266569339434694-0.00024412650315823i	0.00211750759773921+0.0021299124678232i	-0.00039239329829082+0.00324630623036052i	-0.00299823395583094+0.00174214145067263i	-0.00328042957380535-0.00145553590131171i	-0.00069406601431744-0.00357061781952486i	0.00256509227677084-0.00257433487614208i	0.00353817265060173+0.00072007424014782i	0.00130433199149401+0.00335174183573685i	-0.00214181094649739+0.00290092816953567i	-0.0036224987898926-0.00027080389565318i	-0.0017310301769403-0.00321915162985588i	0.00172567239937956-0.00321383998228066i	0.00356919890020256-0.00042029404979738i	0.00239965639297877+0.00253440565637447i
16	0.0097080986673691-0.0362589778245849i	0.0347478914527461-0.0024810112533421i	0.0119246303904122+0.0285581148528777i	-0.0200430755575512+0.0172404740130668i	-0.0186020497998407-0.0114902795376852i	0.0043164344433201-0.0171097979072209i	0.0139492317503647-0.0010129455428926i	0.00452161114286009+0.0099136723991043i	-0.0054833109576697+0.00622835047178019i	-0.00603428186292586-0.00119681112882369i	-0.00213365120831194-0.00401762969174277i	0.00080288386061302-0.00362984771407342i	0.00286257828700154-0.00240003336211404i	0.00423717122194124+0.00027240737524555i	0.00288312325626082+0.00389491307005336i	-0.00156112556444461+0.00510511909576207i	-0.0054042681869834+0.00167769038285127i	-0.00444037662790895-0.00373566739200071i	0.00086899113050143-0.00573394125755369i	0.0052837821780968-0.00212617363905519i	0.0043633832811252+0.00341602017811863i	-0.00074948913730875+0.00532226509623085i	-0.00480724167306203+0.00200323098710735i	-0.00408630335927436-0.00292957874116993i	0.00020278951150106-0.00480181037694036i	0.00380200983017225-0.00243125145863394i	0.0038805167476837+0.00142541098421898i	0.00126027436610209+0.00346297047736432i	-0.00140351917525438+0.00290458776279973i	-0.00262951919681877+0.00114340283855224i	-0.00267374887494859-0.00061813224749532i	-0.00189761652057763-0.00221687795399148i	-3.104894811708e-05-3.31568238507888e-03i	0.00262618062858351-0.00276101096621604i	4.30359518891e-03+5.34694374119e-05i	0.00304815684683086+0.00362687665951554i	-0.00094690602494154+0.00499113464547849i	-0.00472907744316178+0.00243027519911547i	-0.00489616251526649-0.00238925595501361i	-0.00092266761853567-0.00540965503132866i	0.00391000897277902-0.00381733441774919i	0.00529603533257426+0.00112780126511124i	0.00191563599846923+0.00502186121025857i	-0.00320245600201338+0.00430937900119855i	-0.00538883508283319-0.0003780882174348i	-0.00266460137980409-0.00476314276862606i	0.00245330994719527-0.00492987401545829i	0.00544570442360417-0.00088760123578167i	0.00397080869282139+0.00376147954817719i
17	0.007037021171711-0.037463951415947i	0.0344943510221511-0.0076042503361856i	0.017962236783302+0.0257806001252745i	-0.0148914257321496+0.0224793979117521i	-0.0219603589833371-0.0050046307690237i	-0.0022939257552683-0.0184200858197821i	0.013657624963651-0.0069661355485183i	0.00958426412532401+0.00853257647177042i	-0.0032461088845953+0.0104049462401085i	-0.00917934795528634+0.00186532064569009i	-0.00583737368979431-0.00573489942425886i	0.00072391998132723-0.00737147128905523i	0.00571863468861103-0.00419405261823765i	0.00701863119512764+0.00144516721191769i	0.00358789178677015+0.00652185043766181i	-0.00301218571978231+0.00712401174911961i	-0.0077039165794634+0.00182396956768157i	-0.00588891759516006-0.00533571813326929i	0.00124872711468515-0.00774143006446241i	0.00706574188956354-0.00294762417883041i	0.00600400946727509+0.00441692470804054i	-0.00069989095516381+0.00724660555912828i	-0.00643162862700032+0.00311264493213162i	-0.00597679232978191-0.00368610729389529i	-0.00029946412180721-0.00685985098207254i	0.00518536102816715-0.00414635773325729i	0.0061663046891378+0.00141690074808648i	0.00279896746613154+0.00525385067138745i	-0.00173467443315291+0.00530543297967626i	-0.00466449445749228+0.0025401003345306i	-0.00511078085558115-0.00115573316109796i	-0.00320600099903631-0.00436426475671977i	0.00060069144099038-0.00577309261530007i	0.00485742747661846-0.00403790071172441i	0.00680567446477461+0.00079779509799148i	0.00421331648649492+0.00599848055511703i	-0.00194873693279376+0.00744608228944366i	-0.00722568307916091+0.00325448955263178i	-0.00706805746289751-0.00377331041531883i	-0.001154902452408-0.00789669280536815i	0.00570991390256715-0.00541936500637894i	0.00756025043649184+0.00167054223024964i	0.00270083767550613+0.00715657562126173i	-0.00455507118434842+0.00612769152855965i	-0.00769797872195488-0.00050510824670762i	-0.00392071583364751-0.00682067100889273i	0.00343304236403137-0.00728057541735826i	0.00805752394647429-0.00157751930453611i	0.00626729328703281+0.00545777952204853i
18	0.0038854218903155-0.038556327972044i	0.033310830474443-0.0129496638276467i	0.0233203844043861+0.0213799592450869i	-0.0080728370662243+0.025738205356762i	-0.02222335747187+0.0023610490540274i	-0.0084782741794689-0.0162515209702446i	0.0103856535250231-0.0112790622782551i	0.0124014549739534+0.0052240639296969i	-0.0001235629935048+0.012454279505825i	-0.010734174991758+0.0052081126939584i	-0.00970082830120951-0.0063594219882521i	-0.0002676226535208-0.0113518540079319i	0.00875375700930953-0.00697727335964067i	0.0108392094881575+0.0024791410244095i	0.00484228649121078+0.00997586609542734i	-0.00482720259094467+0.0099187341996625i	-0.0106764885383419+0.0020911541624889i	-0.00772368183615108-0.00727282675004874i	0.0016268888400777-0.0101179391040375i	0.00904316267631946-0.00394960725358222i	0.00785312555409521+0.00544520695243062i	-0.00056281721634669+0.00935887354947531i	-0.00821549811669634+0.00443398524557459i	-0.00824730901083839-0.00448720624904088i	-0.00104686937646763-0.00940276043365896i	0.00690298274824548-0.00650480003145673i	0.00934532131435846+0.00125409154070493i	0.00513754012788018+0.00775864142917447i	-0.00211588589275164+0.00891842282113487i	-0.00774818096946829+0.00474664044837381i	-0.00892126730955908-0.00198277899263096i	-0.00520822074276196-0.00777784306836818i	0.00173678956953451-0.00958010773599528i	0.00839313838506784-0.00580426295767525i	0.0104617794401189+0.0021541128478161i	0.00566840158259609+0.00952422715365151i	-0.0035318605261563+0.0107833505987771i	-0.0106261620075751+0.0042275427505924i	-0.0098494646185568-0.00563630748526078i	-0.0014261676422346-0.0110224740603677i	0.00788656165036941-0.00737765524174332i	0.0102405398822353+0.0022868995825474i	0.00362045191094444+0.00963310908777618i	-0.00614935228728075+0.0082249532125999i	-0.0104301129575852-0.0007209871795614i	-0.00537846098523334-0.00938278099209409i	0.0047613344028414-0.0102210570345616i	0.0115024983164944-0.0024077007072395i	0.00935226837905251+0.00779238439998437i
19	0.0000285790499772-0.0396042759018278i	0.0310848293652976-0.0186925270016754i	0.0278912119807638+0.0152194823344596i	0.0002340063712704+0.0265719235616958i	-0.0188563324828937+0.0097942844488233i	-0.0127390491966221-0.010441656340906i	0.0047593958700923-0.012087613942627i	0.0112997858380594+0.0015102548255782i	0.0017515034499478+0.0114012184697325i	-0.0106231741023492+0.0066142238280362i	-0.0119085894558353-0.0065489583528454i	-0.0011590317496841-0.014385084670204i	0.0113546200015242-0.0097304966469688i	0.0148386520007846+0.0031408806258848i	0.0066491093348951+0.0135604867083045i	-0.0064526565725005+0.0133030554808592i	-0.0139588221280431+0.0028368483183609i	-0.0100131592347973-0.009103294078772i	0.0016737858397133-0.0126352249722154i	0.0108488054648609-0.0051745598360822i	0.00966192266591059+0.00624998995081718i	-0.0003798329724134+0.0113143349914194i	-0.00997775296261574+0.00567254452414392i	-0.0105746932265237-0.005442304297824i	-0.0017388303912535-0.012309750953153i	0.00909261581581124-0.00925090040889083i	0.0133834657738224+0.0011818637807797i	0.0081455362857618+0.0111441653932572i	-0.0027283834159636+0.0138320394709733i	-0.0120953763609212+0.007752861628216i	-0.0142929305167198-0.0032392692220157i	-0.0079722641729861-0.0126943765230846i	0.0034718454182072-0.0149653905249548i	0.0134405388201741-0.0081747166657741i	0.0154831055674757+0.0041539756897932i	0.0075467580607894+0.0143238522939045i	-0.0056348315784665+0.0151365803748903i	-0.0149002259247679+0.0054957042458431i	-0.013272339733132-0.0077826075219423i	-0.0019159513502728-0.0145910351064318i	0.0101140260103972-0.0096435467815282i	0.0130162607861136+0.002771501186177i	0.0045627824146327+0.012049435900147i	-0.0077894983853469+0.0102094098240072i	-0.0131746095539614-0.0011869816096218i	-0.0066366614052242-0.0123043750332529i	0.0066390899549881-0.0134069875105694i	0.0157321964871006-0.0030156620036815i	0.0129940365655311+0.0110071605018135i
20	-0.0048227158765239-0.0408349139672141i	0.0277831390592422-0.0251932336217027i	0.0318134633900191+0.0071039872254404i	0.0100408703749877+0.0247889984459978i	-0.011579529765035+0.0167755491692299i	-0.0139811977922801-0.0011143664046132i	-0.00227634372156777-0.00810166911188731i	0.00541785672996241-0.00081750429924925i	0.00017805762775854+0.00730866527698209i	-0.00989981239727306+0.00413527975716339i	-0.0112739206943986-0.0079653524555439i	-0.0002454388640902-0.0161486666250409i	0.0137979788904105-0.0111109057399054i	0.0181124437804579+0.0039435060927044i	0.0084533905397941+0.0166635594294585i	-0.0074528341602894+0.0166565662522174i	-0.0168026905723412+0.0042531955644013i	-0.0125446266114423-0.0100616381116981i	0.0009075981126151-0.014660296036899i	0.0117059466468452-0.0065497111562498i	0.0108295853333792+0.0063592520474737i	-0.0002884062465079+0.0123661219150392i	-0.0113268268569942+0.0061691008111564i	-0.0122179966716362-0.0067805829726913i	-0.0016835408226564-0.015239151174815i	0.0119970356080761-0.0116816183311635i	0.0179744733051475+0.0018162563118928i	0.0112450303558853+0.0155934902135728i	-0.0040140521507249+0.0198032182397732i	-0.017800963962656+0.0111815714769856i	-0.0210738590940703-0.005143906043429i	-0.0113544183337007-0.0191119588112033i	0.0057877844417162-0.021873130492704i	0.0198955634268146-0.0112334994064973i	0.0218878257908415+0.0065546906565982i	0.0101190556376873+0.0201787504918272i	-0.0078142131794848+0.0205453399713518i	-0.0196878725358099+0.0074563441191599i	-0.0173359613899739-0.0095906025157979i	-0.003091327955363-0.0180800150487881i	0.0116252571892972-0.0121312832725416i	0.0152092422185986+0.0026407028462537i	0.005337102864792+0.0135443149750861i	-0.009020432290765+0.0112851726803561i	-0.0150415374464343-0.0021872380012931i	-0.0068517950497387-0.015189857992466i	0.0094023567530355-0.0159952469429987i	0.0204272774626241-0.0026016273599424i	0.0164712031859784+0.0154277075631419i
21	-0.0109062191352425-0.0427376308254554i	0.0236171270081289-0.032971801043675i	0.035555972245489-0.003076456481538i	0.0215133456675336+0.0205966296990188i	-0.000474714771648+0.0231941941956691i	-0.0117589751286308+0.0113721484478129i	-0.00976362252056204+0.00110991000741696i	-0.00511341089694318-0.00028758443315258i	-0.00630103443470932+0.00120207225096799i	-0.0103093095214769-0.0030208044696999i	-0.008000550112883-0.0124628893447544i	0.003787822389308-0.0176290116613988i	0.0172706297225293-0.0106055178979018i	0.0207057347225483+0.0057625351535242i	0.0097813973052788+0.0194180963873739i	-0.0077900962419044+0.0196043414026i	-0.0186123502806506+0.0063794809289106i	-0.0149670496857093-0.009381078296296i	-0.0011588146706963-0.0152855837507681i	0.0104904532710361-0.0078109398983649i	0.0103181637924166+0.0051064364977743i	-0.0005755449637794+0.0112623672402104i	-0.0115864925050648+0.0047922763433146i	-0.0118880062430556-0.0088512886353273i	0.0002767290556938-0.0175346797844448i	0.0159457370673958-0.012544553383174i	0.0224684103957721+0.0041926204906723i	0.0133399494897523+0.0212943855078712i	-0.006713381556147+0.0262083512909685i	-0.0248307757920073+0.0142331329620763i	-0.0287258292072318-0.0080166168584985i	-0.0149607111960199-0.0267596198948071i	0.0085373601702531-0.0299144535278685i	0.0272818632560782-0.0150323296831963i	0.0294636365339486+0.0087723050951815i	0.013837753197216+0.026447104188968i	-0.0091297342005267+0.0269361788507438i	-0.0241967226921745+0.0108487817919026i	-0.0220105559293237-0.0098569902399384i	-0.0058378070058655-0.0205325044112253i	0.0110368833183224-0.0147443613341769i	0.0156824699068397+0.0009860482963814i	0.0057061177753771+0.0126255820789244i	-0.0089891386229108+0.0101555662404484i	-0.0145025928884736-0.0041026627448183i	-0.0046490707106103-0.0172723912662866i	0.0135047267828852-0.0165105333176182i	0.024908489992266+0.0001466271333595i	0.0184732947234187+0.0214645913105537i
22	-0.0181775857442437-0.0460685758183033i	0.0191990978029607-0.0425259558534144i	0.0398676984251647-0.0151147080103408i	0.0347793749116905+0.0146832556784337i	0.0138883549037798+0.0292824018610872i	-0.0063328675863151+0.0263874278015614i	-0.0168846919629676+0.0150408793846451i	-0.0192288687327697+0.0038985750129281i	-0.0179507062976822-0.0052633757206348i	-0.0136339112804015-0.0141300913839654i	-0.0037643412622217-0.0211877841809092i	0.0108996756354062-0.0208054938445363i	0.0231560464582309-0.0093349872290143i	0.0240589838788624+0.0088533396500182i	0.0112724057054001+0.0226936300728688i	-0.0074050629809901+0.0228594874983026i	-0.0194279763653019+0.0097636659411i	-0.0174661263005628-0.0063794024184994i	-0.005232770608879-0.0138245183170055i	0.00596000655083737-0.00884524123478235i	0.00695893968112196+0.0016227741174296i	-0.00153245321794156+0.00642285058511226i	-0.00982759435697675+0.00011556893606332i	-0.0078816658134999-0.0120438965016507i	0.0056233273072067-0.01827841525151i	0.0213119988390464-0.0101917079859256i	0.0259847039365141+0.0096329368860315i	0.0130059936176571+0.0284638729390813i	-0.0117757354891792+0.032230750726535i	-0.0331357793320595+0.0158745360345645i	-0.0365532952514121-0.012267341515612i	-0.0182886607938416-0.0352815386987368i	0.0115101861681919-0.0385879880545326i	0.0349597043169003-0.0196671407613589i	0.0379455421132679+0.0099918270691101i	0.0193624955905013+0.0322523744212251i	-0.008253320629474+0.0342484502136039i	-0.027342222625048+0.0167624903077524i	-0.0273283793580017-0.00686884583831i	-0.0114839058146576-0.0206525873143702i	0.0063816387023101-0.0174606776989252i	0.0129187258211005-0.0035729212415976i	0.00547921681137539+0.00719147989585912i	-0.0063986532432966+0.00511150344532484i	-0.00943826829555319-0.00731931839434342i	0.0017706177723477-0.017406929614724i	0.0194572449068212-0.0129421048920885i	0.0282004566419166+0.0069476335020762i	0.017236290995019+0.0296213189697042i
23	-0.0260706633406671-0.0516445002624316i	0.0155381385009-0.0540161226266107i	0.0455332059805104-0.0283035566879713i	0.0496659043730941+0.0081224518505727i	0.0304310336932172+0.0353839616032206i	0.001498318424053+0.0429906431023614i	-0.0229796050625422+0.032423851727733i	-0.0352238022187727+0.0118239670133163i	-0.0339059813820167-0.0102607801409759i	-0.0211531237981331-0.0272605572789472i	-0.0011120815773842-0.0341339493582983i	0.0195182975186332-0.0278436985172847i	0.0321991868541128-0.0098812109961647i	0.0305291737132556+0.0121636643608942i	0.0151098402330147+0.0274274144377739i	-0.0054875137121809+0.0283669008208436i	-0.019801256179914+0.0161436071638502i	-0.021312336521129-0.0001100498037374i	-0.0127519143823127-0.0101555167354401i	-0.0031586901181968-0.0102717177963011i	-1.401718591755e-05-5.3477594878977e-03i	-0.00304171025843603-0.00370312612103451i	-0.0049492787268701-0.0090565313899749i	0.0014451860314182-0.0165647987572208i	0.0157095104124692-0.0165432429008416i	0.0284485218278711-0.0030907219477332i	0.027783640787259+0.019389643767347i	0.0089970238504084+0.0374363691203516i	-0.0201362279848639+0.0373219623936026i	-0.0429018490460416+0.0152844834920649i	-0.0442109100150671-0.0183527140729268i	-0.0210467034628001-0.0446361339226432i	0.0145874265910551-0.0477728182617963i	0.0426276226856404-0.0254325022493065i	0.0474400162623008+0.0094907215038662i	0.0275551978480832+0.0370226216047545i	-0.0038969949939438+0.0427640179424317i	-0.0282690989485843+0.0265173572864129i	-0.0336281405865981+0.0011321788730124i	-0.0216229439631791-0.0172844520976747i	-0.0044313465401775-0.0205217609363007i	0.0054643746091069-0.0126884053330382i	0.00467125421713804-0.00501573932867131i	0.00027200312217826-0.0055429009229831i	0.0023985877680184-0.0120997353742217i	0.0142217886103009-0.0143295107569578i	0.0277530480621733-0.0032231909026605i	0.0293443299657248+0.0195602136367118i	0.0110125116118789+0.0404993734150921i
24	-0.033447435344655-0.0599486167591639i	0.0137869012183516-0.0669876188122689i	0.0530261741577955-0.0414592677297056i	0.0655395934650387+0.002100066860383i	0.047726907930363+0.0417125484583973i	0.0106800460717609+0.0600221730301822i	-0.027579740226238+0.0516021983312422i	-0.0512608596763319+0.0229831642198153i	-0.0526270677802087-0.0123412079339622i	-0.0333142741978088-0.0401196157183249i	-0.0024019867782101-0.0503263084983765i	0.0273326335589279-0.0402157031404842i	0.0441889106443871-0.0151137538460915i	0.042281880491563+0.0136994264939415i	0.0241980421834278+0.0339847017530685i	-0.0004239627063131+0.0384460116187128i	-0.0202521850791571+0.0281151762170919i	-0.0284940752911179+0.0107917269188492i	-0.0258396271384275-0.0045655006960834i	-0.0181215463130002-0.013470981710253i	-0.010725561846257-0.0174059473714658i	-0.0043883147926595-0.0202917299962717i	0.0041257593967188-0.0232203864346559i	0.0171171014506073-0.022272270516886i	0.031240819302123-0.0117456176017348i	0.0376265589663945+0.0095359388985005i	0.0277139092849422+0.0342001180538653i	0.0008431433330296+0.0487309057834752i	-0.032428352829295+0.0416822347101704i	-0.0547595449478108+0.0123230258709195i	-0.052176063624982-0.0267089883479508i	-0.0234365254906813-0.0554621322637215i	0.0179325131832815-0.0581679523364905i	0.0508448300910845-0.0328881319414829i	0.0588152283788456+0.0070877991205715i	0.0393360384133309+0.0411461042920467i	0.00451917328861+0.0534392161611971i	-0.0270978627936103+0.0413440937887732i	-0.0418274939244042+0.0151279959296497i	-0.0376693688789281-0.0102021135450725i	-0.0227106392131212-0.0246518876139785i	-0.0072778975270347-0.0277689464967623i	0.0036782766710822-0.0254784224628169i	0.012224021409946-0.0227233659265502i	0.0224701224041971-0.0184408835639656i	0.0338147849372243-0.0071956739017192i	0.0387516112822481+0.0139110432331841i	0.027902358361011+0.0391308379454493i	-0.0011583575834171+0.054703628500429i
25	-0.0388493889948479-0.0707543601438728i	0.0148456365437256-0.0803202803451148i	0.0622664485439188-0.0531549026437839i	0.0813521404579773-0.0023598666266956i	0.0642357240459147+0.0482816009950043i	0.0200620143124303+0.0763223169730366i	-0.030595700718396+0.0708590900372268i	-0.0659277903026465+0.036299900625251i	-0.0723782318953433-0.0110606592339007i	-0.0494548151009675-0.0510648778150696i	-0.0085965476100116-0.0683238161066103i	0.032637319467035-0.0579539959784123i	0.0582448457925355-0.026501263462042i	0.0600929677977151+0.0118862507513497i	0.0403302467800893+0.0420984825368691i	0.0091052453337776+0.0543974530949728i	-0.0209601034920047+0.0475144618790795i	-0.0404602624625037+0.027342789107291i	-0.0460764176839683+0.0025761831583278i	-0.0396170857795018-0.0196727460510555i	-0.0248144868195083-0.035636194541724i	-0.0047936465730566-0.043668141590823i	0.0178597731903074-0.0421025864192889i	0.0390778182485858-0.0289018691382034i	0.052035050474514-0.0040343761434276i	0.0490420676115355+0.0272994706028362i	0.0264145254110885+0.0539812906886988i	-0.010862613246164+0.0629181762731373i	-0.0487220050109602+0.0462790069631771i	-0.0695951598034686+0.0076295776434792i	-0.0616140384434007-0.037630245793962i	-0.0260345283161054-0.0689297469641006i	0.0220858259493436-0.07106796656618i	0.0610185192911138-0.0425319711608261i	0.0734632984397142+0.0034993454830413i	0.0551806564096561+0.0461628793057929i	0.0162458264692798+0.0677139008395591i	-0.0253397824337002+0.0617506883679147i	-0.0533084878797423+0.03447733144485i	-0.0601466906653766-0.0007173449550367i	-0.047983923556333-0.0310248610836564i	-0.0243084324094976-0.0492480365162429i	0.0033240694292681-0.0538433796345106i	0.0296535334151612-0.0457554262479691i	0.0504189299714805-0.0259412368034274i	0.0601240412359415+0.0038445036342962i	0.0524451041630133+0.037982021523822i	0.0243758201038983+0.0653688664301031i	-0.0186387673631614+0.0725018142290766i
26	-0.0409308547671094-0.0829754785222488i	0.019044410261577-0.092399059844639i	0.0725704820888071-0.0619651413635907i	0.0957473276797969-0.0044879141492003i	0.078352738229073+0.0549781434662866i	0.028284997742595+0.0908236892917251i	-0.0325505436066631+0.0883799842489925i	-0.0784744014639946+0.0498710760102497i	-0.0912807634122527-0.0074810169203833i	-0.0674158571162927-0.0596992160177462i	-0.0183399063320547-0.0864688799027236i	0.0353994618439503-0.0790608445309209i	0.0732086459966577-0.0426914043706573i	0.0824726817069443+0.00701541172247i	0.0623747629554971+0.0512412373235417i	0.022552940518682+0.0753624301398114i	-0.0219832518769178+0.0734698073566823i	-0.056868054861467+0.0487756801800683i	-0.072714100577777+0.0107642680652106i	-0.0666244867459489-0.028815739753739i	-0.0414532666486061-0.0592082731639954i	-0.0042366152255978-0.0724977693743529i	0.0352126027025513-0.0646294869285165i	0.0656940740550229-0.0364346818796339i	0.0768604311735262+0.0053783597831165i	0.0626868107990061+0.0484420271174549i	0.0250959023972652+0.0775307210959396i	-0.0245552494657575+0.0800386811004389i	-0.0681504789211985+0.0521361313684244i	-0.0876392472474335+0.0022388654140125i	-0.0732938603772091-0.0509226838954628i	-0.029143780723319-0.085679083980692i	0.027748474971743-0.0870765045836718i	0.0743871506430286-0.0539557984610727i	0.0920008458106891+0.000323959300642i	0.0741732356802332+0.0539557660793969i	0.0289945557352309+0.0863620826045564i	-0.0253915050178578+0.0865704965968389i	-0.0690247661120357+0.0565053551109917i	-0.0878156003494075+0.0084997955316832i	-0.0774474244594001-0.0406760978769653i	-0.0429165041866719-0.0758616140778247i	0.0045874135768839-0.0873099370188281i	0.0512361011853848-0.0720243032748458i	0.0834747725352822-0.0337646575930518i	0.0906630205421231+0.017383006895801i	0.0681308791872204+0.0662601870715421i	0.0201955162335892+0.0959052675258816i	-0.0388144910587237+0.0932459627270683i
27	-0.0388736908835884-0.0947184039169467i	0.025947050655903-0.101305621001218i	0.0825993195064856-0.0665803907120536i	0.106955733451253-0.003795835474837i	0.0881879731676253+0.0614369668486372i	0.033627882484078+0.102189614828039i	-0.03442515740212+0.101784876798556i	-0.08834525142913+0.0607003762598439i	-0.106802976726559-0.004065268974815i	-0.0832567582047795-0.0665300580113937i	-0.02790231117221-0.102560643783195i	0.0372568506012896-0.0992579935385886i	0.087626862529745-0.0591969881589692i	0.105437960966251+0.001665342332693i	0.0856765048272683+0.0608931898803147i	0.0367374438486397+0.0980733311262422i	-0.023687665095442+0.10159210365715i	-0.0752987246623986+0.0716048897193395i	-0.101808097251837+0.01889068894447i	-0.0955015554480381-0.0392908711921176i	-0.0588875265390672-0.0846399896161875i	-0.003548117474625-0.10302942485159i	0.0532178966774798-0.0884345208540804i	0.0932305803296759-0.044866086581088i	0.102844271504643+0.014256874113305i	0.0776653324868941+0.0695924922855963i	0.024945922247535+0.101807730522097i	-0.0377735433843496+0.0984355827654013i	-0.0881041128601133+0.0591818278585011i	-0.106898619180145-0.002831246974114i	-0.0859774986286239-0.0651022173822091i	-0.032079497728613-0.104026735257111i	0.035079389224524-0.104225760668675i	0.0902121497119182-0.0649260372380458i	0.112350858865153-0.00050489918247i	0.0930258375004981+0.065110263446507i	0.039329148863225+0.107751155826711i	-0.029179697449792+0.112069081076252i	-0.0880912583745357+0.0767793340273791i	-0.116986376613795+0.014446174223943i	-0.106181737344111-0.053502094983266i	-0.059381179948961-0.104238640641281i	0.008032185587518-0.120838428447516i	0.0740301493162883-0.0973859623233498i	0.116702037440874-0.040796058997598i	0.121059059367688+0.03098029843836i	0.0841979924229239+0.0940961155415554i	0.017184581610538+0.126305416481459i	-0.057549907952353+0.114868987125828i
28	-0.032825666042383-0.10339489741106i	0.034041437527582-0.105007217663744i	0.0900775382830749-0.0660411306546743i	0.112528363192117-0.000470263292349i	0.0914969932813111+0.0664042038391531i	0.034401936751582+0.108096900905789i	-0.036745286329071+0.107757675970742i	-0.0941210193766927+0.0650778404369225i	-0.115215396928716-0.003578722800786i	-0.0916808737275464-0.0717542517340357i	-0.032383721989489-0.113334188733778i	0.040336681636636-0.112545795039809i	0.0994228773458593-0.0696385419576146i	0.123247063519607-0.000316656066798i	0.10327768386586+0.070469505651597i	0.046650282526956+0.117721770218256i	-0.026885090628773+0.125106112684055i	-0.0921562971341549+0.0902274278016015i	-0.127190970708849+0.024980232146562i	-0.120388152994569-0.048777188783252i	-0.074091716677831-0.106573102089939i	-0.003654583987429-0.129302476172738i	0.067585893584829-0.109413978533959i	0.115875144682848-0.053453787444873i	0.124877461693117+0.019870377001542i	0.0913278704151574+0.0856676771731089i	0.026537393017519+0.12116525058841i	-0.04703868333747+0.113684999289381i	-0.103332509166856+0.065481066610546i	-0.121882348987526-0.006537980811913i	-0.0954513439652979-0.0764550543623348i	-0.033084820205714-0.118568979914951i	0.042792373983528-0.116878236440008i	0.104371933814127-0.071211126291709i	0.128642427867465+0.002437004502285i	0.105917646232133+0.077585653345657i	0.043488022202163+0.126860411197089i	-0.036939727323923+0.131903560288586i	-0.106990462909629+0.089970393530197i	-0.141665306900207+0.014911033679873i	-0.128094541962697-0.067667641517038i	-0.070021334905245-0.129247066764622i	0.013399164943759-0.14817928198011i	0.094002808669455-0.117150543193894i	0.144101965955655-0.045884993662973i	0.145976363222783+0.041849640485667i	0.098228274180221+0.116093862587182i	0.016730277526857+0.150959650328492i	-0.070451593857518+0.13388730301191i
29	-0.024566758575705-0.106086517638492i	0.040263418924598-0.101957803496994i	0.0915887122283399-0.0605461602062298i	0.109551460414147+0.003704033910595i	0.0864368507687353+0.0669485642029165i	0.030174614998756+0.104962212083293i	-0.038275490437584+0.102612151531936i	-0.0927569379652429+0.0599812374086395i	-0.111934380793801-0.007357388912375i	-0.0875663476861058-0.0740775568294152i	-0.027804448208991-0.114627636433787i	0.045731249946232-0.11286697689729i	0.105931309545007-0.068150902482109i	0.130171216819815+0.004363534227388i	0.108564902657741+0.079199153533646i	0.047534446644223+0.129713751798358i	-0.032474298037759+0.137567748423694i	-0.104186409782718+0.099158332080028i	-0.142988057850933+0.026852413692404i	-0.135404540562671-0.05529552084328i	-0.083702592409818-0.11978695298914i	-0.005116416172256-0.145050615360068i	0.073999563277834-0.122785406843136i	0.127119146334658-0.060815622191377i	0.136597402321381+0.01952009556566i	0.0997683320737002+0.0906178267591849i	0.029964275633802+0.128095808896621i	-0.047992544432978+0.119300357107194i	-0.106384660093471+0.067852519114408i	-0.12436372861311-0.00745716163396i	-0.095455355085623-0.0791765650554657i	-0.030068849336005-0.120913250848378i	0.048007690512494-0.116852700765171i	0.109993454389976-0.06763522371147i	0.132445133401802+0.009604454725366i	0.105828259951855+0.087148692843376i	0.038208899773879+0.136511707872709i	-0.047323464917793+0.138672946262798i	-0.120644226072807+0.091066076459316i	-0.155195150856151+0.00880209566527i	-0.137462982697268-0.080356485370659i	-0.071982972478021-0.145552002906011i	0.019930958533588-0.163606523222966i	0.107352431866419-0.127258591586577i	0.160375791405583-0.047953051173414i	0.160551015630926+0.047869643281589i	0.107462375044785+0.12779096129533i	0.019068505013048+0.164660744293341i	-0.074431056443053+0.146134072277295i
30	-0.018109903529117-0.100685094007248i	0.0400149695528382-0.0924274497883342i	0.0832840881082507-0.0526570210261307i	0.0959501655283933+0.0046396251658756i	0.0731349501286484+0.0585757945314591i	0.0230828128458706+0.0889664927254849i	-0.0354970802892839+0.0839715593442987i	-0.0801657255959504+0.0448385757349704i	-0.0931205946765301-0.014167542392077i	-0.0680517160679831-0.0707573737378677i	-0.012855320749525-0.102760100928369i	0.0528995715675826-0.0964191473843315i	0.10489608889528-0.051747379390826i	0.122885649571132+0.017082255062216i	0.0981824390007619+0.0865127318558442i	0.037097215857364+0.131858360390506i	-0.040959691707457+0.136090178792912i	-0.11006179111119+0.09601355472528i	-0.146725059804774+0.023633303071745i	-0.138096629639129-0.057794819293732i	-0.086504141709774-0.121663251875048i	-0.008768800104996-0.147123566208665i	0.069496543704426-0.126249972235193i	0.12264609549583-0.066766434933401i	0.133795368621344+0.010624490888008i	0.100603039351991+0.079409887009719i	0.036016244988719+0.1164661903998i	-0.036311751493597+0.110098301168274i	-0.0903678856787546+0.0640987047283829i	-0.106990423472588-0.003631786741223i	-0.0807050382501901-0.067466843626617i	-0.021740065963419-0.10323431489557i	0.0475523278227185-0.0969637526610922i	0.100666262606216-0.050078199627098i	0.11651858693452+0.020874587078149i	0.0872308973380633+0.0899381020808086i	0.021304208813565+0.130952634532193i	-0.059025969673742+0.127017387851397i	-0.125410108470885+0.076835206440223i	-0.153352438533591-0.004375271221003i	-0.131024391284485-0.089819092632472i	-0.063780205061448-0.150265817536979i	0.027292312851314-0.16423057635164i	0.112368085642305-0.125622934463822i	0.163047264125031-0.046137548127337i	0.162157179634228+0.048519087808212i	0.109754412523747+0.127308850768098i	0.023194001336779+0.164449569866633i	-0.068789847383371+0.148213607605042i
31	-0.0192215411107633-0.0877345243261853i	0.0285467473328804-0.0798461060443743i	0.0628000502807018-0.0477090139167066i	0.0723511538982597-0.003338290439808i	0.0548460275064251+0.0368896938142065i	0.0178264879592441+0.0580987045717624i	-0.0238115324777022+0.0524311220784451i	-0.0531681905180148+0.0221617889932117i	-0.0576197637853218-0.0208412082551458i	-0.0337316903709962-0.0592422741695717i	0.0110641711435344-0.0765478450677063i	0.0607581529709468-0.0633423708219876i	0.0963057718495939-0.0211528580886515i	0.102498809678364+0.037548931086471i	0.0737036549933786+0.0933252591402945i	0.016359164322538+0.126408182504597i	-0.052749785387858+0.123680842691066i	-0.111930854266364+0.083523690273964i	-0.141890034175918+0.016763054855744i	-0.132369158028523-0.056685402301737i	-0.08578149543893-0.114371905210477i	-0.016540167250326-0.138823085187548i	0.053729489241031-0.123408119940001i	0.103462129516112-0.074514760881809i	0.118399429663731-0.009264315657555i	0.0962970983840595+0.0504523762650026i	0.0474524330960154+0.0855469887328654i	-0.0091316875984393+0.0862711450175674i	-0.0526008531503765+0.0554280903994093i	-0.0677078617240187+0.0071264789571252i	-0.050236309327525-0.0384891122335386i	-0.0084522485812913-0.0626693590589432i	0.0399580848913064-0.0550091090912355i	0.0744047560138011-0.0174163210496655i	0.0790607582820865+0.0363621118413746i	0.0489334238545493+0.0855529176722006i	-0.007875535599556+0.109850449883145i	-0.0726120546392134+0.0969498919869379i	-0.122242023074343+0.047416890563039i	-0.137567862261299-0.024910097740299i	-0.110242659332948-0.097235038752981i	-0.04617279471937-0.145421114744048i	0.035970045980689-0.152302416158513i	0.110707937601599-0.113796156292917i	0.1541945923617-0.040648593897308i	0.152249339271803+0.044855380284311i	0.105216368384886+0.116143857488973i	0.027960214219905+0.151114969276988i	-0.055015979427766+0.139415241633067i
32	-0.033281723612955-0.0716265712457298i	0.0033784393431344-0.0706535094954865i	0.0311722063263507-0.0523627362658815i	0.0428314299185601-0.0252348656718617i	0.0372547075535337-0.0001546602482392i	0.0197788790117642+0.0135421390753616i	0.0001258041027429+0.0115125249121655i	-0.0113009393776214-0.0039226028270766i	-0.0074699363084859-0.0245471387196774i	0.0123500642025703-0.0392622103632135i	0.0419101847430455-0.0383201268901978i	0.0698950340672452-0.0172724175644421i	0.0838444976705661+0.0208303034817837i	0.0747465387362628+0.0658716927657083i	0.040669732229459+0.10370434037814i	-0.011912149576697+0.120818391023507i	-0.069675860028323+0.109059179624964i	-0.116455381943809+0.068738876813008i	-0.138394651876817+0.009002581675429i	-0.12850598415268-0.054760574683588i	-0.089061566402967-0.105647653229809i	-0.030967170362341-0.130543596832878i	0.029702964053228-0.124205624271157i	0.0768513357672104-0.0907438521443845i	0.0994385122724352-0.0420007768854497i	0.094774938896326+0.0065991206001283i	0.0689179170946898+0.0412836279882664i	0.034077300297978+0.0544324043778727i	0.0039788021629561+0.0467873073998601i	-0.0111520887300017+0.026630064195548i	-0.00819365718813632+0.00625977061837664i	0.00796726009484282-0.00293534749791871i	0.0265495753432081+0.0049889257641524i	0.0352444330799051+0.028062778404283i	0.0252438929223034+0.0569323706360325i	-0.0049210965780317+0.078250826492811i	-0.0481882520771019+0.0797493575399141i	-0.0909451664129158+0.0551715507991763i	-0.117578729077801+0.007256176010826i	-0.116046388213829-0.052395739972219i	-0.082511623486976-0.106655048562865i	-0.023358934277629-0.138352377217489i	0.046223935592432-0.136083770424512i	0.106733754375078-0.098336337307673i	0.140475701745769-0.034467106647847i	0.13729702216976+0.037884145936246i	0.0980006724307471+0.0981610571181162i	0.034267128129158+0.129299235955337i	-0.034925769271846+0.123075739003297i
33	-0.062675525518368-0.0596933743268976i	-0.034110090767269-0.0721610482031884i	-0.0070971317802209-0.0720256154596519i	0.0134862202053788-0.0633185683423074i	0.0261162772391779-0.0514810298906192i	0.0326463609578964-0.0411736493693842i	0.0370721658949401-0.0344997028429836i	0.0434978685455485-0.0302927442922656i	0.0540607669134551-0.0247479778548932i	0.0676087012298918-0.0131922338175375i	0.0796757647769257+0.0076399567811399i	0.0838461881447946+0.0376718652629763i	0.0740891623563892+0.072656958043128i	0.047268389158007+0.104861522697175i	0.004919700119321+0.125137771009232i	-0.046402232822574+0.125763500857864i	-0.096443085859701+0.103118562392836i	-0.133903269494424+0.059275678115574i	-0.149624509230056+0.001911260898325i	-0.139294250596996-0.057514258037891i	-0.104783234664975-0.106780704645179i	-0.053665010716834-0.13620088484865i	0.002940746000786-0.1411458268634i	0.05350836916841-0.123015888197915i	0.08921822923649-0.0883869928132895i	0.106053382614123-0.046667816197343i	0.105253424125144-0.0070919481116i	0.0920689150377402+0.0239300154610862i	0.0733425348681058+0.0442291339512766i	0.0548339814508504+0.0556548684373372i	0.0392675929358924+0.0623932132052202i	0.0257933770134108+0.068533268593305i	0.0110164396041007+0.0758539230299876i	-0.0088417233073368+0.0827119271631633i	-0.035520850504437+0.0844973814312569i	-0.0670270705353352+0.0755292587939033i	-0.0974077764698398+0.051704605862715i	-0.118209702768528+0.012894137619076i	-0.121207285883954-0.035883796742688i	-0.101487604178726-0.085083499793811i	-0.059786568853925-0.12299852569473i	-0.003166792904879-0.139194797538657i	0.056345841922618-0.127910215191699i	0.104866310386744-0.090266090156644i	0.130586486237212-0.034476803509117i	0.127312756812587+0.026125300288621i	0.0964565373261862+0.0767201640201509i	0.046794865682573+0.105200000970154i	-0.007981163370543+0.105643280860331i
34	-0.105855480558951-0.059715001688632i	-0.0793629828121489-0.0901440946497545i	-0.045964707125561-0.109441864304298i	-0.009902285662724-0.117237658733239i	0.025515524517879-0.114483083947088i	0.058111001966843-0.10260930888117i	0.0865125842712554-0.0828436746647417i	0.10952522618558-0.05595411958566i	0.125528790162599-0.022509780674061i	0.13222749726182+0.016468920449564i	0.126939795130785+0.058770197622819i	0.10740490510332+0.100526266826378i	0.072864205290031+0.136319879187243i	0.025031659162866+0.159970744468065i	-0.031446107138697+0.165867169484616i	-0.089310166654148+0.150491934221539i	-0.139825006953244+0.113679904983519i	-0.174498980578691+0.059182657436744i	-0.186951991596927-0.005702786123576i	-0.174416836926207-0.071412844924526i	-0.138445307600559-0.128001912189948i	-0.084612117613554-0.16714407157025i	-0.021298982074067-0.183726521546399i	0.042095612653995-0.176634678891334i	0.097023341743629-0.148575656222467i	0.137239026619805-0.105073124856687i	0.159509142189436-0.052998097438476i	0.163501106381465+0.00089782317722i	0.151040919719774+0.051037059696539i	0.125105842343816+0.093438735591449i	0.088955814540479+0.125540664396545i	0.045694711118791+0.14567204448562i	-0.001663406751619+0.15253783992743i	-0.04978358756386+0.14503627211755i	-0.094580182786714+0.122558654701389i	-0.131122243188689+0.085682059487056i	-0.154106411218163+0.036952245485023i	-0.158897867532099-0.018647897015473i	-0.142882442016518-0.073893647643163i	-0.106687328876227-0.12032348089715i	-0.054790048794528-0.149913715644485i	0.00482815130871-0.157012703887037i	0.062052027144968-0.139969478761576i	0.106762922355931-0.101915774096822i	0.131194129874978-0.050368608937201i	0.131853422499685+0.004344358336269i	0.110435443570863+0.051475878049112i	0.0734133172449161+0.0824389221761083i	0.0303746612503547+0.0928622116195474i
35	-0.158431016278503-0.078202420177124i	-0.126450831723336-0.128344909373361i	-0.079454376054859-0.165571968631175i	-0.022453740503927-0.185862870074981i	0.038720759297082-0.186997435821446i	0.097973921757135-0.168576341061762i	0.14939676958093-0.131933612091895i	0.18764177064691-0.080014493559417i	0.208281327721507-0.017242037504937i	0.208200901026906+0.050662002278491i	0.186032908373855+0.116975800926858i	0.142572994464586+0.174470648488637i	0.081063214998459+0.216130818073005i	0.007203274843032+0.236056134609374i	-0.071222954767604+0.230418616044094i	-0.145143621996856+0.198281808469769i	-0.205350511365581+0.142076406473911i	-0.243833628693589+0.067570401310095i	-0.255054344255926-0.016730475156169i	-0.236898922483823-0.100690165909189i	-0.1911068651133-0.173975762881924i	-0.123075663511062-0.227555624414204i	-0.041076838705319-0.254984337181003i	0.04495878544554-0.253247816897412i	0.124848587486989-0.223044747029391i	0.189502512678648-0.168504918494927i	0.231992340438346-0.096455767544649i	0.248221104516854-0.015416991700916i	0.237168240002427+0.065483589102083i	0.200768469713122+0.137516182814188i	0.143525611501417+0.193185441864686i	0.071961377655679+0.226870767313608i	-0.006034117914372+0.235285285095704i	-0.081925529237564+0.217773361634407i	-0.147330142223198+0.176440473846939i	-0.194884036279893+0.116071505309639i	-0.219128825855803+0.043770072524147i	-0.217312015588657-0.031735970266256i	-0.18994419092606-0.101121207805622i	-0.14094440040422-0.155730067386344i	-0.0772493838769-0.188897469668398i	-0.007862217627995-0.197068110297666i	0.057550057268729-0.18045236909652i	0.11026951338453-0.14302406608642i	0.144025176454764-0.091798860463299i	0.156041759771533-0.035500968550707i	0.147386878264171+0.017115706726146i	0.122520295320539+0.058924922763723i	0.0881406252324683+0.0856865037750299i
36	-0.214062383772012-0.120532632542617i	-0.168400691691211-0.189428848696859i	-0.100966419207985-0.240779921989594i	-0.018483175714267-0.267935831398335i	0.070411128754983-0.266775182466068i	0.156080113881215-0.236201219598767i	0.228908685956904-0.178327316703236i	0.280333536874485-0.098340647858644i	0.303794279703705-0.004053724996755i	0.295518569920845+0.09482709478872i	0.255059196631171+0.187665691750457i	0.185510613344041+0.264017429977965i	0.093351501876271+0.314805162675097i	-0.01210780740379+0.333423920432565i	-0.119648998866234+0.31663553556097i	-0.217363058446207+0.265120416799942i	-0.294031338530838+0.183583015226789i	-0.340500683770025+0.080359777179956i	-0.350866298650607-0.033452912572703i	-0.323289523454333-0.14525971926791i	-0.260321828684607-0.242460895275852i	-0.168674798055316-0.313983164169848i	-0.058456640973683-0.351639336713076i	0.058025991642756-0.351132390237394i	0.167740539569533-0.312572137493319i	0.258480266624669-0.240443656193451i	0.320296100676427-0.143043051872904i	0.346634122429804-0.031465002595006i	0.335050254921869+0.081721761234731i	0.287431433631371+0.183945213992394i	0.209712589751289+0.264073665611203i	0.111134043893244+0.313670250006633i	0.003130314043421+0.327921905367018i	-0.10202269666482+0.30614236972087i	-0.192650182175232+0.251792214659484i	-0.259045630576133+0.17200855975229i	-0.294599054807374+0.07669121809442i	-0.296541359946067-0.022752744845197i	-0.266198869244268-0.114853842647781i	-0.208710942812577-0.189525712910464i	-0.132237736407385-0.239309549313073i	-0.046764353628481-0.260233411363928i	0.037322351682735-0.252153746597981i	0.110662809072987-0.218526549284368i	0.16613030135471-0.165651860185109i	0.199619326545367-0.101529352378989i	0.210298237405686-0.034534218415998i	0.200309037589158+0.027845649459203i	0.174003869064225+0.079987216790455i
37	-0.263548871521206-0.190925533785676i	-0.19579397907556-0.274587200189709i	-0.101684345164392-0.333624480932387i	0.009712516487194-0.359872391264826i	0.126873110470093-0.348516754919381i	0.237049543407174-0.298797357759018i	0.327686202858927-0.214264956594532i	0.387863881146849-0.102550545074844i	0.409607419635751+0.025341090992006i	0.38890391517037+0.156148278249874i	0.326305999191956+0.275766850143872i	0.227036624607657+0.370811692892421i	0.100564750510063+0.430152440249215i	-0.040319531888587+0.446245780719268i	-0.180842627014833+0.416102382736418i	-0.305857547413125+0.341761932918461i	-0.401547532080831+0.23020258236094i	-0.457025225400769+0.092675958077892i	-0.465634185770714-0.056471666103665i	-0.42578886174785-0.201366290929931i	-0.341240709562067-0.326383556127997i	-0.220725965320347-0.41792790223212i	-0.077026192406124-0.465999812187027i	0.074453885387744-0.465359733294318i	0.217425499993224-0.41614456821864i	0.336565354117454-0.323858899643196i	0.419254178719203-0.198739739553832i	0.456996086358421-0.054570577993033i	0.446349695143918+0.092912061883231i	0.389262167183148+0.227826969216215i	0.292770708208833+0.335953600038142i	0.168113504921337+0.406318293180323i	0.029363973833807+0.432373619144687i	-0.108240263843912+0.412634679433696i	-0.230066209943985+0.350704540780502i	-0.32373471491703+0.254697782674323i	-0.380450446625733+0.13614674475324i	-0.395856521714328+0.00853970233313i	-0.370321824230211-0.114314885710107i	-0.308645353648584-0.219885225686333i	-0.219240015834161-0.298271975745974i	-0.112926854031738-0.343159816593i	-0.001519481555441-0.352263586250694i	0.103600218288624-0.327243352610531i	0.192723649483902-0.273140200825759i	0.258721652749052-0.197451214951582i	0.297523839731329-0.109007205395488i	0.308152557681795-0.016832945636208i	0.292364370509156+0.07084498028563i
38	-0.29386472777559-0.290046602598726i	-0.196486559734352-0.380644478374656i	-0.071324844579517-0.437702964562121i	0.069854643719563-0.452809600459741i	0.212798874595226-0.421728512210302i	0.34225890004891-0.345105963092306i	0.44366714696646-0.228643220405261i	0.504811367257786-0.082694426663863i	0.517309598825067+0.078686283973921i	0.47770715133652+0.239158478936579i	0.388054939349792+0.381822904780993i	0.255884527666377+0.491074221273043i	0.09356294964726+0.55436986672509i	-0.082917910399258+0.563709282888216i	-0.255595150385674+0.516645368280747i	-0.4064546607978+0.416699437599901i	-0.519403985082304+0.273116946198636i	-0.582073788834863+0.099976426035548i	-0.587238250687832-0.085260264793101i	-0.533684675333503-0.263601245970714i	-0.42642368586265-0.416576264631073i	-0.276206586038124-0.528254856954004i	-0.098397047152237-0.586999774916465i	0.088679567220309-0.586752698987023i	0.265723576739635-0.527702219252575i	0.4145587162836-0.416255578281093i	0.520100126799347-0.264317146479059i	0.571967620579749-0.08795808572833i	0.565561528876716+0.094366921876298i	0.502482766675757+0.263847529812207i	0.390257136949891+0.403354823178329i	0.241406549821721+0.499254108522654i	0.071986395335441+0.542790076927372i	-0.100230784647638+0.530895659825243i	-0.257707446726041+0.466347795346161i	-0.385001045500725+0.357273117161659i	-0.470322264005258+0.216083942300088i	-0.506625700477382+0.05798997177953i	-0.49213024697896-0.100724291242711i	-0.430239767309962-0.244447480342578i	-0.328908376583027-0.35981409548744i	-0.199558807988035-0.436934892302607i	-0.05570881317603-0.470170654847115i	0.088516122517861-0.458399128348184i	0.219807104500059-0.404790630265802i	0.326881245668862-0.316165975534922i	0.401366736588154-0.202053164118498i	0.438306800689315-0.073581894607037i	0.436279885119125+0.057644041659458i
39	-0.2901194228951-0.411292513138304i	-0.158734577392831-0.497065081020889i	-0.002194974600856-0.53981014842436i	0.16512989912257-0.532270019965971i	0.326838355677337-0.472056837668922i	0.466163865953559-0.36219154939769i	0.567770979903837-0.211068519319114i	0.619481543045199-0.031822172297585i	0.613732391989989+0.158859626685026i	0.548588550989763+0.342365040869769i	0.428180275875203+0.500064965682089i	0.262493546807753+0.615293588837192i	0.06651507590272+0.675184107803087i	-0.14119356425813+0.672150512153999i	-0.340351074263559+0.60484043955902i	-0.511046775308352+0.478439348379307i	-0.635840784392099+0.304276655462869i	-0.701642543971321+0.098762158086223i	-0.701156639929698-0.118242950468177i	-0.633729860483533-0.32545077858216i	-0.505498231459286-0.502350508928949i	-0.328810026908374-0.631351868766092i	-0.120981618239012-0.699633356184654i	0.097481934114014-0.70049165464984i	0.305009253935179-0.634043523637898i	0.481197108363396-0.507203495132229i	0.608913869263967-0.332941543372595i	0.67604449978488-0.128905055067012i	0.676691094708044+0.08444048756644i	0.611705382550683+0.285945849634493i	0.488505335019549+0.455953456172663i	0.320208061014898+0.578279325862302i	0.124186012942519+0.641793118324925i	-0.079785495657257+0.641437156048426i	-0.271581211982409+0.578591329897615i	-0.43275568322364+0.460765380165042i	-0.548336697308614+0.300674104806646i	-0.608203494789639+0.114815880720462i	-0.607923660382197-0.07827675374643i	-0.548986984345218-0.259918727995975i	-0.438442312561232-0.413086993056142i	-0.288006310553199-0.523987596384192i	-0.112764073565342-0.583232493368198i	0.070384494002897-0.586533871656902i	0.244364232459988-0.534880282875179i	0.393487075820466-0.434214200832347i	0.504796202911926-0.294678414793786i	0.569085679762586-0.129534187110891i	0.581530949740536+0.046125267302122i
40	-0.240917940211743-0.53912958574975i	-0.076763464321378-0.606112747055724i	0.105645992541437-0.621903924258891i	0.290031078300791-0.581697499555612i	0.458926109617777-0.485945687807495i	0.595397396530281-0.34061435707518i	0.684798484804978-0.156872564119638i	0.716374749145616+0.049779344940844i	0.684537578018265+0.260875984776774i	0.589656811259809+0.456723072410821i	0.438266680725672+0.618333273261372i	0.242640603999218+0.729363159085788i	0.019757399945236+0.777845449621836i	-0.210251589373722+0.75752615408775i	-0.426025978747993+0.668653279144062i	-0.60707772973776+0.518118826081176i	-0.73585372723857+0.318923095887544i	-0.799542121183574+0.089002552249434i	-0.791428195593661-0.150468359406525i	-0.71165041588296-0.377132783363884i	-0.56726920598832-0.569655084676097i	-0.371633222751469-0.709844875918985i	-0.143102482047947-0.784480057866424i	0.096743629376405-0.786637877991551i	0.325230304564579-0.716394246734316i	0.520824659726936-0.580818009581241i	0.665256090671847-0.393261199033919i	0.745302288892726-0.172020259023797i	0.754059843006984+0.061491295354584i	0.691573691439763+0.284868462028186i	0.564767804595962+0.476919289416759i	0.386692727692064+0.619723846619548i	0.175175938117346+0.700341755175308i	-0.048979206760318+0.712002405757934i	-0.264057043993541+0.65466847051227i	-0.449544586354814+0.534929754254461i	-0.588087172051218+0.365253368404377i	-0.66709618681735+0.162680218682116i	-0.679860970875943-0.052889723164271i	-0.626071210328716-0.260644975012621i	-0.511717477104946-0.440848158815964i	-0.348399391860691-0.576668762432845i	-0.152126765170965-0.655694713503634i	0.058256300992135-0.670992310830989i	0.262864754069244-0.621632457431612i	0.44261107105306-0.512654541226691i	0.580920775961327-0.354492145599478i	0.665176280783019-0.161932035480146i	0.687771845868319+0.047284407949116i
41	-0.144664705437315-0.652026060905002i	0.044292714032462-0.687535775913644i	0.241265813491499-0.666990129879166i	0.429298453991835-0.588877941602307i	0.591291310221304-0.456898732213082i	0.711623097720799-0.279895384489773i	0.777711613682837-0.071277728470836i	0.78135376258411+0.152030203640969i	0.719698996580045+0.371035549459317i	0.595742001142664+0.566386545936612i	0.418265271884458+0.720186268810479i	0.201216139493421+0.817732440641081i	-0.037439675663665+0.849006668799228i	-0.277290825962592+0.809756175371216i	-0.497335632353497+0.702047854690671i	-0.677943179182668+0.534224902432157i	-0.802728085373755+0.320255283873534i	-0.860151067200911+0.078522869739914i	-0.844681247569308-0.169830319310793i	-0.757397459316211-0.40285483565855i	-0.605960464316074-0.599849408211161i	-0.40395049416733-0.743320108686866i	-0.169628334395184-0.820649083882473i	0.075763358779234-0.825306160491209i	0.309994857517375-0.75748120463021i	0.511946124095324-0.624072401665983i	0.663600557602592-0.438029688185997i	0.751740729502751-0.217116775416297i	0.769180826780284+0.017787085493416i	0.71541682422697+0.244679149064326i	0.596633436924479+0.442524271189193i	0.425070623070907+0.593241710568799i	0.217815263808556+0.683396095271283i	-0.004860721905605+0.70543173910731i	-0.221451667024317+0.658335747656338i	-0.411268602832464+0.547672221968849i	-0.556391617682233+0.384991461236787i	-0.64333925990199+0.186678165588353i	-0.66430018675213-0.02764464869993i	-0.617816625789929-0.236998964596289i	-0.508863165677958-0.421040862241617i	-0.348322442323434-0.561967404229444i	-0.151915749454352-0.646164688286156i	0.061303826453311-0.66544808813773i	0.270749896598556-0.617786466182499i	0.456223271873657-0.507451779063988i	0.599777258395825-0.344589124654695i	0.687359190266471-0.144254870835321i	0.710083197277709+0.074982630074489i
42	-0.012940878474788-0.730266386340897i	0.18761612624593-0.72689073180292i	0.384653281082234-0.667139810246168i	0.562007988952919-0.55290705709186i	0.704365147474539-0.390795528767937i	0.798647251801185-0.191769399830612i	0.835267735425048+0.029608808785113i	0.809123297538086+0.256303104310913i	0.720220499852219+0.47020145041624i	0.573862692077372+0.653666039534937i	0.380362698131417+0.791097126457462i	0.154291021811856+0.870364558059029i	-0.086685681636314+0.883968693383761i	-0.323279985765362+0.829813841988184i	-0.536244024109062+0.711510951993254i	-0.708064532661271+0.538169045824747i	-0.824535171563007+0.323682799701844i	-0.876056731921071+0.085572030968648i	-0.858538657809633-0.156527125587933i	-0.773810964057633-0.38258438770361i	-0.62950080611335-0.573953199528312i	-0.438378334612836-0.715038963986668i	-0.217227127381449-0.794700551261184i	0.014659575400479-0.807251623924916i	0.237218992727862-0.75296514216379i	0.431433843426379-0.638030929897599i	0.581052709620941-0.473967891725925i	0.67405429914827-0.276544325191572i	0.70371795516676-0.064306693481001i	0.669199850154737+0.143145388431755i	0.575561104816929+0.326976001249908i	0.433246033883397+0.470850984775161i	0.257060790797587+0.562434280940216i	0.064749825488378+0.59450285099871i	-0.124694739519003+0.565576930708521i	-0.292831037852153+0.480008512685129i	-0.423503537560037+0.34752224022419i	-0.504354801156399+0.182254422787432i	-0.527972432948928+0.001382736035357i	-0.492565744669124-0.176523045584039i	-0.402111302370243-0.333273688359285i	-0.265956450476896-0.452790437098376i	-0.097920404475419-0.522631271511342i	0.085021151843588-0.535172498949203i	0.264344082529174-0.488337553851857i	0.421726393521766-0.385807377470448i	0.540779255384524-0.23669486769606i	0.608599150996942-0.05471513847442i	0.616999188924042+0.143070790985195i
43	0.133194659391877-0.765803551739838i	0.331186838373693-0.723749574185497i	0.515333060088561-0.629332665479462i	0.671507302552706-0.487185988608491i	0.787141433268946-0.305817612090069i	0.852302424678882-0.097086321187176i	0.860593270537239+0.124625024041191i	0.80979213889335+0.343479315087438i	0.702164219400784+0.543414725421594i	0.544407491411275+0.709432949832236i	0.347225003542854+0.828836261782649i	0.124549431812978+0.892304386997029i	-0.107522389288365+0.894713130836026i	-0.33199963809788+0.835616993200032i	-0.532366455814058+0.71934604133061i	-0.693932326674038+0.554700677997232i	-0.805045612040118+0.354263649256857i	-0.858061883707075+0.133383387051056i	-0.849978793493406-0.091086707964359i	-0.782677810042369-0.302185123392719i	-0.66274773333714-0.484253521635879i	-0.500902325802924-0.624237943444179i	-0.311041211958601-0.712764042024106i	-0.109035935812334-0.744889873267117i	0.088651395221928-0.720468286115743i	0.266393585682932-0.64408601410102i	0.410740045640455-0.524584945904087i	0.511553983530069-0.374209183409386i	0.562842766242988-0.207455807083331i	0.563207055613833-0.039734523861996i	0.515869260304238+0.114041015874257i	0.428280521629579+0.240801166395136i	0.311344275688475+0.330484110629798i	0.178329773383592+0.376909300970758i	0.04357748768813+0.378281258414772i	-0.078882576909709+0.337278830071846i	-0.176670816360104+0.260723517271238i	-0.240231472580096+0.15885956102926i	-0.263730567643918+0.044314469601932i	-0.245595102220535-0.069161749682878i	-0.188643777136354-0.168059971357526i	-0.099797540509258-0.240449873695802i	0.010602668323101-0.277166816325957i	0.129807129016114-0.272736189661346i	0.243903129587025-0.225948134180892i	0.339179182283448-0.140027913326912i	0.403480461256305-0.022384610325251i	0.427428913166534+0.116040240934776i	0.405393759734824+0.261765559999841i
44	0.275317172375334-0.767024109753196i	0.460862374068822-0.692616662274963i	0.625237038574864-0.572422683619222i	0.756936123562227-0.412674106522743i	0.846329559921506-0.222539224308874i	0.886421116140092-0.013550533007853i	0.873430985504018+0.201165301677088i	0.80715025512443+0.407800668452539i	0.691032468433515+0.592855163626628i	0.532008078014447+0.744122173179292i	0.34003002608273+0.851595389694153i	0.127381083080684+0.908221397612702i	-0.09220604046022+0.910435504415086i	-0.304548259223229+0.858434669608664i	-0.496052671764877+0.756162373220452i	-0.654714801851907+0.611003833134878i	-0.770993643085192+0.43321411287603i	-0.838492046242921+0.235124247015666i	-0.854386694563958+0.030189532156128i	-0.819572624436716-0.16804215041538i	-0.738511212507567-0.346956990971281i	-0.618795687092325-0.495812087906815i	-0.470472316061538-0.606505241329476i	-0.305176322396599-0.67411484408605i	-0.135157391564841-0.697166945113726i	0.027721089896693-0.677610329246343i	0.1729230612004-0.620505960279123i	0.292040831930103-0.533462092531976i	0.379388789991752-0.425868524021279i	0.432341313458703-0.308000833597461i	0.451389634556649-0.190076432004411i	0.43991783269197-0.081347853593455i	0.403723479028294+0.010685417327541i	0.350331412243379+0.080876787080362i	0.288167599303028+0.126792078214735i	0.225672336715836+0.14879927181993i	0.170437049030536+0.149884150643705i	0.128446182052717+0.135213013677951i	0.10349541972617+0.111487114374195i	0.0968406171322379+0.0861527925172562i	0.107109983394837+0.066544645058011i	0.130487176352864+0.05904527870989i	0.161147373519705+0.068343629564868i	0.191904417911443+0.096864656527866i	0.215007012303258+0.144427249635841i	0.223007510923121+0.208165898213985i	0.209619472744369+0.282726984110737i	0.170480491809893+0.360724760487916i	0.103744897523418+0.433417510702546i
45	0.411316586846315-0.750684116181433i	0.581293869397064-0.650986354361891i	0.725816796051043-0.512271250356796i	0.835816422867087-0.341310129734093i	0.904081708935085-0.147004204319068i	0.92576333567866+0.060136933834371i	0.898728677993383+0.268636323880215i	0.823739677735646+0.466767140407375i	0.704437915657765+0.643297082617034i	0.547135222610719+0.788207130693038i	0.360422626225007+0.893333250362957i	0.154624144296018+0.952884734633605i	-0.05886620683924+0.963801657597446i	-0.268316809766744+0.925925735423479i	-0.462407477027733+0.841972835502571i	-0.630941052438794+0.717310344092783i	-0.765466480299233+0.559557390317094i	-0.859769248984837+0.378039322576518i	-0.910195626255227+0.18313873640376i	-0.915790269657982-0.014407147356137i	-0.878241538114873-0.204209487171945i	-0.801643929889077-0.376878797220456i	-0.692101269819908-0.524576590202892i	-0.557206378334496-0.641429299825344i	-0.405441964740915-0.723778062599391i	-0.245552650761542-0.77025192404942i	-0.085938931956259-0.78166683470213i	0.065879520711837-0.760767141664364i	0.203691199210891-0.711838928832961i	0.322881398027548-0.640234429960599i	0.420565830167705-0.55185299790888i	0.49556707113266-0.452626246148163i	0.548245752066822-0.348052838730326i	0.580211130684772-0.242822228074749i	0.593945884812763-0.140557022449462i	0.592386797572531-0.043691511115805i	0.578505844031384+0.046509684799408i	0.554934818323674+0.129802578732014i	0.523671213681315+0.206706742136651i	0.485894111639972+0.278172845503409i	0.4419071999047+0.345214570664164i	0.391212815943898+0.408547858724846i	0.332707346903084+0.468279487936109i	0.264975681080734+0.523681911988482i	0.186651894484555+0.573082596312132i	0.096805968586585+0.613884569263549i	-0.004687210755544+0.642721622428838i	-0.116839661461083+0.655737783822597i	-0.237341157442183+0.648967640216842i
46	0.556914216722049-0.722973273527428i	0.711942897471838-0.600270904954001i	0.838674962451774-0.444138722505316i	0.929871012056391-0.261375913282553i	0.979983895503209-0.060351636283046i	0.985498073904764+0.149428559589694i	0.945155276314008+0.357828888670333i	0.860051285500261+0.554631680670931i	0.73359691993193+0.730094533289524i	0.571345057679268+0.875482095190931i	0.380694253683517+0.983539870988155i	0.17048750883299+1.04888124014625i	-0.0494685215269+1.06826465738108i	-0.26893362800445+1.04074533973882i	-0.477780362742113+0.967694112155528i	-0.666522953400859+0.852684867017603i	-0.82679701603258+0.701260650732408i	-0.951762267632676+0.520596097279825i	-1.03640629900741+0.31908022927159i	-1.07773472381531+0.10584809785394i	-1.07484110276146-0.10970796181546i	-1.02885832801803-0.31841664765406i	-0.942801010368401-0.511766948510694i	-0.821315253244894-0.682283877074435i	-0.670357528753252-0.823821981158899i	-0.496827827758977-0.931764804877426i	-0.30818363626362-1.00312585712624i	-0.1120605658703-1.03655393882684i	0.08407721563322-1.03225229647074i	0.273237939526251-0.991826494395162i	0.449141307115176-0.918079734165872i	0.606388632630103-0.814776346671271i	0.740563349878868-0.686394258506709i	0.848267053440311-0.537885478164714i	0.927101158958922-0.374460309739973i	0.975607809014539-0.201406468809605i	0.993185551415143-0.023949032722974i	0.979995465596108+0.152848254566595i	0.936871867901533+0.32414484135243i	0.865248706361322+0.485357076625225i	0.767108617646295+0.632175346465112i	0.644956825326537+0.760577558836337i	0.501817132291695+0.866851568947228i	0.341242735427443+0.947637184538666i	0.167330962287293+0.999995020959832i	-0.01527129397503+1.02150504026055i	-0.20138540108192+1.01039256778426i	-0.385355054746437+0.965674462580255i	-0.561146907875414+0.887313471444156i
47	0.728246030708917-0.665697721398864i	0.866065270852228-0.516912949561641i	0.972415468180152-0.339631920229154i	1.04141888681698-0.14073887663459i	1.06875229195437+0.07167634047851i	1.05189143258562+0.28867956093047i	0.990269407642715+0.500902081187573i	0.885339657409968+0.698978009088793i	0.740539526823401+0.873986542942061i	0.56115579375465+1.01787624633468i	0.35409890973983+1.12384938396587i	0.12759763579269+1.18668664810773i	-0.10917002609365+1.20299598089167i	-0.3464904532709+1.1713734649737i	-0.57455131943692+1.0924691397939i	-0.783879705329132+0.968955792612809i	-0.965759729082396+0.805403949036443i	-1.11260966627452+0.60807113188848i	-1.21830124950584+0.38461768551527i	-1.27840742761045+0.14376483981117i	-1.29036907012654-0.10508695619972i	-1.25357563803759-0.35226016369565i	-1.16935941263273-0.58820337653665i	-1.04090719861922-0.80387724117664i	-0.873097245537004-0.991106600272489i	-0.67227226212183-1.14288507120786i	-0.44596169175602-1.25362149365245i	-0.20256780198622-1.31932119503306i	0.04896938466354-1.33769858213224i	0.29951366428014-1.30822094163239i	0.5400671759573-1.23208632771566i	0.76208599010741-1.11214088411993i	0.957766918770228-0.952742800981585i	1.12029793347513-0.75958131255638i	1.24406680005759-0.53945972706046i	1.32482459947334-0.30005152116127i	1.35980257688821-0.04963814457836i	1.34778217290143+0.20316349540013i	1.28911911610582+0.44967671604155i	1.18572311997915+0.68143757184971i	1.04099509698505+0.89045856338434i	0.85972397887244+1.06947841212343i	0.64794533350771+1.21219303973599i	0.41276411765547+1.3134629307364i	0.16214421229693+1.36949192313586i	-0.0953320637961+1.3779722537186i	-0.35073042969937+1.33819050199834i	-0.59505195029329+1.25108906259249i	-0.81953465677294+1.11927806049669i
48	0.917661890467941-0.543863755789256i	1.0287387871172-0.36611023953451i	1.10450647151312-0.16585697513915i	1.1404409564293+0.0497045547423i	1.13351899431161+0.27248142615544i	1.08239530263363+0.49379977732954i	0.987509853734845+0.704759407622764i	0.851118907539936+0.896606910746758i	0.67724698835617+1.06111068572463i	0.47156069409772+1.19092088307039i	0.24116888954477+1.27989788279935i	-0.00564271148936+1.32339423658198i	-0.25973150045661+1.3184770679673i	-0.51145885534713+1.26408060378787i	-0.75107646061536+1.16108166726741i	-0.96912143941424+1.01229443698254i	-1.15680331913044+0.8223843905204i	-1.30636628687433+0.59770492911712i	-1.41141137805405+0.34606354818319i	-1.46716510393119+0.07642742271463i	-1.47068345707508-0.20141921585202i	-1.42098310643712-0.47725162595785i	-1.31909475964295-0.74079949828982i	-1.16803697476245-0.98214422506736i	-0.97271199401432-1.19210258212757i	-0.73972830334085-1.36258172604642i	-0.47715746617453-1.4868918217278i	-0.19423522990849-1.56000453808457i	0.09898112255488-1.57874797582509i	0.39198576155187-1.54193120695214i	0.674213342742-1.45039439184353i	0.93542946595723-1.30698328074225i	1.16610816743586-1.11644969391594i	1.35778277915493-0.88528221218286i	1.50335766636688-0.62147371493413i	1.59736991826046-0.3342345100172i	1.63619194695126-0.03366155865665i	1.61816807437935+0.26962432616844i	1.54368048321071+0.56486045947132i	1.41514230698291+0.84153003920553i	1.236918070473+1.08974213543241i	1.01517410131326+1.30059064467784i	0.75766385934073+1.46647961002697i	0.47345531477897+1.58140335720347i	0.17260949567556+1.64117130417013i	-0.13417893418641+1.6435690385775i	-0.43596676560492+1.58844928894073i	-0.72195961244113+1.47774869896929i	-0.98190747844583+1.31542879779915i
49	1.08495597584338-0.33228209751197i	1.15465171286514-0.13011222746142i	1.18593124358792+0.08628563742293i	1.17594408267204+0.30946911225208i	1.12330891863558+0.53143374287952i	1.02822259445273+0.74390829040816i	0.892508728201223+0.938670694205357i	0.71960217309907+1.10787218115114i	0.51446815512491+1.24435632590256i	0.28345767011006+1.34195976652846i	0.03410344958217+1.39578175507387i	-0.22513660583226+1.40241076027668i	-0.48517929122064+1.36009790084168i	-0.73664805034347+1.26886900946188i	-0.97022428018616+1.13056952620634i	-1.17700424339974+0.94883909389467i	-1.34884740415379+0.72901556416779i	-1.4787021506214+0.47797100048285i	-1.56089559981242+0.20388506087291i	-1.59137546873491-0.08403625950441i	-1.56789378705324-0.37588625774936i	-1.49012444648546-0.66141537270053i	-1.35970913941136-0.93040770190979i	-1.18022902833241-1.17306177281206i	-0.95710239493278-1.38036086857483i	-0.69741142468556-1.54441850785247i	-0.40966407349756-1.65878554791766i	-0.10349952593137-1.71870678603218i	0.21065201052668-1.7213168171084i	0.52194261043657-1.66576719108722i	0.81949913373463-1.55327951049453i	1.09282022438175-1.38712191571796i	1.33216286203125-1.17250931407282i	1.52890385531654-0.91643060735084i	1.67586255214342-0.62740895135427i	1.76757245018067-0.31520363542844i	1.80049126572016+0.00953559516152i	1.77314129059364+0.33564911901936i	1.68617445018118+0.65186890401794i	1.5423592750598+0.94722600134867i	1.34648991127824+1.21144892366611i	1.10522021237789+1.43533803976917i	0.82682877255652+1.61110195138201i	0.52092337057232+1.7326431784298i	0.19809560077686+1.79578232027729i	-0.13046161603676+1.79841211667313i	-0.4533594972367+1.74057542306778i	-0.75942676358463+1.62446394704941i	-1.03811546155219+1.45433756247595i
50	1.17413002512138-0.04019466403988i	1.1900925729844+0.17151092984606i	1.16725091398601+0.38734057670331i	1.10468373133605+0.60006480155158i	1.00283816941772+0.80226355831453i	0.863567180473763+0.986589239426732i	0.69011558992645+1.14603665072286i	0.48705365584673+1.27420981803844i	0.26015892521221+1.36557529527344i	0.01624924305943+1.41569185695396i	-0.23702823325337+1.4214070834309i	-0.49144530688409+1.38101236841381i	-0.73846995772615+1.29434926430236i	-0.96956281359476+1.16286178267774i	-1.17648219542031+0.98959122323522i	-1.35158646259749+0.77911224061147i	-1.48812222329431+0.53741109249692i	-1.58048725945954+0.27170925623963i	-1.62445774420933-0.00976223484357i	-1.61737047886974-0.29803038782346i	-1.55825240943122-0.58368068499621i	-1.44789154276451-0.85717983956485i	-1.28884550296218-1.10920931536765i	-1.08538626766805-1.33099744548534i	-0.84338201520403-1.51463783676677i	-0.57011940306327-1.65338207184296i	-0.27407189337699-1.74189551014341i	0.03537814940886-1.77646621936215i	0.34825402338194-1.75515869570697i	0.65432485514225-1.67790599605405i	0.94345921468558-1.5465361350113i	1.20597938742939-1.36473101110417i	1.43300335207216-1.13791862736606i	1.61676184360128-0.87310186692254i	1.75087869273322-0.57862947766922i	1.83060389880604-0.26391711915981i	1.85299056731177+0.06087175637881i	1.81700886444144+0.38517385378434i	1.72359243404706+0.69839033477941i	1.57561520122733+0.99025430557362i	1.37779905762961+1.25118814084663i	1.13655548882201+1.47263760590846i	0.85976666576572+1.6473705447884i	0.55651378608218+1.76972917215087i	0.23676242924202+1.83582669470094i	-0.0889836936028+1.84368103026044i	-0.41004802264017+1.79328071316813i	-0.71595217263657+1.68658058526517i	-0.99677918408013+1.52742747697893i
51	1.14369113592628+0.28581714494701i	1.1029975126804+0.48559832772052i	1.02691288481779+0.67943144519687i	0.916338482061113+0.860956889766439i	0.77333460006391+1.02395843999754i	0.60109631031044+1.16257742752603i	0.40388907361735+1.27152247782277i	0.18694512608249+1.34626722426177i	-0.04367703618664+1.38322857711039i	-0.28126632997078+1.37991859372593i	-0.5186608500969+1.33506373416379i	-0.74847148832049+1.24868627747362i	-0.9633201916161+1.12214388767771i	-1.15608490959143+0.95812471484207i	-1.32014281880399+0.76059694771739i	-1.44960324832799+0.53471334569942i	-1.53952187953206+0.28667291050107i	-1.58608825551557+0.02354345092129i	-1.58677940181412-0.24694971340477i	-1.54047340774743-0.51666232967713i	-1.44751811382523-0.77728936990013i	-1.30975155146684-1.02063420502634i	-1.1304724348-1.23887966401989i	-0.91436075158178-1.42485160205235i	-0.66735027782982-1.5722656950245i	-0.39645658285817-1.67594861042082i	-0.10956573266975-1.73202546659932i	0.18480962250656-1.73806656079568i	0.47779883361758-1.69318768524231i	0.76045758150908-1.59809991500027i	1.02405834322301-1.45510648539933i	1.26037705347209-1.26804621930385i	1.46196603816601-1.04218484789899i	1.62240367525872-0.78405742416987i	1.73651196542029-0.50126678692015i	1.80053424759857-0.20224462922238i	1.81226663647505+0.10401690168263i	1.771138343013+0.40825404823202i	1.67823780916977+0.70123092534702i	1.53628347945959+0.97403940608145i	1.3495399765018+1.21838910926135i	1.12368237369441+1.42687749443474i	0.86561309477035+1.59323073694346i	0.58323764932294+1.71250706157728i	0.28520687316719+1.78125552114757i	-0.01936547158973+1.79762476905737i	-0.32120001375913+1.76141813551353i	-0.61115376655112+1.67409321087214i	-0.88051640762286+1.53870609710527i
52	0.988201910730872+0.581992218823857i	0.89956867170011+0.749336779640087i	0.7822814587921+0.902800269301371i	0.63857797734506+1.03741717406786i	0.47156711405282+1.148593510369i	0.28516539203962+1.23226156971171i	0.08400560489088+1.28502347069949i	-0.12668034161515+1.30427845777807i	-0.34120142067513+1.28832926420303i	-0.55356649067284+1.23646340753938i	-0.75765774476715+1.14900599563269i	-0.94741341263825+1.02734146917776i	-1.1170140635242+0.87390266793015i	-1.26106658051837+0.69212665066519i	-1.37477979208464+0.48637778982814i	-1.45412586591525+0.26183976347088i	-1.49598189356055+0.0243791412558i	-1.4982466153659-0.21961573019676i	-1.45992794060093-0.46341593130126i	-1.38119778681331-0.70014788187068i	-1.26341176864249-0.92299797741638i	-1.10909237740315-1.12541955216111i	-0.92187547212412-1.30133556761907i	-0.70642111070254-1.44533044163729i	-0.46829094495467-1.55282467227141i	-0.21379554389008-1.62022636938038i	0.05018394497794-1.64505447210578i	0.31639447380137-1.62602928265446i	0.57742404332021-1.56312695929694i	0.82592230220016-1.45759575143254i	1.05482184114664-1.31193298919918i	1.25755312147078-1.12982311800768i	1.42824611002549-0.91603835093884i	1.56191205960027-0.67630475488455i	1.65459946563936-0.41713774631146i	1.70351902816788-0.14565200875863i	1.70713342626587+0.13064828015639i	1.6652088389326+0.40409234079048i	1.57882638288326+0.66707176438581i	1.45035294273065+0.91226829615439i	1.28337219749217+1.13287316888296i	1.0825779537393+1.32279098263718i	0.85363313487134+1.47682161765578i	0.6029989050602+1.59081437903707i	0.33773938625734+1.66178947925207i	0.06530822333967+1.6880230368391i	-0.20667616152096+1.6690929699624i	-0.47065942895691+1.60588445044475i	-0.71937698819009+1.50055491296494i
53	0.738134914541613+0.79512359997112i	0.618580238093374+0.916851441708071i	0.47883231206945+1.02015741888098i	0.32179981365624+1.10166423548718i	0.1509616271653+1.15846499485748i	-0.02971102346134+1.1882204475655i	-0.21584919994541+1.18924305680268i	-0.4027953525385+1.16056496363836i	-0.58572410715269+1.10198733715408i	-0.75977150282991+1.01410908811022i	-0.920169093789103+0.898333496290129i	-1.06237908108401+0.75685193473962i	-1.18222650315953+0.59260455006798i	-1.27602449968305+0.40921845617739i	-1.34068877252433+0.21092469735247i	-1.37383760122263+0.00245591312834i	-1.37387412317964-0.21107273049195i	-1.34004805257657-0.42429621239235i	-1.27249457422263-0.63174231795835i	-1.17224879328131-0.82798029992313i	-1.04123483013122-1.00777128545576i	-0.88222940007654-1.16621604197687i	-0.69880048701019-1.29889571380287i	-0.49522248419129-1.40200127790157i	-0.27636990951685-1.47244773778059i	-0.04759248310811-1.50796947337366i	0.18542504086283-1.50719368098883i	0.4168143888041-1.46968945618373i	0.64068233636496-1.39599077551826i	0.85127177383894-1.28759239918264i	1.04312058442986-1.14691852186165i	1.21121366877625-0.977264818664i	1.3511236112334-0.78271534057083i	1.45913578658496-0.56803648381494i	1.5323541417009-0.33855096505544i	1.56878444237297-0.09999535615116i	1.56739243433315+0.14163475163807i	1.52813510900452+0.38024749116716i	1.45196406573307+0.60982065093667i	1.34080079791954+0.82456596308271i	1.19748457418913+1.01908695353227i	1.02569441071798+1.18852574569135i	0.82984741082224+1.32869453753582i	0.6149764580607+1.43618793309428i	0.38659086679651+1.50847288848838i	0.15052409979789+1.54395371151402i	-0.08722695992664+1.54201031054575i	-0.3206664580349+1.50300869914696i	-0.5439629226343+1.42828360127798i
[truncated: 70 more columns]
