# Supplementary material for: Reconstructing spruce budworm outbreak severity: a comparison of paleoecological and tree-ring signals
Source: PLoS One. 2025 Aug 12;20(8):e0329406. doi: 10.1371/journal.pone.0329406 (PMC12342301; doi:10.1371/journal.pone.0329406)
Supplement: S9 Dataset — (ZIP) [file pone.0329406.s009.zip › Buire wavelet data/Lepidopteran_scales/WS_wavelet_phase.txt]

V1	V2	V3	V4	V5	V6	V7	V8	V9	V10	V11	V12	V13	V14	V15	V16	V17	V18	V19	V20	V21	V22	V23	V24	V25	V26	V27	V28	V29	V30	V31	V32	V33	V34	V35	V36	V37	V38	V39	V40	V41	V42	V43	V44	V45	V46	V47	V48	V49	V50
1	-0.215599653281689	2.50334495766639	-1.00368322251075	1.87012024129991	-1.40826270988736	1.72566071731212	-1.349857605988	1.8704557302214	-1.2018840439806	2.00788256599314	-1.04431326207641	2.21588570216281	-0.789160876206263	2.47542909773124	-0.615090684190466	2.51382757958207	-0.662519487433862	2.4218423102936	-0.777979372316234	2.35098668450463	-0.754138662424647	2.47753890640131	-0.520681269921365	2.75379357406836	-0.287185325136113	2.92534685380965	-0.174957819817248	2.98949651047204	-0.15000784290311	2.98270020190451	-0.159167630701192	2.99266307543286	-0.123020979626361	3.0670594554335	-0.0183664252186953	-3.11453056639167	0.0560703923808529	-3.08004908401384	0.0439050550916162	-3.11671892826454	0.0174802955957072	-3.11302351995557	0.0849736339836206	-2.96414534520833	0.268254217543193	-2.79286873085624	0.396544080461722	-2.73063169525798	0.417733593300598
2	-0.251294202328439	2.39870694054684	-1.17958129295596	1.62597015430596	-1.69559164938245	1.45718830694741	-1.54871627736703	1.72677828656195	-1.32431064716678	1.8891774606075	-1.15186836298038	2.14273505393131	-0.801554883445579	2.52197784126945	-0.567693967456031	2.53279733874507	-0.669656169107398	2.37899856244191	-0.864203614957228	2.23855422500703	-0.872788826004144	2.37780444805355	-0.554547229209739	2.7702407069161	-0.251575626217859	2.96624762717701	-0.138631188072938	3.01891428011858	-0.135924486777517	2.97721301005606	-0.177038173778647	2.96703891894779	-0.149743426197482	3.05552169764741	-0.0086008864338824	-3.09143315730001	0.0844518314083494	-3.0596695041572	0.0428373622565284	-3.13918285821725	-0.0233472369101884	3.11316942004275	0.0385203470296082	-2.97211943368625	0.293072839400596	-2.7422782288373	0.450326309702994	-2.69160595591469	0.447089886677698
3	-0.295701677023111	2.26631213960547	-1.40819961744602	1.29035995557487	-2.13315715815362	1.00743870726929	-1.83701535180179	1.5676009335048	-1.46180782952977	1.73101662370065	-1.31840803558428	2.0200509144302	-0.790557053820491	2.66408158578615	-0.456639726021239	2.58015246682317	-0.66247284944943	2.3298309136044	-0.989864122586023	2.06039469182384	-1.0739955035941	2.18595966197353	-0.591766083551168	2.83564995513455	-0.171913924590259	3.04302130628896	-0.075436785194225	3.0710535438439	-0.111590099111881	2.96541525643047	-0.209308519180189	2.92017588407583	-0.203718578720673	3.03198753099804	0.0137638602612987	-3.04431042074213	0.142245697785557	-3.01731145245299	0.0448222044920403	3.10930016188893	-0.0908294324281771	3.00470533183091	-0.0613660232462478	-2.98666118072657	0.342692315209662	-2.64450448621888	0.542480177421378	-2.63828490727736	0.480241717953878
4	-0.348621874773666	2.10658200879892	-1.6889385437071	0.859557758592507	-2.76677553993267	0.131392994537547	-2.38038817634902	1.51712216166434	-1.56337301442061	1.52295414931589	-1.61682455252352	1.70239089152683	-0.679996510400471	3.08974212110316	-0.236591878905905	2.66517858557645	-0.626838626900008	2.28178010503138	-1.17101722836302	1.77169904685739	-1.42995471386997	1.70280803456205	-0.576886493934317	3.07318947818293	8.15732156172541e-05	-3.10215565115927	0.0310493757800582	-3.11695556386221	-0.0694015210856514	2.93698955968015	-0.270211912446895	2.83120227802469	-0.328613169147327	2.97148640166859	0.0736214084794044	-2.94021578777555	0.26797663243057	-2.9280597112672	0.0530306331634704	3.0564812550059	-0.197687936179372	2.790432043886	-0.326582552341551	-3.00808638662465	0.467207157343748	-2.42391515361954	0.707508326478083	-2.57670931532297	0.496299108656328
5	-0.408114963127684	1.9262428748217	-2.0055029094773	0.373239497043699	2.78371160913782	-1.08479453954254	1.0112953774752	2.23869676064412	-1.51365668226595	1.27476555001571	-2.12927685101114	0.712715276537989	2.14030975462057	-2.35912828388053	0.0641663105019818	2.76036126369639	-0.537553839452812	2.2593249472181	-1.40879273951382	1.32968661866708	-1.97110829664901	0.66588261753723	2.0396853153413	-2.56935927267302	0.288457385558068	-2.89198081774018	0.197643502211396	-2.93032716700416	0.00417510132107064	2.86473195155506	-0.385264399365187	2.67409284174516	-0.652442185219503	2.71502891783471	0.305124407388381	-2.68590134357682	0.561316153530557	-2.74828052056055	0.0657308996267177	2.98041671641436	-0.332646303138113	2.42231876488374	-1.17515992629204	-2.83540766918222	0.931048601577419	-1.86710637706852	0.980674949361696	-2.55069889227461	0.394223336960324
6	-0.470779373301455	1.73692208840759	-2.33193998213139	-0.109573261341247	2.11529311738429	-1.96102354683586	0.192032777646579	2.34621308814443	-1.55182874792756	0.987832218586598	-2.62064323717308	0.240767328572603	2.45717299025989	-1.86183212721111	0.241315872488957	2.72344625236673	-0.311283712771357	2.31684243673225	-1.66318406627936	0.74028349529284	-2.50785345189115	0.111496119755313	2.05963531574618	-2.26181236634578	0.390030611378983	-2.69632138962465	0.449328770596794	-2.51070192946159	0.124481432664535	2.68083006122235	-0.603920244266996	2.50978511251	-1.26425501401728	0.712820715083173	1.48186250994271	-2.0707720802306	1.21953540326714	-2.45817701596437	0.0468851392215983	2.86916087680559	-0.384698190421677	2.06798275514042	-2.13395243747987	-0.395917900969885	2.39548816233456	-0.977529989800254	1.28945629377777	-2.65724193717657	-0.191055598628531
7	-0.533143422562233	1.54964197421129	-2.6485672324997	-0.56134734984926	1.52640583572622	-2.66963626481136	-0.568708698101244	1.62972495768532	-2.14580312071235	0.484758874745469	-3.13428539998283	0.698111506845526	2.75533971388618	-1.68423180235909	0.151989133318292	2.05726289330837	0.566380845371013	2.51641069664375	-1.87215041738339	0.0478495287632314	3.07314407639307	0.127625913335589	1.94837391531993	-2.53915474966054	-0.520587784585451	-2.85360231762746	2.54263539440564	-1.72622337871741	0.263831443374297	2.28774140550307	-1.52254402568795	2.7361823477231	-1.58117815086072	0.173823979235805	1.83302363369678	-0.480517639500156	2.11588949462025	-2.17572379658352	-0.123120205293063	2.49812273044669	-0.0610893436208353	1.97000640690542	-2.51432718060801	-0.879750708690081	-1.43973873247124	-0.310037798613594	1.50261825314882	-2.8435411712678	-0.890593351509245
8	-0.593017793215156	1.37058623793074	-2.94803428893107	-0.982387449622535	0.983824904235155	2.94976080708811	-1.36574019009559	0.627339464154764	2.81428769946531	-0.610949975352614	0.918536507428213	1.63145603623346	3.09154737363222	-1.6206412568401	-0.10140841585256	1.10272180838919	1.63418210269246	2.7925143959619	-2.00469851708296	-0.535787506978214	0.385271286384758	0.632898296098994	1.93414081616185	-2.86933514344194	-1.39335156593122	0.689174563171403	-2.61235277156269	-1.19438374369622	0.334703858910119	1.83938695678992	2.89867654821634	-2.83103788735491	-1.51566422228548	-0.0298436249743866	1.28107706272092	1.75805958567562	2.73766894513575	-2.03663772538815	-0.509435812382403	0.369934083475435	0.677325346466594	2.073674987659	-2.72695143614873	-1.43167239389226	-0.741339117854375	0.183259826640282	1.66304973866488	-2.92548539974122	-1.08895318793551
9	-0.649634947478056	1.20158361253877	3.05348756974738	-1.3770563909785	0.475405975069651	2.32409931144451	-2.12394151700289	-0.321902090464536	1.43331602485643	-2.49086469296781	0.689422145234101	2.00430876177124	-2.95576624912866	-1.59593191338494	-0.289632777153405	0.854416757730448	1.85728249639398	2.96486532842963	-2.07630705401448	-0.84718004208897	0.177814920097516	0.998481230832533	2.0230770122553	-3.04124499306639	-1.78914351992502	-0.831018506151279	-2.20410760823443	-0.960645422920505	0.344730819799981	1.60666409153527	2.71359528664138	-2.5571178985404	-1.4070875504517	-0.165965538792026	0.974254249059914	1.94375474101445	3.02685812964219	-2.01178067833086	-0.807939420380557	0.149722239771733	1.05271593698582	2.20139161716559	-2.83770864750555	-1.6715898572599	-0.644527172503222	0.45719816007365	1.79429240211231	-2.93755370337508	-1.16559523234811
10	-0.702965336186634	1.04257184397934	2.78882997226493	-1.74717814270741	0.0002816982380151	1.74449797264515	-2.80952605777615	-1.12680697353803	0.432847469449273	1.54064784176628	1.25919721484417	2.24473762095193	-2.81499233224303	-1.57176412548304	-0.361016124700811	0.789247660265904	1.89655567680215	3.01410168822123	-2.1246062610036	-0.993449604179773	0.0686937205941686	1.06216110725563	2.07358917046603	-3.13905810412866	-2.09425808767789	-1.52326425020736	-1.68326889406244	-0.76824944160474	0.372701527644825	1.53421064405348	2.66434339746947	-2.50736526740495	-1.37335925420952	-0.220949793221293	0.907171423571118	2.00708999575623	3.12603438409977	-2.01590852671561	-0.907332126685531	0.137128022176566	1.17675991612704	2.27628724457098	-2.867309542615	-1.73435642492267	-0.610985560434436	0.562707974163325	1.85312589107795	-2.96771346304175	-1.23057536561251
11	-0.753200641659843	0.892989066020402	2.54015739177469	-2.09418454688691	-0.443078227385046	1.20929997584106	2.85502156936105	-1.81804070632411	-0.320089834608884	0.899245421849327	1.69194282050937	2.5307409851163	-2.67606521371159	-1.52289788434151	-0.365976322738769	0.772181282016621	1.89220689073851	3.00396133910908	-2.17226300697497	-1.07963554214816	-0.0151822589122837	1.0191674817337	2.03688344035893	3.03843990258538	-2.32318015041198	-1.68751855316552	-1.31135057457509	-0.558802453632891	0.449522916185917	1.53991809054516	2.65379049320013	-2.50619465867064	-1.37312129392084	-0.23324020891183	0.904502161623239	2.03546875720188	-3.12295857821151	-2.00930941571156	-0.91633140995191	0.157290146655203	1.22965111566251	2.31797712859734	-2.85913719138702	-1.73983654232256	-0.601725491261919	0.575897744623896	1.82585776354647	-3.06548851830442	-1.3022215386589
12	-0.800665114574078	0.751975400161008	2.30589326660622	-2.42074647886248	-0.859208041002427	0.710742163296318	2.2907005982229	-2.41547313426351	-0.894583320968438	0.475132990393164	1.63797901587515	2.68163885270526	-2.54536229170458	-1.44971687241855	-0.337131044643856	0.774786617984675	1.879072327014	2.97423540874383	-2.22397078460375	-1.15222560223744	-0.0979327186530515	0.935433091429572	1.94343736676296	2.91092017073221	-2.48857362642931	-1.75754499642577	-1.12841292597511	-0.37200187087992	0.557465402660768	1.58739919838848	2.66875871797373	-2.50375948408974	-1.37352425520966	-0.23077846172115	0.915841466985468	2.05687617075738	-3.09845197917266	-1.98788970642899	-0.894407998452695	0.18711052635357	1.2650984392744	2.34743291980127	-2.84416376102493	-1.74003886300527	-0.618795351142546	0.52755110399811	1.71504113350163	2.99979109999363	-1.47470332572431
13	-0.845867044642593	0.618309249844327	2.08373517340782	-2.73101082524396	-1.2556571800513	0.234945858964205	1.75633146091137	-2.95740870932566	-1.36220366107817	0.151826994260362	1.49540625475298	2.69040816315343	-2.47556717260572	-1.38360978991451	-0.296659061039909	0.787898631402274	1.86787084318247	2.94086586986607	-2.27840275826488	-1.22589412303238	-0.187844308157604	0.831262873633422	1.8237202656667	2.77532331504504	-2.61960468081062	-1.81154660723267	-1.04887964454729	-0.240812058309743	0.66339640013378	1.65263520107538	2.70218290080761	-2.48866872378952	-1.36474967416521	-0.219456103222143	0.934514561887307	2.08322151028449	-3.06711318566263	-1.95427396204168	-0.859731043789068	0.221678992351322	1.29618941174158	2.36941217109571	-2.83769403468895	-1.75623509012218	-0.668508961878709	0.424118651000383	1.51544680252436	2.58006657279129	-3.08400509500658
14	-0.889416629109359	0.490578832935558	1.87096531866318	-3.03014640754487	-1.64279884900652	-0.240465700628288	1.20268875032644	2.75021223022291	-1.79991670859518	-0.0574428885312056	1.42004657523574	2.68706800460442	-2.43957536083693	-1.3373340529444	-0.260736986217251	0.80327244711757	1.85940798443087	2.9084715444575	-2.3336385203414	-1.30242393712578	-0.283907881819773	0.717656519457776	1.69591940405086	2.64214636415095	-2.73581470024965	-1.87243250015935	-1.0305703229266	-0.170545219055643	0.740430302985612	1.71216902602771	2.74024422547364	-2.46599053881304	-1.34788855750814	-0.199421082683029	0.963056697748071	2.12068860536137	-3.02376465604281	-1.90907655618666	-0.816420078185836	0.259491628670898	1.32432214897436	2.38260149966705	-2.84621256071856	-1.79565788976226	-0.752729605525217	0.271067307712907	1.24371857179923	2.05839502776634	2.37350401884305
15	-0.931614185757597	0.367930838006377	1.66585910501057	2.96163005238632	-2.02799651163854	-0.734356599124116	0.570729259365973	1.93999667771111	-2.54564191446448	0.0815214627030408	1.58515631381449	2.79568803133313	-2.36333379222115	-1.28121700998281	-0.223311526802881	0.819700643923316	1.85268962945914	2.87773038727891	-2.38810240944751	-1.37943335775923	-0.381465540247209	0.602810191692853	1.56954709269235	2.5146905792599	-2.8473068979044	-1.94718860400627	-1.0565426667076	-0.156258522995679	0.772995145708852	1.74414559830956	2.76336097587407	-2.45036784044704	-1.33216597873881	-0.174313008968381	1.00294159269602	2.17369755633329	-2.96410152483874	-1.84991319744323	-0.763660741488293	0.300993505219489	1.34990244709503	2.3869794964471	-2.86965646197401	-1.85577081216668	-0.861960211649949	0.0948272101887089	0.97894301340443	1.72649492194604	2.30784709845133
16	-0.971545425862654	0.251697136779486	1.47077179863288	2.68262088150373	-2.40127800370836	-1.22429542439638	-0.0899627951385049	0.945413510107923	1.64319082222406	1.59318133220987	2.16209895653458	3.0886400525826	-2.19412387128307	-1.17846843133685	-0.163143463434977	0.847455267285739	1.85230021972474	2.85119893615388	-2.43931702933403	-1.45357658833597	-0.475954702466122	0.491947522948401	1.44839006374534	2.39208971738176	-2.95993152829025	-2.03827149225602	-1.11929145771589	-0.192733973286446	0.753264853236127	1.73024620469719	2.74884081547614	-2.46426270226191	-1.33591554056843	-0.154331848628666	1.05362234855518	2.24812521934278	-2.88058519688262	-1.77027007754324	-0.696421243777864	0.350325541267051	1.37704008796992	2.38768312748194	-2.9001828885588	-1.92300340095878	-0.971236754853065	-0.0577908864564525	0.799546899698198	1.58853167371524	2.32948560700192
17	-1.0060483117736	0.147030389347867	1.29470737103305	2.43268047242554	-2.72972317193015	-1.63901052299819	-0.600364409947593	0.350386837997287	1.17078826484771	1.87601933922559	2.59443070923291	-2.87129067137344	-1.97386325670949	-1.03336617801708	-0.0729913469046419	0.895210186977991	1.86522356081679	2.83401051498988	-2.48327430903431	-1.52134690987087	-0.564275838148355	0.387157975160004	1.33238052883409	2.27131526848595	-3.07835720527201	-2.14795651950241	-1.21653340680572	-0.278018938487319	0.675513956890035	1.65402669002846	2.67049894338521	-2.54063500731336	-1.39204548586455	-0.159035736905659	1.11772494983959	2.36015841557503	-2.75568811007632	-1.65583402644644	-0.603356445793375	0.417393173377509	1.41586642720914	2.39680617195883	-2.92170545842557	-1.97484135212264	-1.04965640016223	-0.151286873220002	0.716662172560054	1.55721613664273	2.38416323795379
18	-1.03002547427362	0.0618304520121169	1.15020328550317	2.23179750402557	-2.98209247993829	-1.93350798849256	-0.916838388445661	0.0561845741929228	0.979415694342627	1.86077286959322	2.72338800836578	-2.69103215531274	-1.80340612736541	-0.896491830556748	0.0248091099980574	0.955149652822396	1.89040791637748	2.82779225498635	-2.51767953520574	-1.58078443250744	-0.645446902444509	0.287879207329792	1.2190095545214	2.14810605509504	3.07582639102247	-2.2796656772616	-1.34973828742137	-0.414131665451903	0.532256184017634	1.49726970269092	2.49415399827703	-2.73526903260443	-1.57515148034764	-0.237483061104094	1.224560557728	2.56760406819583	-2.54557701237553	-1.4780508658921	-0.464487282272172	0.518583983534201	1.48225645690711	2.4316632922563	-2.91438936976054	-1.98931582308633	-1.07693976676827	-0.177761251339806	0.709076405035529	1.58685678402544	2.46131297460267
19	-1.0396989599296	0.00120857136154515	1.04387478041183	2.08730846285201	3.12903559484345	-2.11868438727708	-1.0960964335052	-0.0937235132441899	0.883024929938733	1.83325908745278	2.76120174659226	-2.60899220613748	-1.70355948911351	-0.800321523359863	0.103652002836028	1.00947916899781	1.9172738139992	2.82673434319282	-2.54571926740028	-1.63406636403128	-0.721757796586298	0.191024613045662	1.10417467405733	2.01766401820408	2.93156412203356	-2.43709094335434	-1.52148077825829	-0.60397085411604	0.316893592058044	1.24379672989315	2.18224296989612	-3.13738799863182	-2.1033879828096	-0.737103118738198	1.68628613387713	3.08183538567541	-2.16169414641836	-1.19553014539895	-0.255442728759699	0.672231101056516	1.59270568054452	2.50829432376493	-2.86306699157276	-1.95440262527609	-1.04846637936161	-0.144783911967416	0.757294146884765	1.65861383231343	2.56010407663042
20	-1.0382604548065	-0.0400160224516467	0.967536805935164	1.98638011419393	3.01710286634043	-2.22609300327979	-1.18415202010259	-0.15147068988696	0.860775756776405	1.84587884999923	2.80311446893926	-2.54700094885063	-1.63248017692669	-0.730878716557732	0.162494080906665	1.0511398915908	1.93749242935515	2.82316720348264	-2.57397884332752	-1.68692067059365	-0.798461810546439	0.0915599900060338	0.983092441213393	1.87583964948674	2.76921085352041	-2.62093278897717	-1.72963186227487	-0.842109331317997	0.0385983069793937	0.907541111527199	1.75542187397769	2.56127472903575	-3.01706421577096	-2.60828292953902	-2.63548956569257	-2.28367947119934	-1.60276311806237	-0.811219706702829	0.0244851866490856	0.881973173807632	1.7523203559306	2.63168365151442	-2.76470673742597	-1.87100199208223	-0.970531183620544	-0.0635868041994638	0.848965262426202	1.76547003465608	2.68361671651828
21	-1.04167584848622	-0.084018966661057	0.891717237259421	1.89260460656787	2.92547306896595	-2.29142319392015	-1.20354068559552	-0.120383362269767	0.931163482300457	1.93858328664486	2.90369174784222	-2.44849479446095	-1.5427071335822	-0.654636293358842	0.221493327843526	1.08998411560157	1.95399895605905	2.8158495530626	-2.60597138491627	-1.7439007597571	-0.880332402653789	-0.0148495984183612	0.852562876546565	1.72144563758504	2.59075354735619	-2.82447171114769	-1.96053789058748	-1.10446232807679	-0.261643246808652	0.560207467767038	1.34979110904103	2.09068452005734	2.76241431906267	-2.92867770250469	-2.38349349263513	-1.81145472008843	-1.16677420919313	-0.45236049019962	0.312983405127848	1.11358368632305	1.93965303532116	2.78581020149565	-2.63373153523521	-1.75367243031358	-0.857797443031829	0.052742924429072	0.975355607310591	1.90562526786944	2.83785243331457
22	-1.08282748554507	-0.177351194099041	0.751667642775917	1.72088246626871	2.75856263980419	-2.38312643813596	-1.14625804762487	0.0738279132482715	1.18235748152183	2.18687376556201	3.12375974407631	-2.26367631356813	-1.39330651236538	-0.538943983514945	0.305279395953947	1.1432697735464	1.97778000826387	2.81084289901495	-2.63917868777428	-1.80472868728688	-0.968123109366507	-0.128821858355143	0.713319347830837	1.55793416008786	2.40399516462255	-3.03353136629332	-2.1910731137224	-1.35561386080587	-0.531879603261114	0.274723714210703	1.05865098784493	1.81531936742525	2.54310143951921	-3.03723294156788	-2.34842064143048	-1.65842255147035	-0.953524043283552	-0.225726053151575	0.52739998098966	1.30525312836796	2.10655031281864	2.93062643768246	-2.50532952939741	-1.63375934810493	-0.736728783664251	0.185179240068841	1.12764808022576	2.08163337578494	3.03518946841331
23	-1.20337500416555	-0.385554840485731	0.436560911250102	1.26930961427493	2.13353561326238	-3.13052206633833	-0.428705691631356	0.977505433590631	1.8731730083258	2.70597909284864	-2.76449124959637	-1.96094634435715	-1.16230502795061	-0.366362109342659	0.428303041084357	1.22277713425723	2.01799808724731	2.8148377634384	-2.66904811850763	-1.86647295280378	-1.05985229913661	-0.248517042823647	0.568002803667882	1.38982516764103	2.21650933266743	3.0468245674437	-2.40461763075008	-1.57464029602761	-0.750354418411862	0.0641468372290991	0.865371601881729	1.6512058284232	2.42149303357535	-3.10493294934821	-2.35776062654557	-1.61502472752637	-0.87130535629528	-0.121696825006485	0.637868767047671	1.41080584334491	2.20041768757451	3.01061177954318	-2.43655467863694	-1.56766503802044	-0.65769025747336	0.299036199714149	1.29712897571889	2.31290153639811	-2.96979221531947
24	-1.39452303648868	-0.689380425542042	-0.0162449797021385	0.602581888606609	1.1281232351189	1.51800829980295	1.82139648660339	2.20127834727577	2.71589646530041	-2.9583872009582	-2.29499044736084	-1.59992224233845	-0.885408499707295	-0.158122230346145	0.578211408872475	1.32152540994296	2.07075556173636	2.82549555476009	-2.69737495278097	-1.93105313084295	-1.15798936216214	-0.377203520486499	0.412444514696758	1.21209696615764	2.02261346088325	2.84412037233883	-2.60775036927165	-1.76961008349898	-0.92944487132178	-0.0931141710923848	0.733840433777377	1.54751799164653	2.34629765381676	3.13069891964307	-2.38038897567898	-1.61762330000753	-0.860838471655515	-0.106613810146162	0.648455477253505	1.40790899269572	2.17586441874495	2.95792509559017	-2.52017884651217	-1.67598763966009	-0.761334164174231	0.280912446549616	1.49410613572283	2.73901241938221	-2.45407534773706
25	-1.5424739343511	-0.900592833145276	-0.2816962169276	0.311234649089588	0.878768303876471	1.42776438665671	1.97158461144131	2.52555211728318	3.10069095013795	-2.58205091117666	-1.95738215059902	-1.31193128997709	-0.649537487522035	0.0264574666297188	0.71346635231939	1.40964525473424	2.11380515135918	2.82532596530628	-2.73908420911818	-2.01266473900618	-1.2776913511147	-0.532675490395226	0.224532080726472	0.996800940631591	1.78764215650861	2.60073589276112	-2.84453680962767	-1.98272856056145	-1.10406083920052	-0.221807995142468	0.648967778035979	1.49748300061779	2.31975532132278	3.1169976140287	-2.39033967993801	-1.63177686215612	-0.88683450594723	-0.152594364364363	0.573066006589067	1.291468930151	2.00304479720768	2.70697793697442	-2.8830566019999	-2.20965767923059	-1.58541523136774	-1.1597115204072	-1.86254154135025	-1.90951611525517	-1.35265805135934
26	-1.56604834435701	-0.941895580883718	-0.326513278797463	0.280914488892788	0.882120829041803	1.47970011485988	2.07678965509884	2.67655825703004	-3.00149529815425	-2.38913059174701	-1.76854454769617	-1.1394900259687	-0.502226050916688	0.142717941332126	0.794731169383433	1.45325522632063	2.11787407609128	2.78837867995325	-2.81835989992393	-2.13557743910272	-1.44561962311836	-0.747020792352771	-0.0373806027892402	0.687174438211791	1.43293188225027	2.21016574086186	3.03524199191969	-2.35258335330945	-1.37230819559324	-0.339891310787113	0.661262456940052	1.57982342982275	2.42151151252544	-3.07448257230871	-2.32400048238355	-1.59920358025993	-0.893883565104529	-0.204981707658534	0.468330122923595	1.12499011538595	1.76194586675509	2.3736856279529	2.95159343454764	-2.79912688067459	-2.32271510266252	-1.89899037151576	-1.49547359399149	-1.06410719325303	-0.577388750471939
27	-1.4848503452417	-0.869487310533843	-0.257008038208599	0.353046900291317	0.961301908475736	1.56850699661106	2.17547662870589	2.78301762688028	-2.89132478376939	-2.28057791293188	-1.66748162622482	-1.05175079092038	-0.433244809179937	0.188059924107284	0.812101824796016	1.43876452655759	2.0679025442261	2.69936081713218	-2.95019723314038	-2.31454066460183	-1.67697977748173	-1.03762580996289	-0.396580743810555	0.246054577832733	0.890167771687753	1.53561432635428	2.18217657943863	2.82943932303173	-2.80717465580609	1.49508593071578	1.64204338572396	2.2886578213769	2.93549644143616	-2.70259804949553	-2.06051890961531	-1.42274692943514	-0.790718718627051	-0.16603518285353	0.449550098050665	1.05418655952945	1.64606240952987	2.22367662289516	2.78630048641639	-2.94857351797648	-2.41188002265946	-1.88192165763479	-1.35229315722617	-0.816471728965214	-0.269246177079984
28	-1.33951165380841	-0.735288460723552	-0.131910558238191	0.470652565009464	1.07245279014736	1.67356043661433	2.27405903653073	2.87403827850395	-2.80959948640144	-2.21040658801459	-1.61151025154461	-1.0128792762346	-0.414516936625275	0.183531143460845	0.781167797712391	1.37823228506893	1.97448329072786	2.56957393239026	-3.12017102260352	-2.52907082479054	-1.94128800858407	-1.35822330430997	-0.781915832116913	-0.215385306096533	0.33682678986439	0.867845063608629	1.36746637633858	1.82192298537911	2.21807546734495	2.55866242638302	2.88044148980671	-3.0470463438584	-2.6314517673466	-2.16073251677734	-1.64994366010438	-1.11283215925576	-0.55951003094444	0.00296131819424662	0.569684966961154	1.13729377065916	1.70356805838222	2.2672190791874	2.82776063126158	-2.89777516711886	-2.34220760222877	-1.78746405289576	-1.23201569250306	-0.674247789655214	-0.112617446496365
29	-1.15713624947229	-0.566729871447495	0.0234766227696128	0.613241755041121	1.202319646707	1.79047110589293	2.37747342490157	2.96312762188745	-2.73592306974153	-2.15345202477571	-1.57276490665282	-0.993965654144249	-0.41715181005642	0.157573207537428	0.730085984041388	1.30022729906125	1.86778454038495	2.4324720639914	2.99390919678519	-2.73158942668841	-2.17829842190967	-1.63021768646141	-1.08834656891059	-0.553861097293079	-0.0280558591070479	0.487805683182131	0.992782811070997	1.48671876624787	1.97080444404686	2.44800004584503	2.92293022589566	-2.88216397226108	-2.39602632550377	-1.89862691117538	-1.38881758312849	-0.867210028116591	-0.335537686906002	0.203972701280418	0.749064459789635	1.29773284832603	1.84836477659809	2.3997826533988	2.95122923876821	-2.7808659898042	-2.23020983031056	-1.67982577418492	-1.12937776711667	-0.578411186913488	-0.0263948618876408
30	-0.951335609512931	-0.375445723531305	0.200356734857912	0.775618708680004	1.34988965520132	1.92274349359305	2.49379720850167	3.06272411812822	-2.65392447640107	-2.08997733185248	-1.52875966375361	-0.9703603202065	-0.414827740068164	0.13781863095152	0.687577388571749	1.23445563340404	1.77846158095387	2.31959993655202	2.85787066266663	-2.88991342138467	-2.35737742770202	-1.82768207425068	-1.30076099480094	-0.776476627440425	-0.254583436822968	0.265313119683132	0.783794820303553	1.30165411420032	1.81988666447429	2.33963684574798	2.86208765291231	-2.89488231580391	-2.36413367134471	-1.82852670090986	-1.28825468145748	-0.74400212732706	-0.196821512797297	0.352049174598597	0.90137570819787	1.45007815600009	1.99731911502781	2.54253002055431	3.08539140744088	-2.65739784561194	-2.11943337337645	-1.58376898818832	-1.05021981732744	-0.518583273389996	0.011333018249683
31	-0.725898551909446	-0.16272571550527	0.400137307274437	0.961986612374428	1.52215883447453	2.08006841257623	2.63523419118541	-3.09589207691012	-2.54718293052352	-2.00195517330846	-1.46024299691745	-0.922000388775317	-0.387118124129272	0.144561358462487	0.673232400053932	1.1991184631605	1.72246854871153	2.24355764364452	2.76269105601645	-3.00297285804942	-2.48666998130898	-1.97112773757284	-1.45580696651535	-0.940069245111627	-0.423160023497637	0.0958034344356003	0.617833471519996	1.14405409844875	1.67565166121552	2.21377959483212	2.75940422931685	-2.97009551056905	-2.40843705847187	-1.8397623895357	-1.26597148585376	-0.689742692454212	-0.114121314362633	0.458010049548512	1.02437807722174	1.58353677369454	2.13484373813186	2.67828187910388	-3.06895191468219	-2.53990725374775	-2.01714123413744	-1.50007450325777	-0.98823490477529	-0.481291639166848	0.0209221989421076
32	-0.475595492111678	0.0799039797016524	0.634186777382821	1.18612209965001	1.73475083932265	2.27934080973768	2.81940559047574	-2.92849324380962	-2.39803807363925	-1.8723095412687	-1.35108795464994	-0.834075712580558	-0.320926320277171	0.188735141465895	0.695299368407301	1.19916684343809	1.70074735545774	2.20046412176478	2.69876195294152	-3.08706603161108	-2.59012109036883	-2.09298994668096	-1.59497709030129	-1.09525640956173	-0.59282843430858	-0.0864665654261832	0.425348653270563	0.944504421263469	1.47332661755907	2.01460925598905	2.57151456440715	-3.13601289238236	-2.539453313805	-1.9224483749415	-1.28983827206489	-0.651201257069246	-0.0183555878235029	0.598818603837406	1.19505664355068	1.7695126915434	2.32401815426203	2.86142328121554	-2.89857703644975	-2.38712843827393	-1.88544182376709	-1.39202919797266	-0.90582277314218	-0.426105409321566	0.0475483026972151
33	-0.178435104516389	0.380004629703109	0.93373346410456	1.48090613309024	2.02038428722131	2.55169371669593	3.07488429665339	-2.69282369843507	-2.18444893505499	-1.68247431834817	-1.18618099725251	-0.694877871464944	-0.207923724389487	0.275264977389871	0.75521496147023	1.2324019793446	1.7072593541071	2.18018807139259	2.65156798257087	3.12177024922095	-2.69201364516531	-2.22301325735294	-1.75396847679633	-1.2843571874475	-0.813535084661702	-0.340665528295911	0.135394171396615	0.616286499291194	1.10450152448167	1.60403738075188	2.12173166164992	2.67009545154762	-3.00976953236399	-2.30495652533483	-1.43959529268869	-0.473513955849433	0.382275291640393	1.07832738467099	1.67470069632257	2.21651396917853	2.7271220257759	-3.06469146546828	-2.58608905625328	-2.11656380249353	-1.65391319224007	-1.19678448759438	-0.744335911349985	-0.296046263097277	0.148398666462321
34	0.252999457243708	0.832893958739434	1.39204798871568	1.93072758812591	2.45114257649948	2.95612849476336	-2.83475543607908	-2.35276875450407	-1.87915850392799	-1.41238067346591	-0.951220294278024	-0.494726363903459	-0.0421564968727057	0.407066891374794	0.853389880096533	1.29715153924249	1.73860123742373	2.17790998800183	2.61517659665521	3.05042887865367	-2.7995656521606	-2.3685687810559	-1.94000190745066	-1.51423517480434	-1.09182141108182	-0.673574335140112	-0.260696795014823	0.145002757422958	0.540731874836085	0.922028105623874	1.28147843002442	1.60633868258546	1.8746715659887	2.05344851106296	2.12128847906197	2.13991338115937	2.23063002162053	2.4309806662204	2.71202350909518	3.04273400024753	-2.87962519308232	-2.50001651140955	-2.10830217602852	-1.70858022741206	-1.30347875258871	-0.894751865665874	-0.483610031396671	-0.0709096295794077	0.342734734636114
35	1.24628744172323	1.75128735133149	2.22128440987588	2.67168687701088	3.11011067337813	-2.74250631173024	-2.31739407730427	-1.89626228623531	-1.47816586130691	-1.0624833570407	-0.648801867057066	-0.236850236880487	0.173540822098898	0.582462815315655	0.989943748574538	1.39595596120363	1.80041940264583	2.20320141012861	2.6041135428449	3.00290571892123	-2.88392758541277	-2.49041722712915	-2.10024489029493	-1.71401759861657	-1.33246961959355	-0.956477096045986	-0.587064976408535	-0.225395568150984	0.127279441362553	0.469730836974486	0.800960895968572	1.12053238327681	1.42899127361641	1.72825591894677	2.02173542913259	2.31395189980924	2.60968382181341	2.91298636266521	-3.05664307962292	-2.73164173772571	-2.39520861229436	-2.04813221265637	-1.69158792827464	-1.32686580772728	-0.955210338941542	-0.577741129073988	-0.195423175354677	0.190936023163453	0.58067662518645
36	2.52483261427343	2.8171029657713	3.13099441983963	-2.82292180541452	-2.48255146957949	-2.13402582410874	-1.77941075519195	-1.42018833604856	-1.05744861499224	-0.692014536961907	-0.324524585663657	0.0445114539298701	0.414674048821416	0.785606815134638	1.15699699209199	1.52856109461327	1.90003421466061	2.27116201032231	2.64169481199424	3.01138356036713	-2.90320779138628	-2.53596143886757	-2.17031576488488	-1.80651968287094	-1.44481038268292	-1.08540214111498	-0.728471190094642	-0.374136755968838	-0.0224391305235398	0.326683288339748	0.673414768536205	1.01807646479324	1.36112925887823	1.70316120348762	2.04485797545847	2.38695845073547	2.7302014119909	3.07527199573303	-2.86042865172776	-2.51007222938351	-2.1565276568641	-1.79961606893176	-1.43927993455753	-1.07555938997124	-0.708565694937522	-0.338455306073634	0.0345932551417199	0.410398713902006	0.788792338193806
37	3.04831477907523	-2.94002831240488	-2.63807405395716	-2.32955993658615	-2.01511689700243	-1.69538950633176	-1.37099669564402	-1.04251100293404	-0.710449936967818	-0.375274661787983	-0.0373927280478338	0.302837241690261	0.645100180747118	0.989119245781811	1.33465091367557	1.68148069641629	2.02941954730662	2.37830096867736	2.7279787980459	3.07832563198898	-2.85395347149237	-2.5025802319659	-2.15081501171396	-1.7987152599999	-1.44632026579503	-1.09365052673916	-0.740707222023432	-0.387471993855738	-0.0339072528421732	0.320042789136374	0.674450197159709	1.02940041821759	1.38498843816673	1.74131414776897	2.0984772096544	2.45657183108476	2.81568191388419	-3.10730825232364	-2.74597550507299	-2.38347086227349	-2.0197778568995	-1.65489581812481	-1.28883645954872	-0.921619385332073	-0.553266860474233	-0.18379817802854	0.186776102727012	0.558459861587477	0.931276982400555
38	-2.92134209916281	-2.62113137063632	-2.31831249101469	-2.01287427077008	-1.70484352535274	-1.39427582488427	-1.08124707509909	-0.765846212163936	-0.448169102028678	-0.128313605833386	0.193624302292863	0.517553512980152	0.843390009068042	1.1710584857129	1.5004934853371	1.83164014454089	2.16445462399477	2.49890426702987	2.83496750911342	-3.11055176801627	-2.77128361204291	-2.43040474610224	-2.08789858548806	-1.74374218234933	-1.39790830344339	-1.05036798549655	-0.701093583212588	-0.350062289106261	0.00273994604185585	0.357314227277983	0.713644472921698	1.07169339966196	1.43139908484515	1.79267249489764	2.15539636563294	2.5194257606127	2.88459051209612	-3.03248573455438	-2.66563821100227	-2.29826544620388	-1.93057982544	-1.56278453482127	-1.19506567706364	-0.827585389498966	-0.460476310445753	-0.0938375250905729	0.272268092977592	0.637815414312323	1.00281787195577
39	-2.6686864015513	-2.37087869337868	-2.07174112614027	-1.77122021047144	-1.46927109962403	-1.16585612944801	-0.860943262621617	-0.554504492353893	-0.246514249383229	0.0630521547845452	0.374220024890365	0.687016703062613	1.00147290292107	1.31762394781121	1.6355109038921	1.95518159544142	2.27669148327505	2.6001043773372	2.92549294096553	-3.03024638046379	-2.70065224549034	-2.36881083308041	-2.0346157841086	-1.69795544484878	-1.35871576776848	-1.01678439505087	-0.672056143021484	-0.324440070208808	0.0261317788026261	0.379694028752611	0.736236364165487	1.09569134678926	1.45792277433028	1.82271610951706	2.18977279136043	2.55871023504786	2.92906889464232	-2.98285844902844	-2.6112641234407	-2.23991144785763	-1.86936604539841	-1.50015567131927	-1.13274977970041	-0.767546162033502	-0.404865364079842	-0.044952371046887	0.312015783599317	0.665918181208686	1.01667556805304
40	-2.44639932030922	-2.15569707022892	-1.86412584555633	-1.57163795439579	-1.27818626372423	-0.983723677176592	-0.68820253048693	-0.391573903238308	-0.0937868434742223	0.205212500745712	0.505481851524759	0.807083884677797	1.11008744129796	1.41456888485147	1.72061362369345	2.02831782027282	2.33779030781844	2.64915473163041	2.96255192314019	-3.0050428097728	-2.68707567341825	-2.36652335959307	-2.04314902901633	-1.71668521867922	-1.38683232812953	-1.05325877110144	-0.715603959948465	-0.373485790145501	-0.0265148647323702	0.325681787424401	0.683424586067777	1.04693067889693	1.41624880465596	1.79118465180675	2.17122872837148	2.55550643754707	2.94277401193047	-2.95170664688702	-2.56330116212176	-2.17694613024135	-1.79423738922353	-1.41648442192638	-1.04464400146176	-0.679319454942152	-0.320808421250689	0.0308244936722087	0.375670491692725	0.713907578994763	1.04574530212712
41	-2.25190797266765	-1.97164807056088	-1.69081406869571	-1.40937633992989	-1.12730474249613	-0.844568342353561	-0.561135072514317	-0.276971316999231	0.00795859645925355	0.29369301543314	0.580273719964297	0.867746852108522	1.156164062351	1.44558393099131	1.7360737407744	2.02771170153216	2.32058976086488	2.61481718045089	2.91052512046341	-3.07531274517011	-2.77613128738718	-2.47487563828346	-2.17124655637729	-1.8648678462738	-1.55526232321515	-1.24181934590897	-0.923750873838798	-0.600032240471531	-0.26932356964731	0.0701305250854339	0.420617764964599	0.785063757486155	1.16704178027953	1.57048343835083	1.9987094564489	2.45236496643119	2.92658535574021	-2.87355088794331	-2.39721518677611	-1.94061375842826	-1.51013914514394	-1.10613506491758	-0.725674453112338	-0.364873172527967	-0.0200723425980429	0.311761867542594	0.633005855300785	0.945474137149064	1.25053851266184
42	-2.08854205443229	-1.82129485637711	-1.55378743008203	-1.28601892239533	-1.01799037088353	-0.749704919119864	-0.481168060918992	-0.21238791949024	0.0566244309240532	0.32585459121316	0.595284398740087	0.86489140724127	1.13464826313575	1.40452194836902	1.67447284900277	1.9444535931668	2.21440757942234	2.48426708346607	2.75395078173316	3.02336045556985	-2.9908087833413	-2.72233343834611	-2.45458218291913	-2.18778720539683	-1.92224811758634	-1.65836024402028	-1.39665900627423	-1.13789208673974	-0.883141702762642	-0.634042041979411	-0.393188603920522	-0.164962586294284	0.0426731490742153	0.213915854770746	0.314433578573588	0.269041948006863	-0.00835376230271298	-0.32069186289909	-0.40689244479209	-0.328540862739435	-0.170311045085343	0.0278559806302055	0.247822329169661	0.480613315003472	0.721373389732334	0.967270228032366	1.21654782994592	1.46806301263234	1.72104228702024
43	-1.95374850885766	-1.70081590326061	-1.44791646231298	-1.19507580214281	-0.942323994545918	-0.689696166208095	-0.437233185231317	-0.184982449500584	0.0670012058560486	0.318654461426563	0.569904302582399	0.82066661588517	1.07084455897191	1.32032666443486	1.56898463234722	1.81667076060674	2.06321495838675	2.30842128790212	2.55206398727706	2.79388294910737	3.03357867625466	-3.01237848099802	-2.77801269156629	-2.54695967641984	-2.31972927195917	-2.09689144090938	-1.87907116474361	-1.66693339816388	-1.46115230622786	-1.26235761417027	-1.07105101585792	-0.887489469501956	-0.711542753998482	-0.542551254668184	-0.379232007681759	-0.219692083331728	-0.0615888869548001	0.097578669891913	0.260129051849038	0.42791551477957	0.602178364762437	0.783542505815073	0.972117573294151	1.16764157651065	1.36962171497745	1.57744821540162	1.79047501581762	2.00807101246938	2.22964904232483
44	-1.83321341166362	-1.59381435733438	-1.35455162464805	-1.1154518674407	-0.876545137772556	-0.637865196501751	-0.399449835064525	-0.161341203372456	0.0764138633505943	0.313763528599412	0.550650662565898	0.787012591162135	1.02278090804403	1.2578813773648	1.49223396169682	1.72575301713551	1.95834770581712	2.18992268448626	2.42037913553781	2.64961621285836	2.87753297692141	3.10403088934434	-2.9541683840366	-2.73077798989837	-2.50905334842768	-2.28904599808236	-2.07078360313487	-1.85426455900113	-1.6394528960231	-1.42627398130582	-1.21461158922581	-1.00430691686964	-0.795160033459359	-0.586934058561613	-0.379362072169078	-0.172156409785458	0.0349803476853024	0.242343640842252	0.450215523550851	0.658854589930175	0.868488030038984	1.07930628543733	1.29146042187511	1.5050620211777	1.72018516651042	1.9368699736577	2.15512709833963	2.37494270161987	2.5962834518953
45	-1.70664812953274	-1.47821402965728	-1.24974982332938	-1.02125931218165	-0.792747100216877	-0.564218666975443	-0.335680440183048	-0.107139865723336	0.121394527773207	0.349913073040212	0.57840492094679	0.806858014542524	1.03525908560905	1.26359367948231	1.4918462142809	1.72000008080203	1.94803778912988	2.17594116733838	2.40369161646308	2.63127042408182	2.85865913633498	3.08583998503875	-2.97038894439999	-2.74367197248477	-2.51720713586917	-2.29100442449204	-2.06507057652143	-1.83940861359704	-1.61401744989484	-1.38889160020386	-1.1640210089241	-0.939391016513303	-0.714982472710018	-0.490771997377477	-0.266732380787585	-0.0428331064558196	0.180959027892001	0.40467922124909	0.628363945353157	0.852050219521803	1.07577491596182	1.29957412298047	1.52348258769144	1.747533253071	1.97175689728403	2.19618187668733	2.42083396830432	2.64573630315264	2.87090937871969
46	-1.56412019552284	-1.34402349996977	-1.12356872385577	-0.902732282426443	-0.681489924734029	-0.459816894087949	-0.237688131648394	-0.0150785285740316	0.208036768120881	0.431681991458642	0.655880328670564	0.880653431816946	1.10602086532204	1.33199949393792	1.55860281848802	1.78584027135208	2.01371648893429	2.2422305840875	2.47137544729064	2.70113711079285	2.93149421430403	-3.12076769378995	-2.88931513542825	-2.6573785318212	-2.42501070771571	-2.19227165840885	-1.95922773042999	-1.7259505339523	-1.49251561593824	-1.25900094062608	-1.02548523912733	-0.792046300835849	-0.558759284681741	-0.325695127294239	-0.0929191179592424	0.13951030225914	0.371542476221948	0.603135178568662	0.834254971429137	1.06487728041669	1.29498621707105	1.5245741839279	1.75364130442191	1.98219472210052	2.21024781268234	2.4378193490753	2.66493265436931	2.89161477178835	3.11789567426714
47	-1.41947385680947	-1.20670521240136	-0.99321966457329	-0.778962483496876	-0.563875916294371	-0.347899305761708	-0.130969304047077	0.0869797943797924	0.306015572336744	0.526206830397592	0.747622713589817	0.970331588141161	1.19439963284265	1.41988911385432	1.64685632101394	1.87534915953275	2.1054044149247	2.33704474222345	2.57027547311541	2.8050813849973	3.04142363018865	-3.003948232479	-2.76475697292037	-2.52431049829935	-2.28276031271951	-2.0402850250055	-1.79708696462089	-1.55338726755102	-1.30941965650445	-1.06542329996623	-0.82163525524941	-0.578283057169226	-0.335577994309928	-0.0937095232679299	0.14715887314098	0.3868922465737	0.625385189156816	0.862561445386417	1.09837238134306	1.33279460681439	1.56582704888274	1.7974877478402	2.02781060005738	2.25684221864599	2.48463902980207	2.71126467595683	2.93678775895465	-3.12190537914481	-2.89837100946405
48	-1.31539294823603	-1.11203899131767	-0.907738721940367	-0.702396148803414	-0.495904488451549	-0.288144894467583	-0.0789850854647958	0.131722103857753	0.34414020267047	0.558450536597619	0.774853487075331	0.99356938386495	1.21483874304927	1.43892143678731	1.66609422005043	1.89664584797559	2.13086881564038	2.36904658895736	2.61143516508572	2.85823805655781	3.10957454383043	-2.91774280767789	-2.65750596747742	-2.39325786735804	-2.12557248880874	-1.85523869559051	-1.5832289845595	-1.31063778624037	-1.03859719479842	-0.768185357507802	-0.500345301208493	-0.235828373455239	0.0248313848064963	0.281313983046783	0.533489066146405	0.781379936246492	1.02512445409673	1.26493864785698	1.5010861275031	1.7338542872553	1.96353695946744	2.19042253844707	2.41478640228253	2.6368865243463	2.85696134159395	3.07522914934046	-2.99129682798672	-2.77606623556694	-2.56210213263904
49	-1.31953137422935	-1.1334806175216	-0.947042589966595	-0.760165988600782	-0.572790356315189	-0.384843870086185	-0.196240450708673	-0.0068759401997811	0.183377020707332	0.374675956453359	0.567218174537544	0.761254281918146	0.957107548630599	1.15520224466105	1.35610609861224	1.56059560289716	1.76975940669571	1.98516727026797	2.20915561075775	2.44532657387893	2.69944440498474	2.98104998024163	-2.97704820750578	-2.58338487994246	-2.09420891460744	-1.52375402721232	-0.96534458567511	-0.498056392894618	-0.12140200362887	0.1931851166611	0.468766808295943	0.719640451768901	0.954327851647385	1.17801153650043	1.39395689921557	1.60429912688334	1.81048346488387	2.01351892394766	2.21412952668886	2.41284752969309	2.61007269449098	2.80611105468616	3.0012009296217	-3.08765451947395	-2.89393353614814	-2.7006986635065	-2.50784901230349	-2.31530076797742	-2.12298359698569
50	-1.4538021649117	-1.29395847226527	-1.13527308873876	-0.977887633870853	-0.821965274353058	-0.66769443644808	-0.515293133443578	-0.365013951044898	-0.217149683834991	-0.0720395170463179	0.0699245335905182	0.20829152696177	0.342546975268208	0.472111660027396	0.59634710106856	0.714572616878152	0.826100954181342	0.930301150463165	1.02669696935718	1.11510391085751	1.19579373215864	1.26965140636596	1.33826305160337	1.40386519764958	1.46911973991358	1.53675430546829	1.60918048027567	1.68821525029823	1.77497304313031	1.86991455211893	1.97298856349033	2.08379925098832	2.20175458218037	2.32617775494499	2.45638111054536	2.59170982693707	2.73156429105834	2.87540878541458	3.0227720901274	-3.10994156825485	-2.95671704828228	-2.80104654613524	-2.64319467517319	-2.48338960582515	-2.32182826778149	-2.15868088860432	-1.99409489898821	-1.82819826410689	-1.66110231057784
51	-1.56881427292296	-1.42520423928609	-1.28261456302766	-1.14108440674787	-1.00065047201371	-0.861345943765179	-0.72319927437848	-0.586232810511172	-0.450461276437263	-0.315890141228844	-0.182513913720247	-0.0503144280726557	0.0807407973337991	0.210700026048043	0.339628477980208	0.467609087356773	0.594742722022774	0.721147758038231	0.846958934778123	0.972325461592205	1.0974084042556	1.22237744196266	1.3474071454577	1.47267297533692	1.59834722894831	1.72459516979844	1.85157155402338	1.97941772753267	2.10825941151238	2.23820523155497	2.36934598529765	2.50175459209758	2.63548663043164	2.77058134607157	2.90706300590037	3.04494247603636	-3.09896639179804	-2.95830381383238	-2.8162742469043	-2.67290358857735	-2.52822304667476	-2.38226785444608	-2.23507614593175	-2.08668798999166	-1.93714457522117	-1.78648753398048	-1.63475839154432	-1.48199812549958	-1.32824682059336
52	-1.54437704456115	-1.40520753022655	-1.26640285409202	-1.12795374141864	-0.989849089955305	-0.85207588675089	-0.714619141249355	-0.577461837548708	-0.440584908603335	-0.303967234933404	-0.16758567006749	-0.0314150944824911	0.104571500777269	0.24040290031032	0.376109520684944	0.511723238009227	0.647277188736237	0.782805546548579	0.918343278963574	1.05392588800032	1.18958913981438	1.32536878860292	1.46130030028898	1.59741858149732	1.73375771913386	1.87035073548966	2.00722936323021	2.14442384393376	2.28196275304699	2.41987285327338	2.55817897754255	2.6969039418656	2.83606848759808	2.9756912519356	3.11578876487811	-3.02680983675029	-2.88572153772699	-2.74412122579803	-2.6020003853064	-2.45935231369433	-2.31617202064189	-2.17245611971159	-2.02820271498611	-1.88341128494506	-1.73808256556361	-1.59221843434153	-1.44582179669882	-1.29889647591015	-1.15144710750255
53	-1.41558020821875	-1.279150282039	-1.14280788865609	-1.00654541754064	-0.870354854918481	-0.734227797025364	-0.598155466065914	-0.462128728882318	-0.326138118303227	-0.190173857107253	-0.0542258844987326	0.0817161150431236	0.217662680716189	0.353624542356857	0.489612585650698	0.625637815860201	0.761711320361591	0.897844230302309	1.03404768170525	1.17033277635495	1.30671054280423	1.44319189783767	1.5797876087199	1.71650825654358	1.8533642009732	1.99036554665758	2.12752211155703	2.26484339740041	2.40233856245478	2.540016396755	2.67788529990569	2.81595326153138	2.95422784441617	3.09271617033961	-3.05176039859594	-2.91282504012372	-2.77365732123255	-2.63425197336241	-2.49460420119543	-2.35470968210832	-2.21456456362247	-2.07416545901897	-1.93350944129233	-1.79259403562089	-1.65141721053253	-1.50997736794291	-1.36827333223962	-1.22630433857965	-1.08407002056036
[truncated: 70 more columns]
