# Supplementary material for: Reconstructing spruce budworm outbreak severity: a comparison of paleoecological and tree-ring signals
Source: PLoS One. 2025 Aug 12;20(8):e0329406. doi: 10.1371/journal.pone.0329406 (PMC12342301; doi:10.1371/journal.pone.0329406)
Supplement: S9 Dataset — (ZIP) [file pone.0329406.s009.zip › Buire wavelet data/Lepidopteran_scales/WS_wavelet_power.corr.txt]

V1	V2	V3	V4	V5	V6	V7	V8	V9	V10	V11	V12	V13	V14	V15	V16	V17	V18	V19	V20	V21	V22	V23	V24	V25	V26	V27	V28	V29	V30	V31	V32	V33	V34	V35	V36	V37	V38	V39	V40	V41	V42	V43	V44	V45	V46	V47	V48	V49	V50
1	0.0479376323338341	0.0373775494677816	0.0232803796421531	0.012139013476793	0.00583481454090226	0.00298186190671294	0.00179121723488342	0.00124105631149811	0.000924176728358906	0.000701626772338009	0.000540674300861218	0.000441605355454034	0.000398171524637645	0.000413442897510501	0.000467897648080553	0.000503749279385728	0.000508207808092656	0.00048211676036913	0.00040740506637842	0.000316436455198053	0.000242774794988585	0.000188270060044141	0.000162655529982361	0.000161697062125668	0.00017074088737561	0.00018635244710577	0.000203292154073027	0.00021919308427714	0.000231998915082328	0.000233820819814001	0.000226599841921695	0.000215638659616006	0.000202081619190088	0.000192474971425588	0.000192499518985114	0.000200197944199954	0.000212490663881513	0.000226445146744104	0.000232448048561532	0.000224948604548097	0.000209078142241385	0.000186093452118453	0.000163213501649537	0.000154257866020514	0.000157551451863472	0.000171144635403595	0.000194884507050028	0.000217562616406743	0.000234586269068201
2	0.0620288378777923	0.0471701050869326	0.0276505990874336	0.0128304418904329	0.00510033986693773	0.00209947640597115	0.00112153231184372	0.000771392231413899	0.000583375234810395	0.00043658898710225	0.000319481380719849	0.00024670526517064	0.000218919009562652	0.000249315819554018	0.000321992827998291	0.000371114323597078	0.00038774173456919	0.000376112453029428	0.00030894662824839	0.000222047606432062	0.000155709015813012	0.000107905448365812	8.81049612449986e-05	9.23255343133823e-05	0.000103679172077042	0.000119662232682209	0.000136049886853518	0.000151674404966063	0.00016501938910618	0.000166488982677958	0.000158602578958347	0.000147633711476527	0.000133547078082736	0.000123354305840979	0.000123807109861818	0.000132168242616758	0.000145501792245999	0.000161704732827887	0.000169492700170045	0.000162613826146739	0.000147641990106254	0.000124576103121973	0.000100635138348371	9.18336347533193e-05	9.50892592838968e-05	0.000107879420267313	0.000131006113249464	0.000151205156411837	0.000163409106426327
3	0.0720083990770689	0.0535777414226515	0.0296960726924411	0.0122070766342801	0.00377477898294601	0.00102054529144926	0.000412465238475314	0.000304774556111599	0.000254924248194606	0.000191733439070407	0.000127118533572639	8.4668662363352e-05	6.88374515210069e-05	9.98266468251729e-05	0.00016835855135542	0.000212174832917987	0.000231532461137391	0.000235049747617167	0.000186716093279734	0.000118469189445046	7.17112492631548e-05	3.91367562719143e-05	2.72763119482465e-05	3.39139683003697e-05	4.33963293851177e-05	5.49577880438274e-05	6.62199152052518e-05	7.76338583333239e-05	8.85816156644896e-05	8.90685974049876e-05	8.19887829388802e-05	7.36411416336201e-05	6.21387409845564e-05	5.34178304602648e-05	5.41193216931142e-05	6.09601462213315e-05	7.19332775591285e-05	8.67550919934432e-05	9.44093095576334e-05	8.92541607227736e-05	7.87515864169181e-05	6.09987794265602e-05	4.11610360602439e-05	3.46991264803787e-05	3.73936892904233e-05	4.66888438691058e-05	6.46752620446209e-05	7.82401747551707e-05	8.27901036207299e-05
4	0.0765540427006617	0.0562827360656	0.0301908806376239	0.0114793983198071	0.00289177785577491	0.00041034839395838	4.41781960090218e-05	6.13083844492072e-05	7.67962475279224e-05	6.14159906462195e-05	3.41085597937654e-05	1.48184753623333e-05	6.36880847640455e-06	2.74693603388241e-05	7.33509405883154e-05	9.65827902698678e-05	0.000108917247069264	0.000121936973672094	9.49132545417916e-05	5.00051420465809e-05	2.46751893067077e-05	8.33349677497574e-06	2.49530062745951e-06	7.43246713520624e-06	1.22768187403244e-05	1.76728611917307e-05	2.26400604774077e-05	2.86990136268615e-05	3.5911306003544e-05	3.54976936279091e-05	3.04027727708908e-05	2.60692076637546e-05	1.91283962304622e-05	1.33363006069207e-05	1.40270669578324e-05	1.79974566058664e-05	2.45053415436785e-05	3.49906021411574e-05	4.04800609645659e-05	3.70612679878814e-05	3.21997977413363e-05	2.25160005465121e-05	9.81169263595362e-06	6.30794427581702e-06	7.99930837776552e-06	1.29832437717469e-05	2.39915921831169e-05	3.03835576811732e-05	2.89462467190917e-05
5	0.0766787415385332	0.0565556480788692	0.0305086978491327	0.0117126089065225	0.0030112182948332	0.000446269543281112	2.68195491413211e-05	1.42350078125231e-05	2.24814826095642e-05	1.84504385356334e-05	8.85364850758042e-06	3.09911660374078e-06	1.48126205263027e-06	1.41107153880293e-05	3.51700435845681e-05	3.7085521622377e-05	4.08341299199027e-05	5.72545865493476e-05	4.64372134374155e-05	1.95155170683674e-05	8.16141676611685e-06	3.18173184442639e-06	5.45308247916949e-07	1.90736690110059e-06	2.75676797283786e-06	4.09835263218134e-06	5.19116816159514e-06	7.67655125841068e-06	1.17598669939821e-05	1.09728919657087e-05	7.93186038980833e-06	6.81718539205607e-06	4.07270675161326e-06	1.18674809653154e-06	1.61333128432226e-06	3.052129779361e-06	5.75079125003547e-06	1.1593627724812e-05	1.42663289278877e-05	1.18630883799519e-05	1.09949719620671e-05	8.13357338670643e-06	1.91734614410232e-06	1.03223815437142e-07	6.61073714887865e-07	2.7312576696638e-06	8.18338473622917e-06	9.94648290104973e-06	6.63073096396594e-06
6	0.0744589279811393	0.0559020728878271	0.0313840880885376	0.0130200775702508	0.00392628330403422	0.000856810266715748	0.000149525478641824	3.19377669711063e-05	1.31387660508742e-05	7.55153603313433e-06	3.36154875759572e-06	3.07509921469303e-06	7.64512479232877e-06	1.75630059967961e-05	2.23274369420024e-05	1.17602511926773e-05	1.14048949718027e-05	2.81043697451971e-05	2.63830938737759e-05	9.02317808289101e-06	2.66642511381894e-06	3.3444037718245e-06	2.72069688035178e-06	1.56748602603775e-06	6.00110302742432e-07	6.53833294665223e-07	6.14882240830642e-07	1.69059392114284e-06	3.87645119860608e-06	3.09098652840602e-06	1.33091324082755e-06	1.59277426151733e-06	1.26518228614645e-06	2.11424509018524e-07	1.86128282126548e-07	3.08969045488468e-07	1.31213521598939e-06	4.19663240076901e-06	4.81618352702772e-06	2.82197861760863e-06	3.54777014903705e-06	4.41258038869637e-06	2.09384431193744e-06	3.97961683603731e-07	8.73827226768357e-08	1.29806491525759e-06	3.94315368839968e-06	3.95896585852085e-06	1.49146598346239e-06
7	0.0715706257547532	0.0551428993418735	0.0327228200955869	0.014918512091255	0.00521704839223734	0.00140346275203254	0.000293681520917507	4.94173131733567e-05	9.00045598752516e-06	3.32635619054052e-06	6.15108800652643e-07	1.95988670074316e-06	1.0730831881626e-05	2.08929115772174e-05	1.82480580916457e-05	3.58050759266269e-06	2.74682641716587e-06	1.83518313216813e-05	2.03424134735142e-05	6.73576852269994e-06	1.47394225305829e-07	2.42575239980765e-06	3.5128225644338e-06	1.70853516404725e-06	1.95900096974268e-07	2.66733437275725e-08	9.77090425256015e-09	7.50444539290462e-07	1.94586942878744e-06	1.26286214097226e-06	6.35620908287911e-08	4.63340570274929e-07	1.0049821939885e-06	7.17935483342501e-07	2.60528354649699e-07	5.88457363004383e-09	7.90319056205669e-07	2.38719888694776e-06	2.01991310320891e-06	2.74224881206697e-07	1.28200055412134e-06	3.51745947295591e-06	2.94535202580763e-06	8.39052612340109e-07	4.44915363137132e-08	1.43274894393439e-06	3.25157776609345e-06	3.04826602533881e-06	1.71096086466019e-06
8	0.0688166398210506	0.0544901136040007	0.0341980142941715	0.0170111199745196	0.00670369425412689	0.00208297242333968	0.000497642949694018	8.31149610940152e-05	7.62784291546035e-06	1.17733902058082e-06	7.66798513058053e-07	3.93432348311105e-06	1.55235583562627e-05	2.68754662671292e-05	2.3224272428947e-05	9.6664185895438e-06	9.000614284631e-06	2.1650649361869e-05	2.34938338730452e-05	1.06364421717449e-05	1.72339928745522e-06	2.59757057243535e-06	4.26891380554143e-06	2.59650986805941e-06	5.82832688427187e-07	1.3432854565127e-08	2.27208871194244e-07	1.09872326538611e-06	1.91901495053656e-06	1.37877782154808e-06	4.4185526067004e-07	6.23930825893911e-07	1.22860267696649e-06	1.1262338020796e-06	4.99024573943201e-07	3.02252983770302e-07	1.23275099384407e-06	2.34761424964845e-06	1.73647059527478e-06	4.09371472766109e-07	1.5034100240722e-06	4.06453459859876e-06	4.24403470604339e-06	2.11609215329559e-06	1.13108098460807e-06	2.5445866532224e-06	4.04838760352758e-06	3.76338419649194e-06	2.74292551346801e-06
9	0.0664120344069516	0.0539414558159229	0.0356341786865391	0.0191599602315734	0.0083920365436114	0.0029899451728781	0.000854231765244886	0.000183562922104344	2.30955736370538e-05	4.07271561652567e-07	3.58665204568763e-06	1.30094714962817e-05	2.94820614139098e-05	4.4552104804433e-05	4.55870109068641e-05	3.70969592363576e-05	3.60790538744299e-05	4.27550610350993e-05	4.01820825467546e-05	2.49857197518422e-05	1.17227877721383e-05	7.93817036852481e-06	7.42089817957592e-06	4.79544432065661e-06	1.52778056374981e-06	4.77190135474912e-08	5.04266004856433e-07	1.96846575734699e-06	3.05667378555135e-06	2.85751716662952e-06	2.14537686047617e-06	2.05712602850801e-06	2.34536651625325e-06	2.20343440695001e-06	1.72577577813448e-06	1.79730922625335e-06	2.82792285379975e-06	3.8135644537141e-06	3.54710733037778e-06	3.06218408628173e-06	4.54196143590954e-06	7.21127532991136e-06	7.95433073110772e-06	6.42293333651448e-06	5.43992873893837e-06	6.15835848378343e-06	6.57593077499566e-06	5.30655472614104e-06	3.71494209960047e-06
10	0.0643489084308379	0.0534700002027456	0.0369778796068821	0.0213134250134674	0.0102704061315453	0.00416029453606718	0.00142348046627973	0.00040496421029333	8.58538920022224e-05	8.79532674498267e-06	7.46066485013446e-06	3.02982198759492e-05	6.17829371946802e-05	9.00636001851411e-05	0.00010432003487752	0.000105881476273943	0.000104637754683667	0.000101506829163538	8.79236474268219e-05	6.37024271874552e-05	4.0526942048805e-05	2.6276535573473e-05	1.79326295190046e-05	1.05019093608808e-05	3.98280893671055e-06	7.25101675792774e-07	1.25805496175266e-06	3.81819805937871e-06	6.02466290282349e-06	6.68820149213699e-06	6.33573570322359e-06	5.95082038479986e-06	5.74821976271203e-06	5.49895356557316e-06	5.37142885149258e-06	5.90507084863454e-06	7.2300178964216e-06	8.64424245327155e-06	9.54097610395344e-06	1.06850579009256e-05	1.32678280797527e-05	1.65045857915811e-05	1.81079391348371e-05	1.74845607663176e-05	1.61626637787986e-05	1.47475306302214e-05	1.20414755602e-05	7.89169813707448e-06	4.70669622963404e-06
11	0.0625690415973699	0.0530424345651306	0.0381862746134329	0.0233852098156491	0.0122369538999733	0.00553059866726049	0.00220602481273982	0.000800786873749534	0.000270284717416727	8.99056278038017e-05	5.21582521192638e-05	8.01063267807992e-05	0.000136894393046231	0.000196468174538547	0.00024042359914808	0.000262012133308009	0.000263227405323828	0.00024582429009104	0.000210152961078353	0.00016237461571836	0.000114838556051863	7.66501447495447e-05	4.84170870590026e-05	2.71863420327432e-05	1.23049030824234e-05	4.98829503247266e-06	4.85759158022164e-06	8.84817271159474e-06	1.31464042562163e-05	1.55372934645982e-05	1.597053750487e-05	1.54266262112813e-05	1.47415799166254e-05	1.4394754683564e-05	1.477891624599e-05	1.62268280762296e-05	1.87554604542815e-05	2.199746862961e-05	2.56840479236551e-05	3.0097983269781e-05	3.54193140658674e-05	4.05613520766229e-05	4.3530815613909e-05	4.31258216542036e-05	3.93630449729036e-05	3.23557986213711e-05	2.24046783028272e-05	1.17960473794616e-05	5.13873591474585e-06
12	0.0610133596464074	0.0526217235120169	0.0392085708898174	0.0252638552229636	0.0141306626994495	0.00694281605713492	0.00309377942223971	0.00133889886257472	0.000622236912661237	0.000341837821862353	0.000248708020679288	0.000260592186755387	0.000338932073759782	0.000445417024335422	0.000542294960770232	0.000602709479587684	0.00061461334016151	0.000577908661762955	0.000501511094440788	0.000401847479259876	0.000298375421363319	0.000206188167606046	0.000132151527764415	7.74249812004118e-05	4.15855909802408e-05	2.3478088937437e-05	1.97005651233066e-05	2.43516213023178e-05	3.11524452079471e-05	3.59773000577204e-05	3.76982867404995e-05	3.72414680394788e-05	3.61799929783168e-05	3.58930691429132e-05	3.73371063404037e-05	4.10489559013464e-05	4.71618128774457e-05	5.54669663171748e-05	6.55731123504021e-05	7.69221818649862e-05	8.83673226250406e-05	9.77095390588892e-05	0.000102034753038888	9.88015482668593e-05	8.67430565423563e-05	6.64019701908535e-05	4.09572334588867e-05	1.69288773153127e-05	3.19630322198272e-06
13	0.0596466317273255	0.0521995500263073	0.0400334144321276	0.0268795810369952	0.0157986500398705	0.00817165122833782	0.00381744058308232	0.00175480915198494	0.000948646840279772	0.000693675946622608	0.000650260706413934	0.00070875564726727	0.000842148922837725	0.00102215110759667	0.00120079988262378	0.0013262958225214	0.00136281233996499	0.00130016427472766	0.0011527362219194	0.000951482774781725	0.000732614821017981	0.000527075307931578	0.000354877623283175	0.000225153788216582	0.000138911316414699	9.13042898749259e-05	7.30685166543705e-05	7.25527300014277e-05	7.87854353728535e-05	8.42724910675154e-05	8.60297759489255e-05	8.46760569533215e-05	8.26329777841855e-05	8.25767291013562e-05	8.66081841708256e-05	9.59921699991303e-05	0.000111137755297248	0.000131606853554107	0.000156062383399815	0.000182094280034864	0.000205972166177768	0.0002226666539297	0.000226595803583979	0.00021317059840946	0.000180715516906214	0.000132211813075484	7.6314163569269e-05	2.69649079827939e-05	1.2108206777577e-06
14	0.0584871457297272	0.0518469424094007	0.0407681668982291	0.0283244333110383	0.0172678253580729	0.00913873095643565	0.00415986249635813	0.00169147183048462	0.000817162678238121	0.000756376213280054	0.00102275348688384	0.00139304714520792	0.00179381469423511	0.00219418219464348	0.00254964441904624	0.00279841825470414	0.00288574367786613	0.00278846408444257	0.00252413930766827	0.00214309095793326	0.00171051462525096	0.00128796105324706	0.000920855522879332	0.00063396623673401	0.000432892201801438	0.000308575664973698	0.000242891223863181	0.000214478388139311	0.000204076088976982	0.000198270483773615	0.000190794973126198	0.000181466269381299	0.000173777699821848	0.000172410898815054	0.000181456076604171	0.000203455175088759	0.00023897089929285	0.000286343603729755	0.000341465187454787	0.000397615563025175	0.000445626859397876	0.000474797339659417	0.000474889609010391	0.000439106143226204	0.000367330849795426	0.000268545629756962	0.000161443969014946	7.28534399154852e-05	3.43405316623582e-05
15	0.0576342922786571	0.0517648685283183	0.0417308179129518	0.0300185528224877	0.0190312055688388	0.0103573055527131	0.00456018728359076	0.0013994918521656	0.000223029217369349	0.000309113875868383	0.00106725010436651	0.00210175448702404	0.00318313081390571	0.00418021073681185	0.00499939144552573	0.00555786252236842	0.00579118597958024	0.00567577519991336	0.00524358868227994	0.00457719740430377	0.00378769160016922	0.00298644955212167	0.00226198555596586	0.00166791695230705	0.00122221154578074	0.000914338442452876	0.000716156748014026	0.000593143168734859	0.000513654723444243	0.000454878039519604	0.000405015907170938	0.000362179416891522	0.000331187342217159	0.000319719879496073	0.000334953178484427	0.000381169884968489	0.00045829197438016	0.00056106808580519	0.000678772131440092	0.000795567979496386	0.000891946465948911	0.000947631477415609	0.000945946300147289	0.000878913271532891	0.000751708535608662	0.000585008430277644	0.000414455169029473	0.000287550057475394	0.000258942198369657
16	0.0572543740046752	0.0522651968956077	0.0434337371479777	0.0327203482235121	0.0221340695229676	0.0131703913256686	0.00659121536850603	0.00251299797883594	0.00063859207403476	0.000481868522467688	0.00151878997916527	0.00326663934549421	0.00531533394914626	0.00733169891161341	0.00905311544679643	0.0102845107971408	0.0109054945809359	0.010882684986995	0.0102743253626981	0.0092166299713437	0.00789158914246666	0.00648611090048803	0.00515593255636447	0.00400404811909936	0.00307627918327686	0.00237049750264367	0.00185317217446633	0.00147716341656216	0.00119655624899692	0.000976438154262486	0.000797192696467851	0.000654013030396709	0.000553030405425272	0.000505731949303437	0.000523200374270539	0.000611246851925258	0.00076697520460694	0.000976974190988709	0.00121728865597966	0.00145544052865134	0.00165477024648716	0.00178098685802182	0.00181002929959436	0.00173549630738636	0.00157359451439385	0.00136422704650411	0.00116830981587071	0.00106273350226535	0.00113449170489021
17	0.0574449788260031	0.0535502781942393	0.0462463990140316	0.0370472460807012	0.0275548029086933	0.0190445329476975	0.0122877998996224	0.00759571952347319	0.00496647998193477	0.00421879684584996	0.00506145280777755	0.00711484015784728	0.00992457666773116	0.0129940085618718	0.0158382774742533	0.018047197204643	0.0193404177418854	0.0196008539267891	0.018877448650986	0.0173558012481167	0.015304334201881	0.0130111459851297	0.0107286332508182	0.00863834640494877	0.00684008192121387	0.00536124051812034	0.00417809125912764	0.00324029470234593	0.00249237902795395	0.00188887276421087	0.00140220420592246	0.00102396701490076	0.000760965868071598	0.000627882761358114	0.000638553894041676	0.000797730955080083	0.00109488083558544	0.00150118375725481	0.00197050377211788	0.00244465940632809	0.00286264237365115	0.00317244183133507	0.00334307007767993	0.00337383315485254	0.00329845752356119	0.00318347350020627	0.00312248152130129	0.00322915113089547	0.0036308722994181
18	0.0579367292863003	0.0552489646062531	0.0496988042227383	0.0424697709626536	0.0348173917293513	0.027758902829602	0.0219406249669672	0.0176788819214902	0.0150839999023503	0.0141630714925751	0.0148467848350473	0.0169530130639486	0.0201407467253451	0.0239062671288462	0.0276421891931697	0.0307439969359399	0.0327268950523692	0.0333140173927992	0.0324707326900223	0.0303802388871057	0.0273744219981101	0.0238451248518024	0.0201620860540935	0.0166162913822295	0.0133957234885901	0.0105896769585418	0.00821147605451176	0.00622831218747123	0.00458940309719774	0.00324737984769782	0.00217097489318149	0.00134911892746842	0.000787701909584584	0.00050097119196931	0.000500069561296845	0.000781535133053508	0.00131856886982472	0.00205744093193763	0.00292053457443795	0.00381623277386492	0.00465423357098106	0.0053632356579818	0.00590684705801124	0.00629373598104597	0.00657983274467442	0.00686334008155088	0.00727600156855027	0.0079747535176493	0.00913560879635299
19	0.0577923943616087	0.0559970822763127	0.051899034475759	0.0464981076406889	0.0408479395582453	0.0358031989403254	0.0319009315780541	0.0293866473776311	0.0283240890381456	0.028700709487459	0.0304662960173652	0.0334970145968446	0.0375262829815138	0.0421017522681968	0.0466101995102757	0.0503743087990511	0.0527893646835521	0.0534506465525958	0.0522285279810695	0.0492712624912174	0.0449426962579428	0.0397220838479911	0.0340996905351863	0.0284955640811228	0.0232152270481109	0.0184419326796431	0.0142555693825277	0.0106649507639907	0.00764181047230152	0.00514874063881691	0.00315730679213131	0.00165553720896572	0.000645874382206771	0.000135905084346734	0.000125080563433366	0.000591227377103954	0.00148074706247802	0.0027058011439369	0.00415039016979415	0.00568517499239275	0.00718852475601937	0.00856925684847119	0.0097856758819432	0.0108564726545345	0.0118618086611197	0.0129364928165876	0.0142597545717455	0.0160459885391176	0.0185375007258818
20	0.0555281507010177	0.0537003286056432	0.0499842639096215	0.0453433315981029	0.0408163127042281	0.037288296750917	0.0353500174431218	0.0352717445416669	0.0370650255716093	0.0405741079819282	0.0455416104474824	0.051623627563917	0.0583680158005188	0.0651946369943664	0.0714161089146272	0.0763149508865269	0.079261936642071	0.0798375962603169	0.0779146819773466	0.0736741737218325	0.0675523423192975	0.0601395525398642	0.05206377868224	0.0438905073606371	0.0360592542242858	0.0288619249256496	0.0224558367187063	0.016897663574661	0.0121839201482618	0.00828683355917858	0.00517909775022124	0.00284530087573518	0.00128102755562617	0.000482756507125448	0.000432932339734814	0.00108513306704311	0.00235406510160076	0.00411411164998786	0.00620833387828013	0.00846737696977478	0.0107351442780795	0.0128961043165823	0.014898476418009	0.0167687706938651	0.0186159721731524	0.0206269012345004	0.0230562670420921	0.026214321454793	0.0304518142421119
21	0.0500599237424066	0.046960717906301	0.0421581129244935	0.0366842527010245	0.0317121359191074	0.0283353098658517	0.0273876694935451	0.0293399775273214	0.0342779320514629	0.0419401285377167	0.0517837369119648	0.0630526998029214	0.0748404614513533	0.0861551460591619	0.0960003584932879	0.103476917722935	0.107895073414289	0.108872644783915	0.106390495352501	0.100785702899956	0.092680896725979	0.0828674752812574	0.0721728406008429	0.0613432332062487	0.050965133874512	0.0414341829030051	0.0329668490949925	0.025640876241405	0.0194473846351179	0.0143395352608013	0.0102677157974022	0.00719703846938793	0.00510796908241351	0.00398439095207601	0.00379524133300866	0.00447626203234568	0.00591768317072436	0.00796207907639475	0.0104144327782829	0.0130638921070821	0.015714188965526	0.018217753609165	0.0205077280673282	0.0226226548740643	0.0247203563703246	0.0270796184425968	0.0300896865288022	0.0342275760516687	0.0400220660900215
22	0.0422571461423155	0.0371697547290043	0.0304256720527199	0.0231517055301817	0.0166892338582696	0.0123837078411407	0.0113733781045032	0.0144166577284851	0.0217836978688019	0.0332210360857819	0.0479845395870812	0.0649283849095253	0.0826358825802141	0.0995783950309505	0.114287983745941	0.125526322043881	0.132428319897583	0.134597373747495	0.132133559899989	0.125587383665938	0.115847403624869	0.103985158937867	0.0910900544500945	0.0781270496823244	0.06584142235761	0.0547208755881998	0.0450106169919632	0.0367660222504788	0.0299224524770268	0.024362784742688	0.0199685550250861	0.0166478692594298	0.0143401700088789	0.0130030824069627	0.0125893451739741	0.013022430004624	0.0141784255670593	0.0158797379626221	0.0179036318654307	0.0200059268289395	0.021957500927595	0.0235888844052097	0.0248364451196005	0.0257827445645198	0.0266836904607478	0.0279760227868918	0.0302602174770713	0.0342559541992561	0.0407300385741153
23	0.0359428176126111	0.0295684249332769	0.0216644433110357	0.0133837257790413	0.00612840460346046	0.00135936062408515	0.000380973035798815	0.00413662779140177	0.0130480908022207	0.0269242113967212	0.044953602826296	0.0657838397072339	0.0876776664622506	0.108725691737849	0.127086054563945	0.141215947048292	0.150059280491799	0.153160464004756	0.150686315256264	0.143354806247632	0.132287145567603	0.118814198512176	0.10427558914882	0.0898481159841202	0.0764301282897878	0.0645934239900635	0.0545984383093622	0.0464561049118285	0.0400133689260331	0.0350394187934624	0.0312949406003957	0.0285746767546252	0.0267217581776506	0.0256187695048614	0.0251643769013078	0.0252456028897001	0.025715067976876	0.0263804995067749	0.0270111418733856	0.0273627150449148	0.0272193792003298	0.0264478690030804	0.025055807955136	0.0232436611060704	0.0214384400290644	0.0202977404503117	0.0206754026110463	0.0235451584766038	0.0298857609394455
24	0.03690256591514	0.0315345716097651	0.0250045594899596	0.0183502228469023	0.0128306811565765	0.00976869786672846	0.0103626891126749	0.015496134608584	0.025574626173846	0.0404188222397776	0.0592350055380831	0.0806742382155759	0.102977393823213	0.124188537032236	0.142405867864951	0.156030702826735	0.163973243018494	0.165780390006829	0.161664887165813	0.152433819758773	0.139333764871037	0.123845069453297	0.107465277029245	0.0915201156819699	0.0770306789015329	0.0646505473083891	0.0546707439688814	0.0470774945305709	0.041640374264122	0.0380073187257916	0.0357871631449996	0.0346077408088813	0.0341457007898833	0.0341311291614061	0.0343346629749921	0.0345468533264202	0.0345594697735469	0.0341568842489769	0.0331231722091482	0.0312674230391499	0.0284660831301438	0.0247171089997374	0.0201966647745857	0.0153057745763492	0.0106927105513917	0.00723794698301117	0.0059928902731205	0.00807127810541535	0.0145021998906093
25	0.0496785310861178	0.048264493271863	0.046249756552335	0.0444047114662568	0.0436455035192281	0.0449183171561527	0.0490602604079568	0.056655585571764	0.0679093892958127	0.0825613493193642	0.0998587633459296	0.118600860972103	0.137255532990444	0.154136752650184	0.167618501437761	0.17635190374451	0.179449160037081	0.176602194486845	0.168115323276671	0.154847401850501	0.138076125343334	0.119311360441004	0.100092298051661	0.0818032782659908	0.065535897580602	0.0520128290128207	0.0415750453976327	0.0342221886689498	0.0296880970072198	0.0275309708971143	0.0272198610974975	0.0282045887428077	0.0299629391303763	0.0320252738868263	0.0339814296334625	0.0354774492753238	0.0362104034200386	0.0359286619926898	0.0344428604861344	0.0316497736729882	0.0275676096537212	0.0223772020456776	0.0164597729135414	0.010419207415936	0.00507612827744585	0.00142337234231173	0.000538157570081731	0.00345487559281706	0.0110126586446005
26	0.0740019403113131	0.0785942418226484	0.083132710029307	0.0880342645907761	0.0937753598169184	0.100819142844112	0.109529832394845	0.120085483247377	0.132402749824278	0.146088077822575	0.160428241983991	0.174428848379855	0.18690241539168	0.196598806485534	0.202361764923626	0.203288230488266	0.19886404304009	0.189051843564905	0.174314489309191	0.155568707909614	0.134076512764411	0.11129313442936	0.0886973272363138	0.0676314247646929	0.0491744429023166	0.0340632391613859	0.0226664982979782	0.0150065969194805	0.0108172121295978	0.00962098548902843	0.0108117100872423	0.0137286014910012	0.017714986439072	0.0221588667244615	0.0265172071430722	0.0303287811581915	0.0332217220717864	0.0349216182686368	0.0352642945510708	0.0342146812545906	0.0318898239861477	0.0285806847002295	0.0247646240746183	0.0210991234599962	0.0183881388489078	0.0175159367075498	0.0193492674375469	0.0246164957630969	0.0337803015725015
27	0.103640801932572	0.114304077310973	0.125270509022585	0.136629808953951	0.148465826151807	0.160817737457322	0.173637168593885	0.186747405291008	0.199812111264094	0.212321361677905	0.223601879967885	0.232855816055662	0.239228237767419	0.241898213480511	0.240182916578326	0.233639865823643	0.222150493126015	0.205969547795943	0.185729513356425	0.162396478153228	0.137182289430739	0.111425500903752	0.0864588956823427	0.0634831136047135	0.0434638824569414	0.0270651852796049	0.0146237032182272	0.00616266048649873	0.00143724583519316	1.15547427134692e-07	0.00127448764076844	0.00462378523892776	0.00940998150988375	0.015036805439645	0.0209778502006274	0.0267926244550433	0.0321352226520174	0.0367603955806374	0.0405305009074413	0.0434244741256105	0.045547139541513	0.04713455357041	0.0485493443672137	0.0502598035431897	0.052798193679902	0.0566973886880867	0.0624101186793993	0.0702208073921382	0.0801649352193856
28	0.128868026252037	0.143753087234493	0.159109154018233	0.174822246231274	0.190737397313425	0.206639504348688	0.222235292052404	0.237140100092207	0.250873559814168	0.262868006254968	0.27249247713521	0.279093288674069	0.28204954773583	0.280838907085018	0.275105970560191	0.264723707197703	0.249837686177724	0.230884297360069	0.208577369043001	0.183862266957657	0.157841798107732	0.131682992041223	0.106517090273566	0.0833461495161929	0.0629683429300053	0.0459306372024067	0.0325127790907351	0.02274143436553	0.0164288819589021	0.0132276598088068	0.0126914059789405	0.014332842663156	0.0176720432389651	0.0222711803418096	0.0277551521441352	0.0338201548936229	0.0402339223292358	0.0468317555303103	0.0535116730149595	0.0602303324947412	0.0669993154880908	0.0738795176493608	0.0809703169581272	0.0883903153442145	0.0962479286399593	0.104602772905272	0.113422163739462	0.122540333004386	0.131630254247502
29	0.140918300802313	0.157270990652453	0.174210435545579	0.191574450381845	0.209146506653828	0.226642775330228	0.243702748693859	0.259886369702835	0.274680387378501	0.287515942179415	0.297798148615759	0.304946761463801	0.308445079478798	0.307892357590235	0.303053535221843	0.29389941207644	0.280630788438204	0.263681632016019	0.243698902943112	0.221499894160655	0.198011281193655	0.174196910170705	0.15098313771434	0.129190912606094	0.109482671905475	0.092329722902632	0.0780025541903991	0.0665830680077659	0.0579946719620465	0.0520440205315929	0.0484672579091928	0.0469739338925913	0.0472831515191215	0.0491485833469358	0.0523712943829318	0.0568013741451376	0.0623308487736553	0.068881021223906	0.0763872692756962	0.0847835914385599	0.0939881336952569	0.103889915505563	0.114336333367898	0.125120978355807	0.135971917189287	0.14654171836545	0.156401841741707	0.165045117855617	0.171900461934281
30	0.13546873703957	0.150747323581025	0.166795464553311	0.183519936775662	0.200768593459885	0.218315504603666	0.23585065613232	0.25297701729573	0.269217282795619	0.284031632739261	0.296846506318374	0.307092810851788	0.314250409726271	0.317894410610591	0.317737962277342	0.313666161426801	0.305756364968255	0.294281660058334	0.279696285617728	0.262604128756046	0.243713671789782	0.223784571682378	0.203572112740179	0.183775910858731	0.164998449864087	0.147717446208007	0.132273947491743	0.118875828236685	0.107614314802719	0.0984896526075561	0.0914412151368512	0.0863773025609381	0.0832005119928303	0.0818256997780083	0.0821889558504214	0.08424741860505	0.0879709613680923	0.0933276367521404	0.100265220932691	0.108691290527154	0.118454090166904	0.129326141341179	0.14099222963767	0.153043175401414	0.164976666153688	0.176206361358305	0.186080365439118	0.193909866690351	0.199008131423068
31	0.113583752787505	0.126103184853951	0.139649650597311	0.154244646801572	0.169847192591372	0.186334869738927	0.203489674598995	0.220991403756584	0.238420709253607	0.255272986581788	0.270983001191002	0.284958776677176	0.296621956417967	0.305450813120654	0.311021492726878	0.313043055694225	0.311382451635575	0.306076671023579	0.297330811753541	0.285502466264007	0.271074434815669	0.25461907188976	0.236758394770308	0.21812432444224	0.199323080471162	0.180906895647405	0.163355007217836	0.14706451629586	0.132350389966548	0.119452790658667	0.108549182515784	0.0997683475758929	0.0932035415840082	0.0889224690600337	0.0869724591133034	0.0873800585162507	0.0901451103193425	0.0952301574111837	0.102546632470734	0.111939731941813	0.12317411300781	0.135922609444834	0.149760054043254	0.164164040813351	0.178524071473776	0.192160011792936	0.204350134400741	0.214368250780723	0.221528557387135
32	0.08083924192867	0.0899687470580448	0.100390650238588	0.112226095104706	0.125529745709373	0.140268254129898	0.1563034018408	0.173382378739738	0.191137126881707	0.209093843047911	0.226692693499258	0.243316671304888	0.258327467332106	0.271105374608084	0.281089722407014	0.287816217484769	0.290947875279597	0.290296913322809	0.285835958244861	0.27769805329559	0.266166093992491	0.251653319637052	0.234677229349268	0.215829697542739	0.195746111463567	0.175076069634692	0.154457634494665	0.134496423334266	0.115750058344553	0.0987177833545935	0.0838344766373178	0.0714679027407847	0.0619178765652666	0.0554160544438503	0.0521252895671533	0.052137845529685	0.0554721964234577	0.0620685983667837	0.0717840443536944	0.0843875692761444	0.0995571224689678	0.116879348613672	0.135853600583852	0.155901343840025	0.17638180270222	0.196614253828074	0.215906811076852	0.233590900559592	0.249059941240595
33	0.0458123429696912	0.0519522201034177	0.0595923798071401	0.0689075137221359	0.0800030611362224	0.0928940164003862	0.107488077845215	0.123575191075899	0.140825102455707	0.158793889942111	0.176939641878843	0.194646596305679	0.211256231904439	0.226103113245906	0.238552818798616	0.248039074949774	0.25409730381488	0.25639215123504	0.254737145073157	0.249105368165744	0.239630826163952	0.226600957440628	0.210441390118029	0.191694540071067	0.170993929574323	0.149036182997996	0.126552542987626	0.104281487103723	0.0829436624154996	0.0632199495535493	0.0457330702968234	0.0310328066881658	0.0195846348257528	0.0117614085202631	0.00783765904019305	0.00798609786959825	0.0122760019690188	0.020673302300314	0.0330423606793446	0.0491495814835695	0.0686691390088327	0.091191186774687	0.116232934111202	0.143252915188481	0.171668629855879	0.200877505710287	0.230280827661855	0.2593099265524	0.287453544717439
34	0.0180429711777844	0.0223912390550663	0.0283483864058166	0.036091859142464	0.0457309067892758	0.0572886095058031	0.0706878138557494	0.0857425245554901	0.102155957848293	0.119525979576354	0.137358070154197	0.155085335495303	0.172094480341264	0.187756140437313	0.201457586221003	0.212635601793809	0.220807328043863	0.225597035533471	0.226757138256105	0.224182233675078	0.217915506152855	0.208147403697602	0.195207037579619	0.17954721444869	0.161724357182864	0.142374784806995	0.12218889975252	0.101884782669151	0.0821825420876807	0.0637805368244298	0.0473343146761171	0.0334388227443818	0.0226141701895841	0.0152949852248552	0.0118232197640441	0.0124441252018092	0.0173050523798037	0.0264567129277098	0.039856568015343	0.05737407063289	0.0787975630681905	0.103842705653416	0.13216237014857	0.163357957624312	0.196992086631225	0.232602538516414	0.269717245454765	0.307869973046786	0.34661620043329
35	0.00549826983405745	0.00959185417248961	0.015278394649407	0.0226998982005067	0.0319370432138893	0.0429963089312808	0.0558004348161383	0.0701832246432654	0.0858894487182492	0.102580252356922	0.119844077744612	0.137212684895623	0.154181454428779	0.170232808255988	0.184861327021457	0.19759899951376	0.208039022248769	0.215856677302801	0.220826041142956	0.222831593729903	0.221874174630587	0.218071135930208	0.211650934496332	0.202942755909322	0.192362042667975	0.180392992053209	0.167569185714408	0.154453514515299	0.141618477772371	0.129627781772411	0.119019958886629	0.110294498332445	0.10390074511878	0.100229605240993	0.099607909373551	0.102295146031509	0.108482185091083	0.118291575051235	0.131779008945538	0.148935606634912	0.169690744361197	0.193915262917316	0.221424989880892	0.251984606028225	0.285311960274136	0.321082983441243	0.358937365081026	0.398485140162238	0.439314288763062
36	0.0127827708436474	0.018059651613271	0.0247949731596789	0.0330775152865897	0.0429467220004737	0.0543851551977832	0.0673135159237014	0.0815887845211147	0.0970058443284312	0.113302725370389	0.130169352601151	0.147259428744456	0.164204846774288	0.18063183258631	0.19617788208708	0.210508491244407	0.223332688563627	0.234416465832788	0.243593356713514	0.250771619690483	0.255937723350371	0.259156086688617	0.26056527346802	0.260371057588819	0.258836949492838	0.256272890203175	0.253022873748189	0.249452250333528	0.245935397060505	0.242844330171279	0.240538686010886	0.239357332349318	0.239611703103056	0.241580792662006	0.245507613769264	0.25159682512009	0.260013177973385	0.270880417802435	0.284280306353119	0.300251497024866	0.318788094947395	0.339837852987845	0.363300085267867	0.38902350912728	0.416804343683718	0.446385088172643	0.477454467884209	0.509649063833027	0.542557130992559
37	0.0410070178158965	0.0485975144819124	0.0574305469246846	0.0675390037939599	0.0789196978597048	0.0915299295822488	0.105285802827896	0.120062528817853	0.135696836797306	0.151991476574884	0.168721659164398	0.18564314839325	0.202501599600024	0.219042651375339	0.235022220539735	0.250216434131466	0.264430656614903	0.277507133759809	0.289330871243135	0.299833487697606	0.308994918341747	0.316842985090642	0.323450980802477	0.328933528752633	0.333441065181481	0.337153347087953	0.340272406605115	0.34301535767592	0.345607413656696	0.34827540172825	0.351241969303208	0.354720577876613	0.358911280288114	0.363997187147128	0.370141455243034	0.377484581629121	0.386141766312512	0.396200116489297	0.407715506101979	0.420708973921669	0.435162636947937	0.451015207316769	0.468157322161742	0.486427017874174	0.505605793187874	0.525415799610657	0.545518763574365	0.56551727401217	0.584959055303884
38	0.087907698585532	0.0984336167105177	0.10991873915991	0.122339203537795	0.135645601676078	0.149762108494413	0.164586710718255	0.179992608481969	0.195830797960174	0.211933774326685	0.228120226492025	0.244200533292185	0.259982819836866	0.275279296554944	0.289912584942068	0.303721734556066	0.316567655305758	0.328337725876598	0.338949390171659	0.348352614737659	0.3565311463699	0.363502575223448	0.369317269735979	0.374056301017987	0.377828512575795	0.380766914021105	0.383024583893417	0.384770257405993	0.386183751686635	0.387451346939795	0.388761200813789	0.390298829596697	0.392242648397117	0.394759527786118	0.398000300636282	0.402095143507071	0.407148764319113	0.413235353472308	0.420393298902171	0.42861972533184	0.437864991232798	0.448027359454963	0.458948143592194	0.470407715364334	0.482122831365255	0.493745792871013	0.504865982586754	0.515014320454034	0.523671141358909
39	0.146762790579442	0.159914796375892	0.173633466218138	0.187835083081049	0.202417757766522	0.217262192261133	0.232233145093665	0.247181601864219	0.261947620233353	0.27636378465543	0.290259174162516	0.303463718621232	0.315812796913941	0.327151915856699	0.337341302259	0.346260242658359	0.353811015609343	0.359922279063431	0.364551798923642	0.367688432490108	0.369353310193612	0.369600188651711	0.368514975705327	0.36621445201522	0.362844232749665	0.358576026127613	0.353604252918685	0.348142092846354	0.342417021139824	0.336665892644013	0.331129623687129	0.32604751529649	0.321651257378328	0.318158654064812	0.315767117243541	0.314646989563385	0.314934780639039	0.316726430763787	0.320070754431924	0.32496325980195	0.331340587509597	0.339075859796331	0.347975274901037	0.357776317690803	0.368147980892116	0.378693397302099	0.38895526757206	0.398424426765295	0.406551823109046
40	0.206420693192472	0.220759109762177	0.235143170831065	0.249436301491221	0.263490669149682	0.27714918940553	0.290247993275395	0.30261932254769	0.314094801468914	0.324509015472327	0.333703312180128	0.341529727281312	0.34785492879128	0.352564068114408	0.355564425495516	0.356788740841776	0.356198128249427	0.353784483374562	0.349572306348666	0.343619878428864	0.336019747095916	0.326898490983821	0.316415752037906	0.304762536994837	0.292158803200535	0.278850354712107	0.265105083606947	0.251208598740236	0.237459290375565	0.224162884872456	0.211626549781218	0.20015261714737	0.190032002399103	0.181537408581692	0.174916421385046	0.170384619545984	0.168118847572722	0.168250822675664	0.17086127416973	0.175974839846988	0.183555967879175	0.193506092309828	0.205662362489838	0.2197982091374	0.23562601935994	0.252802167512421	0.270934606201072	0.28959316077341	0.308322590848452
41	0.25604916248209	0.269702195817476	0.282857021216917	0.295351265114209	0.30701922273845	0.317694584903244	0.327213409148936	0.335417279830322	0.342156592557106	0.347293890986296	0.350707178722218	0.352293126291197	0.351970092995489	0.349680885952193	0.345395183685242	0.339111559023367	0.330859045402562	0.320698201516211	0.308721641069105	0.295054006610437	0.279851378492343	0.263300121422035	0.245615181434516	0.227037855120009	0.207833060454553	0.188286144624647	0.168699268991038	0.149387415136562	0.130674059245055	0.112886565403423	0.0963513523809295	0.0813888935678393	0.0683086165120385	0.0574037771903194	0.0489463948977294	0.0431823462869796	0.0403267312066818	0.0405596378363851	0.0440224491666088	0.0508148458263904	0.0609926701109202	0.0745668211656338	0.0915033499635019	0.111724913372137	0.135113727855852	0.161516134139963	0.190748843886622	0.222606888072135	0.256873224956033
42	0.292292750820153	0.304251391443375	0.31533649341631	0.325396204710641	0.334282459988609	0.341853624791675	0.347977176933568	0.352532368040962	0.355412806704333	0.356528905123662	0.355810133507949	0.353207030770938	0.34869292612037	0.342265333734064	0.33394699153935	0.323786524779262	0.311858725126277	0.298264446133452	0.283130125336119	0.266606951907874	0.248869706063481	0.230115302104198	0.210561070939061	0.190442820031113	0.170012709081436	0.149536978574312	0.129293565879336	0.109569640353019	0.0906590852846235	0.0728599511031739	0.0564719015122287	0.0417936726034388	0.0291205648836521	0.0187419897660324	0.0109390954916291	0.00598250254513975	0.00413018509026862	0.00562554226418071	0.0106957106481781	0.0195501760400581	0.0323797478628901	0.0493559621875389	0.0706309784847964	0.0963380300235368	0.126592477637435	0.161493500985057	0.201126440324607	0.245565775466872	0.294878697591005
43	0.321127168588261	0.331937889756132	0.34179496370505	0.350583307287089	0.35819574133351	0.364534959739624	0.369515400922468	0.373064980690648	0.375126648965379	0.375659737586566	0.374641072486617	0.372065830611772	0.367948129852274	0.36232134859625	0.355238180000048	0.346770434302832	0.337008610136792	0.326061262445559	0.314054200008199	0.301129549415989	0.28744472447664	0.273171340322683	0.258494109967415	0.243609757769316	0.228725979415523	0.214060471884724	0.199840049742051	0.186299856450992	0.173682671591576	0.162238307389889	0.152223081212764	0.143899345039902	0.137535048700465	0.133403311068823	0.131781972564002	0.132953103182666	0.137202442790749	0.144818754265274	0.156093074977082	0.171317857619243	0.190785997044816	0.214789745090856	0.243619519856578	0.277562619145572	0.316901849431316	0.361914081531895	0.412868742090504	0.470026246013087	0.533636369432137
44	0.350788132676216	0.361904081233188	0.372246443423113	0.381744659137465	0.390337210966998	0.397972831761519	0.404611570593978	0.410225695300234	0.4148004145437	0.418334407870906	0.420840158297707	0.422344088381191	0.422886507247819	0.422521382406298	0.421315956109948	0.419350231289557	0.416716356412571	0.41351794182568	0.409869342033078	0.405894938828603	0.401728459170457	0.397512359157737	0.393397301498694	0.389541748574807	0.386111686785989	0.383280490546818	0.381228926371663	0.380145289249652	0.380225655298372	0.381674226831069	0.384703738797651	0.38953588935994	0.39640175239223	0.405542126163718	0.417207770504669	0.431659484462332	0.449167977826978	0.470013492897319	0.494485137340384	0.522879894811171	0.555501286915694	0.592657667878949	0.634660141650355	0.681820099872457	0.734446387892794	0.792842114574136	0.857301129847028	0.928104201582957	1.00551493032288
45	0.380297875207199	0.39238798621404	0.403950826434702	0.414950727217701	0.425360607284874	0.43516267672914	0.444349014093212	0.452922007060292	0.460894651253444	0.468290705896577	0.475144709494061	0.481501863081272	0.487417792820462	0.492958207598542	0.498198470663732	0.503223107065536	0.508125270604207	0.513006195042441	0.51797465440369	0.523146456232282	0.528643989711503	0.534595847557148	0.541136536695374	0.548406288002509	0.556550969974077	0.565722105274583	0.576076982898148	0.587778852361024	0.600997180179073	0.615907943088311	0.632693927270033	0.65154499845556	0.67265830439848	0.696238368974718	0.722497036227675	0.751653223102335	0.78393244145027	0.819566053134583	0.858790226672273	0.901844569731192	0.94897041881914	1.0004087754981	1.05639788723103	1.11717048030296	1.18295066191518	1.25395051828631	1.33036644515715	1.41237525624416	1.50013012368504
46	0.393255017745109	0.404668458521825	0.415620782860026	0.426092289504164	0.436071402489649	0.445555231366475	0.454550039833529	0.463071617302171	0.471145550304511	0.478807393144389	0.486102739672882	0.493087200466745	0.499826291908449	0.506395245623813	0.512878748347072	0.5193706234822	0.525973466354684	0.532798245356061	0.539963880848649	0.547596812813497	0.555830566805033	0.564805325856476	0.574667513616848	0.585569391269008	0.597668667771701	0.611128119795351	0.626115214501033	0.642801725172183	0.661363326780148	0.681979155977391	0.704831317890044	0.730104320538069	0.757984416845244	0.788658834092388	0.822314871373342	0.859138847166918	0.89931488154479	0.943023500773031	0.990440056082854	1.04173295310627	1.09706169379082	1.15657473839748	1.2204072013003	1.28867840058241	1.36148928768717	1.43891978945437	1.52102610056863	1.60783796959287	1.69935602618583
47	0.367917224878081	0.375108477290529	0.381638783662496	0.387492937854499	0.392664610589421	0.397157005346655	0.400983445406043	0.404167884508523	0.406745334665489	0.408762205779097	0.410276552896208	0.411358228073829	0.412088934948704	0.412562185145196	0.412883156594161	0.413168454645944	0.413545777523728	0.41415348816644	0.41514009484797	0.416663643134218	0.418891021761789	0.421997184910481	0.426164293121615	0.431580774817982	0.438440310046224	0.446940737730602	0.457282887442203	0.469669336494713	0.484303093120156	0.501386206596186	0.521118305525734	0.54369506603884	0.569306612515304	0.598135854525984	0.630356765059394	0.666132606727074	0.705614114501881	0.748937645602536	0.796223309348635	0.847573092116003	0.903068994856963	0.962771202940925	1.0267163102398	1.09491562134958	1.16735355752295	1.24398619321006	1.32473995099117	1.40951048307155	1.4981617673377
48	0.302778605400848	0.303250839991179	0.302791387929511	0.301395239633113	0.299067881630199	0.295826002865368	0.291698127437818	0.286725163188588	0.280960856092383	0.274472141075019	0.267339380660827	0.259656483745209	0.251530897775364	0.243083468695217	0.234448164157253	0.225771656712318	0.217212764947218	0.208941751837998	0.201139480914114	0.193996432175615	0.187711581063488	0.18249114514462	0.178547204530145	0.176096203392803	0.175357341278844	0.176550864216756	0.179896266902011	0.185610418477082	0.193905625621001	0.204987647803765	0.219053680637295	0.236290324254537	0.256871554557957	0.280956715983042	0.30868855510472	0.34019131495695	0.375568910319226	0.414903204428862	0.458252407585401	0.505649617904183	0.557101524032646	0.61258728894936	0.672057633009223	0.735434133168976	0.802608753819553	0.873443622865012	0.947771064626131	1.02539389882031	1.10608601229419
49	0.233610113407676	0.228902564876011	0.223217013805082	0.216569268520639	0.208986195589942	0.200506243618244	0.191179878800206	0.181069922049182	0.170251778173692	0.158813548371298	0.146856018261381	0.134492514773365	0.121848626437108	0.109061782976429	0.0962806915722754	0.083664628723842	0.0713825882773609	0.0596122878951122	0.0485390379816421	0.0383544788494722	0.029255193670862	0.021441206503001	0.0151143763684121	0.0104766999973131	0.00772853737127003	0.00706677562522205	0.00868294814611085	0.0127613268301806	0.0194770064081433	0.0289940005000426	0.0414633696039184	0.0570214015405726	0.0757878649595788	0.0978643563505744	0.123332760593085	0.152253844415044	0.184666001215347	0.220584164543177	0.259998906123844	0.302875732688298	0.349154594015617	0.398749612552278	0.451549042749822	0.507415465887549	0.566186223645994	0.627674091099443	0.691668187133131	0.757935117596387	0.826220343811419
50	0.216981651741314	0.212457335814049	0.207227788667178	0.201326405840564	0.194795771301261	0.187687856734407	0.180064134749553	0.171995599686046	0.16356269049727	0.154855111105304	0.145971544637523	0.137019259075277	0.128113603050761	0.119377391808112	0.110940184683833	0.102937456843208	0.0955096694156837	0.0888012435842812	0.0829594455822416	0.0781331909139616	0.0744717774263678	0.0721235580907311	0.0712345654935367	0.071947101059158	0.0743983029185374	0.0787187070801293	0.0850308171369704	0.0934476981438849	0.104071610510804	0.116992699773711	0.132287757918342	0.150019071540781	0.170233371533839	0.192960898191916	0.218214594636303	0.245989440287088	0.276261934759119	0.308989741053148	0.344111495266896	0.381546788284367	0.421196323037461	0.462942248995585	0.506648673551703	0.55216234796349	0.599313523502598	0.647916971490688	0.697773158984506	0.748669570040061	0.800382160762912
51	0.290063014278069	0.291536099290549	0.292720268638245	0.293648486084419	0.294359274931656	0.294896669586705	0.295310105331673	0.295654244170348	0.295988735295197	0.296377909450424	0.296890407241291	0.297598742250722	0.298578800660963	0.299909279929966	0.301671069927575	0.303946580783578	0.306819022525655	0.310371642377826	0.31468692633648	0.31984577232928	0.325926642880339	0.333004705741946	0.34115097139847	0.350431436692805	0.360906244061875	0.372628865988723	0.385645324279865	0.399993453654361	0.415702218884276	0.432791094355067	0.451269514421357	0.471136402322609	0.492379784700488	0.51497649793295	0.538891991578846	0.564080233222151	0.590483717929202	0.618033584399396	0.646649838714164	0.676241685386358	0.706707964198383	0.737937690108815	0.769810692320263	0.802198347451928	0.834964400664259	0.867965867555354	0.901054008702987	0.934075367875234	0.966872864187857
52	0.443878408286126	0.4542723398129	0.464690497939698	0.475147569820927	0.48566026736526	0.496247211263614	0.506928784468657	0.517726955263108	0.528665070444187	0.539767619552802	0.551059971483011	0.562568085214611	0.574318196813402	0.586336485233984	0.598648719832719	0.611279892847862	0.624253840424028	0.63759285604343	0.651317300471611	0.665445212525714	0.679991925124573	0.69496969117826	0.710387323917281	0.726249856246135	0.742558223630975	0.759308974896185	0.77649401510999	0.79410038448613	0.812110076919185	0.830499901408345	0.84924138921226	0.868300749120578	0.887638872731466	0.907211391094776	0.926968783524314	0.946856538806983	0.966815368448972	0.98678147100734	1.00668684596734	1.0264596550494	1.04602462827276	1.06530351157281	1.08421555227333	1.10267801826028	1.12060674629546	1.13791671455365	1.15452263416798	1.17033955433179	1.1852834753314
53	0.632140707349752	0.650628889207846	0.669241601548742	0.687969110392863	0.706801568131478	0.725728957558276	0.744741028041717	0.763827224385761	0.782976609067332	0.802177778676424	0.821418775516971	0.84068699545114	0.859969093184602	0.879250886293281	0.898517259381203	0.917752069832523	0.936938056676769	0.956056754123556	0.975088411340028	0.994011920040315	1.01280475143054	1.03144290400505	1.04990086361961	1.06815157717548	1.08616644113527	1.10391530595835	1.12136649739128	1.13848685537971	1.15524179118293	1.17159536307477	1.18751037080571	1.20294846878437	1.21787029771446	1.23223563419921	1.24600355760125	1.25913263322662	1.27158111068783	1.28330713609823	1.29426897655889	1.30442525522409	1.31373519507408	1.32215886938651	1.3296574567828	1.33619349863455	1.34173115654885	1.34623646761128	1.34967759505264	1.35202507201852	1.35325203616216
[truncated: 70 more columns]
