# Supplementary material for: Reconstructing spruce budworm outbreak severity: a comparison of paleoecological and tree-ring signals
Source: PLoS One. 2025 Aug 12;20(8):e0329406. doi: 10.1371/journal.pone.0329406 (PMC12342301; doi:10.1371/journal.pone.0329406)
Supplement: S9 Dataset — (ZIP) [file pone.0329406.s009.zip › Buire wavelet data/Lepidopteran_scales/WS_wavelet_power.txt]

V1	V2	V3	V4	V5	V6	V7	V8	V9	V10	V11	V12	V13	V14	V15	V16	V17	V18	V19	V20	V21	V22	V23	V24	V25	V26	V27	V28	V29	V30	V31	V32	V33	V34	V35	V36	V37	V38	V39	V40	V41	V42	V43	V44	V45	V46	V47	V48	V49	V50
1	0.00244793210927368	0.00190868215749507	0.00118881108781598	0.000619877941776746	0.000297954428930997	0.000152268586317117	9.14683927946266e-05	6.33744606570562e-05	4.71930251423063e-05	3.58285259641419e-05	2.76094983690534e-05	2.25505490491271e-05	2.03326032744219e-05	2.11124349471215e-05	2.38931632796061e-05	2.57239245243544e-05	2.59515990057682e-05	2.46192613333059e-05	2.08041134890307e-05	1.61588072149599e-05	1.23972792781308e-05	9.61399849678546e-06	8.30599416804577e-06	8.25705006864248e-06	8.71887242285935e-06	9.51607571552866e-06	1.03811007613645e-05	1.11930807386587e-05	1.18470096643855e-05	1.19400451122282e-05	1.15713063409883e-05	1.10115742721443e-05	1.0319284875492e-05	9.82872202579947e-06	9.82997554534647e-06	1.02230951333773e-05	1.0850822072606e-05	1.15634068417026e-05	1.18699446365893e-05	1.14869860107993e-05	1.06765618747245e-05	9.50285015317338e-06	8.33448695531222e-06	7.87716799841067e-06	8.04535474746574e-06	8.73948978991824e-06	9.95176480735421e-06	1.11098210018138e-05	1.19791327291202e-05
2	0.0033558478822184	0.00255196941738409	0.00149593652830397	0.000694145057670842	0.000275935602320626	0.000113584643720502	6.06764847175663e-05	4.17334110184396e-05	3.15614255120203e-05	2.36200818505341e-05	1.7284394671543e-05	1.33471038629829e-05	1.18438281250018e-05	1.348833854831e-05	1.74202675222849e-05	2.00778099270187e-05	2.09773763836315e-05	2.03482158002296e-05	1.67144496591813e-05	1.20130896417049e-05	8.4240780391194e-06	5.83783741187711e-06	4.76660304662613e-06	4.99494202052708e-06	5.60918988568486e-06	6.47389607587483e-06	7.36049135037705e-06	8.20579988448135e-06	8.92778240578991e-06	9.00728949707687e-06	8.58062389884467e-06	7.98719265027406e-06	7.22508585512059e-06	6.6736424569898e-06	6.69813979510508e-06	7.15048890575414e-06	7.87185280384777e-06	8.74845481184552e-06	9.1697948627982e-06	8.79763804650191e-06	7.98764053585423e-06	6.7397434183846e-06	5.44450335452838e-06	4.96832955843076e-06	5.14446345131074e-06	5.83642925492604e-06	7.08761606290349e-06	8.18041287384546e-06	8.84066383472135e-06
3	0.00412740998348609	0.00307099321294187	0.0017021329243819	0.000699690739070355	0.000216364488856222	5.84960765482254e-05	2.36418690728276e-05	1.74692058389081e-05	1.46118633453437e-05	1.09898639704563e-05	7.28623759559326e-06	4.85307668002577e-06	3.94565617743364e-06	5.7219088884781e-06	9.65005158531434e-06	1.21615330274586e-05	1.32710823160613e-05	1.3472687733172e-05	1.07022774753745e-05	6.79047057729549e-06	4.11037781606868e-06	2.24325829525908e-06	1.56343598372991e-06	1.9438961723446e-06	2.48741043331742e-06	3.15009534928879e-06	3.79562304712863e-06	4.44985260120227e-06	5.07736110694025e-06	5.10527414657548e-06	4.69947013922119e-06	4.22099625973644e-06	3.56169645747045e-06	3.06182736408142e-06	3.10203575580933e-06	3.49414122982245e-06	4.12310413434771e-06	4.97266759713341e-06	5.41139550103252e-06	5.11591034874377e-06	4.51391904498075e-06	3.49635562535129e-06	2.35928687962989e-06	1.98890022398747e-06	2.14334839372674e-06	2.67613226752235e-06	3.70708591871132e-06	4.48460572007113e-06	4.74540060045392e-06
4	0.00464888087479043	0.00341786959964146	0.00183339511066889	0.0006971069511211	0.000175608371466687	2.49191386029519e-05	2.68279980081717e-06	3.72306106739096e-06	4.66358919520712e-06	3.72959564575745e-06	2.07130316960402e-06	8.99878364031963e-07	3.86757261624074e-07	1.66812593322106e-06	4.45436678219949e-06	5.86516231775181e-06	6.61419422113352e-06	7.40484035638163e-06	5.76377678091763e-06	3.03665149873946e-06	1.49844491032732e-06	5.06066465082681e-07	1.51531584154324e-07	4.513498320719e-07	7.45531729373574e-07	1.0732160379605e-06	1.37485807991966e-06	1.7427988237924e-06	2.18077815069039e-06	2.15566080097466e-06	1.84626263864144e-06	1.58309916306904e-06	1.16160600099099e-06	8.09870656660091e-07	8.5181867618218e-07	1.09292767381389e-06	1.48813060177722e-06	2.12486676539712e-06	2.45822394990114e-06	2.25061164461345e-06	1.95539018725819e-06	1.36732431919688e-06	5.95832546988569e-07	3.83061174414451e-07	4.8577227821077e-07	7.88430650216915e-07	1.45693225492975e-06	1.84509576802372e-06	1.75781249457369e-06
5	0.00493334056422187	0.00363866525721647	0.00196286211328963	0.00075356334066042	0.00019373512219371	2.87119949580694e-05	1.72551044837547e-06	9.15848904982941e-07	1.44640884652334e-06	1.1870603902619e-06	5.69624154588654e-07	1.9939030489702e-07	9.5301122890902e-08	9.07852205411747e-07	2.26276278378942e-06	2.38600040238087e-06	2.62717756573154e-06	3.68363341187212e-06	2.9876675613554e-06	1.25558518636824e-06	5.25087496037887e-07	2.04705586680726e-07	3.50839260722809e-08	1.22715766003085e-07	1.77364351496487e-07	2.63678939966239e-07	3.3398827306555e-07	4.93892322129655e-07	7.5660382144002e-07	7.05971589453536e-07	5.10318346723543e-07	4.38602623799586e-07	2.620289407569e-07	7.63527466239128e-08	1.03798165029554e-07	1.96367276583752e-07	3.69993184302785e-07	7.45908354697761e-07	9.17864036241546e-07	7.63244857016274e-07	7.07392167563019e-07	5.23296114615418e-07	1.23357808416834e-07	6.64119188281011e-09	4.25320200639737e-08	1.75723075036688e-07	5.26500866626582e-07	6.39934701359556e-07	4.26606558462317e-07
6	0.00507538197335849	0.00381048157287624	0.00213924964075774	0.000887494203630202	0.000267629256073111	5.84031962342932e-05	1.01921816420557e-05	2.1769903374856e-06	8.9558442721164e-07	5.14739211172169e-07	2.29134966476936e-07	2.09609559843451e-07	5.21118549610198e-07	1.19715615643439e-06	1.52191649865603e-06	8.01620014198982e-07	7.77397686447977e-07	1.91569252264156e-06	1.79836431545597e-06	6.15051500552206e-07	1.81752898180524e-07	2.2796630404684e-07	1.85452252347869e-07	1.06845351333268e-07	4.09056253581458e-08	4.45675731211982e-08	4.19125325258592e-08	1.15236817723339e-07	2.64232524795318e-07	2.10692494930086e-07	9.0719719632699e-08	1.0856908625628e-07	8.62392669653623e-08	1.44114368940498e-08	1.26871572483095e-08	2.10604150008064e-08	8.94397435258309e-08	2.86057199763478e-07	3.28287979913629e-07	1.9235597118242e-07	2.41828470383069e-07	3.00776972862913e-07	1.42723780263373e-07	2.71264656880555e-08	5.95631319818808e-09	8.84806624239378e-08	2.68779200707202e-07	2.69857013742773e-07	1.01663558307741e-07
7	0.00516859616431767	0.00398223957136262	0.00236313488457204	0.00107736607803888	0.000376758146583436	0.000101353482946687	2.12087174946126e-05	3.56875649227831e-06	6.49983450663669e-07	2.40218548689163e-07	4.44211428105357e-08	1.41536597970649e-07	7.74945529935181e-07	1.50881763992768e-06	1.31781498434729e-06	2.58572530484234e-07	1.98366806690482e-07	1.32530914711399e-06	1.46906247002021e-06	4.8643513987785e-07	1.06443281657026e-08	1.75179892826318e-07	2.53684539446063e-07	1.23384813285778e-07	1.41472633378983e-08	1.92626151617379e-09	7.05622700781593e-10	5.41946465663286e-08	1.4052431650321e-07	9.11997673494941e-08	4.5902460037089e-09	3.34609383254794e-08	7.25765222572693e-08	5.18469490283192e-08	1.88145044190703e-08	4.2496463279657e-10	5.70742535700199e-08	1.72395684408588e-07	1.45871508141833e-07	1.98036227044064e-08	9.25818808597555e-08	2.54019401791458e-07	2.12703675881213e-07	6.05936313685757e-08	3.2130330217266e-09	1.03468435799692e-07	2.34818295810346e-07	2.20135787835272e-07	1.23559989438726e-07
8	0.00526522679346362	0.00416909059891208	0.00261652271330232	0.00130153702519585	0.000512906045598873	0.000159370208163798	3.8075137047097e-05	6.35920500082351e-06	5.83613541713905e-07	9.00793321538512e-08	5.86684860905737e-08	3.01018844734305e-07	1.18772226600765e-06	2.05626757488428e-06	1.77691124951127e-06	7.39586912218461e-07	6.88645589385114e-07	1.65651184673403e-06	1.79753565287711e-06	8.13804342313538e-07	1.31858924349422e-07	1.98742603699688e-07	3.26618669646929e-07	1.98661448195515e-07	4.45930852653248e-08	1.02776052351472e-09	1.738396759033e-08	8.40643656905663e-08	1.46825665433487e-07	1.05491607075353e-07	3.38067677143558e-08	4.77375429882527e-08	9.40015634315569e-08	8.61692231099025e-08	3.81808464370674e-08	2.31256642679742e-08	9.4318955115144e-08	1.79618206877124e-07	1.32859022586362e-07	3.13214020982821e-08	1.15027335843349e-07	3.10981421457834e-07	3.24715145998944e-07	1.61904230313231e-07	8.65400856714589e-08	1.94688753471195e-07	3.0974599945374e-07	2.87940116765271e-07	2.09863848969402e-07
9	0.00538339487570503	0.00437252313410704	0.00288852550074858	0.00155311657970483	0.000680262951271344	0.000242366547961466	6.92444817983533e-05	1.48797082193062e-05	1.87213949820168e-06	3.30136496735796e-08	2.90735924838205e-07	1.05455468747668e-06	2.38983159841659e-06	3.61141734096543e-06	3.69530738075136e-06	3.00709927109749e-06	2.92458732039025e-06	3.46574801603603e-06	3.25718100957185e-06	2.02535574883382e-06	9.50255419594571e-07	6.43472317419579e-07	6.01541958318267e-07	3.88721270370379e-07	1.23842706092912e-07	3.86812865016484e-09	4.08760708925401e-08	1.59564882565823e-07	2.47775604840025e-07	2.31631863252517e-07	1.73905390796682e-07	1.66751731360759e-07	1.90116658795296e-07	1.78611566431478e-07	1.3989230361015e-07	1.45690843008671e-07	2.29232932494553e-07	3.09129565471441e-07	2.87530409156276e-07	2.48222272751653e-07	3.68173812744484e-07	5.84549818493127e-07	6.44782285016495e-07	5.20646396689328e-07	4.40963520526273e-07	4.991998182318e-07	5.33048450528976e-07	4.30152152022702e-07	3.01135184927217e-07
10	0.00552632560851906	0.0045920379787879	0.00317568406369915	0.00183041063678292	0.000882029078638574	0.000357288768283627	0.00012224941721402	3.4778586621762e-05	7.373187417357e-06	7.55348312991693e-07	6.40726691769607e-07	2.60203059346315e-06	5.30595834979015e-06	7.73471986138688e-06	8.95907163436761e-06	9.09316922492006e-06	8.98635761549554e-06	8.71747171980313e-06	7.55093934330659e-06	5.47080538388972e-06	3.48047982694215e-06	2.25664576111529e-06	1.54006574712101e-06	9.01910724744607e-07	3.42046190953476e-07	6.22721978884936e-08	1.08042568577999e-07	3.27909303024483e-07	5.17401921717955e-07	5.74387042177381e-07	5.44117053720738e-07	5.11060278816738e-07	4.93660807194787e-07	4.72253665998798e-07	4.6130176160247e-07	5.07131279250879e-07	6.2091858316431e-07	7.42373096928385e-07	8.19385159116052e-07	9.17639639060236e-07	1.13944960178109e-06	1.41742443410748e-06	1.55512144958776e-06	1.50158531469825e-06	1.38805995192069e-06	1.2665274077152e-06	1.03412965931212e-06	6.77744107446533e-07	4.04214096860758e-07
11	0.0056929926250454	0.00482619169296075	0.00347446875007544	0.00212775877042084	0.0011134082691223	0.00050321463492136	0.000200720398922058	7.28614926823634e-05	2.45924959633805e-05	8.18027674661769e-06	4.74574225638625e-06	7.28866410512091e-06	1.24556609806697e-05	1.78761227621408e-05	2.18755113054892e-05	2.38397952807641e-05	2.39503696870016e-05	2.23669059780539e-05	1.91212655173674e-05	1.47740394639202e-05	1.04488583488484e-05	6.97419518706778e-06	4.40534348163436e-06	2.47361379914239e-06	1.11959078662122e-06	4.53871852699293e-07	4.41979489147983e-07	8.05071976591603e-07	1.19615676644232e-06	1.41369749078659e-06	1.45311722717929e-06	1.40362816830885e-06	1.34129760668084e-06	1.30974089039446e-06	1.34469474114689e-06	1.47643643257815e-06	1.70651004585698e-06	2.00149184773994e-06	2.33692400710877e-06	2.73853638171766e-06	3.22271028312548e-06	3.69057080528769e-06	3.96075448696999e-06	3.92390515114946e-06	3.58153999180788e-06	2.94396906563234e-06	2.03854278550867e-06	1.07329134379427e-06	4.67560073126225e-07
12	0.00588155132418337	0.00507261638101153	0.00377961848639033	0.00243537910388365	0.00136216426030606	0.000669271930132238	0.000298233412535523	0.000129066853944137	5.99822458364488e-05	3.29524010066354e-05	2.39748965937729e-05	2.51205036071676e-05	3.26722933925086e-05	4.29372043184656e-05	5.22760205814029e-05	5.80998449898594e-05	5.92473505087594e-05	5.57091016549044e-05	4.83445471400877e-05	3.87371976802762e-05	2.87627228658361e-05	1.98760779154323e-05	1.27391115260675e-05	7.46359491336368e-06	4.00875790342067e-06	2.26323523044037e-06	1.89909038872222e-06	2.34744179548049e-06	3.00302599998097e-06	3.46813120964545e-06	3.63403047435833e-06	3.58999417392396e-06	3.4876703535714e-06	3.46001153796384e-06	3.59921349209799e-06	3.95702748278548e-06	4.54629321492481e-06	5.34689141987649e-06	6.32110128028398e-06	7.41512618267569e-06	8.51841213812671e-06	9.41898089480138e-06	9.83592184279813e-06	9.5242481385719e-06	8.3618365228057e-06	6.40100132114911e-06	3.94818564460394e-06	1.63190588697041e-06	3.08116477386129e-07
13	0.00609170281913522	0.00533113332378113	0.00408860746187076	0.00274520815070976	0.00161351409458248	0.000834569687894886	0.000389874715275669	0.000179218432770173	9.68851796646979e-05	7.08450351215952e-05	6.64110422285573e-05	7.23851230070058e-05	8.60085610673642e-05	0.000104392161022502	0.000122637537415971	0.000135454421600801	0.000139183848826014	0.00013278560998892	0.000117728801936165	9.71748132902714e-05	7.48218573504282e-05	5.38301333409984e-05	3.62436059773639e-05	2.29949274032448e-05	1.41869948613634e-05	9.32489536999987e-06	7.46247819874029e-06	7.40980097427994e-06	8.04634637143704e-06	8.60673866310454e-06	8.78620994180218e-06	8.64795479506503e-06	8.43929538255641e-06	8.43355071182076e-06	8.84528269903795e-06	9.80366796354602e-06	1.13504846401318e-05	1.34409910098208e-05	1.59386311244476e-05	1.85972653763213e-05	2.10359108139493e-05	2.27409166987304e-05	2.31422002470654e-05	2.17710857710133e-05	1.84564524755004e-05	1.35027754478537e-05	7.79395570029964e-06	2.7539225806988e-06	1.23660959932876e-07
14	0.00632847465305728	0.00560998586582836	0.00441123100893464	0.0030647838261666	0.00186842756179228	0.000988836546857127	0.00045010889213261	0.000183022037954258	8.84193138873914e-05	8.18420463880722e-05	0.000110664821087013	0.0001507316426365	0.000194095825383708	0.000237416721738451	0.000275878740173193	0.000302796773078749	0.000312245630945774	0.000301719703691851	0.000273119014957249	0.000231888505367488	0.00018508252222817	0.000139361030152924	9.96391730688897e-05	6.85969405757153e-05	4.68401610717367e-05	3.33887600424274e-05	2.62815176649478e-05	2.32071684475846e-05	2.20816102456761e-05	2.14534273361364e-05	2.06445559326754e-05	1.96351637925924e-05	1.88032388120147e-05	1.86553470758161e-05	1.96340609052674e-05	2.20144256061399e-05	2.58573274541664e-05	3.09831881118417e-05	3.69474994333794e-05	4.30231289434759e-05	4.82180870554535e-05	5.13744155554924e-05	5.13843993603372e-05	4.75125271157892e-05	3.97462372836361e-05	2.90573969699199e-05	1.74686942413187e-05	7.88294833233488e-06	3.71574268988966e-06
15	0.00660701685889411	0.00593416428905623	0.00478389178708481	0.00344123397262961	0.00218167849499144	0.00118732944734768	0.000522765754053617	0.000160433413781454	2.55673790884899e-05	3.54358578622958e-05	0.000122346248273742	0.000240938628375705	0.000364904263070624	0.00047920641895474	0.000573114759613894	0.000637136155106432	0.000663883633984468	0.000650653299459486	0.000601108774918701	0.000524715741637038	0.000434209240179686	0.00034235733204989	0.0002593070221212	0.000191204836347211	0.000140110548231694	0.000104816928692611	8.20979927169446e-05	6.79960967790061e-05	5.8883787468723e-05	5.21458103678263e-05	4.64297698644532e-05	4.15191272199045e-05	3.79662917157293e-05	3.66516972871097e-05	3.83979955281987e-05	4.36961356949314e-05	5.2537173292347e-05	6.4319108560913e-05	7.78123359976247e-05	9.12014504752659e-05	0.000102249981820941	0.000108633539161584	0.000108440355656038	0.000100755896757563	8.61735395956311e-05	6.7063555543492e-05	4.75118576245201e-05	3.29638484728899e-05	2.96843320611221e-05
16	0.0069537480952951	0.00634779472627503	0.00527518241557641	0.0039740030887083	0.00268826175226188	0.00159959103889042	0.000800526634186691	0.000305212574804921	7.75592868787134e-05	5.85246521081296e-05	0.000184462464368424	0.000396745008947117	0.00064556628148122	0.000890461003691104	0.00109953318657378	0.00124909054740203	0.00132451124457743	0.00132174093797329	0.00124785349003152	0.00111939260925353	0.000958461670785153	0.000787761321370111	0.000626206413336417	0.000486305936719936	0.000373625087745447	0.000287905383308604	0.00022507437558215	0.000179406769752123	0.000145326027609635	0.000118591899281298	9.68218986062763e-05	7.94322170747675e-05	6.71675168093225e-05	6.14229504790585e-05	6.35445530457527e-05	7.42381120433403e-05	9.31518763568801e-05	0.000118657002855109	0.00014784405244308	0.000176768447474391	0.000200977753223212	0.000216307211230771	0.000219834519428242	0.000210782221475239	0.000191118670799537	0.000165690244476403	0.000141895397479363	0.000129072777331921	0.000137788067185298
17	0.0073917656593457	0.00689061281758902	0.0059507819671365	0.00476707567744281	0.00354563009775749	0.0024505662203734	0.00158113971287297	0.000977383574318871	0.000639064665503464	0.000542856108335682	0.000651285348441865	0.000915506145625095	0.00127705060555913	0.00167201151828801	0.00203799945495637	0.00232223347054895	0.00248863936628621	0.00252215114202997	0.00242906655248442	0.00223326769855447	0.00196929399757052	0.0016742166860732	0.00138051304841311	0.00111154418740475	0.000880151471645306	0.000689860704333591	0.000537618293574032	0.000416946782755512	0.000320708303587433	0.000243051788314825	0.000180429431928627	0.000131759544032072	9.79177203386776e-05	8.07931751103925e-05	8.21662892402731e-05	0.000102648489035369	0.00014088442065702	0.000193165682571734	0.000253555705163893	0.000314567953854178	0.000368352152354944	0.000408215775588718	0.000430171463233177	0.000434129919865377	0.00042443091719678	0.000409635281919714	0.000401787103987036	0.000415512877295828	0.000467204579491628
18	0.00789834179427142	0.00753192683838603	0.00677528999916442	0.00578977741960279	0.00474655134404492	0.00378428856932399	0.00299110007250632	0.00241010933265633	0.00205635679336995	0.00193080936537284	0.00202401796956352	0.00231115379261626	0.0027457280310479	0.00325907021564352	0.0037683773467895	0.00419123756058327	0.0044615601566239	0.0045416007971104	0.00442663830450059	0.00414164750889236	0.00373187344237641	0.00325073487106813	0.00274863715819732	0.0022652495283521	0.00182619909680426	0.00144365912849799	0.00111944608045634	0.000849087255426176	0.000625659659077907	0.000442705625410777	0.000295962543007823	0.000183921366316861	0.000107385055914271	6.82959109359458e-05	6.81729943110163e-05	0.000106544357631656	0.000179756567922525	0.000280484796124145	0.000398147782504396	0.000520255651048859	0.000634497804533009	0.000731153947966839	0.000805262871504402	0.000858006286401805	0.000897009006320734	0.000935658717400703	0.00099191562920439	0.00108717440185835	0.00124543034550296
19	0.00834715484667414	0.00808785173006843	0.00749595655185071	0.00671588206097901	0.00589980879710291	0.00517117951007935	0.00460756157581982	0.00424441483685344	0.00409094587106161	0.00414534246153981	0.00440035221365554	0.00483808935119855	0.00542005048115625	0.00608090129126761	0.00673207187631423	0.00727573516350421	0.00762455001455827	0.00772006123570041	0.00754354643526324	0.00711641838079871	0.00649122863027281	0.00573719757373496	0.00492513591563444	0.0041157126029453	0.00335305531310549	0.00266363194412276	0.0020589810541318	0.00154037562282284	0.0011037330435233	0.000743650368743303	0.000456020709705762	0.000239114949126378	9.32858646770532e-05	1.96292400760279e-05	1.80658171861647e-05	8.53930092496403e-05	0.000213869405408692	0.000390808191670166	0.000599455167138738	0.00082112943262074	0.00103826342411424	0.00123768732244512	0.00141337891894311	0.00156803779004322	0.00171324193693141	0.00186846227614818	0.00205958553544547	0.00231757746816852	0.00267743516666027
20	0.00849702361587991	0.00821732678978446	0.00764868747654229	0.00693852315533159	0.00624579008273381	0.00570592634706044	0.00540932714747273	0.00539734967867989	0.00567176096500877	0.00620872745379195	0.00696886416335072	0.00789954603224256	0.00893158519431783	0.00997620780048228	0.0109282293096557	0.011677859459412	0.0121288128451162	0.0122169013787553	0.0119226533645961	0.0112737626967897	0.0103369883698388	0.0092026691277927	0.00796689879655636	0.00671620921727272	0.00551785591356202	0.00441650684557199	0.00343623499980333	0.00258571273551266	0.00186440671851653	0.00126806708965217	0.000792515423924856	0.000435393371293427	0.000196025281867508	7.38723222361779e-05	6.62481330345734e-05	0.000166049133288865	0.000360223535433781	0.000629549217955007	0.00095001110091078	0.00129569418697416	0.00164271226934716	0.00197338649941466	0.00227979330062819	0.00256598930085448	0.00284865159726884	0.00315636780082359	0.00352811399402681	0.00401136550855025	0.00465979474365729
21	0.00811576815435871	0.00761332160334325	0.00683471816859013	0.00594729011912611	0.00514120525079757	0.00459375061449324	0.00444011814803314	0.00475662840581042	0.00555717485252325	0.0067993783076376	0.0083952345813863	0.0102221708474838	0.0121332153206992	0.0139675640402295	0.015563680365874	0.016775788111231	0.017492064217551	0.0176505491291751	0.0172481404196954	0.0163394854978019	0.0150255256887043	0.0134345633521216	0.011700737787216	0.00994503030213244	0.00826252178508629	0.00671735386247147	0.00534462068722734	0.004156926165542	0.00315283070983893	0.00232474072906609	0.00166461302089384	0.00116679154199497	0.000828109387977016	0.000645953704799208	0.000615288567098739	0.000725696368208842	0.000959381098374808	0.00129082074002344	0.00168839893409783	0.002117932102338	0.00254760105177619	0.00295348161827037	0.00332473471640709	0.00366760890285672	0.00400769050362588	0.00439017658355798	0.00487817202762181	0.00554901108420404	0.00648841998074967
22	0.00725814173274454	0.00638432484498306	0.00522595253661739	0.00397656669778165	0.00286656425746981	0.00212704157505544	0.00195350604095609	0.00247622366057109	0.0037415959436201	0.00570608785570045	0.00824188619199645	0.0111521828417943	0.0141936454004171	0.0171037131144574	0.0196302509777626	0.0215605624079824	0.0227460584301829	0.0231186179072381	0.0226954300741536	0.0215710504306668	0.0198980989404243	0.0178606245469385	0.0156457448265808	0.0134192024668614	0.0113090073273662	0.00939892792147917	0.00773108142480081	0.00631497923557106	0.0051395188955293	0.00418458321987113	0.00342982467585639	0.0028594594208089	0.00246308603154506	0.00223342614653723	0.00216236210763997	0.00223674931477819	0.00243530459833477	0.00272752420202221	0.00307515081999471	0.00343624370491866	0.0037714485803802	0.00405165710324417	0.00426593973498547	0.00442847734388387	0.00458322496896802	0.00480519763028714	0.00519753384605215	0.00588384672100771	0.00699584377410306
23	0.00654068498950919	0.0053807065213679	0.00394238149879619	0.00243550005595467	0.00111521485130951	0.000247369299900517	6.93274701920631e-05	0.000752761778278478	0.00237442296738288	0.00489952644322237	0.00818042031093155	0.0119709973091931	0.0159551208012035	0.0197853297865618	0.0231264520890174	0.0256977356392342	0.0273069989678519	0.027871336039907	0.0274211034578237	0.0260869539918568	0.0240729192865351	0.0216211832117604	0.01897552351262	0.0163500877946426	0.013908352935466	0.0117543717152708	0.00993553676702829	0.00845383774145879	0.00728142251770412	0.00637628922177525	0.00569488876578144	0.00519986945217891	0.00486268507075889	0.00466196899074908	0.00457928101360051	0.0045940620919445	0.00467949288042315	0.00480058461190802	0.00491534559435231	0.00497932303180642	0.00495323952835825	0.00481284415866881	0.00455952420754801	0.00422975925082656	0.00390125460969414	0.00369367609727197	0.00376240107182586	0.00428462415727541	0.00543845365946232
24	0.00711464953517721	0.00607972425986185	0.0048207671510334	0.00353784083058974	0.00247369789777118	0.00188336122470801	0.00199788007826388	0.00298758539293804	0.00493067345610875	0.00779256801605397	0.0114202439360684	0.0155536320358076	0.0198535806096209	0.0239429940807513	0.0274552139258209	0.0300820211226602	0.0316133073213861	0.0319617171720756	0.0311682666450258	0.0293885581665502	0.026862926219109	0.0238767750688685	0.0207188244042978	0.0176446686659518	0.0148511701083726	0.0124643361498034	0.0105402747348367	0.00907633022997508	0.00802807777876755	0.00732764093227578	0.00689960487355764	0.00667221752616457	0.00658313827856004	0.00658032893381121	0.00661956934206772	0.00666047869207412	0.00666291108660982	0.00658529439941691	0.00638599934495956	0.00602821921118524	0.00548813341532717	0.00476534798312652	0.0038938265697043	0.00295088483076115	0.002061506734496	0.00139544378178837	0.00115540242090678	0.00155610629225703	0.00279595922809365
25	0.0101473239679739	0.0098584929681334	0.0094469633645752	0.00907009493037174	0.00891501931059937	0.00917500389634203	0.0100210361584506	0.011572455320697	0.0138711543716402	0.0168639599533319	0.0203971252885039	0.0242253813237415	0.0280357798268346	0.0314839334078043	0.0342377119437526	0.0360215944501738	0.0366542392229848	0.036072718772756	0.0343391926446421	0.0316290904304767	0.0282033938095425	0.0243705077623135	0.0204448270273639	0.0167091165551649	0.0133863455650394	0.0106241270614261	0.00849210806780253	0.00699021544568167	0.00606408305033556	0.0056234690265217	0.00555992181895933	0.00576106203423382	0.00612022223164267	0.00654147419796658	0.00694103806708586	0.00724661465392379	0.00739632767879559	0.00733877924739065	0.00703528981423923	0.00646477462097519	0.00563095284951216	0.00457076152796617	0.00336206897710907	0.00212822462394753	0.00103684865490377	0.000290737668137836	0.000109923926695226	0.000705691998996264	0.00224944281910735
26	0.0160144386495226	0.017008238683738	0.0179903888861866	0.0190511130304687	0.020293518525424	0.0218178330322463	0.0237028755435429	0.0259871781209147	0.0286527043097658	0.0316142867318665	0.0347175794052879	0.0377473898567363	0.0404467403441862	0.042545094247355	0.0437922310650969	0.043992723456018	0.0430353042564032	0.0409118887641719	0.0377226419067034	0.0336659487322005	0.0290149160815901	0.0240844640820802	0.0191946035391376	0.0146358230354185	0.01064162771504	0.00737147771341122	0.00490515849808048	0.00324751249351223	0.00234090591786596	0.00208203570357518	0.00233971524476496	0.00297094705080013	0.00383362331193192	0.00479530415295865	0.00573847368275684	0.00656331986876843	0.00718936865319977	0.00755723580966211	0.00763139289633576	0.00740425063936935	0.00690113837045114	0.0061850219030433	0.00535920478913221	0.00456596971359624	0.00397929730269139	0.0037905478236372	0.00418729096815897	0.00532714898428255	0.0073102484180742
27	0.023762121423373	0.0262069311854325	0.0287212467547195	0.0313256367171711	0.0340393254631108	0.0368712952161365	0.0398104550215939	0.0428162889255892	0.0458116838270598	0.0486797273167439	0.0512660547121983	0.0533877398869711	0.0548487692851633	0.0554609247867507	0.0550676521324791	0.053567501963695	0.0509332897226798	0.0472234227541832	0.0425829129646317	0.0372332591088566	0.0314523060204636	0.0255469490081491	0.0198227603320859	0.0145550152611748	0.00996512988335406	0.0062053381194259	0.00335283213803151	0.00141293664310391	0.000329522827055276	2.64919987353937e-08	0.000292206635879089	0.0010601128535698	0.00215746230307081	0.00344754565782829	0.00480967161941629	0.00614284706100373	0.00736776489939894	0.00842819591387014	0.00929258232234953	0.00995609458512482	0.0104427661701892	0.0108067186310005	0.0111310931058738	0.0115232565962306	0.0121052429715164	0.0129992262629442	0.0143090056276468	0.0160997919794643	0.0183797200432623
28	0.0313029635786908	0.0349186511573079	0.0386487494076159	0.0424655716835422	0.0463314755012943	0.0501942108269346	0.0539825390000967	0.0576030232799199	0.0609389786909632	0.0638525153610182	0.0661903680479149	0.067793752294575	0.0685118487257139	0.0682177754687435	0.0668252042588407	0.0643032783680482	0.0606873575894627	0.0560834441354655	0.0506649319957982	0.0446614572556166	0.0383408996091711	0.0319867388652137	0.0258737616638933	0.0202453747342022	0.0152954600351637	0.0111568796799995	0.00789758615320772	0.00552405676082214	0.00399069271529245	0.00321309300118068	0.00308283311753502	0.00348154980651599	0.00429266546527578	0.0054098287012687	0.00674192460269136	0.00821515706921927	0.00977310696787388	0.0113757677550235	0.0129983674006616	0.0146303777535005	0.0162746120470496	0.0179458622704918	0.0196682680445355	0.0214706386246464	0.0233793089904909	0.0254087603086264	0.0275510533047878	0.0297659217147844	0.0319739284786183
29	0.0362654866598149	0.0404738701858431	0.0448332557965038	0.0493019049699622	0.0538240938459912	0.0583267786971991	0.0627171824482597	0.0668820559137142	0.0706893133643599	0.0739925581434526	0.0766386957865245	0.0784783995184091	0.0793786956799603	0.079236452066731	0.0779911755692779	0.0756353514575637	0.0722206559154878	0.0678587710316631	0.0627161927398853	0.0570032523178268	0.0509584307768172	0.0448297750257362	0.0388556840059949	0.0332474298299851	0.0281754914362671	0.0237611602976045	0.0200740469642179	0.0171352290714362	0.0149249954789791	0.0133935884946509	0.012473104523233	0.0120887958713794	0.0121683733829309	0.0126484444076397	0.0134778127964078	0.0146178989144172	0.0160409155647358	0.0177266099724997	0.019658351535076	0.0218191546930421	0.0241879542209914	0.0267361891493546	0.0294245867916228	0.03220002757336	0.0349925291524422	0.0377126796323205	0.0402501937148058	0.0424745507558819	0.044238781432932
30	0.0369360991121675	0.0411018675331438	0.0454774580824621	0.0500374530828066	0.0547403690969578	0.0595246053959185	0.0643056353882485	0.0689752070339757	0.0734031811128707	0.0774423735476598	0.080936400663966	0.0837300970403417	0.0856816453252852	0.0866751969060367	0.0866325406351574	0.0855223476632053	0.0833657096643982	0.0802370849566037	0.0762603236189017	0.0716000779143934	0.0664495184124158	0.0610157686567924	0.0555047599687023	0.0501072454519466	0.0449874947586892	0.0402757592118209	0.0360650268193284	0.032411975410302	0.029341478220766	0.0268536021648525	0.0249318171781967	0.0235511209313228	0.0226849561331085	0.0223101080217509	0.022409151259231	0.0229703994555692	0.0239856384512937	0.0254461576620037	0.0273377180507078	0.0296351200082989	0.032296986819685	0.0352612955487781	0.0384421017110486	0.0417278408184781	0.0449815553419358	0.0480433771625381	0.0507355643145915	0.0528703095003382	0.0542603720017157
31	0.0328105863429489	0.0364270358500303	0.0403401613896118	0.0445561726710036	0.0490632316758578	0.0538259758304426	0.0587814310979817	0.0638371013112234	0.0688718507262878	0.0737399158040991	0.0782780189934603	0.0823151579067754	0.0856842644605487	0.0882346289100749	0.0898438138482665	0.0904277764719695	0.0899480829285655	0.0884154185411481	0.0858890293025416	0.0824722118312555	0.0783044311410004	0.0735510214953869	0.0683916630978206	0.0630088970030654	0.0575778399766087	0.0522580137916258	0.0471878542250761	0.0424820706438234	0.0382316466127373	0.0345059571076574	0.0313562656452611	0.0288197730933951	0.0269234179498527	0.0256867578092859	0.0251234644846984	0.0252412064598976	0.0260399383973587	0.0275088401775011	0.0296223276330222	0.0323356831408327	0.0355809239515063	0.039263542572783	0.0432607222716402	0.047421557250276	0.0515696947638578	0.0555086665466101	0.059029989451857	0.0619238916554059	0.0639922672142869
32	0.0247403502218614	0.0275343788255971	0.0307239378629329	0.0343461025942358	0.0384176026149703	0.0429282319995629	0.0478356898227947	0.0530626051157864	0.058496336019904	0.0639918779892169	0.0693778973689219	0.0744655630023359	0.0790595243255999	0.082970123850879	0.0860257717687597	0.0880843740022656	0.0890427985096037	0.0888435756271545	0.0874783279043985	0.0849877724054389	0.0814584875544668	0.077016942684944	0.0718215152032228	0.0660533446144556	0.059906887257173	0.0535809487433245	0.047270804137551	0.0411617988676038	0.0354245897576818	0.0302119672952092	0.025657023287079	0.0218723097996032	0.018949583329472	0.0169597408652636	0.0159526226191632	0.0159564652938717	0.0169769227710373	0.0189957108050227	0.0219690629857598	0.0258262938698212	0.0304688418421384	0.0357702020629629	0.0415771545743967	0.0477126424572906	0.0539805602762407	0.0601725768607356	0.0660769447348338	0.0714890509931255	0.0762232552596861
33	0.0148542916710446	0.0168450985116615	0.0193223601685808	0.0223427190316875	0.0259403629602633	0.0301201537546124	0.0348521633248291	0.040068283186496	0.0456614311969537	0.0514876691275187	0.0573712863884165	0.0631126270100067	0.0684981706373426	0.0733121550693863	0.0773488741173713	0.0804247180188448	0.0823890510509226	0.0831331372667736	0.0825965145434556	0.0807704552025415	0.0776984095218109	0.0734735771315593	0.0682339646007927	0.0621554460082129	0.055443435965619	0.0483238094427093	0.0410336661125209	0.0338124515123314	0.0268938297829388	0.0204985711103759	0.0148285881307323	0.0100621433446905	0.006350163713851	0.00381354415201775	0.00254129926247716	0.00258942938471849	0.00398039702799668	0.00670315557481322	0.010713725411415	0.0159363649955586	0.0222654279068753	0.0295680246495159	0.0376876141482518	0.0464486303690016	0.0556622022221146	0.0651329503480454	0.0746667460907164	0.0840792029509347	0.0932045496545201
34	0.00619816783874312	0.00769189599724024	0.00973831056811406	0.0123983682273297	0.0157095986522911	0.0196799303987352	0.0242828595199013	0.0294544924378547	0.0350928772335953	0.0410598717475421	0.0471855973405213	0.0532753130987215	0.0591183382584893	0.0644984719932358	0.0692052278686381	0.0730451285114792	0.0758523009184527	0.077497673547304	0.0778961950166461	0.0770116571761376	0.0748588948289785	0.0715033311644838	0.0670580233322129	0.0616785206364463	0.0555559668945458	0.0489089520535971	0.0419746449315381	0.0349997224389963	0.02823155810952	0.0219100539588345	0.0162604054511648	0.0114869903441873	0.00776847787361791	0.00525417264045034	0.00406154284512297	0.00427483787715154	0.00594467607642852	0.00908847803233739	0.0136916306965864	0.0197092882247913	0.0270687414156012	0.035672313175424	0.0454007571189569	0.0561171455173884	0.0676712279709185	0.0799042219397636	0.0926539614711833	0.105760284525801	0.11907048815542
35	0.00200109247747304	0.00349095039146578	0.00556056387255025	0.00826161627191668	0.0116234704474087	0.015648484515719	0.0203085395443203	0.0255431485025534	0.0312594206744418	0.0373340300720094	0.0436171904403356	0.049938486077517	0.0561142610193797	0.0619561429870357	0.0672801848659608	0.0719160542165294	0.0757156951199766	0.0785609266550317	0.0803695240681243	0.08109944390037	0.0807509917117261	0.0793668777332291	0.0770302487242977	0.0738609116075528	0.0700100664667036	0.0656539366530403	0.060986718933351	0.0562132771479053	0.0515419721284115	0.0471779644879428	0.0433172528059481	0.0401416259261407	0.0378146227333488	0.0364785132634777	0.0362522473723589	0.0372302657715506	0.0394820354543073	0.0430521578837797	0.0479609025108849	0.0542050374135736	0.061758859111396	0.0705753601773836	0.0805875111531616	0.0917096677283263	0.103839141160582	0.11685798663954	0.130635069362827	0.145028461757942	0.159888209386305
36	0.00492892200776317	0.00696363999464362	0.0095607196892976	0.0127543937892948	0.0165598715504331	0.0209704289960879	0.0259554891591548	0.0314599049401424	0.0374045851905161	0.0436885166329328	0.0501921371054657	0.0567819174783923	0.0633159189777222	0.0696500176547967	0.0756444351762685	0.0811701897817582	0.0861150854676581	0.0903888907622481	0.0939274177356339	0.0966952916807632	0.0986872950057906	0.0999282670986874	0.100471636905986	0.100396749001559	0.0998052106528657	0.0988165323438658	0.0975633550925085	0.0961865546675285	0.0948304875278211	0.0936385998061272	0.0927495640576781	0.0922940446610876	0.092392127746638	0.0931513910535595	0.0946655381201738	0.097013483507298	0.100258753825535	0.10444906422163	0.109615941292877	0.115774289444074	0.122921835666012	0.131038433931968	0.140085260668577	0.150003982636333	0.160716023751215	0.172122094023525	0.184102168711635	0.196516116708053	0.20920517281643
37	0.0167521658004359	0.0198530315894975	0.023461497454201	0.027590999048804	0.0322402343277344	0.0373917596970355	0.0430113019513746	0.0490478824431024	0.0554348018875431	0.0620914797380972	0.0689260853138888	0.0758388433794636	0.0827258491847229	0.0894831911376958	0.0960111565036074	0.102218288815415	0.108025075664336	0.113367071373474	0.118197298521197	0.122487821986561	0.12623044491537	0.129436533102046	0.132136028107272	0.134375755772478	0.136217172233109	0.137733711725797	0.139007908313501	0.140128457272387	0.141187362646801	0.142277287759837	0.143489188417842	0.144910267800842	0.146622251391869	0.148699943442783	0.151209996681159	0.154209806890854	0.157746435519453	0.161855467553844	0.166559728588244	0.171867813370593	0.177772416346765	0.184248500230114	0.191251388158769	0.19871491484272	0.206549818257225	0.214642591879341	0.22285504436521	0.231024825550468	0.238967172031668
38	0.0380474468614308	0.0426031833551863	0.047574074336539	0.0529497918904692	0.0587089516026392	0.0648187355201084	0.0712349911430979	0.0779028380546768	0.0847577857128386	0.0917273361330396	0.0987330158237283	0.105692754599045	0.112523506834885	0.119143995079517	0.125477447908741	0.131454204149594	0.137014064036433	0.142108283789708	0.146701132196322	0.150770954211431	0.154310715264094	0.157328028572501	0.159844694166536	0.161895800540358	0.163528456395364	0.164800229796862	0.165777374869246	0.166532922122511	0.167144698444688	0.167693328016527	0.168260247597735	0.16892575073741	0.169767057513804	0.170856391398669	0.172259034566338	0.17403132890505	0.176218593187903	0.178852937859641	0.181950977653218	0.185511468116266	0.189512923833415	0.193911311814678	0.198637950787511	0.203597783146575	0.208668217940028	0.213698767224998	0.218511711189024	0.222904026673902	0.226650796736898
39	0.06729772802126	0.0733285489502504	0.0796192123276082	0.0861313299108793	0.0928181806509807	0.0996250607280327	0.106489955487563	0.11334453473146	0.120115457280967	0.126725955136427	0.133097652895139	0.139152565302561	0.144815205737339	0.150014731717988	0.154687050580952	0.158776809455556	0.162239198405775	0.165041503705203	0.167164359009271	0.1686026548595	0.16936608056459	0.16947928609347	0.168981664281956	0.167926764623862	0.166381358607733	0.164424182628349	0.162144387866497	0.159639727376566	0.157014509383047	0.154377343110872	0.151838700168462	0.149508311471862	0.147492417875674	0.145890892945879	0.144794259433289	0.144280627553773	0.144412593465977	0.145234150362848	0.146767682014466	0.149011128697611	0.151935437126724	0.155482427807861	0.159563233405113	0.16405747822961	0.168813379684565	0.173648955259464	0.178354511427283	0.182696571819159	0.186423370052576
40	0.100282120069948	0.107247927566368	0.114235909812211	0.12117971676717	0.128007529246797	0.134643033406245	0.141006619353637	0.147016787754498	0.152591739263673	0.157651113122817	0.162117833741523	0.16592001794484	0.168992891150909	0.171280658272143	0.172738274727604	0.173333064603843	0.173046136573592	0.171873553430865	0.169827217689357	0.166935443215928	0.163243190898147	0.158811954443723	0.153719290189098	0.148057991934178	0.141934918098207	0.135469483801768	0.128791834841078	0.122040724075965	0.11536111375696	0.108901530114741	0.102811199531051	0.0972369992303613	0.0923202600814374	0.0881934651173843	0.0849768950014387	0.0827752809620251	0.0816745365862573	0.0817386519756338	0.0830068465840135	0.0854910898025665	0.0891741100455055	0.0940080225638367	0.0999137121870076	0.106781108322914	0.114470484521749	0.122814902538795	0.131623900152424	0.14068849237434	0.149787516927444
41	0.1317890924512	0.13881634009003	0.145587158959111	0.152017975010709	0.158023499618373	0.163518133061606	0.168417493779609	0.17264004487568	0.176108784626273	0.178752963935711	0.180509790978734	0.181326081837743	0.181159815857959	0.179981555731098	0.177775694923734	0.174541498867536	0.170293911138741	0.165064101436027	0.158899738246121	0.151864975375578	0.144040147740389	0.135521177683711	0.126418698423807	0.116856905870278	0.106972153914297	0.0969113114086182	0.0868299015001267	0.0768900459334849	0.0672582386440136	0.0581029746796803	0.049592262531289	0.0418910505894083	0.0351586019241454	0.0295458560607956	0.0251928219557485	0.0222260528872949	0.0207562612419161	0.0208761388195536	0.0226584557703925	0.0261545179433113	0.0313930674959964	0.0383797142436551	0.0470969845440443	0.0575050697091535	0.0695433462824419	0.0831327254820487	0.0981788683792001	0.114576276946286	0.132213239300623
42	0.159389601615725	0.165910745090726	0.171955540872962	0.177441182822937	0.18228692971415	0.186415547130565	0.189754769651926	0.192238752213429	0.193809478718774	0.194418096215861	0.194026144239085	0.19260665125798	0.190145073473766	0.186640055347497	0.182103996054893	0.176563411334347	0.170059085689914	0.162646015379961	0.154393147815361	0.145382927675567	0.135710664025629	0.125483735827024	0.114820655382615	0.103850010409637	0.0927093056330149	0.0815437241426633	0.0705048274346836	0.0597492112823272	0.0494371326206899	0.0397311207598905	0.0307945847417027	0.0227904277736225	0.0158796796109599	0.0102201586385971	0.0059651772668148	0.00326230703518748	0.00225222334214569	0.00306765370623883	0.00583245754274324	0.0106608691518986	0.017656938455717	0.0269142054613357	0.0385156439591191	0.0525339071284164	0.0690319021650777	0.0880637125392646	0.109675874984162	0.13390900394312	0.160799739309694
43	0.185526018175215	0.191771737155315	0.197466501907363	0.202543825007427	0.206941785427477	0.210604166142257	0.21348153533363	0.215532247528058	0.216723342966947	0.217031326279783	0.216442809024521	0.214955004760003	0.212576069868554	0.209325288173059	0.205233102290768	0.200340999423759	0.194701263690362	0.188376610950257	0.181439725186969	0.173972717735622	0.166066531872919	0.157820315460865	0.149340783449842	0.140741590150282	0.132142728379972	0.123669969040832	0.115454350572613	0.107631723301129	0.100342349194794	0.0937305532193232	0.0879444185800941	0.083135514882282	0.0794586457978826	0.0770716013310033	0.0761348992816685	0.0768115010198492	0.07926648812302	0.0836666886643278	0.0901802447688692	0.0989761162412231	0.110223518336738	0.124091294818686	0.140747230038016	0.160357305645437	0.183084908498467	0.209089996225897	0.238528225705102	0.271550047428281	0.308299765508665
44	0.214713078673848	0.221517013341873	0.227847445359676	0.233661185757271	0.238920580489095	0.243594249566409	0.247657739520742	0.251094075837318	0.253894204921901	0.256057318541247	0.257591057395017	0.258511594403699	0.258843602285197	0.258620113884307	0.257882287352864	0.256679091495605	0.255066929250078	0.253109219228398	0.250875956408639	0.248443273348886	0.245893022666779	0.243312399979171	0.240793624066905	0.238433687794369	0.236334189384603	0.234601249173073	0.233345512108127	0.23268223122443	0.232731422289161	0.23361807501339	0.235472401829584	0.238430101441396	0.242632611310157	0.24822732107908	0.255367717739737	0.264213433164289	0.274930165468154	0.287689447497305	0.302668238480043	0.320048318439526	0.340015469197883	0.362758430563576	0.388467625417384	0.41733365273349	0.44954555293039	0.485288855195181	0.524743421437027	0.568081106198497	0.615463256111409
45	0.246617186287267	0.254457432980161	0.261955752867315	0.269089015389659	0.275839658764554	0.282196146517267	0.288153341707428	0.293712792710014	0.298882926982033	0.303679152006226	0.308123865459051	0.312246379500498	0.316082766821246	0.319675638600216	0.323073866717684	0.32633226433785	0.329511240233964	0.332676442907743	0.335898410601321	0.339252242684415	0.342817306616016	0.346676992748301	0.350918526705782	0.35563284600456	0.360914544068055	0.36686188095927	0.373576856115208	0.381165334277657	0.389737211814795	0.399406606870103	0.410292053405147	0.422516676358254	0.436208322944574	0.451499623678493	0.468527956087791	0.487435284365596	0.508367849398159	0.531475685712128	0.556911944873551	0.584832008683668	0.61539238006922	0.64874934474985	0.685057402455345	0.72446747251849	0.767124884931936	0.813167174270281	0.862721700080222	0.915903123273877	0.972810773571658
46	0.270183949128427	0.278025498156532	0.285550239376105	0.292744637135249	0.299600738223742	0.306116556771949	0.312296396223756	0.318151104617519	0.323698261055798	0.328962292950291	0.333974525334841	0.338773165185996	0.343403225215993	0.3479163929478	0.352370851990686	0.356831063258466	0.361367514371007	0.366056445622524	0.370979560670117	0.376223729488397	0.381880690160739	0.38804675475897	0.394822522939684	0.402312605008732	0.410625354139915	0.419872605253724	0.430169415849457	0.441633801926857	0.454386460121391	0.468550465399713	0.484250932203889	0.501614625872516	0.520769510571879	0.541844219895533	0.564967436775821	0.590267170418296	0.617869919623567	0.64789971408557	0.680477028015683	0.715717563685102	0.753730906131868	0.794619054256926	0.838474837734444	0.885380233473677	0.935404599673269	0.988602849680132	1.04501359177929	1.10465726457635	1.16753430067527
47	0.267806569432399	0.273041074664216	0.277794477953227	0.282055710766146	0.285820166028672	0.289090175550161	0.291875437332299	0.29419338727847	0.296069510595744	0.297537589004145	0.298639880712552	0.299427230961389	0.299959111743773	0.300303590074865	0.300537224862313	0.300744893020658	0.301019545955163	0.301461897906709	0.302180047895058	0.303289037125013	0.304910343736234	0.307171316696182	0.310204550475458	0.314147201929132	0.319140250563875	0.325327703129098	0.332855743262957	0.341871826783649	0.352523723174385	0.364958503896478	0.3793214784046	0.395755079152473	0.414397697480531	0.435382473077202	0.458836040701823	0.484877239041348	0.513615787927428	0.545150941639269	0.579570127627023	0.616947581668716	0.657342992173172	0.70080016800886	0.747345745817492	0.796987954202854	0.849715453410817	0.905496270078826	0.964276847278769	1.02598123035822	1.09051040896072
48	0.233497439623076	0.233861618484385	0.233507297280326	0.232430612710386	0.230635795886894	0.228135717025133	0.224952373399714	0.221117312405246	0.216671981975167	0.211668001125885	0.206167343997375	0.200242431448452	0.193976125026688	0.187461618960447	0.180802226704806	0.174111059504995	0.167510595411714	0.16113213818375	0.155115166536891	0.149606575236874	0.144759810581389	0.140733903865958	0.137692407475266	0.135802239280176	0.135232442046268	0.13615286556749	0.138732780223221	0.143139431613371	0.149536546847731	0.158082803945704	0.16893027663267	0.182222867590321	0.198094743919823	0.216668789196967	0.238055087024643	0.262349451406228	0.289632019559207	0.319965922946541	0.353396052309057	0.389947932320725	0.429626721146699	0.47241634964911	0.518278814247946	0.56715363649631	0.618957501266727	0.673584084067231	0.730904076416023	0.790765416409424	0.852993729631822
49	0.190868566450446	0.187022315846703	0.182376999055578	0.176945532095263	0.170749865998199	0.163821414773221	0.156201411268037	0.147941182616992	0.139102337487175	0.129756857990302	0.119987089905027	0.109885625749044	0.0995550762454388	0.0891077268342126	0.0786650770773261	0.068357262081633	0.0583223564052026	0.0487055623037828	0.0396582855994425	0.0313371038957433	0.0239026333052759	0.0175183012777105	0.0123490345009032	0.00855987217526363	0.00631451621376824	0.00577383107836275	0.00709430701024298	0.0104265013297243	0.0159134732552478	0.023689228306007	0.033877188795735	0.046588707185169	0.0619216391284003	0.0799589929166823	0.100767671687645	0.124397324226092	0.150879319435112	0.180225858606351	0.212429238471965	0.247461276686938	0.285272909880615	0.325793972745117	0.368933164812623	0.414578209633108	0.462596209020767	0.512834192915129	0.565119863227384	0.619262527841053	0.675054218736998
50	0.187824229216981	0.183907878940573	0.179381064557272	0.174272694002307	0.168619628921464	0.1624668571818	0.155867590865601	0.148883284279991	0.141583567203789	0.134046089382431	0.126356273164708	0.11860697214333	0.110898034705291	0.103335772505888	0.0960323350394288	0.0891049926755194	0.0826753317472043	0.0768683664995406	0.071811573917454	0.0676338586323143	0.0644644562398399	0.062431784429994	0.0616622523151463	0.0622790392292862	0.0644008550427359	0.0681406946791503	0.0736046000215816	0.0808904427407601	0.0900867417622291	0.101271529102417	0.114511277642395	0.129859904069618	0.147357859702676	0.167031321224901	0.188891492495058	0.212934027585531	0.239138584030991	0.267468513966575	0.297870699409472	0.330275536408781	0.364597071174727	0.400733289620431	0.438566560029258	0.477964226821002	0.518779351654072	0.560851596391771	0.604008240801906	0.648065326272972	0.692828915338616
51	0.266015408494784	0.267366367741752	0.26845236380898	0.269303627606713	0.269955488672219	0.270448330750143	0.270827490702189	0.271143098791614	0.271449859008652	0.271806768772332	0.272276778054727	0.272926388717272	0.273825195616173	0.275045371815191	0.276661101028591	0.278747961193789	0.281382263830744	0.284640354572006	0.288597880931889	0.293329034014441	0.298905771426724	0.30539702915625	0.312867930579931	0.321379001087968	0.330985397022735	0.341736157743682	0.353673489630312	0.366832090723224	0.381238524476886	0.396910650757423	0.413857121766512	0.432076950012195	0.451559154784586	0.472282492836263	0.494215278122252	0.517315294533119	0.541529804568165	0.566795655856671	0.593039486357019	0.620178027960507	0.648118507113522	0.676759139963318	0.705989718444122	0.73569228266618	0.765741873965277	0.796007362027626	0.826352338637717	0.856636069816341	0.886714497432917
52	0.431284937064927	0.441383977749719	0.451506557690918	0.461666947347159	0.471881384486141	0.4821679615029	0.492546483056312	0.5030382941572	0.513666079220445	0.524453632983328	0.535425604587759	0.546607216519804	0.558023960490201	0.569701272718818	0.581664191448177	0.593936999850655	0.606542857805033	0.619503426295252	0.632838488422545	0.64656557121677	0.66069957257972	0.675252397788721	0.690232610030207	0.70564509941791	0.721490774877457	0.737766283148068	0.754463758962867	0.77157061022344	0.78906934168357	0.806937420304618	0.825147185044524	0.843665803398356	0.862455276526094	0.881472494288759	0.90066934097351	0.919992851929059	0.939385420761752	0.958785056167687	0.978125686904884	0.997337512849471	1.0163473995387	1.03507931308874	1.05345479189337	1.07139345106805	1.08881351520715	1.10563237467736	1.12176716038011	1.13713533168574	1.15165527207371
53	0.650728550060466	0.669760369454302	0.688920381099592	0.708198564793016	0.727584783360876	0.747068725044948	0.766639837798001	0.786287256052711	0.805999720672545	0.825765492934822	0.845572263532242	0.865407057707378	0.885256137752904	0.905104904216276	0.924937797239397	0.944738199539308	0.964488342593657	0.984169217632938	1.00376049305901	1.02324043990537	1.04258586692804	1.06177206686676	1.08077277534417	1.09956014377607	1.11810472754958	1.13637549058897	1.15433982727216	1.17196360248676	1.18921121042407	1.20604565250596	1.22242863462457	1.23832068365185	1.25368128294728	1.26846902636131	1.28264179000173	1.29615692080409	1.3089714407276	1.32104226518893	1.33232643415009	1.34278135409588	1.35236504897472	1.36103641803508	1.36875549837139	1.3754837298994	1.38118422041267	1.385822008331	1.3893643207378	1.39178082431769	1.39304386684744
[truncated: 70 more columns]
