# Supplementary material for: Reconstructing spruce budworm outbreak severity: a comparison of paleoecological and tree-ring signals
Source: PLoS One. 2025 Aug 12;20(8):e0329406. doi: 10.1371/journal.pone.0329406 (PMC12342301; doi:10.1371/journal.pone.0329406)
Supplement: S9 Dataset — (ZIP) [file pone.0329406.s009.zip › Buire wavelet data/Lepidopteran_scales/WS_wavelet_significance.txt]

V1	V2	V3	V4	V5	V6	V7	V8	V9	V10	V11	V12	V13	V14	V15	V16	V17	V18	V19	V20	V21	V22	V23	V24	V25	V26	V27	V28	V29	V30	V31	V32	V33	V34	V35	V36	V37	V38	V39	V40	V41	V42	V43	V44	V45	V46	V47	V48	V49	V50
1	0.126257297101258	0.098444335656934	0.0613154564797904	0.0319715212545842	0.0153676324247972	0.0078535757053871	0.00471767660577492	0.00326867239393498	0.00243408049346074	0.00184793231406119	0.00142401851145805	0.00116309245681528	0.00104869719333122	0.00108891866794484	0.00123234063700286	0.00132676603610768	0.00133850883098885	0.00126979068610485	0.00107301633397512	0.000833424797857844	0.000639416006324882	0.000495862389296344	0.000428399288290484	0.000425874892423334	0.000449694361093836	0.000490811813898732	0.000535427317653256	0.000577306909348278	0.000611034682412656	0.000615833183210424	0.000596814698009455	0.000567945327880515	0.000532239032063715	0.000506937211304131	0.000507001864236811	0.000527277841840233	0.000559654191806971	0.000596407264557982	0.000612217602310056	0.000592465697912594	0.000550666352032539	0.000490129677433715	0.000429868864302627	0.000406281667912328	0.000414956256665626	0.000450757745584092	0.000513283404063346	0.00057301261160547	0.000617849210060278
2	0.170354269824983	0.12954666062717	0.0759388339185624	0.0352371676555157	0.0140074311178172	0.00576594342874259	0.00308014505197857	0.00211853010353152	0.00160216546948534	0.00119903581392197	0.000877414750900769	0.00067754445751385	0.000601233060311874	0.000684714011241341	0.000884312119640223	0.00101921802472794	0.00106488308233896	0.00103294474795974	0.000848482400618823	0.000609825351470305	0.000427634896953135	0.000296348512972488	0.000241969007551305	0.000253560271677904	0.000284741585680533	0.000328637017420299	0.000373643613642492	0.000416554354283385	0.000453204646418384	0.000457240697204198	0.000435581698048897	0.000405457106413728	0.000366769969459474	0.000338776824139586	0.000340020392469782	0.000362983174203399	0.000399602062916737	0.000444101366890209	0.000465490023124716	0.000446598075418601	0.00040547984261145	0.000342132334105579	0.000276381536372629	0.000252209332449495	0.000261150488832652	0.000296277030128921	0.000359791534530935	0.000415265623145472	0.000448782210991195
3	0.203609604282543	0.151495420940311	0.0839680604922522	0.0345165018915682	0.0106734945481721	0.00288567480471271	0.00116627900443085	0.000861774842388237	0.000720819042808823	0.000542141891185142	0.000359437991254336	0.000239407528286853	0.000194643492198875	0.000282267962035548	0.00047604749527025	0.000599941594631331	0.000654676862629485	0.00066462227618505	0.000527954937939672	0.000334981267348588	0.00020276938901878	0.000110662361051774	7.71259902074152e-05	9.58945033328474e-05	0.000122706650427846	0.000155397614990319	0.000187242195401877	0.000219516047805163	0.000250471721956371	0.000251848702430128	0.00023182995128007	0.000208226316639651	0.000175702343402188	0.000151043259689828	0.000153026783197624	0.000172369770863076	0.000203397192081508	0.000245307077739293	0.00026695000036099	0.000252373397801613	0.000222676514857798	0.000172479009392603	0.000116386176772462	9.811460193773e-05	0.000105733697411307	0.000132016502886333	0.00018287456297537	0.00022123045679501	0.00023409575067328
4	0.22045449789164	0.162078733945193	0.0869413971760929	0.0330574964223194	0.00832752148311442	0.00118169003176567	0.000127221001992141	0.000176551213149463	0.000221151980894457	0.000176861089274818	9.82232310388036e-05	4.26731160142191e-05	1.83404092756247e-05	7.91041704300175e-05	0.000211230448540855	0.000278131758725959	0.000313651587392741	0.000351144803814198	0.000273323956973616	0.000144000997112381	7.10577296389387e-05	2.3998168906539e-05	7.18577657702882e-06	2.14034524185075e-05	3.53538469769342e-05	5.08929587894639e-05	6.51971207359913e-05	8.26452322555187e-05	0.000103414642184218	0.000102223552786773	8.75515879929148e-05	7.50721174637094e-05	5.50844976658878e-05	3.84048621119424e-05	4.0394078405145e-05	5.18277039252762e-05	7.05686149952742e-05	0.000100763269369291	0.000116571394530536	0.000106726215066696	9.27265235493212e-05	6.48398624017579e-05	2.82549646918589e-05	1.81651371893083e-05	2.30357986291616e-05	3.73881559449045e-05	6.90891587401994e-05	8.74962538419518e-05	8.33571952725852e-05
5	0.222794506389648	0.164325697637413	0.0886447813501565	0.0340316607641811	0.00874926844347989	0.00129666189894476	7.79257469885682e-05	4.13606362781804e-05	6.53212444597604e-05	5.36088133913004e-05	2.57247864194871e-05	9.00466205000784e-06	4.30389233349162e-06	4.09994974695948e-05	0.000102188590252079	0.000107754122176196	0.000118645919805344	0.000166356503678337	0.000134926002152768	5.67034605021614e-05	2.37134671665607e-05	9.24470539708811e-06	1.58442456784202e-06	5.54196454855887e-06	8.00994835616274e-06	1.19079999668318e-05	1.5083238521423e-05	2.23046624667538e-05	3.41689718631535e-05	3.18823705255841e-05	2.30464778743257e-05	1.98077253736173e-05	1.18334843815803e-05	3.44816504640637e-06	4.68762710395977e-06	8.86813912156033e-06	1.67092556840894e-05	3.3685954077856e-05	4.14516415854821e-05	3.44688875539245e-05	3.19465252285831e-05	2.36325666216705e-05	5.57095981470567e-06	2.99922749728712e-07	1.92078780950778e-06	7.93582669884969e-06	2.37772963708402e-05	2.89000797846798e-05	1.92659712780623e-05
6	0.216531255133499	0.16256675102859	0.0912669060552782	0.0378632061280287	0.0114178792910849	0.00249165825366468	0.000434829515312826	9.28770391398408e-05	3.82083597096891e-05	2.19603426986568e-05	9.7755956392366e-06	8.94258231579943e-06	2.22325047085623e-05	5.10743282976991e-05	6.49295937512081e-05	3.41995516250338e-05	3.31661533394049e-05	8.17292784178272e-05	7.67236997051678e-05	2.62399705254469e-05	7.75413227492272e-06	9.72573694009941e-06	7.91195799232553e-06	4.55834815011234e-06	1.74515858063761e-06	1.90138842688943e-06	1.78811630755794e-06	4.91635366760651e-06	1.12729643879717e-05	8.98878362533004e-06	3.87037958138722e-06	4.63188793260682e-06	3.67922982266617e-06	6.14835796660424e-07	5.41272774635063e-07	8.98501456184859e-07	3.8157719017257e-06	1.22040715023805e-05	1.40057652230066e-05	8.20649166726485e-06	1.0317139181627e-05	1.28320618607873e-05	6.08903121775799e-06	1.15729765633456e-06	2.54114464594367e-07	3.77485458045652e-06	1.14669394320281e-05	1.1512922219258e-05	4.33727707535401e-06
7	0.206858604865723	0.159378000483018	0.0945778640449511	0.0431185638706598	0.0150786910209948	0.00405638966831553	0.000848819596743631	0.00014282949675865	2.60137696031132e-05	9.61407551778984e-06	1.77783199464598e-06	5.66460645460667e-06	3.10150273058685e-05	6.03862058612653e-05	5.27418588078476e-05	1.03486423028814e-05	7.93907660400059e-06	5.30417917113424e-05	5.8795116381295e-05	1.9468205910043e-05	4.26009462548297e-07	7.01108523059914e-06	1.01530141333345e-05	4.93813204330369e-06	5.66204645073478e-07	7.70932294136478e-08	2.82405749655879e-08	2.16898914589154e-06	5.62409272023302e-06	3.65001560157396e-06	1.83711757338084e-07	1.33918046592452e-06	2.90467230614577e-06	2.07502911846436e-06	7.52997915031082e-07	1.70080207976894e-08	2.28423736192696e-06	6.89965507613609e-06	5.83809910942463e-06	7.92584607828701e-07	3.70533082903795e-06	1.01664160620959e-05	8.51286969300437e-06	2.42509061458203e-06	1.28592659811642e-07	4.14103474071445e-06	9.39794550087225e-06	8.81031918627999e-06	4.94514297885613e-06
8	0.196481691233743	0.155577338624398	0.0976403919579222	0.0485692650943893	0.0191400392112994	0.00594719453892657	0.00142084427023302	0.000237305514553523	2.17786204091372e-05	3.36147714449199e-06	2.18932323741676e-06	1.12330758059743e-05	4.43220565220214e-05	7.67334336374511e-05	6.63087348696274e-05	2.75990556584235e-05	2.56980858319375e-05	6.18158081241788e-05	6.70783726863759e-05	3.03686165446147e-05	4.92056002081416e-06	7.41644841274244e-06	1.21883806943344e-05	7.41341994476979e-06	1.66407358200383e-06	3.83527877838306e-08	6.48714953122413e-07	3.13701752864265e-06	5.47907168912545e-06	3.93661473326505e-06	1.26156216174942e-06	1.78141484680573e-06	3.50784247025729e-06	3.21556418233485e-06	1.42478901193844e-06	8.62977000708887e-07	3.5196865288745e-06	6.70278611880529e-06	4.95788053913215e-06	1.16881613983322e-06	4.29245811646139e-06	1.1604847811335e-05	1.21173471832757e-05	6.04175626951764e-06	3.22940360581426e-06	7.26517148201432e-06	1.15587457507261e-05	1.07450188444523e-05	7.83145828125018e-06
9	0.18631875566091	0.151332586268562	0.099971577307674	0.0537532087480457	0.0235438323826275	0.00838828186908665	0.00239654455653582	0.000514985206180973	6.47945598980227e-05	1.14259909760028e-06	1.0062341142063e-05	3.649803175943e-05	8.27118314626303e-05	0.00012499079125285	0.000127894217099577	0.000104075403583754	0.000101219673261554	0.000119949190555622	0.000112730707421178	7.00973589354185e-05	3.28882445792552e-05	2.22705122421763e-05	2.08193067273387e-05	1.34536041042042e-05	4.28618361269462e-06	1.33875543866851e-07	1.41471670587935e-06	5.52252455063493e-06	8.57548878408754e-06	8.01675551005813e-06	6.01884809940093e-06	5.77126066520802e-06	6.57991845573288e-06	6.18172836518899e-06	4.84165856991271e-06	5.04234543578963e-06	7.93372875759796e-06	1.06989431959686e-05	9.95139856643966e-06	8.5909479156225e-06	1.27424586606238e-05	2.02312104755619e-05	2.23158500890645e-05	1.80195194687047e-05	1.526170313218e-05	1.72772555434957e-05	1.84487533057898e-05	1.48875227547257e-05	1.0422258488703e-05
10	0.176568077616385	0.14671725404781	0.101464240431286	0.0584822738072346	0.0281811441904342	0.0114155037974087	0.00390591255678607	0.00111118826812397	0.000235575972248389	2.41336484680032e-05	2.04714467183888e-05	8.31358071045565e-05	0.000169527264968036	0.000247127063002054	0.000286245539580446	0.000290530005508465	0.000287117336426113	0.00027852633599223	0.000241255209788998	0.000174794186603427	0.000111202573963149	7.21006383132875e-05	4.92056508492394e-05	2.88163698867594e-05	1.09284980059014e-05	1.98961897090696e-06	3.45199866709735e-06	1.04768193857975e-05	1.65311762542425e-05	1.83518712123442e-05	1.73847342664103e-05	1.63285584978311e-05	1.57726391630939e-05	1.50886733536216e-05	1.4738756095305e-05	1.62030255579641e-05	1.98385705714853e-05	2.37190856790456e-05	2.61796485805127e-05	2.93189143187093e-05	3.64058218750446e-05	4.52872170816439e-05	4.9686685922095e-05	4.79761872851924e-05	4.43490113845477e-05	4.04660031765057e-05	3.30408120848603e-05	2.16541663747055e-05	1.29147848107476e-05
11	0.167232532526421	0.141770122048132	0.102063053042228	0.0625032406009733	0.0327065388706165	0.0147820071700139	0.00589619253918874	0.00214031753551231	0.000722408345130976	0.000240296885523008	0.00013940690749565	0.000214105627270871	0.000365886953888562	0.000525113851037557	0.000642596503609229	0.000700297647001043	0.0007035457871631	0.000657031297570046	0.000561690110665472	0.000433989677823788	0.000306936818431907	0.000204868054515988	0.000129407641218681	7.26627851761154e-05	3.288815127148e-05	1.33325553655984e-05	1.29832153601923e-05	2.3649112932127e-05	3.51372886855213e-05	4.15275808667683e-05	4.26855416762506e-05	4.12317929728283e-05	3.94008231540744e-05	3.84738397675911e-05	3.95006145006487e-05	4.33705469155335e-05	5.01289946336731e-05	5.87941303587876e-05	6.86475015462494e-05	8.04449267184379e-05	9.46676094177646e-05	0.000108411084096813	0.000116347771233252	0.000115265316335265	0.000105208287209034	8.64795433528618e-05	5.9882507344959e-05	3.15280980291046e-05	1.37346489424819e-05
12	0.158278220318118	0.136509000583195	0.101713179828518	0.0655384011999857	0.0366571543830102	0.0180107533151401	0.00802574884987093	0.00347331355595589	0.00161418010289915	0.000886780901680454	0.000645187596947504	0.000676016986894082	0.000879242935552495	0.001155481591569	0.00140679814676047	0.00156352288008475	0.00159440336064605	0.00149918567048867	0.00130099840359395	0.00104245536100912	0.000774032620949688	0.000534884432007514	0.000342821781132708	0.000200852539568135	0.000107879542601409	6.09058434910629e-05	5.11063544943104e-05	6.31719233939706e-05	8.08143268072253e-05	9.33307567062028e-05	9.77952659697489e-05	9.66102066413558e-05	9.38565739194985e-05	9.31122485078557e-05	9.68583073876899e-05	0.000106487427075565	0.000122345136417311	0.000143890006483922	0.000170106933689444	0.000199548199265462	0.00022923868871384	0.000253473862773187	0.000264694145924561	0.000256306705858869	0.000225025087850353	0.000172257120872115	0.00010624948468	4.39161617878426e-05	8.2917116596165e-06
13	0.149709464811165	0.131017736819529	0.100481466859623	0.0674661347147511	0.0396536631443072	0.0205103540064191	0.00958154668740254	0.00440446562331273	0.00238104661806115	0.00174108498189803	0.00163211533536372	0.00177893412522175	0.00211374323877497	0.0025655379162732	0.00301393561659506	0.00332892289171793	0.00342057715826963	0.00326333427553635	0.00289329871367969	0.00238816464340863	0.00183881921897499	0.00132292738048219	0.000890721529726261	0.000565122491546637	0.00034865906480234	0.000229168286226571	0.000183397590208938	0.000182102996674775	0.000197746712982973	0.000211518893366807	0.00021592957292235	0.000212531819512516	0.00020740381345215	0.00020726263263508	0.000217381342835174	0.000240934583906244	0.000278949093754824	0.0003303253015382	0.000391707213288249	0.00045704571104398	0.00051697777177824	0.000558879933799121	0.000568741863548888	0.000535045404529282	0.000453585098363699	0.000331843713618729	0.000191543969116247	6.76803002261901e-05	3.03908721079304e-06
14	0.141640203753301	0.125559409597256	0.0987295822709094	0.0685941920283032	0.0418180485913289	0.0221315589702002	0.0100740729303603	0.00409629178725747	0.00197894916568672	0.00183174062653369	0.00247683504579019	0.00337358711941584	0.00434413879523597	0.0053137216604367	0.00617455597305077	0.0067770195799073	0.00698849836854001	0.00675291324531954	0.00611278942371323	0.00518999236766039	0.00414240833640829	0.00311909674736458	0.00223006546584967	0.00153529644545603	0.00104834898166704	0.00074728762217525	0.000588217496488012	0.000519409217490521	0.0004942176347167	0.000480158013689608	0.0004620543288876	0.000439462706699579	0.000420843050271064	0.000417533024270016	0.000439438022523062	0.000492713947563839	0.000578723520264816	0.000693447523720121	0.000826937237615492	0.000962918409843765	0.00107918891194887	0.0011498320031149	0.00115005545477268	0.0010633974836675	0.000889576944826919	0.000650345597160879	0.000390974057302922	0.00017643152089252	8.31635710884229e-05
15	0.134340995136681	0.12065983074089	0.0972712491928983	0.0699708819054834	0.0443602409899867	0.0241420633424072	0.0106294373274379	0.00326210526185687	0.000519863536470439	0.000720520094077621	0.0024876759202163	0.00489902414268655	0.00741962717478676	0.0097437419297036	0.0116531876304214	0.012954939716755	0.0134987983153653	0.013229784879493	0.0122223921525586	0.0106690865788407	0.00882881074304462	0.00696117864721474	0.00527251014212217	0.0038877830249899	0.00284887883300215	0.00213125088197412	0.00166930496408093	0.00138257000122605	0.0011972886969883	0.00106028487691721	0.000944060174322268	0.000844211689942933	0.000771971605290308	0.000745241853041507	0.000780749472974022	0.000888476975048479	0.00106824249014305	0.00130780550964472	0.0015821643678355	0.00185440628901418	0.00207905694868046	0.00220885432379986	0.00220492630833793	0.00204867759919192	0.00175217338035747	0.00136360856669962	0.000966062350132811	0.000670256532102149	0.000603573866122437
16	0.128174583144029	0.117005380662936	0.0972345126483225	0.0732505955533402	0.0495512383762273	0.0294843747287057	0.014755663597017	0.00562581416666581	0.00142960733239006	0.00107875246339226	0.00340009433073081	0.0073129807751704	0.0118993653331621	0.0164133739660981	0.0202670855933758	0.0230237935036397	0.0244139813977669	0.0243629178721256	0.023000991511014	0.0206331433206008	0.0176667925597617	0.0145203676635799	0.0115425156177025	0.0089638076998674	0.00688682408647013	0.00530680030176392	0.00414867117291232	0.00330690551499181	0.00267871409110229	0.00218593872632857	0.00178466437423432	0.00146413001625022	0.00123806159640431	0.00113217519030585	0.00117128151409795	0.00136838995807067	0.00171701688895024	0.00218713874440803	0.0027251274467416	0.00325827478326072	0.00370451149331081	0.00398707089336617	0.00405208780965873	0.0038852318205258	0.00352278449335057	0.00305407640969398	0.00261547918801937	0.00237912694032655	0.00253977104601279
17	0.123277966524588	0.114919868324915	0.099245611123001	0.0795040620695209	0.0591331068440028	0.0408699131444353	0.0263698414664711	0.0163005518720989	0.0106581561255767	0.00905361455371113	0.0108619695324971	0.0152685760310501	0.0212983215455804	0.0278853780652024	0.0339892307418576	0.0387296125496966	0.0415048872796598	0.0420637880563769	0.0405113472130389	0.0372458642861267	0.0328433787944328	0.0279221552863606	0.0230238415572408	0.0185380480714012	0.014678939871541	0.0115053193965829	0.00896625962626801	0.00695373120522039	0.00534869060192969	0.0040535552132572	0.00300915565974756	0.00219745178717131	0.00163304655563769	0.00134744779470671	0.00137034823900365	0.00171194509922031	0.0023496341326288	0.00322156757224434	0.00422873683688716	0.00524628342835969	0.0061432824578062	0.00680811771328386	0.00717428902487513	0.0072403071464827	0.00707854967453289	0.00683179187477905	0.00670090198174782	0.00692981689876037	0.00779191781301701
18	0.118986931673455	0.11346696400737	0.102068382098015	0.0872218331612905	0.0715058420069951	0.0570095467073069	0.0450603214226444	0.0363078126978914	0.0309786017929002	0.0290872550234169	0.0304914239119118	0.03481706737588	0.0413638409344532	0.0490972377707211	0.05676984733776	0.0631401514695201	0.0672125070477766	0.0684183032096463	0.0666864163643474	0.0623930873077098	0.0562199233545557	0.0489716674799816	0.0414076663502649	0.0341255288608614	0.0275113223526456	0.0217484346153438	0.0168642302089261	0.0127913288482238	0.00942543701508769	0.00666927126911774	0.00445861622604321	0.0027707384179177	0.00161773428444041	0.00102886417171838	0.00102701245746836	0.00160506933378152	0.00270799656717378	0.00422544708005322	0.00599801632124204	0.00783754681887499	0.00955858190002406	0.0110146872743094	0.0121311233125361	0.01292569225727	0.0135132603938425	0.0140955105232059	0.0149430095926688	0.0163780638570075	0.018762157840762
19	0.11341893720228	0.109895594885182	0.101853079407545	0.091253633090992	0.0801650449471047	0.0702646224838033	0.0626063307345697	0.0576719886816663	0.0555866928756854	0.0563258193915812	0.0597908246050291	0.0657386813090267	0.0736462155605494	0.0826256819666341	0.0914736160291969	0.098860769300177	0.103600373442382	0.10489815470939	0.102499718184155	0.0966960149012401	0.0882011015616776	0.0779555265578652	0.0669214470545744	0.0559232166924612	0.0455604307070464	0.0361927279114534	0.0279768911885356	0.0209302174503781	0.0149972333149335	0.0101045249575735	0.00619628905742237	0.00324903082514359	0.00126754371064325	0.000266716933902162	0.000245473556269523	0.00116029767405809	0.00290600103952815	0.00531019857225198	0.00814523861197817	0.0111572900304423	0.0141076494041508	0.0168173687057445	0.0192046197531015	0.0213060836783895	0.0232790793062333	0.0253881723121163	0.0279851047211001	0.0314906310176285	0.0363802824565563
20	0.103999556360495	0.100576199295204	0.0936163226395947	0.0849242467212773	0.0764455210541189	0.0698378438787583	0.0662076097440254	0.0660610111823302	0.069419675736961	0.0759918919786032	0.0852956063309673	0.0966867128940487	0.10931838485997	0.122104072239044	0.13375636592158	0.142931484943659	0.148450941423085	0.149529103475241	0.145927646739811	0.137985531402834	0.126519856030257	0.112636324187002	0.0975110789220773	0.0822032291066308	0.0675359505885234	0.0540559581056325	0.0420578936443198	0.0316479027863866	0.022819457773293	0.0155205423358721	0.00970001452543913	0.00532900925121502	0.00239925687761557	0.000904162338153797	0.000810845862830192	0.0020323629751732	0.0044089659590575	0.00770538512474607	0.0116276872348124	0.0158586849602666	0.0201060224101018	0.0241533188260606	0.0279035933730786	0.0314064972605124	0.0348661502820709	0.0386324512953835	0.0431824491439929	0.0490972194674564	0.0570336870861032
21	0.0893744148821679	0.0838412520745965	0.0752669279831754	0.0654941792843016	0.0566172175374902	0.050588405863274	0.0488965374491423	0.0523820878684031	0.0611980580760453	0.0748777498629314	0.092452022314976	0.112571049461135	0.1336163132438	0.153816969593233	0.171394105851338	0.184742370421617	0.192630318509691	0.194375624188051	0.189944122170104	0.179937613799061	0.165467709424856	0.147947331165248	0.128853680087012	0.109519055662175	0.0909905305262634	0.0739744605311853	0.0588573179522794	0.045777902558017	0.0347203609756951	0.0256010692347635	0.018331452047176	0.0128492225716498	0.00911950546161508	0.00711352681710013	0.00677582880908241	0.00799168816274601	0.0105651273774017	0.0142150867500327	0.0185933930039175	0.0233236015133032	0.0280553053050693	0.0325250409422287	0.0366134436402951	0.040389325258559	0.0441344536928417	0.0483465589359106	0.0537205797862899	0.061108155062198	0.0714533397529136
22	0.0718438233811762	0.0631944543741472	0.0517284485290946	0.0393615564449528	0.0283743337906105	0.0210542594605573	0.019336539316578	0.024510595393828	0.0370357273301029	0.0564810089410315	0.0815812969364054	0.110388510434542	0.140494053551227	0.169299000956921	0.19430762529919	0.213414575613721	0.225149062204665	0.228836796373286	0.224647923648465	0.213518390016512	0.196958885419347	0.176791195691151	0.1548674811511	0.132828325409524	0.111940818319691	0.0930341322100113	0.0765251587638611	0.0625080453870673	0.0508728957618471	0.0414205824082985	0.0339496977758039	0.0283040074386304	0.0243805541884964	0.0221072940588675	0.0214038754088493	0.0221401880310384	0.0241055630882494	0.0269980629000296	0.0304390022291061	0.0340132357456051	0.0373312199839843	0.0401048295892802	0.0422258798684478	0.0438347384022807	0.0453664887392913	0.0475636578305637	0.0514471496152856	0.0582405332096136	0.0692474992933087
23	0.0581410408695921	0.0478298340721049	0.0350443667922667	0.0216494921431432	0.0099132969027496	0.00219889944225514	0.000616261337197442	0.00669140210637785	0.0211065695733293	0.0435525587356585	0.0727168717636106	0.106411827648009	0.141827244710598	0.175874494733183	0.205574186531359	0.22843067667272	0.242735637867025	0.24775210706302	0.243749928239592	0.231890491689545	0.213987462526285	0.192193646197633	0.168676016325307	0.145338160179621	0.123633246020356	0.104486213200923	0.0883183412990623	0.0751473165913679	0.0647255577771483	0.0566797044704324	0.0506226428898735	0.0462223487020988	0.0432250707515213	0.0414408781432925	0.0407058534376952	0.0408372444588915	0.0415966503884578	0.0426730513037325	0.0436931773274181	0.0442618814939874	0.0440300216746512	0.0427820280868073	0.0405302324943241	0.0375989068217297	0.034678784266284	0.0328335905604651	0.0334444962317684	0.0380866084574552	0.0483431562579975
24	0.0567507852499399	0.0484955898592517	0.0384533798854854	0.0282199768565644	0.0197317236043087	0.0150228381430465	0.015936310385507	0.023830803781997	0.0393300596272079	0.0621582766428725	0.0910948329799359	0.124065258191065	0.158364271359841	0.190983928104824	0.218999536349841	0.239952553133557	0.252167026072866	0.254946155602393	0.248617110124549	0.234421069522677	0.214275088253896	0.190455724866667	0.165265983740439	0.140744642067999	0.118461993294739	0.099423149464092	0.0840756617728723	0.0723983472681377	0.0640368461917927	0.0584497345765458	0.055035457832844	0.0532216776239028	0.0525111271988908	0.0524887181512286	0.0528017235875574	0.0531280415214837	0.0531474437842734	0.0525283257342672	0.0509386267925325	0.0480847541684307	0.0437767003611787	0.0380113227917293	0.0310595362941226	0.023538057707527	0.0164438354134296	0.0111309109460813	0.00921619460550253	0.0124124531477374	0.0223022765825075
25	0.0725830267350991	0.0705170408407381	0.0675734012849672	0.0648776904037794	0.063768446440403	0.0656280961566465	0.0716796997610246	0.0827768815289543	0.0992192987807486	0.120626606582734	0.145899066079612	0.173282286624401	0.200537773617255	0.225202150584439	0.24489971633952	0.25765969050261	0.262184949832428	0.258025378844138	0.24562559997633	0.22624044758675	0.201736703524929	0.174320364860996	0.146240272943403	0.119519023682613	0.0957514987300176	0.0759935625363259	0.0607433948958403	0.0500004726545972	0.0433759189669641	0.0402242407933612	0.0397696925124551	0.0412084329792865	0.0437774782066771	0.0467906610744363	0.0496487106534382	0.0518344764417465	0.0529053621768584	0.0524937226797446	0.0503228861409909	0.0462420349080788	0.040277772002763	0.0326943051420456	0.0240486204265223	0.015223026806458	0.00741649856421786	0.00207962414582911	0.00078627738065012	0.00504776051218544	0.016090091219483
26	0.102661071628535	0.109031858562117	0.115327963876214	0.122127769959802	0.130092250157994	0.139863917101435	0.151948042465443	0.166591637264428	0.183679078228807	0.202664397153997	0.22255815418181	0.241980851073299	0.259285123786653	0.272736688656936	0.280731499151315	0.282016762041622	0.275879195612897	0.262266972623638	0.241822203547365	0.215816642086423	0.186001048387471	0.154394228007424	0.123047620459145	0.0938234121010818	0.0682184951347316	0.0472550938628881	0.0314446755794194	0.0208182828013742	0.0150064523252497	0.0133469565293985	0.0149988194772191	0.0190453511772558	0.0245755649658562	0.0307404507832794	0.0367866692474745	0.0420743721284732	0.0460876779025959	0.0484459020855267	0.0489212884636184	0.0474651857538933	0.044239968448	0.0396492809088448	0.0343553538634642	0.029270295018127	0.0255094127470408	0.0242994281691793	0.0268427627979641	0.0341498591002819	0.0468625815050138
27	0.136449030054217	0.150487840594591	0.164925773747394	0.179880940330707	0.195463732399444	0.211725728500649	0.228603241138663	0.245863615892106	0.263064046849124	0.279533188865029	0.294384634921747	0.306567969861421	0.314957626690122	0.318472802079799	0.316214515823866	0.307600216123128	0.292473801320369	0.271170663420248	0.244523503073757	0.213804230718373	0.18060831240595	0.146698030487199	0.113828069982415	0.083579141753654	0.0572226815409877	0.0356328609078345	0.01925293979514	0.00811349420552801	0.0018922161591258	1.52124781589846e-07	0.00167793570829451	0.00608747712547771	0.0123887776426808	0.0197968124435046	0.0276185368997871	0.0352740190284903	0.0423078544326278	0.0483971585307745	0.0533607173363047	0.057170798223936	0.0599654083748489	0.0620553295304028	0.0639179823500818	0.0661698994633931	0.0695118349327744	0.0746453476704043	0.0821664827035294	0.0924497001143906	0.105541711865186
28	0.16094396129422	0.179533992881551	0.198712266111562	0.218336430293313	0.238212946868089	0.258073172663543	0.277550834621603	0.296165528413562	0.313317319080427	0.328297246839531	0.340317299554527	0.34856108808546	0.352253175702922	0.350741200174837	0.343581305350737	0.330614841586556	0.31202361100327	0.288352623210713	0.260493382155577	0.229626560112173	0.197129458594926	0.164459586994369	0.133029758837411	0.10409144806425	0.0786414973677592	0.0573630163440648	0.0406053822017318	0.0284018979629792	0.0205181177907506	0.0165200944733802	0.0158503642218353	0.0179003632002834	0.0220707085051426	0.0278145952192864	0.0346635566813475	0.0422381707741699	0.050248358932779	0.058488427801861	0.0668310121679419	0.075221981617169	0.0836758003693256	0.092268521330025	0.1011242581849	0.110391133512982	0.120204548422138	0.130638957725699	0.141653541702335	0.153041271645354	0.164393722484155
29	0.166889517765695	0.186256005352643	0.206317386829264	0.226881586411588	0.247692169428033	0.268412997208945	0.288617120531054	0.307783379920455	0.325303932337366	0.340505077531309	0.352682292725921	0.361148393609277	0.365291450992099	0.364636862560961	0.358906246118547	0.348065019758266	0.3323509912198	0.312278108381098	0.288612566009151	0.262322283984121	0.234504723960126	0.206301368730284	0.17880930227257	0.153000774078218	0.129660308235171	0.109346073880615	0.0923784106053777	0.0788543152160555	0.0686830793560544	0.0616357239595874	0.0573997646426204	0.0556312212839535	0.0559974276622767	0.058206658233439	0.0620233143216361	0.0672698569705946	0.0738184127578626	0.0815757807879953	0.0904654289774829	0.100409191773285	0.111310129477815	0.12303680785766	0.135408498613922	0.148180751692898	0.16103151656101	0.173549330153184	0.185226672457234	0.195462902771917	0.203581685505545
30	0.152090642315258	0.169243899159162	0.187261134144736	0.206037685681775	0.225402738693324	0.245102641747169	0.264789342290553	0.284017094219067	0.302250027257537	0.318882086045782	0.333269334324821	0.344772852198392	0.352808682708401	0.356899799575695	0.356724155157558	0.352152747611642	0.343272425477894	0.330389783487823	0.314014795313007	0.29482544452658	0.273617143656479	0.251242758965679	0.228550247538546	0.206325067579332	0.185243627195851	0.165842258264968	0.148503854654802	0.13346179692363	0.120818504832455	0.110574253911546	0.102660978821919	0.0969757282384283	0.0934091480180529	0.0918656474482198	0.0922734747490832	0.0945845092310985	0.098764927701775	0.104778862854918	0.112567683044686	0.122027624613644	0.132988311931272	0.145194355056167	0.15829186302069	0.171821450154723	0.185219170641674	0.197826740432304	0.208912276886634	0.217702451655595	0.22342626937795
31	0.1208582708896	0.134179515125131	0.14859356983127	0.164123308562366	0.180725125806059	0.198268763008885	0.216522254392596	0.235144888982964	0.253690461509676	0.271622049861457	0.288338218809246	0.303209078577019	0.31561923145499	0.325013535911675	0.330940991981452	0.333092026779404	0.331325068651721	0.325679477141067	0.316373485721694	0.30378758898676	0.288435508337962	0.27092625493438	0.251921683412494	0.232094186396273	0.212088809032407	0.192493152087117	0.173817145753593	0.156483323649158	0.14082682505522	0.127103193701944	0.115501259496865	0.106158052376497	0.0991728006883512	0.0946175451161171	0.0925426459813769	0.0929763502555084	0.0959184909370814	0.101329211958616	0.109114273668616	0.119108958053561	0.13106284966948	0.144627828797291	0.159351498218783	0.174677994238046	0.189957718960537	0.204466978678435	0.217437822695782	0.228097553454287	0.235716444838421
32	0.0815075870315907	0.090712571097924	0.101220638222953	0.113153933606078	0.126567573239841	0.141427933494849	0.157595653112556	0.174815831862242	0.192717368849469	0.210822543648236	0.228566894047821	0.24532831196165	0.260463210983607	0.27334676066233	0.283413654880525	0.290195761811357	0.293353310845406	0.292696967006928	0.288199130614786	0.279993944864866	0.268366644136694	0.253733884221782	0.236617442706798	0.217614087375895	0.19736445859166	0.176523525486421	0.155734625732587	0.135608383611864	0.116707031502782	0.0995339407739622	0.0845275850903376	0.0720587695237137	0.0624297877187898	0.0558742112465008	0.0525562396996553	0.0525688994696434	0.055930817384557	0.0625817556252373	0.0723775248634939	0.0850852504681929	0.100380219193721	0.117845658272382	0.136976781436345	0.157190271064085	0.177840053809824	0.198239778394798	0.217691838452514	0.235522132604217	0.251119064855444
33	0.0437638518270156	0.0496291853964919	0.0569277166554071	0.0658263259379403	0.0764257378320441	0.088740276218845	0.102681766682417	0.118049547374574	0.134528131893914	0.15169344809672	0.169027815814483	0.185943006778552	0.201809945339755	0.215992950901185	0.227885969982511	0.236948049799451	0.242735385988785	0.24492761969593	0.243346616853763	0.237966663895193	0.228915774431416	0.216468534077212	0.201031539065567	0.183122951237581	0.16334796502682	0.14237205536297	0.12089376750075	0.0996185581018527	0.0792348506240652	0.060393080236114	0.0436881238182645	0.0296451800025992	0.0187089112025443	0.0112354991338978	0.00748719944606644	0.00762900085840116	0.0117270826239061	0.0197488990957002	0.0315648771280337	0.0469518662869922	0.0655986101094961	0.0871135883309312	0.111035598184255	0.136847385392282	0.163992496199767	0.191895302126363	0.219983859525879	0.247714927185048	0.274600108239109
34	0.0163290803216232	0.0202643088784084	0.0256555904262012	0.0326635153981537	0.0413869557726824	0.051846799339023	0.0639732214188582	0.0775978943074092	0.092452225556454	0.10817227948721	0.124310510628796	0.140353873819114	0.15574733034327	0.169921298874198	0.182321252657847	0.192437475331275	0.199832974275913	0.204167710364789	0.205217615635521	0.202887299674264	0.19721584478716	0.188375608441936	0.176664439829534	0.162492133771527	0.146362258875267	0.128850690608525	0.110582250495767	0.0922068091426159	0.0743760724085855	0.0577220624308644	0.042838056919748	0.0302624893136131	0.0204660639200733	0.0138421238826902	0.0107001393110348	0.0112620653189797	0.0156612559813671	0.0239436058610247	0.0360706168653699	0.0519241425656361	0.0713126304869844	0.0939787502136623	0.119608347006022	0.147840684604544	0.178279928157621	0.210507764881015	0.24409696838515	0.278625591592518	0.313691338409932
35	0.00471394994511652	0.00822359065935589	0.0130989547244342	0.0194617920011146	0.0273812722272671	0.0368629503905695	0.0478405870533463	0.0601716936309541	0.0736374485594679	0.0879473342637151	0.102748501029797	0.117639502598892	0.132187702782528	0.14594935522529	0.158491137879258	0.169411800625578	0.178362569882821	0.185065048248766	0.189325539841314	0.1910450033803	0.190224158669711	0.186963617697007	0.181459248302585	0.173993278240871	0.164921887765563	0.154660204146638	0.143665694416954	0.132420953908542	0.12141681577492	0.111136574452314	0.102041941482411	0.0945611547000424	0.0890794607271583	0.0859320034091827	0.0853989915184138	0.0877028979250855	0.0930073652058032	0.10141746050121	0.112980932317742	0.12769016725475	0.145484615926525	0.166253543491839	0.18983904944625	0.216039382497965	0.244612639988032	0.275280980717848	0.307735491980275	0.341641836666888	0.376646768875531
36	0.010382325939367	0.0146682743275162	0.0201387865080581	0.0268659705450668	0.0348818633526467	0.0441723014855622	0.0546728773434875	0.0662674285767995	0.0787893568742016	0.0920258869538112	0.105725171995333	0.119605945031061	0.133369224942472	0.146711427739335	0.159338123074857	0.170977622601283	0.18139359564089	0.190395977804766	0.197849563056281	0.203679837792249	0.207875811629969	0.210489806481139	0.211634365562434	0.211476621002579	0.210230599269613	0.208148038328894	0.205508334421448	0.202608229541904	0.199751797442161	0.19724119435486	0.195368521405763	0.194409011224904	0.194615614324267	0.196214933427683	0.199404346516583	0.204350079936296	0.211185946714512	0.220012454468309	0.230896011107638	0.243868011405701	0.258923667475318	0.276020543543418	0.295076861283588	0.315969747032036	0.338533687414016	0.362559537096347	0.38779447487666	0.413943327321509	0.440671669983979
37	0.0315547597843276	0.0373956209758239	0.0441926091925775	0.0519710321379439	0.0607284372493268	0.0704319673771706	0.0810170647338917	0.0923877047815369	0.104418251233383	0.116956920742637	0.129830738954197	0.142851766969614	0.155824287442912	0.168552570140607	0.18084879389195	0.19254068921951	0.203478484745132	0.213540789128867	0.222639114632914	0.230720842029323	0.237770531537458	0.243809592025704	0.248894422097448	0.253113223970579	0.256581757816907	0.259438346031547	0.261838451649053	0.263949143105037	0.265943721305971	0.267996728990736	0.270279492580911	0.27295626996595	0.2761810011209	0.280094589032661	0.284822582291943	0.290473092900133	0.297134766868218	0.304874632885299	0.313735685758797	0.323734114751036	0.334856158954423	0.347054657567476	0.360245456238985	0.3743039245267	0.389061926454526	0.404305658559195	0.419774820488398	0.43516360578711	0.450123989914376
38	0.0640940806246896	0.0717685966887781	0.0801424749281178	0.0891983171130618	0.0989000994236242	0.109192537295524	0.120001252180028	0.131233793461978	0.14278152147328	0.154522307344592	0.166323955969297	0.178048213310836	0.189555182126003	0.200707943804642	0.211377170513793	0.221445512228561	0.230811557449595	0.239393193236496	0.247130227396571	0.253986180210292	0.259949201359326	0.265032115941305	0.269271647915077	0.272726906759971	0.275477250991589	0.277619658791745	0.279265740729371	0.280538522757109	0.281569110724303	0.28249332275195	0.283448345817702	0.284569441066107	0.2859866921251	0.287821765424446	0.290184634202572	0.293170211044292	0.296854839182502	0.301292611325231	0.306511516368483	0.312509457929009	0.319250242042201	0.326659691483487	0.334622106951518	0.342977356024196	0.351518924073097	0.359993301674086	0.368101105059577	0.375500324876931	0.38181206987718
39	0.101405144984772	0.110492469158453	0.119971327517979	0.129783876130034	0.139859715073323	0.150116415877388	0.16046053400535	0.170789108572049	0.180991628077559	0.190952417440948	0.200553379524204	0.209677005069939	0.218209549795726	0.226044267273161	0.233084581792609	0.23924708688492	0.244464262320319	0.248686814604554	0.251885562262466	0.254052806291526	0.255203146675756	0.255373726328393	0.254623902917889	0.253034365560258	0.250705726455586	0.24775662668973	0.244321400491781	0.240547343512638	0.236591628823943	0.232617910304139	0.228792648096797	0.225281186260003	0.222243609979111	0.219830410121143	0.21817798761582	0.217404040013984	0.217602888071021	0.218840821336972	0.221151567985387	0.224532024396903	0.228938412680037	0.234283067170702	0.240432081341184	0.247204071442858	0.254370329364978	0.261656641350169	0.268747038299096	0.275289714798246	0.280905305789211
40	0.135188906775433	0.14457941327442	0.153999813239267	0.163360661119683	0.172565138489574	0.181510367734767	0.19008902788674	0.198191250846146	0.205706764073486	0.212527234367779	0.218548757216449	0.223674427928703	0.22781692480749	0.230901031284902	0.232866023398892	0.233667851213001	0.233281047596307	0.231700304857143	0.228941668605764	0.225043308365363	0.220065835272135	0.214092148123129	0.207226799517845	0.19959488346463	0.1913404542861	0.182624493816235	0.173622449760963	0.164521372886851	0.155516684752193	0.146808611466478	0.138598323002934	0.131083822469121	0.124455636008968	0.118892362124376	0.114556149475123	0.11158818474799	0.11010428683383	0.110190719882825	0.111900355085649	0.115249328209135	0.120214355672928	0.126730884724622	0.13469226132251	0.143950100859204	0.154316040085263	0.165565031915659	0.177440316925024	0.189660165408394	0.201926431630119
41	0.15898960890297	0.167467240344097	0.175635517581052	0.183393617359675	0.190638647967827	0.197267342391293	0.203177903196758	0.208271964737441	0.212456632573568	0.215646555399939	0.217765981516967	0.218750750150022	0.21855016782103	0.217128721529296	0.214467583641978	0.210565867980033	0.205441602388537	0.199132389814065	0.191695737246918	0.183209039473148	0.173769212076868	0.163491975225352	0.152510796201637	0.140975504242176	0.129050595902996	0.116913252929756	0.104751097559158	0.0927597125385991	0.0811399552013304	0.0700950970114783	0.0598278224533844	0.0505371243239328	0.0424151366818536	0.0356439521089256	0.0303924766109894	0.0268133833406299	0.0250402350889705	0.0251848547143912	0.0273350317107153	0.0315526611611848	0.0378724174407771	0.0463010681985382	0.056817533332203	0.0693737878677766	0.083896696013317	0.100290845513813	0.118442426424062	0.138224166525722	0.159501297241154
42	0.172130913739325	0.179173345451298	0.18570135111049	0.191625505206643	0.196858612207844	0.201317263720638	0.204923417559749	0.207605965126779	0.209302252625202	0.209959521887622	0.209536237989423	0.208003273345511	0.205344921552533	0.201559718712249	0.196661055167721	0.19067756627679	0.183653296781885	0.175647639241298	0.166735052595344	0.157004571999787	0.146559125351359	0.135514675288572	0.1239992077702	0.112151589579516	0.100120317316703	0.0880621797413372	0.0761408538972609	0.0645254535363386	0.0533890462388358	0.0429071536095283	0.0332562473089801	0.0246122527280143	0.0171490720449395	0.0110371393565803	0.00644202258582333	0.00352308987018416	0.0024322619411725	0.00331287631149097	0.00629869349067478	0.0115130794591976	0.0190684016988079	0.0290656776330797	0.0415945138248443	0.0567333712152214	0.0745501856858035	0.0951033640400629	0.118443163072197	0.144613443869591	0.173653775251624
43	0.179422425194121	0.185462667190973	0.190970080721281	0.195880365721023	0.200133638292894	0.203675530887222	0.206458237935931	0.208441484053744	0.209593393820283	0.209891244835746	0.20932208912246	0.207883231909981	0.205582561245021	0.202438726534831	0.19848116886951	0.193750010569822	0.188295815666633	0.182179236739851	0.175470566553397	0.168249215073747	0.160603133648219	0.152628208287999	0.144427643144127	0.136111353430719	0.127795384339629	0.119601369054512	0.111656035000905	0.104090763184886	0.0970412011171509	0.0906469256377556	0.0850511481846453	0.0804004518970143	0.0768445475837919	0.0745360341391213	0.073630148511709	0.0742844908295628	0.0766587116758011	0.0809141506715129	0.0872134182589358	0.0957199156590744	0.106597291139666	0.120008833698032	0.136116807772622	0.155081734408414	0.17706162522291	0.202211175422574	0.230680920952237	0.262616362655649	0.298157057206401
44	0.18603468084751	0.191929840202922	0.197414740830926	0.202451962345689	0.207008880007292	0.211058305131067	0.214579050404017	0.217556408531837	0.219982535173956	0.22185673004973	0.223185613320031	0.223983197750734	0.224270860619967	0.224077222702848	0.223437944815606	0.222395455188589	0.22099862323651	0.219302396992051	0.217367422474017	0.215259663508333	0.213050039974186	0.210814101106176	0.208631748378252	0.206587019691983	0.204767943187593	0.20326646511662	0.20217845200839	0.201603762994228	0.20164638379816	0.202414609737601	0.204021261272609	0.206583912354344	0.210225109187915	0.215072555150334	0.221259236567668	0.228923463898571	0.238208803600239	0.249263877537967	0.262242009178416	0.277300698888128	0.294600914327764	0.314306186057489	0.336581502908307	0.36159200628451	0.389501487204976	0.420470694438817	0.454655466433672	0.492204703783656	0.533258202673246
45	0.191532165863819	0.197621195799662	0.203444672540872	0.208984632026859	0.214227435117889	0.219164122154557	0.223790703596112	0.228108381968692	0.232123702351809	0.235848630775022	0.239300562114762	0.242502261294975	0.245481743721554	0.248272102835844	0.250911294374911	0.253441888299979	0.25591080033234	0.258369015563134	0.260871316639488	0.263476028551457	0.266244791047462	0.269242368205811	0.272536502721299	0.276197820083085	0.280299785095213	0.284918710211687	0.290133812024748	0.296027309067452	0.302684550985276	0.310194166212898	0.318648212675107	0.328142313821609	0.338775760599585	0.350651558845985	0.363876401106585	0.378560542103668	0.394817557999964	0.412763971241764	0.432518725085179	0.454202494870708	0.477936826646999	0.503843097771517	0.532041298534953	0.56264863855726	0.595777986566999	0.631536157078399	0.670022062297011	0.711324752192014	0.755521369953513
46	0.188196414974071	0.193658439715708	0.198899792230169	0.203911044269886	0.208686656032599	0.213225244262395	0.217529806519691	0.22160789899698	0.225471766404175	0.229138423635474	0.232629690118298	0.235972178891789	0.23919724352487	0.242340886920574	0.245443636825682	0.248550393438467	0.251710254854511	0.25497632619014	0.258405518062754	0.262058339684108	0.265998691143247	0.270293658537235	0.275013314476899	0.280230525187614	0.286020763986456	0.292461929398382	0.299634164633063	0.307619673641297	0.316502527568568	0.326368454185056	0.337304601855918	0.349399268876979	0.362741588586535	0.377421160611915	0.393527618947342	0.411150128303179	0.430376801318426	0.451294030777793	0.47398573289744	0.498532500002388	0.525010663463765	0.553491270534939	0.584038981651652	0.616710897764877	0.65155533027274	0.688610529023377	0.72790338658703	0.769448139458182	0.813245088966786
47	0.167413381643336	0.170685617361622	0.173657102790879	0.176320918681178	0.178674185021433	0.180718359490934	0.182459504581953	0.183908519965672	0.185081337158283	0.185999074058423	0.18668814745514	0.187180342131226	0.187512835694019	0.187728178739685	0.187874230384046	0.188004049561827	0.188175742797886	0.188452269382883	0.188901205039434	0.189594465244313	0.190607989382427	0.192021386857445	0.193917546183856	0.196382207950367	0.199503502392187	0.203371452158681	0.208077440733297	0.21371364687483	0.220372445422854	0.228145774863917	0.237124472204905	0.24739757595889	0.25905159842593	0.272169768951438	0.286831250467594	0.303110332363549	0.321075603576791	0.340789110735078	0.362305507184326	0.385671199787015	0.410923501437998	0.438089798287031	0.467186741644326	0.498219475440404	0.531180910877595	0.566051060512127	0.602796444409341	0.641369581190269	0.681708576710086
48	0.131095464034209	0.131299929645874	0.131100998545224	0.130496501709872	0.129488814667514	0.128085163308279	0.126297897844348	0.124144730334328	0.121648931423397	0.11883948223837	0.115751177715977	0.11242467802837	0.108906505197577	0.105248982455203	0.101510114400168	0.0977534065304557	0.0940476232698487	0.090466484172683	0.0870882985643142	0.0839955394581916	0.0812743581784264	0.0790140417061353	0.0773064153555434	0.07624519396897	0.0759252853956465	0.0764420505850952	0.0778905251786823	0.0803646080198527	0.0839562225209905	0.0887544573188667	0.0948446931167058	0.102307723043814	0.111218874257585	0.121647138860959	0.133654322503823	0.14729421927169	0.162611821630985	0.179642574289133	0.198411680830846	0.218933471901392	0.24121084351563	0.26523477377127	0.290983925830677	0.318424344503283	0.347509253107874	0.378178956520448	0.410360855420635	0.443969575742418	0.478907216219869
49	0.0963239743975806	0.094382920657976	0.0920386091562019	0.0892975581064863	0.0861708453448826	0.0826743243051918	0.078828803608973	0.0746601860733663	0.0701995632069514	0.0654832615941157	0.0605528379606321	0.0554550201646801	0.0502415918647585	0.0449692191743564	0.0396992182175127	0.0344972631433757	0.0294330348346795	0.0245798112471672	0.0200140010362808	0.0158146228553122	0.0120627334366757	0.00884080828574456	0.00623207951534895	0.00431983601904781	0.0031866918132171	0.00291382896257337	0.00358022203200566	0.00526185147097782	0.00803091372729014	0.0119550361973232	0.0170965053434798	0.0235115164407424	0.0312494534484221	0.0403522074367466	0.0508535418285572	0.0627785124429722	0.0761429499506686	0.0909530118710628	0.107204810663172	0.124884123788784	0.143966190864632	0.164415602176874	0.186186281914868	0.20922156850202	0.23345439337023	0.258807558453507	0.285194111578406	0.312517817817997	0.340673723766261
50	0.0852795811086002	0.0835014041798887	0.0814460525568654	0.0791266515781358	0.0765599378794627	0.0737663377204056	0.0707700114774297	0.0675988618209775	0.0642845034069163	0.0608621922711249	0.0573707135168475	0.0538522263241007	0.0503520657843816	0.0469185015669906	0.0436024539495505	0.0404571682883083	0.0375378495565188	0.0349012591341997	0.0326052765820486	0.0307084296683518	0.0292693964322161	0.0283464835513935	0.0279970857304765	0.0282771312277502	0.0292405189893556	0.0309385531510628	0.0334193808949706	0.0367274398057136	0.0409029209540713	0.0459812539419741	0.051992620069654	0.0589614996320123	0.0669062591173297	0.0758387837685202	0.0857641605777476	0.0966804163230899	0.108578314725877	0.121441216215288	0.135245003139717	0.149958072570185	0.165541398108355	0.181948661349875	0.199126452872745	0.217014541830506	0.235546212441748	0.254648664891504	0.274243477406865	0.294247125549076	0.31457155408713
51	0.108776936015095	0.109329359682573	0.109773436683173	0.110121528803782	0.110388082721898	0.110589611841881	0.110744654957904	0.110873710944335	0.110999148928133	0.11114509367151	0.111337286183691	0.111602919884664	0.111970452957597	0.112469397846086	0.113130089173172	0.113983431676701	0.115060630065343	0.116392902996821	0.11801118365982	0.119945809699155	0.122226205455557	0.12488055969277	0.127935502151694	0.131415782400539	0.135343954538554	0.139740071356272	0.144621391555618	0.150002103587417	0.155893069571286	0.162301592623709	0.169231210735185	0.176681520108244	0.184648030597056	0.193122055579375	0.20209063824602	0.211536515916379	0.221438123584985	0.231769637479341	0.242501058968346	0.253598338709581	0.265023540468592	0.276735043590018	0.288687782655331	0.300833522430891	0.31312116579906	0.325497091979623	0.337905521994158	0.350288908006852	0.362588342895967
52	0.15900878826421	0.162732164816259	0.166464219966415	0.170210215035303	0.173976136663181	0.177768655265737	0.181595072546649	0.185463258116037	0.189381575403767	0.193358797200208	0.197404011302891	0.201526516893406	0.205735712412753	0.210040975843216	0.214451538438339	0.218976353067752	0.22362395845828	0.228402340714962	0.233318793593467	0.238379779067169	0.243590789786305	0.248956215061883	0.254479212022245	0.260161583584655	0.266003664857415	0.272004219539677	0.278160347816381	0.28446740715509	0.290918947300619	0.297506660633428	0.304220348910079	0.311047907240331	0.317975325977691	0.324986711010465	0.332064322741145	0.339188633835713	0.346338405613977	0.353490782740008	0.36062140566117	0.367704540037672	0.374713222205117	0.381619419522674	0.388394204281872	0.395007939688126	0.401430476280975	0.407631357031748	0.413580029250528	0.419246061349341	0.424599362446459
53	0.216582744400378	0.2229171271086	0.229294176193806	0.235710556620004	0.242162894419817	0.248647757518694	0.255161633866415	0.261700907063499	0.268261829718363	0.27484049481821	0.281432805441894	0.288034443185725	0.294640835712506	0.301247123869373	0.307848128850555	0.314438319906331	0.321011783118623	0.327562191776446	0.33408277889021	0.34056631238258	0.347005073484697	0.353390838850234	0.359714866875756	0.365967888684409	0.372140104191254	0.378221183622903	0.384200274812026	0.390066016529242	0.395806558051598	0.401409585099061	0.406862352198924	0.412151721463811	0.41726420769287	0.422186029628913	0.426903167127637	0.431401423919712	0.43566649557355	0.439684042196896	0.443439765350056	0.446919488583554	0.450109240959047	0.452995342865328	0.4555644934018	0.457803858570521	0.459701159495273	0.461244759872427	0.462423751853824	0.463228039566632	0.463648419489048
[truncated: 70 more columns]
