# Supplementary material for: Reconstructing spruce budworm outbreak severity: a comparison of paleoecological and tree-ring signals
Source: PLoS One. 2025 Aug 12;20(8):e0329406. doi: 10.1371/journal.pone.0329406 (PMC12342301; doi:10.1371/journal.pone.0329406)
Supplement: S9 Dataset — (ZIP) [file pone.0329406.s009.zip › Buire wavelet data/Lepidopteran_scales/WS_wavelet_wave.txt]

V1	V2	V3	V4	V5	V6	V7	V8	V9	V10	V11	V12	V13	V14	V15	V16	V17	V18	V19	V20	V21	V22	V23	V24	V25	V26	V27	V28	V29	V30	V31	V32	V33	V34	V35	V36	V37	V38	V39	V40	V41	V42	V43	V44	V45	V46	V47	V48	V49	V50
1	0.0483311136646997-0.0105846852198618i	-0.0350879988886171+0.0260291085419281i	0.0185221706120657-0.0290816141854869i	-0.0073415868448962+0.0237903140873674i	0.0027932145588486-0.0170338598491133i	-0.0019033532135614+0.0121920397334303i	0.00209588921578055-0.00933143296550971i	-0.00234998910451126+0.00760605100336137i	0.00247722792785363-0.00640752424386894i	-0.00253375259742694+0.0054229718549126i	0.00264035109894204-0.00454291145009111i	-0.002855275321197+0.00379446332032482i	0.00317644402005518-0.00320043851087278i	-0.0036124450193761+0.00283948515211936i	0.00399218458334892-0.0028205718448707i	-0.00410488306909189+0.0029789024007908i	0.00401655257862191-0.00313351310655211i	-0.00373111136453273+0.00327079032020712i	0.0032490602415224-0.00320120618454811i	-0.00282758787677544+0.0028571933805874i	0.00256630473612141-0.00241067610422711i	-0.00244175883368502+0.00191097155784869i	0.00250008927139354-0.00143371817422696i	-0.00266013188993702+0.00108662247205853i	0.00283184266316307-0.0008363848121223i	-0.00301296794392936+0.00066189114239633i	0.00317278456605145-0.00056083764031151i	-0.00330698337614917+0.00050689415910205i	0.00340329512134302-0.0005143850517154i	-0.00341190934678267+0.00054673551335657i	0.00335866375877896-0.00053915127418287i	-0.00328163644204004+0.00049237844633887i	0.00318808679572247-0.00039419215927269i	-0.0031263753074724+0.00023345119966781i	3.13475039134215e-03-5.758063326088e-05i	-3.19618679211404e-03-8.651660703592e-05i	0.00328888188120397+0.00018460239460578i	-0.00339406311425403-0.00020914688179097i	0.00344195848180834+0.00015121655364701i	-3.38819722754444e-03-8.429447229495e-05i	3.26700166343814e-03+5.711397216949e-05i	-3.08141137801834e-03-8.805721204136e-05i	0.00287653478005701+0.0002450196205094i	-0.00276255818175558-0.00049541930808759i	0.00273498864703304+0.00075179242352271i	-0.00277832390692551-0.00101015150256009i	0.00290984565267699+0.00121842647909139i	-0.00305561376603382-0.00133155755213149i	0.00316347196435367+0.00140412886156098i
2	0.0561101914659138-0.0144046622965239i	-0.0372067804564038+0.0341705268536067i	0.0147481306645271-0.035755127886864i	-0.0014529071645324+0.0263065413622181i	-0.0020676371038204-0.0164821260499831i	0.0012081870434078+0.0105889058825095i	0.00017197881739728-0.00778761247135044i	-0.00100358414678207+0.00638171057623012i	0.00137076639864652-0.00544815794488026i	-0.00152133871264895+0.00461580007928525i	0.00169117334643501-0.00379793725380644i	-0.00197743428982903+0.0030719468570259i	0.00239386506442844-0.00247249634545955i	-0.00298991030063923+0.00213278572351781i	0.00351907662464032-0.00224418520452189i	-0.00367579057151167+0.00256249362953443i	0.0035909644833762-0.00284294749560421i	-0.00326158998513395+0.00311612685382086i	0.00265433263466639-0.00310949640998768i	-0.0021462349225554+0.00272153730433896i	0.00186536746159467-0.00222361918330078i	-0.00174500282363895+0.00167116802188445i	0.00185607021324986-0.00114961141700696i	-0.00208259806388797+0.00081100389938468i	0.00229381978099986-0.00058955974928639i	-0.00250537064222299+0.00044386261496322i	0.0026869940187754-0.00037490597946985i	-0.0028430478424727+0.00035054079633139i	0.00296038017441399-0.00040488471041334i	-0.00296075847817701+0.00049111987434822i	0.00288348462536952-0.00051588788908275i	-0.00278321621010312+0.00049081582909816i	0.00265787215196879-0.0004010005971434i	-0.00257377634652904+0.00022207605687561i	2.58798074003156e-03-2.225947732424e-05i	-0.00267067660654097-0.0001340722530167i	0.0027956829603975+0.00023666345047521i	-0.00294785882389531-0.00024203959640535i	0.00302538893635757+0.00012967901358124i	-2.96607264875897e-03-7.14764197933e-06i	2.82547116711594e-03-6.597893338584e-05i	-2.59505298196538e-03+7.377966642088e-05i	2.33161504157794e-03+8.985906974734e-05i	-0.0021970421532039-0.00037594592094597i	0.00217142895146435+0.00065525549219612i	-0.00222580834546758-0.00093925846505256i	0.00239684424086383+0.00115877251777102i	-0.00257542322152418-0.0012440289803214i	0.00268107451588588+0.00128549728704057i
3	0.0614565574122468-0.0187216862093482i	-0.0355098968583533+0.0425445700184052i	0.0066787190587242-0.0407127453768047i	0.0073211603840574+0.0254183270437152i	-0.0078427950748909-0.0124440770758417i	0.00408439150128598+0.00646636084768305i	-0.00127919835136927-0.00469100422624855i	1.335550028371e-05+4.17959656779458e-03i	0.00041578932100609-0.00379986612736304i	-0.00052887617376321+0.00327263715729103i	0.00067406268964371-0.00261378596790624i	-0.00095673709955503+0.00198437163917468i	0.00139730928645244-0.00141180130876388i	-0.00212447995762942+0.00109931514958588i	0.00278816360649229-0.00136974278196538i	-0.00295199485522079+0.001856679671405i	0.00287236990507713-0.00224066361698236i	-0.0025261275083412+0.00266296217486728i	0.00179537402735154-0.0027347595099544i	-0.00122545839755434+0.00229972222086909i	0.00096629354273828-0.00178231720109833i	-0.00086434004961315+0.001223182150742i	0.0010377566885144-0.00069749339722577i	-0.0013294932150912+0.0004199332844287i	0.00155390407963552-0.00026980093515315i	-0.00176623527493745+0.00017466626135413i	0.00194269508780438-0.00014682929867493i	-0.00210422144154782+0.0001486765823278i	0.00223928515971439-0.00025092445162471i	-0.00222451048613714+0.00039601419626243i	0.00212051295159394-0.00045043863216152i	-0.00200435026050721+0.00045119429621964i	0.00184821944645089-0.00038181322034628i	-0.00173930785753878+0.00019140412948857i	1.76109287981179e-03+2.42409670916e-05i	-0.0018604239963996-0.00018155931108867i	0.00201003459491833+0.00028786292150816i	-0.00221274836315575-0.00027642770932917i	0.0023239042845155+0.0001042323243673i	-2.26065860003457e-03+7.302768539067e-05i	0.00211584063047787-0.00019271084920097i	-0.00185236298227065+0.00025516074789176i	1.53310581839028e-03-9.419888135091e-05i	-0.00139339151205916-0.00021762425900844i	0.00137889022730033+0.00049194525587955i	-0.00143790513405126-0.00078010325790333i	0.00164895442390295+0.00099399961096683i	-0.00185507830495236-0.00102141578339392i	0.00193198124522718+0.00100640402848178i
4	0.0640811292249175-0.0232914094045393i	-0.0298461120845181+0.0502700625927583i	-0.0050468732344956-0.0425196916877795i	0.0172350120961258+0.0200015326704605i	-0.0123317240701107-0.0048514897634994i	0.00494887882771603+0.00065401601779762i	-0.00118586735836907-0.00112983114188446i	0.00010351584465549+0.00192674480336557i	1.603075183931e-05-2.15947498485224e-03i	9.23583414873e-05+1.92900637181819e-03i	-6.62205386568e-05-1.43767799241138e-03i	-1.24473149077014e-04+9.40417353726958e-04i	4.83572370268895e-04-3.91043506961305e-04i	-1.28982372105617e-03+6.693804465222e-05i	0.00205174269452148-0.00049469050696089i	-0.00215212940110864+0.00111063106324089i	0.00208287088512663-0.00150858977095343i	-0.00177578869551276+0.00206189593948645i	0.00093442188107981-0.00221147745389296i	-0.00034774257095556+0.00170754988304432i	0.00017183618661565-0.00121198895840544i	-9.3638420752179e-05+7.05193811119836e-04i	3.26272924257033e-04-2.12314773511145e-04i	-6.70254623615024e-04+4.5919185473858e-05i	8.63441789822953e-04+7.043372345e-08i	-1.03515590841099e-03-4.084462317501e-05i	1.17197826557797e-03+3.640089191917e-05i	-1.31975042450877e-03-3.252138990443e-05i	0.00147319079925231-0.00010240615063919i	-0.00143759237646343+0.00029831017433015i	0.00130946853385909-0.00036270483519573i	-0.00119808825025751+0.00038429637997766i	0.00102010724629721-0.00034783215354956i	-8.86939283751894e-04+1.52346196532003e-04i	9.20440144265604e-04+6.788679552383e-05i	-0.00102430583890693-0.00020910576796218i	0.00117635004177375+0.00032300337613734i	-0.00142458565636159-0.00030890528173847i	1.56566832133658e-03+8.310630219316e-05i	-0.00149477344598315+0.00012753034853367i	0.00137111736539692-0.00027464041502516i	-0.00109796725135329+0.00040223405394445i	7.31102423045556e-04-2.47632376731085e-04i	-6.13411762457798e-04-8.2384368012806e-05i	6.22278745731834e-04+3.13913110304724e-04i	-6.68913505611147e-04-5.83939527886168e-04i	9.17326508530984e-04+7.84502601446362e-04i	-0.00114732587040077-0.00072714449398509i	0.00116586552735616+0.00063132405838541i
5	0.064469158489181-0.0278759424579462i	-0.0209923747638319+0.0565507334964924i	-0.0186584608194616-0.040183627924047i	0.0255611269337243+0.0100096019170822i	-0.0130369928185214+0.0048756476947715i	0.00250285867595348-0.0047378996830108i	0.00069720370982636+0.00111329126259925i	-5.92707329187572e-04+7.51363378739127e-04i	6.868259872222e-05-1.20070460445361e-03i	0.00031784212973479+0.00104213087989348i	-3.99932450400493e-04-6.40061082792346e-04i	3.37840834539203e-04+2.91982662866949e-04i	-1.66462681025368e-04+2.5998326622448e-04i	-6.75714095230225e-04-6.71760870339249e-04i	1.50115257553726e-03+9.645583832659e-05i	-0.00143377228651777+0.00057471508836508i	0.00139225748454744-0.00082993774613111i	-0.00121951338905489+0.00148203255895003i	0.0002787978461602-0.00170585442589098i	0.00026756033639517+0.0010881161026087i	-2.8239211042355e-04-6.67339637672168e-04i	3.5578923774067e-04+2.79498846131141e-04i	-8.4643200255591e-05+1.67091156925712e-04i	-2.94501804405348e-04-1.89695685784047e-04i	4.03746321567604e-04+1.19805088861518e-04i	-4.97582681053073e-04-1.26848001491057e-04i	5.66666305125921e-04+1.13479388879595e-04i	-6.8714946817795e-04-1.47370046184476e-04i	8.69822184586626e-04+3.631616853463e-06i	-8.08224074810644e-04+2.29663741914163e-04i	6.62002048887627e-04-2.68461606178847e-04i	-5.91207694667262e-04+2.98456170259231e-04i	4.06747672269464e-04-3.10781710948814e-04i	-2.51559761646746e-04+1.14325994175189e-04i	3.07295726822954e-04+9.6785852819026e-05i	-3.97914809654346e-04-1.95015591277974e-04i	5.14934715546796e-04+3.23782987551115e-04i	-7.97714899705008e-04-3.30997422174841e-04i	9.55983297828118e-04+6.2928296617824e-05i	-8.623158470591e-04+1.4020070230573e-04i	7.94960121830122e-04-2.74646267520346e-04i	-5.44196524103627e-04+4.76598633830341e-04i	1.35359882607455e-04-3.24091824329665e-04i	-7.77032810333374e-05-2.45640387449683e-05i	1.23119628847835e-04+1.65449620901183e-04i	-1.22401552262068e-04-4.00925099040363e-04i	4.03770848922538e-04+6.028847055507e-04i	-6.64320582042582e-04-4.45660033696271e-04i	6.03051384993611e-04+2.50869658427647e-04i
6	0.063491688701524-0.0323138892612334i	-0.0102076902711527+0.0608792627436014i	-0.031902330942139-0.0334886685494658i	0.0296121809156174-0.0032577515330285i	-0.0084739569774083+0.0139936167311437i	-0.0029070812871578-0.00706767816359448i	0.00313383569490837+0.00060930737675972i	-0.0010328442264667+0.0010536712681572i	1.7948953147527e-05-9.46182996197114e-04i	3.94958671102173e-04+5.98954805718574e-04i	-4.1518206649185e-04-2.38241092468308e-04i	4.44625354503061e-04+1.09168924041958e-04i	-5.59306769413756e-04+4.56392908904319e-04i	-0.00031395939931842-0.00104813436734705i	0.00119791370114744+0.00029482073071491i	-8.18193374394716e-04+3.63565147250902e-04i	8.39328045939715e-04-2.700483618669e-04i	-0.00093943474004961+0.00101644227176435i	-0.00012371865321168-0.00133531195243039i	5.78995646938322e-04+5.28975936483579e-04i	-3.43540655324658e-04-2.52453394351569e-04i	4.74493509990964e-04+5.3124504922826e-05i	-2.02229835784051e-04+3.80204347511473e-04i	-2.08322262433625e-04-2.51887249196547e-04i	1.87061790446553e-04+7.6899362241021e-05i	-1.90525781161894e-04-9.0925793006431e-05i	1.8440421850215e-04+8.892478127311e-05i	-2.74119204092338e-04-2.00238556904314e-04i	5.10058017450705e-04+6.3822751660943e-05i	-4.11143797391909e-04+2.04091334446731e-04i	2.47920110827715e-04-1.71041919656769e-04i	-2.65892318551133e-04+1.94603086285347e-04i	8.8617298986659e-05-2.79975429789243e-04i	9.08184707499003e-05+7.85075936753846e-05i	1.0004063813851e-05+1.12192138563796e-04i	-6.9572138261908e-05-1.27358284294632e-04i	1.02902811644185e-04+2.80803765789479e-04i	-4.1472832371713e-04-3.3772417335787e-04i	5.72334570470978e-04+2.6853665623698e-05i	-4.22408816612096e-04+1.18011706329452e-04i	4.55818655998462e-04-1.84547617776077e-04i	-2.61576813704189e-04+4.82031682978699e-04i	-2.01684992155192e-04-3.19447873999395e-04i	1.51960347765579e-04-6.3517858866778e-05i	-5.6674166794537e-05+5.23865633185942e-05i	1.66299930023628e-04-2.46627240381257e-04i	1.43941141471914e-04+4.98056370804515e-04i	-4.59726000458352e-04-2.41886374658309e-04i	3.13045594086408e-04-6.0547620356447e-05i
7	0.0619151932961317-0.0365390887053895i	0.001334845612232+0.0630908690584789i	-0.0428226285175975-0.023007767632169i	0.0277861540480272-0.0174727136203335i	0.0008613479714587+0.0193911378277681i	-0.0089668790686395-0.00457695998617878i	0.00388040597079789-0.00248015463155198i	-0.00011125855774612+0.00188583616085984i	-4.38452640384337e-04-6.76566872381195e-04i	4.33652813410132e-04+2.28393927481973e-04i	-2.10757611827894e-04-1.54008673079e-06i	2.88201144848107e-04+2.41819556857773e-04i	-8.15454968079139e-04+3.31630404170413e-04i	-0.00013903863140976-0.0012204449593912i	0.00113472738277539+0.00017380664868472i	-2.3772657005767e-04+4.4950929731525e-04i	3.75836511061182e-04+2.38984777012762e-04i	-9.33474969362128e-04+6.73745967474661e-04i	-0.00035975252565979-0.00115742843852292i	6.96650743705355e-04+3.3359873690201e-05i	-1.02929758154398e-04+7.0564192038e-06i	4.15140886979125e-04+5.3272289086388e-05i	-1.85688297602156e-04+4.68192690651698e-04i	-2.89424439728695e-04-1.99043480108011e-04i	1.03185626322863e-04-5.9160712117559e-05i	-4.2081689933367e-05-1.24656683946652e-05i	-2.19394798882059e-05+1.49760449724419e-05i	-3.6037512863152e-05-2.29991182946144e-04i	3.61894588914561e-04+9.7757981861183e-05i	-1.98435032480405e-04+2.27647326437177e-04i	3.2678903050644e-06-6.76724973431819e-05i	-1.68095668155343e-04+7.214419361867e-05i	-2.79681628794e-06-2.69385782987746e-04i	2.24267963061622e-04+3.9380576081491e-05i	-3.5557859079898e-05+1.32476953002114e-04i	1.82801778369166e-05-9.5288892871768e-06i	-1.23870246984029e-04+2.04280237620127e-04i	-2.3612842488461e-04-3.4152459848465e-04i	3.79040173137691e-04-4.690474698346e-05i	-1.12582909052498e-04+8.443169602515e-05i	3.03705125727516e-04-1.8576260834436e-05i	-1.9590140261832e-04+4.64372740633678e-04i	-3.73402352212693e-04-2.70692370123801e-04i	1.56886975137745e-04-1.89684233400418e-04i	7.4075710664854e-06-5.61975169613531e-05i	3.06328762595422e-04-9.8138295310494e-05i	3.3012178782254e-05+4.83454746447271e-04i	-4.48500115143869e-04-1.3778038521941e-04i	2.21083144058224e-04-2.73280502143963e-04i
8	0.0601725154289639-0.040552375767823i	0.0128410742119962+0.063278727958091i	-0.0501967449583499-0.0098391823282575i	0.0200240135380049-0.0300095969154144i	0.0125430953310617+0.018856744287251i	-0.0123926211372291+0.0024068962405764i	0.00125645139874696-0.00604123058074129i	0.00204158594715422+0.00148024721624663i	-7.23389832483119e-04+2.45602711658382e-04i	2.45839309644814e-04-1.72169584965557e-04i	1.47021072708373e-04+1.92492312236756e-04i	-3.3260654961394e-05+5.47642742639619e-04i	-1.08846224669202e-03+5.451791938254e-05i	-7.144649928247e-05-1.43218817640161e-03i	0.00132616011055533-0.00013494669571041i	3.88001690739651e-04+7.67490456098076e-04i	-5.2565263053405e-05+8.28180223444898e-04i	-0.00120943108927809+0.00044021391052719i	-0.00056365909925761-0.00121648019823637i	7.75695393188829e-04-4.60544242499204e-04i	3.36505598352894e-04+1.36465770897258e-04i	3.59460429603559e-04+2.63686941748948e-04i	-2.03114441538053e-04+5.34193965976418e-04i	-4.29297217613756e-04-1.19855526132934e-04i	3.7274812330923e-05-2.07854934103137e-04i	2.47419838617011e-05+2.03861413244891e-05i	-1.13810255612203e-04-6.6567208953171e-05i	1.06577522594517e-04-2.69639754799216e-04i	3.61914896931498e-04+1.25870063210243e-04i	-8.6191703299228e-05+3.13149480851766e-04i	-1.78467982275042e-04+4.4226089777766e-05i	-2.08037618686822e-04-6.6767448651039e-05i	1.6894761953791e-05-3.06130904108163e-04i	2.93415234721269e-04-8.759174810726e-06i	5.5822268128295e-05+1.87255763110458e-04i	-2.8311210523176e-05+1.49412648817584e-04i	-2.82399210041889e-04+1.20704769097418e-04i	-1.90366474663896e-04-3.78653947821971e-04i	3.18214244386685e-04-1.77760280309671e-04i	1.6500614659626e-04+6.3987293142747e-05i	2.64288527158679e-04+2.12553311561229e-04i	-2.68762725574423e-04+4.88618479797522e-04i	-5.21550290807726e-04-2.29565764340678e-04i	5.5799337661871e-05-3.98485463009289e-04i	2.16974615938106e-04-1.98650702767371e-04i	4.33846935775148e-04+8.0408891235417e-05i	-5.1270681547805e-05+5.54181663958096e-04i	-5.24118957624461e-04-1.15062743857078e-04i	2.12293774784116e-04-4.05949753242089e-04i
9	0.058426165055053-0.0443821823783456i	0.023863297243061+0.0616690050089699i	-0.0535365413737133+0.0047290843182649i	0.0075875381265246-0.0386722878154806i	0.0231895557788063+0.0119376485981526i	-0.010649404545007+0.0113559117114501i	-0.00437174216674807-0.00708042034245357i	0.00365928739463888-0.00122037862270003i	0.00018751699269783+0.00135535120011429i	-1.44565623954076e-04-1.10065571566899e-04i	4.16053601937211e-04+3.42980065241812e-04i	-4.31366902046799e-04+9.31921285997496e-04i	-0.00151929351161548-0.00028562006928731i	-4.776195909754e-05-1.89977265382693e-03i	0.00184225140647268-0.00054901469570568i	0.00113871082744186+0.00130783673390992i	-0.00048325781002832+0.00164044177264445i	-0.0018326554798047+0.00032729483402253i	-0.00087396588419825-0.00157903915177218i	0.00094226629099786-0.0010665317555905i	9.59440166076136e-04+1.72423859469528e-04i	4.34437491402823e-04+6.74341444287092e-04i	-3.38947414379124e-04+6.97607775618917e-04i	-6.20338700191776e-04-6.2459326083115e-05i	-7.6230095135735e-05-3.4355738776587e-04i	4.1926646777366e-05-4.59378377829304e-05i	-1.1965258982782e-04-1.62970330551409e-04i	2.28884596442299e-04-3.2737856386341e-04i	4.68485023411879e-04+1.68218273914568e-04i	-1.7258789790541e-05+4.80971929978749e-04i	-3.79403965339437e-04+1.73083857945773e-04i	-3.4056677252621e-04-2.25313126141908e-04i	7.1062490422884e-05-4.30193887974008e-04i	4.16817459894674e-04-6.9819564295614e-05i	2.10119893147946e-04+3.09421935411254e-04i	-1.39078882107675e-04+3.55454508425974e-04i	-4.75634866028996e-04+5.4812468582722e-05i	-2.37314928012785e-04-5.02803331744856e-04i	3.70521393415811e-04-3.87613604221372e-04i	4.92645298753297e-04+7.4316097636566e-05i	3.00482227744815e-04+5.27147269322338e-04i	-4.50803359348476e-04+6.17516112901725e-04i	-7.66191859068462e-04-2.40275508767975e-04i	-7.2605326787658e-05-7.17896136785389e-04i	5.30831578801333e-04-3.9897538203949e-04i	6.3397395504381e-04+3.11892357325263e-04i	-1.61819802673977e-04+7.11942976643166e-04i	-6.42254811966673e-04-1.32894351002422e-04i	2.16322310870399e-04-5.0432117023471e-04i
10	0.0567155406808941-0.0480590579786257i	0.0341533888854699+0.0585284888445427i	-0.0528830796531092+0.019469564712701i	-0.00750712900105-0.0421195162714924i	2.96989731917811e-02+8.3661486403e-06i	-0.0032668370592898+0.0186176406644794i	-0.0104526285506678-0.0036044380416072i	0.00253317432374115-0.00532556236160094i	0.00246493728266675+0.00113897831844003i	2.6198313377357e-05+8.68712818696648e-04i	2.45404111234129e-04+7.61907811981866e-04i	-0.00100667620385926+0.00126041009756613i	-0.00218170193264184-0.00073900949039712i	-2.69157977165e-06-2.78113513098253e-03i	0.00280022621003215-0.00105726288453563i	0.00212404821786419+0.00214046452741175i	-0.00095935694281704+0.00284006899066982i	-0.0029285737882242+0.00037540283260694i	-0.00144520569914475-0.00233716063428813i	0.00127661889236065-0.00195985958363286i	0.00186120441147969+0.00012805454162461i	0.00073155653335457+0.00131204832213663i	-0.0005980034378436+0.00108740867913046i	-9.49686754111984e-04-2.407033205095e-06i	-2.92354176224498e-04-5.06532552357271e-04i	1.1856877682007e-05-2.49262135793079e-04i	-3.689164568648e-05-3.26621455291201e-04i	4.11797006473857e-04-3.97910201532524e-04i	6.69924025109764e-04+2.61923122878999e-04i	2.7721491434737e-05+7.57376102798348e-04i	-6.55220014825173e-04+3.38827073731184e-04i	-5.75860977441139e-04-4.23608797686348e-04i	1.37821757760523e-04-6.88960064359747e-04i	6.70500962154235e-04-1.50605862266525e-04i	4.18366280709773e-04+5.35043378397996e-04i	-3.00934836943427e-04+6.45421957454743e-04i	-7.87888504735504e-04+1.2259170851336e-05i	-3.70974395628223e-04-7.77657440468912e-04i	5.57466652329685e-04-7.13173254305281e-04i	9.48942644775107e-04+1.30948447823793e-04i	4.0981394947168e-04+9.85648075430329e-04i	-7.71965836441705e-04+9.06362610368686e-04i	-0.0012004300671467-0.00033777078541213i	-0.00019953278826918-0.0012090376260083i	9.65010496661453e-04-6.75880679745996e-04i	9.51879433811133e-04+6.00377340680507e-04i	-2.83308005139453e-04+9.76660756627412e-04i	-8.1083838516966e-04-1.42426193454681e-04i	2.12156304853836e-04-5.99336132042382e-04i
11	0.0550424373557519-0.0516073901198611i	0.0435641991683966+0.0541142517621469i	-0.048601278463941+0.0333524284235181i	-0.0230554061034181-0.0399525596154653i	0.0301456553066223-0.014305514155619i	0.0079337789400145+0.0209826067649456i	-0.0135898108958342+0.0040046771077733i	-0.0020890156205704-0.00827632203453782i	0.00470719627890658-0.00156038429728979i	0.00177956810820606+0.00223906545122594i	-0.00026326921848797+0.00216250585547947i	-0.00221152887466958+0.00154848446605822i	-0.00315369161310788-0.00158426329569384i	0.00020243797239225-0.00422316725094739i	0.00436738284873221-0.00167376173874568i	0.00349784915251703+0.00340658870235312i	-0.0015460121104501+0.00464329799187422i	-0.00468464427793985+0.00064885589094903i	-0.00247435184246856-0.00360539158442461i	0.00181288081796657-0.00338932185013006i	3.23209685216049e-03-4.907430185534e-05i	0.00138401446414214+0.00224915520809772i	-0.00094322949318194+0.00187500976126155i	-0.00156441252808026+0.00016194826682592i	-7.2309037813424e-04-7.72483716120216e-04i	-7.845734293034e-05-6.69116057227447e-04i	1.70554990417398e-04-6.42565548712117e-04i	7.60776672416279e-04-4.75700358733118e-04i	9.8503640418853e-04+4.75247355453612e-04i	3.670808366945e-05+1.18842332835565e-03i	-0.00106485520112963+0.00056497843127544i	-9.53527426590546e-04-7.03145514846297e-04i	0.00022744810784042-0.00113559013949605i	0.00111345066920282-0.00026451559055424i	7.16728125697975e-04+9.11589564979964e-04i	-0.00054451692625745+0.00108624939567177i	-1.30610779228254e-03-2.434092840895e-05i	-0.00060069009165692-0.00128088378142794i	0.0009305729665041-0.00121283055746486i	0.00163442386257704+0.00025922002074762i	0.00060061077570425+0.00169173785771715i	-0.00130551860177168+0.00140932323677565i	-0.00191130210336847-0.00055468798132758i	-0.00033325679750866-0.0019526507772932i	0.00156009795034007-0.0010712769843288i	0.00143904773594961+0.00093440391656426i	-0.00036023468692966+0.00138158378531356i	-1.03299903424924e-03-7.876762681718e-05i	1.81447179113201e-04-6.59270046580372e-04i
12	0.0533947212485511-0.0550504774454582i	0.0520165628854135+0.0486507303809445i	-0.0412311816652948+0.0456027208056031i	-0.0370737340843715-0.0325717261582029i	0.0241019856833468-0.0279510026014417i	0.0196065214324032+0.016877684896127i	-0.0113859583329185+0.0129843507876431i	-0.00849508236270988-0.00754323734181236i	0.00484704839865447-0.00604056021057236i	0.00510456292958151+0.00262599282264396i	-0.00032870704051515+0.0048853708431693i	-0.00449115005513605+0.00222487635373722i	-0.00472972507440433-0.00320967196346597i	0.00079145399368028-0.00650467561791925i	0.00682320919910504-0.00239161803109346i	0.00544668755820975+0.00533230153246255i	-0.00233546553321744+0.007334367815423i	-0.00735957127485167+0.00124330700363286i	-0.00422542579073549-0.00552180441767681i	0.00252974385978693-0.00568661531001936i	0.00533739127455748-0.000524382730564i	0.00264584285490526+0.00358825772521694i	-0.0012994578455996+0.00332423236756655i	-0.00265959632777246+0.00062461370995436i	-0.00159024424548738-0.00121650365519999i	-0.00027931552895671-0.00147824830990061i	0.00058994647053471-0.00124541300403756i	0.00142734063009369-0.00055690261371647i	0.00147055720816544+0.00091678105210221i	-3.091797318505e-05+1.86203525438687e-03i	-0.00169715502297191+0.00086815626609473i	-0.00152220153561993-0.00112822721952641i	0.00036602673118294-0.00183130958213813i	0.00181079654086936-0.00042547317840189i	0.00115560422059019+0.00150459043511919i	-0.00092929444761744+0.00175881758929483i	-2.13022000636883e-03-9.19561819063e-05i	-0.00093673769737527-0.00211409884021362i	0.00157382791001006-0.00196065473502025i	0.00267554397338043+0.00050654775607373i	0.00087838789411+0.00278331580055295i	-0.0021510391922459+0.00218906630512269i	-0.00299852544735976-0.0009191120629902i	-0.00051981599709657-0.00304204527706844i	0.00235550164140506-0.00167733375931678i	0.00218604477761476+0.00127365990413938i	-0.00028562215620241+0.00196636864002918i	-0.00126463883878615+0.00018053945387096i	5.3257483777984e-05-5.52521599403831e-04i
13	0.0517531663802276-0.0584235619314305i	0.0594966618887364+0.0423235223945091i	-0.0313790047284168+0.0557132437049285i	-0.0480401419203667-0.0209129843633276i	0.0124501991055877-0.0381903997990817i	0.0280952529655808+0.0067250612409782i	-0.0036424549743216+0.0194063710424105i	-0.0131608174140467-0.0024517988833301i	0.00203832628193972-0.00962966279955076i	0.0083201241030222+0.00127301611612116i	0.00061379427178419+0.0081261490769295i	-0.00765656537870667+0.00370973443909349i	-0.00729205695945702-0.00573013667964375i	0.001901382059766-0.0100387702078144i	0.0105904461079423-0.0032372810583483i	0.0082090506616082+0.00825020659353154i	-0.003453448127782+0.011280848587528i	-0.0112918989544647+0.0022975264940972i	-0.0070528701212583-0.00824535172014068i	0.00333294380154339-0.0092771924042797i	0.00849780200208716-0.00161530755082481i	0.00494465611443681+0.00542037906893615i	-0.0015064869794056+0.00582873081881857i	-0.00447722982808368+0.00171736439632437i	-0.00326496837806858-0.00187802458758549i	-0.00072809041671341-0.0029655993854683i	0.00136189546956951-0.00236806227297897i	0.00264354789298003-0.00064919605035828i	0.0022349786436254+0.00174677326347051i	-0.00023982478187123+0.00292390539127123i	-0.00268256816464593+0.00126096708277034i	-0.00233586217558897-0.00178653370853107i	0.00059434865643971-0.00284359720374471i	0.0028344067088641-0.00063220987066553i	0.0017672379945002+0.00239210212362116i	-0.00153514511833341+0.00272891872894799i	-0.00335970797382198-0.00025069298109198i	-0.00137169897563093-0.00339991660634107i	0.00260555379160586-0.00302485050266884i	0.00420692748372561+0.00094817009180601i	0.00124371267731307+0.00441464489967654i	-0.00341628533962508+0.00332714760372802i	-0.00459019692904355-0.00143954590050635i	-0.00086029748770927-0.00458595399057322i	0.00337134825594068-0.00266279240885695i	0.00334904816880742+0.00151216791754797i	0.00015444401660504+0.00278749040285963i	-0.00140466846823194+0.00088364533329484i	-3.51071663490793e-04-2.0239738799784e-05i
14	0.050106857302942-0.0617881663773888i	0.066066174140724+0.0352880503887066i	-0.0196383171224543+0.0634473601462863i	-0.0550170494488454-0.0061569551005269i	-0.0031096429118793-0.0431133121292354i	0.0305409877272548-0.0074889662504781i	0.0076345038611046+0.0197945255797503i	-0.0125055792135082+0.0051606711277632i	-0.00213565366433858-0.00915741761160802i	0.00903173794340492-0.00051938050572971i	0.0015798477088931+0.0104004279865647i	-0.011030767026216+0.0053901596868595i	-0.0106375225010687-0.0089966071617563i	0.0035646754370522-0.0149903239046702i	0.0160481975932618-0.0042818330398114i	0.012082518934925+0.0125223603711891i	-0.0050293980536515+0.0169396217833723i	-0.0169002219504341+0.0040127548788727i	-0.0114193315265162-0.0119464589918839i	0.0040378633591351-0.014682784642582i	0.0130598901239344-0.0038107469318928i	0.0088933798703926+0.00776329985468935i	-0.0012457149561797+0.00990390666943302i	-0.00727062328613007+0.00396673387144872i	-0.00628822528192356-0.0027015521234124i	-0.001716634394015-0.00551742026672902i	0.00263673769780528-0.00439649087090151i	0.00474749315699638-0.00081760453267893i	0.00346877930195456+0.00317004422682204i	-0.00065262885960147+0.00458557552633818i	-0.00418256890076749+0.00177501361206273i	-0.00345776818450111-0.00277110140103972i	0.00095860354963406-0.00422898546304473i	0.0042335835552559-0.00085563856650043i	0.0025301792103813+0.00363761653677538i	-0.00245199315903099+0.00400026938520459i	-0.00504975218568141-0.00059777112457216i	-0.00184724656592446-0.00525079691442375i	0.00416272780222394-0.00442935623741997i	0.0063396033535168+0.00168302057728193i	0.00169422185328165+0.00673407004472899i	-0.00520030978479876+0.00493266598277429i	-0.00685784376916173-0.00208671469015456i	-0.0015369270352054-0.00671940342621604i	0.00460115716492939-0.00430994083802262i	0.00519366112985881+0.00144335755726488i	0.0013427957786845+0.00395797849135967i	-0.00131540443234184+0.0024804555048842i	-0.00138642571132255+0.00133924099282893i
15	0.0484888321664694-0.0652368761823102i	0.0718779496408846+0.0277078444574581i	-0.0065651834187256+0.0688533960946248i	-0.0577146627042121+0.010500080074392i	-0.0206188617355157-0.0419111087388908i	0.0255766040275462-0.0230904043655756i	0.0192402810250518+0.0123522200486654i	-0.0045708601021875+0.0118127326096753i	-0.00418476984845494-0.00283814735416473i	0.00593303305855837+0.00048474383786624i	-0.0001588306998337+0.0110598834117965i	-0.0146028045949707+0.0052627679349187i	-0.0136035732349672-0.0134107068535371i	0.0062508932575529-0.0209793410868268i	0.0233453760171357-0.0053017146502278i	0.0172258488086912+0.0184501026535503i	-0.0071674330080022+0.0247489704444502i	-0.0246250743673066+0.0066527446865263i	-0.01788075786912-0.0167746020204536i	0.0043567844672746-0.022488534206185i	0.0193398757892961-0.0077574766924745i	0.0152416830717483+0.010490396998697i	0.0000201164275455+0.0161030002623903i	-0.0111983324199643+0.0081118547422391i	-0.0113279595938304-0.0034333481723007i	-0.0037631632050001-0.00952131983420076i	0.0044568703974887-0.00788887184437252i	0.00814550939834136-0.00128326669891282i	0.00549291866801185+0.00535832361614432i	-0.00124553076484676+0.00711297852391293i	-0.00633232394473956+0.00251623594349401i	-0.00496452237191307-0.00410763251017896i	0.00145644851303813-0.00598707352924601i	0.00596232073137585-0.00104996608674541i	0.00333269082669462+0.00522409488637642i	-0.00374827168122673+0.0054448686943438i	-0.00713438131016901-0.00127975646646468i	-0.00220954239104861-0.00770954155466278i	0.00637158338292162-0.00610043123001168i	0.00912060260193614+0.00283126449714992i	0.00221553035831097+0.00986617489467642i	-0.00759334848456457+0.00713964970804204i	-0.0100308024594805-0.0027970265774422i	-0.00282193502911578-0.0096328905033231i	0.00604275593498673-0.00704688869685152i	0.00815244209216785+0.00077539891497339i	0.00384554071253396+0.00572046101750234i	-0.00089032287165875+0.00567196382720228i	-0.00366186310282537+0.00403423978926492i
16	0.0470334790998856-0.0688592763471685i	0.0771626426406993+0.0198424118236359i	0.0072527186673215+0.0722674234182255i	-0.0565156222269105+0.0279282568917832i	-0.0382774477346392-0.0349728286986318i	0.0135826141320623-0.0376178632065927i	0.0281791623030932-0.0025419374663084i	0.0102272677798729+0.0141638825384742i	-0.00063700527591748+0.0087837071420424i	-0.00017123413867389+0.00764822404077458i	-0.007571020762959+0.011275730972991i	-0.0198905400649486+0.0010542413726426i	-0.014831667775405-0.0206297821724136i	0.0114092665750655-0.0275733501756714i	0.0327189082862538-0.0053857429505581i	0.0233929303348654+0.0264926661125331i	-0.0101102314531607+0.034961328128962i	-0.0348335839938096+0.0104097244977714i	-0.0269661709281723-0.0228183942358817i	0.0039128837151592-0.0332277286356617i	0.0275181120029951-0.0141850337530712i	0.024738740331429+0.0132573016931892i	0.0030554650894403+0.0248368787576786i	-0.0161429253832252+0.015023711152427i	-0.0190113179720317-0.0034921163657231i	-0.0076462525493168-0.015147283758505i	0.0065458830705762-0.0134991033186836i	0.0131462758097291-0.0025655802631481i	0.00879372539089357+0.00824599426140893i	-0.0017290592340916+0.0107518488385161i	-0.00909060216728642+0.00376601259190722i	-0.00694503620322283-0.00558557868181013i	0.00190733292073357-0.00797054564875006i	0.00774412922977852-0.0012047460112191i	0.00394130627827419+0.00692897235285213i	-0.00539986272430476+0.00671413394281082i	-0.00932462965326048-0.00249061401795129i	-0.002158482496965-0.0106769825402781i	0.00932777652159811-0.00779978445895801i	0.0124878789486492+0.004563039210688i	0.0027296623984815+0.0139113872929169i	-0.0107219552066823+0.0100671191398865i	-0.0143968681094217-0.0035446731962423i	-0.0050083954725226-0.0136271125432373i	0.0078009120727858-0.0114133448923706i	0.0128505832629066-0.0007434744645974i	0.0083030311394739+0.00854137409181273i	-0.0002014810697635+0.0113592333680776i	-0.00807561874724729+0.0085189464744419i
17	0.0460142782300267-0.0726254215706552i	0.082114081095501+0.0121610239466299i	0.0210283215242928+0.0742198872338639i	-0.0524092734647673+0.0449482339178977i	-0.0545656690237094-0.0238373207754666i	-0.003374202376566-0.0493880651442773i	0.032810087979497-0.0224641456470225i	0.0293635862766973+0.010731420003421i	0.0098445776239261+0.0232840923574435i	-0.0070015686199735+0.0222223793774538i	-0.0217944450118385+0.0132773308713692i	-0.029158697574968-0.008079387436969i	-0.0140170755166211-0.0328720580359745i	0.020932943862-0.0351258221193236i	0.0450240024814251-0.0032922113402681i	0.0301355718287135+0.0376042654642449i	-0.0144765837737228+0.0477395840841601i	-0.0478640686934277+0.015204672641685i	-0.0389859714146323-0.0301522898855442i	0.0023359016858686-0.0471996955696583i	0.0374972749422307-0.0237328542210431i	0.0378887408755938+0.0154486245645138i	0.0087747165334869+0.036104257341345i	-0.0214913374001042+0.025488558298963i	-0.029608050920328-0.0018747779454025i	-0.0143315099058248-0.0220106457913628i	0.0080434108980659-0.0217467660744973i	0.0196351956574078-0.0056040944184432i	0.0139754046845591+0.0111980519506848i	-0.0012960736175839+0.0155361507939588i	-0.0119692433532517+0.0060964453150396i	-0.00946753245368616-0.00649040624849254i	0.00175939567227951-0.00973767154955648i	0.008875071520424-0.00142347483917045i	0.00396782260186346+0.00815001061596944i	-0.00719243569360487+0.007135639973312i	-0.01099657352342-0.0044676382352466i	-0.0011804645159038-0.0138481834945391i	0.0131119240896855-0.0090351066308162i	0.0162134012585557+0.0071898243012776i	0.0029616111618286+0.0189626214348406i	-0.0148548979954402+0.0136948085468102i	-0.0202411849695332-0.0045239246525909i	-0.0081913983037378-0.0191580508845472i	0.0102569596807003-0.0178668882378904i	0.0200082726890067-0.0030502960384301i	0.0151136984638499+0.0131667468545141i	0.0002768118934085+0.0203822533708002i	-0.0157054959595199+0.0148506557483881i
18	0.0457513563756437-0.0761915689827967i	0.0866208342214246+0.0053626408765186i	0.0336082055596895+0.075138395765561i	-0.0467125794701748+0.0600642351058049i	-0.0680207186445746-0.0109422657215287i	-0.0218267421379592-0.0575141886578176i	0.0332702831102686-0.0434072382704648i	0.049015398878339+0.0027568107395413i	0.0252813416412993+0.0376458571184912i	-0.0125640321430561+0.0421064657942352i	-0.0411119071309874+0.0182709896178775i	-0.0432767818020945-0.0209349934193961i	-0.0120790634164823-0.0509884718149946i	0.0356432981147209-0.044594007614798i	0.0613682199247243+0.0015228033557145i	0.0373863477128923+0.0528535577352555i	-0.0209868170742059+0.0634122517004223i	-0.0641004994389232+0.0208020856836762i	-0.0539980768968085-0.0388696024670559i	-0.0006427801787248-0.0643524229732976i	0.0487998367527342-0.036748460855972i	0.0546689353959143+0.0161877229326883i	0.0180652243418541+0.0492167128897878i	-0.025975803634388+0.0398811628955302i	-0.0426416674080378+0.0028084332761445i	-0.0247341647985097-0.0288423338205866i	0.0073360965399635-0.0326439545400474i	0.0266758593030731-0.0117254332913041i	0.0215529725764104+0.0126936611030233i	0.0015456485996771+0.0209837221630742i	-0.0137220990607799+0.0103762488585214i	-0.0124575634083435-0.005360082111681i	-0.0000451309029553-0.0103625778219451i	0.0080321860524928-0.00194419601740307i	0.00280198644870405+0.00776671528075384i	-0.00866784345374738+0.00560471653993173i	-0.0110956241855785-0.0075262003597387i	0.0015510454869365-0.0166757025045903i	0.0178395797725088-0.0089385220279804i	0.0198102144464525+0.0113053551308406i	0.0022273392224322+0.0250905712274795i	-0.0205072428124754+0.0176240443768454i	-0.0276478661425083-0.0063920551679681i	-0.0119044043624025-0.0267636216379289i	0.0141971047174298-0.0263714092145844i	0.0301065256823295-0.0054088657535509i	0.0239033243414169+0.0205072356653308i	-0.0005295278958038+0.0329680754983653i	-0.0274348434273291+0.0221981916295201i
19	0.0462733997935468-0.0787777082569728i	0.0899324186075084+0.0001086897985226i	0.043538497374484+0.0748355249745918i	-0.0404712706994747+0.0712597944773127i	-0.0768041572167316+0.0009644850079103i	-0.0374573583087592-0.0613850618522827i	0.0310255692076671-0.0603736335759252i	0.0648632447891323-0.0060970740752059i	0.0406032015821857+0.0494198936900718i	-0.0167051436534299+0.0621794229392496i	-0.0615934855189183+0.0246291444286305i	-0.0599220899268185-0.0353190103202344i	-0.0097454677169997-0.0729731206687309i	0.0543112938489553-0.0559569893017847i	0.0816088409068453+0.0084893440356393i	0.0454042283135857+0.0722093568365762i	-0.0296522617845403+0.0821297350879653i	-0.0835445141955588+0.0272098398291592i	-0.071885126007393-0.0487450007094519i	-0.0053338283316079-0.0841900745701513i	0.0604781281257571-0.0532318011030748i	0.0743665181403688+0.0143811874827203i	0.0315716852125236+0.0626766671774733i	-0.0277236194762559+0.057854243803554i	-0.0566330954990617+0.0120726056549384i	-0.039323726734504-0.0334256856299585i	0.002236835225594-0.0453208298942699i	0.0323042052922559-0.0222893235262676i	0.0315682646485602+0.0103526668352536i	0.0087591926940142+0.0258249281139838i	-0.0122586873886295+0.017485573860003i	-0.0154632054183024-0.0000650178264814i	-0.00490425480394995-0.00832070606949837i	0.00328041791169337-0.00297793525797141i	-0.00048978626578381+0.00422207610068959i	-0.00922433951518862+0.00055187839074393i	-0.00814728327225-0.0121445947108336i	0.0072456899120907-0.0183931555032842i	0.0236893124231337-0.0061864080093298i	0.0224209315828061+0.0178446423214327i	-0.0007059088058084+0.0322143619659325i	-0.0283585208985331+0.0208202212978773i	-0.0361460924057582-0.0103362915369827i	-0.0148203993187692-0.0367204786743779i	0.0206501644301329-0.0358721709120021i	0.0427734470754869-0.0062365456326963i	0.0329794620926896+0.031175962142688i	-0.0042222104483092+0.0479557129766486i	-0.0432396124849197+0.0284213138122475i
20	0.0468012455907055-0.0794145265492301i	0.0905769040856165-0.0036264632976897i	0.0496168230504671+0.0720198468959836i	-0.0336293281241933+0.0762075550404744i	-0.0784187073398131+0.0098130740283844i	-0.0460321868631125-0.0598912691438404i	0.0277337171063116-0.0681187792237927i	0.0726254807069144-0.0110855415190006i	0.0490914895783015+0.0571120531586134i	-0.0214029289241851+0.0758329881203308i	-0.0787431736911753+0.0277196096724344i	-0.0736256678967183-0.0497876195354297i	-0.0058258634785537-0.0943273264173595i	0.0743701828390037-0.066672960823526i	0.103161075657837+0.01691217841597i	0.0536627045984071+0.0937985799178009i	-0.03948557476126+0.102809057144248i	-0.104973694253223+0.034603827730269i	-0.0920682673690708-0.0587033858329601i	-0.012302155474691-0.105462882889983i	0.070946957506703-0.0728252537955127i	0.0955287200911639+0.0087711325116407i	0.0494889579547417+0.0742815040040936i	-0.0246131573907014+0.0781690584600664i	-0.0691912179745391+0.0270264919803113i	-0.0576506874552436-0.0330591149535163i	-0.0092717442938677-0.0578815148173617i	0.0338604752670786-0.0379365384583283i	0.0431466157408674+0.0016662138597614i	0.0219245064369794+0.0280603475949073i	-0.0051680365654853+0.027673214883397i	-0.017450061723031+0.0114406606957744i	-0.0138924847862007-0.0017390078587199i	-0.00740131993331102-0.00436952920587001i	-0.00711895562850882-0.00394570700811602i	-0.0084276733188989-0.00974799752353193i	-0.0006066121701105-0.0189698591747239i	0.0172779021123631-0.0181940461841396i	0.0308130112115012+0.0007546131397495i	0.0228799477782123+0.027788525988984i	-0.0073169009666061+0.0398644607337417i	-0.0387717411124587+0.0216826795051518i	-0.0443960551162455-0.0175722392068706i	-0.0149797043634474-0.0483900584628516i	0.0301482062939865-0.0440424483257241i	0.0560680203656201-0.0035699990341745i	0.039247785829511+0.0445839130349462i	-0.0122519948908076+0.062138990414601i	-0.0612281672657958+0.0301812239137022i
21	0.0454738831029876-0.0777682075779976i	0.0869465588046288-0.0073223981984369i	0.0519245780459996+0.0643316124726796i	-0.0243912897055987+0.0731597915908983i	-0.0700341844952137+0.0153758984416502i	-0.0447231888392178-0.0509272716188969i	0.0239253756562221-0.0621907915027763i	0.0684691680376761-0.0082825982661778i	0.0444968502223117+0.0598097414541846i	-0.0296480019219454+0.07694396850744i	-0.0890448613490991+0.0215927591730658i	-0.0777768944084865-0.0645981852969175i	0.003093642364893-0.110107423444641i	0.0937521107840568-0.0719590561622609i	0.121706787390493+0.027406901848977i	0.059903567476863+0.11483619078834i	-0.049450143139491+0.122665184795992i	-0.125868928659976+0.042515431635642i	-0.112939329878222-0.067028711656674i	-0.022016904480097-0.125915612276303i	0.0780697193278452-0.0945020878752198i	0.11589478463935-0.00172111752074i	0.0711818341289382+0.0814486603772973i	-0.0149667059283355+0.0985952738004574i	-0.077453233079111+0.0475764486976402i	-0.077872731269619-0.0255576130943633i	-0.0277769256084071-0.0676244267330405i	0.0289885647902259-0.0575898365768204i	0.0542390742516739-0.014524239538108i	0.0408455696314+0.0256199174579572i	0.0089437160086794+0.0398073230053207i	-0.0169692815416981+0.0296451518119498i	-0.0267328412857179+0.0106519756275366i	-0.0248417120049857-0.0053705725449487i	-0.0180120155412719-0.0170544968626963i	-0.0064206386888351-0.0261624113383357i	0.012176444537883-0.0284800859688075i	0.0323142794181638-0.0157037602410465i	0.0390939411589628+0.0126515887839189i	0.020315911995991+0.0412940167834173i	-0.0181982796763712+0.0470789089571621i	-0.0509424872621034+0.0189299923354659i	-0.0503829869660186-0.0280408512850286i	-0.0110134917564739-0.0595509185671119i	0.0414089870503327-0.0478851364735578i	0.0661662696546928+0.0034930421612781i	0.0391736119714358+0.0578238718241281i	-0.0244785348538022+0.0703549032805478i	-0.0768634792367665+0.0240920223387088i
22	0.0399420796552447-0.0752513920506367i	0.0786486643035491-0.0140965402936574i	0.052812088529625+0.0493643174950939i	-0.0094289432316512+0.0623511164881267i	-0.0496605860276074+0.0200097589406872i	-0.0334780295715408-0.0317216505097462i	0.0182053598840497-0.0402749414952812i	0.0496261156743798+0.003670463682448i	0.0231672366363647+0.0566116162130598i	-0.0436491191577273+0.0616509712206951i	-0.090770399611651+0.0016188719336728i	-0.0674550923504293-0.0812526513892894i	0.021034770350436-0.117265441783679i	0.112243083819948-0.067120810849137i	0.133629826119598+0.042110812732702i	0.060880975204163+0.133619120136949i	-0.059699962610793+0.138498999615351i	-0.143806938754745+0.049377953311443i	-0.132033100162147-0.072544403889797i	-0.034045335546415-0.142870450262462i	0.079959755535837-0.11620902045484i	0.132536267381197-0.017168645129958i	0.0945869825322747+0.0818477095710076i	0.001489928790457+0.115831699370513i	-0.0787036134555031+0.0715174702881255i	-0.0963825757543222-0.0104559558358626i	-0.051108233108125-0.0715473964122131i	0.0169682125940826-0.0776341355135296i	0.0617867871341799-0.0363581054397068i	0.0622625532919107+0.0175487229576148i	0.0286995432094687+0.0510505719402264i	-0.0129456912067259+0.0518832198305868i	-0.041003217544071+0.0279610833584582i	-0.0470020232686247-0.0049230026602562i	-0.0326247123368625-0.0331359359695322i	-0.0041389181409043-0.0471128291593817i	0.0285637287426305-0.0402419929756491i	0.0509008355978258-0.0116888467123714i	0.047918866666646+0.0279093718556851i	0.0153837139270914+0.0565648747079676i	-0.0313502443713379+0.0528072983425359i	-0.0622413885902816+0.0133291653751365i	-0.0525336040460496-0.0388092795722667i	-0.0041872200675066-0.0664149420837671i	0.0501430266407943-0.0454851827331562i	0.0681343950844993+0.0127633003865183i	0.0309128457974329+0.0651300991152039i	-0.0375022624379542+0.0669135788389959i	-0.0831681298437342+0.008882902250888i
23	0.0290509346021746-0.0754766731397812i	0.0679684273550444-0.027586217650304i	0.0568995363012996+0.0265485266539084i	0.0146542317155917+0.047124871870175i	-0.0178163127780178+0.0282452447379262i	-0.0157270144679971-0.000174114398963i	0.00757281855553105-0.0034611976709035i	0.0153395450442413+0.0227477501330169i	-0.0145107214976716+0.046517329340794i	-0.0634597250209613+0.0295362445731739i	-0.0840905903153397-0.0333045482081541i	-0.041612375707947-0.101189957491511i	0.050174939282998-0.115920646431734i	0.131325649509345-0.050387533850255i	0.138337289692651+0.063160481074078i	0.054669888556573+0.15069485367605i	-0.071460661366857+0.148997895437699i	-0.158113753132969+0.053585232201732i	-0.1474463290826-0.075370309126931i	-0.047063273097842-0.154505670825296i	0.075870694547539-0.135338675164969i	0.142524062853249-0.036167315625623i	0.116121498758236+0.074103448224499i	0.023014219703163+0.125779304681244i	-0.0709687206087552+0.0941901992280642i	-0.107931095932654+0.010259154255927i	-0.0738114256626579-0.0669881348350154i	-0.0003534319341176-0.0919440744546745i	0.0624153083410526-0.0581872133925955i	0.0796874389578963+0.0051187199676095i	0.0489279468589155+0.0574538491482736i	-0.0057920924818373+0.0718771251293536i	-0.0524210545178372+0.045986064345591i	-0.0682327371483799-0.002502513134667i	-0.047925069363957-0.04777518958686i	-0.0029968021113981-0.0677132281688713i	0.0440422443566277-0.0523428466216182i	0.0687738154009353-0.0084111192540646i	0.0563236581559292+0.0417491452162358i	0.0112415177069386+0.0696631273447511i	-0.041442033557476+0.0568840696766615i	-0.0687804198995906+0.0090607945073718i	-0.0514255863430472-0.043759950603512i	0.0002036480405787-0.065036280477147i	0.0494312543815367-0.0381812218238487i	0.0580784515990857+0.0179044563482009i	0.0165775726495775+0.0590557800462736i	-0.0442385548429392+0.0482449419388569i	-0.0726602272562935-0.0126073405017118i
24	0.0147914873622202-0.0830413236695471i	0.0601667861425688-0.0495951822774778i	0.0694225832532013-0.0011278676720849i	0.0490038815004218+0.0337114287517209i	0.0213048565773243+0.0449421960299096i	0.0022898156783549+0.0433372584373674i	-0.0110843658236816+0.0433014654780954i	-0.0322232358412398+0.0441502940517715i	-0.0639518329530715+0.0289971812087173i	-0.0867982119935907-0.0160822389849692i	-0.0708018437631251-0.0800458796929012i	-0.003631901744962-0.124661306448804i	0.089187669530402-0.109083180249555i	0.152804870996417-0.024365251497154i	0.138760832261472+0.090557414693246i	0.042787628048255+0.16808105190254i	-0.085236129951275+0.156038807584253i	-0.16992098871281+0.055574947295851i	-0.159411133601626-0.075870660527442i	-0.060431893750493-0.160426133732255i	0.065753395600206-0.150131333125873i	0.143658014254715-0.056913530985702i	0.13187004169778+0.057698496574206i	0.04663199378751+0.124378960525297i	-0.05320655133367+0.10963682320986i	-0.106740443863328+0.032723291302422i	-0.0883807409937494-0.0522409739211706i	-0.0188164089686728-0.093393109935898i	0.0536055142506759-0.0717950320056209i	0.085230815224462-0.0079592128033743i	0.0616838742066106+0.0556300686357718i	0.0019012874940636+0.0816615125504634i	-0.0568015946179607+0.0579371825981976i	-0.0811144133581419+0.0008836737948474i	-0.0589056809792299-0.0561220998399107i	-0.0038202350009979-0.081522294475875i	0.0532044025416206-0.0619047868649834i	0.0806890686057822-0.0086353116300621i	0.063691625339352+0.0482636116198443i	0.0125909837008075+0.0766138782508185i	-0.0421391453182658+0.0609296795262642i	-0.0678704229703464+0.0126076829335449i	-0.0507351388180967-0.0363286699290347i	-0.0057036751563157-0.0540217819076008i	0.0328685611897266-0.0313235441770754i	0.035891405694801+0.0103561952009209i	0.0026042379542595+0.0338913022113989i	-0.0362938082649839+0.0154552830411357i	-0.0408644819087519-0.0335567183500256i
25	0.002852644387291-0.100693527041084i	0.0616734995825702-0.0778130607120175i	0.0933645590506833-0.0270189281402255i	0.0906614967657734+0.0291648407258019i	0.060249004151903+0.072698533749336i	0.0136538251781574+0.094808105952742i	-0.039055442074508+0.0921721682657805i	-0.0878000571018576+0.0621579061230955i	-0.117677362184938+0.004815890450912i	-0.110057258306745-0.068930108423928i	-0.053846632738384-0.132278741418421i	0.039842575256205-0.1504591323938i	0.133342235618296-0.101270074687192i	0.177375026071075+0.004693989144622i	0.139904074744985+0.121097323725598i	0.030453224776812+0.187334448382743i	-0.098926497322722+0.163913963256467i	-0.180508358407318+0.059071577919091i	-0.170498760724483-0.072590393552162i	-0.076052005920737-0.160764370511345i	0.048521873376883-0.16077630924219i	0.134481668102002-0.079279182051888i	0.139396245358399+0.031835731613158i	0.070189110259753+0.108547710045441i	-0.024892766511603+0.112989803701211i	-0.0883615198889316+0.0530694720563908i	-0.0881165708544302-0.0269736539730663i	-0.0334748305780159-0.0766136486760342i	0.0350404242143859-0.0695431644463454i	0.0731526401097088-0.016497280730506i	0.0594064435812148+0.0450643570906241i	0.0055596197052756+0.075697771849418i	-0.0532662432269906+0.0572968547489804i	-0.080854919167473+0.0019890310173511i	-0.060887912796353-0.0568656323484543i	-0.0051878763965528-0.0849688212959194i	0.054341910675427-0.0666579659376094i	0.0846712330895669-0.0130215795694255i	0.070476713499253+0.0454788156022499i	0.0221680716396846+0.077287458366497i	-0.0314351351800952+0.068137985923575i	-0.0613221047108378+0.0284668403901664i	-0.0560562913068463-0.0148243442361228i	-0.0275080781371052-0.0370341769336169i	-0.0004707139252691-0.0321966936703806i	0.006813660168338-0.0156304735452334i	-0.0030155840311245-0.0100414231882962i	-0.0088269701862101-0.0250554703872831i	0.0102640700564334-0.0463043376476111i
26	0.000600846218415-0.126546740903685i	0.076717804431778-0.105463819231552i	0.12704178190807-0.043020629188902i	0.132615478440292+0.038265492398782i	0.09053250868095+0.109988105708561i	0.013437092035629+0.147096150832958i	-0.074619530876378+0.134665515835837i	-0.1440863685109+0.072293129205034i	-0.167612647644443-0.023636934221372i	-0.129798466338628-0.121518084530684i	-0.036606072637945-0.182695306046196i	0.081223149253502-0.176494163875409i	0.176278848882159-0.096811713036013i	0.204167543766027+0.029337830865664i	0.146585900111293+0.149347932538951i	0.024596861001541+0.208297186454568i	-0.107913936655063+0.17717191236765i	-0.189780091089493+0.069967176520391i	-0.184165045497551-0.061691797863156i	-0.098205686063707-0.154989005922862i	0.02126666560547-0.169004866840027i	0.113866690349245-0.105445914624462i	0.138447806872952-0.005177674304877i	0.0935214839025917+0.0767434367491825i	0.014176848214067+0.102179472937353i	-0.0512301582681778+0.0688981030016696i	-0.0696411353637071+0.0074344309354714i	-0.0401500826470362-0.0404411097393282i	0.0095404987568074-0.0474329505864575i	0.0430189168453775-0.0152121167831987i	0.038174929771262+0.0297050497680811i	-0.0004920281570972+0.0545041737768105i	-0.0465456864867829+0.040830410007812i	-0.0690922545766999-0.0046437603800304i	-0.0518133187621151-0.0552616836661017i	-0.0023010847773061-0.0809816329646178i	0.0531116546201022-0.0660947864563821i	0.0851124090134302-0.0176950174227851i	0.0779514403819263+0.0394330551532436i	0.0371026251368384+0.0776379150114466i	-0.0157828590098414+0.0815600375914982i	-0.0565744815090523+0.0546292041405071i	-0.071889192012576+0.0138256595108949i	-0.0636480218389771-0.0226913866826454i	-0.0430873965795093-0.0460735668110412i	-0.0198452738057883-0.058281325750282i	0.0048694722836158-0.0645258026516375i	0.0354196545569443-0.0638169025834792i	0.0716396576813813-0.0466691318257443i
27	0.01323224037153-0.153580692921093i	0.104451523327786-0.123680275144978i	0.163907055176987-0.043078115301481i	0.166074358359337+0.061195949316156i	0.105616141961593+0.151276422552424i	0.000439594501757+0.192018493830179i	-0.113430108704803+0.164146475627138i	-0.193760354886877+0.07261689748055i	-0.207368568387066-0.053009062170146i	-0.143780683274142-0.167352449739956i	-0.021857402496019-0.225362615951105i	0.114616628912077-0.200625941153686i	0.21256017685075-0.098320600599981i	0.231349256836322+0.044027788361811i	0.161443541509958+0.170304536161553i	0.030469596921995+0.22943213730231i	-0.107625112138027+0.198368659218025i	-0.196404069976659+0.09299926908738i	-0.202588157830909-0.039254952188361i	-0.130642700434197-0.142006140473281i	-0.018796053292955-0.176349126453952i	0.081238308113041-0.137649142035393i	0.129865950622042-0.054383777003068i	0.117010485177292+0.029386418967774i	0.0628183532735393+0.0775821137592607i	0.0027708540984984+0.0787252214159525i	-0.033236590220532+0.0474147783770414i	-0.0357725387859365+0.0115439209938641i	-0.0171471276370544-0.0059580903697276i	1.2311129540754e-05+1.6229736542786e-04i	-0.0012168708643866+0.0170506850647854i	-0.0214167562496071+0.0245241800130954i	-0.0454655127575387+0.0095052329148155i	-0.053148338941732-0.0249559557132773i	-0.0326217738334708-0.0612004206797157i	0.0115612238898939-0.0775189342236558i	0.0603712066256015-0.0610170657272854i	0.0905426823972298-0.0151729554861444i	0.0868201922797157+0.041890769088938i	0.0492849664744313+0.0867587843664202i	-0.007684170058959+0.101900538274801i	-0.0631504796961836+0.0825756352996597i	-0.0989147324850919+0.0367010735984176i	-0.105352963185615-0.020591496891705i	-0.0820080224277215-0.0733479872185376i	-0.034903166764103-0.10854029303803i	0.025929918537194-0.116776046140899i	0.0868903908395742-0.0924654095281601i	0.130687402468342-0.036062763057479i
28	0.040556524446372-0.172215364888042i	0.138586295114437-0.125349471334194i	0.194884933891398-0.025857531780151i	0.183666108268705+0.093446949425707i	0.102882093538288+0.189068110294871i	-0.022982836039894+0.222858699795404i	-0.150257457740962+0.177215223367858i	-0.231466955577958+0.063451333755812i	-0.233378422384467-0.080458005545132i	-0.150826641571179-0.202740818666043i	-0.010471776830407-0.257061685083423i	0.13784638804582-0.220889396751624i	0.239580526789063-0.105418309174399i	0.256798819814123+0.047666986592582i	0.183562778927774+0.182016236778904i	0.048529343826632+0.248893915465615i	-0.096768369961655+0.226546331165232i	-0.199120122817368+0.128197585096841i	-0.225037077189498-0.004821398739579i	-0.172912469122027-0.121501997011328i	-0.070897063151125-0.182522617901772i	0.037732660165793-0.17482272513042i	0.11413580118929-0.1133436392162i	0.13899859307465-0.030409963128391i	0.116725298000004+0.040873767161519i	0.0682843501833653+0.0805861476932297i	0.0179453484263038+0.0870376391170296i	-0.018469174388282+0.0719926826714866i	-0.0380938193688664+0.0503939841765327i	-0.047322946551571+0.0312030724586192i	-0.0536406610472567+0.0143357106537603i	-0.0587411341229284-0.0055703652006055i	-0.0571763484720967-0.0319926654199544i	-0.0409173088059142-0.0611195757621907i	-0.0064919432187269-0.0818521794208082i	0.0400729228059488-0.0812977116960111i	0.0837845342873152-0.0524715044774932i	0.106656776608875+0.000315845576371i	0.096004829732394+0.0614934148402546i	0.050807844103817+0.109767667056482i	-0.016888232907402+0.126449197847653i	-0.08593372170845+0.102767980148617i	-0.133393766838464+0.04329400666583i	-0.142194819382576-0.03537332279279i	-0.10659593503767-0.109620324866951i	-0.034267517644857-0.155674331677017i	0.055163036834665-0.156550607382933i	0.134774893012939-0.107710955469419i	0.177679837136947-0.020094873814141i
29	0.07654789426769-0.174372895092665i	0.169728749282204-0.108009360024684i	0.211680302355774+0.004970451797564i	0.181581604746042+0.127788989305865i	0.083565261843206+0.21642768043637i	-0.05262784652083+0.235705512170969i	-0.180811347098648+0.173275616312948i	-0.25450814797132+0.045909242314843i	-0.24429580014644-0.104923188071895i	-0.149674859232329-0.227134309731566i	-0.000544975287801-0.276836411601618i	0.152779978455945-0.234812005019782i	0.257581898591239-0.114150169505319i	0.27800232791654+0.044171911207412i	0.208088097685772+0.186253910484571i	0.073506976863642+0.265013350248495i	-0.078644214432327+0.256974207755973i	-0.197700364136195+0.169627052830847i	-0.247705960701784+0.036850370048229i	-0.218965534905624-0.095170094259282i	-0.12885636907068-0.185349580325227i	-0.012573907458639-0.211356740789022i	0.091453245731792-0.174619551743541i	0.155079135136813-0.095905639433785i	0.167789509342415-0.004708714357296i	0.136167430104077+0.072246738863812i	0.077410049884641+0.118666470163544i	0.010992925006853+0.130439199135957i	-0.047575333989768+0.112523700057993i	-0.0889915881391741+0.0739870646472649i	-0.109023709952892+0.024226745372435i	-0.106269801443112-0.028205055798934i	-0.0810454368574949-0.0748332182089524i	-0.036212692656365-0.106475749812882i	0.021010224147594-0.114176982258578i	0.0782199531996629-0.0921929381018945i	0.119589743416424-0.041703822778371i	0.130381242019183+0.026969273294529i	0.102678177021362+0.095475355451791i	0.0398356587096+0.142240201730082i	-0.042616583336828+0.149571992851893i	-0.120548747060465+0.110472570041194i	-0.168437258339241+0.032457307263274i	-0.167894773412147-0.063335397955991i	-0.114604726207428-0.147845479752891i	-0.021131324799937-0.193044416506979i	0.085711300454437-0.181393954389927i	0.172568785314809-0.112670160605429i	0.21025690934926-0.005550991247429i
30	0.111583422158623-0.15647759907264i	0.188614234897485-0.074340688234507i	0.208988426466251+0.04244167392578i	0.159712348768289+0.156618704929274i	0.051265439508472+0.228281019379538i	-0.084105160669078+0.229021674399492i	-0.202213189085194+0.153021114713768i	-0.26181492152383+0.020691880084863i	-0.239347303642981-0.12694900295672i	-0.138076305180425-0.241613963783929i	0.011955624431153-0.284241910541755i	0.163489923677885-0.238749119152597i	0.267887934054128-0.117973302545518i	0.291614964156152+0.040446379148732i	0.227457193900266+0.186804083408725i	0.096516120493221+0.276056128619061i	-0.059529410647107+0.282527802052128i	-0.192833925611162+0.207490149380621i	-0.26511218490618+0.077303641784674i	-0.259151903215573-0.066636093629053i	-0.182492095063614-0.1820608515077i	-0.062758703829692-0.238908170120675i	0.062848477082764-0.227056884716318i	0.159689174954415-0.156864951006669i	0.205266128608306-0.053416394532461i	0.193666222558947+0.052622746522481i	0.134500326848101+0.134069716554792i	0.04787167757006+0.173551945817182i	-0.042227708232064+0.166006924187619i	-0.113939676789572+0.11777670490356i	-0.151770430816409+0.043560917207955i	-0.148817024085407-0.037478183969961i	-0.107343236745271-0.105652191923108i	-0.038071303970565-0.144432281141481i	0.041735098930708-0.143761374424687i	0.111512318938276-0.102642107249302i	0.151882857239866-0.030285906424414i	0.149734941815801+0.055005498465358i	0.102599474942249+0.129657494161667i	0.020731019414948+0.170895713352664i	-0.074348896257261+0.163613044849768i	-0.155080769097707+0.10588319321234i	-0.195757010198379+0.011013385911712i	-0.180792656936671-0.095088674489959i	-0.110609439879595-0.180961617895779i	-0.002843371887565-0.219169551714756i	0.112032720219882-0.195407865539556i	0.199704051666882-0.113967544714139i	0.232923599586328+0.002639840423856i
31	0.135472897935789-0.120240094260726i	0.188337315088882-0.030920730831296i	0.184983072953854+0.078239530354937i	0.120716750039025+0.17315784397774i	0.010769065262045+0.221240274157396i	-0.113111781655584+0.202562831440376i	-0.212025478625962+0.117586680841894i	-0.252396251145403-0.011542691149376i	-0.21742150186346-0.146968504291652i	-0.113487622998562-0.246699159362644i	0.030867874075986-0.278074078877355i	0.1733565865449-0.228610261817522i	0.271057814768772-0.110507581248196i	0.293944742905736+0.042791553233733i	0.234339488211289+0.18689253091854i	0.109212397714175+0.280179279493488i	-0.04531433464122+0.296470393133259i	-0.185291376152756+0.23255649736046i	-0.272281405012384+0.108406022835558i	-0.284425026827-0.039681430741795i	-0.221931218754332-0.170443437196089i	-0.105694168633304-0.249759412660067i	0.030005560085112-0.259790934140896i	0.14803203497903-0.20272003754694i	0.218788905549204-0.098535550869674i	0.227551839799402+0.021867189932248i	0.177069946214234+0.125833574107884i	0.085311194267953+0.187627478734856i	-0.020464725363103+0.194455243252914i	-0.11137770560308+0.148663929055609i	-0.164301019551115+0.066041203954239i	-0.167273501682386-0.028971515809638i	-0.121924975388198-0.109807642386311i	-0.042589555100666-0.154508535704709i	0.047571135987341-0.151196731133885i	0.122557584411605-0.101098194657915i	0.160319282771946-0.018375689615562i	0.148763608196315+0.073336410151536i	0.08943429784749+0.147050447131413i	-0.002290941150801+0.179806659302364i	-0.100843177991014+0.159410091914468i	-0.177260857601538+0.08855580689684i	-0.207443608338811-0.015095417550174i	-0.179521647432682-0.123262059666922i	-0.09802809764611-0.204841858114357i	0.016648371602943-0.235013825698788i	0.133668492772647-0.202885986435106i	0.220575746005519-0.115196492696239i	0.252911564441265+0.005292238293859i
32	0.139834573311385-0.072018347167123i	0.165405427301544+0.013244751594144i	0.141199447746076+0.103858816761679i	0.069545295181808+0.171783452382093i	-0.031991974151912+0.193375583269537i	-0.13482543948511+0.157322385143405i	-0.207459839807747+0.069253914616712i	-0.225142654960109-0.048717451013983i	-0.178025302238865-0.163717218955933i	-0.075122221302009-0.24155440351165i	0.057406029071895-0.257065060237907i	0.183340403810469-0.202118428979027i	0.26681946526026-0.088695531363361i	0.282930335859414+0.054042103043442i	0.225215065992232+0.187893442724524i	0.107774631031106+0.276530292930765i	-0.03866839015929+0.295884359356984i	-0.175524234044242+0.240904169516297i	-0.267238325348772+0.126735967148959i	-0.291093354644409-0.015888086332316i	-0.243098664591845-0.149537710388144i	-0.138421782493615-0.240533475458686i	-0.00647970102119-0.267917018268528i	0.117663230588881-0.228492251032378i	0.202994099476247-0.136748977455045i	0.230610819141232-0.019989968442561i	0.198045407283616+0.089715220511448i	0.118919163776744+0.164377709420237i	0.018316150759144+0.187320870110754i	-0.074634134188548+0.156976792262853i	-0.13484734722871+0.086447765919419i	-0.147890597537403-0.000825202782982i	-0.113447080596486-0.077970143219096i	-0.044857474770188-0.122260164495659i	0.035021016018643-0.121351353746817i	0.100468527839605-0.076567226720145i	0.130273571454451-0.002391516577264i	0.113843680763836+0.077687368054044i	0.054390785903133+0.137879314600122i	-0.031725074854832+0.15754305283089i	-0.119393139487146+0.127334677466672i	-0.181755674571516+0.052297961948973i	-0.197913381403118-0.049065752169724i	-0.159158161125517-0.149603884322682i	-0.071903565819729-0.220930843248852i	0.043618560265917-0.241391793690391i	0.158612391700591-0.202284586495986i	0.243466389049229-0.110513204624854i	0.275773560049418+0.013122455462144i
33	0.119943081227014-0.021632127422297i	0.120529923798876+0.048141831920884i	0.082685253781567+0.111738574251056i	0.013418232199465+0.148871320529942i	-0.069995839626951+0.145054973700255i	-0.144220832176909+0.096542764207434i	-0.18627211531828+0.012444371405681i	-0.180350115600453-0.086845374024178i	-0.123052311477003-0.174698482641151i	-0.025288093202766-0.225495413411641i	0.089869666410811-0.222024164107482i	0.192971837977308-0.160855515160861i	0.25608449519436-0.05402686330329i	0.260568847662895+0.073593686529603i	0.202503471725054+0.190633727489843i	0.094145039152776+0.26750968136082i	-0.039048198055456+0.284366470033906i	-0.165030051953858+0.236428042369936i	-0.253575679725746+0.135262297759137i	-0.2841456007203+0.005633186828175i	-0.251045557726486-0.121138505305325i	-0.164519867194625-0.21542235359828i	-0.047580439208276-0.256846386787006i	0.070439593185543-0.239152064009634i	0.161748365116516-0.171116633755323i	0.207193879018075-0.073447300427945i	0.200713824396468+0.02734276519785i	0.150053015938873+0.106285200851199i	0.073728103872052+0.146485482155641i	-0.004758352335488+0.143094127040306i	-0.063746103300295+0.103754626136671i	-0.089365308148801+0.0455629788771581i	-0.0789965347390759-0.0104743120570742i	-0.0413728853843681-0.0458457032554817i	0.0065950558487389-0.0499780401859574i	0.0452874710245256-0.023205050159852i	0.0585364150730522+0.0235347644643415i	0.0387096962236007+0.0721437106967044i	-0.010735501493328+0.102948892267483i	-0.075967254517193+0.100823316929561i	-0.13658186668175+0.060090112336423i	-0.171445355440503-0.013210402998983i	-0.164942168210872-0.10238015087969i	-0.111870588386433-0.184210753820386i	-0.019587056949294-0.235113907334678i	0.093242280311793-0.237568574332344i	0.200987344293595-0.185123832945745i	0.277349954979303-0.084594358109234i	0.301938746932337+0.045139148811757i
34	0.0762222013228303+0.0197064422016013i	0.0590013936846217+0.0648901497957319i	0.0175456178751017+0.097110565138377i	-0.03921785392179+0.104212898247284i	-0.0966304671011932+0.0798257569967005i	-0.137879391733751+0.025868972416119i	-0.148551352054125-0.04706756125818i	-0.120939421622753-0.121770886238906i	-0.056854651360233-0.178494890269446i	0.031966043847079-0.200095086866991i	0.126138921512952-0.176846175587912i	0.203139494056964-0.109588589976339i	0.24292660852923-0.01024700575659i	0.233212967650908+0.100549409310509i	0.172950050235512+0.198225901415965i	0.073038040584327+0.260212553769186i	-0.045999059235503+0.27154444842033i	-0.158817898445253+0.228636280324749i	-0.241312627311835+0.140229850304796i	-0.276357372234655+0.025263807862113i	-0.257755529954535-0.091765906560309i	-0.191406317241737-0.186726947397635i	-0.09345052818727-0.241505739297709i	0.014039564377244-0.247954454020378i	0.108628429478757-0.209178945411637i	0.172853067548102-0.137952053601272i	0.197954472386152-0.052807876248324i	0.185118795529182+0.027032461612312i	0.14405108816563+0.08649186151204i	0.089434748153669+0.117946936295625i	0.036380212413063+0.122216552053906i	-0.003808534520643+0.107109688679374i	-0.0263729543044394+0.0841008035328668i	-0.0336427765729956+0.0642054220834178i	-0.0333377152772889+0.0543151874268458i	-0.0352337386526807+0.0550765062227637i	-0.0472622369630295+0.0609176249838991i	-0.0722592556929589+0.0621858343920621i	-0.106380217723244+0.048732740265059i	-0.139704314067674+0.01385614865942i	-0.158912567610269-0.042609121923747i	-0.151314786288225-0.11303162666251i	-0.109093125948972-0.183028541461813i	-0.032536531488539-0.234645519105061i	0.068713933687927-0.25089763507863i	0.176872217537692-0.220500432206068i	0.269484199364403-0.141535252725637i	0.32439080434931-0.023041062896673i	0.32499658889646+0.115964241734617i
35	0.0142630016422628+0.0423988120308323i	-0.0106063726144121+0.0581244806551425i	-0.0451572280199297+0.0593412894206582i	-0.0810415812943849+0.0411567536769154i	-0.107758777164707+0.003393580907487i	-0.115263574167233-0.048608569058488i	-0.096783679765184-0.104601428649089i	-0.051103212164139-0.151431866557407i	0.01635396488798-0.17604535923132i	0.094041064454369-0.168790723288629i	0.166411258246651-0.126192248450934i	0.217230362028644-0.052435254270589i	0.233326376017848+0.040903096139014i	0.207867262142425+0.136920941847652i	0.142333701447421+0.216843958408431i	0.046648716968409+0.26408322820984i	-0.062630411743491+0.267942394265666i	-0.165673972031757+0.226081979923771i	-0.243522946993198+0.14514164928053i	-0.282045292705864+0.039368728234897i	-0.274786151289089-0.072412449008825i	-0.224073186158928-0.170757386305294i	-0.14017528845438-0.239543601941336i	-0.038790833293947-0.268991046058998i	0.062464583987234-0.257115231392474i	0.147691714458575-0.209382650029383i	0.205607242380454-0.136793204560958i	0.231096300149227-0.052988462944719i	0.225192114601201+0.028818113225035i	0.193679462787623+0.098316988268766i	0.144860624140103+0.149441133493051i	0.087194591208594+0.180384947238141i	0.027483061004291+0.19250793254093i	-0.029949638623939+0.188630677276453i	-0.082978505667225+0.17136748515863i	-0.130553821379829+0.142077322239245i	-0.171248460730297+0.100776982251956i	-0.202091906389065+0.047021476537993i	-0.218210054213884-0.018581570193579i	-0.213528398444778-0.092793644562447i	-0.1824457535823-0.168737684324465i	-0.122048159506269-0.23596526638155i	-0.034206921671328-0.281810925378938i	0.073140549643087-0.293870937192219i	0.186073781676952-0.263088747256548i	0.286362998561962-0.186692848535079i	0.35455503837827-0.070184001905069i	0.37390528512884+0.072272397986111i	0.334319806254475+0.219359240818059i
36	-0.0572712456705567+0.0406069751041112i	-0.0790935499985466+0.0266054570205256i	-0.0977734414092414+0.0010362645855335i	-0.107249360636935-0.035383165944605i	-0.101735883150018-0.07880153317112i	-0.077317810455557-0.122443395830263i	-0.033366010927484-0.157614080823833i	0.026612375400909-0.175361587628715i	0.094979307267556-0.168474082224808i	0.160935928898484-0.13337219883662i	0.212341880223526-0.071435726416152i	0.238053547492058+0.010603112978697i	0.230300616093298+0.10137822845547i	0.186575658194313+0.18665353311458i	0.110589202842143+0.251822285334336i	0.012029402103802+0.284649755430746i	-0.094880027054466+0.277692034336244i	-0.193766481786702+0.229877013418593i	-0.268972829195503+0.14690484978448i	-0.308326327812225+0.040375329826413i	-0.305261508329073-0.07418023010513i	-0.259891155913193-0.179957923350965i	-0.178850459890567-0.261694764760242i	-0.074000218108732-0.308092058841864i	0.039696224891879-0.313415730910558i	0.146662661047071-0.278040637674527i	0.233074393063383-0.207941535991836i	0.288685189613721-0.113346442225677i	0.307868067535981-0.006909451460246i	0.289820263326487+0.098197834861532i	0.238064231383363+0.189934161733815i	0.15949588630043+0.258563545215345i	0.063264645587112+0.297304073913183i	-0.040280839861484+0.302537344791702i	-0.140456010649378+0.273747414951512i	-0.226912710119989+0.21336378674297i	-0.290218168692787+0.126618199269061i	-0.322475309951698+0.021418186038657i	-0.318082383044952-0.091866962991717i	-0.27463127659096-0.200877951408546i	-0.193815982410655-0.292159546529297i	-0.082110060049869-0.352556906003237i	0.049082131943792-0.37104744304796i	0.184062156261934-0.340771338684081i	0.304397243495511-0.26087993771762i	0.391339533713951-0.137751455077876i	0.428814578516469+0.014840012243178i	0.406490443007477+0.176866154059046i	0.32232361523315+0.324519120976658i
37	-0.128867495653477+0.01205547031173i	-0.138048192449602-0.028208653829901i	-0.134161388478648-0.07390682847804i	-0.114284614353786-0.120540557368922i	-0.077181015710471-0.162121328459998i	-0.024030234746749-0.191870548847528i	0.041161635608221-0.203265889183184i	0.111631426986589-0.191275473995074i	0.178484172199294-0.153551952647552i	0.231840319953459-0.091332063274488i	0.26235425794066-0.009814716210596i	0.262856751496391+0.082128993493335i	0.229820563187371+0.172940330521723i	0.164353865954259+0.249941989036627i	0.072493063784465+0.301257219343784i	-0.035315346982362+0.317759523984617i	-0.145507562316768+0.294707694119051i	-0.243287619895036+0.232762121873991i	-0.314807311333459+0.138179793212307i	-0.349282395527998+0.022127588227911i	-0.340692639507405-0.100791717421856i	-0.288784354804243-0.214569637932172i	-0.199215230273732-0.304054797913561i	-0.082827447701006-0.357092942635128i	0.045822594240646-0.366220510198659i	0.170437503753112-0.32967373119526i	0.275151012742324-0.251594571683044i	0.346586689352712-0.141443006316725i	0.37553308972816-0.01273817750007i	0.358043310884699+0.118668762909874i	0.295861633452488+0.23654826625589i	0.196172145714383+0.32623114052257i	0.07073954080002+0.376321895136691i	-0.065436267264572+0.380023733955213i	-0.195801715915169+0.335963814607815i	-0.304105751989757+0.248454218111907i	-0.376265677107481+0.127163578709873i	-0.402076228968417-0.013790346347398i	-0.376593870551004-0.157279322390635i	-0.301030749662823-0.28504087624064i	-0.183008043350824-0.379842694303402i	-0.036056476801638-0.427724713701193i	0.121680158713124-0.420053957408234i	0.269484500897725-0.3550957879483i	0.386675124938457-0.238814082522479i	0.455491897713011-0.084674216838075i	0.463864916527135+0.087660615902949i	0.407626261439535+0.25468737019196i	0.291746125724958+0.392238919736613i
38	-0.19034549173058-0.042615028326573i	-0.179075225076545-0.102641351895671i	-0.148278655879262-0.159960978201493i	-0.098444568080311-0.207986679635861i	-0.032382361027136-0.240125663553373i	0.044708251444581-0.250638998906548i	0.125503342829987-0.235550211380921i	0.201181965812906-0.193464866801007i	0.26238029103384-0.126152164427868i	0.30037538591577-0.038755176028393i	0.308346404571561+0.060460818812846i	0.28252603398394+0.160847115983938i	0.223049160551285+0.250544564523464i	0.134333117645533+0.317960073882159i	0.024882723212845+0.353352936869433i	-0.09350432663801+0.350301505919638i	-0.207063142681092+0.306820662569298i	-0.30176174388697+0.225938340517945i	-0.365151088233018+0.11561061784527i	-0.38810530469835-0.012051003129705i	-0.366196664065894-0.14216440655489i	-0.300493842469002-0.258904382370626i	-0.197649340712737-0.347533354201228i	-0.069240598131722-0.396360366473137i	0.069565816706826-0.398357946501983i	0.201862330795051-0.352209922067582i	0.311124338080214-0.262638575086362i	0.383334684293174-0.139955142600634i	0.408831803608418+0.00112017988526i	0.383639327072975+0.143227772235423i	0.310100015907011+0.268511131486585i	0.196723021375343+0.360868124940907i	0.057249734130856+0.408031279996707i	-0.09096139028858+0.40321510000921i	-0.229046970992193+0.346116338310748i	-0.339000151396964+0.243125947315142i	-0.405996735451579+0.106701658799495i	-0.420395350212455-0.046050921591089i	-0.379147776908645-0.19544293519708i	-0.286414486050491-0.32168029205517i	-0.153267619637617-0.407457924949355i	0.003527983865765-0.440339488513716i	0.163546304350519-0.414596860963513i	0.305319264738138-0.332231740997661i	0.409222080316525-0.202991396175906i	0.460241853199748-0.043315168108409i	0.450233028404864+0.125705733053066i	0.379306212527506+0.28112421420422i	0.256096467569926+0.401329535463195i
39	-0.2309464897606-0.118158566716583i	-0.194270149553342-0.18864691341968i	-0.135512809301974-0.247498466344127i	-0.058427669556691-0.28760656692964i	0.030877644779328-0.303091985548715i	0.124348517454397-0.290107750559902i	0.212675237547222-0.247505957144056i	0.286221132251116-0.17726251206713i	0.336099380359475-0.084573422556641i	0.355278502001768+0.022430808095269i	0.339577039253241+0.133360741251472i	0.28840622334865+0.236589128313897i	0.205137970689177+0.320520855357128i	0.097013881949856+0.374970716759332i	-0.025434658955109+0.392479462780907i	-0.14942127922417+0.369391514210288i	-0.261295576657303+0.306535185623286i	-0.348135487841675+0.209387644837134i	-0.399347843053501+0.087667891829264i	-0.408069779308888-0.045625761081819i	-0.372177488380671-0.175641674175708i	-0.294750105927498-0.287405047188108i	-0.183900971235259-0.367643981401416i	-0.051968053794088-0.406480117605666i	0.085860352970649-0.39875977529772i	0.213330945451018-0.344839223901986i	0.315107883155351-0.25070183453627i	0.37870466057105-0.127367607492377i	0.396115277804492+0.010353553637142i	0.364925103365357+0.145626275255037i	0.288742085802016+0.261661437845096i	0.176871974330961+0.343838066781631i	0.043256807683047+0.38160354618995i	-0.095207894385274+0.369900459303043i	-0.220777474426994+0.30992187115292i	-0.317123065503411+0.209077949290433i	-0.371466842444156+0.080155963162733i	-0.376304906743278-0.060239252350777i	-0.330480077310441-0.193779773235884i	-0.239444927902946-0.302782521290717i	-0.114657790163867-0.37254399509516i	0.027831340286966-0.393329180592659i	0.169436767439522-0.361738047825714i	0.291473620124917-0.281248301329778i	0.377652525422045-0.161839271275291i	0.416291119752992-0.01872588780977i	0.401929368858638+0.129642947653081i	0.336109683348703+0.264058426448379i	0.227194377065582+0.367159481809142i
40	-0.243183060276143-0.20284013228323i	-0.180811180406273-0.273048062813963i	-0.097726239886836-0.3235513743593i	-0.000292977915586-0.348108648170525i	0.10320287636586-0.342573635232792i	0.203256218540812-0.305499497594898i	0.290038591889535-0.238504160484409i	0.35440586287784-0.146332744497983i	0.388913200187782-0.036582263234676i	0.388721951428849+0.080909564330581i	0.352285110573057+0.194969317099004i	0.281714468308608+0.294205670051477i	0.182762571314193+0.368226470636663i	0.064393703764948+0.408820387441202i	-0.062034086198771+0.410962342407534i	-0.183905003911353+0.37351307090945i	-0.288684974899491+0.299511471968725i	-0.365317589266564+0.196001562247172i	-0.405513536617946+0.073389299689821i	-0.404774117685463-0.055617954546025i	-0.363013403980006-0.177382241019205i	-0.284686157888764-0.278865103500342i	-0.178385272837968-0.349138918803994i	-0.055936656339964-0.380695524549058i	0.068916795781575-0.370385465910054i	0.182095508991598-0.319860453021092i	0.27084253350636-0.23544884133275i	0.325259958187009-0.127462479483768i	0.339529129101961-0.009004679240465i	0.312655022282547+0.105585828387343i	0.248630442708024+0.202470003926169i	0.155986302310621+0.270009764123116i	0.046771395519134+0.300221079610727i	-0.064921028363769+0.289790830071579i	-0.164701796601963+0.240520712616449i	-0.239692039306716+0.159132043457667i	-0.280157726939083+0.056446298572922i	-0.280760892640668-0.053962701370937i	-0.241261896915337-0.157478708658749i	-0.166575950210235-0.240298861033763i	-0.066170221544105-0.291196860948585i	0.047125605033544-0.302964024125075i	0.158744152361032-0.273338629319358i	0.254230157349752-0.205300110610868i	0.321073297876615-0.10668843382665i	0.350283095488988+0.01080072004301i	0.337499069073266+0.133110024142072i	0.283492352204122+0.245602480883467i	0.193998511260257+0.334891168226706i
41	-0.228582924001787-0.282026486887302i	-0.14538197857266-0.343045799269323i	-0.045683973495876-0.378814114738006i	0.062663855543249-0.384826215607986i	0.170574922014685-0.359065029762099i	0.268526044573261-0.302344003491793i	0.347454826819924-0.21838643982433i	0.399664236060024-0.113615770429275i	0.419639881639131+0.003339814990273i	0.404688477567918+0.122393627528037i	0.355319488819511+0.232933148872751i	0.275315255375753+0.32485010696493i	0.171465973520942+0.389562877829079i	0.052981702605105+0.420921007933985i	-0.069369833935416+0.415888832578499i	-0.184317745055413+0.374924616056646i	-0.281227327824651+0.302001823211959i	-0.351202417835824+0.204257100592118i	-0.388027902772193+0.091291209414346i	-0.388842905181371-0.025810278295461i	-0.354461915500148-0.135635165795435i	-0.289298796083154-0.227656285370181i	-0.20089303105092-0.293361020755964i	-0.099083770125609-0.327168629865354i	0.005080439743297-0.327026517344254i	0.100575139003868-0.294611528666091i	0.177635898224311-0.235107186538755i	0.228852713841539-0.156577397158235i	0.249992942679661-0.069005559590351i	0.240453063105662+0.016890799945086i	0.203282565231472+0.090931079418434i	0.144774078856013+0.144677284605432i	0.073666293194425+0.172429345446587i	0.000053782106131+0.171889072277096i	-0.065865539234482+0.144411054622212i	-0.11505373296558+0.094808709610352i	-0.140753091454875+0.03073806252534i	-0.139326384844461-0.038266137847015i	-0.11071427731878-0.101984334915578i	-0.05845421553774-0.150789995122948i	0.010740704185174-0.176855038858391i	0.087790030496129-0.175136017966447i	0.162341045318382-0.144022114791373i	0.224015737773306-0.085568796526742i	0.263657602023638-0.005292936574998i	0.274428527113089+0.088440426212164i	0.252627335852509+0.18535991357158i	0.198138696631959+0.274440036881054i	0.114468964248792+0.345123304812108i
42	-0.197591044706425-0.346911199974213i	-0.100969670340105-0.394608503154882i	0.00705282796525-0.4146152415079i	0.118344126185867-0.404272000786897i	0.224182145048117-0.363358356936751i	0.315999840756891-0.294210210176643i	0.386147307528531-0.201606117318877i	0.428598567986799-0.092423047629335i	0.43953239492034+0.02491490586705i	0.417725906407813+0.141149436171853i	0.364715922530601+0.246998866579863i	0.284704791481841+0.333990767784473i	0.184212525551126+0.395235143811683i	0.071503079102178+0.426060283324326i	-0.044163334202825+0.424445044695992i	-0.153380559777946+0.391200479570963i	-0.247465660541485+0.329878511792873i	-0.319259248921537+0.246413366841203i	-0.363774794665326+0.148529615166676i	-0.378629229190638+0.044975932209017i	-0.364209403652262-0.0553369164021i	-0.323556649993253-0.144204126404788i	-0.261981877446774-0.214909635130857i	-0.186452966488507-0.26284082958565i	-0.104821354045991-0.285870231694348i	-0.024972689827946-0.284464565289634i	0.046004906397582-0.261511712972925i	0.102543293615833-0.221887548584287i	0.14112804197542-0.171813877171997i	0.160585450700022-0.118082317826851i	0.16209305236898-0.067234121660136i	0.148915563358226-0.024790779804689i	0.125899882048893+0.005375807942522i	0.0987905585640608+0.0214612249696508i	0.073447881883151+0.0238869402329702i	0.0550618960112862+0.0151820500206587i	0.047455939287087-0.0003964448587129i	0.052562669289608-0.0174590808289019i	0.0701352633219672-0.0302242019167017i	0.0977289925307821-0.0333153593829774i	0.130956926604684-0.022521585867173i	0.163991849286922+0.004569335705687i	0.190258250379453+0.048139818463187i	0.203236736009963+0.105965731557107i	0.197290736422494+0.173517340594385i	0.168423229083478+0.244330367421569i	0.114879319475446+0.310610072182183i	0.037527703254216+0.364006422239476i	-0.060021976560044+0.396480896941479i
43	-0.160945755644265-0.399527823706074i	-0.056777560229534-0.434221194565278i	0.054467062547322-0.441021361166133i	0.165142166550985-0.418654857650397i	0.267445134833833-0.367987615662797i	0.35402610277401-0.292009733907797i	0.418574932280454-0.195643965917796i	0.456334083429546-0.085389998410667i	0.464491002963449+0.031168110833932i	0.442413490125635+0.145950779493079i	0.391705103312714+0.251017770413364i	0.316073815807848+0.339193672878297i	0.221024291046739+0.404628635462001i	0.113400646614994+0.44324438126203i	0.000820745330857+0.45302585871876i	-0.108946583438329+0.434133206954818i	-0.208604549094233+0.388825675319356i	-0.291894909128026+0.321207056235379i	-0.354057009554725+0.236819254225948i	-0.39213924164093+0.142125060777115i	-0.40513769719+0.043931517029382i	-0.393954225954905-0.051189679752241i	-0.361184238887206-0.137428996319233i	-0.310761554864636-0.210163855523248i	-0.247501557985032-0.266243698845539i	-0.176593424774227-0.304113024001508i	-0.103096177115183-0.323767708144045i	-0.031491391140578-0.326557828852961i	0.034662235449314-0.31486644570111i	0.092939737610667-0.291706630696293i	0.142109389651866-0.260287033777844i	0.182041741013643-0.223598567551323i	0.213486432506481-0.184071151823251i	0.237750209536976-0.143340291600538i	0.256320809437801-0.102149605632224i	0.27048749452838-0.06039881061419i	0.28100924392569-0.017328962788699i	0.287875968795264+0.028180050647859i	0.290197194068812+0.077238807107941i	0.286237653265894+0.130553138966694i	0.273601817448392+0.188057341855284i	0.249551433241447+0.248626983623712i	0.211423639850613+0.309914947284467i	0.157103972753504+0.368341753525857i	0.085499992902513+0.419254886330663i	-0.003041644073459+0.457253479622876i	-0.106428783365537+0.476656207109939i	-0.220673304828588+0.472073447637453i	-0.339928117640024+0.439031479903633i
44	-0.120205797529256-0.447508262397694i	-0.010832616155091-0.470531261202813i	0.102418293823924-0.466216621807794i	0.212579102252658-0.434132826497519i	0.312736012590679-0.375655116986283i	0.396504837492574-0.293901621995178i	0.45847460510158-0.193542698125484i	0.494585046586514-0.080496630552675i	0.502408777763635+0.038465893307594i	0.481316474867937+0.15617864630592i	0.432512729135115+0.265563168626811i	0.358940732756159+0.360101575631336i	0.265064573166767+0.434263024372461i	0.156547740871543+0.483852166175086i	0.039854601095267+0.506254775902807i	-0.078192692793707+0.500564675430932i	-0.19086656405365+0.467586231594165i	-0.29196072883195+0.409717161037117i	-0.376159772689818+0.330726143234223i	-0.439326242808145+0.235447925726612i	-0.478688136298132+0.129424459953286i	-0.492919136678108+0.018523624798609i	-0.482113722195052-0.091432942302745i	-0.447668376167419-0.19500439167874i	-0.392087686397901-0.287404654728736i	-0.318739415216302-0.364700472114642i	-0.23158518651152-0.423926660516358i	-0.134913097298404-0.463120597039023i	-0.033095455697383-0.481285895389989i	0.069610593637441-0.478301620598167i	0.169208892248655-0.454797485276212i	0.262053773627408-0.412016894276231i	0.344888254511899-0.351688360924685i	0.414842636975469-0.275921923062158i	0.469410131941119-0.187141245509265i	0.506418579052361-0.088054846288419i	0.524017071584148+0.018337779487383i	0.520693299920771+0.128716490454499i	0.495332019433307+0.239404321189417i	0.447317829551564+0.346345315840714i	0.376677245909153+0.44511764918073i	0.284246821377991+0.531001106496102i	0.171846827834586+0.599112921894174i	0.042434684103709+0.644618453287298i	-0.099790326490466+0.663013909106978i	-0.249358950487087+0.650468269024062i	-0.399604422765943+0.604201726861919i	-0.542852247140834+0.522869528632759i	-0.670734111722853+0.406914005021656i
45	-0.06725744780802-0.492030102739272i	0.046635315705239-0.502277393786774i	0.161508578988388-0.485665246626179i	0.270932900541825-0.442362270987991i	0.36863637116112-0.374094753534068i	0.448885608593205-0.284073682193854i	0.506838460525403-0.17682792946723i	0.53884520853456-0.057953722480619i	0.542678535564124+0.066203731163812i	0.517677403092031+0.188916008676122i	0.464795902276852+0.30346109254021i	0.386554635184085+0.403511949659731i	0.286898744486934+0.483499614511808i	0.170972840442055+0.538928498440556i	0.044828314072616+0.566625351511112i	-0.084917500038755+0.56490820716734i	-0.211448400269612+0.533667325454151i	-0.328119928183192+0.474356148517967i	-0.428811649166747+0.389896114548755i	-0.508241565894426+0.284504399582146i	-0.562226663803586+0.163457900158743i	-0.587877973639675+0.032809767716508i	-0.583723356605588-0.100923583264208i	-0.549756047171622-0.231086855106027i	-0.487411431918107-0.351204555926592i	-0.399478272264089-0.455279025376931i	-0.28995336393735-0.538055668919697i	-0.163850351413386-0.595246500719968i	-0.026974087456503-0.623706349511277i	0.114328333566269-0.621559039041396i	0.253429720420311-0.588273261514434i	0.383689380383819-0.524689561301666i	0.498716992460087-0.433000790271957i	0.592627979353744-0.31668865114745i	0.660285587169719-0.180418678256247i	0.697525301193381-0.029895460536343i	0.701357018614984+0.128320621248727i	0.67013962147133+0.28703409805525i	0.603721413959697+0.438671174343671i	0.503538570896776+0.575570079402066i	0.372662616999914+0.690300625785604i	0.215787374747057+0.776005897947704i	0.039146118450813+0.826755697812588i	-0.149648873387075+0.83789777849835i	-0.341849399220493+0.806389405426761i	-0.527897954500853+0.731088861838351i	-0.697833449996289+0.612984645930465i	-0.841765316638957+0.455339735777137i	-0.950398535101665+0.263729782254996i
46	0.003470175298476-0.519780633548255i	0.118550828653588-0.513781275624248i	0.23109721337199-0.481813571153621i	0.335168284345017-0.424743285178786i	0.425097351539942-0.34480861349083i	0.495811110422836-0.245535943505677i	0.543123166903871-0.131581236489346i	0.563984729066662-0.008504704411255i	0.556677439260585+0.117509530141499i	0.520936540880797+0.239973776328666i	0.457996508404665+0.352439673737189i	0.370555666671486+0.448844809576369i	0.262660909572386+0.523843938400168i	0.139518116586787+0.573106524209833i	0.007237988766569+0.593564203359082i	-0.127469453812232+0.583594552410556i	-0.257635744513307+0.543131050042328i	-0.376392444785443+0.473693121262027i	-0.477328651873645+0.378334400723229i	-0.554829172823164+0.26151160294098i	-0.604376149841687+0.128880408376441i	-0.622798917288528-0.012971637645536i	-0.608459562682618-0.156842224926074i	-0.561364879994764-0.295266111359221i	-0.483198957444721-0.420884926867487i	-0.377274349379025-0.526817492642715i	-0.248403470418247-0.607013287938269i	-0.102695369007764-0.656572511693276i	0.052713737672768-0.672017650052406i	0.209984951107346-0.651503480963961i	0.36094261068636-0.594954926019445i	0.497466188018805-0.504125002008981i	0.6118913723146-0.382568241048358i	0.697402796166816-0.235528256891269i	0.748400662432251-0.069741560398292i	0.7608239399132+0.106836804862608i	0.732413817380895+0.285376803074657i	0.662902761348257+0.456573809019336i	0.554116827322247+0.611090475865898i	0.409981829158823+0.740021934434843i	0.236427556928244+0.83536394251656i	0.041188398691996+0.890461998105543i	-0.166496627378162+0.900418630863523i	-0.376276428897399+0.862436248385872i	-0.577159836087064+0.776074173826975i	-0.758048841133476+0.643400966844414i	-0.908310211976185+0.469026812238988i	-1.01835864103012+0.26000565919923i	-1.08022164309145+0.02560278250675i
47	0.078010905644338-0.511586618309108i	0.186074187480924-0.488280115730233i	0.287773439118171-0.441566445386566i	0.377945797079786-0.373112161736751i	0.451856716268226-0.285737071434507i	0.505459710550563-0.183304818704533i	0.535628108145432-0.070554709955074i	0.5403455181105+0.047118025599193i	0.518843568995832+0.163923340337521i	0.47167801737618+0.273966123687257i	0.400737404199108+0.371550014921696i	0.309181900594657+0.451479549155955i	0.20131364918478+0.509344604757605i	0.082383576802427+0.541771664401252i	-0.041656866844629+0.546627780401803i	-0.164447490102631+0.523165285564326i	-0.27954055230446+0.472098110113227i	-0.38073539475403+0.395603914399494i	-0.462409460965615+0.297249959301171i	-0.519828438564913+0.181844525857056i	-0.549418914017335+0.055219567693408i	-0.548988445597271-0.076046060363931i	-0.517880265712433-0.204950191171117i	-0.457052818375789-0.324422445499506i	-0.369077885539835-0.427693540948797i	-0.258054994647932-0.508660321694501i	-0.129443947190625-0.56222771881033i	0.010178529085233-0.584609463085665i	0.153428020000629-0.573570889997977i	0.292473963757664-0.528599550151491i	0.419436838929311-0.450992479486729i	0.526802005962667-0.343852767425513i	0.607829703772803-0.211992331682062i	0.656940142777195-0.06174238321511i	0.67005307968667+0.099322258855867i	0.644862727382029+0.262734279976481i	0.581031320473203+0.419545459463685i	0.480288052745637+0.560780106663096i	0.346424309703551+0.677908788314063i	0.185180976724764+0.763318798096823i	0.004028909546364+0.810756905651157i	-0.188150826819119+0.815720193679268i	-0.381474873948711+0.775772303168466i	-0.565536429545612+0.690765156228696i	-0.729933272769856+0.562950149404283i	-0.864819549068061+0.39696777908105i	-0.961453363597323+0.199710482714758i	-1.012711026366-0.01994009616191i	-1.01353906433825-0.25149348703509i
48	0.122077554633842-0.467540918292396i	0.214151292503051-0.433590639202068i	0.297439797427476-0.380837057265477i	0.367993247879796-0.311466823634981i	0.422394548541946-0.228513984799486i	0.45794392328457-0.13573164756927i	0.472812744850468-0.037423010390402i	0.466157599000714+0.061760871910424i	0.43818734780585+0.157047222828175i	0.390178167676216+0.24378063621772i	0.324434090014646+0.317663131687868i	0.244193341974073+0.37498272384736i	0.153483632229544+0.412818240469476i	0.056932304038742+0.429208960434527i	-0.040460163514874+0.423279106350828i	-0.133572626972863+0.395309262260023i	-0.217429332658963+0.3467493052786i	-0.287466045320996+0.280170324929778i	-0.339782294916082+0.199156116146234i	-0.371366052121599+0.108138016296266i	-0.380278134281504+0.012179949456694i	-0.365785330752159-0.083276621404159i	-0.328433555069068-0.172695707474042i	-0.270055181499-0.250743770063621i	-0.193707975313676-0.312585448071634i	-0.10354652461091-0.35416236786041i	-0.004630654037762-0.37243970957244i	0.097321234937571-0.365606357772395i	0.196222779477585-0.333216397648468i	0.285940401413894-0.276262358610371i	0.360628273841513-0.197173843951881i	0.415060266542496-0.099738872702642i	0.444941146967399+0.011050776224257i	0.447179739148009+0.129224881862922i	0.420108088423399+0.248121504642141i	0.363632911113027+0.360722271784948i	0.279308644150629+0.460020326574755i	0.170325124239569+0.53940270206898i	0.041407152996549+0.593027402393664i	-0.101372256081893+0.616174973540464i	-0.250858525864768+0.605554886981894i	-0.399151160185961+0.559548658269602i	-0.53799340282661+0.478374239234296i	-0.659197470156142+0.364159761418052i	-0.755084291296402+0.22091902205138i	-0.818915071874579+0.054425996765192i	-0.84529151587505-0.128009099698744i	-0.830502268697783-0.317854366176179i	-0.772795095833723-0.505748425096084i
49	0.108622468711042-0.423166309790329i	0.183151164456493-0.391762640899989i	0.24943761045797-0.346637963218971i	0.304853394060733-0.289844682933662i	0.347265837274628-0.223956031979829i	0.375144079859145-0.151948458761043i	0.387637547543061-0.077061942636029i	0.384622137015128-0.002644680492649i	0.366710951441974+0.068010407877744i	0.335228137434276+0.131829260267396i	0.292146225081884+0.186111990681502i	0.239989265364185+0.228671769702783i	0.181705896772748+0.257949691458335i	0.120518157532661+0.27309906726158i	0.059753297986502+0.27403397682963i	0.002666955631928+0.261438615030929i	-0.047733236628601+0.23673591727104i	-0.088854281420049+0.202016036435501i	-0.118665582728437+0.159927374377131i	-0.135819451265038+0.113534930985169i	-0.139737128404641+0.066152613330848i	-0.130654702427097+0.021157741169536i	-0.109625236822836-0.018202800675728i	-0.0784756379401865-0.0490045551468881i	-0.0397191514153069-0.0688251787111095i	0.0035732251964988-0.0759016675709951i	0.0479368173992322-0.0692558195957253i	0.0897051454728097-0.0487799980056004i	0.125220139636057-0.015277103284794i	0.151049920226806+0.029549110062445i	0.164202562479552+0.083154718873218i	0.162324048128604+0.14226598533842i	0.143869006331932+0.203035337184104i	0.108233865978441+0.261236335857099i	0.055843649435389+0.312488653402619i	-0.011814228804838+0.352502125133791i	-0.092213229352065+0.377327496702236i	-0.181869212951066+0.383600636061661i	-0.276478363562629+0.368766800232472i	-0.371106579754151+0.331272068170732i	-0.460422477637655+0.270710273108758i	-0.538963524209896+0.187915652132455i	-0.601422647813663+0.084993902777936i	-0.642941083793127-0.034712712426817i	-0.65939231350078-0.166727280061953i	-0.647641816330925-0.305604762159736i	-0.605768012511746-0.445157251142732i	-0.533231223257187-0.578728771001319i	-0.430979666819388-0.699507502122205i
50	0.05058815048956-0.430424288635094i	0.117209839630045-0.412516342021103i	0.178682586821844-0.383996872023623i	0.233266363697726-0.346207304327258i	0.279552100410009-0.300782732346483i	0.316512638277178-0.249572849069406i	0.343535158455185-0.194553812018093i	0.360433437918581-0.137735329927304i	0.367439270046338-0.081067564608805i	0.365173430094427-0.026352520477212i	0.354597614147946+0.024835563317383i	0.336949780135451+0.071216696146349i	0.313666218225195+0.111854987593737i	0.286294425954733+0.146189172557812i	0.256401417487349+0.174042087294731i	0.225482421791264+0.195608461316647i	0.194874997393183+0.211421538964722i	0.165683400125593+0.222300196631409i	0.138717586831631+0.22927931660109i	0.114450537957496+0.233527156865222i	0.092996664445704+0.23625426269554i	0.074112970842247+0.238619052011633i	0.057223429216973+0.241635534356593i	0.041465737854663+0.246088666568484i	0.025758360630076+0.252462595051994i	0.008884535634355+0.260886488162404i	-0.01041112824804+0.271101841436359i	-0.033318718599076+0.282454077208448i	-0.060857619852159+0.293910006410396i	-0.09377583841947+0.304101333820065i	-0.132460243188328+0.311392937647732i	-0.17686357558536+0.313973214941625i	-0.226453416664843+0.309962432858395i	-0.280187324339859+0.297533837578471i	-0.336517111700448+0.275041316946828i	-0.393423782679771+0.24114674952707i	-0.448483042695844+0.194939848274457i	-0.498959637986385+0.136043352013507i	-0.541927133200733+0.064696844670407i	-0.574408199587816-0.018186716445396i	-0.593529140652788-0.110996533147168i	-0.596681306422439-0.211434879304345i	-0.581681308269093-0.316565025926133i	-0.546921595361767-0.422895962794564i	-0.491503024746533-0.526501783775783i	-0.415341562672428-0.623171712057437i	-0.319242185926107-0.708584975516012i	-0.204934377179283-0.77850319673275i	-0.075065274837593-0.82897172439847i
51	0.001022276945345-0.515765802903441i	0.075016324464561-0.511604259956443i	0.147255700015025-0.49675760952608i	0.216197006780267-0.471765282599267i	0.280441721840877-0.437387619078482i	0.338767040507879-0.39456966813945i	0.390148051430406-0.344400912698045i	0.433770768670966-0.288072940482464i	0.469036011084073-0.226837120672506i	0.495554580279885-0.161964276110378i	0.513134622408833-0.094708169341782i	0.52176244309911-0.026274354197959i	0.521578358378111+0.042204403653738i	0.512849389831154+0.109685346172605i	0.495940736369056+0.175225246577969i	0.47128796962369+0.23798237514944i	0.439371802631204+0.297211512030323i	0.400697075486118+0.352253045790776i	0.355777296368996+0.40251757268504i	0.305125686690063+0.447467707590569i	0.249253224970967+0.486599014865727i	0.188673689525686+0.519422051935625i	0.123915191975175+0.545447482144419i	0.05553720073567+0.564176054456775i	-0.015848395390935+0.575094970753759i	-0.089554011144824+0.577681778171646i	-0.164792985860172+0.571416451847163i	-0.240658377260621+0.555801795766718i	-0.316106238975686+0.530391713884684i	-0.38994558929312+0.494826321195896i	-0.460837035419063+0.448872307625098i	-0.527301641071571+0.392466469058725i	-0.587741129652584+0.325759910515843i	-0.640469921647129+0.249160133852877i	-0.683758840629747+0.163368069043238i	-0.715889619703895+0.069407110106473i	-0.735218635303203-0.031358617173937i	-0.740247625813949-0.137219198122868i	-0.729698556143035-0.246129038351408i	-0.702589301841429-0.355733468904011i	-0.658306479436283-0.463412436438351i	-0.596671569214164-0.566341044296478i	-0.517996481501357-0.661565842223083i	-0.423124917596045-0.746094891267539i	-0.313456272569013-0.816998799969998i	-0.190949409950097-0.871519182156845i	-0.058104388847014-0.907180367200719i	0.0820788859402-0.921899737660857i	0.226165127166553-0.914091807580975i
52	0.017348128766849-0.656493701030875i	0.109509731567984-0.655279784856535i	0.20139093113019-0.641052455380551i	0.291155448462621-0.613918115205676i	0.377001607250113-0.574239647374659i	0.457197249072942-0.522626670715373i	0.530112144070654-0.45992129518552i	0.59424738405081-0.387179984898456i	0.648261387110873-0.305652176831006i	0.690992282571211-0.216756311120013i	0.721476575132614-0.122053906626021i	0.738964101182409-0.023222266975423i	0.742929382731419+0.077973667122391i	0.733079551663858+0.179709887460694i	0.709359056586216+0.28013196941315i	0.671951376137821+0.377383555493802i	0.621277947591403+0.469634506442666i	0.557994481129802+0.555108624796927i	0.482984773162919+0.632110905866454i	0.397352062642169+0.699054296554126i	0.30240789975722+0.754485940720003i	0.199658424493704+0.797112859836932i	0.090787891274776+0.825826960584411i	-0.022360767046828+0.839729179863953i	-0.13780856040813+0.838152477509728i	-0.253466459683917+0.82068327445085i	-0.367164976108696+0.787180817399641i	-0.476687382588511+0.737793839432367i	-0.579806537861847+0.672973788743832i	-0.674325121696142+0.593483825014719i	-0.758118908606095+0.500402743256297i	-0.829182506382311+0.39512298655976i	-0.88567677343047+0.279341958058373i	-0.925976916537945+0.155045942635205i	-0.948720070296779+0.024486101967939i	-0.952850983622417-0.10985378891441i	-0.937664300091057-0.245297943522771i	-0.902841828848837-0.379027292221252i	-0.848483171827288-0.508135802744492i	-0.775128109034292-0.629693518653633i	-0.683769252218872-0.740815097887961i	-0.575853660552791-0.838732302177928i	-0.453272369007633-0.920868585297368i	-0.318337106088763-0.984913670305716i	-0.1737438641504-1.02889580856238i	-0.0225234208417-1.05124929022138i	0.13202062059494-1.05087473854777i	0.28638521893597-1.02718977704256i	0.436951174814481-0.98016781364313i
53	0.124707193851463-0.79697971483731i	0.235310660324091-0.783829868397564i	0.344489556864198-0.755147221613839i	0.450044136872272-0.711096927049968i	0.549796504965123-0.65215687260736i	0.641634979757661-0.579114218264699i	0.723557811059811-0.493055708670263i	0.793715399788089-0.395351894129705i	0.850450197182654-0.287635503344996i	0.892333501165249-0.171774315987548i	0.91819842056885-0.049838980698959i	0.927168341224883+0.075933686448619i	0.918680300286889+0.203181307254619i	0.892502755591099+0.329459763064583i	0.848747324332295+0.452289483271684i	0.787874159037651+0.569203398672234i	0.710690728050864+0.677795715283145i	0.618343871888525+0.775770632165749i	0.512305115342619+0.860990105548721i	0.394349327505656+0.931519751696769i	0.266526937332799+0.985671983270316i	0.13113003011671+1.02204548923634i	-0.00934723070333+1.03956019769052i	-0.15225329297425+1.03748690524486i	-0.29482833578693+1.01547081689564i	-0.434257025689937+0.973548317356615i	-0.567724007483481+0.912156389331924i	-0.692471129410895+0.832134206374882i	-0.80585531601322+0.734716557644715i	-0.905405930592141+0.621518908284001i	-0.988880416527936+0.494514060904342i	-1.05431697599392+0.35600055868338i	-1.10008303909755+0.20856315599161i	-1.12491829902316+0.0550258746787i	-1.12797114170251-0.10160164116815i	-1.10882738356189-0.25818356699718i	-1.06753034880743-0.41152204692177i	-1.00459146834332-0.55842479074692i	-0.9209907644961-0.69577470912859i	-0.818166796789432-0.820600052843769i	-0.697995880408501-0.93014342975021i	-0.56276064584556-1.02192801777942i	-0.41510827953102-1.09381927878246i	-0.25799906402221-1.14408050978201i	-0.09464611470527-1.17142064749767i	0.07155252048607-1.1750328698139i	0.23708797991267-1.15462271349507i	0.39841928176207-1.11042464860876i	0.55205475797968-1.04320631278738i
[truncated: 70 more columns]
