# Supplementary material for: Reconstructing spruce budworm outbreak severity: a comparison of paleoecological and tree-ring signals
Source: PLoS One. 2025 Aug 12;20(8):e0329406. doi: 10.1371/journal.pone.0329406 (PMC12342301; doi:10.1371/journal.pone.0329406)
Supplement: S9 Dataset — (ZIP) [file pone.0329406.s009.zip › Buire wavelet data/Percent_defoliation/PD_wavelet_phase.txt]

V1	V2	V3	V4	V5	V6	V7	V8	V9	V10	V11	V12	V13	V14	V15	V16	V17	V18	V19	V20	V21	V22	V23	V24	V25	V26	V27	V28	V29	V30	V31	V32	V33	V34	V35	V36	V37	V38	V39	V40	V41	V42	V43	V44	V45	V46	V47	V48	V49	V50
1	2.91272938465438	-0.671984501252039	2.08135557141707	-1.35564892624902	1.61421291944987	-1.57769222168113	1.58095762657782	-1.534619570437	1.62961550075806	-1.4752627062871	1.718962582388	-1.38601249615306	1.76157530710891	-1.38483667053058	1.77095628618323	-1.32706004818473	1.86318159196784	-1.24147105049776	1.93088630847629	-1.18550888675171	1.97127169586175	-1.15755815662703	1.99851775072902	-1.12945269484658	2.03263924402288	-1.06205469086057	2.14905443594322	-0.946891935779369	2.17921819597909	-1.00327888972194	2.14667665527519	-0.913556604966808	2.31023948257271	-0.824700960062954	2.27117173105614	-0.899925247781569	2.26376247984675	-0.826097743149817	2.34779191710164	-0.79454156248104	2.34109835297763	-0.785392058874064	2.39298984193251	-0.720499166255437	2.41362345500584	-0.759106710164527	2.37849238596148	-0.681198120099904	2.57562549087438
2	2.88046751221891	-0.769461138604397	1.91708777543038	-1.58296772582839	1.34779342814525	-1.82688194416749	1.39221773743271	-1.68055085267109	1.49912114697382	-1.58793682754649	1.64090011963607	-1.44207400433458	1.69871527288039	-1.46615806520028	1.68351127708544	-1.39594894452861	1.815886299658	-1.28069895628436	1.89622710485675	-1.21675038655588	1.9370521911643	-1.1956371151315	1.95837991196134	-1.17630163376512	1.97800909218511	-1.10382057680316	2.14898170546208	-0.924502692311924	2.17216433534317	-1.06062039038205	2.07032547692714	-0.933948760926483	2.34990471426242	-0.799435312549534	2.24843867393043	-0.956567176504387	2.21580315997586	-0.837263989882548	2.3508058322841	-0.807678630749421	2.30818106449737	-0.819110664580403	2.3811737237099	-0.716355690971919	2.40170765527041	-0.81212521635142	2.29160566027609	-0.723734319240116	2.62474043667748
3	2.83986262859522	-0.893550409189019	1.70260664596429	-1.89595805209328	0.945037235040152	-2.2330133567305	1.12687089898041	-1.85088535396139	1.33492886550624	-1.7400643222748	1.56025780252438	-1.4775767021961	1.63865420727844	-1.57458908131734	1.55128371377333	-1.4894873304954	1.76993092117382	-1.31829657768474	1.86216134568419	-1.24504795492782	1.90051551293308	-1.24066791099731	1.91144377567793	-1.2389065504022	1.88736075105937	-1.17986437328483	2.18044837598546	-0.842896708532347	2.18228752522549	-1.16001184331107	1.90138243342347	-0.964184196822884	2.47740161605255	-0.729759197437374	2.21459762239152	-1.06622802533728	2.12161582843373	-0.83189593446181	2.3853013706519	-0.816354805995786	2.25155182027377	-0.881342561066448	2.37661722089825	-0.677139197570035	2.40697530587248	-0.894330754719671	2.10967206268606	-0.827125358612322	2.79573123766348
4	2.79078055405239	-1.04476720834583	1.43640846433462	-2.30285076358609	0.354233123268615	-3.01039462991166	0.693907377009081	-1.96651821255123	1.14075085405901	-1.99077212505001	1.50448395139035	-1.42122953982157	1.60769449283342	-1.72857798529079	1.3101434327842	-1.63934025303225	1.75820424186612	-1.33992078722656	1.83417494753782	-1.2575944063893	1.86510666553612	-1.29526463754769	1.86511782518872	-1.3182502360869	1.71325069220848	-1.39675063027729	2.35247121418534	-0.597477729920174	2.23466778976672	-1.33046113545795	1.46182224912368	-1.07342903286894	2.89383886091576	-0.575309443178862	2.15668234513221	-1.30290673446655	1.85921685935001	-0.731174348180564	2.51867045092021	-0.81128705880263	2.13472392738455	-1.04000397133443	2.40241900317269	-0.522536199682224	2.46825614824767	-1.0114292561178	1.71404415112694	-1.55917948812741	-2.85619612875293
5	2.7347222282183	-1.21774127477952	1.13160494972688	-2.77245059569349	-0.358032484856849	2.06664246628356	-2.22229328070275	-1.5356553702088	0.960751381809919	-2.61967921723782	1.80275626588092	-1.04982835733388	1.65607303672031	-1.94984265418916	0.785597388033154	-2.1136648929542	1.98193133874071	-1.31366846783019	1.80655583684593	-1.2144542082402	1.8351551221528	-1.37769087845295	1.86232928428232	-1.37579576711509	1.39724557772647	-2.33414776078082	-2.30158005087965	-0.0587951313633906	2.35118293718691	-1.54924122351669	0.720604907887879	2.27888994204046	-2.59391691349489	-0.349293229562771	2.05859085836895	-1.75086519536673	0.744097525749867	0.372580705615492	2.88800333819653	-0.784104011814436	1.88567934894601	-1.60907143436223	2.77709130186646	-0.00872179402409673	2.65421784368121	-1.11886086657724	1.19356845367465	2.9729195570432	-1.92302653487659
6	2.67479054501203	-1.40170912094124	0.812841725253119	3.03669110394108	-1.02187846186669	1.16694685295018	-3.06347790506684	-1.19018453477741	0.79032433792018	2.78029685045225	-2.03061132315293	-0.399732750377284	1.77514761945662	-2.20273800203999	0.030863991477566	1.81126325685348	2.91455041758202	-1.2795708261844	1.58677482655179	-0.939271349275767	1.80323402160382	-1.65833253599361	2.17411364224648	-1.23460221410619	1.14240902447875	-3.10112452271561	-1.40942228175112	0.442142316549197	2.49294489926206	-1.69778297477406	0.330875527684431	2.20896008043095	-2.21545844373742	-0.19652293035399	1.93063047460263	-2.21489369391967	-0.237155147564613	1.42098831069015	-2.97419715892232	-0.765661793041895	1.53795564509528	-2.58175790244092	-0.991467634426111	0.771773352690058	2.95352241366034	-1.12100226658352	0.95911000547776	2.85085052361929	-1.59867702343406
7	2.61446356387473	-1.5854691176092	0.501114731413049	2.59146684721916	-1.59972248445801	0.489601847401851	2.57573482109895	-1.6140703733344	0.466179694364293	2.43631250207277	-2.01507530666662	-0.164923274153994	1.82562738970915	-2.39691456091076	-0.405232358651741	1.41096133246765	3.07769060930559	-1.52629911548488	-0.0952224614995144	0.0726523128529099	1.74767455522008	-2.91747579739182	-2.45724380029297	-0.753673287823533	1.23734011497435	-3.08242936567869	-1.18837868313592	0.692859918533024	2.60351142815765	-1.73963281016767	0.217668660351444	2.17888286966985	-2.1443611918333	-0.177058952597161	1.80407525857834	-2.49224019225454	-0.522429189259792	1.42539320600642	-2.8755981239049	-0.812105736908972	1.30933517316629	-2.87458723815527	-0.853368972590331	1.16655608039597	-3.05234410515902	-1.00644076163814	0.970414466026343	2.88730407017642	-1.47860506537682
8	2.55605903892687	-1.76231268615699	0.204833413331463	2.17572097746165	-2.13037609563891	-0.139652001204568	1.88906749794985	-2.26709551174315	-0.0107832589995016	2.17273078941467	-2.11767466407809	-0.190824131857253	1.76995913009803	-2.53614484593668	-0.626459599636764	1.16879115340601	2.84880578366396	-1.88135062704785	-0.5553119598188	0.530962769113869	1.74284298292557	3.03172784767073	-1.91389420553752	-0.305538825095528	1.51935011938738	-2.86842712855646	-0.991591266757511	0.851293852791651	2.68629124657331	-1.73575053326919	0.179743878604802	2.14824343285182	-2.1623085469906	-0.226665555873331	1.68300490113516	-2.68074635979706	-0.720473980793739	1.28373306524577	-2.97452748789223	-0.926372033642811	1.18273747924031	-2.92052294088414	-0.728409104708426	1.41533777705336	-2.80310371408927	-0.826460589533375	1.08342975497026	2.9700039666593	-1.39902274214677
9	2.50030527315728	-1.93035950429364	-0.0758562552959267	1.78198226477003	-2.63783069176758	-0.763553565244541	1.13980969109554	-3.13948949591977	-0.770322181267782	1.88568868364066	-2.24906966139507	-0.297710738890912	1.66239238164823	-2.65203472358618	-0.771702685882956	0.979977870644926	2.61496562189554	-2.14700941342717	-0.754079440666403	0.525876363394163	1.78501695689955	3.12339025595421	-1.67510167849152	-0.00685516086631661	1.8120554162706	-2.60658105558936	-0.782868059365812	0.992337637756705	2.75400625808212	-1.73445127362314	0.140838133256612	2.10647910797963	-2.20113904933095	-0.294992507365075	1.55706842431849	-2.86880399925733	-0.946985650640709	1.06129263255525	3.10764799934652	-1.12205369794011	1.01598481815774	-2.9294554119104	-0.50272419267932	1.74526129058882	-2.49889353157273	-0.597766845499565	1.23636632322156	3.06687252374608	-1.33015095377467
10	2.44706786899209	-2.089866956842	-0.342296514231026	1.40708742612636	-3.12507683335814	-1.37420150515458	0.372110390748843	2.10679306340454	-2.46353938239284	2.4827110695207	-2.13254298752771	-0.346656744320739	1.56848541713462	-2.72369285835797	-0.848088623209306	0.860162213149433	2.44780546923693	-2.33743226998266	-0.916958484658967	0.444996044224517	1.79667389184055	-3.07263837627399	-1.52541472837188	0.205889301212996	2.08686413177732	-2.32857305897662	-0.564900425899452	1.12677893475635	2.80165345066886	-1.76658988449277	0.0590417877886808	2.04061575649719	-2.23378486282366	-0.355308603921716	1.42464198546063	-3.09033032955759	-1.25048673441117	0.725349619716508	2.7862927432815	-1.47527935626804	0.560989073446437	-3.12536919953464	0.222714253025177	2.34322603598153	-2.08156556422681	-0.322013697797742	1.40292668207261	-3.13075544463644	-1.28358542915417
11	2.39621411885417	-2.24105010482416	-0.59443962875702	1.05277000555052	2.69905859805284	-1.94399275893092	-0.323708131436921	1.24442950389967	2.6822355275284	-2.46759401099453	-1.54225935204936	-0.225680277342546	1.53231322547003	-2.69147100829194	-0.805077525395518	0.839885994520375	2.36467883251974	-2.45863202208318	-1.0415271844322	0.35121957521605	1.74953290940998	-3.08213720673036	-1.50255212713765	0.327464003976401	2.38369896718466	-2.00920690427736	-0.333245706791338	1.25047109838085	2.81476041485377	-1.86550203719018	-0.127382314721196	1.91351392616146	-2.21890365195737	-0.36984389303839	1.30332304787981	2.93893198896447	-1.65401283441414	0.206005797123767	2.28860790726212	-2.01080190228413	-0.363595753360922	0.721770713983556	1.6689243802685	3.10831779629262	-1.61058141665731	-0.0356247166505045	1.54877072850148	-3.09944597077052	-1.31125216480096
12	2.34792622045332	-2.38362737685421	-0.831383901462037	0.72164686770023	2.27469147257587	-2.45887567905895	-0.922024115753879	0.582640210136988	2.02446035119957	-2.90889097124187	-1.6348807085132	-0.322070619759977	1.3020089105952	-2.51780723117757	-0.572308446776879	0.948661197753459	2.37529410071221	-2.51252096257637	-1.13148262654466	0.2446577558501	1.62892519730938	3.04589231275498	-1.72187258708878	0.220827855421992	2.90998289577016	-1.57869295888967	-0.0755797860468355	1.36044221138659	2.78127134582335	-2.06438107148403	-0.541501235438997	1.48631877034431	-1.96552939826768	-0.251135330188714	1.23824500425623	2.69251628064164	-2.11254060755289	-0.518624453079345	1.52903728541864	-2.36708229093373	-0.656197608703037	0.799250999999732	2.20880219277403	-2.65528051681238	-1.23209826318162	0.19020324667613	1.61957585413077	3.08336433835167	-1.58930095284742
13	2.30241890610295	-2.51754369559964	-1.05324485821097	0.413124835020078	1.88258578928354	-2.927900295007	-1.45488803226141	0.00894451017703492	1.44551434462158	2.83306902639755	-2.12522073252791	-0.86325848878763	0.311715974176759	-0.686636789514259	-0.0308471385276973	1.19650289458185	2.47363169002162	-2.51009441714612	-1.19827649002352	0.118212225163885	1.43059186533185	2.72310811587158	-2.3386672924516	-1.62389309516077	-2.07196674504384	-1.02311495160455	0.202725610438965	1.45595746384909	2.70774997016357	-2.34373056742403	-1.17795671650881	-0.379401798050347	-0.785476886712194	0.102894345313322	1.27936612916701	2.51159695856733	-2.52287990700555	-1.27612443149421	-0.101960655526786	-1.3039779694994	-0.214165964272483	1.17949931023621	2.60043907367874	-2.30444877269788	-0.976316323203894	0.315811953092222	1.57842425999021	2.79683738213777	-2.41346500067875
14	2.25946068744112	-2.64373202577368	-1.26217573583967	0.122703565908977	1.51355474427526	2.91371634390638	-1.95750021647667	-0.536365500931252	0.879481322795611	2.26115889625985	-2.71083362313839	-1.51258415795342	-0.514154592896036	0.108272974592392	0.640561818487765	1.53539922666724	2.63127454103258	-2.47090625924776	-1.25073423097006	-0.0187539476895427	1.19704410888212	2.35437328773113	-2.90856477151279	-2.13045918040622	-1.45383090460851	-0.582410426216065	0.445106184111649	1.53287524538834	2.62731840749264	-2.59562579873944	-1.62781070373617	-0.848835778622508	-0.249842394226083	0.470251185397983	1.39228145025971	2.41629635723653	-2.81337542909351	-1.78967285265	-0.893058700070499	-0.222241593559487	0.570933999409779	1.72203869853904	3.00762701503995	-2.00962020942591	-0.796896982804724	0.364833791890912	1.46899412865592	2.48099720942563	-2.96635709245334
15	2.21824657018988	-2.76402818009294	-1.46162258485332	-0.155651381540317	1.15742831918457	2.48321445302916	-2.45395408335763	-1.08147168570537	0.312170220322195	1.69628555884326	3.01942124346439	-2.04744286883294	-0.965944623973297	-0.0215792348916916	0.850454196105654	1.76399814227235	2.77054777935161	-2.42740284059246	-1.29263103871647	-0.137123615699062	1.00858576213961	2.11049338604344	3.13738381565871	-2.19999537274595	-1.29314431050043	-0.367495239956024	0.596251277834584	1.58365516544635	2.57074948456025	-2.75063742047959	-1.83890887340712	-0.993228350390225	-0.196646493125434	0.606794202509648	1.46132518154022	2.36713339081061	-2.98222140663598	-2.04544741064329	-1.11721138880944	-0.165007246656998	0.90070949036978	2.11054419659557	-2.93544881281861	-1.76203164095772	-0.65593617987097	0.394285266856828	1.38779940778823	2.31254443562846	-3.12518566439668
16	2.17784876525399	-2.88024772067133	-1.65461070706322	-0.426662871156585	0.806995683555411	2.05267566811384	-2.96164381480245	-1.65199619063538	-0.283164863584019	1.13443238567397	2.52826134481521	-2.46485003302007	-1.29626752635828	-0.224869507924407	0.787784112258843	1.78452193340674	2.80055363214694	-2.42961172018854	-1.33903525227527	-0.222956489488896	0.897487421559208	1.99730830734171	3.05683514358523	-2.21272642111396	-1.23555859889723	-0.279004532191533	0.668378513340437	1.60931071649562	2.53975366916757	-2.83054092937291	-1.9416411791944	-1.07854659610366	-0.234896885275784	0.603132805683281	1.44996254874353	2.31371424374075	-3.08672919411143	-2.1816079217216	-1.2369609671119	-0.205475980803966	0.988782240936634	2.32655437030236	-2.68422776514727	-1.55733525876535	-0.52607288020338	0.447154961800188	1.37642897070388	2.26604509615218	3.12073105445447
17	2.13800504446102	-2.99302622564442	-1.84214313691463	-0.691719564633846	0.460231970340878	1.61811705925191	2.79148400200747	-2.28182724018364	-0.989118575706093	0.465491879298788	2.05580863101058	-2.76965357617361	-1.52223734410283	-0.401131694504316	0.657011110820181	1.6903138083438	2.72514770651476	-2.50261533246982	-1.41538338488532	-0.296435224747959	0.838801606555973	1.96288611532045	3.05073127324085	-2.19143801585809	-1.19421469019007	-0.231683336475312	0.705196442057042	1.62265843869384	2.5238584215656	-2.87329960939104	-2.00196302558194	-1.14404595902932	-0.296583832752916	0.545111648568307	1.38666634492521	2.23388976743991	3.09337778172216	-2.30734249200131	-1.37840001260463	-0.343475965959499	0.94174972575868	2.50597455003989	-2.4310885445521	-1.34777235558803	-0.378373887578388	0.538185737287641	1.42318097599702	2.28496838021148	3.12836754023217
18	2.09988442981557	-3.10086075897003	-2.02200699381253	-0.947273042891309	0.123029423190513	1.18916293803296	2.25276362894726	-2.96417730173182	-1.87891597077017	-0.705511064730883	1.13514639449591	-2.72965860740505	-1.49354002294313	-0.435391280903481	0.580379673847142	1.58792481548842	2.60670400374398	-2.62872935477708	-1.53441580861875	-0.383712762037648	0.80625782869984	1.98515458303225	3.10676804019675	-2.12357407797735	-1.1286785027709	-0.176996293730824	0.743289050772952	1.64037459716215	2.51965307517265	-2.89852737776821	-2.04530885028553	-1.20179764553373	-0.36588613805812	0.46479221546735	1.29294954798613	2.12176138661044	2.9553457000392	-2.48286071530991	-1.61218452021151	-0.671004620277128	0.588993796552787	2.91243255099327	-2.03380247822048	-1.07136966505102	-0.185764986957848	0.671088207988036	1.51184446579958	2.3407061244992	-3.12389020014384
19	2.06658402972179	3.0836110613156	-2.18818603265198	-1.18409788504671	-0.189504865416676	0.792521366883711	1.75724525781608	2.69628882490674	-2.69116462486469	-1.88424813264037	-1.30553247801403	-1.1625700820168	-0.857322834112064	-0.174761343105787	0.655703689542148	1.55214257751254	2.49520918470531	-2.7919714161429	-1.71600313961291	-0.516147321569176	0.806005739187241	2.10667666235394	-3.01469253145845	-1.97247561285201	-1.00486071036823	-0.083290509820205	0.807959766498576	1.67781734449313	2.53169507126094	-2.91008268422885	-2.07872004254307	-1.25562056957069	-0.439410378059577	0.370970671222669	1.17623263360681	1.97653295153007	2.77096430661093	-2.72696440639366	-1.96086883111736	-1.2502126568943	-0.832412763328091	-1.7670362444219	-1.4063975768964	-0.70195140403902	0.0626980007411163	0.845649641055447	1.63428420297079	2.42303719380288	-3.07447874668665
20	2.04301788353691	3.00043032618417	-2.3319727535111	-1.38987595998172	-0.459150777718609	0.45660083523504	1.35236576933139	2.22088019012859	3.05136480513375	-2.45479667388109	-1.74886845702709	-1.1181159382536	-0.52453590618268	0.100215294257232	0.79476398133437	1.55764531450814	2.37730433771747	-3.0311470495692	-2.07428191588296	-0.899613425608261	0.929204175104995	2.56243269150783	-2.62447804867617	-1.67925864066606	-0.789232106737304	0.0725923945299871	0.916391623223464	1.74696643683437	2.56701728864154	-2.90492719302803	-2.10135870578129	-1.30476540554044	-0.514897507964098	0.267918736735709	1.04248179161524	1.80610057704933	2.55330473386576	-3.01024367271546	-2.3420416278012	-1.7783923965535	-1.41396419611654	-1.21452720986045	-0.86828251436909	-0.31815429141684	0.339933178871488	1.04897169365457	1.78259608848901	2.52773303965473	-3.00607733360831
21	2.03479832497624	2.93950898930259	-2.44528711822449	-1.55503552117295	-0.675110080702675	0.191881829088801	1.04287262196039	1.8743374249734	2.68244754176532	-2.81959104796003	-2.06758681711525	-1.34347512147851	-0.64067576300572	0.0522974398781588	0.747687442819233	1.45290800352801	2.16683878349868	2.87645373514528	-2.74114151583678	-2.27754909408895	-2.59170174919432	-2.56189956360256	-1.96831826613289	-1.24622310631925	-0.484621544004573	0.291175595954825	1.0713726662721	1.85148275706318	2.62924909098558	-2.87975068569174	-2.10995725966328	-1.34530517625561	-0.586769878209816	0.164145529787843	0.905017428119964	1.63192322232993	2.33856348135376	3.01504631341623	-2.63627383027796	-2.06564772015725	-1.56098355832671	-1.09009580723812	-0.592506301903662	-0.0323808005565271	0.587516234972073	1.25030750385173	1.94051746558586	2.64713091862218	-2.92043342178332
22	2.04640161356191	2.9053797286015	-2.52397791771801	-1.67671102993347	-0.837576725540658	-0.00826153970166635	0.809501082416375	1.61402544421477	2.40380432111043	-3.10550287724039	-2.34812601674658	-1.60712726442712	-0.881666680854588	-0.170580406817936	0.526630896573855	1.20807787731092	1.86689248512364	2.48761703327369	3.0430170509773	-2.77943960987372	-2.39204155685089	-1.97289853173298	-1.45084116473244	-0.838734758200824	-0.16986376233267	0.531565995305592	1.25100650139618	1.97992008781579	2.71318250792192	-2.83561962644498	-2.10233544679425	-1.37191576283485	-0.646055590880952	0.0733180137738577	0.783780784633937	1.48218331586903	2.16453391183419	2.82621060455087	-2.82023628641441	-2.21003836215932	-1.62199328993513	-1.04404973229066	-0.460115813025585	0.142597779706999	0.769258902410668	1.41860824712109	2.08630336704063	2.76742253199134	-2.82556579686793
23	2.07981835511248	2.89918126368666	-2.56837761027387	-1.75762919864276	-0.952977551008006	-0.1556587507045	0.633138795110411	1.41233547997026	2.18100825764791	2.93841489539601	-2.5992033002921	-1.86594621234631	-1.14551002417636	-0.438689849264559	0.253085575431264	0.927356727325226	1.58040621389157	2.20775238156032	2.80633478001154	-2.90424246092478	-2.34495089797487	-1.77926669156776	-1.19061225050002	-0.57265863632275	0.072248964169632	0.738096426298492	1.41865980030819	2.10882896075274	2.80476865083749	-2.77951779654339	-2.0797719255748	-1.38087832882801	-0.684347956049612	0.00833310389174127	0.695603554000527	1.37580808673669	2.0472980404791	2.70870178859093	-2.92379605518282	-2.28313687723928	-1.65008118625121	-1.0205993102805	-0.389928736397445	0.246156235708418	0.890368489574794	1.54365908739804	2.20558166803631	2.87488308221524	-2.73316601807233
24	2.13457128924841	2.91943501205428	-2.58133066719346	-1.80241339581053	-1.02810730422686	-0.259502893815008	0.502394987955883	1.25672132547433	2.00278326824645	2.74006632809797	-2.8149710179104	-2.09619953342114	-1.38699203524115	-0.687549817975185	0.00185908967729264	0.680901330131529	1.34929497115062	2.00710384758071	2.65520302014006	-2.98745482573068	-2.35103994707099	-1.71459237631728	-1.07440287127696	-0.428131008451368	0.224961305343176	0.884393684310509	1.54905246150933	2.21765732559458	2.88901758877097	-2.72106323932229	-2.04704941642128	-1.37282561352961	-0.699002294167868	-0.0261373069089775	0.645246848271562	1.31467076726984	1.98173496501371	2.64618488073752	-2.97519281840458	-2.31575762890779	-1.65810424635927	-1.00137932445813	-0.344606562102727	0.313133496933471	0.972549051917211	1.63405835174287	2.29779605719892	2.96367815967185	-2.65169801771787
25	2.20868140140068	2.96365485085604	-2.56591202728485	-1.81477663008358	-1.06728057248385	-0.324513156229647	0.41259249443507	1.14332826740508	1.86725241909668	2.58420438057015	-2.9888856333265	-2.28527195172195	-1.58752703213537	-0.894826028450297	-0.206168141075819	0.479562684896566	1.16349242231579	1.84659232498682	2.52946824497476	-3.07101539041734	-2.38905222400058	-1.70884096009802	-1.03148863016166	-0.35781740311917	0.311855680966698	0.977721186085988	1.64033304971059	2.30042842965046	2.95878528034129	-2.66704604476288	-2.01003517839572	-1.35278699618834	-0.694790956682444	-0.0355967288242885	0.625187192865484	1.28788112035232	1.95270591823646	2.6197417417038	-2.99430147739256	-2.32337239413325	-1.65118452366421	-0.978420809179031	-0.305820616161555	0.365937360419806	1.03633535361871	1.70507203071089	2.37206546300447	3.03741507832311	-2.58184224215296
26	2.29947179759871	3.02939070529925	-2.52433635859209	-1.79671974440557	-1.07231561352479	-0.352338240394553	0.362280255866476	1.07097470552113	1.77358694432378	2.47037102996146	-3.12120543692246	-2.43373759352202	-1.74901027538149	-1.0652752930919	-0.380481056204195	0.307613635793311	1.00119157480161	1.70192972808551	2.41035389506225	3.12517883040164	-2.44013079085588	-1.72403649432294	-1.01467631210005	-0.315697105665685	0.371277661021491	1.04649755152225	1.71146008407157	2.36825813875293	3.01911992241448	-2.61702263972394	-1.97188613391883	-1.3269562356406	-0.680721257869126	-0.0318315454057704	0.620905332759734	1.27849349114461	1.94167367380558	2.61080757590583	-2.99744089480155	-2.31746761246899	-1.63384828285474	-0.948459195265193	-0.263382297957707	0.419440308692886	1.09850150752973	1.77288575654802	2.44226961480003	3.10681001637335	-2.51620016434875
27	2.40363330935431	3.11449998138992	-2.45766623655504	-1.74849278546327	-1.04306395623066	-0.342932119283574	0.350871232226702	1.03791187094243	1.71834721564498	2.39287750946321	3.06269410875019	-2.55373135751415	-1.88789054903342	-1.22029434238804	-0.547654794290519	0.133968232041639	0.829026222223054	1.54187877130185	2.27532702548362	3.0281774470972	-2.49014323842018	-1.72605167102804	-0.976009275962626	-0.248444829187923	0.454558725297475	1.13534646087589	1.79816610127834	2.44754165346723	3.08757438068999	-2.56140934406503	-1.93005751956777	-1.29897720823097	-0.665867018171843	-0.028606735228562	0.614788964442761	1.26614648375934	1.92701287800096	2.59841716747024	-3.00266148836642	-2.3109194676708	-1.61203762151486	-0.909741733315717	-0.208319272240018	0.488293357814433	1.17725416356919	1.85710412887418	2.52761876824513	-3.0937513668662	-2.43953278000279
28	2.5172095934576	-3.0648850213504	-2.36369240325799	-1.66591851132611	-0.974650002957817	-0.292072480191849	0.380710198312896	1.04359896930046	1.69729086519341	2.34306344033316	2.98262835006602	-2.66509903348207	-2.03118786898879	-1.39559588636217	-0.754033593760208	-0.100476722232377	0.573897625667378	1.28207732271783	2.04151325060264	2.86754952123795	-2.53263180476808	-1.64624706774892	-0.814668068411823	-0.0536131652674894	0.650464713227785	1.31538477144539	1.95479746151599	2.57801400729168	-3.09181147081068	-2.48379344239	-1.87766481453679	-1.27054339116583	-0.659785215406003	-0.0427459497728239	0.583392906202746	1.22172158654906	1.87555663673564	2.54810619358552	-3.0415551293933	-2.32720607235816	-1.59622899456255	-0.857305192020652	-0.121480011995466	0.601672473328588	1.30677103531693	1.99272501379887	2.66121473858198	-2.96809410978289	-2.32582969365308
29	2.63778543751468	-2.93429596671842	-2.2256034518873	-1.5271586555328	-0.844401252276151	-0.179700581082839	0.467056096815621	1.09743335751552	1.71358848930264	2.31775758901809	2.91202358456262	-2.78492742586136	-2.20502660777011	-1.62983236395814	-1.05761199218001	-0.486193128403035	0.0877938792249916	0.671059976532727	1.281739381128	1.99842311846727	-2.64706966957296	-0.804155055665464	-0.0677064834769317	0.542007841298997	1.11874613767922	1.68272561733175	2.2410752109027	2.7971745153004	-2.93013770261376	-2.37299285996723	-1.81323396393738	-1.24945102916406	-0.679973072808413	-0.10263911347802	0.485527991907767	1.08882380443204	1.71363735117904	2.36952342749249	3.07004479443001	-2.45255035505306	-1.62689351242006	-0.764418152834271	0.0777718048474831	0.861344169396916	1.58490592600463	2.26299502331758	2.91008156468444	-2.74652278120545	-2.13344139579092
30	2.77829543908977	-2.71829546662126	-1.9569264438827	-1.2414632418875	-0.573075850615087	0.0562719323467415	0.655616862744851	1.23213219330145	1.79084445538807	2.33503020475854	2.86662307737162	-2.89671382496818	-2.38876051587778	-1.89395087696643	-1.41496610381551	-0.95660442472613	-0.526993061200316	-0.139370860215335	0.186896896475661	0.433277660898603	0.611285581449924	0.78789774438247	1.03061363845105	1.35153468761399	1.73214977317228	2.15284360580345	2.60003870357773	3.06519564070934	-2.74019101417756	-2.25311775613674	-1.75894237500712	-1.25908256618487	-0.754453947022187	-0.245608917534165	0.26720474385891	0.784065273420626	1.30553045384933	1.83312750855052	2.37103472986863	2.93403609649738	-2.65333279208204	0.315017569604897	1.13721626726661	1.71971701594112	2.27410729151044	2.82121591053854	-2.91664450817008	-2.37099230118297	-1.82401988265562
31	-3.00752277757181	-1.81522823250999	-1.11309653947141	-0.536453041560979	-0.00507521012543469	0.50409510971531	0.999685678195809	1.48540213855533	1.96286351803334	2.43262996695932	2.89462358492964	-2.93487245588591	-2.49038616847615	-2.05631296867293	-1.63409983579255	-1.22528096492998	-0.831183936148269	-0.452430246837736	-0.0882497591916638	0.264169489031217	0.609834621563097	0.955184137138577	1.30655582043081	1.66869607629156	2.04408004680881	2.43312255458782	2.83483301845301	-3.03571813250453	-2.61421160511755	-2.18596252676381	-1.75311364581663	-1.31786547324396	-0.882604129283375	-0.450112427111984	-0.0238904823751042	0.391365700312893	0.78908355842901	1.16002592454483	1.49214200952636	1.773772913561	2.00519674365061	2.21435914381565	2.44813234921237	2.73690297905379	3.08281583470429	-2.8083491145344	-2.38211989376436	-1.9307655955102	-1.46057720664508
32	-0.422119605625879	-0.254072565085154	-0.00698503619808041	0.300682178983135	0.647913157022274	1.01989848971727	1.40718035405571	1.80371329827272	2.20550033139381	2.60977944489575	3.01455576189498	-2.86484991707267	-2.46320690762669	-2.06455985468442	-1.6695131017247	-1.27841075638262	-0.891315040623449	-0.507983736580918	-0.127863976626805	0.24988133812881	0.626304759965953	1.00256577824866	1.37979931123848	1.75898704284268	2.14085644297501	2.52582189881159	2.91396845180221	-2.97811746929609	-2.58457309216608	-2.18933278064903	-1.79335196563953	-1.397763339284	-1.00384961872693	-0.613007965667838	-0.226688563606611	0.153717903526162	0.527073520727382	0.892787336907234	1.2511898997743	1.60388467267692	1.95387990672869	2.3053025601235	2.6626796765038	3.03005790126033	-2.87283159456303	-2.47803231303819	-2.06829085599168	-1.64396093380088	-1.20584589420895
33	-0.240512123681197	0.0588020725520561	0.368324171485191	0.68940787331153	1.02187572157356	1.36461753691449	1.71610191495061	2.07471251061841	2.4389305433309	2.80741540712847	-3.10415692987411	-2.73035636136937	-2.35512492797737	-1.97905265910382	-1.60257932436144	-1.22600962060254	-0.849527748306452	-0.473212493988014	-0.0970538848686724	0.279027923675929	0.655161493230659	1.03150134130794	1.40820483729733	1.78541038288427	2.16321855459336	2.54167764027496	2.92077456460154	-2.98275358634744	-2.60267546154801	-2.22236843592817	-1.84206264197058	-1.46200566544994	-1.08243605231682	-0.703551138911747	-0.325470067271329	0.0518059132113256	0.428431973859873	0.804751227870087	1.18131208404846	1.55886466247743	1.938332463453	2.32076088785262	2.70725046875829	3.09888718186924	-2.78650257954489	-2.38165150925112	-1.96898260406995	-1.5478703625628	-1.11782088999636
34	-0.0935625555540056	0.236855868341026	0.569517940297703	0.905000057622635	1.2436444407306	1.5855854328634	1.93079034095256	2.27910461455441	2.63029422471021	2.98408140779282	-2.94301279548739	-2.58490703557934	-2.22505770444704	-1.86370910020521	-1.50107410366363	-1.13733251962054	-0.772631607412222	-0.407088204933533	-0.0407919860552798	0.326190522463939	0.693811491447012	1.06203721264334	1.4308436913985	1.80021269717569	2.17012854553011	2.54057585838565	2.91153850892819	-3.00018540407988	-2.62824062477511	-2.25582345376052	-1.88293604838145	-1.50956610310224	-1.13568035932337	-0.761217649041703	-0.386081957943594	-0.0101360440853341	0.366803864771319	0.744971873220931	1.12465450068642	1.50619112346282	1.88997321507089	2.27644318440095	2.66609389540691	3.05947007876077	-2.8260125676512	-2.4233180580443	-2.01489033273212	-1.59989847058765	-1.1774105779017
35	0.0677225026670407	0.404830863043412	0.742547960210247	1.08110691265836	1.42069370018967	1.76144753890668	2.10346385921289	2.44679914478707	2.79147687703034	3.1374939143799	-2.7983585322025	-2.44974786101538	-2.09990681863942	-1.74888798572974	-1.39674564097176	-1.04353312241313	-0.689300917364957	-0.334095383953079	0.0220420015385431	0.379074978622139	0.736972521555124	1.09570864096573	1.45526205835799	1.81561583532705	2.17675703027009	2.53867644571183	2.9013685191127	-3.01835390785959	-2.65411806721554	-2.28910257653355	-1.92329542960695	-1.55667826860425	-1.18922509238219	-0.820900702471563	-0.451658869337516	-0.0814401787376911	0.289830518874678	0.662247187541838	1.03592642212525	1.4110123159694	1.78768283834459	2.16615837835322	2.54671338875498	2.92969245667157	-2.96765261125527	-2.57839012761359	-2.18497599330931	-1.78644962034453	-1.38153035873591
36	0.249036310056235	0.583752536546852	0.918688513568447	1.25395392803521	1.58964711913025	1.92585463900974	2.26265126947914	2.60010043139623	2.9382549088866	-3.00602750299777	-2.66634166739291	-2.32584577616189	-1.98451894531537	-1.64234539829569	-1.29931343712986	-0.955414540077815	-0.610642606788584	-0.264993363042372	0.0815360702395908	0.428947445035895	0.777241497493619	1.1264179126269	1.47647515615364	1.82741019045195	2.17921809488709	2.5318916141701	2.88542066200643	-3.0433934961748	-2.68819750372711	-2.33219818635478	-1.97542165477456	-1.61789880242253	-1.25966531348442	-0.900761448472258	-0.541231570460084	-0.18112337884389	0.179513179423449	0.540627350930147	0.902169404871389	1.26409290224767	1.62635749132382	1.98893237709065	2.35180071822408	2.71496538329297	3.0784568003566	-2.84084114791762	-2.4764331360296	-2.11129793866009	-1.745103850231
37	0.447942525680643	0.77592273907319	1.10405051196166	1.43238662371292	1.76098916353143	2.08991333536303	2.41921134648632	2.74893237151896	3.07912258043154	-2.87336009048173	-2.54210459725364	-2.21025850101117	-1.87778660865068	-1.54465616660397	-1.21083678182592	-0.876300393797986	-0.541021313304076	-0.204976342628445	0.131855009550771	0.46949020700001	0.807943249040203	1.14722411109496	1.48733805909287	1.82828483809425	2.17005774020009	2.512642562153	2.85601646884496	-3.08303852237942	-2.73819556621619	-2.39269609929155	-2.04660985967592	-1.70002139454947	-1.35303119248896	-1.00575674320386	-0.658333545545883	-0.310916120517379	0.0363208656461347	0.383181200302262	0.729445196299695	1.07486688370902	1.41916983000373	1.76204090761666	2.10312105613791	2.44199168186403	2.7781547157181	3.11100337333797	-2.84340620438508	-2.51967760134274	-2.20228167162681
38	0.659410571960624	0.978203237741274	1.29715298656843	1.61629926679986	1.93568134777107	2.2553382581513	2.57530873500921	2.89563118000365	-3.06684168915736	-2.7457016547072	-2.424096896893	-2.10199083864209	-1.77934755380743	-1.45613190640463	-1.13230973970443	-0.807848128020859	-0.482715705099471	-0.156883083900599	0.169676616825851	0.496987123620416	0.825068221979812	1.1539348189035	1.48359584312786	1.81405297579015	2.14529920987113	2.47731724420371	2.81007772710417	-3.13964793165825	-2.80554829979221	-2.47088577066039	-2.13575731778941	-1.80028169785265	-1.46460119335467	-1.12888314483788	-0.793321234013573	-0.458136509369133	-0.12357818673593	0.210075693644362	0.54251761986263	0.873409789389052	1.2023829032973	1.52903435156608	1.85292560304069	2.17357871388077	2.49047206525669	2.80303578353455	3.11064785723925	-2.8705524613494	-2.574918914089
39	0.877443535994974	1.1854872524505	1.49370973011583	1.80214076971443	2.11081098968286	2.4197518530071	2.72899569417315	3.0385757435292	-2.93465916162224	-2.62430334057209	-2.31350612064708	-2.00223063982279	-1.69043921659004	-1.37809345414035	-1.06515439818793	-0.751582762791846	-0.437339240962629	-0.122384919374397	0.193318180978471	0.509806414059156	0.827113642153044	1.14527016674846	1.46430143123933	1.78422647298263	2.10505610870837	2.42679084794665	2.7494185449259	3.07291182098747	-2.88595999007291	-2.56089243829851	-2.23516057482668	-1.90888028244495	-1.58219573283333	-1.25528091474461	-0.928340327898054	-0.601608654647508	-0.275349272616662	0.050148453189148	0.37457306930321	0.697596001810503	1.0188773952836	1.33807258181687	1.65483894274295	1.96884297870003	2.27976749892251	2.58731895918925	2.89123509177523	-3.09189226120078	-2.79586704900981
40	1.09578116004635	1.39198544899132	1.68838103296295	1.98499387223253	2.28185146682586	2.57898298769991	2.87641941797542	-3.10899160377014	-2.8108443964951	-2.51228691589775	-2.21327935953912	-1.91377931026924	-1.61374158137334	-1.31311807942131	-1.01185769655434	-0.709906247615611	-0.407206472071763	-0.103698126190841	0.200681802487691	0.505998718745456	0.812319833200029	1.11971330861566	1.4282470731576	1.73798722753888	2.0489959692884	2.36132895992614	2.67503207338747	2.99013749113368	-2.97652615125569	-2.65859764069565	-2.33930051590699	-2.01870740864507	-1.69693057540482	-1.37412622213018	-1.05049728560593	-0.726294010878754	-0.401811752662759	-0.0773856422816366	0.246617908331475	0.569812492003331	0.89180500936115	1.21220991314906	1.53066318122247	1.84683487203311	2.16043936581132	2.47124276092107	2.77906728919499	3.08379295396328	-2.89782848127139
41	1.30815557631309	1.5916618239392	1.87534893113278	2.15924109762565	2.44336469102394	2.72774849959887	3.01242401642414	-2.98575954889045	-2.70039368419543	-2.41462201855823	-2.12839864861946	-1.84167295202078	-1.55438904233347	-1.26648517146273	-0.977893080425366	-0.688537302659006	-0.39833442891053	-0.107192349901321	0.184990496795642	0.478325834845133	0.772936151538499	1.0689551069807	1.3665276271212	1.66580951216694	1.96696633570061	2.27017134408832	2.57560199523604	2.88343471128882	-3.08934792544702	-2.77622613246226	-2.4602679640166	-2.14140429955766	-1.81963289047359	-1.49503835514549	-1.16781120570379	-0.838262724785415	-0.506831896059782	-0.174080759765143	0.15932413342952	0.492644053521416	0.82511103387788	1.15597556722741	1.48455191389323	1.81025453286146	2.13262145825671	2.45132349634573	2.76616085192381	3.07705050026146	-2.89917716676455
42	1.50825035972895	1.77822221045386	2.04831535516018	2.31854933909552	2.58894594995144	2.85952953145765	3.13032734681575	-2.8818153063147	-2.61049337554323	-2.33885332308678	-2.06685122573947	-1.79443729464303	-1.52155494946896	-1.24813972733218	-0.974117994153204	-0.699405419796108	-0.42390517091893	-0.147505767172844	0.129921462484467	0.4085253952377	0.688478680290495	0.969981935705288	1.25326864815926	1.5386108188524	1.82632533345569	2.11678090461973	2.41040519809007	2.70769133988261	3.00920231405149	-2.96761463480084	-2.65569594117808	-2.33749795127918	-2.01230401556897	-1.67949221294949	-1.33866003171683	-0.989789907535277	-0.633433074743461	-0.270858273971887	0.0959131960070818	0.464254460786071	0.831265340660798	1.19419859356134	1.55083349277424	1.89968163006162	2.24000057355565	2.57167014094287	2.89501187428904	-3.07257093624524	-2.76398976635567
43	1.69029602586525	1.94579862359554	2.20127974206253	2.45674559274566	2.71220332378848	2.96766116769033	-3.06005669165065	-2.80456868378884	-2.54904744904894	-2.29347831572423	-2.0378442534078	-1.78212544471623	-1.52629876364268	-1.27033713586144	-1.0142087485451	-0.75787606664537	-0.501294597925567	-0.244411328529592	0.0128372781546416	0.270527868227467	0.528753579114891	0.787628515624447	1.04729375399738	1.3079255137753	1.56974645868386	1.83304159954917	2.09818110568365	2.36565372085725	2.63611685558384	2.91047359304491	-3.09319097639317	-2.80667080681222	-2.51042016601517	-2.20024668947624	-1.86952246886494	-1.50758288420771	-1.09767010503022	-0.617374925799558	-0.0537459219218943	0.557379518744661	1.13351911659178	1.62759801957875	2.04723884315737	2.4150171652752	2.74888919122595	3.06043810361726	-2.92632123831635	-2.64048043289917	-2.36228113663961
44	1.85206243047211	2.09231202303109	2.332320091093	2.57207155784855	2.8115497925502	3.05073638781405	-2.99357441019425	-2.75503478409363	-2.51685555840922	-2.27906541314902	-2.04169672225601	-1.80478619509493	-1.56837565529623	-1.33251299189315	-1.0972533280505	-0.862660466574062	-0.628808690164717	-0.395785019980044	-0.163692071276564	0.0673483062226957	0.297190347144413	0.525658295659889	0.752538446452851	0.977568613071826	1.20042404986652	1.42069844100521	1.63787797570678	1.85130568580332	2.06013207048568	2.26324659731208	2.45918329232083	2.64599365719874	2.82108573110149	2.98105065228739	3.12156517304516	-3.04556269761766	-2.95854247215259	-2.90198098032752	-2.87003453723572	-2.84757212407343	-2.8150276250231	-2.75757878449932	-2.66971945621728	-2.55305870238383	-2.41222805794123	-2.25221861224068	-2.07731764685256	-1.89089770429632	-1.69552003421491
45	2.00026306065891	2.22541175906484	2.45012678209584	2.67437898181076	2.8981365953475	3.12136495841845	-2.93915912296185	-2.71710650345105	-2.49570794402859	-2.27501333318647	-2.05507749583601	-1.83596075110617	-1.61772952984589	-1.40045705425224	-1.18422407995792	-0.969119697549261	-0.755242185298095	-0.542699897123227	-0.331612158441871	-0.122110126304681	0.0856624526453756	0.291548684313624	0.49537830964741	0.696968023098429	0.896122592429378	1.09263712863694	1.28630094663439	1.47690354462529	1.66424328709975	1.84813935951799	2.02844740730994	2.20507889593998	2.37802355292692	2.54737324389869	2.71334437726591	2.8762947040333	3.03672967844142	-3.08789132570757	-2.93043949113185	-2.77327027417952	-2.61553517216284	-2.45642302512011	-2.29521001521031	-2.13129640064258	-1.96422627198816	-1.79369057000422	-1.61951662440562	-1.44164892292586	-1.26012580323066
46	2.15232994395095	2.36404439186426	2.57529042633304	2.78604405193326	2.99628002995162	-3.07721346269318	-2.86809363019261	-2.65957491518764	-2.45168776978426	-2.24446394395713	-2.03793644354436	-1.83213945947362	-1.62710826178884	-1.42287905110409	-1.21948875915284	-1.01697478918174	-0.815374686137641	-0.614725726025401	-0.415064413620085	-0.216425878087803	-0.0188431572357333	0.177653636658762	0.373038272905659	0.567289478582903	0.760392125957355	0.952338513114529	1.14312970863427	1.3327769183619	1.52130281858107	1.70874278634138	1.89514594594457	2.08057594265524	2.26511135279043	2.44884564554819	2.63188662778356	2.81435532890088	2.99638431808977	-3.10506981959914	-2.92348792802859	-2.74190313572211	-2.56016282980108	-2.37811718833169	-2.19562225836924	-2.01254273153642	-1.8287542903507	-1.64414543711029	-1.4586187604064	-1.2720916367827	-1.08449640209605
47	2.32770675200934	2.5284644148321	2.72886309208907	2.92889190372802	3.12853998580672	-2.95538876139243	-2.75653438171208	-2.55809263505417	-2.36007368876733	-2.16248733569789	-1.96534289542655	-1.76864910558482	-1.57241400311603	-1.37664479553742	-1.18134772249595	-0.986527908193818	-0.792189205592878	-0.598334033688271	-0.40496320956803	-0.212075777440418	-0.0196688373029941	0.172262623568249	0.363725892635553	0.554730683485937	0.745289272053955	0.935416612846923	1.12513043017221	1.31445127936832	1.50340257324469	1.69201056936579	1.88030431448816	2.06831554337848	2.25607853039163	2.44362989353871	2.63100835227656	2.81825444183427	3.00541018847873	-3.09066655555738	-2.90356126718099	-2.71641499697987	-2.52918355058264	-2.34182320515135	-2.15429110859839	-1.96654565982622	-1.77854686192823	-1.59025664142236	-1.40163912796378	-1.21266089051074	-1.02329112751032
48	2.53609192030623	2.72790346739571	2.91949824621701	3.11087373331995	-2.98115762520976	-2.7902271560938	-2.5995217719506	-2.40904271166184	-2.21879081586253	-2.02876649466118	-1.83896969498676	-1.64939986781431	-1.46005593555559	-1.27093625993654	-1.08203861071752	-0.893360135644706	-0.704897332051225	-0.516646020552267	-0.328601321299751	-0.140757633276615	0.0468913828819491	0.234352818054583	0.421634523312958	0.608745113662083	0.795693966423638	0.982491213890037	1.16914772993484	1.35567511033488	1.54208564664002	1.72839229351728	1.91460862959428	2.10074881193204	2.28682752436497	2.47285992005494	2.6588615587125	2.84484833903925	3.03083642703744	-3.06634312626643	-2.88030323381416	-2.69421269507658	-2.50805504771815	-2.32181395517513	-2.13547328619379	-1.94901719266035	-1.76243018492084	-1.57569720385219	-1.38880368902369	-1.20173564237782	-1.01447968695773
49	2.77533159241185	2.95927084816253	-3.14008431173964	-2.95636288045573	-2.77274958122975	-2.589243630811	-2.40584403891035	-2.22254960067923	-2.03935888945869	-1.85627024986831	-1.67328179130599	-1.49039138193073	-1.30759664320117	-1.12489494504272	-0.942283401715744	-0.759758868455992	-0.577317938956632	-0.394956943758706	-0.212671949613185	-0.0304587598736162	0.151687084026892	0.333770299966591	0.515795861353043	0.697768992134859	0.879695160582358	1.06158007182125	1.24342965911305	1.42525007388581	1.60704767452902	1.78882901397689	1.97060082611451	2.15237001105152	2.33414361931756	2.515928835043	2.69773295819684	2.87956338596118	3.0614275933281	-3.0398521941694	-2.85789779241959	-2.67588692298334	-2.49381200594356	-2.31166548894755	-2.12943986926726	-1.94712771596247	-1.76472169205668	-1.58221457664077	-1.39959928682615	-1.21686889947641	-1.03401667265464
50	3.03691097662212	-3.06980689230688	-2.89338411892045	-2.71700511030274	-2.54066886213679	-2.36437426393551	-2.18812009715002	-2.01190503335764	-1.83572763255087	-1.65958634154767	-1.4834794925417	-1.30740530181061	-1.1313618685989	-0.955347174191153	-0.77935908119027	-0.603395333014382	-0.427453553625	-0.251531247498052	-0.0756257998483647	0.100265522882884	0.27614557226921	0.452017316860897	0.627883840861623	0.803748342514143	0.979614132190526	1.1554846301833	1.33136336419476	1.5072539665225	1.68316017093977	1.85908580927015	2.03503480765617	2.21101118252213	2.38701903623146	2.56306255243898	2.73914599113849	2.91527368340554	3.09145002583506	-3.01550583250694	-2.83921876754198	-2.66286952974489	-2.48645352222924	-2.30996611505191	-2.13340265266637	-1.95675846171338	-1.78002885915973	-1.60320916079787	-1.42629469012116	-1.24928078759166	-1.07216282031926
51	-2.97204883850971	-2.80296573268771	-2.63389499692103	-2.46483580919268	-2.29578729854634	-2.12674854231208	-1.95771856347195	-1.78869632815374	-1.61968074324331	-1.4506706541065	-1.28166484241327	-1.11266202405731	-0.943660847165457	-0.774659890192102	-0.605657660094194	-0.436652590583458	-0.267643040452757	-0.0986272919742077	0.0703964506329005	0.239430062665829	0.408475500334758	0.577534802092361	0.746610089896676	0.915703570406947	1.08481753611159	1.25395436638694	1.42311652848496	1.59230657844737	1.76152716194318	1.93078101502564	2.10007096480427	2.26939993002618	2.43877092156044	2.60818704277788	2.77765148981759	2.94716755173016	3.11673861048602	-2.99681716634359	-2.82712559717059	-2.65736832994934	-2.48754161413845	-2.31764160878004	-2.1476643836425	-1.97760592063261	-1.80746211550604	-1.63722877990849	-1.46690164378267	-1.2964763581801	-1.12594849851995
52	-2.69343096360854	-2.53176503900371	-2.37009845233945	-2.20843068277177	-2.04676118152548	-1.88508936835724	-1.7234146281827	-1.56173630784389	-1.40005371299518	-1.23836610508874	-1.07667269844229	-0.91497265737375	-0.753265093388925	-0.591549062409847	-0.429823562032411	-0.268087528803211	-0.106339835506286	0.0554207115486373	0.217195375244108	0.378985490386157	0.540792466455218	0.702617790382716	0.864463029358775	1.02632983367608	1.18821993961451	1.35013517237071	1.51207744903638	1.67404878162878	1.83605128017622	1.99808715586116	2.16015872422284	2.32226840842093	2.48441874256096	2.64661237508167	2.80885207220363	2.97114072143754	3.13348133514957	-2.9873082529995	-2.82485415566904	-2.66233827120756	-2.49975705119255	-2.33710680384539	-2.17438369025609	-2.01158372061282	-1.84870275045379	-1.68573647696287	-1.52268043533343	-1.35952999522929	-1.19628035737596
53	-2.41649971877219	-2.26232530482801	-2.1081466885186	-1.95396408821403	-1.79977766839889	-1.64558753957691	-1.49139375797762	-1.3371963250751	-1.18299518692734	-1.02879023334425	-0.87458129689094	-0.720368151732209	-0.566150512323188	-0.411928031950306	-0.257700301125853	-0.103466845838631	0.050772874337605	0.205019468276958	0.359273615475288	0.513536068365745	0.667807654777231	0.822089280537815	0.97638193222584	1.13068668007219	1.28500468101787	1.43933718193192	1.5936855229951	1.74805114125587	1.90243557436568	2.05684046450139	2.21126756248337	2.36571873209857	2.5201959546386	2.67470133366356	2.82923710000313	2.9838056170072	3.13840938605883	-2.99013425481621	-2.83545189615169	-2.68072589373365	-2.52595313317645	-2.3711303300599	-2.21625402253338	-2.06132056354964	-1.90632611271136	-1.75126662771311	-1.59613785536173	-1.44093532215841	-1.2856543244263
[truncated: 70 more columns]
