# Supplementary material for: Reconstructing spruce budworm outbreak severity: a comparison of paleoecological and tree-ring signals
Source: PLoS One. 2025 Aug 12;20(8):e0329406. doi: 10.1371/journal.pone.0329406 (PMC12342301; doi:10.1371/journal.pone.0329406)
Supplement: S9 Dataset — (ZIP) [file pone.0329406.s009.zip › Buire wavelet data/Percent_defoliation/PD_wavelet_power.corr.txt]

V1	V2	V3	V4	V5	V6	V7	V8	V9	V10	V11	V12	V13	V14	V15	V16	V17	V18	V19	V20	V21	V22	V23	V24	V25	V26	V27	V28	V29	V30	V31	V32	V33	V34	V35	V36	V37	V38	V39	V40	V41	V42	V43	V44	V45	V46	V47	V48	V49	V50
1	240.58362049353	190.256587265613	121.207136191392	65.1224129697256	32.3355321748602	16.9810987569027	10.3642022444494	7.15633323996984	5.19614987948679	3.88185513931941	3.10642084982076	2.68157380349113	2.33829682441343	1.95890849659966	1.58538170917181	1.31483461926446	1.15618383620028	1.04673627910122	0.95589707553644	0.884694541080484	0.818999291789202	0.74885852689628	0.682180408079408	0.617176199847834	0.546398501673762	0.48297505115326	0.456985703794807	0.475340371014383	0.493646819680114	0.454129824678889	0.377409525940771	0.331891783012601	0.345338646353068	0.382252613359102	0.383529686642409	0.341962134878121	0.297641412371165	0.278465349022523	0.279704355846943	0.277846801990863	0.261371110171268	0.239055455100124	0.225384972025262	0.225059454584044	0.225836828184323	0.209965134975198	0.175001163716752	0.145600204824889	0.148977392052934
2	318.650325184704	245.953526997034	147.907167890698	71.2690081694562	29.7435293985883	12.8718227881575	7.10630047683969	4.87021382039811	3.51480149009537	2.54078236641319	2.01634386746246	1.82019180591095	1.65430660734351	1.38165976611587	1.06929186543203	0.853721276362917	0.755348169674713	0.696042033395685	0.6417990521151	0.602405689298515	0.564365167303953	0.516202903292417	0.470074210528304	0.424027172751999	0.364800937649339	0.306141974358354	0.288488990977836	0.327072438413208	0.367391037845608	0.332972431772603	0.247153019111733	0.198585319574073	0.224864371356239	0.280605097255031	0.289942735719508	0.244124593914686	0.195921860127693	0.181093146052406	0.191969356014441	0.197667298430855	0.183377999369836	0.160844230230025	0.149296667692992	0.155698830375075	0.165189897828221	0.154088971901773	0.116829146781077	0.0841923975996524	0.0926510240993414
3	377.908074936884	285.292024168095	162.305042066516	69.5565996725978	22.9445568479417	6.83787175705397	3.02431018531652	2.21067494958756	1.65812548131866	1.11679494554445	0.858963119368881	0.870868270314663	0.875461547388451	0.731271369583681	0.513277774968126	0.373155630643331	0.33872176347002	0.326821799208048	0.305605485562355	0.294400126038958	0.282505964491918	0.25774832393063	0.235380433797185	0.214098204336182	0.175118762550698	0.128037735893603	0.116846311022052	0.165319002020035	0.219600548064653	0.195463657764626	0.113502888600903	0.0679984367159813	0.100497183634585	0.16342554834543	0.1766253288428	0.131796366045917	0.0864138687074903	0.0777164295203677	0.0955765211748193	0.106712002415006	0.0957371792990027	0.0754961883565099	0.0666552567834963	0.077618761694423	0.0941459867890227	0.090564286499316	0.0577759162701681	0.0266127989672011	0.0375017158096741
4	408.744173035632	304.311846971297	166.960103099408	65.788178635755	17.5132720120487	2.77781935305519	0.472892045028897	0.577039532936528	0.541530038880845	0.297279347010421	0.18875151610937	0.278851906913721	0.35775850763562	0.301808585065623	0.16977138741556	0.0911610202952431	0.0930190423048489	0.103025862053103	0.0967083841827515	0.0978886517042243	0.0991121423748593	0.088601705154961	0.0818086591626728	0.0793135579397596	0.0610290950169394	0.0294439464501021	0.02161781851545	0.064654931214877	0.117310772682351	0.104966542804419	0.0409085916678553	0.0048279817488559	0.0329315812855393	0.0856337896610846	0.0956306671542661	0.0573300846723427	0.0209772217182476	0.0169291220187021	0.0346178220633935	0.045747592220658	0.0379527398361981	0.022270462840741	0.0158656975666541	0.0266282064745616	0.0445001692188904	0.0479127086907122	0.0259109413335139	0.0019462917068293	0.0115474477472004
5	414.194959212246	308.406952348199	169.07405187901	66.4190024815353	17.4989574676161	2.53846006693636	0.0843606667427662	0.125639434258327	0.170027994177536	0.0584744440285988	0.00497351517100715	0.0721875101456481	0.137869653483505	0.119171403593796	0.0477103391865229	0.00578718377103191	0.0135502055279516	0.0227892647649675	0.0186190723977032	0.0209440389144456	0.0245063772938224	0.019493984471947	0.018321015871602	0.0237743654392302	0.020474608167371	0.00567397392099599	0.00239400772688382	0.0326835603089473	0.0724842322624929	0.0700486672691369	0.0311264313950062	0.00795198418277651	0.024663288350481	0.0557755509554028	0.0579326346023658	0.0292612934851012	0.00423566779590657	0.0015192587420229	0.0126018103242776	0.01923811259438	0.0141275722277231	0.00440266803031277	0.000477998546829628	0.00783574080142787	0.0219070744622588	0.029553710892991	0.021147927306576	0.00893661681990764	0.0162651152004313
6	404.661880951525	305.770487520364	173.458467586089	73.0502680730428	22.4799729258767	5.04159408446752	0.941173804004912	0.262832983447723	0.132758220979718	0.0568717953436157	0.0264436795311848	0.0510998836299348	0.0772119470743823	0.0668269717263988	0.0308267929524574	0.00618904579877758	0.00527931696808617	0.0060397210042027	0.00168733788556307	0.0028223274483653	0.00520139495132979	0.00232140001806581	0.00201481535555593	0.0079119674223558	0.0121950868113795	0.0116099450154369	0.0164019215890576	0.0384764806568538	0.0656680092690455	0.0693894689163804	0.0513451554362077	0.0388291705189632	0.0443551994667798	0.0548707622834686	0.0491635702625976	0.0283704410195767	0.0115138063420058	0.00723110553364246	0.0101729554823035	0.0115399718117801	0.00831296888053436	0.0038247401762127	0.0023845370284737	0.00671722537138338	0.0162106573994509	0.0258147145478253	0.0293696563028405	0.0296559198592219	0.0367850985940171
7	389.722340810925	301.503124964846	180.105786997632	83.0518536148089	29.7307364811089	8.49120829006311	2.11727117771043	0.570377853618235	0.215573553812976	0.117075311387253	0.0836793890721129	0.076142267461168	0.0722624385764319	0.0604727533113373	0.0407470623035542	0.0223492230823483	0.0119519389781241	0.00528999140186857	0.000785832123102758	0.00096324999542081	0.00209387228734555	0.000826208421054908	0.00109358629955398	0.00569293321624326	0.0125246732941087	0.0208512044564619	0.0346414817292202	0.0569112104004518	0.0786441697151809	0.0845946964253391	0.0761426359436649	0.0680835493332827	0.0669353001580428	0.0656277191987805	0.0547086035694149	0.0368444522044855	0.0224287067586614	0.0153653617227045	0.0126410261499618	0.0105059075955683	0.0079918113939968	0.00628182155223409	0.00655721244106387	0.00993259646546158	0.0175299173853599	0.0289263197007381	0.0408003228156982	0.0504076033407851	0.0588862349430625
8	374.503232271037	297.166525546674	187.088219387556	93.5922313217073	37.3508711601899	12.0071528723101	3.19997930165682	0.793312090014053	0.264656917043491	0.158998370819107	0.124412542963174	0.0995632712263005	0.0799728686496099	0.0663952958519781	0.0539566672875469	0.0388371677329073	0.0235179499086279	0.0115952634649037	0.00497813409659888	0.00321399840270706	0.00325465994391314	0.00331061304122427	0.00474457012242044	0.00894117911255713	0.0164332610492826	0.0292471512727433	0.0502379255387798	0.0771980732062033	0.098571837860933	0.102762814000046	0.0932533377618898	0.0839264888900575	0.0806500952267055	0.076407564948264	0.0635039540014284	0.0447693572547927	0.0287687486766351	0.0191421298180231	0.0138088625016894	0.0100886448597487	0.00737762150766885	0.00625896004009849	0.00718348483190847	0.0109571937588575	0.0193899641386141	0.0336066792735199	0.050782266278012	0.0649030549851941	0.0731238687547796
9	360.721833105674	293.005310441177	193.403235390476	103.72809036974	45.1307204052675	15.8029148987672	4.33760412059534	0.882031461056736	0.155036654917018	0.0959249642117104	0.110281134451036	0.0987323842137952	0.0787761061392981	0.0684015074815994	0.0642834162490077	0.0560747694425287	0.0417626425255608	0.0267576598917788	0.016074339695241	0.0107159124466502	0.00896203426678876	0.00917521070134374	0.0108851757061054	0.0144107343734851	0.0216345350596509	0.0368981736317667	0.063377920680469	0.0951205238284984	0.115846080108212	0.113546469269448	0.0958330690463677	0.0819365989853335	0.0796300714117977	0.0786476427348185	0.0673019315589516	0.0472891519150811	0.0287590994779759	0.0174263968215638	0.011532235224176	0.0076061769702639	0.00462292006597804	0.00324388355958187	0.00415672163027382	0.00855516297747248	0.0188426088462726	0.0361674166623541	0.0560788006297543	0.0697083417121057	0.0735585743692482
10	348.759825842188	289.328113902341	199.330278488884	113.960745884627	53.9183721573102	20.893364090222	6.40271786234192	1.38437634674463	0.1326027235399	0.00408793774456586	0.0570535835596595	0.0721706117452882	0.0605357244128292	0.0575217065855224	0.0663345156846024	0.0720451830818527	0.0662737895648572	0.0526518740200568	0.0385939724453887	0.0284594623871002	0.0226716134040934	0.0197174584975575	0.0181595836604823	0.0183269333760908	0.023942102987653	0.041429723315672	0.0732228731048641	0.108496782009397	0.125576084807918	0.112211197226354	0.0821382393066588	0.0622445503545149	0.0628619074555971	0.069302902335876	0.0634433733430961	0.0443890038478749	0.0244135913566229	0.0123365180221384	0.00714104402161569	0.00423711476435974	0.00173572971316827	0.000323771700633346	0.00111712807960918	0.0059407126696297	0.017725051097621	0.0368211638497037	0.056066583778976	0.0642078491045614	0.059403921984104
11	338.712184384685	286.546366797484	205.476318085654	124.936026832866	64.4523929177625	28.1920264864448	10.3819722907903	3.14444087532672	0.756401052402185	0.169121970399144	0.0799253260036495	0.0598672205774401	0.0386744023360667	0.0369849456722734	0.0584735480930132	0.0831382055451598	0.0937293213738589	0.0882990944935507	0.0741867022410029	0.0586391317049505	0.0448798675670405	0.0329542180786478	0.0225054735421033	0.015787294685132	0.0192741887690919	0.0406657826903321	0.0793573111373627	0.117789141042361	0.129100346167181	0.102383524926009	0.0586162115621699	0.0323289841135088	0.0364058196031019	0.0522637463231049	0.0551015124759796	0.0400205822845266	0.0202154262014684	0.0077656130368333	0.00348238941313382	0.00232357267435658	0.00131763027732505	0.000737026801581604	0.00199979667206005	0.00750452259719183	0.0201924711506937	0.0388140624786884	0.0535117157229825	0.0522694726782928	0.0368747561732448
12	330.506124669395	284.743575504997	211.883430332126	136.422720482592	76.3260264955383	37.4112284804886	16.273581793241	6.39022062161049	2.3172280878764	0.809007924177352	0.288446569467869	0.100258252189891	0.0261509930326208	0.0151683237317101	0.0467108259886626	0.0912448403883122	0.122296147452305	0.130081291047536	0.118850752530892	0.0970512655299894	0.0710528960720474	0.0444778751911614	0.0206988013836306	0.00583050274156688	0.00924478454440854	0.0380983193001012	0.0863430226879916	0.12887540298811	0.134945745149476	0.0962662986240354	0.0402673685795924	0.00726888441594431	0.0126286631988644	0.0361092038023586	0.0480321689812439	0.0386459793512648	0.0198425964474385	0.00612229358144271	0.00128530093000371	0.00120979694288896	0.0020556356724816	0.00323689663909416	0.0062368111868139	0.0137244749533354	0.0277142193455032	0.0445502309296053	0.0525522191908139	0.0412747811751251	0.0172586178335406
13	323.811865406974	283.513963524534	217.883007107671	147.284687421269	88.0374538397791	47.0418534918295	22.8983972677594	10.418759110321	4.53555622343542	1.89576411921076	0.733209240958997	0.232058069525766	0.0388994163744816	0.00173166818812948	0.0427567505877082	0.107558928501239	0.158436881188144	0.178888152861366	0.170090169939711	0.141169493385403	0.101724452096687	0.0598059751983707	0.0235491600833973	0.00325458947930721	0.0102171309232675	0.0493228331480354	0.108350844278557	0.156066081995681	0.159931779995684	0.114138641519923	0.0493844266912645	0.00839719605761338	0.00902507615545768	0.0329981195339626	0.0494387319969957	0.0442016590603191	0.0256598573598922	0.00894285847444247	0.00112521763945622	0.000214556099270496	0.00206572769466287	0.00517043287700192	0.0110328200606616	0.0223578623553146	0.0394625957380278	0.0558746468344537	0.0591549077809985	0.0419387957228441	0.0148693445865801
14	318.192116372683	282.326500411417	222.742702218327	156.421875414367	98.1355386173811	55.5062907592624	28.8331321090685	14.1772509574597	6.82673803729559	3.26469801241719	1.50686237961945	0.627888951639396	0.223975086383481	0.093436089414558	0.106695381600453	0.170989376304164	0.22749011119844	0.250539410820403	0.238936651664612	0.202982979777923	0.154824864598969	0.105220163179951	0.0647950476797762	0.0457116209434983	0.0593815062103971	0.108152645326255	0.175813582934267	0.228716012724228	0.234707019481603	0.18852871875903	0.119062957723168	0.067116732018349	0.0528528556889015	0.063980464580662	0.0734603156126196	0.0653067346692648	0.0435371713271574	0.0216227031040841	0.00848051095732564	0.00423769565238113	0.0050573651657904	0.00905852703508831	0.0180980837784185	0.0350205588180126	0.0585008011536679	0.0796690582667632	0.0858889584336937	0.0722196848820228	0.0506185584460311
15	313.47906001245	281.132237180745	226.499119368671	163.784884482166	106.343699641115	62.2696480393848	33.3401697215653	16.8535279810362	8.49408440975261	4.50699090976244	2.53720835185281	1.45849791169264	0.843706873035342	0.530623073948328	0.413133919123316	0.394013013664302	0.398875418862177	0.389183990846318	0.357234649427842	0.311113637541094	0.26189457998102	0.218670537699277	0.189726397109941	0.184646124050979	0.212179792013601	0.272344944693857	0.348257932663481	0.408041757072349	0.421500017602425	0.381253108344274	0.309203116754218	0.240047677998028	0.195613836429087	0.172900773620121	0.15424984482986	0.126534800986257	0.0907988873571995	0.0570083083740323	0.0332894446739602	0.0208089595271592	0.0167580907901445	0.0200181683999638	0.0332673503783462	0.0595813582639401	0.0965816452682356	0.133957857918292	0.158639367582275	0.165321420393825	0.162805608130768
16	310.086382377426	280.728431194702	230.324307646522	170.719546978687	113.907429718035	68.2250577541705	36.7705239860331	18.1896607537039	8.79961838594483	4.70620184361488	3.05228575853394	2.2771526865469	1.76911403882092	1.38267340299471	1.10338651457921	0.912594631587363	0.775821203946332	0.665523607765805	0.57199817764937	0.497847707947339	0.448131840907118	0.425472771996283	0.430999730246955	0.46668216443271	0.534077653064013	0.62818702045035	0.731079000526977	0.813247165104487	0.846023964713027	0.817778441363811	0.740604059346362	0.640975487294396	0.542063057225775	0.452475554794771	0.368913090640631	0.286903250565186	0.208228226883008	0.139700918569361	0.0873048057355746	0.0528167844529199	0.0356616035819428	0.0368419568953439	0.060014467357919	0.107887685329077	0.176868454639882	0.255255713632309	0.327995419039665	0.385176982212489	0.426856509402056
17	309.036893628521	282.693953050624	236.362867345539	179.767496328115	123.495944995291	75.8598758403489	41.0981743731501	19.3489851521627	7.96217869464812	3.27052587873667	2.01076938550499	2.00486711925017	2.16577895149289	2.14556973446892	1.94506119860229	1.65661128454593	1.35734385327951	1.09231439050676	0.885786206439669	0.750385363546567	0.69009614094786	0.701825126347052	0.778060335471449	0.909247453097167	1.08339305675431	1.28253863485423	1.47940000254933	1.63925247334752	1.72915124119685	1.73016111941808	1.64431785760728	1.49122604780349	1.29717953422228	1.08494216633309	0.870153556639253	0.663690926943322	0.475043472653183	0.313102202257927	0.184917118424421	0.0951324673018499	0.0473279457038083	0.0456813548013206	0.0944035713111094	0.194241391054884	0.338280295835228	0.510622705924026	0.689786112948609	0.854905965919373	0.990214077033312
18	311.71905816649	289.040393650083	247.326113702553	194.305879474778	139.044038684919	89.4846613605205	50.7014445700585	24.329201912666	9.12163496014536	2.17518834268731	0.22951433146962	0.595128405053954	1.54088870681257	2.23424246029031	2.45546785355546	2.29151698057481	1.92036858113355	1.50276251488539	1.14864261816711	0.91936939983247	0.8405389965612	0.914362943385429	1.12824114482266	1.45904605458959	1.8738860372074	2.32932710359335	2.77213087843203	3.14438025299897	3.39349739186551	3.48398897125869	3.4055129058724	3.17328332020645	2.82113707620679	2.39140123885803	1.92624849229676	1.46281633955938	1.03160171682312	0.656595792665395	0.356163317606109	0.144333017941503	0.0320400382110166	0.0273674927899354	0.133942402266904	0.347706151499579	0.653645946758098	1.02462777626957	1.42357934418405	1.80842152717434	2.13775705232528
19	319.429058418605	301.63722017741	265.818287794903	217.803324565936	164.992453701559	114.558720864935	71.9348092678064	39.9873971576472	19.0000257880094	7.30698688991734	2.24641697789585	1.07534349254288	1.59484627970079	2.40210528192667	2.83581875701843	2.75708256117443	2.30288114134556	1.69630345054246	1.1383718922598	0.767447357255512	0.658378409859076	0.836620674204962	1.29214885584282	1.98744181663398	2.8603957347618	3.8262305999779	4.78272197665016	5.62113234106651	6.24201395478073	6.5719940244845	6.57628374577435	6.26285279154106	5.67740794982653	4.89170975128586	3.98957060906163	3.05452983521309	2.16145750030549	1.37243075154096	0.735937512822699	0.287901314488457	0.0529728442602972	0.0448436677412118	0.264973895282597	0.700013657749966	1.31908502245784	2.07259567530251	2.8940871272642	3.70581004744945	4.42765657646185
20	332.639831182516	321.259061736186	293.096985311003	252.211527299615	204.241751282842	155.196251598242	110.286716237412	73.0912727060445	45.2075924747965	26.4036970525072	15.1396343159836	9.25241946437776	6.59014212880065	5.44334816607466	4.72092262565548	3.9102067126787	2.91357988572609	1.8574546514845	0.938943737447096	0.334468473186678	0.162813891775388	0.480668738344673	1.28941302768838	2.54080601217692	4.13920139960323	5.94441919790526	7.78090846879742	9.4561961093945	10.7870259621818	11.6275312738439	11.8921141585972	11.5670463156128	10.7083935305885	9.42802974146606	7.87253894959589	6.2007644536193	4.56475700123821	3.09673396489768	1.90238609652588	1.05916192219919	0.617306862637939	0.601412857900405	1.01088468885821	1.81883665421775	2.97021379087844	4.38100496372868	5.94086253840789	7.52097193235983	8.98763228926387
21	350.046296055223	346.354292926136	327.477172648896	295.897298323137	255.506617515201	210.870762668597	166.438503174	125.862871895858	91.5590402824086	64.5619546463179	44.6745263838856	30.8291763326909	21.5406627630139	15.3220389226449	10.9700894564073	7.68588678616947	5.05430844485189	2.9413001468615	1.37145780941634	0.428628864325164	0.194371451748501	0.717553304130953	1.99989741616414	3.98551665982979	6.55124490940111	9.50224009468702	12.5799007964458	15.4861739197362	17.9221691395313	19.6330341922562	20.4480601185828	20.3060782415305	19.2606446102799	17.4653261973661	15.1444283953428	12.5572256103951	9.96375884286619	7.59810994469017	5.65184323982221	4.26714249456093	3.53689013730435	3.50796084302426	4.18438869836948	5.52856137859094	7.46067456211445	9.85862619940052	12.5615870813236	15.3801153924318	18.1138345562799
22	367.842805117007	372.231504528628	363.406209408297	342.566322592544	312.026774176523	274.831657023616	234.300964100828	193.586031957555	155.300251915441	121.277764726027	92.490887343046	69.1252254137382	50.77572894891	36.7000260515568	26.0591084412193	18.0927027020895	12.2087590228845	7.99820663821226	5.2044662400298	3.67793833564251	3.33394924606791	4.1183083621165	5.97608883529856	8.81937265964572	12.4957557477906	16.7658527212175	21.3001322856064	25.7015449476845	29.552367279014	32.4752426164267	34.1932176871757	34.5736147683142	33.6455073897783	31.5882505121701	28.696131666771	25.329396994675	21.8634936721536	18.646514349423	15.9706775552783	14.0588134640216	13.0627366649622	13.0681083483161	14.100315522197	16.1277606706372	19.0619410312404	22.7566514734557	27.010426823156	31.5762032839746	36.1800821947277
23	379.889164291839	391.480316513792	392.183962022038	382.296225239234	362.878405149634	335.595022282254	302.516657955771	265.906710256686	228.006903911188	190.839377643864	156.048397699826	124.804417689348	97.7830914635239	75.2146284852253	56.9823596386507	42.7411946346806	32.0294688279148	24.3580677230634	19.2720297293184	16.3866601697455	15.4013448648591	16.0925307627519	18.2868361613089	21.8182701521299	26.4791445684128	31.9790912539344	37.927130941832	43.8464781208715	49.2221121290081	53.5706723671785	56.514934080225	57.8436127228384	57.5418063047467	55.7860766500654	52.9078269414394	49.3361578270594	45.5347923549321	41.9465418701228	38.9541673425031	36.8602793626059	35.8831967098535	36.162082906353	37.7639890209196	40.6874582047112	44.8610642455586	50.1391600273535	56.2997248328546	63.0495683365467	70.0401767996766
24	378.979538153286	395.682486121677	404.133876893939	404.140881619267	395.923989151142	380.072621602093	357.510232679271	329.460718958474	297.397937858046	262.962636793448	227.844208352369	193.641182003671	161.726022397922	133.141636813815	108.549140603865	88.2330931452309	72.1570052333424	60.0523670693523	51.5201333431979	46.1239606928143	43.4583365192651	43.1811576165964	45.0086366736185	48.6795588894026	53.9039666307866	60.3158875082138	67.4488114187999	74.7459445532042	81.606597933334	87.4587851883264	91.8399271412678	94.4651044064931	95.2661205463925	94.3931459755039	92.1808977051968	89.0899155756601	85.6381289450611	82.3377044048548	79.6478552743788	77.9477552472238	77.5272273953804	78.5884427231508	81.2505477146238	85.5509269061018	91.4406808585995	98.7762595925592	107.312407038792	116.702531840042	126.511082668253
25	358.740011870681	377.634497969745	391.099121405312	398.814482547006	400.557102925194	396.195994265832	385.73899442744	369.412996390065	347.745318448231	321.6092127122	292.206393245232	260.979404186407	229.468970206873	199.148211910966	171.271543089519	146.770251521048	126.212222928992	109.82532220776	97.5681424398095	89.2222772754714	84.4787914595414	82.9976422856742	84.4300568483451	88.4068019227106	94.5061903454911	102.22156125234	110.947369884966	119.996380065834	128.650031103597	136.23320930272	142.196756442241	146.188374911792	148.095651241852	148.052402330789	146.408880623585	143.674663736723	140.448032601468	137.346301769638	134.948315710374	133.754690778337	134.16540070393	136.469841314876	140.842718326106	147.340142254871	155.893412905849	166.301757239268	178.228269493191	191.204406067562	204.64725914922
26	315.625721487026	333.517117451244	348.760180621668	361.143977844079	370.288400778489	375.637878548762	376.533992528714	372.353953822601	362.680787992915	347.459897791036	327.099098817643	302.484328026644	274.905954540688	245.913689887078	217.134570010803	190.094055286443	166.074443283631	146.030548306976	130.565201461545	119.952087806533	114.184834424643	113.0306549968	116.073142134804	122.738894365668	132.312694454353	143.952541672262	156.717097872634	169.614078716631	181.670572796688	192.017967073506	199.977888369478	205.133267012573	207.370828204096	206.887132043313	204.157821913815	199.876793662274	194.87674300377	190.044049307147	186.239322254249	184.231159739228	184.646187814821	187.934688329664	194.349020552122	203.931869614077	216.512676396366	231.712517596881	248.959188379423	267.514519412233	286.514776306176
27	250.963516228338	265.170596546356	279.239400103359	293.155676576307	306.528045323855	318.561716438279	328.12859770686	333.927636607312	334.706933849473	329.503248009727	317.849399435207	299.907084092323	276.49956407811	249.040740584562	219.378251494826	189.583227325184	161.72517567133	137.667023115515	118.905074096701	106.465487058345	100.856838284835	102.070307558473	109.616004403162	122.585165612316	139.731387733663	159.567404933654	180.475440578286	200.828207351352	219.114735263499	234.061721899463	244.738608324578	250.634303251739	251.695854486726	248.323983483009	241.326176744413	231.833616409025	221.192438412706	210.841918137939	202.192103475728	196.511592990994	194.833367382663	197.883643644113	206.036243447767	219.293206340385	237.291227583978	259.332608708332	284.438377143606	311.419816725424	338.962903949056
28	172.592591637536	181.899481399671	193.186998829981	206.615819437415	221.81964100007	237.859387829171	253.281179222046	266.278689493479	274.939277782644	277.535244553179	272.811018434036	260.21646089279	240.045852185294	213.459174066182	182.383045428929	149.308557300642	117.018386261199	88.2835601584222	65.5706283025052	50.7939813354903	45.1379928487071	48.962123046396	61.7913226873487	82.3853526651562	108.87443662631	138.944760304075	170.055186290454	199.665675809647	225.45805779672	245.530984436797	258.553318407028	263.863905263985	261.510566756914	252.226797042726	237.350419530976	218.693653724048	198.378027118484	178.649953073215	161.693475184781	149.45580736059	143.499202376565	144.889740707806	154.130181908107	171.140304128214	195.284329387036	225.441220926991	260.110021049168	297.539256654688	335.867171869077
29	94.3359613645929	99.4809844648832	108.2934750615	121.03868819025	137.370727769191	156.277450163987	176.127238346705	194.822475412793	210.04583601618	219.56790204217	221.571689685462	214.944190564848	199.488232972787	176.019347083733	146.329731640125	113.021620342109	79.2317119078437	48.283628035249	23.3143639675125	6.92247912116073	0.880739062457605	5.94551233893931	21.7815154017656	47.005718931705	79.3403923598244	115.853914770864	153.260091554218	188.242698481861	217.771761949663	239.381242273758	251.383625873699	253.004605224749	244.42962074941	226.762664970603	201.905614916632	172.372838834106	141.060501169175	110.992667656354	85.0669881136177	65.8215544297519	55.2417338420364	54.6216473464504	64.4898067553838	84.6025745626324	114.002951422373	151.136186217602	194.008387124993	240.370287119842	287.906161740176
30	32.2956696230507	35.4198248716654	43.3926771615259	56.5268033606152	74.5189589489226	96.3977874387225	120.56209413699	144.915431493275	167.087595259606	184.718582351365	195.768363895428	198.80887266161	193.254425372665	179.493734790102	158.899764126187	133.710871009969	106.795191122099	81.327038043897	60.4166098319354	46.7406574811273	42.2212217207016	47.7924499287218	63.2832170386696	87.4278296104947	118.000827397457	152.057060816088	186.246651760046	217.167343746395	241.714595797152	257.392356730231	262.553985166037	256.552083865809	239.786750452948	213.652592173195	180.394677990037	142.891562139101	104.389090362814	68.211683313269	37.4782235733169	14.8477753207961	2.31647180784642	1.08141250465045	11.48076104007	33.011919134548	64.4222277434371	103.859742431633	149.065922202754	197.588225017672	246.989176793592
31	1.4229968934905	5.18484460024915	14.4230327324437	29.4948194132623	50.2176554110682	75.8255484536854	104.996393372731	135.95477255058	166.643772016413	194.948276504536	218.942875595044	237.131654173147	248.645988780958	253.37051604487	251.97629599348	245.852639285375	236.943237149574	227.505934560738	219.826582947082	215.9241818432	217.28595964779	224.667002477963	237.980224948679	256.290302508495	277.911511221834	300.59623127082	321.78995535705	338.921340223006	349.692871203574	352.33913617208	345.824986919165	329.964012391598	305.447515873736	273.784287423251	237.160736717811	198.238501408635	159.911893336313	125.050231076214	96.250249313865	75.6215979812467	64.6243095595071	63.971468730839	73.6036660810189	92.7347021496985	119.961017397513	153.421078867589	190.986080729169	230.460384925374	269.769574708055
32	18.7332120471016	26.8346307499908	40.6784468741134	60.7031611294127	86.932768217408	118.938501688667	155.848234123131	196.406587594614	239.081993145549	282.210048785669	324.156660939323	363.48063427953	399.074354115659	430.263320992796	456.850383734595	479.09791043736	497.64976748226	513.40354068156	527.350608990573	540.406354478297	553.254241253184	566.225512118379	579.231166465716	591.755501997931	602.911960873487	611.553586195018	616.423261951943	616.324016570851	610.287571332296	597.720126617124	578.507802260064	553.069555115499	522.351958212155	487.767053668432	451.08076843901	414.264457293605	379.325579882206	348.135125586666	322.269172035	302.880060987775	290.609370474825	285.55049804488	287.263636868332	294.840648638653	307.012266905319	322.285670223875	339.097206191246	355.963332732989	371.612968332755
33	114.033703648531	133.750626674443	159.577434788307	192.027320360262	231.318258052817	277.33414311586	329.613299660487	387.366874365518	449.52609004181	514.813726360813	581.832055372656	649.157282211196	715.429696762001	779.429405371983	840.129623921302	896.722781577489	948.618622468422	995.417498739538	1036.86550475101	1072.80047721428	1103.09882460427	1127.63253026577	1146.24362755241	1158.74032669136	1164.91529580252	1164.58294587675	1157.62949622101	1144.06754129251	1124.08606155073	1098.08737284369	1066.70424588345	1030.7930469673	991.401854384479	949.715665422605	906.983635271064	864.43547211629	823.195450461876	784.202906958365	748.147559005974	715.426623592384	686.128655764658	660.046454922463	636.718513356107	615.495540058118	595.625840384932	576.35103987227	557.00207800686	537.084805208123	516.345067162649
34	338.987183324705	383.898346094766	435.841110261358	495.274770319872	562.432611598427	637.282403086663	719.501486201668	808.46899746198	903.276191003352	1002.75412973906	1105.51640624953	1210.01324195978	1314.59246065558	1417.56253731425	1517.25319979852	1612.06983823866	1700.53911131143	1781.34443880995	1853.35132980819	1915.62352945714	1967.43163984262	2008.25611759405	2037.78638779396	2055.91732620477	2062.74368744068	2058.55235654239	2043.81172952322	2019.15720468388	1985.37175746565	1943.36088292062	1894.12176989124	1838.70732439578	1778.18646709998	1713.60286872783	1645.93485087148	1576.0594890491	1504.72396495487	1432.52691364941	1359.91191505566	1287.17442529816	1214.48238619645	1141.90955827652	1069.47937543361	997.215914496747	925.197522524235	853.607872678046	782.778852269792	713.219836660861	645.628648211634
35	763.089398388207	853.399998972104	952.344132420443	1060.07818466868	1176.54105818021	1301.42069237949	1434.12974173225	1573.79274018546	1719.2463757816	1869.05363924994	2021.53167467923	2174.79223552157	2326.79281820479	2475.39587826391	2618.43307899726	2753.77130396524	2879.37718040288	2993.37708666939	3094.11001264179	3180.17115796416	3250.44473840088	3304.1250793149	3340.72567079033	3360.07641525288	3362.3097997575	3347.83716305721	3317.31659794538	3271.61432898851	3211.76163032444	3138.90949154321	3054.28329454961	2959.13972412891	2854.72799584993	2742.25724758351	2622.87161127871	2497.63407082289	2367.51973487987	2233.41862803783	2096.14754802409	1956.4699704894	1815.12242670712	1672.84525745816	1530.41518773773	1388.67680804367	1248.56983208238	1111.14897513195	977.593507884422	849.204023258019	727.38472439615
36	1452.81140864387	1611.83252387481	1781.39124311758	1961.03366813449	2150.05104736985	2347.46038241738	2551.99335609365	2762.09526699184	2975.93521478351	3191.42821235361	3406.2692411711	3617.97856071109	3823.95688243114	4021.54837600997	4208.10893899916	4381.07677171025	4538.04208694559	4676.81276557098	4795.47294599796	4892.43189629341	4966.46103697895	5016.71762527543	5042.75433475998	5044.51472118373	5022.31530790944	4976.8157080269	4908.97878512953	4820.02330925698	4711.37186637201	4584.59691706204	4441.36787150178	4283.40186141227	4112.42056252579	3930.11497617004	3738.11954365735	3537.99637209739	3331.22972532144	3119.23030810886	2903.34827340931	2684.89333646465	2465.15991081406	2245.45481221227	2027.12482980041	1811.58136061634	1600.31936256489	1394.92811662968	1197.0917081933	1008.57773560661	831.213513024541
37	2438.74048167137	2685.64797720929	2944.36351464649	3213.52956547005	3491.47851502425	3776.23384404211	4065.52091727154	4356.78821419365	4647.23942097115	4933.87630913974	5213.55178012938	5483.03188697219	5739.06509151014	5978.45651496703	6198.14452882702	6395.27674454646	6567.28232097849	6711.93753472789	6827.42175749592	6912.36135080469	6965.85950582484	6987.51069738013	6977.39915085529	6936.08149668663	6864.55456396179	6764.20999667824	6636.77802042021	6484.2632061156	6308.87544140218	6112.95950867377	5898.92667218022	5669.1914953421	5426.1167546489	5171.96880832491	4908.88514441342	4638.85510828113	4363.71403239005	4085.15020265858	3804.72333767568	3523.89257022152	3244.05134299544	2966.56619572878	2692.81615643524	2424.22937516943	2162.31376479265	1908.678739716	1665.04565859593	1433.24525657655	1215.20116116649
38	3683.59656699768	4024.7193202368	4377.05298843888	4738.14804505117	5105.20863050369	5475.11896742605	5844.48099806953	6209.66317781953	6566.85989700895	6912.1605104348	7241.62645351349	7551.37444275613	7837.66332499298	8096.98178346892	8326.13385669712	8522.31910111179	8683.20424869702	8806.98338613763	8892.42401431116	8938.89682851764	8946.38767375171	8915.49084976208	8847.38373415738	8743.78351901896	8606.8876742391	8439.30051474552	8243.94891593217	8023.99075305806	7782.72000362486	7523.47262286322	7249.53726763624	6964.07470064235	6670.04926361678	6370.17518537476	6066.87971839549	5762.284215393	5458.20331089643	5156.16141255117	4857.4247845617	4563.04667212173	4273.92221744459	3990.84939498994	3714.59187640381	3445.93964417621	3185.76331422893	2935.05849556928	2694.97709067205	2466.84319202984	2252.15211639139
39	5071.48251025235	5494.58820468691	5925.54648461953	6360.82523946763	6796.55988733665	7228.60599601622	7652.60367482215	8064.0528051835	8458.39768974215	8831.1192198076	9177.83221277176	9494.38517904647	9776.95946648879	10022.1645216881	10227.1259213079	10389.5628777193	10507.8521203597	10581.0753996169	10609.048347943	10592.329049785	10532.2053964402	10430.6611056363	10290.3211340206	10114.3780648951	9906.50187201706	9670.73620131589	9411.38493618912	9132.89328317777	8839.727904362	8536.26071024549	8226.66080160871	7914.7987110771	7604.16655648059	7297.81700095608	6998.32305169089	6707.7597612684	6427.70787025284	6159.27839839496	5903.15620729034	5659.65967038495	5428.81284321526	5210.42596676817	5004.17978941687	4809.70907634359	4626.680795645	4454.86282061071	4294.17954873089	4144.75157924089	4006.91747226267
40	6432.91615866944	6908.22867551167	7385.23702514543	7859.54224125662	8326.48086063503	8781.19890486196	9218.73657817893	9634.12208632026	10022.472529535	10379.0994082158	10699.6159226506	10980.0429699738	11216.9105602539	11407.3513058314	11549.1826956099	11640.9750562263	11682.1024264299	11672.7740249283	11614.0445642514	11507.8023363403	11356.7347460723	11164.271768166	10934.5086181915	10672.1097244796	10382.1968283895	10070.2246903327	9741.84840559884	9402.78670936492	9058.68585249836	8714.98864467729	8376.81308338815	8048.84462018158	7735.24557219034	7439.58448930751	7164.78746561492	6913.11247435612	6686.14685059521	6484.82708915844	6309.4792125352	6159.87713733565	6035.31576778805	5934.69500355607	5856.61049185452	5799.44679613812	5761.46870109194	5740.90662141444	5736.03251498866	5745.22329526158	5767.00946087588
41	7599.5937144523	8087.59520198377	8569.15416588563	9039.32977344589	9493.01426465603	9925.01898751572	10330.1690387217	10703.4046086164	11039.8867651931	11335.1050972747	11584.984388092	11785.9873223784	11935.2101555633	12030.468302491	12070.3689414574	12054.3679791283	11982.8090803446	11856.9429263312	11678.9254130019	11451.7941209477	11179.4230593021	10866.4563827343	10518.2224777032	10140.6304829999	9740.05192273645	9323.1906608651	8896.94481126315	8468.26453647786	8044.00982644194	7630.81235671427	7234.94538137442	6862.20532263713	6517.80828828724	6206.30419622436	5931.51053542378	5696.46707175419	5503.41204597713	5353.77964242352	5248.21776315992	5186.62445551584	5168.2007394191	5191.51708963423	5254.59046586089	5354.96856354461	5489.81788610584	5656.01231391412	5850.21905858624	6068.97922850043	6308.78067264961
42	8470.63179332287	8934.58127432073	9383.48598197177	9812.20483450373	10215.5263253182	10588.2567598965	10925.3148519603	11221.8308223809	11473.2478782839	11675.4237309743	11824.729650876	11918.1444653754	11953.3408890875	11928.7616410382	11843.6829522064	11698.2632993523	11493.5755133802	11231.6207956902	10915.3236239198	10548.5070261486	10135.8482344949	9682.81527759886	9195.58561797982	8680.94846533543	8146.19288142511	7598.98421820604	7047.23178218858	6498.95088095483	5962.12257207989	5444.55449368679	4953.74610701183	4496.76152636301	4080.11285664021	3709.65661306229	3390.5053753953	3126.95634627066	2922.43795885459	2779.47513334109	2699.67323517361	2683.72026084497	2731.40628857491	2841.65879799733	3012.59209925005	3241.5688281966	3525.27126778389	3859.78014862505	4240.65856368577	4663.03869754647	5121.7092118044
43	9074.83239232072	9496.18305343897	9895.70160012245	10268.4023304327	10609.3064015093	10913.524310397	11176.3428267315	11393.3147768617	11560.3498943929	11673.8048049381	11730.5701101001	11728.152483363	11664.7496932827	11539.3165301546	11351.6197324234	11102.2801877459	10792.8009180681	10425.5796435513	10003.9050499721	9531.93624987401	9014.66531926398	8457.86319788239	7868.00965001406	7252.20838208769	6618.08879058725	5973.69615726124	5327.37240740191	4687.62979159932	4063.02003411682	3462.00160619784	2892.80782677827	2363.3184652202	1880.9374222106	1452.47889965242	1084.0642441903	781.031369878412	547.858342957512	388.102356532171	304.354946693249	298.21391621702	370.272049168172	520.122330750689	746.379041828854	1046.71378560185	1417.90523228283	1855.90114183292	2355.89104844803	2912.38786527245	3519.31659352283
44	9602.6343519433	9994.84109959986	10362.9617214235	10702.5441699542	11009.1927330725	11278.6385693578	11506.8131148863	11689.9230948618	11824.5257511521	11907.6028011598	11936.6315787956	11909.6517782534	11825.3262285818	11682.9941735275	11482.715617503	11225.3054243909	10912.3560196091	10546.2477446202	10130.1461429061	9667.98571233528	9164.43993485877	8624.87768386286	8055.30640497159	7462.3027599699	6852.93170802448	6234.65526585417	5615.2324316574	5002.61196975572	4404.81992820074	3829.84389516809	3285.51608815012	2779.39741036448	2318.66460038462	1910.00254411648	1559.50371459827	1272.57655768491	1053.86445466831	907.176671484053	835.432454414958	840.619160815338	923.765027460408	1084.92688597859	1323.19284172132	1636.69964638369	2022.66422227794	2477.42854331974	2996.51684968419	3574.70397400587	4206.09339025644
45	10355.765165306	10766.166444251	11156.5278807043	11523.2347110411	11862.7422053422	12171.6297423111	12446.6564744672	12684.8176640997	12883.4006966606	13040.0397223395	13152.7678409622	13220.0657321615	13240.9056435503	13214.789685404	13141.7814415328	13022.5299923194	12858.2855563942	12650.9060904667	12402.8543401588	12117.185005368	11797.5218682509	11448.0249263977	11073.3477738247	10678.5856734205	10269.2149616711	9851.02461507735	9430.04098297746	9012.4468490857	8604.49611988391	8212.425548512	7842.36498502285	7500.2476955256	7191.72231231262	6922.06796382832	6696.11408738841	6518.16634981741	6391.93999335096	6320.50178870752	6306.22161730564	6350.73452390612	6454.91388369513	6618.8561185582	6841.87718082598	7122.52080401049	7458.57830387705	7847.11950434574	8284.53416564742	8766.58311095355	9288.45808596182
46	11585.8169728823	12076.8672010822	12557.4047009361	13024.7286056361	13476.1830779153	13909.1934148943	14321.3028997804	14710.2098083624	15073.8039400123	15410.2020156976	15717.7812705755	15995.2105671188	16241.4783671711	16455.9169282894	16638.2221313249	16788.4684021709	16907.1182603688	16995.0261098327	17053.435981005	17083.9730376307	17088.6287730605	17069.7399383469	17029.9613649198	16972.232965731	16899.7413177278	16815.8763426382	16724.1837096278	16628.3136798594	16531.96719695	16438.8400966425	16352.566361848	16276.6613841012	16214.4662083346	16169.0937340865	16143.3778226412	16139.8262164604	16160.5781153622	16207.3671744583	16281.4905935089	16383.7848581131	16514.6085723822	16673.8326930587	16860.83833928	17074.5222133103	17313.3095285896	17575.1742053908	17857.6659641329	18157.9438247289	18472.8154097466
47	13294.3562043316	13910.1554161973	14526.9639562254	15142.8072830836	15755.7044489775	16363.6886643839	16964.8282829263	17557.2478843537	18139.149116641	18708.8309471813	19264.7089684474	19805.3334057673	20329.4054842828	20835.791828865	21323.5365947219	21791.8710574353	22240.220428851	22668.2077090509	23075.6544338646	23462.5782311539	23829.1871564275	24175.8708380952	24503.1885236276	24811.8541787662	25102.7188514065	25376.7505685163	25635.0120871566	25878.6368680803	26108.8036813597	26326.7102869831	26533.5466584955	26730.4682338241	26918.5696839185	27098.8596864517	27272.2371784971	27439.4695389801	27601.1731191819	27757.7964982659	27909.6067915121	28056.6792827042	28198.8905900928	28335.9155088716	28467.2276035933	28592.1035529042	28709.6311779413	28818.7210162416	28918.1212365602	29006.4356280023	29082.1443406426
48	15147.8220088175	15886.7562919263	16636.0057763903	17394.0082164239	18159.1418695675	18929.7356339872	19704.079643441	20480.4361805243	21257.0507610541	22032.1632372344	22804.0187647674	23570.8784794848	24331.0297324573	25082.7957389206	25824.5445056979	26554.6969139884	27271.7338492492	27974.2022871893	28660.7202642975	29329.9806824936	29980.753919994	30611.8892438648	31222.3150435135	31811.0379280195	32377.1407532044	32919.7796661848	33438.1802753026	33931.6330713433	34399.4882413649	34841.1500289012	35256.0708034438	35643.7450076917	36003.703152924	36335.5060308998	36638.7393049367	36913.0086333451	37157.9354653928	37373.1536337032	37558.3068478076	37713.0471718951	37837.0345461177	37929.9373856606	37991.4342657357	38021.2166743223	38018.9927884584	37984.4922047867	37917.47153147	37817.7207270535	37685.0700528641
49	16600.9329255382	17412.8065118899	18239.5104709018	19079.6433863922	19931.7114091434	20794.1331530838	21665.2451807896	22543.30803489	23426.5127666855	24312.9879087716	25200.8068347706	26087.9954464865	26972.5401269347	27852.3958968004	28725.4947119324	29589.7538404768	30443.0842601459	31283.399018852	32108.6215054228	32916.6935812735	33705.5835286126	34473.2937758929	35217.8683666472	35937.400143431	36630.0376241908	37293.9915538472	37927.5411190845	38529.0398191569	39096.9209898247	39629.7029812385	40125.9939935944	40584.4965766499	41004.0118006481	41383.4431068712	41721.7998458967	42018.2005107392	42271.8756704488	42482.1706075058	42648.5476595908	42770.5882631415	42847.9946926658	42880.5914862035	42868.3265437745	42811.271882271	42709.6240271893	42563.7040190119	42373.9570100637	42140.9514264073	41865.3776689051
50	17157.7616849751	17965.6009498866	18787.984706769	19623.5764901165	20470.941444645	21328.5493848515	22194.7784859202	23067.9195987383	23946.1811770353	24827.694799957	25710.5212687899	26592.6572520912	27472.0424491972	28346.5672380202	29214.0807692242	30072.3994653246	30919.3158800158	31752.6078701043	32570.048029834	33369.4133351542	34148.4949435886	34905.1080938433	35637.1020481244	36342.3700193365	37018.8590248842	37664.5796087072	38277.6153734284	38856.1322650863	39398.3875538354	39902.7384552453	40367.6503383768	40791.7044686777	41173.6052359013	41512.1868197089	41806.4192483622	42055.4138089492	42258.4277708988	42414.8683881405	42524.2961491273	42586.4272480857	42601.1352552538	42568.4519685213	42488.5674337848	42361.8291264483	42188.7402918299	41969.9574477442	41706.2870581957	41398.6813929018	41048.2335932289
51	16593.8062419	17324.7775939652	18066.9722296472	18819.149047856	19579.9825862992	20348.065652887	21121.9125113002	21899.9626209674	22680.584927643	23462.0826966081	24242.6988762714	25020.6219756549	25793.9924349573	26560.909464112	27319.4383200565	28067.6179893286	28803.4692386419	29525.0029923126	30230.2289918419	30917.1646896434	31583.8443258759	32228.328134634	32848.7116233939	33443.1348676372	34009.7917610123	34546.9391602633	35052.9058634808	35526.1013600305	35965.0242908023	36368.2705582116	36734.5410266784	37062.6487561134	37351.5257132496	37600.2289084683	37807.9459090687	37973.9996837018	38097.8527369127	38179.1104973867	38217.5239285376	38212.9913354831	38165.5593481753	38075.4230664516	37942.9253590004	37768.5553146327	37552.9458507681	37296.8704906253	37001.2393271781	36667.094198457	36295.6031051553
52	15021.1740971945	15629.0374444659	16243.917998908	16864.7442087028	17490.3823472065	18119.6389142587	18751.2634525432	19383.9517782894	20016.3496226185	20647.0566767535	21274.6310311544	21897.5939954357	22514.4352826929	23123.6185386401	23723.5871927685	24312.7706056047	24889.5904831077	25452.4675263265	25999.8282816721	26530.1121545772	27041.7785469407	27533.3140766254	28003.2398354116	28450.1186402386	28872.5622313186	29269.238369789	29638.8777870257	29980.2809375577	30292.3245077447	30573.9676329901	30824.2577772893	31042.3362303428	31227.4431793092	31378.922314515	31496.2249310825	31578.9134914542	31626.6646171768	31639.2714820293	31616.6455826178	31558.817866877	31465.9392054879	31338.2801960013	31176.2302944047	30980.2962739487	30751.1000162047	30489.3756445144	30195.9660151673	29871.8185867426	29517.9806930415
53	12806.2065795584	13276.8810878746	13751.0636678421	14227.9041621695	14706.511346621	15185.9549204421	15665.2677723405	16143.4485201299	16619.4643202259	17092.2539412089	17560.7310936553	18023.78800639	18480.299237261	18929.1257044803	19369.1189225467	19799.1254247753	20217.9913525222	20624.567189342	21017.7126165499	21396.3014650173	21759.226736519	22105.4056665865	22433.7847996318	22743.3450461033	23033.1066906274	23302.1343195055	23549.5416355752	23774.4961283269	23976.2235672959	24154.0122871408	24307.2172334621	24435.263739334	24537.651003694	24613.9552441785	24663.8324986837	24687.0210518814	24683.3434650954	24652.7081903597	24595.1107520902	24510.6344826142	24399.4508007794	24261.8190259859	24098.0857232349	23908.6835781263	23694.129804143	23455.0240880038	23192.0460823111	22905.952458139	22597.5735335665
[truncated: 70 more columns]
