# Supplementary material for: Reconstructing spruce budworm outbreak severity: a comparison of paleoecological and tree-ring signals
Source: PLoS One. 2025 Aug 12;20(8):e0329406. doi: 10.1371/journal.pone.0329406 (PMC12342301; doi:10.1371/journal.pone.0329406)
Supplement: S9 Dataset — (ZIP) [file pone.0329406.s009.zip › Buire wavelet data/Percent_defoliation/PD_wavelet_power.txt]

V1	V2	V3	V4	V5	V6	V7	V8	V9	V10	V11	V12	V13	V14	V15	V16	V17	V18	V19	V20	V21	V22	V23	V24	V25	V26	V27	V28	V29	V30	V31	V32	V33	V34	V35	V36	V37	V38	V39	V40	V41	V42	V43	V44	V45	V46	V47	V48	V49	V50
1	12.2853870935916	9.71544038147272	6.1894346072366	3.32547182622237	1.65121186899807	0.867138714909594	0.529247320445723	0.365437696229742	0.265341059108101	0.198226682805572	0.158629180728778	0.136934393656318	0.119404976817229	0.100031536279502	0.0809574149242608	0.0671419451938686	0.0590404531694051	0.0534515207115276	0.0488128226290167	0.0451768697904911	0.0418221461143832	0.0382404124702455	0.0348354986250828	0.0315160629162051	0.0279018043150662	0.0246630898969474	0.0233359455470809	0.0242732254471173	0.0252080430698054	0.0231901102638659	0.0192723931474627	0.0169480325349155	0.0176346957457916	0.0195197050947193	0.0195849187597233	0.017462274404677	0.0151990395628843	0.0142198151223923	0.0142830849261236	0.0141882290580379	0.0133468989158477	0.0122073514261488	0.0115092690879308	0.0114926465607493	0.0115323430936063	0.010721856101579	0.00893642315997618	0.00743506508676925	0.00760752093517222
2	17.2394333913862	13.3064337642967	8.00198702914322	3.8557541671904	1.60916701903405	0.696383822779854	0.384460909175732	0.263485457640424	0.190155733051023	0.137459920501884	0.109087055778463	0.0984749517495708	0.0895003278270547	0.0747497479994921	0.0578502026614327	0.0461875288221868	0.0408654045806	0.0376568587067173	0.0347222366811637	0.0325910000224671	0.030532953966124	0.0279273073472984	0.0254316798098788	0.0229404699228181	0.0197362468156141	0.0165627139159488	0.0156076625411501	0.017695081631925	0.0198763749004818	0.018014279619468	0.0133713279846395	0.0107437467302755	0.0121654806090181	0.0151811327372961	0.0156863121883068	0.0132074858971255	0.0105996498061945	0.00979739539634052	0.0103858137420069	0.0106940804876905	0.00992100919322613	0.00870190040393662	0.00807716093419132	0.00842352699251752	0.0089370071688733	0.00833643137162351	0.00632062212061896	0.00455492781825657	0.00501255147842223
3	21.6611059449483	16.3524972621608	9.30307380224479	3.98687663641517	1.31514648589121	0.391936225740223	0.173348778920557	0.126712466519422	0.0950411862113833	0.0640129577497418	0.049234436534758	0.0499168213606717	0.0501801008932576	0.041915343073061	0.0294202876311356	0.0213887031936778	0.0194150072226141	0.0187329196893887	0.0175168334289473	0.0168745595642566	0.0161928046336698	0.0147737349955454	0.0134916421531883	0.0122717777002351	0.0100375364278533	0.00733892484992772	0.00669744969791335	0.00947582932189837	0.0125871635264518	0.0112036743325313	0.00650580989954353	0.00389756514740187	0.00576034302056456	0.00936729948787905	0.0101238904759159	0.00755436371280661	0.00495310920651383	0.00445458545384336	0.00547829826436792	0.00611656681401974	0.00548750693938613	0.00432732466672816	0.00382057615258998	0.00444898728522642	0.00539630224749581	0.00519100473049687	0.00331162609744073	0.00152540444661425	0.00214954030661124
4	24.8217194242435	18.4798800357122	10.1389502470412	3.99510456479674	1.06352470019343	0.16868803799867	0.0287172134405956	0.0350417555236889	0.0328853781206766	0.0180528189241531	0.0114622726948549	0.0169337797354343	0.0217255238948527	0.0183278649887292	0.0103096705046514	0.00553591565939959	0.00564874736208538	0.00625642935122654	0.00587278923226863	0.00594446308402282	0.00601876173865351	0.00538049667970257	0.00496797683775766	0.00481645736280031	0.00370610071814751	0.00178803619902166	0.0013127806123072	0.0039262860925715	0.00712390604454849	0.00637428065352994	0.00248424724168956	0.000293187808563629	0.00199982904904938	0.00520026471427356	0.00580734294223073	0.00348147171306822	0.0012738792284755	0.00102805114927076	0.00210222902984609	0.00277810418678896	0.00230474786367975	0.00135241360378421	0.000963472801446053	0.00161704536354277	0.00270235219863639	0.00290958474868019	0.00157348815769528	0.000118192037591292	0.000701239374052518
5	26.6483871902246	19.8422209047709	10.8778503892492	4.27325165492771	1.12584420367933	0.16331890387874	0.00542757863413485	0.00808336319892539	0.0109392249259567	0.00376211634291939	0.000319984961249949	0.00464438467411127	0.00887022844217636	0.00766722441772324	0.00306957765501899	0.00037233459857829	0.000871790241249512	0.00146621086937516	0.00119790991981283	0.00134749312106736	0.00157668609004212	0.00125419982675953	0.00117873362243049	0.00152959006703375	0.00131729098550581	0.000365050927325404	0.000154025159948164	0.00210278795165534	0.00466347511855469	0.0045067762560351	0.00200260572277763	0.000511613067035378	0.00158678140023183	0.00358847553440658	0.00372725752329244	0.00188260687662836	0.000272513493764282	9.77457458114879e-05	0.000810772592350735	0.00123773759632229	0.000908936737178669	0.000283257919326048	3.07533688398979e-05	0.0005041342250901	0.0014094526973135	0.00190142036562259	0.00136061084907501	0.000574962152220543	0.00104646152232044
6	27.5831746651919	20.8423900588388	11.8235382026427	4.97936276789858	1.5323138869053	0.343652754976257	0.0641537111554137	0.0179156190179437	0.00904926648616644	0.00387658126037801	0.00180249404659493	0.00348314749148392	0.00526303742122763	0.00455516103750803	0.00210126244749304	0.000421867092786543	0.000359856781422602	0.000411688590475137	0.000115014874905544	0.000192379748711619	0.000354545343158634	0.000158234776192718	0.000137336889107841	0.000539307480217765	0.00083125993677609	0.000791374617399237	0.00111801256637255	0.00262269202121118	0.00447616208703508	0.00472982984348531	0.00349986607900436	0.00264673260058656	0.00302340613680925	0.00374018382091799	0.00335116157353134	0.00193382887493979	0.000784821467853517	0.000492897543222729	0.000693424365225078	0.000786604998146225	0.000566641147614178	0.000260707719939871	0.000162538416510466	0.000457869667013487	0.00110497532763706	0.0017596215848906	0.00200193889711828	0.00202145162625743	0.00250740148098265
7	28.1444709281514	21.7735681194544	13.00665000523	5.99773283391288	2.14705640642514	0.613207249980316	0.152902389388537	0.0411908203307439	0.0155680159509026	0.00845479551130327	0.00604305138916359	0.00549874515406352	0.00521855662028472	0.00436714416724167	0.00294261937363845	0.00161398768671844	0.000863129884740296	0.000382025851816106	5.67502219581583e-05	6.95627595694225e-05	0.000151212598168831	5.96660659447672e-05	7.89752205408047e-05	0.000411124989824997	0.000904490881064612	0.00150580568827729	0.00250169434322764	0.00410994120395707	0.00567942433993371	0.00610915188814857	0.0054987717646625	0.0049167709269856	0.00483384813260957	0.00473941891867847	0.00395087615319997	0.0026607856551798	0.00161972773747509	0.00110963609477803	0.000912893503203617	0.000758702234729646	0.000577142441907724	0.000453652576562094	0.000473540404517813	0.00071729958277877	0.00126595321479021	0.00208896406139264	0.00294646567337209	0.00364027200450075	0.00425257100728379
8	28.653599738664	22.7364944946095	14.3142982281945	7.16083094577888	2.85775080130666	0.918678726262978	0.24483347053017	0.060697065168865	0.020249153319843	0.0121651171043917	0.0095189224053376	0.00761768090782668	0.00611880050899068	0.00507996745538341	0.00412827611210234	0.00297146877065324	0.00179938079377664	0.000887164674582168	0.00038088179101778	0.000245906085331793	0.000249017138658117	0.000253298163536779	0.00036301158843262	0.000684098147642954	0.00125732448729932	0.00223772745827421	0.00384375163162065	0.00590649826126402	0.00754182539478739	0.00786248097918973	0.00713490187606663	0.00642129576704623	0.00617061576077051	0.00584601571996326	0.00485874813081069	0.00342534625284005	0.00220112441904357	0.0014645826222248	0.00105652924961486	0.000771891847137806	0.000564468862984634	0.000478879006415306	0.000549615280632087	0.000838345352378877	0.00148354466263405	0.00257127910648361	0.00388539966111514	0.00496579468242437	0.00559477699013734
9	29.2403038882475	23.7511664997012	15.6773692545832	8.4082542441235	3.65832022970165	1.28099269728621	0.351608499937863	0.0714979399451498	0.0125673538098896	0.00777572868232231	0.00893944748707319	0.00800329964273839	0.00638563311461969	0.00554466262259836	0.00521084795426019	0.0045454506727421	0.00338530204315608	0.00216899016019576	0.00130299453583136	0.000868637569514989	0.000726467270255364	0.000743747465564127	0.000882358139464901	0.00116814180252315	0.00175370693306445	0.00299098560412923	0.00513744800126712	0.00771052031646716	0.00939054494556766	0.00920413726635606	0.00776827961128231	0.00664182434778976	0.00645485599437419	0.00637521980264143	0.00545553041274679	0.00383328383732567	0.00233122791888786	0.00141259300650771	0.000934809128581001	0.000616560755758721	0.000374736362411074	0.000262950928818541	0.000336946068946293	0.000693486066870523	0.00152739190741189	0.00293175005503559	0.00454577744292535	0.00565059530125709	0.00596269721082551
10	29.951717966527	24.8476843525876	17.1186124120554	9.78702209105911	4.63054445038276	1.79433553475125	0.549869524590502	0.118891130298903	0.0113880071119705	0.000351074720530917	0.00489979842039448	0.00619805851561792	0.00519884691458961	0.00494000112668504	0.00569685083548129	0.00618728662139798	0.0056916356372932	0.00452177677646692	0.00331447515521832	0.0024441169186818	0.00194705272858121	0.00169334800678211	0.00155955671463844	0.0015739288157587	0.00205616319047084	0.00355801126229417	0.00628842739739203	0.00931777336215233	0.0107845548621456	0.0096367697279758	0.00705408477607559	0.00534560198460279	0.00539862100917534	0.00595177778866419	0.00544855767326063	0.00381215617611943	0.00209665491459011	0.00105946809554626	0.000613277449618781	0.000363886138856304	0.00014906558319725	2.78057217154963e-05	9.59396773758072e-05	0.000510192221742413	0.00152223877889666	0.00316222521376256	0.00481503424495464	0.00551421134292962	0.00510164699468155
11	30.818531313353	26.0721006949258	18.695750064554	11.3676006728522	5.86435381108306	2.56511838402782	0.944628368534568	0.286104409722632	0.0688229434711883	0.0153879635301293	0.00727219532018935	0.00544716103248829	0.0035188822084582	0.00336516298755018	0.0053203544365582	0.00756452678424915	0.00852818457354026	0.00803410250367495	0.00675005302865662	0.00533542045415287	0.00408350117804771	0.0029984176790358	0.00204771387937855	0.00143644444468609	0.00175370777168474	0.00370007267232125	0.00722051314059811	0.0107173243211828	0.0117465011426907	0.00931560780618419	0.00533333501060948	0.00294152928404696	0.00331246982881554	0.00475534089669015	0.00501354177954653	0.00364136758338024	0.00183934849150617	0.000706572717417279	0.000316853458841223	0.000211415769862537	0.000119887715391558	6.70601313164632e-05	0.000181956242495918	0.000682816784620456	0.00183725987177616	0.00353158951772266	0.00486889035195436	0.00475586192269631	0.0033551371346793
12	31.8600507571698	27.4486434326804	20.4250884964308	13.1508449453223	7.35765813923544	3.60635870051947	1.56873686517078	0.616002966836627	0.223375601797186	0.0779865533597169	0.0278056037635323	0.00966467113670054	0.00252089720335172	0.00146219246156747	0.00450281908813875	0.00879579841072361	0.0117890749199709	0.0125395453396765	0.0114569465602181	0.0093555247998082	0.00684934016748938	0.00428756762852416	0.00199531813020019	0.000562047415829145	0.00089117654058176	0.00367259271784529	0.00832327415450649	0.0124233004294825	0.0130084678286282	0.00927985574680227	0.00388168421413304	0.000700704190192066	0.00121737486987115	0.00348084643543268	0.00463019359550494	0.00372538592113373	0.00191278189050749	0.000590175399775646	0.00012390013319456	0.000116621717811937	0.000198158678387654	0.000312029591949047	0.000601214640647098	0.00132300867061439	0.00267158872146866	0.00429454255978058	0.00506591631999577	0.00397879653378882	0.00166369213498002
13	33.0708641250134	28.9552445938936	22.2523634646648	15.0421661642389	8.99125382631754	4.80437844074004	2.33861036491327	1.06406652657902	0.463215773171483	0.193614145425768	0.074882565382476	0.0237000607644634	0.0039727923862394	0.000176855049110887	0.00436674143282562	0.0109849795202097	0.016181138277866	0.0182698240208633	0.0173712871577667	0.0144176221846535	0.0103891051961696	0.00610797654731847	0.00240507268749223	0.000332390804511109	0.00104347426579376	0.00503733459936474	0.0110658577765924	0.0159390088615672	0.0163338121006201	0.011656964763706	0.00504362514000489	0.000857604552271139	0.000921729865827861	0.00337009369967678	0.0050491713338877	0.00451430974910933	0.00262063792859995	0.000913332984650853	0.000114918332652067	2.19125867955753e-05	0.000210972503504813	0.000528055644063344	0.00112678049238032	0.00228340560389619	0.00403030982213212	0.00570647048764857	0.0060414831158036	0.00428320380778425	0.0015186042482809
14	34.4292872928434	30.5485261666974	24.1013906142064	16.9252895040895	10.618542945729	6.00593771114188	3.11982647543951	1.53401866709173	0.738672371391317	0.353249562167769	0.163046773031708	0.0679393611332443	0.024234738067817	0.0101100492452358	0.011544742175947	0.0185015343180438	0.0246150736983011	0.0271090731337048	0.0258536217638899	0.0219633327374653	0.0167524884152382	0.0113851193688261	0.00701100749179976	0.0049461267237744	0.00642524698759333	0.0117024222342999	0.0190235271251607	0.0247477197119901	0.0253959635942534	0.0203993407979468	0.0128829489055768	0.00726222030626935	0.00571882852882839	0.00692286729567231	0.00794861399987521	0.00706637347184333	0.00471084512284018	0.00233963765571874	0.00091761528056808	0.000458530659837521	0.000547221220383337	0.000980158255636215	0.00195826387202914	0.00378932355221856	0.00632995220856469	0.00862041752223675	0.0092934283190512	0.00781437424455073	0.00547707124536919
15	35.93626906007	32.2281294207831	25.9651579125515	18.7757921581423	12.190912538128	7.1383996944814	3.82201385181832	1.93203627736373	0.973735543151407	0.516667486428216	0.290857711484837	0.167197685791374	0.0967199442158088	0.0608289866446939	0.0473603936252298	0.0451684322124963	0.0457258432927228	0.0446148479849648	0.04095227438448	0.0356651043501591	0.0300227839499014	0.0250677135434798	0.0217496468633973	0.0211672600859895	0.0243236345502874	0.0312207814112994	0.0399232113621928	0.0467766439305812	0.0483194572574748	0.043705676165112	0.0354460881612013	0.0275183227340275	0.0224245646822757	0.0198208094705277	0.0176827247282793	0.0145055578944379	0.0104089033771306	0.00653525600181173	0.00381619888938112	0.0023854747057057	0.00192109565322735	0.0022948208587914	0.00381366606772519	0.00683022247627111	0.0110718208434264	0.0153565141629275	0.0181859260287738	0.0189519358786819	0.0186635309485847
16	37.6610980089993	34.0954700431435	27.9737093181104	20.7344983727487	13.8344639376735	8.28617679709015	4.46591139237679	2.20919922746521	1.06874506366258	0.571585012936112	0.370711000664658	0.276568322194538	0.214865214958184	0.167930620317402	0.134010230790454	0.110837875559673	0.0942262545528981	0.0808302177838412	0.069471220452376	0.0604653812231561	0.0544272117077815	0.0516751869058509	0.0523464557141561	0.0566802147162968	0.0648656373822251	0.076295555979514	0.0887921542380254	0.0987717711294458	0.102752630440372	0.0993221108057638	0.0899490066318261	0.0778487609268123	0.0658354932219813	0.0549547712645467	0.0448058117125207	0.0348454238970236	0.025290061436287	0.0169671752298496	0.0106034802955716	0.0064147870040307	0.00433122905095172	0.00447458717419603	0.00728897128534147	0.0131033444938479	0.0214813051570425	0.0310017175690179	0.0398362144388539	0.0467811193987187	0.0518432467531037
17	39.7654998657628	36.3758068497782	30.414127774008	23.131685887631	15.8909116852424	9.76131311419502	5.28833120320935	2.48974178272662	1.02453791874378	0.420836796748962	0.258736906103819	0.257977428601933	0.278682851078575	0.276082418465439	0.250281867397018	0.213165408957349	0.174657000274736	0.140554181861795	0.113979049102183	0.0965562678391726	0.088798517478021	0.0903077514139463	0.100117360754139	0.116997938497087	0.139406224114841	0.16503139580945	0.190362645417671	0.21093175395171	0.222499529562159	0.22262947622257	0.211583545181995	0.191884368586207	0.166915321948556	0.139605556680036	0.111967508906315	0.0854008113930799	0.0611264918121033	0.0402886057896505	0.0237943164699379	0.0122412248948786	0.00608995060891955	0.00587807457838143	0.0121474337844334	0.0249941226085561	0.0435284114484914	0.0657046700976913	0.0887586244470698	0.110005516408896	0.127416365356937
18	42.4957310417157	39.4040162349817	33.7172326559607	26.4891419939234	18.9554597837657	12.1991774385018	6.91197697230591	3.31672765541351	1.24352533402053	0.296536950033208	0.0312890054195624	0.0811320834382555	0.210064769331333	0.30458762204962	0.334746621204468	0.312395686862433	0.26179813067838	0.204867139108425	0.156591027997431	0.125334892813635	0.114588178656887	0.124652377513169	0.153809755882727	0.198907404244111	0.255461303868885	0.317550228352136	0.377916348506877	0.428663997351609	0.462625395135314	0.474961842711064	0.464263434383117	0.432604266443765	0.384597217531256	0.32601261038412	0.26259972145955	0.199421395967842	0.14063519041198	0.0895117493692925	0.0485546845962511	0.019676490577632	0.00436792300859077	0.00373092880405801	0.0182599688812595	0.0474017443225569	0.0891096056600553	0.13968445386155	0.194072333218318	0.246536722139727	0.291434053671576
19	46.1362406351285	43.5665040729609	38.3930521275617	31.4580853822526	23.8304291558217	16.5461111736143	10.3897926095138	5.77551769012824	2.74423925665678	1.05537331869529	0.324457752128554	0.15531556954459	0.230349148886416	0.346944350856926	0.40958708396516	0.398214943634105	0.332613066003483	0.245002958002231	0.164418978703992	0.110845068774968	0.0950918645179287	0.120836009524409	0.186629515939174	0.287053076368462	0.413136821627932	0.552635682426663	0.69078503094882	0.811879531603197	0.90155560452549	0.949215764111531	0.949835343352899	0.904565429593035	0.82000761187396	0.706526511144059	0.576227443306963	0.441176279334899	0.312186761750443	0.198224907031363	0.106293993264416	0.0415825798384396	0.00765105060265834	0.00647692560004676	0.0382710936046549	0.101105386972984	0.190519999387645	0.299352141876124	0.41800298565045	0.53524292668812	0.639501710560265
20	50.9011819312819	49.1596748662794	44.8502601741634	38.5938893445391	31.2534626507411	23.7484266678834	16.8762838408368	11.1845660706759	6.91775209557591	4.04034412400448	2.31669574251354	1.41582288803657	1.00843612822492	0.832951526976482	0.722404591770444	0.59834729522145	0.445841555737486	0.284231256395876	0.14367896301874	0.0511810042213851	0.0249140925088189	0.07355284787208	0.197308442809182	0.388798986032885	0.633388499334036	0.909626372742955	1.19064946658056	1.44700517923865	1.6506513036835	1.77926703088319	1.8197540089605	1.77001150711719	1.63861881890258	1.44269510785251	1.20467093766234	0.948852813100188	0.698507829823393	0.473868142548294	0.291106751884063	0.162074979129502	0.0944614744748408	0.0920293435304321	0.15468750472906	0.278321856737666	0.454507784010241	0.670389742286293	0.909082125917492	1.15087348159175	1.37530464905831
21	56.7498783396992	56.151326860176	53.0909480154068	47.9711851549905	41.4230049635727	34.1865926356055	26.9831874029488	20.4050228443163	14.8436491272189	10.4668528501547	7.24268179877907	4.99805890223543	3.49219518941769	2.48402526915772	1.77848258656768	1.24604415176845	0.819409868263281	0.476846712494844	0.222342200758866	0.0694897680034274	0.0315117067763459	0.116330505909015	0.324225499135946	0.646136205739207	1.06209480223563	1.54051328468572	2.03946691557382	2.51063500970114	2.9055611492357	3.18292841377166	3.31506128500604	3.29204303187791	3.12255621812131	2.83149728488293	2.45523086130414	2.03579079026065	1.61533519568953	1.2318136767395	0.916282845639259	0.691793686016579	0.573404396089478	0.568714348089115	0.678377552439574	0.896296258992838	1.20953250613824	1.59829097955743	2.03649787657285	2.49344068829496	2.93663415073574
22	63.1811529798512	63.9349616314027	62.4191175987525	58.8396318546448	53.5941197675064	47.2054386399966	40.2438347311761	33.2505856570502	26.6745708699067	20.8308247425749	15.8863536847061	11.8730375608213	8.72130446418297	6.30364364362208	4.47594595854469	3.10762586990405	2.09699214117737	1.37378225193941	0.89392581047004	0.631727415630087	0.572643407489981	0.707365937366416	1.02646069916761	1.51482678319112	2.14628706751212	2.87972441184475	3.65853809754384	4.41453039333377	5.07595258626361	5.57798941086689	5.87307101706017	5.93840850862495	5.77899559243007	5.42563850702598	4.92888445702097	4.35060978261868	3.755301773362	3.20274927024097	2.7431441033377	2.41475986978458	2.24367243856235	2.2445950857992	2.42188831663764	2.77012490112409	3.27410349104044	3.90871170525197	4.63934562651581	5.42356925962731	6.21433741851105
23	69.1302329533847	71.2395298973907	71.3675756077556	69.5682572501203	66.0347044341476	61.0698178549415	55.0503910153542	48.3883051999642	41.4914976891828	34.7279466572631	28.3968670312062	22.7112518056665	17.7940529163989	13.6871626711929	10.3693502377111	7.77781789935855	5.82855435104205	4.43255310829583	3.50702265266205	2.98195826926036	2.80265577010561	2.9284341460814	3.32774230654418	3.97037409863555	4.81853552162517	5.81938690497555	6.90177989717066	7.97895157744686	8.95718119330694	9.74850932407091	10.2842905919522	10.5260765461667	10.4711554008679	10.1516569485824	9.6278881982253	8.97793462987394	8.28618212590614	7.63321116693612	7.08867458199892	6.70763985546646	6.52983549106613	6.58058573493642	6.8720921880775	7.40408974079605	8.1635806265055	9.12406074871677	10.2451279445201	11.4734289798469	12.7455431567357
24	73.0655586704807	76.2858122775788	77.9152025906466	77.9165530703371	76.3323729807092	73.2763002668469	68.9263726701758	63.5185519724358	57.3369912870022	50.6980193717075	43.9273435558566	37.3331531661422	31.1800532441395	25.6691116452016	20.9277884501881	17.0109454333477	13.9115476393623	11.577827580845	9.93285110811405	8.8924931740053	8.37857276448932	8.32513391268786	8.67746369521538	9.38520106763166	10.3924434960928	11.6286331419587	13.0038289454594	14.4106835523233	15.7333868162155	16.8616623250039	17.706326883851	18.2124493104797	18.366881636961	18.1985760470658	17.7720644824166	17.1761369628582	16.5106479504303	15.8743408715441	15.3557499987618	15.0279783230532	14.9469024354706	15.1515000007404	15.6647419277037	16.493835787629	17.6293539875506	19.0436207339291	20.6893517543736	22.4997257865234	24.3907704838264
25	73.2761424530893	77.1355253185613	79.8858058345174	81.461743514699	81.817690704442	80.9268917726185	78.7909476781911	75.4562035228422	71.0303692056325	65.6918149777512	59.6860026443317	53.307585899783	46.8712727687143	40.6779624864549	34.9838812909223	29.9792537839602	25.7800761572136	22.4328920353418	19.9292436520296	18.2245193825306	17.2556161911642	16.9530770422898	17.2456616720299	18.0579505969516	19.3038101056632	20.8797497804728	22.662081204973	24.5104296944962	26.2780222272495	27.8269602536173	29.0450728567878	29.8603998175804	30.2499795896558	30.2411455782182	29.9054402574935	29.3469498202138	28.6878789753488	28.0543202343009	27.5645082192908	27.3206986980182	27.4045902016665	27.8752946474902	28.7684973798361	30.0956595185103	31.8427483793058	33.9687541128155	36.4048604348558	39.055362750324	41.8011964593963
26	68.3031922095773	72.1749915410266	75.4736766693709	78.1536004663975	80.1325053363555	81.2901625977548	81.4840867339942	80.5795027037639	78.4861748791895	75.1922881067119	70.7860959900868	65.4593202995276	59.4912042151857	53.21711408116	46.9891496831048	41.1374292784362	35.9394493175573	31.6018370191396	28.2550484456531	25.9583105926508	24.7102443247667	24.460473365249	25.1188847989026	26.5613913021783	28.6332158181039	31.1521446242521	33.9144668187687	36.7054464555376	39.3145400003982	41.5537746762921	43.2763466887705	44.3919998006699	44.876220704547	44.7715461181877	44.1809079613975	43.2544692220514	42.172429964996	41.1266077015402	40.3032432368992	39.8686655047507	39.9584799288922	40.6701300494476	42.0582278401552	44.1320106051033	46.8545683857356	50.1439000352049	53.8761771889339	57.8916558263378	62.0034189378613
27	57.539361277175	60.7966726959731	64.0222808750819	67.2129185886586	70.278852506307	73.0378581185553	75.2312934269285	76.5608611639773	76.7395336110041	75.5464647378631	72.8745424860699	68.7608395057375	63.3941082336306	57.0985191815394	50.2976873245227	43.4664686449145	37.0793470318634	31.5634427587064	27.2618192435367	24.4097477412886	23.1238314738334	23.4020481962636	25.1320788531484	28.1055678426652	32.0367474978038	36.5846267159611	41.378291686203	46.0446480472609	50.237269954442	53.6642225130337	56.1121529316174	57.4638813640691	57.7072672591271	56.9341855507628	55.329771745397	53.1533762804629	50.7136328693615	48.3405296611856	46.3573537067306	45.0549614310243	44.6701882534978	45.3695367103591	47.2387143203184	50.2781886980301	54.4046635823999	59.458174987652	65.2142701438259	71.4004075681358	77.715316086581
28	41.9239726649901	44.1846826310544	46.9265011976224	50.1884575928974	53.8815743921094	57.7777434062976	61.5238066333789	64.6809946688705	66.7847133931376	67.415292254574	66.2677440034986	63.2084360628907	58.3088512077934	51.8507572876361	44.3021437859743	36.2681144974468	28.4246014291195	21.4447070278812	15.9275737301264	12.3382206898386	10.9643407077164	11.8932492335932	15.0095534153541	20.011990319858	26.4463779223125	33.7506742187698	41.3076187913865	48.5002180879234	54.7653718070467	59.6412289906058	62.804446879754	64.0944263401337	63.5227836160409	61.2676896746796	57.654111373089	53.1222497660195	48.1874390281838	43.3953490018418	39.2764994687045	36.3038825882414	34.8569807128072	35.1947524006616	37.4393215366731	41.5712016609462	47.4359577629893	54.7612820111895	63.18258106499	72.2744096047268	81.5845338372238
29	24.277468071431	25.6015456791349	27.869450261803	31.1494455077405	35.3525146627436	40.2181813993243	45.3265472002317	50.137787944423	54.0555372909338	56.5060519258205	57.0217289786459	55.3161344633975	51.3385260145425	45.2987812597133	37.6581246049352	29.0862438835207	20.3903721153942	12.4258471641396	5.99997836073836	1.78150795739074	0.226659209900223	1.53008443322097	5.60549802073911	12.0969757877238	20.4183411546109	29.8151381097349	39.441660693444	48.4444747895331	56.0438132088253	61.6050378046172	64.6938650176296	65.1110259165095	62.9042438071029	58.357632433931	51.9606420359327	44.3603481709743	36.3020820876486	28.5640905780971	21.8920871530577	16.9392526769757	14.2165236900198	14.0569437177552	16.5965258824852	21.7725697919911	29.3387905648076	38.8950712141981	49.9282813879782	61.8595696324026	74.0929815958688
30	8.8055449556777	9.65735852112732	11.8311889473971	15.4122615818867	20.3178955796197	26.2832466651717	32.8717426288073	39.5117785659627	45.5571087011745	50.3642686474308	53.3770362807491	54.2060432944212	52.6916007738723	48.9396928258346	43.3246634236393	36.4568098287937	29.1181408359664	22.1741458829055	16.4728330501943	12.7440293238026	11.511786883029	13.030804789041	17.2544251002676	23.8375513806678	32.17340289219	41.4589726880481	50.7809029526052	59.2115546939806	65.9044622569505	70.1790671904262	71.5864060617514	69.9499633951168	65.3788274258997	58.2532434607074	49.1853386335274	38.9599624001856	28.4621077314956	18.5981913652207	10.2185892531622	4.04830599907289	0.631595408320407	0.294851493605046	3.13027593617612	9.00083328214951	17.5649809761138	28.3177788768964	40.6434266462475	53.8732287768963	67.3425981008151
31	0.41105669863687	1.49772997683487	4.16633672670025	8.52007699410148	14.5062183487441	21.9034909789914	30.329982465883	39.2728334293732	48.1378695110406	56.3141039249483	63.2453493355168	68.4994853837075	71.825595505619	73.1903550413619	72.7876110198398	71.0186893015044	68.4450579425579	65.7189336172343	63.5006231371332	62.3733486350901	62.7667211654115	64.89886011255	68.7446093914587	74.0337847002405	80.2794361945622	86.8323009095124	92.9544662456131	97.9031562520993	101.014694994307	101.779113347326	99.8973912588374	95.3156807461233	88.2336764445855	79.0872178580769	68.5078863681739	57.2645409870657	46.1932525982953	36.1228723584064	27.8035109612115	21.8445764386508	18.6678238446875	18.4792397395533	21.2616627100432	26.7879857567539	34.6527669892422	44.3182711565344	55.1695567216298	66.5723765296743	77.927500249252
32	5.73318373315073	8.21257284197329	12.4493871804855	18.5778271800335	26.6052362706756	36.4003931313151	47.6963885567741	60.1090218938349	73.1695659316143	86.3686407307815	99.2061420549244	111.241000984085	122.134238889775	131.679429383759	139.816235567359	146.624953574417	152.30263473033	157.123979623821	161.392393655185	165.388023847497	169.320040165784	173.289817422116	177.27011753059	181.10311299134	184.51747825791	187.162194262662	188.652528422395	188.622154987074	186.774738240777	182.928549481096	177.048736387486	169.263518115126	159.862587487483	149.27809126526	138.050480475492	126.783076057994	116.090248627976	106.544602918786	98.6284877447311	92.6945701775406	88.9392012068329	87.3909645749879	87.9152601208104	90.2341577299483	93.9592062521724	98.6335369134402	103.778603562719	108.94037731979	113.729851544751
33	36.974530978374	43.3675881000365	51.7417273775071	62.263347398049	75.0031247305503	89.9234133235157	106.874518403294	125.600660488661	145.755296987167	166.924299258829	188.65446501583	210.484139977893	231.972448841146	252.723850688973	272.405418851166	290.755304840769	307.582122836479	322.756290166628	336.195479925707	347.847111943601	357.671112640952	365.625973624781	371.660475453184	375.712431801673	377.714616939803	377.60685509192	375.352253763746	370.954896608911	364.476059054155	356.046188847022	345.870456911084	334.226533278752	321.454249087073	307.937830380795	294.082305899394	280.286398844688	266.914646376578	254.271621011552	242.58095818865	231.971452390083	222.471816892946	214.01486853322	206.450967068041	199.569584998067	193.126991250857	186.877288874672	180.603540263498	174.145521304723	167.420824462382
34	116.449748587766	131.877746667411	149.721258533638	170.138062212128	193.208296478459	218.920889253104	247.165000030259	277.727348190835	310.295759019599	344.468676243747	379.769837622727	415.666859236724	451.592181265688	486.964726685729	521.210719318795	553.782374683462	584.173566781122	611.932020594823	636.668012885419	658.05991898053	675.857174233739	689.881303770894	700.025618098007	706.254004666759	708.599013825791	707.159197061727	702.095458977081	693.626073229413	682.020009554964	667.588325941621	650.673579263827	631.637466503495	610.847186035395	588.661262309406	565.415770873652	541.412006964676	516.906644358702	492.105327710557	467.160436735596	442.1734672812	417.202111152915	392.271706756226	367.390304163068	342.566174307636	317.826231172792	293.233570635271	268.902203477479	245.007111632919	221.788012832593
35	277.725993965489	310.594490586934	346.605157052797	385.814909943835	428.201512843028	473.651391464457	521.95078170308	572.781058139297	625.718833984638	680.241110454308	735.735413005161	791.514515277519	846.835049147072	900.919056405466	952.977372025653	1002.23364937683	1047.94784348729	1089.43805072476	1126.09974730949	1157.42165687467	1182.99769032177	1202.53462278112	1215.85538921911	1222.8980827111	1223.71092185257	1218.44361317107	1207.33566920019	1190.70235192526	1168.91899303821	1142.40449460819	1111.60483374904	1076.97738024185	1038.97678545023	998.04311448021	954.592773566046	909.012635146678	861.657589518655	812.851560672961	762.891821722246	712.056239236826	660.612873394724	608.83117084228	556.993820241902	505.408209870777	454.416348048901	404.402097859132	355.794654263154	309.067367384448	264.731296234656
36	560.191073811895	621.50819231053	686.888516584992	756.157027538065	829.040436914514	905.159709328541	984.025793028009	1065.03920906791	1147.49397867157	1230.58614947193	1313.4269269576	1395.0601453805	1474.48354234709	1550.67305346013	1622.60913648513	1689.30398439508	1749.82840481864	1803.3371362412	1849.09143958478	1886.47794285597	1915.02291680597	1934.40140736326	1944.44092946358	1945.11971870985	1936.55982367727	1919.01558526852	1892.85827506578	1858.5578398861	1816.66281614192	1767.77953055932	1712.55169275734	1651.64141335609	1585.71255510574	1515.41715298065	1441.38543291957	1364.21972944023	1284.49236138905	1202.74728390052	1119.50510386566	1035.27083575733	950.543593848854	865.827274596814	781.641187837762	698.529555634875	617.068820373609	537.871794574224	461.587846484558	388.898546205409	320.508489717069
37	996.273005674567	1097.13952859978	1202.8298667208	1312.78944318863	1426.3370049229	1542.66510529054	1660.84451146973	1779.83287761209	1898.48785502883	2015.58460897176	2129.83748835372	2239.9253628248	2344.51991569117	2442.31597672045	2532.06281100802	2612.59516225497	2682.86279175988	2741.95726518653	2789.13482039988	2823.83429931636	2845.68933805481	2854.53427167909	2850.40350789999	2833.52444109669	2804.30429537474	2763.31158442331	2711.25313910706	2648.94786570912	2577.29854638924	2497.26307044344	2409.8264863013	2315.97519016797	2216.67442227814	2112.85003412648	2005.37523122767	1895.06269992645	1782.66220929504	1668.86345702739	1554.30361855826	1439.57877805957	1325.25818402526	1211.90009456265	1100.06786948571	990.344935919298	883.347305648965	779.732455821123	680.203594987641	585.508614126805	496.433352557808
38	1594.30228406479	1741.9440723942	1894.43807160143	2050.72409887143	2209.5920745396	2369.69345489656	2529.55752209045	2687.61250251131	2842.21128522445	2991.66129872648	3134.25788769008	3268.32032307141	3392.22939143733	3504.46535515616	3603.64496592544	3688.55616007531	3758.18907280122	3811.76208438158	3848.74175524712	3868.8557152014	3872.0978377979	3858.72534269397	3829.24781224385	3784.40846661502	3725.15839564717	3652.62477631591	3568.07439341726	3472.87401110321	3368.44930011677	3256.24409963713	3137.68177757469	3014.13034779792	2886.87281095939	2757.08391600916	2625.81420529117	2493.98182426891	2362.37216730408	2231.64501527842	2102.34842167083	1974.93824292146	1849.80190671121	1727.28478541745	1607.71740477161	1491.44167813614	1378.83441793538	1270.3265350157	1166.41658580508	1067.67765252001	974.756925172913
39	2325.51622446015	2519.5303327766	2717.14522546778	2916.7412616398	3116.54634647059	3314.66006044241	3509.08318606757	3697.75220469498	3878.57811215302	4049.48868191651	4208.47309894632	4353.6277075809	4483.20147397642	4595.63966794293	4689.62422950662	4764.10930893322	4818.35055937295	4851.9269196535	4864.75384847497	4857.08725413114	4829.5176961085	4782.95480344577	4718.60224376074	4637.92396852161	4542.60283545259	4434.49304876242	4315.56814393088	4187.86645982858	4053.43617371247	3914.28201472983	3772.31571411246	3629.31209537588	3486.87246083256	3346.39660189226	3209.06436487165	3075.82726018993	2947.41013266738	2824.3224377642	2706.87821713365	2595.22346016098	2489.36919745515	2389.22841547272	2294.6547221407	2205.48063990341	2121.55345777487	2042.76673460499	1969.08580304297	1900.56596358092	1837.36246215627
40	3125.20252037952	3356.1161276712	3587.85359474645	3818.27784096054	4045.12328930006	4266.03180774312	4478.59385669325	4680.39406750789	4869.06025776901	5042.31468742394	5198.02618653697	5334.26165012156	5449.33530752372	5541.85414087731	5610.75785512945	5655.35189454704	5675.33215821702	5670.8002875747	5642.26867702655	5590.654685759	5517.26389343273	5423.76263073994	5312.14041187687	5184.66328272633	5043.81945836989	4892.25893929967	4732.72905155193	4568.00803832897	4400.8389289205	4233.86591798171	4069.57540176734	3910.24363954052	3757.89274439477	3614.25636882064	3480.75605110245	3358.48874688172	3248.22560619688	3150.421591606	3065.23508948945	2992.55626530835	2932.04257346931	2883.15956952149	2845.22499883018	2817.45405925617	2799.00375842369	2789.01440652677	2786.64649603163	2791.11150831606	2801.69553863884
41	3911.52835227715	4162.70383956705	4410.56334513682	4652.56381103326	4886.07626143993	5108.4300852463	5316.9617478278	5509.06695352386	5682.25509290849	5834.20464698179	5962.81809230586	6066.27476458257	6143.08009980721	6192.10968697905	6212.64663756555	6204.41090547698	6167.57937579694	6102.79577702646	6011.16975374772	5894.26475567266	5754.07474420658	5592.9900764322	5413.75328510701	5219.40581754884	5013.22711186291	4798.66766223405	4579.27794373004	4358.63522098872	4140.27034659593	3927.59665920454	3723.84301710822	3531.99285214378	3354.73090697717	3194.39903480917	3052.96210598975	2931.98469499834	2832.61882949944	2755.6026874646	2701.26974557667	2669.56752856181	2660.08479954043	2672.08577858812	2704.54979030433	2756.21462789832	2825.62188416789	2911.16253815395	3011.12119601533	3123.71755828415	3247.14391276449
42	4619.10404272037	4872.09944797273	5116.89081660967	5350.6746751504	5570.60914688669	5773.86206818152	5957.6625725206	6119.35512994947	6256.45488445019	6366.703012487	6448.12073846627	6499.06059252108	6518.25348710374	6504.85022430095	6458.45612701038	6379.1576138913	6267.53970831495	6124.6936815941	5952.21427504294	5752.18621680088	5527.16003937993	5280.11750303295	5014.42722804618	4733.79142539122	4442.18487941261	4143.78756854387	3842.9125016099	3543.93049067755	3251.19367100778	2968.9596108314	2701.31782702982	2452.12043828253	2224.91854807314	2022.90576152862	1848.8700097552	1705.15459211135	1593.629060938	1515.67027564306	1472.15365498996	1463.45436903198	1489.45794572413	1549.57953103429	1642.79084302572	1767.65370569903	1922.35894110548	2104.76933994222	2312.46542090973	2542.79272487997	2792.9094668632
43	5242.83736800047	5486.26588498463	5717.08125161706	5932.40305939006	6129.35486251721	6305.11182989447	6456.95096905114	6582.30299747133	6678.80483002329	6744.35156619144	6777.1468014358	6775.75005676314	6739.12012215962	6666.65314465481	6558.21436116477	6414.16247947251	6235.36584615276	6023.20970517644	5779.59404146193	5506.92171488775	5208.07681647645	4886.39341315193	4545.61508373302	4189.84587950192	3823.49356065215	3451.20615834986	3077.80308476184	2708.2021547358	2347.34398839455	2000.11533043973	1671.27284747556	1365.36894856891	1086.6811173704	839.146148613606	626.300551133445	451.228218280289	316.516280263102	224.219847758043	175.836138748905	172.288257899221	213.918676597018	300.49224863908	431.208397248645	604.72192890289	819.17177251521	1072.21681206478	1361.07787888107	1682.58489744478	2033.22813564682
44	5877.6537545758	6117.71865535659	6343.04073632916	6550.89495429079	6738.5907482041	6903.51521301797	7043.17803106047	7155.25738573103	7237.64600734511	7288.49644244448	7306.26459830763	7289.75059598882	7238.13596968227	7151.01627865528	7028.42825086686	6870.87065442403	6679.31819323553	6455.22784487874	6200.53719937843	5917.65451423159	5609.44036995495	5279.18098756457	4930.55345024755	4567.583251365	4194.5947650678	3816.15539952509	3437.0143415976	3062.03693164367	2696.13581443721	2344.2000939376	2011.02377363007	1701.23478888697	1419.22593265198	1169.08894093251	954.552941144576	778.928376122971	645.057402143155	555.271623784442	511.357875601379	514.532594457763	565.425151370018	664.070332275207	809.909977734101	1001.80361649751	1238.04776112424	1516.40337907792	1834.13091311049	2188.03210288441	2574.49775772564
45	6715.55071278795	6981.68948257985	7234.83272993751	7472.63633754564	7692.80160384476	7893.1103097637	8071.46081672134	8225.90459960598	8354.68257057909	8456.26051327642	8529.36292389346	8573.00454708582	8586.5189016069	8569.58311380711	8522.2384167864	8444.90572895672	8338.39579742179	8203.91347786393	8043.05582205595	7857.80375480136	7650.50724179136	7423.8639759859	7180.89173985827	6924.89473119366	6659.42426800731	6388.23441044299	6115.2331511935	5844.42992818222	5579.88030132782	5325.62870687676	5085.65025610616	4863.79257869981	4663.71872379139	4488.85212308506	4342.32459066602	4226.92828369998	4145.07247829983	4098.74592700637	4089.48546061825	4118.35137992768	4185.9100549962	4292.22401389894	4436.84966248904	4618.84263487028	4836.77063408056	5088.73348705222	5372.39001011915	5684.99116383155	6023.41887095496
46	7959.97925611067	8297.35292939827	8627.50388375682	8948.5765017693	9258.74610334614	9556.24375138437	9839.38157054878	10106.578172404	10356.383753862	10587.5044172143	10798.8252497606	10989.4316999307	11158.6287953494	11305.9577668157	11431.2096707462	11534.4356410892	11615.9534496483	11676.350110481	11716.4803286583	11737.4606650344	11740.6593654394	11727.6818833297	11700.3522077394	11660.6901915771	11610.8851570511	11553.2661334129	11490.2691554347	11424.4021173117	11358.2077343732	11294.2252126085	11234.9512623192	11182.8011161781	11140.070222872	11108.8972849032	11091.2292928975	11088.7891791281	11103.0466704358	11135.1928661412	11186.1190010367	11256.3997784884	11346.2815757089	11455.6757341549	11584.1570547368	11730.9675221063	11895.0251868092	12074.9380406135	12269.022630839	12475.3270759211	12691.6580684567
47	9676.94820234136	10125.187815052	10574.1621166936	11022.4338406619	11468.5610570956	11911.1121419245	12348.6810517386	12779.9026700669	13203.4679783207	13618.1387966155	14022.7618363427	14416.2818080101	14797.7533347347	15166.3514339265	15521.3803471447	15862.2805206765	16188.6335668156	16500.1650677096	16796.7451194726	17078.3865534069	17345.2408129033	17597.5915080804	17835.8457145967	18060.5231273807	18272.2432233199	18471.7106282482	18659.6989219367	18837.0331493014	19004.5713358648	19163.1853298903	19313.7413118967	19457.0803239624	19593.9991759453	19725.2320832857	19851.4333813545	19973.1616444818	20090.8655141311	20204.8715106138	20315.3740668675	20422.4279818808	20525.9434462054	20625.6837435972	20721.2656822358	20812.1627572522	20897.7109945905	20977.1173756449	21049.4706937402	21113.7546484027	21168.8629424356
48	11681.729130902	12251.5820203662	12829.3898084351	13413.9477191289	14004.0050936978	14598.2732083267	15195.4334447825	15794.1457065144	16393.0569667324	16990.8098309693	17586.0509947208	18177.4394770726	18763.6545138331	19343.4029986128	19915.4263674924	20478.5068323249	21031.4728791727	21573.2039617169	22102.6343344401	22618.7559867047	23120.620656206	23607.3409183078	24078.0903661069	24532.1029143108	24968.6712777494	25387.1446921871	25786.9259606416	26167.4679223097	26528.2694530844	26868.8711162453	27188.850588949	27487.8179944563	27765.4112714711	28021.2917104617	28255.1397823967	28466.6513780252	28655.5345658	28821.506963996	28964.2938077829	29083.6267752924	29179.2436184582	29250.8886250077	29298.3139178989	29321.2815781851	29319.5665572227	29292.9603247837	29241.275181441	29164.349146985	29062.05132199
49	13563.6091392496	14226.9414980482	14902.3908492505	15588.8121812228	16284.9849609387	16989.6171343512	17701.3496082609	18418.7611782088	19140.373862613	19864.6585996725	20590.0412605562	21314.9089301072	22037.6164047784	22756.4928567767	23469.8486134387	24175.9820016756	24873.1862088692	25559.7561138352	26233.99504432	26894.2214208943	27538.7752509462	28166.0244406762	28774.370897427	29362.2563992443	29928.1682131381	30470.6444479811	30988.2791322344	31479.7270106243	31943.7080574141	32379.0117069367	32784.5008045141	33159.1152827361	33501.8755692694	33811.8857329083	34088.3363744691	34330.5072683923	34537.7697596072	34709.5889183857	34845.5254536601	34945.2373826888	35008.4814521421	35035.1143027608	35025.093366831	34978.47748496	34895.4272261369	34776.2048929468	34621.1741921869	34430.7995501018	34205.6450511011
50	14852.1468875679	15551.4308410522	16263.3048360071	16986.6119976394	17720.1102827365	18462.4751280908	19212.3026454308	19968.1133565975	20728.3564585866	21491.4146040141	22255.6091785792	23019.2060532387	23780.4217851024	24537.430237539	25288.3695866778	26031.3496784221	26764.4596972832	27485.7761058137	28193.3708111728	28885.3195134233	29559.7101885195	30214.6516576325	30848.282193445	31458.7781133593	32044.3623091707	32603.3126626811	33133.9702969427	33634.7476133316	34104.1360654462	34540.7136218985	34943.1518714105	35310.2227252401	35640.8046738311	35933.8885567096	36188.582807025	36404.1181347642	36579.8516155331	36715.2701549158	36809.9933017687	36863.7753873903	36876.5069713168	36848.2155785214	36779.0657170339	36669.3581694293	36519.528556246	36330.145174165	36101.9061166831	35835.635690023	35532.2801420947
51	15218.1006492976	15888.4709938298	16569.1341582976	17258.9519348043	17956.7087481961	18661.1140693116	19370.8053364508	20084.3513852901	20800.2563837514	21516.9642645078	22232.8636439153	22946.2932122285	23655.5475760128	24358.8835297536	25054.5267298057	25740.6787400655	26415.5244151153	27077.2395831218	27723.9989874976	28353.9844432963	28965.3931615327	29556.4461921363	30125.3969340867	30670.5396594691	31190.2179967529	31682.8333175628	32146.8529705894	32580.8183061075	32983.3524348298	33353.1676655508	33689.0725672194	33989.9786027345	34254.9062838749	34482.9907993542	34673.4870710127	34825.774196626	34939.359241673	35013.8803466806	35049.1091213823	35044.952301886	35001.4526522984	34918.7890977511	34797.2760814847	34637.3621445176	34439.6277324003	34204.782239591	33933.6603080207	33627.2174023834	33286.5246905505
52	14595.0017036508	15185.6190902552	15783.0545957327	16386.2670697376	16994.1549510874	17605.5586009443	18219.2630392712	18834.0010838739	19448.4568884367	20061.2698729639	20671.0390369708	21276.3276426528	21875.668252125	22467.5680996906	23050.514776993	23622.9822058682	24183.4368707554	24730.3442796948	25262.1756202472	25777.4145741658	26274.5642523418	26752.1542094739	27208.7474961035	27642.9477041282	28053.4059606942	28438.8278244788	28797.9800378409	29129.6970881464	29432.8875317844	29706.5400349896	29949.7290865788	30161.6203391035	30341.4755367093	30488.6569901757	30602.6315621743	30682.97412872	30729.3704860728	30741.6196759703	30719.6357059876	30663.4486460219	30573.205086335	30449.1679472347	30291.7156352799	30101.3405458326	29878.6469167859	29624.348043343	29339.2628687436	29024.311970799	28680.5129689388
53	13182.7679223957	13667.2824249201	14155.4081525289	14646.2699493979	15138.9503852021	15632.4918040682	16125.8986571862	16618.1401171301	17108.1529699663	17594.844779193	18077.0973134839	18553.7702280991	19023.7049877138	19485.7290162989	19938.6600576001	20381.3107277094	20812.4932392347	21231.024274663	21635.7299846977	22025.4510856613	22399.0480284919	22755.4062104681	23093.441199565	23412.1039403135	23710.3859092042	23987.324187076	24242.0064155554	24473.5756044969	24681.2347575011	24864.251282994	25021.9611590115	25153.7728207785	25259.1707413791	25337.7186773	25389.0625523706	25412.9329556287	25409.1472308856	25377.6111382441	25318.3200705173	25231.3598103861	25116.9068172004	24975.2280355425	24806.6802210181	24611.7087821725	24390.8461409426	24144.7096175936	23873.9988496388	23579.49275776	23262.0460752048
[truncated: 70 more columns]
