# Supplementary material for: Reconstructing spruce budworm outbreak severity: a comparison of paleoecological and tree-ring signals
Source: PLoS One. 2025 Aug 12;20(8):e0329406. doi: 10.1371/journal.pone.0329406 (PMC12342301; doi:10.1371/journal.pone.0329406)
Supplement: S9 Dataset — (ZIP) [file pone.0329406.s009.zip › Buire wavelet data/Percent_defoliation/PD_wavelet_significance.txt]

V1	V2	V3	V4	V5	V6	V7	V8	V9	V10	V11	V12	V13	V14	V15	V16	V17	V18	V19	V20	V21	V22	V23	V24	V25	V26	V27	V28	V29	V30	V31	V32	V33	V34	V35	V36	V37	V38	V39	V40	V41	V42	V43	V44	V45	V46	V47	V48	V49	V50
1	0.435652551183568	0.344519578896155	0.219483762008039	0.117924675384348	0.0585536831516551	0.0307496369876258	0.0187676581619082	0.0129587992179894	0.00940926878848548	0.0070293234896888	0.0056251550521106	0.00485583543169495	0.00423422415412333	0.00354722188621215	0.00287083378653802	0.00238092292023863	0.00209363562176255	0.00189544628795336	0.00173095324931965	0.00160201859565187	0.00148305661937237	0.00135604463449625	0.00123530286283656	0.00111759223442528	0.000989426880885497	0.000874578713053286	0.000827516799789701	0.000860753715852109	0.000893903317009396	0.000822345329594974	0.000683419022790455	0.000600994787964757	0.000625344576648102	0.000692188960598658	0.000694501504706107	0.000619230337303197	0.000538973685620737	0.000504249372708843	0.000506492985482169	0.000503129298150913	0.000473294859883682	0.000432885325588981	0.000408130602822493	0.00040754115079151	0.000408948830963126	0.000380208122747106	0.000316894821338623	0.000263655108999903	0.000269770572008999
2	0.601676922769388	0.464410513882497	0.279278954384957	0.134570449596651	0.0561618609065285	0.0243046314831856	0.0134181473083423	0.00919595880841343	0.00663666338165519	0.00479751625787325	0.00380726921498204	0.0034368940436378	0.00312366889394059	0.0026088559486296	0.00201904152698591	0.00161200020796166	0.00142625168226625	0.00131426957913479	0.00121184774717895	0.00113746502905907	0.0010656367508329	0.000974696555534897	0.000887596158265262	0.000800649942296915	0.000688818708912393	0.00057805860061718	0.000544726161016083	0.000617579593408762	0.000693709347309991	0.000628719986398421	0.000466675400083507	0.000374969659670818	0.000424589878951706	0.00052983975877617	0.000547471128127458	0.000460957114522869	0.000369940504019745	0.000341940861941005	0.000362477368651166	0.000373236248176044	0.000346255131861218	0.000303706771470944	0.00028190261392382	0.000293991205201396	0.000311912279832956	0.000290951463466475	0.000220597300455496	0.000158972449436456	0.000174944064592469
3	0.734653002704681	0.554607472300748	0.315520875091621	0.135217975471775	0.0446042006032389	0.0132928173584759	0.00587925663965822	0.0042975503764765	0.00322339464144909	0.00217104850243453	0.00166982363359746	0.0016929672377436	0.00170189656478981	0.00142159097168363	0.000997811593903858	0.000725414254707489	0.000658474843799606	0.000635341322562739	0.000594096825395709	0.000572313615228463	0.000549191374464893	0.000501062540538096	0.000457579379577726	0.000416206742117183	0.00034043073771124	0.000248905258638504	0.000227149137423572	0.000321380010888743	0.000426903294030527	0.000379981198127098	0.000220649526846534	0.000132188907900322	0.000195366446543494	0.000317699138423229	0.000343359501407151	0.000256212032720839	0.000167988493317822	0.000151080678326761	0.000185800682562487	0.000207448049401715	0.000186113001830499	0.00014676453123721	0.000129577767159978	0.000150890812149358	0.000183019724833089	0.000176056902265561	0.000112316336132754	5.1735260419867e-05	7.29033062623921e-05
4	0.809228320681022	0.602474068459579	0.330546226135649	0.130246889937766	0.0346726305470897	0.00549950369575578	0.000936227745144612	0.00114241807714793	0.00107211667559032	0.000588551183415703	0.000373688684716411	0.000552068690483374	0.000708287323567752	0.000597518131318973	0.000336111983487541	0.000180479831228462	0.000184158327779141	0.000203969746447443	0.000191462456202797	0.000193799140044092	0.000196221396717291	0.000175412920359293	0.000161964104294656	0.000157024323606036	0.000120824895695663	5.82928807598218e-05	4.27987776415829e-05	0.000128003296101302	0.000232250893928355	0.000207811890088786	8.09904901908372e-05	9.55839818801455e-06	6.5197671255229e-05	0.000169537065901978	0.00018932880097622	0.000113501625721907	4.15305294202473e-05	3.35161352394476e-05	6.85360767492881e-05	9.05707033154357e-05	7.51385192718405e-05	4.40908774590186e-05	3.14107763370543e-05	5.27183021304588e-05	8.81010656117288e-05	9.48571829296369e-05	5.12982665584228e-05	3.85325216449159e-06	2.28615411914489e-05
5	0.827345779687192	0.616036445582913	0.337721887158536	0.132670570155279	0.0349538020387617	0.00507052096258869	0.000168508669767417	0.000250962145685234	0.000339627366974735	0.000116801480584474	9.93449267168515e-06	0.00014419304372684	0.000275391753133486	0.000238042389531358	9.53004059935627e-05	1.1559778705042e-05	2.70662525173323e-05	4.55210803659448e-05	3.71912082156373e-05	4.18352802709786e-05	4.89509767767994e-05	3.89388268095469e-05	3.65958465302922e-05	4.74887983868699e-05	4.08976021587529e-05	1.13336443942228e-05	4.78198043052691e-06	6.52847290517192e-05	0.000144785739957568	0.000139920749755274	6.21743965700584e-05	1.58839223110587e-05	4.92644033350549e-05	0.000111410498042865	0.000115719227572411	5.844882255238e-05	8.46065795142742e-06	3.03468760425309e-06	2.51718529072367e-05	3.84277280785332e-05	2.82195304405992e-05	8.7942374315001e-06	9.54792113279806e-07	1.56517285848041e-05	4.37589236626977e-05	5.90329202168826e-05	4.22425430756182e-05	1.78507054375894e-05	3.24892278814699e-05
6	0.808964188736219	0.611269274473671	0.346762803998871	0.146035625371275	0.0449399706689261	0.0100787083253022	0.0018815113027852	0.000525432419599161	0.00026539847608178	0.00011369305572825	5.28638618217366e-05	0.000102154361087837	0.000154355285402466	0.000133594562554857	6.1626193931302e-05	1.23725921549284e-05	1.05539428574958e-05	1.20740752523296e-05	3.37317644179569e-06	5.64214704198516e-06	1.03981680636808e-05	4.64073729388861e-06	4.02784039289293e-06	1.58169044538697e-05	2.43793373513162e-05	2.32095737028665e-05	3.27892688108089e-05	7.69187720049302e-05	0.000131277667467323	0.000138717279959219	0.000102644686757541	7.76238383371133e-05	8.8670985931524e-05	0.000109692767679547	9.82834549163347e-05	5.67156727229267e-05	2.3017381782601e-05	1.4455785674534e-05	2.03368715121875e-05	2.30696894721197e-05	1.66185510496268e-05	7.64608177696721e-06	4.76695521262053e-06	1.34284819720157e-05	3.24069103845206e-05	5.16064907387217e-05	5.87132154099167e-05	5.92854881555193e-05	7.35375108021494e-05
7	0.774290502608628	0.599018792921501	0.35782962826033	0.165005324930004	0.0590682762629992	0.0168701181486981	0.00420654089508182	0.00113321231222193	0.000428296091478002	0.000232602271423483	0.000166252096525468	0.000151277533691278	0.000143569187664856	0.000120145738779393	8.09552341423266e-05	4.44028718942219e-05	2.37458104640942e-05	1.05100212957391e-05	1.5612714126092e-06	1.913760759879e-06	4.16005257074453e-06	1.64149002150341e-06	2.17270963672663e-06	1.13105759145096e-05	2.48837045362231e-05	4.14266463272165e-05	6.88248208799468e-05	0.000113069755286135	0.000156248249893244	0.000168070606054832	0.000151278265782995	0.000135266676072394	0.000132985363615001	0.000130387494793722	0.000108693671670544	7.32016269747061e-05	4.45607880546186e-05	3.05275125523487e-05	2.51148714512399e-05	2.08728718389766e-05	1.58779290100109e-05	1.24805643855475e-05	1.30277040472927e-05	1.97338317671198e-05	3.48279970677461e-05	5.74700813227654e-05	8.10610507825309e-05	0.000100148553056568	0.000116993684159652
8	0.734965101700505	0.583191296763844	0.367161883637969	0.183675380836107	0.0733013348226166	0.0235641179340855	0.006279980812501	0.00155688029014245	0.000519390972331681	0.000312035367680636	0.000244160448862484	0.000195393586642035	0.000156947290371591	0.000130301212815615	0.00010589032094578	7.62182018015745e-05	4.61541342155163e-05	2.27557822132745e-05	9.76962150739896e-06	6.30749339221002e-06	6.38729193917208e-06	6.49710026741094e-06	9.31125064369599e-06	1.75471238951205e-05	3.22503848768276e-05	5.73977302659565e-05	9.85922653562295e-05	0.000151501735728726	0.000193447892022024	0.000201672710765586	0.000183010299955105	0.000164706296574247	0.000158276352065107	0.00014995035797781	0.000124626935068121	8.78601634712237e-05	5.64588619668227e-05	3.7566557979093e-05	2.70999851493335e-05	1.97990331095439e-05	1.44786316230441e-05	1.22832510003043e-05	1.40976370965649e-05	2.15035661414601e-05	3.80529344932113e-05	6.59533331669699e-05	9.96605377028884e-05	0.000127372680119738	0.000143506082204373
9	0.695557629173475	0.564984041334694	0.372927512383954	0.200012469428575	0.0870227804558277	0.0304717846612755	0.00836393409414322	0.00170076678372088	0.000298947605141151	0.000184966183253181	0.000212648299552337	0.000190379557830296	0.000151899099508391	0.000131894401750434	0.000123953740799029	0.000108125514206035	8.05283239248472e-05	5.15951427622724e-05	3.09951563305443e-05	2.06628320544129e-05	1.72809370963495e-05	1.76919920473019e-05	2.09892119423151e-05	2.77873289486573e-05	4.17165376012958e-05	7.11484690327139e-05	0.000122207729626217	0.000183415030552107	0.000223378840519208	0.00021894464298461	0.000184788987482169	0.000157993282641366	0.000153545747994352	0.000151651391460653	0.000129774157419038	9.11847506109845e-05	5.54543950884308e-05	3.36022445713515e-05	2.22368968424731e-05	1.46665212220763e-05	8.91409120780382e-06	6.25498029490382e-06	8.01514956107567e-06	1.64963923213935e-05	3.63330387399008e-05	6.9739395507082e-05	0.000108133287295357	0.000134414289474634	0.000141838455280488
10	0.657676104143165	0.545602367792454	0.375888365805244	0.214902215866358	0.101676920088287	0.0393997968777507	0.0120739667462109	0.00261059667694335	0.000250056446168649	7.70885512209892e-06	0.000107589165329789	0.000136096199301773	0.000114155635033861	0.000108471931362733	0.000125090743293965	0.000135859671385988	0.000124976228619698	9.92886130096207e-05	7.2778833915284e-05	5.36676158257586e-05	4.27531420576837e-05	3.71823252777572e-05	3.42445526971105e-05	3.45601335089919e-05	4.51489760321165e-05	7.81263695157071e-05	0.000138080507987084	0.00020459851054146	0.00023680591659486	0.000211602993133913	0.000154892717640094	0.000117378064639315	0.000118542249797753	0.000130688397678858	0.000119638752867334	8.37068519774875e-05	4.60380882826579e-05	2.32636688927676e-05	1.34662700909141e-05	7.9901666549534e-06	3.27316356706345e-06	6.10554584921428e-07	2.10663152343342e-06	1.12027374568192e-05	3.34251300976873e-05	6.94357486049672e-05	0.000105727924090255	0.000121080367994014	0.000112021331261383
11	0.622107278047827	0.526295151167102	0.377395083025349	0.229468011976894	0.118378684234754	0.0517798463376667	0.0190684032649272	0.00577534450815664	0.0013892697739152	0.000310623631252675	0.000146797574163275	0.000109957171175812	7.10326592210564e-05	6.79296610564006e-05	0.000107397435105638	0.000152698618880327	0.00017215115275256	0.000162177541470086	0.000136257535235516	0.000107701559890221	8.24301384433484e-05	6.0526487839063e-05	4.13354450531196e-05	2.89962728744117e-05	3.54005957403105e-05	7.46901958225239e-05	0.000145754310299005	0.00021634144059675	0.000237116551018082	0.000188046190674744	0.000107659462828778	5.93781305666422e-05	6.68659894226409e-05	9.59919910313065e-05	0.000101204070957832	7.35051665063209e-05	3.71293515514314e-05	1.42629778656865e-05	6.39604920868978e-06	4.26766894853884e-06	2.42007055869336e-06	1.35368539579753e-06	3.67299471840504e-06	1.37834372107652e-05	3.70871903750307e-05	7.12891707821508e-05	9.82841165651287e-05	9.60025085367382e-05	6.77272777573331e-05
12	0.589117443555075	0.50754704602837	0.377675980842424	0.243169485630338	0.136048896675506	0.0666844141079882	0.0290071807689145	0.0113903802542897	0.00413039089254183	0.00144203282339746	0.000514147523823113	0.000178707384876725	4.66133757043527e-05	2.7037090791523e-05	8.32606730671431e-05	0.000162641243519839	0.000217989284815235	0.000231866074230618	0.00021184796973319	0.000172991025506725	0.00012664969683397	7.92805039652118e-05	3.68950044964414e-05	1.03926996003134e-05	1.64785564638699e-05	6.79091332793658e-05	0.000153903897683133	0.000229716614242568	0.000240536820552469	0.000171591845091011	7.17753998054613e-05	1.29565726169279e-05	2.25102206099056e-05	6.43635934254884e-05	8.5615928076797e-05	6.88853212081113e-05	3.53688443876891e-05	1.09128081877484e-05	2.2910110934863e-06	2.15642745782219e-06	3.66411010829028e-06	5.76967302794358e-06	1.1116932450153e-05	2.44634728228784e-05	4.9399780616106e-05	7.94094759402432e-05	9.36727845930449e-05	7.35710831183774e-05	3.0762978530458e-05
13	0.558378839502808	0.488889428856183	0.375715882131919	0.253976650100391	0.151811148878237	0.081118632042145	0.0394858306899165	0.0179660328807551	0.00782108035898756	0.00326904194052789	0.00126434071390456	0.000400159257278002	6.70778723479469e-05	2.98607610340781e-06	7.37294315761703e-05	0.000185473838641473	0.000273207412400073	0.00030847343740783	0.000293302259268372	0.00024343165371865	0.000175412909713542	0.000103128991226523	4.06080013840965e-05	5.61219056698121e-06	1.76183466928e-05	8.50519368695052e-05	0.000186839412482219	0.0002691192234138	0.000275785205095468	0.000196819848198649	8.51581483301195e-05	1.44800641688491e-05	1.55627760699111e-05	5.69017187433557e-05	8.52517920066874e-05	7.62210212994506e-05	4.42476725070483e-05	1.54210004952138e-05	1.94031716199775e-06	3.69978986311502e-07	3.56212590117713e-06	8.91585707015083e-06	1.9024915143776e-05	3.85537361950395e-05	6.80490147705807e-05	9.63498370198375e-05	0.000102006295279315	7.23189561211264e-05	2.56405902976622e-05
14	0.529332011163796	0.469667369422108	0.37054608354655	0.260217339282287	0.163254459648958	0.0923381033282104	0.0479656755215413	0.0235847224866387	0.011356695496307	0.00543102445294774	0.00250675756220433	0.00104453160357226	0.00037259622984214	0.000155436638999439	0.000177494281028344	0.000284451266356065	0.000378443688213526	0.000416787605290719	0.000397485707088469	0.00033767457893904	0.000257560614293618	0.00017504016512399	0.00010779051754261	7.60440721266604e-05	9.87847608124568e-05	0.000179918528201932	0.000292476628602285	0.000380483050242767	0.000390449455733664	0.000313629033303788	0.000198068498947026	0.000111652781178284	8.79239520968782e-05	0.000106435408827066	0.000122205719762117	0.000108641740088033	7.24267424400759e-05	3.59706866762117e-05	1.41078477113494e-05	7.04966542837814e-06	8.41323570462721e-06	1.50694127444968e-05	3.01072672505206e-05	5.82588375932813e-05	9.73196541836849e-05	0.000132534342210032	0.000142881525861631	0.000120141854801462	8.42070622298737e-05
15	0.501857941834771	0.450072952015773	0.362609170351713	0.262208088242324	0.170248788633171	0.0996893298154589	0.0533752683711064	0.0269813137275633	0.0135984321232811	0.00721537566736216	0.00406189224063728	0.00233495264437538	0.00135071540279772	0.000849490245923192	0.000661398366912052	0.000630787141207545	0.000638571510169464	0.000623056215089513	0.000571907565075646	0.000498071066714634	0.000419274814980421	0.000350076161340102	0.000303738626629606	0.000295605466535186	0.000339684933707043	0.000436005114369473	0.00055753647247502	0.000653246173377066	0.000674791902556015	0.000610359429635163	0.000495012457218051	0.000384299460440903	0.000313164003173947	0.000276801986031179	0.000246943159940482	0.000202573322731392	0.000145362636752074	9.12662948106883e-05	5.32940611351604e-05	3.33136816207385e-05	2.68285254928611e-05	3.20476806077851e-05	5.3258689720806e-05	9.5385566834587e-05	0.000154620425719688	0.000214457115141275	0.000253970477344318	0.000264667974239653	0.000260640335633329
16	0.476698763104981	0.431566503800969	0.354079762311101	0.262448793328588	0.175110981781082	0.104883034188175	0.0565276784116531	0.0279631395487593	0.0135277375556274	0.00723488913177413	0.00469230810647169	0.00350068861700879	0.00271967594201255	0.00212559705438298	0.00169624664809181	0.00140294046052121	0.00119267736130923	0.00102311581117088	0.000879338272429755	0.000765346045748907	0.000688917367575226	0.000654083364095002	0.000662580009905849	0.000717434957454693	0.000821042687091442	0.000965717918185774	0.00112389474381706	0.00125021264955802	0.00130060073726486	0.00125717862391505	0.00113853770789336	0.00098537775064867	0.000833318725328337	0.00069559500050335	0.000567133624680021	0.00044105911271123	0.000320111245897457	0.000214763559031711	0.000134214513350067	8.11957481874967e-05	5.48229244622575e-05	5.6637492906738e-05	9.22608149980047e-05	0.000165856771123963	0.000271901567920189	0.000392407051322545	0.000504230496552404	0.000592136260836231	0.000656210596851038
17	0.455329294394141	0.416516088615484	0.34825271619119	0.264866133933103	0.181956661662658	0.111770550543825	0.0605532967876259	0.0285084400543038	0.0117313281411382	0.00481873288065406	0.00296263075499291	0.0029539344640822	0.00319101900817816	0.00316124311825207	0.00286581751684831	0.00244082070079434	0.00199988555316926	0.00160939600073727	0.00130510116001572	0.00110560404000843	0.00101677500453916	0.00103405627663282	0.00114637983635747	0.00133966853079381	0.00159625147111538	0.00188966891552882	0.0021797208462016	0.00241524454656339	0.00254769974325892	0.0025491876793189	0.0024227077908827	0.00219714512450646	0.00191124054828851	0.0015985339007734	0.00128206830034787	0.000977870046235173	0.000699920345011369	0.000461319045611182	0.000272453492736697	0.000140166433534612	6.97321276738669e-05	6.73060708203225e-05	0.000139092491542593	0.000286191705115542	0.000498415987170925	0.000752342135141616	0.00101631821496791	0.00125960277967111	0.00145896327037476
18	0.439433878750567	0.407463509110849	0.348658417293718	0.27391519396943	0.196011952544216	0.126147538304611	0.0714743993412746	0.0342971508584451	0.0128588718786086	0.00306638758650932	0.000323548946605218	0.000838959237608819	0.00217220822217402	0.00314963684341109	0.00346150078016371	0.00323037738186335	0.00270716528916086	0.00211846129858489	0.0016192544785946	0.00129604543190036	0.00118491732161824	0.00128898777367356	0.00159049429108246	0.00205683371050599	0.00264163832173127	0.00328367873954037	0.00390790422465275	0.00443266837443103	0.00478385162013716	0.00491141862217068	0.00480079002600906	0.00447341335488066	0.00397698881543025	0.00337118534946627	0.00271545426637117	0.00206214872383246	0.00145426059739731	0.000925610508511651	0.000502087453506709	0.000203467886368162	4.51672039213705e-05	3.85802638410908e-05	0.000188820118036792	0.0004901652908796	0.000921452077402611	0.00144442935459282	0.0020068358880703	0.00254935226218283	0.00301362027350903
19	0.430194802846274	0.406233437583088	0.357993873434658	0.293329162771776	0.222205507672532	0.154283290884039	0.096879041762676	0.0538534926087605	0.0255885059061701	0.00984076965342615	0.00302538821515101	0.00144823136647847	0.0021478777925297	0.00323506325094639	0.0038191719223133	0.00371313303400531	0.00310143198456691	0.00228451641840693	0.00153311559750045	0.00103356866211205	0.000886678787552259	0.0011267286319489	0.00174021651329817	0.0026766104020344	0.00385227125318573	0.00515302060103997	0.00644118649693179	0.00757032541500638	0.00840650495585653	0.00885090945597368	0.00885668668805672	0.00843456990184496	0.00764611524619901	0.00658796705113115	0.00537300065968761	0.00411372361285156	0.00291096804970691	0.00184833709087795	0.000991132412321252	0.000387734446699076	7.13417946557038e-05	6.03937315482216e-05	0.000356856677989277	0.000942751542318374	0.00177649310924642	0.00279129235245828	0.00389764552823428	0.00499084282012648	0.00596299803597039
20	0.427411151787493	0.412787924737408	0.376602283712926	0.32406828428813	0.262431597107793	0.199412705366334	0.14170814194536	0.0939154668935698	0.0580875390072888	0.0339262875661695	0.0194530177508583	0.0118884958726451	0.0084677178547763	0.00699419459471093	0.00606594516885716	0.00502425085069317	0.003743678351315	0.00238665594905387	0.00120645511049974	0.00042976078617261	0.000209200662360066	0.000617614488180201	0.00165677545390438	0.00326469869910817	0.00531848766095036	0.00763802412673278	0.00999774151754248	0.0121503298515898	0.0138603220620563	0.0149402929785396	0.0152802573030573	0.0148625754497293	0.0137592867229159	0.012114138696384	0.0101154781373504	0.00796740386640646	0.00586528690984917	0.00397901425698516	0.00244438866437044	0.00136092426300031	0.000793181731208963	0.000772759417840069	0.00129889252184042	0.0023370354251592	0.00381644763617586	0.00562918268349705	0.00763345415107206	0.00966374731716219	0.0115482690540718
21	0.428611866752686	0.424091217995514	0.400977253208221	0.362309485432602	0.312853384066598	0.258199307490149	0.203794521892833	0.154111959149619	0.112108859930164	0.0790524573863655	0.0547014276839215	0.0377485805943732	0.0263753217274122	0.0187609689892452	0.0134322533143242	0.00941093312568633	0.00618871447035703	0.00360145546698593	0.00167927242336469	0.000524831771548041	0.000237996835607744	0.00087860338659206	0.00244876113392944	0.0048800394541929	0.00802162840120287	0.0116349548937193	0.0154033761382169	0.0189619429983849	0.0219446811970839	0.0240395385695917	0.0250374916622866	0.0248636428941257	0.0235835686145063	0.0213853028849554	0.0185434949564678	0.0153756116569706	0.0122000584655258	0.00930345535400849	0.00692036198900841	0.00522487434063562	0.00433072168262574	0.00429529940001638	0.00512354700346279	0.00676941033125756	0.00913517351087093	0.0120713294971571	0.0153809520311369	0.0188320803376875	0.0221793646460742
22	0.428758398306304	0.433873876179456	0.423587092401887	0.399296073608778	0.363699107508854	0.320344395568185	0.273101729032158	0.225644312847692	0.181018321798219	0.141361634455674	0.107807585641152	0.080572517713182	0.0591843034962848	0.0427776326429978	0.0303745552206559	0.0210888948313465	0.0142305568877296	0.00932272758857392	0.00606633751720278	0.00428701316954623	0.00388605871555348	0.00480030945966406	0.00696574254413854	0.010279880544118	0.0145650809136943	0.0195423155189946	0.0248274819445877	0.0299577784109748	0.0344463055534801	0.037853215599524	0.0398556911934946	0.0402990828840769	0.0392172788429437	0.0368193356142667	0.0334482754042664	0.0295240019226334	0.0254841372397396	0.0217344189290614	0.0186154575628832	0.0163869844919315	0.0152259551418566	0.0152322163880165	0.0164353593839837	0.0187985539943081	0.0222186412007273	0.026525203975296	0.0314834140593894	0.0368052933380734	0.0421715849178225
23	0.421128995973333	0.433978455121516	0.434758486652453	0.423797361526514	0.402271590730794	0.372026391041789	0.335357120984509	0.294772887565026	0.252758771622509	0.211556430279216	0.172988627272586	0.138352877772989	0.108398182948876	0.0833797432352052	0.0631682242044193	0.0473810734158667	0.0355065090477199	0.0270023195401905	0.0213641537931342	0.0181655556233231	0.017073276916618	0.0178394962526002	0.0202720100387615	0.0241868078026642	0.0293536552618328	0.0354506626084315	0.0420444068297054	0.0486063437540538	0.0545655433452997	0.0593861725686787	0.0626500560790424	0.0641229728014186	0.063788403022188	0.061842075682068	0.0586513702766802	0.0546919695633387	0.0504779372215927	0.0465001551051023	0.0431829357715585	0.0408617404716123	0.0397785881334727	0.0400877495283274	0.0418635546238177	0.0451043884191806	0.0497310708486379	0.0555821437040111	0.0624114842460231	0.0698940741298011	0.0776435658238021
24	0.399230604002668	0.41682608696341	0.42572908436299	0.425736463391254	0.41708049489475	0.400382097214199	0.376614069522535	0.347065708259281	0.313289627558185	0.277014249446682	0.240019240516976	0.203988548901148	0.170367977963909	0.140256163544069	0.114349548206276	0.0929478969789304	0.0760127708284855	0.0632613119265305	0.0542731516670528	0.0485886303416721	0.0457805664708998	0.0454885762983738	0.047413708117607	0.0512807889119836	0.0567843669370994	0.0635389137846318	0.0710529910221648	0.0787400521308777	0.085967309850777	0.0921322132751997	0.0967474649497815	0.0995129206002817	0.100356739659501	0.0994371170146663	0.0971066555405133	0.0938505043811404	0.0902142688520735	0.0867374835642123	0.0839039002571323	0.0821129540651205	0.0816699549810288	0.0827878771737339	0.0855922338122034	0.0901224071044614	0.0963268846320362	0.104054445710765	0.113046728822992	0.122938622233203	0.13327130058998
25	0.358856054475439	0.377756652425175	0.391225631299009	0.3989434881495	0.400686672217828	0.396324152858819	0.385863770466323	0.369532491414077	0.347857804569683	0.321713244516633	0.292300914039894	0.261063823902212	0.229543197157123	0.199212630923282	0.171326944760153	0.146817727692437	0.126253049139106	0.109860847702646	0.0975997030715078	0.0892511382475261	0.084506118043372	0.0830244897581638	0.0844573676678588	0.0884353991107409	0.0945367605192396	0.102254627138044	0.110983258331659	0.120035195620396	0.128691645878134	0.13627727702848	0.14224275321277	0.146235662861975	0.148143556143883	0.148100293242978	0.146456239901349	0.143721138569933	0.140493463707553	0.137390729550437	0.134991967808118	0.133797956770986	0.134208799550033	0.136513985584635	0.140888277102253	0.147387802770361	0.155943840170998	0.166355551319792	0.178285921474986	0.191266255475453	0.204713456953263
26	0.299615235079855	0.31659906891466	0.331068909755345	0.342824524280337	0.351505085592814	0.35658320480358	0.357433862346623	0.353465861026343	0.344283377924607	0.329834585302527	0.310506611834187	0.287140454278218	0.260961026263971	0.233439428376563	0.206120163246658	0.180451310474935	0.157650121576757	0.13862297677673	0.123942127862218	0.113867376895489	0.108392674232985	0.107297041915795	0.110185195310853	0.116512819410134	0.125600977215096	0.136650379475649	0.148767438531058	0.1610102048341	0.17245511905407	0.182277629570977	0.189833774485509	0.194727640475896	0.196851698741	0.196392538637579	0.193801675978469	0.189737807926379	0.184991390725649	0.180403841107827	0.176792113315181	0.17488581720857	0.175279792496287	0.178401479949936	0.184490437616813	0.19358718537522	0.205529815918163	0.219958627274262	0.236330440371467	0.253944530386651	0.271980976874712
27	0.225945594444606	0.23873640665516	0.251402726567251	0.263931724436705	0.27597103537403	0.286805100078581	0.295418283013282	0.300639230309772	0.301340841369719	0.296655897884569	0.286163792166137	0.27001010111659	0.248936017904935	0.224214495469163	0.197508985318479	0.170684152176693	0.145603199631895	0.123943343800433	0.10705172629481	0.0958522104039442	0.090802673721454	0.0918951752949613	0.0986886605979044	0.110364958742308	0.125801917101476	0.143660531632472	0.162484297785387	0.180808148424094	0.197271738357535	0.210728697485992	0.220341231954729	0.225649199881705	0.226604927743776	0.223569190080488	0.217268977096853	0.208722706228425	0.199142320505022	0.189823617565884	0.182036081173899	0.176921846493451	0.175410918975439	0.178157120867536	0.185497008499766	0.197432418101605	0.213636261870714	0.233480393142731	0.256083430661282	0.28037515838691	0.30517254451343
28	0.147297892610907	0.155240790018714	0.16487403971106	0.176334769032972	0.189310360016126	0.202999365340879	0.216160981091027	0.22725361174224	0.234644927856455	0.236860436824481	0.23282858038751	0.22207984681447	0.204865387450346	0.182175180290735	0.155653484224047	0.127426302777508	0.099868491048575	0.0753449626090188	0.0559607760361804	0.0433497541061796	0.0385226918503189	0.0417863679666859	0.0527353551339078	0.0703111803029712	0.0929180964379669	0.118581395574031	0.145132362463994	0.17040321948035	0.192415540380485	0.209546633694305	0.220660449950792	0.225192731696695	0.223184292056252	0.215261126285286	0.202564990046907	0.186642508900862	0.169304285065889	0.152467503692082	0.137996120909238	0.127551972270685	0.12246835105069	0.123655095880483	0.131541283246264	0.146058448393988	0.166663991227702	0.192401171076417	0.221989006503733	0.253932715526358	0.286643396127907
29	0.0762847201108414	0.0804452400386828	0.0875714554173993	0.0978778645769145	0.111084758852402	0.12637366888456	0.142425188515826	0.15754308106033	0.169853442729169	0.177553455864799	0.179173817573303	0.173814494276677	0.16131604318867	0.14233794230898	0.118329452104902	0.0913948673396099	0.0640706776012274	0.0390445276363866	0.0188531468180014	0.00559785870194241	0.000712209128930131	0.00480783508357578	0.0176136097197533	0.0380111471854874	0.0641585619853047	0.0936852005767314	0.12393368360545	0.152222348284543	0.176101008227071	0.193575501881651	0.203281222376149	0.204592026382506	0.197657870190173	0.183371496708609	0.163270857686977	0.139389195540719	0.114068491959253	0.0897541559342031	0.0687893703000437	0.0532265615816233	0.0446711958368722	0.0441697632540476	0.0521496446018429	0.0684138225530327	0.0921884201450426	0.122216188794331	0.156884769041434	0.194375292419313	0.232815149693055
30	0.0247353480742804	0.0271281477410636	0.0332345786909815	0.0432940444638826	0.0570742891925984	0.0738313480945888	0.0923388614588169	0.110991153958371	0.127972879208888	0.141476503926938	0.149939564016025	0.152268298596612	0.148014131129087	0.137474777857427	0.121701795332244	0.102409548225815	0.0817947500670178	0.0622886169367499	0.0462732586474776	0.0357988066360207	0.0323373575334547	0.0366043775561103	0.0484688015137015	0.0669612310887327	0.0903771797518613	0.11646094880019	0.14264685676825	0.166329105438333	0.185129917771055	0.197137560846159	0.201090867202087	0.196493993395122	0.183653375368347	0.163637146901091	0.138164812896355	0.109441066484828	0.0799519104393722	0.0522435282865924	0.0287046813430997	0.0113719546606481	0.00177419255089365	0.00082825700865222	0.00879314854896462	0.025283925675603	0.0493411731527354	0.0795464813065197	0.114170026964451	0.151333400986459	0.189169734824417
31	0.00103190346064886	0.00375985296271441	0.0104590371614608	0.021388526119057	0.0364159420455539	0.0549858163520145	0.0761394084362371	0.098589252674014	0.120843752945596	0.141369107756176	0.158769082381308	0.171958895827549	0.180308655256556	0.183734703518406	0.182723667933917	0.178283023981829	0.171822262937092	0.16497868847452	0.159409913488488	0.156580039985351	0.157567549680993	0.162920002433698	0.17257424722001	0.1858520220944	0.201530903894331	0.217981003841478	0.233349889977957	0.245772921545878	0.253584027913139	0.255502999058674	0.250779184700388	0.239277406601553	0.221498971725486	0.198537997486656	0.171979985387633	0.143755054261318	0.115962049451765	0.0906816921335368	0.0697970359665835	0.054837919192665	0.046863102078124	0.0463896866311633	0.0533745913943232	0.0672476942910164	0.0869911870937462	0.111255156595325	0.138495873421601	0.167121143998864	0.195626679856046
32	0.0128580451371785	0.0184186722786968	0.0279207487056974	0.0416652512024583	0.0596686491792661	0.0816366472239809	0.106970637169231	0.134808956530307	0.16410037166198	0.193702475385843	0.222493663520974	0.249484732799977	0.273915442018573	0.29532283029133	0.313571577593154	0.328841767340406	0.34157533458248	0.352388361540599	0.361961307888385	0.370922470787656	0.379740964255487	0.388644145720145	0.397570927214751	0.40616734256421	0.413824878892326	0.419756291410555	0.423098724653105	0.42303060491013	0.418887327977681	0.410261323478272	0.397074426690254	0.379614199945736	0.358530349162658	0.334792067517733	0.309611446585815	0.284341578860954	0.260360338395168	0.238951929192689	0.221198134624664	0.20788989552567	0.19946757627347	0.195995282793638	0.197171141811452	0.202371828116756	0.210726146461724	0.221209458601391	0.232748509552731	0.244325030216556	0.255066579525678
33	0.0740638226651574	0.0868697795337914	0.103644049551785	0.124719946357815	0.150239042453986	0.180125928892348	0.214080751506365	0.25159115745105	0.291962985950488	0.334366694361656	0.377894471469966	0.421621575842809	0.464664888493698	0.506232099918498	0.545656323446565	0.582413049384609	0.616118912071064	0.646514343966844	0.673434435736554	0.696773863842828	0.716452356747486	0.732386768831764	0.744474502238113	0.75259099130506	0.756601575918019	0.75638571775348	0.751869517316803	0.743061154589995	0.730083370611816	0.713197465758106	0.692814418680856	0.669490431270817	0.64390622056224	0.616831431196681	0.589077377772086	0.56144274424009	0.534657736362648	0.509332444497985	0.48591483363877	0.46466289249881	0.445634136751911	0.428693991548461	0.413542711952746	0.39975858953562	0.386853405665239	0.374334603228759	0.361767633688144	0.348831551518211	0.335361285872397
34	0.208287781290126	0.235883061904541	0.267798849977191	0.304317355090352	0.345581917422627	0.391572732904815	0.442091546724774	0.496756874615842	0.555010345438545	0.616133715777678	0.679275119428289	0.743482308173466	0.807740116440923	0.871009201118866	0.932263277749552	0.990522551909684	1.04488174159924	1.09453188534809	1.13877590489043	1.17703852642593	1.20887157763214	1.23395582951971	1.25210045198157	1.26324085232726	1.26743525172068	1.2648599242263	1.25580267177642	1.2406539094333	1.21989472977358	1.19408150650295	1.16382695379392	1.12977802076209	1.0925914965865	1.05290865583502	1.01133061985925	0.968396300224848	0.924564796346062	0.880203934426102	0.835586268362332	0.790893338648554	0.746228335702274	0.70163658104908	0.657132473445881	0.61273080669476	0.568479720476941	0.524492071199013	0.480971784186696	0.438231840782902	0.396701011980543
35	0.443480351510335	0.495965652677736	0.553468455330004	0.616079645397116	0.683763715169135	0.756339306165626	0.833465074103002	0.914632229324713	0.999164696397222	1.08622733676684	1.17484213457771	1.26391170825884	1.35224902755657	1.43861182783886	1.52173994912355	1.6003937001891	1.67339135728142	1.73964403830412	1.7981864233946	1.84820209267209	1.88904259212051	1.92023969236595	1.94151065119108	1.95275661395031	1.95405457739634	1.94564359694676	1.92790613266974	1.90134560339935	1.86656134889595	1.82422228327242	1.77504055480262	1.71974650387852	1.65906613004976	1.59370214113683	1.52431946583618	1.45153587248401	1.37591805946967	1.29798327735129	1.21820621984625	1.13703059178218	1.05488443887521	0.972198020791438	0.889422742405084	0.807049449600866	0.725624270480823	0.645760167960262	0.568142492120232	0.493527101194068	0.422730067983916
36	0.79845355542594	0.88585029122282	0.979038410084875	1.0777684531632	1.18165089625927	1.29014549129422	1.40255518126637	1.51802551469047	1.63555024335827	1.75398347499145	1.87205838980149	1.98841214218653	2.10161618390834	2.2102108918183	2.31274308831312	2.40780482872952	2.49407171325598	2.57033897071147	2.6355536588573	2.68884152411851	2.72952734901899	2.75714796885316	2.7714575365891	2.77242503091809	2.76022441055418	2.73521819358719	2.69793556216353	2.64904634257008	2.58933237669846	2.51965787633783	2.44094033599679	2.35412347756493	2.26015352028418	2.15995982498849	2.05444066757879	1.94445456965551	1.83081727077454	1.71430408302389	1.59565703968924	1.47559594981479	1.35483221275107	1.2340840440073	1.11409162814683	0.995630657717426	0.879522749652454	0.766641360096589	0.657912048935565	0.554306274115956	0.456828312913683
37	1.26730630012008	1.39561327947839	1.5300563795119	1.66993015228552	1.81436801171712	1.96234284756755	2.11267263181572	2.26403145133036	2.41496618464579	2.56391878413432	2.70925384091384	2.84929081480492	2.98234002425934	3.10674123112073	3.22090344153961	3.32334439448868	3.41272813675498	3.48789909697302	3.5479111745919	3.59205055003544	3.61985119114973	3.63110236431446	3.62584783776225	3.60437686787937	3.56720746295429	3.51506279924078	3.44884199897019	3.36958674959761	3.27844543265315	3.17663652854604	3.06541306538568	2.94602978571559	2.81971452068606	2.68764499711042	2.55093197362987	2.41060922564417	2.26763049481193	2.12287310916245	1.97714758593163	1.83121217232899	1.68579097931468	1.54159413755816	1.39933826734065	1.25976551551023	1.12365947814178	0.991856497206945	0.865251087184175	0.744794600707928	0.631486662493944
38	1.80970596581227	1.97729540466179	2.1503926289926	2.32779421635188	2.50812659510893	2.6898590219283	2.87132207257526	3.05073161357191	3.22621799540784	3.39585996589776	3.55772255640599	3.70989795722293	3.85054818552739	3.97794817431922	4.09052778678675	4.18691119923817	4.26595210561867	4.32676328279162	4.36873921900398	4.39157074454917	4.39525090524606	4.3800716732966	4.34661147992788	4.29571396061885	4.22845870546616	4.14612518255915	4.05015133000135	3.94208857330624	3.82355520335549	3.69619013417585	3.56160904268427	3.42136477295796	3.27691366985592	3.12958920081686	2.98058384531356	2.83093979800344	2.68154856664893	2.53315907409215	2.3863934204582	2.2417690522361	2.0997257418532	1.96065552440725	1.82493358244299	1.69294802470116	1.56512657414191	1.44195836130039	1.32400930178185	1.21192990604245	1.1064548049224
39	2.35529154935689	2.55178976552384	2.75193486960312	2.95408648322611	3.15644982211434	3.35710013425648	3.55401260468691	3.74509729398068	3.92823845088213	4.10133731659878	4.26235733012143	4.40937046186022	4.54060325817432	4.65448108249943	4.74966899875332	4.82510776640473	4.88004350817403	4.91404977172753	4.92704093331981	4.91927617783006	4.89135362611993	4.84419455388959	4.7790180402143	4.69730678062869	4.60076517974406	4.4912711825335	4.37082359312878	4.24148684877877	4.10533535108694	3.96439949724839	3.82061549582085	3.67578089471378	3.53151749891174	3.38924302240167	3.25015241795577	3.11520937889334	2.98514803076546	2.86048435197191	2.74153640507631	2.62845204867529	2.52124245461093	2.41981949524028	2.32403490412306	2.23371905936308	2.14871729470132	2.06892180614195	1.99429748246214	1.92490033220758	1.86088758904566
40	2.82393102069078	3.0325844101842	3.24198223885696	3.4501934419902	3.65517084562762	3.85478364316575	4.04685457614931	4.22920111900062	4.39967976918717	4.55623236223808	4.69693317434742	4.82003545307206	4.92401593711533	5.00761589641448	5.06987724903037	5.1101723948419	5.12822654845636	5.12413155301042	5.09835040776566	5.05171203790271	4.98539616437715	4.9009084825485	4.80004671618608	4.68485846291631	4.55759207231306	4.42064208314487	4.27649097748038	4.12764917411992	3.97659527259468	3.82571856552261	3.67726575898682	3.53329367941772	3.3956295069276	3.26583976881036	3.14520896616059	3.03472830740212	2.93509460322192	2.8467189574997	2.76974448806855	2.70407194850865	2.64939181483846	2.60522116339023	2.57094350930759	2.54584970587392	2.52917802571171	2.52015165365603	2.51801201123035	2.52204659350639	2.53161031661154
41	3.15314550010873	3.35562207349844	3.55542558104339	3.75050602309652	3.93874414024848	4.11798711021414	4.28608781517675	4.44094689079494	4.58055661701742	4.70304558028694	4.80672293344762	4.8901210099196	4.95203501777971	4.99155855135529	5.00811371534639	5.00147476012571	4.97178427558528	4.91956118155477	4.84569998026091	4.75146099349605	4.63845158540698	4.50859866102933	4.36411301983694	4.20744642110659	4.0412424722912	3.86828267188244	3.69142911455918	3.51356549050069	3.33753807638963	3.16609841904973	3.00184935273969	2.8471958695301	2.70430218337869	2.57505609956692	2.46104153147705	2.3635197075945	2.28341929582582	2.22133535322791	2.17753670068283	2.15198103703394	2.14433685766219	2.15401103861478	2.18018079714378	2.22182864818864	2.27777894640235	2.34673463428212	2.42731290544537	2.5180786320468	2.61757458840307
42	3.32166477539983	3.50359744420151	3.67963047117017	3.84774783782608	4.00590590937112	4.15206803581774	4.28424164682917	4.40051711226326	4.49910753608337	4.57838856549227	4.63693723423349	4.67356882280845	4.6873707119375	4.67773223107289	4.64436956218054	4.58734485017295	4.5070787938495	4.40435614225384	4.28032369701681	4.1364806164087	3.97466102538649	3.797009151036	3.60594741710933	3.40413813726335	3.19443963662454	2.97985779836766	2.76349416975321	2.54849186519215	2.33798056833316	2.13502195830068	1.94255686605406	1.76335540605924	1.59997122838475	1.45470090084086	1.32954926516011	1.22620142193026	1.14600179338106	1.08994049910144	1.05864706543313	1.05239128260805	1.07109083211676	1.11432513693409	1.18135474459116	1.27114544184795	1.38239622257661	1.51357018854032	1.66292745561154	1.82855916369496	2.00842174394854
43	3.36319087968127	3.51934612744318	3.66741025407172	3.80553552656607	3.93187675394361	4.0446218551614	4.14202407692537	4.22243526825956	4.28433955029817	4.32638666520948	4.34742425007602	4.34652826215677	4.32303078296091	4.27654445109226	4.20698281832764	4.11457598960064	3.99988099444995	3.86378644329052	3.70751114408843	3.53259649053214	3.34089257789305	3.13453815331961	2.91593465886641	2.68771477353401	2.45270600041704	2.21388997234695	1.9743582601483	1.73726555828954	1.50578119043469	1.28303992008264	1.07209306784819	0.875860926614679	0.697087429293243	0.538297962657058	0.401761136892692	0.289455217061954	0.203039803131923	0.143833213600324	0.112795888304318	0.110519983163968	0.137225187741989	0.192760659753843	0.276612842832033	0.387918818241948	0.525484740577833	0.687808823784382	0.873108278492065	1.07934955524549	1.30428122067168
44	3.36333545945827	3.50070639471263	3.62964113234395	3.74858033680527	3.85598440407758	3.95035816677308	4.03027660496358	4.09441111910423	4.14155587857816	4.17065372588933	4.18082109388327	4.17137138284284	4.14183624686305	4.09198425518695	4.02183642443988	3.93167816178097	3.82206721633183	3.69383730585709	3.54809716617352	3.38622486039497	3.20985728179353	3.02087488541681	2.8213817870884	2.61368147134967	2.40024844954971	2.18369630297357	1.96674263106472	1.75217149910376	1.54279404110059	1.34140792044236	1.15075638172765	0.973487641369323	0.812115361602416	0.668980932610689	0.546218251182686	0.445721632675812	0.369117427566246	0.317739836316706	0.292611328822226	0.29442797964062	0.323549930070624	0.379997085465719	0.46345005351183	0.573256229010852	0.708440835299355	0.867722643873771	1.04953401389979	1.25204482355482	1.47318980675128
45	3.4279162352116	3.56376531875015	3.69298090873879	3.81436646327857	3.92674862269541	4.02899510916245	4.12003315272813	4.1988681393763	4.26460215231373	4.31645205916478	4.35376678596895	4.37604341450921	4.38294174306818	4.37429696255235	4.3501301201727	4.31065607143696	4.25628865778247	4.18764289122107	4.10553397811998	4.01097307074134	3.90515969625567	3.78947087732135	3.66544702454312	3.53477474765956	3.39926679758292	3.26083941383921	3.12148740998456	2.98325738173976	2.84821946754659	2.71843812782897	2.59594243645835	2.4826963950221	2.38056978697253	2.29131008435186	2.21651590457919	2.15761248905154	2.11582963962072	2.09218250417465	2.08745554961275	2.1021900006916	2.13667495792017	2.19094233841338	2.2647657119583	2.35766303213371	2.46890319076695	2.59751625487904	2.74230718003627	2.90187273404453	3.07462131138528
46	3.62452875180888	3.77814982789341	3.92848208228855	4.0746805707471	4.21591443614811	4.35137820360483	4.48030330921965	4.60196967726534	4.7157171486123	4.8209565547093	4.91718022675368	5.00397172918021	5.08101461049133	5.1480999728865	5.20513267515974	5.25213600084734	5.28925464543173	5.31675590223884	5.33502895608987	5.34458222626447	5.34603873528457	5.34012951674021	5.32768511308445	5.30962525220924	5.28694682883447	5.26071035244325	5.23202505683976	5.20203289658506	5.17189168183446	5.14275762478633	5.11576758748292	5.09202133161743	5.07256407596447	5.05836966586479	5.05032465180747	5.04921356065632	5.05570562370203	5.07034320086736	5.09353211056273	5.12553404051474	5.16646117710742	5.21627315020559	5.2747763479573	5.34162561262575	5.41632828502451	5.49825052256465	5.58662577517795	5.6805652653157	5.77907028362348
47	3.930838272714	4.11291607122523	4.29529230508073	4.47738314739025	4.65860287701873	4.83836995910932	5.01611324983302	5.19127823014536	5.36333316832048	5.53177510776753	5.69613557527489	5.85598590549918	6.01094208030199	6.16066898647702	6.30488400249423	6.44335983405539	6.57592652939741	6.70247261823294	6.82294533277236	6.93734988517281	7.04574779270852	7.14825425962421	7.2450346426568	7.33630004521131	7.42230210276278	7.50332703883316	7.57968908647484	7.65172338421122	7.7197784674993	7.78420848668163	7.84536528982682	7.90359051360807	7.95920782728762	8.01251547387483	8.06377924858379	8.11322604788112	8.16103811279969	8.20734807797909	8.25223492332249	8.29572090852974	8.33776955242826	8.37828469936524	8.4171106943716	8.45403366780094	8.48878390914371	8.52103928916844	8.55042966989386	8.57654222356523	8.59892756518317
48	4.23335574089985	4.43986540860823	4.64925786150182	4.86109649937758	5.0749280945208	5.29028562477228	5.50669123449917	5.72365928451543	5.9406994498302	6.15731982264493	6.37302997732757	6.58734395420649	6.79978311997238	7.00987886425971	7.21717509459001	7.42123049526537	7.62162051995386	7.81793909253965	8.00979999623458	8.19683793686252	8.37870927251675	8.55509240832583	8.72568786170732	8.89021801009905	9.04842653958543	9.20007761893954	9.34495482923534	9.48285988421724	9.61361118092297	9.73704222353191	9.85299996596551	9.96134312032767	10.0619404787938	10.1546692960131	10.2394137774791	10.3160637166779	10.3845133201883	10.4446602553604	10.4964049498398	10.5396501661451	10.5743008678868	10.6002643871898	10.6174508955976	10.6257741733793	10.6251526648889	10.6155108006086	10.5967805599193	10.5689032426198	10.5318314119113
49	4.38546261713013	4.59993497713247	4.81832507146886	5.04026268851903	5.2653531986601	5.49317884768929	5.7233002059269	5.95525776153054	6.18857364515798	6.4227534719226	6.65728828561127	6.89165658939727	7.12532644678941	7.35775763632072	7.58840384349453	7.81671487376886	8.04213887086014	8.2641245253687	8.48212325965091	8.69559137596011	8.90399215612127	9.10679790236076	9.30349191034598	9.49357036696503	9.67654416685446	9.85194064312873	10.0193052091389	10.1782029093617	10.3282198786553	10.4689647100997	10.6000697324299	10.7211921986712	10.832015387971	10.9322496227983	11.0216332036432	11.0999332631151	11.1669465409105	11.2225000805321	11.2664518479141	11.2986912712673	11.319139700553	11.3277507840468	11.3245107585154	11.3094386486359	11.2825863704795	11.2440387331977	11.1939133325237	11.1323603293707	11.059562106692
50	4.28481262402082	4.48655454957185	4.69192867517036	4.90060124491183	5.11221393198488	5.3263846027359	5.54270823840006	5.76075801269148	5.98008652225895	6.20022716584002	6.42069566679766	6.6409917326104	6.86060084381727	7.07899616390436	7.29564056066543	7.5099887286846	7.72148940177866	7.92958764350637	8.13372720320539	8.3333529244578	8.52791319241429	8.7168624060259	8.89966346094189	9.07579022863172	9.24473001717771	9.4059859991615	9.55907959213023	9.70355277727509	9.83897034218443	9.96492203384301	10.0810246084372	10.1869237649905	10.2822959503937	10.3668500240075	10.4403287707017	10.5025102519523	10.5532089854459	10.5922769445407	10.6196043698951	10.6351203866139	10.6387934213573	10.6306314150212	10.6106818278205	10.5790314348851	10.5358059118089	10.4811692109694	10.4153227308479	10.3385042820274	10.250986855007
51	3.91790793322882	4.0904951273584	4.26573221333785	4.44332615895174	4.62296401374398	4.80431353031026	4.98702391643167	5.17072671810821	5.35503683259279	5.53955364954212	5.72386231739836	5.90753513110283	6.09013303622813	6.27120724360716	6.45030094754495	6.62695113973052	6.80069051003131	6.97104942445932	7.13755796975608	7.29974805326077	7.45715554601081	7.60932245638459	7.7557991210403	7.89614639943842	8.02993785786628	8.15676192861653	8.27622402981185	8.38794863132124	8.49158125228103	8.58679037592009	8.67326926769418	8.75073768316003	8.81894345256531	8.87766392979411	8.92670729408649	8.96591369384153	8.99515622281023	9.01434172008291	9.02341138646653	9.02234121112357	9.01114220369555	8.98986042855071	8.95857683926505	8.91740691295719	8.86650008563622	8.8060389912747	8.73623850887213	8.65734462331136	8.5696331073184
52	3.35356864047539	3.48927783643529	3.62655366665152	3.76515690065186	3.90483442705528	4.04531978967907	4.1863338163084	4.32758533997017	4.46877201188569	4.60958120458847	4.74969100298821	4.88877128044678	5.02648485621065	5.16248872982455	5.29643538743829	5.42797417421959	5.55675272640735	5.68241845588815	5.80462007956129	5.92300918518096	6.03724182483433	6.14698012673832	6.25189391562191	6.35166233161018	6.44597543724686	6.53453580208863	6.61706005418155	6.69328038769047	6.76294601600088	6.82582455974966	6.88170335947001	6.93039070285553	6.97171695705982	7.00553559694946	7.03172412081724	7.05018484573756	7.06084557550039	7.06366013489172	7.05860876498962	7.04569837510905	7.02496264804881	6.99646199636083	6.96028336846729	6.91653990458413	6.86537044356122	6.8069388829076	6.74143339542541	6.6690655070152	6.59006904132952
53	2.70387813440424	2.80325545613893	2.90337346545921	3.00405266176925	3.10510487367663	3.20633367924695	3.30753488443879	3.40849705931927	3.50900213125563	3.60882603386157	3.70773941005133	3.80550836712302	3.90189528135822	3.99665964919164	4.08955898157592	4.18034973774592	4.26878829417914	4.35463194415658	4.43763992295688	4.51757445336921	4.59420180589082	4.66729336768828	4.7366267141496	4.80198667664241	4.86316639992349	4.91996838252115	4.97220549333587	5.01970195767982	5.0622943060032	5.09983227863747	5.13217968002189	5.15921517607319	5.18083302860624	5.19694376101762	5.20747474980209	5.21237073688227	5.21159425819311	5.20512598447094	5.19296497074941	5.17512881165787	5.15165370024623	5.12259438872009	5.0880240501556	5.0480340409685	5.00273356463123	4.95224923785863	4.89672456121031	4.83631929677968	4.77120875634895
[truncated: 70 more columns]
