# Supplementary material for: Reconstructing spruce budworm outbreak severity: a comparison of paleoecological and tree-ring signals
Source: PLoS One. 2025 Aug 12;20(8):e0329406. doi: 10.1371/journal.pone.0329406 (PMC12342301; doi:10.1371/journal.pone.0329406)
Supplement: S9 Dataset — (ZIP) [file pone.0329406.s009.zip › Buire wavelet data/Percent_defoliation/PD_wavelet_wave.txt]

V1	V2	V3	V4	V5	V6	V7	V8	V9	V10	V11	V12	V13	V14	V15	V16	V17	V18	V19	V20	V21	V22	V23	V24	V25	V26	V27	V28	V29	V30	V31	V32	V33	V34	V35	V36	V37	V38	V39	V40	V41	V42	V43	V44	V45	V46	V47	V48	V49	V50
1	-3.41365713375141+0.79519310030945i	2.43929488647821-1.94043315738368i	-1.21572946998824+2.17058435980699i	0.38932033497385-1.78154469576214i	-0.0557725739885+1.28378397286645i	-0.006421425955715-0.931180691487044i	-0.007392156019689+0.727456305543573i	0.021864601280954-0.604118891809027i	-0.030281033961935+0.51422185687726i	0.04246943485685-0.443196378492098i	-0.058796388846062+0.393918983278847i	0.067990136996385-0.363746800573601i	-0.065524551769052+0.339280871745953i	0.058476484628077-0.310824769001835i	-0.056572022829282+0.27884945966823i	0.062532895577417-0.251458907506917i	-0.070036540137336+0.232670015719681i	0.074769809816561-0.21877156179797i	-0.077848750448738+0.206766522151403i	0.079881154948364-0.196966674527968i	-0.079727388422882+0.188323364587749i	0.078529013786666-0.17909105634827i	-0.077419127181069+0.16982867064075i	0.075831771687817-0.16051668236944i	-0.074432063986592+0.149538196343818i	0.076493198170592-0.13715640900294i	-0.083494020988067+0.127924563733183i	0.091018895142751-0.126446772098421i	-0.090748916903038+0.130279227625631i	0.081858248693431-0.128410814905562i	-0.075600419145001+0.116434401156028i	0.079534193862429-0.103064758970121i	-0.0894879086043084+0.098115289121617i	0.094833872371472-0.10259747436341i	-0.090195946638984+0.107002850287368i	0.082150324217245-0.10350651494316i	-0.078756778871677+0.0948494035017723i	0.0808195889325745-0.0876812931426195i	-0.0837945907972501+0.0852147374533598i	0.0834529395449413-0.084993152308561i	-0.080448700739946+0.082915049690043i	0.078126501477646-0.0781255476333584i	-0.0785986005759373+0.0730173203797226i	0.0805611070031493-0.0707287395559712i	-0.0801686150478992+0.0714516357748932i	0.0751178496964732-0.0712682591239399i	-0.0683184379948099+0.0653376934848905i	0.0669826167877882-0.0542991172582904i	-0.0736207494048844+0.0467707835324087i
2	-4.0112859972605+1.0719225902872i	2.62016143409196-2.53794953133309i	-0.96012060192085+2.66085615148778i	-0.02389925956787-1.96346199163175i	0.28054690703375+1.2371178003682i	-0.21137434619529-0.807282297929521i	0.110139912173013+0.610188584719718i	-0.056224873925589-0.510219777343525i	0.031228533263879+0.43494886108738i	-0.006354630220047-0.370701415126312i	-0.023135151130353+0.329472033047782i	0.040282531587768-0.31121097249045i	-0.038164724084231+0.296721724284942i	0.028556341426055-0.271908593766087i	-0.02705290967498+0.238994440813066i	0.037385775343412-0.211636085354456i	-0.049050875098202+0.196110724420417i	0.055508208068021-0.185945415495501i	-0.059575754767144+0.176558676153535i	0.062588885578052-0.169332901187468i	-0.062577122509124+0.163147349670787i	0.061234263581225-0.155491711389911i	-0.060273243917877+0.147644220603093i	0.058212829669284-0.139827523702285i	-0.055639600546063+0.128997990940513i	0.057937474653226-0.11491720039557i	-0.06827523598397+0.104623872478911i	0.080110581006198-0.106194992550375i	-0.079764432747432+0.116249774920049i	0.06554243244346-0.117125868914013i	-0.055390325115383+0.10150487608116i	0.0616381326735554-0.0833335906510252i	-0.0774998333900563+0.0784809303814091i	0.0858923427089279-0.08833820352072i	-0.0785233640808906+0.0975725037176288i	0.0662339042779177-0.0939178141846858i	-0.0618967073524672+0.082270574479078i	0.066268080569662-0.0735250766334405i	-0.0716724658222976+0.0724490951286382i	0.0714762196754725-0.0747343997674039i	-0.0669693563620637+0.0737300108617723i	0.0637009387797783-0.0681475663726267i	-0.0651172622205756+0.0619427404551019i	0.0692206484792423-0.0602663157711727i	-0.0698190059362945+0.0637362814960284i	0.06281332290585-0.0662640010650499i	-0.0524709815533826+0.0597278679968031i	0.0505729849445464-0.0446911737600978i	-0.0615514860629501+0.034985226051359i
3	-4.44389255592164+1.38308528167011i	2.53405765885471-3.15135669890931i	-0.40087072959854+3.02363629763831i	-0.63787511634711-1.89208667147156i	0.67169436536512+0.929501568276222i	-0.384936180567431-0.493720935985483i	0.178817959930897+0.375995899082303i	-0.09840393233777-0.34209520987568i	0.072042633254972+0.299751639203313i	-0.042621912998778-0.2493919210441i	0.002338332399432+0.221876021093645i	0.02079704505447-0.22245067830347i	-0.015189123234194+0.223493604894265i	-0.000776497758211-0.204730896848259i	0.003346657969058+0.171490779669269i	0.011878242580382-0.145765601384138i	-0.027563946208905+0.136584172186995i	0.034193142573251-0.132528293923803i	-0.038019195685857+0.126772923719333i	0.041571001048019-0.123070757843292i	-0.041200976316978+0.120396362836249i	0.039401306393352-0.114983790379525i	-0.038806592719085+0.109479178452907i	0.036094842491763-0.104732707621497i	-0.0311887254314642+0.0952092423760114i	0.0326436294542864-0.0792042821189547i	-0.0468589544979231+0.0670946203601669i	0.0647631711600761-0.0726743488666328i	-0.0644085057236824+0.0918624401858244i	0.0422679058487857-0.0970417357001071i	-0.0261815765279051+0.0762911197326201i	0.0355908262696139-0.051291892467017i	-0.0597624296684674+0.0467845596397576i	0.072137103098966-0.064525482132009i	-0.0603946878672354+0.0804759103914648i	0.0420176896556964-0.0760846730216027i	-0.0368350109395392+0.0599690851655906i	0.0449495589527652-0.0493368280678364i	-0.0538378608247417+0.0507915643210923i	0.0535635695331431-0.0569869356334229i	-0.0466230502572395+0.0575655984429681i	0.0418452269142674-0.050757281755642i	-0.0445902789859221+0.0428051769362961i	0.0519844397839192-0.0417924072718777i	-0.0545133828181688+0.0492401598414911i	0.0451053824069498-0.0561828195129054i	-0.0295313344477734+0.0493915618620679i	0.0264409763930027-0.0287450728647349i	-0.0436176853871658+0.0157174370708924i
4	-4.67869750404145+1.71216502998975i	2.15845309184963-3.71765521343722i	0.4266271803841+3.15546185145673i	-1.33598000399618-1.48669499014394i	0.96724443632369+0.357719024646849i	-0.407186745561612-0.053730738293949i	0.130274057384569+0.108378426880803i	-0.072158658998638-0.172727772680618i	0.075604205922203+0.164831374948914i	-0.054784042937341-0.122684667190292i	0.007094333774648+0.106826696678072i	0.019390620085679-0.128677051520958i	-0.005437400946836+0.147295480466293i	-0.021272032782601-0.133698786868188i	0.0261671306418987+0.0981068385925323i	-0.0050959315352977-0.0742290181882204i	-0.0140029270621993+0.0738421654326043i	0.0180998960310687-0.0769988513868295i	-0.0199512458444678+0.0739914658695328i	0.0237551067117937-0.0733495602518114i	-0.0225045964822268+0.0742448979784177i	0.0199560074861682-0.0705850865616426i	-0.0204467094043527+0.0674530126257651i	0.0173411597688031-0.0671992674117297i	-0.0086429997856228+0.0602610925295355i	0.0073224535160599-0.0416463428589691i	-0.0255245471413297+0.0257153282214565i	0.0518046734237552-0.0352499915465178i	-0.0520067981789737+0.0664770560999808i	0.0190039551930498-0.0775443765888313i	0.0054207665337217+0.0495465693249941i	0.0081694839715198-0.0150481673370118i	-0.0433539710612775+0.0109664142848651i	0.0605044193343847-0.039236207197976i	-0.0421371400745449+0.0634964909941401i	0.01561817489648-0.0568994228966444i	-0.0101520157986581+0.034217185794558i	0.0238675768826936-0.021410042573976i	-0.0372383770264223+0.0267494356255251i	0.0362927289799966-0.0382222711252676i	-0.0256606326807788+0.0405743736131797i	0.0186162133369015-0.0317151415695906i	-0.0229392469044682+0.0209108525149478i	0.0348463935362802-0.0200692356869279i	-0.0406383719059956+0.0324172011047589i	0.0286235530953554-0.0457195467702553i	-0.0056628293450535+0.0392609286887623i	0.0001262909702455-0.0108708825852424i	-0.0254097737333409-0.0074553854945896i
5	-4.74078461470472+2.04287748707642i	1.54020124579518-4.17971303168314i	1.40240252360229+2.9851495022935i	-1.92793323921469-0.74587202659631i	0.993774368729098-0.37182886888516i	-0.192274110715983+0.355456847208094i	-0.0446730998106217-0.0585823590122921i	0.0031587862439776-0.089852018721842i	0.0599204901044737+0.085724907649973i	-0.0531702255780517-0.0305784802581567i	-0.0041122186204957+0.0174090384360308i	0.0339194749248795-0.0591088309386317i	-0.0080217909086163+0.0938396468066392i	-0.0324012295678686-0.0813473093606268i	0.039168575312814+0.0391841851131729i	-0.0099681893577341-0.0165217977080778i	-0.0118001039804335+0.0270656200243126i	0.0097375839709807-0.037032287639076i	-0.0080844526484353+0.0336534031739442i	0.012805605518321-0.0344021741809513i	-0.0103751900188207+0.0383280774643795i	0.0067963449433738-0.0347564313785263i	-0.0098679305332958+0.0328840017245551i	0.0075782256205287-0.0383687446169159i	0.0062673653327266+0.0357492813535034i	-0.0132090837046221-0.0138047468288879i	-0.00828355596542085-0.00924163732873698i	0.0457769293922511-0.0026945662122488i	-0.0480454649041117+0.048529459307749i	0.0014469365121813-0.0671169325190359i	0.0336258138065524+0.0295281284307811i	-0.0147110127255915+0.0171813611690944i	-0.0340081254915374-0.0207419574964291i	0.0562865793705807-0.0205011345336276i	-0.0286134350496884+0.0539307783918395i	-0.0077708572147227-0.0426874765566758i	0.0121449138973251+0.0111809910200681i	0.00920833219406463+0.00359893929029663i	-0.0275634159849017+0.0071435769467404i	0.0249092476089156-0.0248448582181511i	-0.0093371727022734+0.0286662509426431i	-0.0006440230421314-0.01681794142121i	-0.00518123700141575+0.00197690464490783i	0.0224520795635454-0.0001958273789005i	-0.0331714078268331+0.0175815357719232i	0.0190427523311294-0.039227464221867i	0.0135869305737352+0.0342929463105681i	-0.0236380767179567+0.0040253548038077i	-0.0111601644202283-0.0303630079609039i
6	-4.69007106751242+2.36355834429253i	0.76826859957274-4.5002392622781i	2.36377917665268+2.4972156908577i	-2.21918203157766+0.23365333000288i	0.64587472990373-1.05601123108473i	0.230361245951612+0.539060712109386i	-0.252513457667066-0.019765243546103i	0.049723459986496-0.124270658423117i	0.066933218197388+0.0675959376583186i	-0.0582425228065587+0.022008857251241i	-0.0188411289523199-0.0380461023811504i	0.0543654987195683-0.0229682398205988i	-0.0147220656393869+0.0710373015009524i	-0.0398683335023787-0.0544580299060766i	0.0458176979982799+0.0014145662343839i	-0.0048915851879495+0.0199484206677014i	-0.0184830564734769+0.0042700591121042i	0.0058258251814565-0.0194357493148642i	-0.0001713541100721+0.0107231297984546i	0.0081885798558196-0.0111949501408664i	-0.0043373529130854+0.0183230104749734i	-0.0010997245634164-0.0125309769003592i	-0.00664914078620948+0.00965017180743465i	0.0076611885433046-0.0219229028716934i	0.0119767639479433+0.0262262666445557i	-0.0281083495523564-0.0011381137209368i	0.0053724259261198-0.0330022666803495i	0.0462875087256679+0.0219125205574895i	-0.0533159938260764+0.0404174082466066i	-0.0087098962031438-0.0682199937819975i	0.0559507434898928+0.0192192711082542i	-0.0306477342605031+0.041321289734036i	-0.03304235370737-0.0439500739281096i	0.0599798572277571-0.0119415471299104i	-0.0203838940489095+0.0541817168142001i	-0.0264061645518142-0.0351645183189292i	0.0272305423749629-0.0065817193664624i	0.0033135057183881+0.0219526359027097i	-0.0259648716530662-0.0043874600015129i	0.0202193767324368-0.0194366098560942i	0.0007816064771684+0.0237913900167482i	-0.013681576052273-0.0085745085378546i	0.0069796271220414-0.0106687966400963i	0.0153353333525272+0.0149230431876462i	-0.0326550229370382+0.0062148857285206i	0.0182380871013966-0.0377755709920112i	0.0256936338943796+0.0366302617301578i	-0.0430736246408512+0.0128885409009897i	-0.0013959160262582-0.0500544992925739i
7	-4.58498977785406+2.66877119010325i	-0.06846394886936-4.6657133224363i	3.16304874341935+1.73256245254919i	-2.08769444271009+1.28033774754565i	-0.04237911766126-1.46467075372296i	0.691079929417405+0.368260480009396i	-0.330077524065405+0.209645456653342i	-0.008779952644594-0.202765215858891i	0.111457693189785+0.056082070037707i	-0.070013457192807+0.0596063027138427i	-0.0334119325256461-0.0701904135481852i	0.0731473317000148-0.0121742769490237i	-0.0182102922874681+0.0699066654553748i	-0.0485922420919029-0.0447877011658732i	0.0498525834276036-0.0213854927283023i	0.0063939793807135+0.0396623841239713i	-0.0293191083345986+0.0018761053286974i	0.0008694324466065-0.0195261347695056i	0.00749914682348682-0.00071625336155981i	0.00831842701225716+0.00060541854214488i	-0.0021637219546746+0.0121049950628528i	-0.0075312003759027-0.00171670814140615i	-0.00688576703544428-0.00561795628982583i	0.0147850138425181-0.0138754587492286i	0.0098437923562871+0.0284181391563719i	-0.0387368180362752-0.0022944752563052i	0.018664549786521-0.0464039753091706i	0.0493267657727716+0.0409488874373309i	-0.0647128298624231+0.0386221955762589i	-0.013133832690475-0.0770496873907168i	0.0724039405381026+0.0160137802912802i	-0.0400592422384897+0.0575502218784916i	-0.0377268202589883-0.0583997873776571i	0.0677671374630701-0.0121257576563211i	-0.0145303499217651+0.0611534552118769i	-0.0410844401862312-0.0311906144499238i	0.0348774325631738-0.0200821421983901i	0.0048265034583503+0.0329596868787396i	-0.0291515434219238-0.0079423560310091i	0.0189498721891683-0.0199901120242942i	0.0062099650037012+0.0232073000704634i	-0.0205443940215472-0.0056196486411083i	0.0143067229862909-0.0163968924467824i	0.0105340824194228+0.0246238236340252i	-0.035438626640673-0.0031712705045761i	0.0244463980531799-0.0386178415194081i	0.0306666647008573+0.0447886296898809i	-0.0583944547880032+0.0151776037144407i	0.0060034400094863-0.0649348112751264i
8	-4.46120426896445+2.95825222204555i	-0.90763136938354-4.68110027578137i	3.70433121449092+0.7695638255159i	-1.52182605324255+2.20110799586278i	-0.89736210401305-1.43265210556783i	0.949146037140416-0.133418613557559i	-0.154837336157161+0.469956242497026i	-0.158016019188429-0.189018525146894i	0.142291246626038-0.001534422839743i	-0.0624535537611195+0.090910234445846i	-0.0507360641151614-0.0833353118638182i	0.0856950550113065-0.0165541068752087i	-0.0154762759173998+0.0766764983076248i	-0.0586047653227917-0.0405641336261964i	0.0520508016131014-0.0376694858411406i	0.0213282866917109+0.0501654558182165i	-0.0406138891521933+0.012243071579877i	-0.0091019876015378-0.028360509450354i	0.0165836120832726-0.0102891010923848i	0.0135223781361396+0.007940489586609i	-0.0027015699336141+0.0155473038997734i	-0.015819388934257+0.0017450207114776i	-0.0064094979422454-0.0179424057629118i	0.0249438888745561-0.0078676906050473i	0.0018234147302027+0.0354118574212227i	-0.0455506501605508-0.0127618857629007i	0.03393515085786-0.0518860016562746i	0.0506474291719554+0.0578042920511598i	-0.0779967899923601+0.0381880366826452i	-0.0145603525890036-0.0874670058460539i	0.0831075222094718+0.0151010472573521i	-0.0437435366213454+0.0671401427679689i	-0.043802633295571-0.06520694040625i	0.0745035034186023-0.0171826569050766i	-0.0078050646568072+0.069266363384501i	-0.0524207708244189-0.0260270827987656i	0.0352571577267897-0.0309524998678917i	0.0108356105474442+0.0367038440260543i	-0.0320517399769021-0.0054051099959121i	0.0166902769096972-0.022210954590369i	0.0089900539411291+0.0219919938414011i	-0.0213507401124942-0.0047984271448089i	0.0174946255834238-0.0156061960877051i	0.0044830686480757+0.0286050248710872i	-0.0363312703479987-0.0127899748840521i	0.0343536786783024-0.0372975048461899i	0.029190575330797+0.0550754933974468i	-0.0694335486026536+0.0120323318964908i	0.0127852709718459-0.0736974479633712i
9	-4.33311608999425+3.23487385208147i	-1.71482185338867-4.56185844923337i	3.94807951787845-0.30006228535391i	-0.60783385005935+2.83527639831561i	-1.67506745145576-0.92329262034046i	0.817600280211541-0.782638153353275i	0.247721812021452+0.53874149996698i	-0.267390395659169-0.000562364990686i	0.0804556610766206-0.078065616058631i	-0.0273106199348499+0.0838442527612745i	-0.0593245021212768-0.0736209952060946i	0.0855258116698741-0.026241859327182i	-0.007309224532774+0.07957517421501i	-0.0657161883491242-0.0350149284086201i	0.0517376082233945-0.0503395257186908i	0.0375556755035422+0.0559912663744512i	-0.0502999299381681+0.0292441291778616i	-0.0253750941171435-0.0390524616220523i	0.0263111898812642-0.0247126652318891i	0.0254904410881236+0.0147944240390727i	-0.0057298408484057+0.026336973898064i	-0.0272672160103307+0.000496383531248i	-0.00309272469363-0.029543073527213i	0.0341772864432807-0.000234294466639i	-0.0100055485193389+0.0406644307951261i	-0.0470476853933897-0.027883703184008i	0.0508106506852872-0.0505541865546746i	0.0480084798878594+0.0735235076375179i	-0.0897168108974638+0.0366256575088611i	-0.0156307685779223-0.0946563063932853i	0.0872651644946216+0.0123721734957506i	-0.0415985731706549+0.0700812603907452i	-0.047355384218307-0.0649024158249192i	0.0763960156875892-0.0232135432388736i	0.0010139324790247+0.0738546027927493i	-0.0596241631419216-0.0166806177029266i	0.0282035408041365-0.0391891337617619i	0.0183316052199016+0.0328107491010093i	-0.0305570354937755+0.0010376465742945i	0.0107723515405687-0.0223722416857392i	0.0101975242188414+0.0164543873242736i	-0.0158522554766387-0.0034142239413842i	0.0160849515065479-0.0088442299822142i	-0.0045711100522036+0.0259343598294071i	-0.0312842851182027-0.0234240349225937i	0.0447564855629424-0.0304730545743238i	0.0221301024167683+0.0636870160232735i	-0.0749606973212297+0.0056115201480591i	0.0184034435281105-0.074993402890742i
10	-4.20508181666618+3.5027139308928i	-2.4727994733173-4.32815747372359i	3.89743495933688-1.38874517093458i	0.5098658775704+3.08659340988548i	-2.15157651058019-0.03553828220869i	0.2616512081242-1.31372530615741i	0.69078300747534+0.269607791381899i	-0.176091784790287+0.296450356094025i	-0.0831088371499616-0.0669397363271748i	-0.0148149140480209+0.0114714010600568i	-0.0372858008204204-0.0592416025912063i	0.0740445390954375-0.0267481727555761i	0.0001666234399287+0.0721028373312651i	-0.0642366346833043-0.0285246540951639i	0.0499221614973173-0.0566094393799926i	0.0513106088643696+0.0596196950626692i	-0.0580027729985781+0.048242242503522i	-0.0466483625133826-0.0484324999487634i	0.0350171141333204-0.0456976681351722i	0.0446233600687502+0.021280804845129i	-0.0098824051158507+0.0430045439193048i	-0.0410525201470814-0.0028352418513385i	0.0017915597377319-0.0394505643602799i	0.0388348655162424+0.008110612559731i	-0.0223760874821161+0.0394394966938413i	-0.0409972956045711-0.0433270471577003i	0.0669797700479426-0.0424515936298835i	0.0414658701901202+0.0871685434748592i	-0.097905962549687+0.0346262524591518i	-0.01909790795937-0.0962914307690525i	0.0838422523020186+0.0049559565171868i	-0.0331003863346574+0.065191766421069i	-0.0452222179661886-0.0579100337713066i	0.072329052936918-0.026838142445272i	0.0107499198550945+0.0730273708712677i	-0.0616615541918321-0.0031636862624456i	0.0144172208369654-0.043460311295805i	0.0243557126817317+0.0215932247547974i	-0.023217706840912+0.0086148440884469i	0.0018192932774901-0.0189888470115166i	0.0103379228660781+0.0064956088253735i	-5.27241916758921e-03-8.554435536121e-05i	0.00955296155706391+0.00216347009802918i	-0.0157632626132629+0.0161775082607836i	-0.0190728517586796-0.0340362322340193i	0.0533432586745265-0.0177966841783832i	0.0115939170750151+0.0684150227056333i	-0.0742533753521775-0.0008047308483281i	0.0202333959203039-0.0685000487898643i
11	-4.07937438791377+3.76526704452502i	-3.17182261447299-4.00145498503276i	3.58215424047553-2.42155343983922i	1.66949664274635+2.92922884608064i	-2.18836450130714+1.03702199615139i	-0.58393279562197-1.49135538159921i	0.921440789688393-0.309152453706904i	0.171486874241634+0.506652407164385i	-0.235146377111656+0.116314766055094i	-0.0969228900145443-0.0774203908628589i	0.0024332220951593-0.085242446881967i	0.0719333485322787-0.0165152778184934i	0.0022822605798612+0.0592762473095574i	-0.0522318890335531-0.025238715409798i	0.0505519838139905-0.0525818539900244i	0.0580594872521771+0.0647581865424244i	-0.0658516882991784+0.0647436461877774i	-0.0695291276629105-0.0565668004231248i	0.0414821458529385-0.0709174492215573i	0.0685849079370133+0.0251302777028884i	-0.0113609576580649+0.0628842573235891i	-0.05466105474078-0.0032537322663746i	0.0030857676731293-0.0451463389129841i	0.0358864649077623+0.0121904093905839i	-0.0304148710054076+0.02878616670224i	-0.0258216349608808-0.0550755466633629i	0.0802988320049006-0.0277958759395501i	0.032597307469917+0.0982585358475004i	-0.102644014787932+0.034795220518134i	-0.028034275074803-0.0923563058335188i	0.0724379874348489-0.0092775528561227i	-0.0182258485514278+0.0510817749165725i	-0.0347441541052021-0.045883696280155i	0.0642962346020181-0.0249265944864596i	0.018713797946614+0.068288619446873i	-0.0591087812968689+0.0121457629228946i	-0.0035648407433246-0.0427392138671373i	0.0260193908484724+0.0054372803212369i	-0.0117079819981381+0.0134080802642472i	-0.0061932942450949-0.0131551843870092i	0.0102335027483495-0.0038939872741294i	0.00614698494864435+0.00541061062705523i	-0.0013215374095949+0.0134242236785208i	-0.0261162983183057+0.0008693369713296i	-0.0017048691859172-0.0428293508336873i	0.059389472139791-0.0021166286116477i	0.0015367654786879+0.0697605096298606i	-0.0689015158199585-0.0029056910380003i	0.0148654992009617-0.0559835160398622i
12	-3.95810685693082+4.02410746206995i	-3.80485735777202-3.60162517756755i	3.04542362963683-3.33923395593667i	2.72241365993502+2.39568545713362i	-1.75550842893172+2.06781244197464i	-1.47339308234348-1.19811164981477i	0.756766504330659-0.998018698769687i	0.655366977576014+0.431853090228039i	-0.207134076525315+0.424818874509114i	-0.271733789639381-0.06439954136434i	-0.010678765803575-0.166407835525989i	0.0932542076006043-0.0311179032308402i	0.0133335090620159+0.0484057304401541i	-0.0310372660719233-0.022335634675292i	0.0564103802657009-0.0363412724931005i	0.0546557666952134+0.0762138148742209i	-0.0782281882924736+0.0752955873637243i	-0.0905442142253863-0.0658884709944303i	0.0455248632392433-0.0968732852094235i	0.0938435495265095+0.023428892677072i	-0.0048080795776184+0.082620957016151i	-0.0651799005555417+0.0062568516119409i	-0.0067227812891626-0.0441601895595827i	0.023131836061164+0.0051928389411359i	-0.0290554608673245+0.006852498403439i	-0.000478546093669-0.0606000306227771i	0.0909715315001574-0.0068887307265096i	0.023273512372335+0.109002954323896i	-0.106730488525301+0.040212816959008i	-0.0456407370031382-0.0848338309438672i	0.0533898162098422-0.032112485721481i	0.002233531200387+0.0263764199346493i	-0.013417707160592-0.0322077631080419i	0.0571479632310183-0.0146614028653082i	0.022213845047462+0.0643174834995298i	-0.0549841324338915+0.0264977565394886i	-0.0225513212874859-0.0374729208722255i	0.0210989719380781-0.0120419592646645i	0.0004646866309333+0.0111213398261896i	-0.00771884140179177-0.00755256282502318i	0.0111533665445212-0.0085884278602785i	0.0123163652915646+0.0126624143809066i	-0.0146037923259364+0.0196962912840976i	-0.0321561683729431-0.0169996913555902i	0.0171736291879244-0.048750950575187i	0.0643509305083078+0.0123895239010835i	-0.0034705183912937+0.0710905888433305i	-0.0629707989281435+0.0036708331670265i	-0.0007547306883805-0.0407813991492205i
13	-3.8419335742791+4.27906654959237i	-4.3667911442751-3.14426139119732i	2.33387280177837-4.09943913356254i	3.55213435734135+1.55708306510411i	-0.91983966215639+2.85397071152483i	-2.14203371275141-0.46483331870301i	0.17685631695116-1.51899052270504i	1.03149474016678+0.00922646125437i	0.085043985962972+0.675265350527489i	-0.419239796411482+0.133611895168907i	-0.144062451036303-0.232655486898308i	0.100060904631539-0.116995197032961i	0.0599925887905787+0.0193308477942361i	0.0102849704557651-0.008430565333056i	0.0660498871721241-0.0020380965078455i	0.0383198320063344+0.0975529086968503i	-0.0998669772695776+0.0787891180868506i	-0.109098345307368-0.07979583367606i	0.047970466822324-0.122760423063034i	0.119235419158583+0.014161108810068i	0.014243841417201+0.100926796133887i	-0.0714093499755584+0.0317597431253259i	-0.0340645092712771-0.0352800495407717i	-0.0009675836144423-0.0182058942779577i	-0.0155199812483751-0.0283302744046691i	0.0369569056827443-0.060593083117807i	0.10304015177887+0.021179822897744i	0.014466535700585+0.125418213216386i	-0.115963693324954+0.053723681287271i	-0.0753870407971688-0.0772900953780754i	0.0271868175749779-0.0656087043779235i	0.0272023310730823-0.0108460931427664i	0.021466074892348-0.0214694549195821i	0.0577454710579921+0.0059627403068872i	0.0204164182912395+0.0680613047042506i	-0.0542904181501857+0.0395835855650712i	-0.0417024557179136-0.0296907917660578i	0.0087770772309373-0.0289187810934869i	0.0106643227049649-0.0010911250599435i	0.0012342331169366-0.00451544631333739i	0.0141930567613895-0.0030870120299066i	0.008764084311642+0.0212425627041978i	-0.0287712520964931+0.0172914876508751i	-0.0319962051874837-0.0354915265591187i	0.0355563984885096-0.052593272846044i	0.0718052577083455+0.0234622133032384i	-0.0005928904463606+0.0777247167683628i	-0.0615952179356585+0.0221186106083311i	-0.029087511364896-0.0259330085196058i
14	-3.72892818012736+4.53038430161233i	-4.85611995240928-2.63943652594828i	1.4911788794385-4.67736850843752i	4.08310371006278+0.50354105787026i	0.18642618047967+3.25327346298475i	-2.38734680304395+0.55363611979143i	-0.66613956474659-1.63587424813729i	1.06462681354295-0.63292054396829i	0.547949756791529+0.66213551137469i	-0.37849078313331+0.458251338515124i	-0.366903868178413-0.168607012153783i	0.015164538666653-0.260210295530888i	0.135547683744854-0.076560848344451i	0.0999599478804956+0.0108654528191138i	0.0861462877475226+0.0642149459492731i	0.004813720403813+0.135935140467495i	-0.136902187566657+0.076634618402945i	-0.128984719333168-0.102332865259645i	0.050588828107192-0.152625005273156i	0.148174251835881-0.002779177997585i	0.047256851907469+0.120495968243895i	-0.0753115205187455+0.0755863363709388i	-0.0814686273372403-0.0193357247494276i	-0.0373375458789528-0.0595989462281968i	0.0093543086769298-0.0796099484786295i	0.0903434720228277-0.0595019268356951i	0.124486995809704+0.059384467661463i	0.005964090385668+0.157200983895972i	-0.13874774338111+0.078390224523872i	-0.122062986919154-0.074161769277178i	-0.006467801909771-0.113318650027402i	0.0563173793948255-0.0639575881687907i	0.0732749503679833-0.018697865584017i	0.0741723750712926+0.0377004784048665i	0.0158310970519591+0.0877381921742559i	-0.0629036323599408+0.0557629492384392i	-0.0649717279723141-0.0221250917993981i	-0.0105026843710859-0.0472157947801378i	0.0189941647859673-0.0235973935986922i	0.0208866856646103-0.0047198540004205i	0.0196825885409125+0.0126418720414533i	-0.0047169863805525+0.0309500936205676i	-0.0438557756582391+0.005910567945921i	-0.0261542397474942-0.0557250329335852i	0.055607513367146-0.0569012887875782i	0.086735352082449+0.0331269712073162i	0.0097970364587043+0.0959033179596932i	-0.0698021984635026+0.0542404584624109i	-0.0728738538343372-0.0129024289457779i
15	-3.61572300478874+4.78150773425198i	-5.27712568093305-2.09286262531011i	0.55520148358626-5.06526497087518i	4.2807202840818-0.67173358379118i	1.40254091884203+3.19746642032435i	-2.11333807464381+1.63468708832675i	-1.51071818386041-1.24086438452065i	0.65333077242114-1.22686396115109i	0.93908858894436+0.303064622260496i	-0.089964585516161+0.713143645965609i	-0.535292413704116+0.065724754207673i	-0.187603317207004-0.363321732303894i	0.176846104413786-0.255822984834196i	0.246577909005969-0.005321788697222i	0.143554183089091+0.163562190444044i	-0.040805953238887+0.208574462465476i	-0.199284263396842+0.077534673889175i	-0.159604652764497-0.138351735807287i	0.055568256947859-0.194587880414626i	0.187079368320497-0.025815001432556i	0.092363374569303+0.146600787815319i	-0.081360912185515+0.135823839998067i	-0.147476308556795+0.000620707546531i	-0.085620321427439-0.117628315658482i	0.042748477351276-0.149987340247218i	0.164896204506642-0.063482463331247i	0.165330377173652+0.112201059468308i	-0.002781021255339+0.216261207458385i	-0.184963956297899+0.118776227116809i	-0.193284574906707-0.079666487736348i	-0.049875309968813-0.181544874939273i	0.090572028467479-0.138978524935739i	0.146862283733328-0.029258063827042i	0.11565325131658+0.080281597707268i	0.014528021771393+0.132180411981841i	-0.0860897272952315+0.0842265798229426i	-0.100731109286573-0.016190954234602i	-0.0369465792351475-0.0719041465051404i	0.0270694065610335-0.0555287863888145i	0.0481779180911855-0.0080226500674481i	0.0272209885069571+0.0343527791878832i	-0.0246189585944225+0.0410941326288499i	-0.060447381382094-0.0126404173891872i	-0.0157085171634622-0.0811385541206911i	0.0833866169853807-0.0641754855934864i	0.11441308290032+0.047604208051096i	0.024540581169383+0.132603491298845i	-0.093004114401668+0.101499608782711i	-0.136596147005127-0.002241332625593i
16	-3.50076792479507+5.04040890659928i	-5.64085525024854-1.50871537703009i	-0.44277691725488-5.27045139619527i	4.14530069846748-1.88440454574747i	2.57265130959082+2.68624815996849i	-1.33406073994512+2.55077610527213i	-2.07914701665116-0.37823151048976i	-0.1205578210284-1.48144019091359i	0.992631165869482-0.288839803709893i	0.319534776528645+0.68518795926731i	-0.497886514190939+0.350456872741075i	-0.409998634976274-0.329346992565789i	0.125661436648206-0.446177563642204i	0.399476106271204-0.091375384189612i	0.258235115836574+0.259470336916043i	-0.070613750075278+0.325348388439191i	-0.289284237218309+0.102668810502116i	-0.215239722576654-0.185747354244862i	0.060540790081013-0.256526866407288i	0.239810647830703-0.054371264562954i	0.145478078552573+0.182382401476768i	-0.094042512030937+0.206956983058707i	-0.227972162806933+0.01936875574954i	-0.142546248593025-0.190685032785356i	0.083790521081618-0.240509430083512i	0.265535227890901-0.076069696518662i	0.233863012230365+0.184662518526543i	-0.012101301092724+0.31404669977777i	-0.264228456750771+0.181482652293484i	-0.300030556003846-0.096456084669589i	-0.108690089931221-0.279527227622944i	0.131864681318036-0.245887101629396i	0.249538052112026-0.059718119278133i	0.193063131411152+0.132971420065618i	0.025515152783428+0.210130408772645i	-0.126270542537874+0.137481540521681i	-0.158789214741093-0.008720476947632i	-0.074707258650848-0.106705204815533i	0.0337411310994404-0.0972883156792324i	0.0784075408169699-0.0163414976995957i	0.0361773926162386+0.054976588785066i	-0.0458774885078023+0.0486810355519734i	-0.0766005162749353-0.0377005595681927i	0.00154083978232-0.114459470148228i	0.126747333942162-0.073596321209667i	0.158761711497233+0.076134332147116i	0.038550001104941+0.195831845861859i	-0.138549926215485+0.166087438851956i	-0.227641576864754+0.004749656369899i
17	-3.38808166783033+5.31849626096276i	-5.96479759765532-0.89274658710271i	-1.47815443460441-5.31311464599318i	3.70406958534086-3.06782567864992i	3.57155986441647+1.77055692371972i	-0.14778946795241+3.1208126165083i	-2.1601307363112+0.78877525649134i	-1.02975606478485-1.1955518515587i	0.556126580692231-0.845731130437653i	0.579696188119969+0.291185724629729i	-0.237147956528526+0.449997503124365i	-0.473185803041063-0.184587714657061i	0.025624418159352-0.52728193622821i	0.483726232794401-0.20516176586288i	0.396133744924686+0.305548561654218i	-0.055049751755478+0.458404770687445i	-0.38220140027444+0.169053511951078i	-0.300938974650358-0.223584246757651i	0.052257667459695-0.33353888123254i	0.29718198744501-0.090769676530251i	0.19916355889052+0.221658282696775i	-0.114831963944262+0.277707348607576i	-0.315108052744346+0.028710204628425i	-0.198921449275471-0.278259223594175i	0.137305026401657-0.34720822835826i	0.395386325034652-0.093279417799658i	0.332239896526397+0.282806111273784i	-0.023808195329543+0.458655561164214i	-0.384525295226624+0.273202904254396i	-0.454956239520526-0.125077161560021i	-0.192240788423033-0.417883984436453i	0.181313756707489-0.398760191361706i	0.390715492231525-0.119401532983598i	0.319486652997274+0.193736509818454i	0.061265177556324+0.328959096127933i	-0.17988699740053+0.2303073588909i	-0.246950405407942+0.011915917126109i	-0.134830463543181-0.148692137957531i	0.02949515743803-0.151407899918213i	0.104177558645843-0.037259376933472i	0.0459156191853339+0.0631007648428047i	-0.0616955997600773+0.0455162339020462i	-0.0835469285192851-0.0718842438885384i	0.034967471175127-0.154179760565947i	0.193877191964946-0.077071693145272i	0.220094535307667+0.131388985936392i	0.043818592490104+0.294683822764766i	-0.217241722547079+0.250622326207532i	-0.356923074446318+0.004720623340755i
18	-3.29037828825714+5.62753425239525i	-6.27205529954752-0.25561407316408i	-2.53202265547175-5.22552331619892i	3.00518859192881-4.17827518491355i	4.32087839424157+0.53429363269843i	1.30082211689954+3.24145634841607i	-1.65715556912034+2.0410321878989i	-1.79260157685197-0.32141443975236i	-0.33818396107238-1.06261796638958i	0.414556739370853-0.35310007062505i	0.074646257463002+0.160365026319112i	-0.26100981302258-0.114043679983475i	0.035373532691882-0.456961138956289i	0.500405616565598-0.232769931389824i	0.4838342172351+0.317255530191306i	-0.009573049923151+0.558841698137856i	-0.440195920141188+0.260817335638245i	-0.394389519125146-0.222090176083188i	0.014393171915125-0.395453998082776i	0.328282252276184-0.132535488281858i	0.234317117583246+0.244302409043314i	-0.142143444003495+0.323183568332293i	-0.391948080651813+0.013654960859951i	-0.234168716701717-0.379568724162545i	0.216251327059107-0.456833303748818i	0.55471214582785-0.099220278286236i	0.452606994095751+0.416008722748077i	-0.045517841960194+0.653140201958887i	-0.552804657027225+0.396273146080233i	-0.668916317216496-0.165869838344961i	-0.311320729790947-0.606088143412779i	0.237229940460783-0.613454335539931i	0.579108894226673-0.221878584272607i	0.510403083243399+0.255932223449397i	0.140556265238789+0.492791698146056i	-0.233781762112361+0.380483223902817i	-0.368528144645663+0.069442040695857i	-0.236586355578422-0.183135593818932i	-0.009117337714579-0.22016257345255i	0.109861384175881-0.087217927311944i	0.0549540592732655+0.0367147705696385i	-0.0594845125572861+0.0138752142282591i	-0.060354187017685-0.120902195971346i	0.104270685487064-0.191126577091243i	0.293376489839358-0.055134751922834i	0.292695779754443+0.23240833542601i	0.025955401525263+0.439771134057228i	-0.34561614661653+0.356491516501682i	-0.539761738661811-0.009556105292172i
19	-3.23129615728668+5.97452640625454i	-6.58940083951945+0.38249267849365i	-3.58704158526733-5.05234448480352i	2.11524336944447-5.19459631446697i	4.79424907010067-0.91956783853104i	2.85573077457038+2.89670725424333i	-0.59750861343605+3.16745577181175i	-2.16886723335498+1.03514859523034i	-1.49134920404044-0.72119124250418i	-0.31676608296691-0.977257677062243i	0.14933168394299-0.549688821333766i	0.156450970594856-0.361716274647019i	0.314108050189124-0.362884667205441i	0.580047909284618-0.10241471472142i	0.507268208484059+0.3902128247848i	0.011770630466014+0.630932956733548i	-0.460381614969563+0.34736412394129i	-0.465032830384383-0.169550655165118i	-0.058672650492165-0.401218766744797i	0.289561733587782-0.164313941029381i	0.213510829238613+0.22249716923091i	-0.177491450520961+0.298885922245217i	-0.42853261173694-0.054674643273557i	-0.209468366948585-0.493128867149709i	0.344650135272963-0.542543183428066i	0.740817612608834-0.061846158128135i	0.574293118618769+0.600809824200595i	-0.096246628271019+0.895888451845238i	-0.778313808977084+0.543859558416576i	-0.948284354455726-0.223545403008017i	-0.474008031889501-0.85155841200539i	0.294821177699062-0.904237746819482i	0.81951855762007-0.385223241238479i	0.783373564447977+0.304716868040039i	0.291800812566259+0.700770810673956i	-0.262161224904225+0.610284992025542i	-0.520798497011059+0.202375115222857i	-0.407498964507911-0.179358582053783i	-0.123973778011389-0.301536889335283i	0.064258774228413-0.193528782802718i	0.058875666005581-0.0646893078882253i	-0.0156920891135387-0.0789346814733519i	0.032016651282667-0.192992299445597i	0.242797237814259-0.205316556280174i	0.435628326262112+0.027348871013556i	0.362881911054043+0.409473882568706i	-0.041019342923118+0.645228950959739i	-0.550719598428964+0.481612759999525i	-0.797888175299145-0.053629938262753i
20	-3.24524322757762+6.35370587335797i	-6.94165464390886+0.98646118574319i	-4.61943760082916-4.8488201066042i	1.11782780659955-6.11100240053396i	5.01146911107749-2.47762789769918i	4.37400379290698+2.14860826758131i	0.89021066402638+4.01046241903481i	-2.02416839432178+2.66219991400057i	-2.61946309230707+0.23699199061781i	-1.55434283565075-1.27450479530901i	-0.26960801567907-1.49800108824898i	0.52042831708163-1.07003609977241i	0.869199763207756-0.502919377101839i	0.908082636448057+0.091309650957758i	0.595345934443843+0.606603503214111i	0.010172397701218+0.773462227614548i	-0.482005839520869+0.462073507577818i	-0.529885093590026-0.058762607047042i	-0.182884655740296-0.33201229753353i	0.140696680830546-0.17715938649886i	0.094463968256236+0.126454146670261i	-0.226978698758076+0.148436916507217i	-0.386115436403856-0.219598070528505i	-0.067497794247742-0.619873401433369i	0.560594236364453-0.564909374580554i	0.951231501200851+0.069173722367171i	0.66418033603437+0.865744735938851i	-0.21082324119037+1.18429672811025i	-1.07847135897042+0.69824840247865i	-1.29670972495149-0.31274737424866i	-0.68261012397168-1.16352800895031i	0.34977224380361-1.28361633075533i	1.11411368532969-0.63037252086658i	1.15827112888489+0.31796713642173i	0.553263855154126+0.947929345596144i	-0.227098412250227+0.947248185141367i	-0.695268550065381+0.463798957645849i	-0.682451180790739-0.090158351724173i	-0.376077029723434-0.386875715958578i	-0.08297613832572-0.393941543376746i	0.048004350727201-0.303573807806439i	0.105807102156643-0.284313560463876i	0.254128348880239-0.300177092771023i	0.501086157660605-0.165028843959464i	0.635593749166076+0.224785164170707i	0.408128007897898+0.70980368515216i	-0.200435731165253+0.932152156887352i	-0.876929796449492+0.617954378324806i	-1.1619820271187-0.15843742522344i
21	-3.37136013758318+6.73675063828359i	-7.34093150334738+1.50401180957399i	-5.59021432145419-4.67337692205702i	0.10915676512133-6.92526316869032i	5.0242423050715-4.02243635418915i	5.73962204286836+1.11504773020046i	2.61669895854225+4.4873236971844i	-1.35019447892679+4.31068413519152i	-3.45372332714495+1.70746721981821i	-3.06897220705295-1.02384688430024i	-1.28265432892032-2.36589933667539i	0.50384135928773-2.17811909382993i	1.49815521824923-1.11701662093734i	1.57392426640822+0.0823873337902i	0.977878104115499+0.906772849207097i	0.13128983241702+1.10851573361516i	-0.508160794586783+0.749121135136508i	-0.66641069762446+0.180951636042686i	-0.434226628124277-0.183819031078631i	-0.171179263916758-0.200468021410758i	-0.151346327960892-0.092768506450734i	-0.285351828341765-0.186828370359073i	-0.220437607260263-0.525007390844468i	0.256343576560508-0.76185574520074i	0.911909935163005-0.480119852106362i	1.18892947293509+0.35631445812932i	0.68394473397782+1.25366922130115i	-0.43893025458449+1.52248981648861i	-1.48570044666956+0.83561673750684i	-1.72326575709078-0.4618263138995i	-0.93479266137062-1.56244166779233i	0.40567254938829-1.76846623223366i	1.47150297945193-0.9783839734917i	1.66008700051297+0.27496988127934i	0.96784094922615+1.23228030833296i	-0.08716224788202+1.42414659807367i	-0.882719383731541+0.914407833121599i	-1.10099614701096+0.14007555463579i	-0.837592630083898-0.4633804394538i	-0.394994700045337-0.731965076320362i	0.007430449572704-0.75719824650393i	0.348710730769255-0.668666713943118i	0.683242674260077-0.459953259048691i	0.946232955575917-0.030650493876987i	0.91537510036362+0.609607194652866i	0.39827272864036+1.1998624142704i	-0.51567557736374+1.3306301422572i	-1.38992978834251+0.74935697219223i	-1.67192279196021-0.37591000047848i
22	-3.6395045039684+7.06648144025334i	-7.77389661434769+1.87122768813319i	-6.44104073352701-4.57516249632715i	-0.81092173782469-7.62771510937373i	4.89955801934955-5.43952672413087i	6.87038694679485-0.05676126590892i	4.37633398079867+4.59255219019697i	-0.24919581525706+5.76094498348218i	-3.82169321379257+3.47408000045459i	-4.56110786485363-0.16468086636051i	-2.7955328262069-2.84101212639188i	-0.12515897066184-3.44345361416183i	1.87782930392701-2.2792677704684i	2.47426644194768-0.42620325887264i	1.82898485694169+1.06337216045121i	0.62548791988602+1.64814766692209i	-0.42253875262803+1.38508235989956i	-0.930250149182077+0.713033598006526i	-0.940886549526007+0.093050047775831i	-0.743258232931171-0.281592994959249i	-0.553923920044988-0.515569295334754i	-0.329148256744676-0.773968579755248i	0.12124059994409-1.00586351762693i	0.822660825270594-0.915453958294038i	1.44393631534422-0.24765900900688i	1.46281686802333+0.86016929872623i	0.60129945269042+1.81575798655494i	-0.83582066071936+1.9276758587606i	-2.0493790638853+0.93594766882141i	-2.25208239248902-0.71141711274597i	-1.22834751037654-2.08907477386807i	0.48146044983204-2.38885000447338i	1.91947254080253-1.44728046954803i	2.32304219530561+0.17062668564937i	1.57239120057847+1.56731310508283i	0.18458824668314+2.07762772454671i	-1.08416071806061+1.60620587434373i	-1.70135479307848+0.55510461924744i	-1.57145732979171-0.52313092432162i	-0.92706670918646-1.24711955581763i	-0.07665388784254-1.49592667602425i	0.7531791435958-1.29511245204866i	1.39439426384171-0.69105206287442i	1.64747612747993+0.23653183825404i	1.2999554533775+1.25865774151456i	0.29972274138424+1.95419497071021i	-1.06182804770526+1.87399755165855i	-2.16772519331884+0.85119724264009i	-2.36940535506377-0.77476169362338i
23	-4.05183134346025+7.260364709678i	-8.19357194126967+2.02605743764314i	-7.09762981822369-4.5816183353939i	-1.54927776072837-8.19560831605762i	4.70715561210727-6.6240010928105i	7.72023510486344-1.21152291789122i	5.98148705772455+4.39001179880281i	1.0976734089881+6.86901872811282i	-3.69118124037578+5.27888991549178i	-5.77182415717428+1.18911418960611i	-4.56405968495337-2.75067741172779i	-1.38624266621067-4.55955952653802i	1.74039285670656-3.84253635255721i	3.3492959123298-1.57142596479878i	3.11756790357317+0.80630056698576i	1.67318713239859+2.23120207944828i	-0.02320021588175+2.41412843507239i	-1.25216701464019+1.69252204586614i	-1.76844273652017+0.61614360364374i	-1.67842195812248-0.40602709238752i	-1.17039250773867-1.19701175764267i	-0.3541699871628-1.6742155674448i	0.67694867644292-1.69395477979973i	1.67469019233258-1.07971610080642i	2.18938962273723+0.15845693886893i	1.7845307919038+1.62321802531969i	0.39814147932494+2.59677940141468i	-1.44751260238134+2.42562545406212i	-2.82468369590367+0.98911233507773i	-2.91982508232867-1.10595244593756i	-1.56267399796254-2.8004179273894i	0.61247094243363-3.1860564795435i	2.50728973095478-2.04564258997426i	3.18605587326117+0.0265503491572i	2.38198170773587+1.98847965597765i	0.58055201042475+2.93953975871491i	-1.32032481680949+2.55791409238526i	-2.50797478951277+1.15899681712439i	-2.59955842857247-0.57530040712376i	-1.69278398608085-1.96013321790502i	-0.20238871035627-2.54732689323268i	1.34126221761526-2.18668731155925i	2.4246901187112-0.99647880875701i	2.63902311567895+0.66305862162271i	1.79753654694644+2.22091039641345i	0.0819608481821+3.01949385958674i	-1.89809007239309+2.57728190572993i	-3.26748336539035+0.89273816807857i	-3.27643890496186-1.41791793090716i
24	-4.56780093825282+7.22500887604835i	-8.51952664565975+1.92444225984371i	-7.47745735517672-4.69071786533364i	-2.02626106356889-8.59132231804871i	4.51205825709859-7.48155754273518i	8.27354357071986-2.19653751396305i	7.27630428798118+3.99772042280129i	2.46218121362896+7.57998783928368i	-3.17026493992813+6.87651157911224i	-6.5539486104785+2.78276427009447i	-6.27737152115445-2.12648779475824i	-3.06458624133058-5.28596862794223i	1.02057739556293-5.48985200381627i	3.91538438458125-3.2154123788682i	4.57468207849978+0.00850475402712i	3.20470755452228+2.59630408914971i	0.81942082799929+3.63869442877569i	-1.43793318746032+3.08385728094625i	-2.78613475035035+1.47319525555992i	-2.94667422993908-0.45782546523565i	-2.03619729707346-2.05729757980707i	-0.41347081759532-2.85555174978233i	1.40293686548522-2.59021849400353i	2.78702363397969-1.27188849010844i	3.14250210243693+0.71911336538287i	2.1611664429626+2.63780074072534i	0.07840398738554+3.60522977911553i	-2.28787518420319+3.02924259408693i	-3.84068369061017+0.99122934021171i	-3.74852599265487-1.67636965117921i	-1.92911686604323-3.73963032945753i	0.83935285063307-4.18424857084445i	3.28060650061694-2.75762626638761i	4.26452182083-0.11148850492562i	3.36813327899149+2.53529933092064i	1.04992175034668+4.00921454664216i	-1.62317828796544+3.72504230793529i	-3.50525351822227+1.89407989391538i	-3.86451496652851-0.64905629358247i	-2.6281109380248-2.84973879864237i	-0.33711443709757-3.85139666767408i	2.09860295597849-3.27831750047165i	3.72518147631467-1.33707325761369i	3.8637734441639+1.25103579477283i	2.36470519433254+3.46951341421925i	-0.27588502759982+4.35517028202977i	-3.02311020068454+3.39855211360525i	-4.66851283420006+0.83947227675058i	-4.35782330328949-2.32382153814218i
25	-5.09754904122621+6.87685511155958i	-8.64401167632552+1.55453769915993i	-7.49729503628864-4.86583733527531i	-2.18029054732948-8.75831471482526i	4.36443537921694-7.92271383586972i	8.52640416038169-2.8683311988758i	8.13155541010785+3.55931935776167i	3.60116710171219+7.90492245555819i	-2.46208055790261+8.06030573440179i	-6.87826477362797+4.2873405138407i	-7.63576743116481-1.17518440318719i	-4.78390519189376-5.51559942479101i	-0.11453741115139-6.84530159672757i	3.99037946465652-4.97542301864901i	5.78945854675908-1.21080594080167i	4.85769638016496+2.52626991077606i	2.01134038318213+4.66203668155822i	-1.28976596213847+4.55734525774061i	-3.65364632759927+2.56517293078848i	-4.25839065192314-0.30104557486235i	-3.03222369571872-2.83923152460066i	-0.5665830468532-4.07824235342976i	2.13263219658315-3.56336099576325i	3.98031837652591-1.4882930552958i	4.18168804583464+1.34807091541463i	2.55392041354409+3.78909491854659i	-0.33076082326433+4.74896604354743i	-3.30018132552986+3.69042448955676i	-5.04079241163109+0.93189811143278i	-4.69222499019641-2.41039102533046i	-2.29182400269206-4.87776748087405i	1.18189046143286-5.33512274973636i	4.22503011782304-3.52123559182625i	5.49571127202561-0.19571201483023i	4.43422308156165+3.20048526327484i	1.5122677042317+5.20192235725905i	-1.99618434227725+4.97022404394369i	-4.59164054589584+2.64029493268957i	-5.19334350420523-0.77051376796269i	-3.57271194380136-3.81528872624829i	-0.420374233626-5.21803370105731i	2.94783597749087-4.38013215523238i	5.11475605963872-1.61485845516724i	5.12271948287798+1.96300907238165i	2.87438424249545+4.85599254589622i	-0.78024574569317+5.77580909389699i	-4.33360286004619+4.1981837366003i	-6.21554722980835+0.649873360237i	-5.47868704149-3.43295568873323i
26	-5.50323179158664+6.16584398583417i	-8.44216602379757+0.95122256473684i	-7.08443987086059-5.02835841856283i	-1.98031801860159-8.61579601729285i	4.27972193053723-7.86234605786557i	8.46223164515094-3.11139810721174i	8.44093064789678+3.19918372892072i	4.30221014755456+7.87848275685378i	-1.78428281059521+8.67770186921652i	-6.79020772392245+5.39308512566748i	-8.41169891472635-0.17151489171005i	-6.14697128703989-5.26061444090277i	-1.36730925440006-7.59089386159612i	3.53270424109701-6.38256334289721i	6.36464517418177-2.54567112759474i	6.1127732708277+1.94201756374409i	3.23307309144796+5.04843418328024i	-0.73506220061827+5.57328633575935i	-3.95661599594554+3.5496814372956i	-5.09424358457546+0.08362352338073i	-3.79729912775726-3.20792201574488i	-0.7549253182922-4.88779716529342i	2.64574277658227-4.25663364163107i	4.89907582910883-1.60013978227526i	4.98640856589697+1.94137719983861i	2.79408817996397+4.8316887179161i	-0.81647254426481+5.76609394679192i	-4.33537563242554+4.23201660929024i	-6.22316489748944+0.76600173567263i	-5.57945874108427-3.22853137398887i	-2.5683810373237-6.05638221514185i	1.60858936131071-6.46563531815304i	5.20589808679612-4.21602251114003i	6.68776470807175-0.21295381578549i	5.40624728860915+3.86696240165376i	1.89516222129055+6.29784323217436i	-2.35365263147708+6.05249942216743i	-5.53063743022838+3.24632982256839i	-6.28263779280165-0.91197894787083i	-4.28857634987051-4.63430452129356i	-0.39830452987324-6.30871091669088i	3.71756390937574-5.18168395689612i	6.26158784883667-1.68841507084489i	6.06734103508941+2.70543589261018i	3.11402129409262+6.09569026162528i	-1.42132210513015+6.93712790055606i	-5.61717150744323+4.72478162933505i	-7.60405450386961+0.26459578325831i	-6.38389728507699-4.60969352467688i
27	-5.6120572549787+5.1033493554739i	-7.79436065833737+0.2112217406796i	-6.20186189330429-5.0556097487308i	-1.44916284303387-8.06925310317061i	4.22159860528081-7.24271756471272i	8.04859645576611-2.87366546605283i	8.14514653094119+2.98125500694343i	4.44512710647358+7.53669066442766i	-1.28787705514029+8.66492390629296i	-6.36726152773121+5.91645547395881i	-8.51010225635041+0.67283138491713i	-6.90019033031725-4.59871861621624i	-2.48262009587076-7.56509786408671i	2.59462085356306-7.09693326781329i	6.05485434625809-3.69275319648121i	6.53383582817696+0.88060093989594i	4.11388205501562+4.48946783809439i	0.16244009384894+5.61578631846127i	-3.38170285772633+3.97817860654625i	-4.90888061401093+0.55914117955691i	-3.82392560814361-2.91572022272662i	-0.74804438514742-4.77938048225008i	2.80905299804742-4.1522644553676i	5.13869220137595-1.30361432263656i	5.08534560675213+2.48515745128768i	2.55137773126982+5.48407680365087i	-1.45000862393429+6.26703811036116i	-5.21584253282366+4.3404648046089i	-7.07748694411017+0.38268591611411i	-6.12684376143465-4.01572011425137i	-2.63363721583659-7.01256785685372i	2.03524278696442-7.30216873005399i	5.97377052414387-4.69268931253679i	7.54238731673177-0.21582195246663i	6.0763919097505+4.29036514815646i	2.18689311681943+6.95491730907498i	-2.48343427438452+6.67429300182227i	-5.95204021525629+3.59357022154256i	-6.74301952808159-0.94288989316935i	-4.52663260710837-4.95626458850691i	-0.27556119796936-6.67789295209735i	4.13537516537302-5.31678558454026i	6.72444669596409-1.42145381685651i	6.26205376721826+3.32639013263594i	2.82839868364139+6.81210866536754i	-2.17765627275042+7.39702562827808i	-6.60066024083432+4.65247832116336i	-8.44020804016529-0.40409875880164i	-6.73085233046437-5.69306095102305i
28	-5.25321895839372+3.78518998732731i	-6.62760943277665-0.50938770855246i	-4.88007051571492-4.80743309462257i	-0.67286603990822-7.0523548468037i	4.12132810179095-6.07422662315932i	7.27925163272043-2.18866147995403i	7.28210919390135+2.91456554592213i	4.04626268011982+6.95044984100598i	-1.03098300902589+8.10689752175501i	-5.72909367327828+5.88156254216316i	-8.03786284314674+1.28860580406099i	-7.06477043106702-3.6465675393734i	-3.39267685096161-6.84094986041724i	1.25512989974654-7.09051522968524i	4.85177065274789-4.55658483067183i	5.99192770692062-0.60408348138633i	4.47732442173751+2.89450642625514i	1.31851438938913+4.43916961073296i	-1.80999087112902+3.55689566568321i	-3.38150697577389+0.95059521492121i	-2.71602476603498-1.89408293852224i	-0.25995706871651-3.43884741679789i	2.65813833065525-2.81848434986881i	4.46704863611362-0.23972234450186i	4.09249714483302+3.11413632358091i	1.46774154226829+5.62106831339646i	-2.40780518523615+5.95903456789239i	-5.88718613162983+3.72038405806024i	-7.39119518002658-0.3682466806348i	-6.11133686098622-4.72152419904387i	-2.39392113976147-7.55470637790491i	2.367839525112-7.64772922660388i	6.29738086115418-4.88526129348369i	7.82021793346038-0.33448639413916i	6.33713140467386+4.18268776422353i	2.49287511163344+6.84892863474413i	-2.0829632001936+6.62183534488913i	-5.46102263516633+3.68409836731361i	-6.23576371340658-0.62589965590839i	-4.13523138984245-4.38220765604543i	-0.15013777713686-5.9020707688644i	3.88269762077343-4.48546670774646i	6.07367493816773-0.74148114078936i	5.31531568507728+3.6494685680134i	1.79738808998488+6.64871068831919i	-3.03048907037102+6.75110494701062i	-7.04911068854226+3.67323012696853i	-8.3738023618126-1.46759790475065i	-6.19003163270967-6.5778448007898i
29	-4.31501493015793+2.37867909225797i	-4.95147116195219-1.04138322028477i	-3.2150369389799-4.18724106576129i	0.24347192173352-5.57585571289895i	3.9490742712674-4.44492149118041i	6.23966053193608-1.1334980571326i	6.01143300512148+3.03137269651355i	3.2280114262081+6.30220042339919i	-1.04627924917925+7.2774196679641i	-5.10717602835155+5.51568716854498i	-7.3531622595537+1.71835204871442i	-6.96941401975158-2.59680624704416i	-4.24572942944173-5.77168152504233i	-0.39710756075877-6.71871169532534i	3.01279816809949-5.34613615644341i	4.76819589091057-2.52003012470572i	4.49817866412157+0.39593032346069i	2.76067423715104+2.19192265385211i	0.69822192690551+2.34786381664838i	-0.55352975692756+1.21454220411909i	-0.419049845437781-0.225956714745978i	0.858107987775152-0.890918130098073i	2.36216864732121-0.16017896975512i	2.97957499770771+1.79418745418614i	1.97380162236007+4.06478145909219i	-0.60989484952136+5.42615576465164i	-3.90132589324424+4.92151571857147i	-6.55144804655221+2.35010707902008i	-7.31949739639104-1.57123234216016i	-5.64244525326322-5.45599206089456i	-1.93094043030618-7.80803010190398i	2.54858375138449-7.65609213493989i	6.16723424733344-4.9869294706884i	7.59901329237717-0.7827064687391i	6.37529180125249+3.36397034541263i	3.08726099890017+5.90162415743702i	-0.85771076086722+5.96375840710714i	-3.82919432378637+3.72845295112857i	-4.66692731376408+0.33447959743537i	-3.17674971055107-2.61677548778825i	-0.21140243057433-3.76454946871031i	2.70615966901572-2.5949265044598i	4.06156925215828+0.31651396874004i	3.0395881358745+3.54026464494422i	-0.0764225229439+5.41599022920042i	-3.98038826936998+4.80120614421626i	-6.87747955769378+1.62128230776826i	-7.25923538797476-3.02705652645892i	-4.59158063380312-7.2808219919974i
30	-2.77373138493317+1.05449474152999i	-2.83334823969317-1.27651724381417i	-1.29539364278916-3.18639988978448i	1.26966559485282-3.71486350477831i	3.78740066009588-2.44407279341777i	5.11860408470176+0.28833815086826i	4.54469651060649+3.49535066270731i	2.08832812665581+5.92879955820577i	-1.47327981941685+6.58684714221254i	-4.91085825919329+5.12325480583817i	-7.03149934782816+1.98369685240493i	-7.14282847944273-1.78494946922402i	-5.29722034985255-4.96296860145018i	-2.22154745113093-6.6335827234013i	1.02155134411972-6.50239158117738i	3.47965887724632-4.93444869532499i	4.66399449815435-2.71390791243041i	4.6632833484699-0.65416687075157i	3.98799425221579+0.75414514152659i	3.24000171810951+1.49880558794329i	2.77848468877832+1.94725697257796i	2.54614040820993+2.55890089896455i	2.1362918655205+3.56239837266672i	1.06195973692609+4.76547929360895i	-0.91125649173249+5.59848323195358i	-3.53967070356112+5.37863402718564i	-6.10639317381807+3.67326358424675i	-7.67245971399979+0.58729603355614i	-7.4728787132707-3.17183637561841i	-5.28269197483464-6.50170998195428i	-1.58250499722513-8.31156327025843i	2.5650375586426-7.96056189711942i	5.89162278769128-5.53783426561833i	7.40332927274201-1.85579070481255i	6.76434561520382+1.85174702149085i	4.4194921067888+4.40772638876521i	1.39865193308713+5.14838620361441i	-1.11838828060604+4.16502089058671i	-2.293669260431+2.22658271279467i	-1.96885655094678+0.41462016456852i	-0.701865975643549-0.372799625206807i	0.516281661071833+0.16824012614699i	0.74330494214172+1.60554467367427i	-0.44513316817054+2.96693271658526i	-2.71055323009538+3.19654221979522i	-5.05067323975544+1.67585163487542i	-6.21460037428249-1.42202982887682i	-5.26627988921593-5.11268275031182i	-2.05587998498929-7.94455509063507i
31	-0.635383528581162-0.085699884741008i	-0.29617021481771-1.1874397587624i	0.90195994588324-1.83106662432653i	2.50888776343931-1.49183081633474i	3.80865392288313-0.01932988491881i	4.09796579070519+2.26056792802194i	2.97704518351737+4.63326930376155i	0.53449848580477+6.24396867369188i	-2.65106255968457+6.411687517002i	-5.6960250738484+4.88563222961354i	-7.71139249837121+1.94416436331425i	-8.10023085417077-1.69874821349348i	-6.74061589227494-5.13708992508691i	-3.99238568203127-7.56645304004945i	-0.53971739768386-8.51447685712265i	2.85415768736496-7.929216430213i	5.57611844812659-6.11162506989919i	7.29108294270052-3.54387402991357i	7.93771765192821-0.70232586126416i	7.62370695952906+2.06214471614342i	6.49444889575203+4.53749432020325i	4.65199525959293+6.57706623178412i	2.1654738395541+8.0034575304468i	-0.84101278007354+8.5630883566616i	-4.08401599281671+7.97497646171946i	-7.07599241033959+6.06321963302741i	-9.19120600383665+2.9113911521213i	-9.8391978148159-1.04563024679912i	-8.68501144211536-5.05818853391533i	-5.82205210387188-8.23910326717214i	-1.81215927097949-9.82921512814938i	2.44311256870605-9.45234794761354i	5.96606443480235-7.25532574074879i	8.00733069199514-3.86909201843398i	8.27458715452635-0.19772149686196i	6.99515993654571+2.88656862887607i	4.78815073457504+4.82357389715176i	2.39997982562799+5.5102603563702i	0.41430912626257+5.25660145998411i	-0.94217490880291+4.57786881418341i	-1.81840781669653+3.91933882904559i	-2.57946138451875+3.43883973242864i	-3.54606635482079+2.94738462322975i	-4.75764113767421+2.03785096654881i	-5.8764946500586+0.34579996685196i	-6.29096006008944-2.17763465229912i	-5.38650448602017-5.11420826166811i	-2.8740376246906-7.63624804871719i	0.97100761567628-8.77408938064519i
32	2.18423195658044-0.9809762958418i	2.77375872030885-0.72030230006844i	3.52828283668798-0.02464558415799i	4.11682179899423+1.27656000852269i	4.11272651921505+3.11299162363487i	3.15813194641989+5.14068047444278i	1.12493913180436+6.81402234414515i	-1.78952211907563+7.54364848592337i	-5.07195504688412+6.8880213366395i	-8.00994230730898+4.71269190212591i	-9.87996511037211+1.26191579463695i	-10.1457736599608-2.8817143898954i	-8.60450153634551-6.93518508771058i	-5.4385771474204-10.1045191867459i	-1.1653708884957-11.7668239665428i	3.4902314413595-11.5949660655028i	7.75501599924557-9.60012299826283i	10.9520900273452-6.0971881762617i	12.6003216722426-1.6199652499969i	12.4609085368685+3.1802173327139i	10.5425554479312+7.6272252355022i	7.0840726839653+11.0953022324952i	2.5275550827423+13.0721682529829i	-2.5176458680983+13.2198552289421i	-7.3308987177095+11.435707334861i	-11.1679646049934+7.9018200969318i	-13.3807911439707+3.0995091198174i	-13.5508720954325-2.2351779437672i	-11.6006439570832-7.2249427694457i	-7.8424445386999-11.0192836944382i	-2.9369320997031-12.9777951220236i	2.2399651494553-12.8158524587462i	6.7904005321327-10.6655074000582i	9.99331261460457-7.02935233517609i	11.4488894676924-2.6407215741262i	11.1270308676762+1.7240243988338i	9.31223107764331+5.41964952598879i	6.47443660289776+8.03904680878546i	3.12030906751396+9.4282638416583i	-0.31850991372524+9.62253197513i	-3.52505063341618+8.74718350320176i	-6.26543396421771+6.93796092631077i	-8.3214443807265+4.32074340123152i	-9.44014256743724+1.05729184069852i	-9.34527385018089-2.57391975735405i	-7.82403282423379-6.11702928542544i	-4.86157904613113-8.9522987405994i	-0.7629708492184-10.4095270211011i	3.80616336527576-9.96207669020789i
33	5.9056433586387-1.44841551322146i	6.57402536080399+0.38701247466001i	6.71074089607792+2.58991969049514i	6.08865377567864+5.01912767300885i	4.51872642168958+7.38811452648609i	1.9413285970939+9.28195327512594i	-1.49689060793+10.2290682327955i	-5.4114787543781+9.81409996788169i	-9.21313787511139+7.80213992961899i	-12.2051950776105+4.237630514368i	-13.7255310217596-0.5140653524075i	-13.2984948040793-5.7994979027298i	-10.7581650686162-10.7812027713772i	-6.3113765158834-14.5907634194969i	-0.5244808137677-16.496373502293i	5.7633542177988-16.0480233362539i	11.5810182687128-13.1705025984668i	15.9911777258006-8.1877057292314i	18.2493460659901-1.7767521181748i	17.9293198749561+5.1367889546979i	14.9964162277066+11.5229602518767i	9.8194084765241+16.4074736262457i	3.1207272180425+19.024235519036i	-4.1280688893947+18.9386240008635i	-10.8518958870942+16.1229951496448i	-16.0389439547651+10.9708309579459i	-18.9035815048144+4.2434490752905i	-19.0177339880385-3.0464225854461i	-16.3853547876451-9.7977654359119i	-11.4429762343126-15.0034823873653i	-4.9832558592542-17.9175226510892i	1.9849751098683-18.1737835106495i	8.411968976274-15.8332885727911i	13.3813415612448-11.3524238998594i	16.2485236490459-5.4834099906711i	16.7192949667475+0.8669340572263i	14.8609095194127+6.7873422362811i	11.0551392604093+11.491541103982i	5.9140081200295+14.40852060917i	0.1817222028012+15.2295249246683i	-5.3593919435012+13.9193654628679i	-9.9714824558123+10.7044105940798i	-13.0342532939056+6.0464211016396i	-14.1140298892976+0.603112992797i	-13.0300509979084-4.8316417750868i	-9.90928494131703-9.41718433643834i	-5.2108881091748-12.3875011756673i	0.3025141688507-13.1929529098821i	5.6627130386141-11.6341955246029i
34	10.7439901438529-1.0081787423651i	11.1631820800367+2.6946451557412i	10.3047359169459+6.5980054725381i	8.056903683731+10.2578928266584i	4.4667075196666+13.1627056645742i	-0.2188112736668+14.7943574000232i	-5.5381849856568+14.7137183300111i	-10.8415142268801+12.6565760559162i	-15.362402543415+8.6193008483099i	-18.3301097355324+2.9113147076684i	-19.104706985058-3.8444776807525i	-17.309559712461-10.7724649824203i	-12.9326079388239-16.862379226146i	-6.371753206402-21.1273634834646i	1.5904718037923-22.7745717579966i	9.884078891012-21.3562018898425i	17.3073353701181-16.8709723835759i	22.7156715736306-9.7944007245861i	25.2112909948548-1.028989435403i	24.300010558412+8.2200611823512i	19.9870590561539+16.6245193770995i	12.7938093325651+22.9390441503752i	3.6907904268563+26.1993069397462i	-6.0435001650579+25.8791443139394i	-15.0158388719479+21.9800727204778i	-21.9324297260953+15.0375437945038i	-25.7989931167801+6.0421364712671i	-26.073904955766-3.7118127090539i	-22.7493073931814-12.8253273909678i	-16.3473776545757-20.0087873135855i	-7.8334896241026-24.275708425768i	1.5379010086109-25.0853010145625i	10.4178933199068-22.4123779374353i	17.5658536789025-16.7362494854969i	22.028176342098-8.9540615317902i	23.2670665218118-0.2358440888827i	21.2231727366135+8.1537465836613i	16.3072066506111+15.0392931670615i	9.326140961959+19.4982956048283i	1.3575682834883+20.9840528887264i	-6.4092262675258+19.3939147622282i	-12.8446157777034+15.0760589107166i	-17.0410801637814+8.7745023229037i	-18.4461664536987+1.5182613312851i	-16.9472882623034-5.5331412169927i	-12.8934324468567-11.2691157760321i	-7.045337974497-14.80761345736i	-0.4554629162645-15.6460750721971i	5.7085781863379-13.7550044683039i
35	16.6269117681539+1.1277406703295i	16.1991510709986+6.9413251736177i	13.7162861682583+12.5884332147906i	9.2387313233975+17.3338037798375i	3.0944276316308+20.4603526478804i	-4.1241536481455+21.3692009244835i	-11.6020781190849+19.6810204263328i	-18.3848743524895+15.3224493206038i	-23.4968257845863+8.5800939408284i	-26.081213213668+0.1069006898729i	-25.5423068555865-9.1283061681901i	-21.6650594828478-17.9482509700022i	-14.6888981692871-25.1211329306499i	-5.3172650258721-29.540578008057i	5.3459154764165-30.403923426832i	15.9293970298547-27.3585079937136i	24.9811925752163-20.5885371264509i	31.1816115073304-10.8233615171386i	33.5492581219944+0.7396125832382i	31.6056663451893+12.5898177807004i	25.4695258816679+23.1149506096124i	15.8620950786043+30.8371296086136i	4.0196216618382+34.6366573288299i	-8.4760614764415+33.9271935850681i	-19.9238285104482+28.7532951040193i	-28.7517401676756+19.7934597910911i	-33.7489722085638+8.2669549451882i	-34.2448475536978-4.2417882961389i	-30.2070204130869-16.014209652729i	-22.2437843592274-25.4483506732437i	-11.5107006472323-31.290711151376i	0.4633016332816-32.8140630193588i	12.002958120789-29.9149758783258i	21.5317964648647-23.1176308361357i	27.7983185613597-13.485038328726i	30.0499072174846-2.4526947154602i	28.1297173801916+8.3890756123188i	22.4837760445367+17.5308692155318i	14.078971276885+23.7628783927135i	4.245617853732+26.3444675079399i	-5.5309006029186+25.1002392800419i	-13.8376730790111+20.4291452244261i	-19.5464949488999+13.2260483688262i	-21.9784476243246+4.7282184695294i	-20.9953807777276-3.6892186228425i	-17.003792812636-10.7365323938449i	-10.8702495159865-15.4153277527061i	-3.7619342126285-17.1730957711271i	3.0611119733693-15.9800153229323i
36	22.9381964669339+5.8335423763125i	20.8016542153035+13.7404284582933i	15.9050056510563+20.8307299878055i	8.5675847953789+26.1295525853784i	-0.5427398928979+28.7879466152619i	-10.4592042901592+28.2093026313175i	-20.012495803379+24.1562787851885i	-27.9662011955539+16.8205469518003i	-33.1767947457897+6.8406336743985i	-34.757858843167-4.7410334432907i	-32.2249032212631-16.5825974846472i	-25.5972221823694-27.2000434177394i	-15.4371926924726-35.1593035215797i	-2.8150979722081-39.2778344218085i	10.8019324126474-38.806280324681i	23.7264699041275-33.5612665178716i	34.2712492718466-23.9856181526679i	40.9834190185527-11.1218929050291i	42.8582040642954+3.5022541267016i	39.4986941782433+18.0646367544321i	31.1950471665335+30.6902582114214i	18.9076458338028+39.7102296189123i	4.1530046686945+43.8998118638951i	-11.193769163117+42.6593395475445i	-25.1528545869087+36.1094687001498i	-35.9134692818858+25.0846229672197i	-42.0872275382636+11.0237721859717i	-42.9033001356662-4.2266626734389i	-38.3159868593711-18.6694393899341i	-29.0083759111296-30.435072819987i	-16.2914217470041-38.0413100486639i	-1.9135552796053-40.595316473061i	12.1906254356934-37.9091177237398i	24.1750298090322-30.5120482221868i	32.5393451639029-19.5595615805662i	36.3311551827326-6.6533369468589i	35.2638956932503+6.3992204153797i	29.7347002239443+17.849226495641i	20.7415442890676+26.2543985718643i	9.7143856715444+30.6741185167859i	-1.7121187710162+30.7833111143488i	-11.948227466414+26.8899076794184i	-19.6821311086734+19.8558531133456i	-24.0607241708973+10.9366863357634i	-24.7913768613197+1.5673077852268i	-22.1510673466235-6.8703718952888i	-16.9044738880293-13.2599626339403i	-10.1475075905231-16.9093653312501i	-3.10480598356-17.6314681612598i
37	28.449712841027+13.6706563462648i	23.6424407503757+23.1985888356329i	15.6062222636382+30.9721761162939i	4.9989240744847+35.8859331951416i	-7.1397623217753+37.0858571279061i	-19.4857452079795+34.1023582612734i	-30.5746070109694+26.9450907883888i	-38.9773166861165+16.1431614488077i	-43.4866487536888+2.7201535254699i	-43.2898449573358-11.8984844640649i	-38.1027080629809-26.0388388109179i	-28.2435553828419-37.9766631256769i	-14.6321617692254-46.1564703768647i	1.2916941994052-49.4029098618256i	17.7243956408045-47.0946770896272i	32.7125814432106-39.2744468780437i	44.3989655434004-26.675731488299i	51.2675095900422-10.6583172040177i	52.3538346781373+6.9434008161815i	47.3899892489405+24.0421134325097i	36.8606849718747+38.5613698078663i	21.9598898747199+48.7062368528843i	4.4505968570486+53.2033428979422i	-13.5553803843204+51.475975986212i	-29.8687385002301+43.7282832475689i	-42.5082437804178+30.9250835912836i	-49.9608460592223+14.6685718511975i	-51.3797245447312-3.0119381495411i	-46.6921676581793-19.9283723813489i	-36.6019768594558-34.0229093468401i	-22.4862444968068-43.6370862309931i	-6.2016081802306-47.7233197309959i	10.1718832430526-45.9696336027148i	24.6123254363586-38.8211729696728i	35.422676295201-27.3972486814475i	41.4451042982374-13.3178838271954i	42.1937382301662+1.5331873529515i	37.8891567669367+15.2733511881933i	29.3928274673695+26.2748037486812i	18.0545711511031+33.3708141736057i	5.4986991221498+35.986420938867i	-6.6171649771352+34.1776713985611i	-16.833642666413+28.5778995740629i	-24.0774773690547+20.263761236798i	-27.7797789966055+10.5655659833595i	-27.9106267311582+0.8540323735564i	-24.92979361152-7.662178898633i	-19.6666884633462-14.0971620907362i	-13.1533342157092-17.9839692940035i
38	31.5577989772251+24.4623712623662i	23.3104712432027+34.6203119976413i	11.7622783348385+41.9056903054373i	-2.0598860477933+45.2380477954292i	-16.7738161885688+43.9116290407416i	-30.7809324863705+37.7124336282618i	-42.4437268327049+26.9830979437346i	-50.2819285770347+12.623001270906i	-53.1635156896368-3.9814425453849i	-50.4655216968232-21.0924730317225i	-42.181737968631-36.8097659546464i	-28.9598493600797-49.2914541083229i	-12.0587587347075-56.9808365085618i	6.7730997127396-58.8097821407072i	25.487075818983-54.3512091137157i	41.9702030665963-43.8982712031349i	54.2993202115763-28.4565088751577i	60.9812512273963-9.6461952666718i	61.1473236158315+10.4759997073261i	54.6753432930572+29.6557338635843i	42.2208914525671+45.7109851430533i	25.1513852501136+56.799059522974i	5.3892099170309+61.6457965210445i	-14.8174032437397+59.706390174984i	-33.166987684514+51.2358207076111i	-47.5858592215267+37.2587007082233i	-56.4809006227959+19.4417658214246i	-58.9309840144118-0.1146045215362i	-54.7920523944885-19.1384506822365i	-44.702554940262-35.4672480106645i	-29.9894788290496-47.3108120532366i	-12.4887045898826-53.4617864036039i	5.6951064636845-53.4269461351356i	22.4560523695926-47.4637717420695i	35.9458406763672-36.5200047009909i	44.7899034875913-22.0872445053964i	48.2335808067822-5.9911476245954i	46.2017186649757+9.8512033620698i	39.2676462774424+23.6727771395857i	28.5402838982962+34.0645040757402i	15.4891957788401+40.1233936854296i	1.7351489367062+41.5243789066724i	-11.1628793163528+38.5111351447883i	-21.8946345092895+31.8129951095582i	-29.5355081823143+22.5052921409127i	-33.618440921323+11.8375236023087i	-34.1364908066614+1.0566840643254i	-31.482456023322-8.7482921338744i	-26.3409673856779-16.760380734326i
39	30.8206437195739+37.089137832676i	18.8655395083988+46.5147476810704i	4.0142562430251+51.9714438156485i	-12.3830368383027+52.5680669256635i	-28.702876706052+47.8820552531714i	-43.2138195250373+38.0424218800527i	-54.2664543574376+23.7536337754818i	-60.4867629547803+6.2532960866402i	-60.9495602074722-12.7956720288048i	-55.3096949450784-31.4694506942666i	-43.8725639661756-47.7877728083256i	-27.5919751512258-59.9358875368926i	-7.9917964740049-66.4780615172743i	12.9828476644019-66.5363459656891i	33.1700012804309-59.9113949475626i	50.4284853754778-47.1283054190201i	62.881185731747-29.3990993117559i	69.1347707981336-8.5035513959183i	68.4485369374546+13.3996880410287i	60.8305990735628+34.0106670102574i	47.0481333141899+51.1467579398608i	28.5488032750332+62.9914330287002i	7.3015365846213+68.3029267840272i	-14.4249846128941+66.5570716561312i	-34.3197635530827+58.0065226083506i	-50.2918130486302+43.648901349794i	-60.7055925837435+25.1077512530976i	-64.5611578068245+4.441099241278i	-61.5976609820777-16.0985817775818i	-52.3086149682996-34.3233275605383i	-37.8685314720851-48.3558687054649i	-19.9816616913081-56.8334874121762i	-0.6731174486569-59.0459090346899i	17.9506241145564-54.9924694461902i	33.9417807900716-45.3543810636897i	45.7227952601612-31.3887440619613i	52.2449651831944-14.7605469300494i	53.0775432142423+2.6639902598247i	48.4202727515247+19.0356351037102i	39.0423955485261+32.7248347588405i	26.1603110475491+42.4853777593025i	11.2730692397361+47.5620260858265i	-4.0211184476756+47.733482259002i	-18.2035488261133+43.2910088821999i	-29.98772151751+34.9612645074966i	-38.4302184332831+23.788338440823i	-42.9909619959919+10.9937704952466i	-43.5416488509123-2.165820612324i	-40.3281674927369-14.5258861634677i
40	25.5675788293078+49.7141975011832i	10.3037579213148+57.0083213256639i	-7.026951597189+59.4850867528763i	-24.8686144184726+56.5670386167234i	-41.5083338603024+48.1890185565315i	-55.2476255981779+34.8386520047299i	-64.583169758966+17.5387582393346i	-68.3770529755429-2.2299537860007i	-65.9966218164847-22.6606744511477i	-57.4064640610323-41.7948869053781i	-43.1996600991163-57.7218810665227i	-24.5618580326578-68.7820963631171i	-3.169227711253-73.7515511920796i	18.9709276653829-71.9858183560632i	39.7211172232387-63.5058320287765i	57.0349811396359-49.0139043634397i	69.1747317570002-29.8360293029097i	74.9001917756884-7.7949701436116i	73.6075448770056+14.9732432761295i	65.4012302539567+36.2399471167928i	51.0898204031157+53.9174753174712i	32.105359309431+66.2797747005244i	10.3544704145064+72.1451686137886i	-11.9825082385568+71.0005829485875i	-32.6820237076682+63.0531901234292i	-49.7116503812946+49.2037676978868i	-61.4420878998415+30.9450947011006i	-66.8133428436934+10.1973161361241i	-65.437104127204-10.9006574281538i	-57.6248805317675-30.2198454940001i	-44.3401565098741-45.8642117826874i	-27.0815597407369-56.3633991305477i	-7.7117512070658-60.8146498609923i	11.7474747186409-58.9597592138531i	29.3302103424828-51.1907688198581i	43.3276245116696-38.486435286442i	52.4539230503897-22.2892701275901i	55.9606362012066-4.3392150859585i	53.6894340457172+13.5159077142465i	46.0611058616665+29.5115365934867i	34.005610418042+42.1385931607317i	18.8443305415748+50.2797252971947i	2.1401534713473+53.2976992181582i	-14.4666752351831+51.0702395421825i	-29.4189259024766+43.9719291954342i	-41.3830228844783+32.8094471679959i	-49.3576541273025+18.7208032701915i	-52.7427466812529+3.0519142899572i	-51.3662098089422-12.7752897619805i
41	16.2379376762264+60.3974977321092i	-1.3461237293267+64.5049749280812i	-19.9147489117118+63.3558688751113i	-37.8610275847741+56.737169485781i	-53.5425442563947+44.9363128882639i	-65.439631800036+28.7416888007998i	-72.3100475387551+9.3924849092651i	-73.3236962324229-11.5196581693743i	-68.1622995921599-32.1893772418344i	-57.0719302520747-50.7641549154924i	-40.8608343143523-65.5225939004318i	-20.840518529559-75.0463027203984i	1.2859092233491-78.367254241019i	23.5783486928758-75.0744374597387i	44.0425303755445-65.3674395680662i	60.8228430488779-50.0499017874015i	72.3853838157234-30.4620351527496i	77.6720129510017-8.3578813802231i	76.2088873034778+14.2609694520934i	68.1575085235121+35.3386302442529i	54.3022770779419+52.9654363557689i	35.9752407918456+65.5650221261378i	14.9254225640541+72.0484909376417i	-6.8539476277525+71.9196024701532i	-27.3224589762407+65.3200608339777i	-44.5933939896141+53.0103468647499i	-57.1176952896669+36.2883842093694i	-63.8321844183632+16.8548940479848i	-64.2571374154879-3.3601544254741i	-58.5338380154313-22.3916606438155i	-47.3991811725956-38.4338475991628i	-32.1010549410615-50.0151489432425i	-14.2643458614497-56.13607880964i	4.2776713946199-56.3569034125263i	21.6685941794577-50.8274938618433i	36.21164010914-40.2579410253985i	46.531596274002-25.8346545882217i	51.7004518642191-9.0920825172322i	51.3154797598961+8.245682663574i	45.5237959651441+24.4366840935044i	34.9930540530528+37.8889293538436i	20.8333040514083+47.3081306002435i	4.4796072577408+51.8119958032956i	-12.4516772439692+51.0016701854983i	-28.3181927651965+44.9855737173715i	-41.6034797748791+34.3556837914075i	-51.0516977848246+20.1207691031498i	-55.773857489275+3.6047717056974i	-55.3175678573362-13.6788376375147i
42	4.2481025029322+67.8310966139053i	-14.3748146338582+68.304203034769i	-32.8746774323875+63.5306729094391i	-49.7403320203737+53.6337025167328i	-63.5259832361452+39.1798238991409i	-72.9832153064788+21.1497600863387i	-77.1809985333504+0.8695044080215i	-75.6015950292449-20.0936298110502i	-68.2021049201707-40.0615497566959i	-55.4343537707402-57.3910745195402i	-38.2196521850522-70.6213772544823i	-17.8792943553667-78.6091052351776i	3.9739307434851-80.6378407545101i	25.5739223609043-76.4906838731319i	45.1566530417962-66.4780626453059i	61.1182440228756-51.417096976118i	72.1606220748543-32.5635429596504i	77.4105715574119-11.5020473285809i	76.5003751074925+9.9953430884526i	69.6018534593466+30.1291920207715i	57.4101139595066+47.2359910929832i	41.0782436461357+59.9390974404992i	22.1090304637154+67.2727136363673i	2.2140628388268+68.7669204715243i	-16.8462009538187+64.4855828293128i	-33.4259243011597+55.0135906222909i	-46.1451551448853+41.3948929007477i	-54.0143384521278+25.0276193885182i	-56.5202750435836+7.526764245374i	-53.6656048271455-9.4319918027986i	-45.95852926594-24.2720294730694i	-34.3543990954276-35.6636467719527i	-20.1554763025918-42.6459297364802i	-4.8791639631109-44.7112907502087i	9.8921049992768-41.845146294863i	22.6645867977242-34.5176925271632i	32.1757556556762-23.6294267582652i	37.5122265155031-10.4164839313776i	38.192306669988+3.6744205278584i	34.2060329783483+17.128971858116i	26.0097581309895+28.5122855571341i	14.4767130628475+36.6060693045603i	0.8090669983081+40.5232803906343i	-13.5795492245591+39.7900684663499i	-27.199597145964+34.3880917790264i	-38.6264535090964+24.7541194400414i	-46.6335646892253+11.7378049602798i	-50.3060442826258-3.4777339625773i	-49.124902388321-19.4846973854135i
43	-8.6320883850466+71.8910593753716i	-27.1297197162943+68.9220153006276i	-44.5755795541989+61.0745360934027i	-59.6548291162734+48.7206775660836i	-71.1830242320844+32.5934337511667i	-78.2066767628814+13.7414533292753i	-80.0881980777824-6.5445777331338i	-76.567181114879-26.828525371191i	-67.7918134635228-45.6407149084041i	-54.316702077716-61.59583948281i	-37.0663161695199-73.5067004228661i	-17.2663525707795-80.4836823565167i	3.6516950082302-82.0108849222254i	24.1649150047561-77.9917305069436i	42.782560338597-68.7594858331494i	58.1680609041699-55.0512413131737i	69.2486531087438-37.9471986947342i	75.3027862927797-18.7803110123444i	76.0173772335957+0.9759098253073i	71.5096655424107+19.8315266406879i	62.3116279817098+36.4051896677583i	49.318336998396+49.5388236524099i	33.7049711211839+58.391694661597i	16.8200823977703+62.505445423852i	0.0649179573605+61.8343702669556i	-15.2301342847054+56.738427613212i	-27.9206761538559+47.9399512710781i	-37.1445427774357+36.4483894924186i	-42.3905172325139+23.4603503203702i	-43.5335034582133+10.2444817874531i	-40.8333267781093-1.9779463359019i	-34.8977594383122-12.1455891069391i	-26.6137136706893-19.4522842366898i	-17.0534888700697-23.4163333161282i	-7.3652262502937-23.9176502486225i	1.341894255803-21.1997060849091i	8.1068046888175-15.8365399630244i	12.2097906920268-8.6683827219925i	13.24117453688-0.7123451640783i	11.1391863327069+6.943110667738i	6.1937198053612+13.2497740195708i	-0.9841116052953+17.3067551258866i	-9.5235165991832+18.4529409264141i	-18.3807053439532+16.3362051885271i	-26.4424716400092+10.9529660860664i	-32.636951696578+2.6544671819435i	-36.0412463198089-7.8807640870624i	-35.9759481008285-19.7057366188447i	-32.0778631299016-31.6897275574613i
44	-21.2803125484434+73.6532555452667i	-38.9667371808551+67.8182279983395i	-54.9558151611993+57.6445931228355i	-68.1623526996347+43.6438842077719i	-77.6584538426554+26.6036707048531i	-82.7446934247032+7.5386287260911i	-83.0059630170095-12.3769194341449i	-78.3471394458077-31.8901728811588i	-69.0052491031832-49.7586334574487i	-55.5366548662056-64.8396206706705i	-38.7798227048629-76.1734202283646i	-19.7962578451261-83.0533489470359i	0.2059438375977-85.0769860586165i	19.9599729879842-82.1743010738408i	38.2326321751708-74.6102813814889i	53.9136916275402-62.9617702222113i	66.0950552172376-48.0703845321196i	74.1333417633257-30.9754012706968i	77.6908738356909-12.8321986434591i	76.7518977480716+5.1769398587535i	71.6129746792098+21.9322189381241i	62.8486964178003+36.4585016991614i	51.2559919905151+47.9935072204127i	37.7821129957274+56.0365522578172i	23.4427509325971+60.374102012204i	9.2375253625664+61.0804676201896i	-3.9297835967308+58.4941975112101i	-15.3194124221269+53.1728552429193i	-24.4064948881567+45.8307628314388i	-30.9105865130909+37.2657447980625i	-34.8017729103133+28.2818029115729i	-36.2834709036469+19.6149057624853i	-35.7541686952141+11.8686710952046i	-33.7522611824171+5.4656935521866i	-30.8896442383043+0.6187244746828i	-27.7807009368919-2.6760103844991i	-24.9736573457319-4.6231851489127i	-22.8909778103805-5.5923839879886i	-21.7845421758025-6.0656077842257i	-21.7098896263316-6.5736813788214i	-22.5219635426601-7.627995120155i	-23.8927219463451-9.6544378536427i	-25.3488807484164-12.9361594971871i	-26.3261254612405-17.5709628278172i	-26.2345382401992-23.4477454022292i	-24.5288857532047-30.2446217166647i	-20.7768989595034-37.4493175203111i	-14.7187942371745-44.4003288173425i	-6.3120249266468-50.3453681985843i
45	-34.122194877539+74.5065536011914i	-50.8737303165689+66.283882250943i	-65.5210683112802+54.2385687245346i	-77.1798802923594+38.9345915042486i	-85.1221484895105+21.1428815532436i	-88.8250032813886+1.7969701792193i	-88.0067682694415-18.0629331917649i	-82.6474780954834-37.3537008081203i	-72.992232244323-55.0165120901889i	-59.5369920326447-70.0828587671851i	-42.9977209801467-81.7346861155465i	-24.2650079158306-89.3544287538704i	-4.34739708027-92.5614338708804i	15.6925091729558-91.2322764687137i	34.8045820586608-85.5036811167118i	52.0155709619534-75.7580761797626i	66.486825485017-62.5931133140595i	77.5613440229806-46.7776804813233i	84.797034905584-29.1979227562018i	87.9841926693942-10.7974809616078i	87.1464547622891+7.4834927778182i	82.5258069859285+24.7660081019766i	74.553439902877+40.2824569571714i	63.8093200604376+53.4159658212626i	50.9741412045646+63.7264560168257i	36.7777966325605+70.9621595309571i	21.9486281338183+75.0565844828877i	7.1674551745979+76.1121377606906i	-6.9702020706783+74.3726870861994i	-19.9811630209071+70.1881886873332i	-31.5094170116799+63.9750490088926i	-41.3284395363659+56.1760862306084i	-49.3318521150734+47.2237979274001i	-55.51433247004+37.5101454741369i	-59.9455235234475+27.3652845803916i	-62.7402498284621+17.0466810600228i	-64.0285801609768+6.738946569695i	-63.9291575718151-3.4363846065912i	-62.5287678260365-13.4029345583672i	-59.8703791695845-23.1060398601287i	-55.950932604919-32.4869696283913i	-50.7290840500967-41.4582204796246i	-44.1420010843135-49.8831975996078i	-36.1293026423917-57.5631490230056i	-26.6613975967129-64.2334843541166i	-15.7689087117251-69.570647582824i	-3.5696190743344-73.2096156920886i	9.7105233170309-74.77096295181i	23.7253645314241-73.8953716331815i
46	-49.0083853168121+74.5530510760596i	-64.9138443911874+63.9026269863374i	-78.3842410287132+49.8338704307563i	-88.6804141616731+32.9296317301518i	-95.2082605098344+13.933170279504i	-97.5535282136859-6.289108398331i	-95.5067972032396-26.7924104650561i	-89.0770594040749-46.6031722131331i	-78.4930293451003-64.7705804983347i	-64.1920949933731-80.4169096495015i	-46.7976048627206-92.78367005499i	-27.08592487977-101.270846611145i	-5.945334781514-105.466970136081i	15.670675940487-105.168377768148i	36.792842265792-100.386734326557i	56.485307734729-91.344653106803i	73.8916733554807-78.4600156664221i	88.2753162598461-62.3202908345681i	99.0518424746626-43.6487437509138i	105.812129214342-23.264865702637i	108.335087421287-2.041616727404i	106.589982001563+19.137858298049i	100.728831219394+39.421501352869i	91.0700171212249+58.0253580179984i	78.074732072832+74.2645364141362i	62.3182297130813+87.576848418064i	44.4580223668789+97.538471398012i	25.201166399083+103.871571324581i	5.2726120691+106.444385931537i	-14.613711331242+105.264736040783i	-33.779816186657+100.468279972909i	-51.603799666851+92.3030279899938i	-67.5349181498421+81.1116825948402i	-81.1037649284805+67.3132720890091i	-91.9281151636425+51.3853182860395i	-99.7152894687268+33.8474552262964i	-104.262048015014+15.247032962212i	-105.453051363321-3.853157705833i	-103.258816829983-22.885273603534i	-97.7338777147506-41.2854565837248i	-89.0155461283003-58.5022574196016i	-77.323325911974-74.0052633538015i	-62.9586625248966-87.2946955307883i	-46.3043947852746-97.9125658211231i	-27.823028520845-105.455698142573i	-8.052816669111-109.590557003362i	12.399374269752-110.069424221977i	32.869296607063-106.747067484208i	52.6512686834001-99.5966966042807i
47	-67.5496029552532+71.5122321210085i	-82.2955276787978+57.901933811577i	-94.1959834806405+41.2465612240402i	-102.621811678284+22.162978331641i	-107.08224523613+1.397788354831i	-107.251490940939-20.204698287038i	-102.98769106804-41.739867515513i	-94.3432075061683-62.2837207263263i	-81.5656321589818-80.93525578403i	-65.089421707586-96.8581745563459i	-45.518552817822-109.319820644354i	-23.601065897355-117.725407183491i	-0.196783794655-121.645857351876i	23.760167580943-120.837932249985i	47.302165474778-115.255739503686i	69.470216277066-105.053174969128i	89.3553718017427-90.5773210963312i	106.137494949084-72.353280738628i	119.119624090616-51.061338368505i	127.756461984428-27.507689372762i	131.675857481492-2.590245049613i	130.692533263024+22.738805099957i	124.813715464059+47.511915838594i	114.236716778431+70.784854785931i	99.3388910874989+91.6734854842222i	80.660695961373+109.387214770626i	58.882855399787+123.257893304667i	34.798800169453+132.763235332933i	9.283673959765+137.544119226064i	-16.738767363417+137.415424887615i	-42.330061807117+132.37034101075i	-66.570530626703+122.578320987202i	-88.591249360235+108.377071895941i	-107.603545551909+90.259121799096i	-122.925227338837+68.853626375447i	-134.002906361866+44.904150488066i	-140.429928257667+19.243200453086i	-141.959558036634-7.235702637436i	-138.513183373712-33.607619650132i	-130.183397246374-58.946679832485i	-117.231906548114-82.356684812464i	-100.082291657287-103.001061354837i	-79.307721014739-120.131390858859i	-55.613812110629-133.113735804296i	-29.816932220842-141.451976117438i	-2.81835275363-144.807369506531i	24.425189044081-143.013568705564i	50.933810960481-136.086375326278i	75.738813300452-124.227593964766i
48	-88.8669186087457+61.5174764427846i	-101.349768101726+44.4950168681i	-110.484862876982+24.949646961222i	-115.763956397532+3.557262756542i	-116.818801838284-18.904301911618i	-113.441445832095-41.584992194908i	-105.598068553609-63.596237015486i	-93.4356038690116-84.0472107576899i	-77.280696556138-102.082079262379i	-57.630901131035-116.916590207695i	-35.138381346357-127.872378374217i	-10.586713411246-134.407443901819i	15.138287445378-136.141421937095i	41.082523572086-132.874486849665i	66.260942888336-124.599012094964i	89.696673733726-111.503423953843i	110.460321161937-93.968028222233i	127.707772999226-72.552937068703i	140.714931278284-47.978562398096i	148.907920917221-21.099456742184i	151.887524977792+7.127440797838i	149.446844111224+35.678869145524i	141.581464510898+63.504167367633i	128.491730212373+89.565496600764i	110.577037780257+112.877765718023i	88.422390379338+132.54669204394i	62.777750891509+147.803518069244i	34.531008473277+158.035051099837i	4.675609952503+162.807887169684i	-25.725900939874+161.885913955097i	-55.581052732716+155.240449516458i	-83.807853195442+143.052653723122i	-109.374931705898+125.708136513916i	-131.339936692106+103.783971499338i	-148.88478123718+78.028595388829i	-161.346450522352+49.335324888597i	-168.242247327008+18.710445749842i	-169.288550232169-12.762982578001i	-164.412386793303-43.964313672709i	-153.755373637625-73.776092691648i	-137.669839783325-101.124966415281i	-116.707220855246-125.021251094574i	-91.599082526923-144.595719155599i	-63.231393607828-159.132248273557i	-32.612914843098-168.095105052644i	-0.838790882583-171.149807930476i	30.949377625768-168.176726112796i	61.605554517876-159.276818148561i	90.021849324368-144.769188594158i
49	-108.738259947638+41.708511874788i	-117.299775374643+21.626469779105i	-122.075210198137-0.184131288047i	-122.719387211569-22.994872985947i	-119.030059286441-46.009020280865i	-110.961304969949-68.390101138375i	-98.6311067753181-89.2930813923266i	-82.322618176345-107.896930979526i	-62.478878195296-123.437286271492i	-39.691001511784-135.237875606888i	-14.680145630857-142.739393948598i	11.726177105494-145.524587958866i	38.622627732444-143.33844226801i	65.058377115293-136.102536434488i	90.07204143558-123.922862963482i	112.727878178921-107.090650772857i	132.151828666675-86.076015177998i	147.56597533748-61.514543292894i	158.320022959989-34.187210682776i	163.918511453128-4.994299138514i	164.042620271416+25.075764902277i	158.565624383013+54.981516937073i	147.56130173961+83.666200620912i	131.30486218741+110.096728222003i	110.266257157403+133.30236586661i	85.096026604695+152.411648846386i	56.604132670206+166.686086092655i	25.732506752176+175.549323857637i	-6.477712889769+178.610602409632i	-38.923062109209+175.68154980811i	-70.477390858922+166.785605440736i	-100.032785667487+152.159643382662i	-126.540237479248+132.247661105839i	-149.048515923307+107.686701286501i	-166.739768279661+79.285471862846i	-178.960475600738+47.996410711113i	-185.246565458911+14.882195580109i	-185.34169447874-18.922082499958i	-179.207966278418-52.249691635585i	-167.028632324891-83.944465966288i	-149.20262400881-112.902871712937i	-126.331072719705-138.114352506354i	-99.196279242687-158.698429580251i	-68.73388285704-173.937146211943i	-35.999243019586-183.301614090421i	-2.129272267297-186.471636160995i	31.698860956394-183.347638125649i	64.310613778164-174.054429721215i	94.576920241261-158.936626391714i
50	-121.202256280513+12.734204336384i	-124.38419851813-8.944383715752i	-123.619460757278-31.329439160109i	-118.760290314259-53.689900745973i	-109.796640059722-75.264919546441i	-96.8620136952806-95.290216869236i	-80.234188817088-113.025561667681i	-60.330609016557-127.782357828805i	-37.698437884942-138.950294132908i	-12.999475820006-146.022012835117i	13.009653337862-148.614797710752i	39.50144302856-146.488368316055i	65.604792015659-139.55799170841i	90.434708672666-127.902281859351i	113.123382300196-111.765244882484i	132.851492537115-91.552338086381i	148.878590654497-67.820534810734i	160.571394083476-41.262616348248i	167.428888531829-12.686137953262i	169.103229261798+17.012271061066i	165.415571497563+46.876421521423i	156.366134760831+75.922879012785i	142.138010916402+103.174939041289i	123.094453265724+127.697038683643i	99.769625566908+148.628342261527i	72.853036124536+165.214248145002i	43.168123516109+176.834621635699i	11.645687614043+183.027663410009i	-20.706936711103+183.508470751321i	-52.839893671468+178.181534561487i	-83.696805377353+167.146632155829i	-112.251463067962+150.697816056976i	-137.543877342938+129.315453366184i	-158.714363140495+103.651529123388i	-175.034394758333+74.508680424559i	-185.93307432295+42.813666131046i	-191.018210041917+9.5861904798i	-190.091192807777-24.095820629985i	-183.155084175849-57.133251634283i	-170.415577021834-88.443804167989i	-152.274752924899-116.99960082401i	-129.317827520947-141.863015137082i	-102.293336495839-162.219416302682i	-72.087460469888-177.405626214141i	-39.693407252156-186.933041426497i	-6.176956240455-190.504567886884i	27.360585187984-188.024744368538i	59.820665336486-179.602682855026i	90.145616704477-165.547721008368i
51	-121.592887083262-20.815149772575i	-118.891340348043-41.872666311993i	-112.485054136975-62.579922931396i	-102.419686149652-82.274903973272i	-88.860997471088-100.301704255907i	-72.093972952845-116.032638223847i	-52.517814682912-128.890203186209i	-30.636837707129-138.368116127225i	-7.047446606825-144.05065039796i	17.578480763011-145.629534362272i	42.513335775637-142.917738315239i	66.996053826131-135.859567141791i	90.256218263376-124.536591573748i	111.539203886494-109.169086861257i	130.131510680212-90.112799634079i	145.385408339156-67.851026389601i	156.742013525954-42.982154563785i	163.751955450236-16.202983347081i	166.092850753494+11.711699965215i	163.582904120136+39.932667365438i	156.190073604402+67.602175031459i	144.036385366275+93.861418499584i	127.397146385385+117.878598680793i	106.694980021087+138.876639136209i	82.488791681751+156.159589022377i	55.457953685732+169.136775098007i	26.382172878111+177.343829677885i	-3.882334882733+180.459817638071i	-34.429598804976+178.319811465126i	-64.332696395815+170.922414679862i	-92.673641791919+158.43190551225i	-118.573344232363+141.174858385932i	-141.22060686079+119.631293906507i	-159.899158201546+94.420601596215i	-174.011767418522+66.282666443763i	-183.100588044498+36.054803485598i	-186.863000145975+4.645257594383i	-185.162373527918-26.995847387853i	-178.033349185208-57.907129952021i	-165.681426508157-87.14710099658i	-148.476842851081-113.824776693274i	-126.942932705391-137.128702079125i	-101.739348514076-156.353385142171i	-73.640706937749-170.922229175219i	-43.511386406854-180.406172248495i	-12.277338059948-184.537392443247i	19.104122387151-183.217610550507i	49.675503589372-176.520711944876i	78.510236736222-164.689609320603i
52	-108.879227529058-52.348023041242i	-101.017347260587-70.577012140563i	-90.0607906376143-87.5905736107517i	-76.203197887701-102.855917192087i	-59.731213596119-115.872072016609i	-41.019091386563-126.186341347885i	-20.520349411123-133.409813354628i	1.24335303898-137.231392753606i	23.695849233069-137.429849805493i	46.222248231228-133.883433035662i	68.186424121408-126.576658995671i	88.949697646622-115.603974547709i	107.890141985236-101.170082111911i	124.421907647333-83.58682310681i	138.013944244159-63.266626045358i	148.207500395798-40.712639711738i	154.631807673462-16.50578463427i	157.017399892408+8.710936271291i	155.206584195695+34.250428355739i	149.160663387141+59.401271636841i	138.963607396081+83.448667286001i	124.821982498195+105.69591711459i	107.061066385647+125.485758397005i	86.117201405455+142.220868110909i	62.526563052733+155.382865443738i	36.910641805076+164.549179110733i	9.958849364638+169.40720574159i	-17.591238702009+169.765265614246i	-44.97540674361+165.559959893784i	-71.425425752104+156.859646152605i	-96.192074731452+143.863872620744i	-118.567826843283+126.898742219003i	-137.908473213777+106.408310542713i	-153.652984521672+82.942253030398i	-165.340961529325+57.140161031734i	-172.627099041263+29.712940031542i	-175.292181052037+1.421881884253i	-173.250235029242-26.943936948464i	-166.551596700968-54.591220377874i	-155.381769220812-80.746234833782i	-140.056097663363-104.678052110485i	-121.010416768792-125.72051137614i	-98.787961998527-143.292198669214i	-74.022956727989-156.913805712177i	-47.421397544867-166.222314902896i	-19.739651369173-170.981561015118i	8.238450704167-171.088838907565i	35.725289766738-166.577356329969i	61.953149068359-157.614467259362i
53	-85.9328095562624-76.1467015973957i	-74.55352176563-90.050290489603i	-60.899499587823-102.208899331133i	-45.245248061018-112.245879555977i	-27.928405119878-119.828855342368i	-9.342427097408-124.680434952714i	10.072564699332-126.587685410406i	29.840562620276-125.410051190626i	49.461806734511-121.085435311288i	68.425955276373-113.634208862071i	86.225931722357-103.160971360759i	102.372058154451-89.853947811551i	116.406065347315-73.981977116527i	127.914563089718-55.88911849247i	136.541560151949-35.986975544937i	141.999642169973-14.744909335396i	144.079447240563+7.32162018193i	142.657122493708+29.664282841121i	137.699499205396+51.716321439955i	129.266787632011+72.907809602003i	117.5126638468+92.681291877708i	102.681697316834+110.507353812324i	85.104147436653+125.899663576379i	65.188237251471+138.429034759184i	43.4100906156+147.736082058343i	20.301592520504+153.542077386648i	-3.563501121577+155.657662436874i	-27.584820561786+153.989133639588i	-51.151576217047+148.542084972619i	-73.659226107112+139.422271148821i	-94.526133674127+126.833635963149i	-113.20972811569+111.073535465249i	-129.221689611393+92.525270468969i	-142.14170696442+71.648125017623i	-151.629394553675+48.965184158305i	-157.434007968367+25.049273255826i	-159.401661710233+0.507419848032i	-157.479825945459-24.035714227624i	-151.71896019072-47.954949579412i	-142.271227495925-70.641755620801i	-129.38632044213-91.520964263095i	-113.404517328827-110.066541169233i	-94.747170515161-125.815952487707i	-73.904906343918-138.382707013807i	-51.423884947888-147.466708777978i	-27.89052632422-152.862121400142i	-3.91515452107-154.462521068105i	19.884956819276-152.263197293553i	42.902637949237-146.36054704804i
[truncated: 70 more columns]
