# Supplementary material for: Reconstructing spruce budworm outbreak severity: a comparison of paleoecological and tree-ring signals
Source: PLoS One. 2025 Aug 12;20(8):e0329406. doi: 10.1371/journal.pone.0329406 (PMC12342301; doi:10.1371/journal.pone.0329406)
Supplement: S10 Dataset — (ZIP) [file pone.0329406.s010.zip › Lake 1 wavelet data/Coherence_Lepidopteran_scales_GSI/coherence_wavelet_coi.txt]

x
1	7.30472168585185e-06
2	0.730472168585184
3	1.46094433717037
4	2.19141650575555
5	2.92188867434074
6	3.65236084292592
7	4.38283301151111
8	5.11330518009629
9	5.84377734868148
10	6.57424951726666
11	7.30472168585185
12	8.03519385443703
13	8.76566602302221
14	9.4961381916074
15	10.2266103601926
16	10.9570825287778
17	11.687554697363
18	12.4180268659481
19	13.1484990345333
20	13.8789712031185
21	14.6094433717037
22	15.3399155402889
23	16.0703877088741
24	16.8008598774592
25	17.5313320460444
26	18.2618042146296
27	18.9922763832148
28	19.7227485518
29	20.4532207203852
30	21.1836928889703
31	21.9141650575555
32	22.6446372261407
33	23.3751093947259
34	24.1055815633111
35	24.8360537318963
36	25.5665259004815
37	26.2969980690666
38	27.0274702376518
39	27.757942406237
40	28.4884145748222
41	29.2188867434074
42	29.9493589119926
43	30.6798310805777
44	31.4103032491629
45	32.1407754177481
46	32.8712475863333
47	33.6017197549185
48	34.3321919235037
49	35.0626640920889
50	35.793136260674
51	36.5236084292592
52	37.2540805978444
53	37.9845527664296
54	38.7150249350148
55	39.4454971036
56	40.1759692721851
57	40.9064414407703
58	41.6369136093555
59	42.3673857779407
60	43.0978579465259
61	43.0978579465259
62	42.3673857779407
63	41.6369136093555
64	40.9064414407703
65	40.1759692721851
66	39.4454971036
67	38.7150249350148
68	37.9845527664296
69	37.2540805978444
70	36.5236084292592
71	35.793136260674
72	35.0626640920889
73	34.3321919235037
74	33.6017197549185
75	32.8712475863333
76	32.1407754177481
77	31.4103032491629
78	30.6798310805777
79	29.9493589119926
80	29.2188867434074
81	28.4884145748222
82	27.757942406237
83	27.0274702376518
84	26.2969980690666
85	25.5665259004815
86	24.8360537318963
87	24.1055815633111
88	23.3751093947259
89	22.6446372261407
90	21.9141650575555
91	21.1836928889703
92	20.4532207203852
93	19.7227485518
94	18.9922763832148
95	18.2618042146296
96	17.5313320460444
97	16.8008598774592
98	16.0703877088741
99	15.3399155402889
100	14.6094433717037
101	13.8789712031185
102	13.1484990345333
103	12.4180268659481
104	11.687554697363
105	10.9570825287778
106	10.2266103601926
107	9.4961381916074
108	8.76566602302221
109	8.03519385443703
110	7.30472168585185
111	6.57424951726666
112	5.84377734868148
113	5.11330518009629
114	4.38283301151111
115	3.65236084292592
116	2.92188867434074
117	2.19141650575555
118	1.46094433717037
119	0.730472168585184
120	7.30472168585185e-06
