# Supplementary material for: Reconstructing spruce budworm outbreak severity: a comparison of paleoecological and tree-ring signals
Source: PLoS One. 2025 Aug 12;20(8):e0329406. doi: 10.1371/journal.pone.0329406 (PMC12342301; doi:10.1371/journal.pone.0329406)
Supplement: S10 Dataset — (ZIP) [file pone.0329406.s010.zip › Lake 1 wavelet data/Coherence_Lepidopteran_scales_GSI/coherence_wavelet_phase.txt]

V1	V2	V3	V4	V5	V6	V7	V8	V9	V10	V11	V12	V13	V14	V15	V16	V17	V18	V19	V20	V21	V22	V23	V24	V25	V26	V27	V28	V29	V30	V31	V32	V33	V34	V35	V36	V37	V38	V39	V40	V41	V42	V43	V44	V45	V46	V47	V48	V49	V50
1	3.12451833557985	-3.12562794037891	-3.08425113762892	-3.02963678078497	-2.95801305031071	-2.8789726195271	-2.81551835091016	-2.77171939875462	-2.73196483295704	-2.69334080347375	-2.6715268656574	-2.66559796395441	-2.65497170712303	-2.63403921859393	-2.61324342935648	-2.60676990978685	-2.62326354614356	-2.6385822243957	-2.63143414967638	-2.63155229042099	-2.66365490781514	-2.69732292605511	-2.70033948345131	-2.68753415274585	-2.67703814808119	-2.67872948077638	-2.67291386206608	-2.63685800441136	-2.60396249155231	-2.6051954864706	-2.61902045231461	-2.62765556870292	-2.65634107217817	-2.76511817885465	-2.91842278423526	-2.95973657834315	-2.86818041071635	-2.73109012742621	-2.66426929285175	-2.68723063496018	-2.76208306126598	-2.85586684559366	-2.93139406699251	-2.93775863040238	-2.86373249894678	-2.75738034304933	-2.67743660790647	-2.68043784483277	-2.75576529091163
2	3.11449738235215	-3.14032353173361	-3.10447792588216	-3.05454069795465	-2.97760079129293	-2.86975208065055	-2.77985739537757	-2.73653652271505	-2.69649628002688	-2.64893658371432	-2.62796670667072	-2.63575954822785	-2.63154784361498	-2.60348526757115	-2.57068008881877	-2.56076628234693	-2.59486447460954	-2.62397910644925	-2.60333624563672	-2.5928597143039	-2.64753131942984	-2.70629640244568	-2.70608672188734	-2.67967199285571	-2.66242036183216	-2.67368111660185	-2.67372167730246	-2.61101681997832	-2.5539273036232	-2.56015370835598	-2.58112632313243	-2.57535260859923	-2.58286382854696	-2.74043183857666	-3.03038095710389	-3.08766451112334	-2.90866267038335	-2.67075988359568	-2.56855577922121	-2.61202189784503	-2.73352289201844	-2.87714709792238	-2.9999378810842	-3.02062780251028	-2.89413526545556	-2.70955810845539	-2.57317973917195	-2.58993194110708	-2.71372671142154
3	3.10204187392783	3.12390829352582	-3.13276174453268	-3.09701174463342	-3.03471348006147	-2.89055845552171	-2.69947121251106	-2.67773624818435	-2.65075982080964	-2.58049448152311	-2.55912538133372	-2.60257275659047	-2.6152493671757	-2.57011783836839	-2.5066492754131	-2.48213741278897	-2.56173161272949	-2.62629002886806	-2.56486178341088	-2.51703848272025	-2.62607082323396	-2.74572611386126	-2.72937126477547	-2.66889010661626	-2.63531058508826	-2.67588218439388	-2.70393140035161	-2.574418019927	-2.46375196184266	-2.49470469351577	-2.53983290253864	-2.49797066056442	-2.42389523793062	-2.60604363007308	2.94372008536801	2.9124543941316	-2.97694483302322	-2.52641792957163	-2.37647776621341	-2.46850998614107	-2.68896004105506	-2.91720935604263	-3.13240305406009	3.06654991788263	-2.9765829536646	-2.60666432355872	-2.35123562902231	-2.43377287374713	-2.66539971407778
4	3.08753348821499	3.1019658882528	3.11708243384296	3.13135538051418	-3.13995358444753	-3.11639227499146	-2.30601168185406	-2.5798111447831	-2.61613107774391	-2.46503720557071	-2.4264614984638	-2.57859401785835	-2.63930009039311	-2.54772123961555	-2.40159868979592	-2.30643102533976	-2.53352866754205	-2.70628097374616	-2.51061119570811	-2.3231074892783	-2.59096551336609	-2.88804465605597	-2.79266272470575	-2.64433421823855	-2.56070320590968	-2.68831391884653	-2.85924308595176	-2.4996781963065	-2.26108014532513	-2.4036243790899	-2.5302774654198	-2.40550662516259	-2.12644288787366	-1.60171274567625	1.77084186307882	2.2909098442779	-3.06061276164567	-2.13052231584122	-1.97775684535616	-2.16123190199242	-2.63978517504472	-2.98568507558191	2.92551500020754	2.54638207668889	3.00364855961046	-2.2761196581382	-1.80291330734323	-2.1836807885103	-2.65511273581328
5	3.0719592815661	3.07989438680987	3.08600769126367	3.08571414612239	3.06802725355335	2.9962655267841	2.77948453413393	-3.10035751949321	-2.72190186962135	-2.24952394648559	-2.05549026124932	-2.64912911471575	-2.82773927166073	-2.58714870768738	-2.24408925143938	-1.7598963656276	-2.72293618742533	-3.07169409374596	-2.43950386360623	-1.7710525234302	-2.44040658430382	2.93282106886218	-2.91938628584823	-2.57448163551196	-2.30759347568103	-2.56047731706315	2.54015254870998	-1.92281646538312	-1.70031640577695	-2.37733812050639	-2.67241100613936	-2.35786685902326	-1.89157634930956	-0.902810004415892	0.567947224297173	1.19043723775658	-0.0985788200705375	-1.22871761152118	-1.24624359311173	-1.19598619316608	-2.8319416100372	-3.08543384777599	2.75546131236341	1.43219222699147	0.562720786098775	-0.426378717711843	-0.610901621778884	-1.98066304720292	-2.86491156841757
6	3.05648534860623	3.0604002335419	3.0625194938617	3.05989443150109	3.04857739445272	3.02409256711864	2.98778763772604	2.95482209410816	3.06489204005006	-1.81499061861387	-0.898042373190069	1.30962431688256	2.87559603319764	-2.78333386914713	-2.28319556648497	-0.778805848605492	1.04003411355329	2.62294618651505	-2.36994739607171	-1.12262933180031	0.829097561079208	2.49300587623485	-3.04559904736196	-2.436786296998	-1.66897217059336	-1.1093800521259	0.089896486539491	-0.420643786298638	-0.55418778541285	1.61404347634203	-2.90301490807951	-2.40050408928042	-2.00234957204734	-1.24302645918373	0.249222165036873	0.522073178221079	0.0119576866488463	-0.503072486399648	-0.477060113958946	0.793303016006452	2.55308579197086	3.1372988279961	-2.91781493302176	-0.890528824638525	-0.560904115448853	0.626974526586256	0.939057170934299	2.08306304621094	2.75926643520256
7	3.04179641962244	3.04415440824432	3.04575999683062	3.04538224694081	3.04232721124637	3.03561088623603	3.01175939099212	2.87550781166484	2.26591579006089	0.994772870200779	0.143098684173269	0.577392078637885	2.73288981296479	-3.01509596145678	3.05277246007649	1.70864750129782	1.36479375615786	2.24243228866032	-2.31866065789088	-1.49231394030674	2.33302776622467	2.82642833895488	-3.12862255207914	-2.56717363268116	-0.616128086046777	-0.556539352411632	-0.456106165026008	-0.408121686910608	-0.2343154681137	0.463921068837025	-2.64242596685682	-2.46478000424918	-2.36406064696241	-2.42462642202355	1.11370055169945	0.690176625466206	0.176605775707157	-0.270928424742035	-0.466767261865372	2.55461805527034	2.91864767098773	-2.99101014603622	-2.54310833130922	-1.97675774217129	-1.81578819082444	1.92493956974001	1.8177052866642	2.03812783717116	2.192255544052
8	3.02791907213486	3.03017626873648	3.03249300365508	3.03443074513583	3.03669022034205	3.04251653695362	3.05741387963473	3.07276923227235	2.89377741359265	0.664643194838397	0.215560174997658	-0.227613841452205	-1.75791506895663	-2.89087266527917	2.5586413250669	1.84752643904832	1.3940535390392	1.15156776076566	-1.97842520022044	-2.38788463123007	-2.83498026016243	-3.05589367861619	2.92679450507679	1.81008265472611	0.453750146507165	-0.183590760558051	-0.44397345180659	-0.55821402540903	-0.744570920391071	-1.5386882530086	-2.28027791589751	-2.51159997976338	-2.7236396585167	3.02531184306785	1.97835903719118	1.15152223772517	0.35461181419367	-0.353506643758293	-1.11719338384796	-2.34282936996376	-2.76734099439707	-2.74238162169847	-2.57987732555848	-2.46429259112423	-2.71196163712664	2.72074989537013	2.26798826488596	2.11422253805131	1.91951816656299
9	3.0145538377824	3.01726528497151	3.0204058010801	3.02377187474304	3.02864144874966	3.04109579429737	3.08030852753747	-3.08394617777364	-2.73344781561094	-1.64869089431066	-0.656468657840715	-0.724696876634343	-1.4574946887322	-2.62918195790787	2.29300591432292	1.5199419344686	1.01279730343026	0.316131102440697	-1.34758494763866	-2.13624522246229	-2.52035593091194	-2.85813031631967	2.94873969532452	2.16899792187005	0.972254257498513	-0.0490153634616456	-0.504319120211158	-0.797938609393672	-1.15427705517792	-1.67654591392654	-2.18358186467337	-2.54956141947091	-2.8905747357834	2.94109991093959	2.35730041685479	1.64728932622432	0.492966085681602	-0.567234433076147	-1.31801554897914	-1.97619156575575	-2.37317935003391	-2.54246339888542	-2.61573857686194	-2.72187582461928	-2.98454660997267	2.88240768152062	2.508790129043	2.21700658474747	1.88532630775566
10	3.00136670827753	3.00459756898866	3.00819584011059	3.01156960987677	3.01489569154314	3.02169181537765	3.04578434844921	3.128197429824	-2.90997236119206	-2.31744079519324	-1.51165284172299	-1.1436773420982	-1.31020285855301	-2.0885289101201	1.55447904472678	1.0197449157535	0.550808361607177	-0.134750435706369	-1.12491297101166	-1.83227859457568	-2.25714106706914	-2.60318290130046	-2.96169639859355	2.90599026132083	1.58720194788716	-0.392346267396968	-0.754237808418599	-1.06861220899772	-1.42321782027221	-1.82433112252906	-2.21980361018574	-2.56911748909002	-2.88704621214215	3.07758864556847	2.74530258941402	2.36234709978583	0.716709211466208	-0.995779817864019	-1.46402343658988	-1.86611906486042	-2.18439936942407	-2.41908987786758	-2.6103087748021	-2.8088878414151	-3.05275823325517	2.9430443532879	2.64787823652779	2.35969349840816	2.05423690279952
11	2.98812593663388	2.9918156063948	2.99552164984834	2.9978458746607	2.99678992832048	2.99040367037901	2.97955388975253	2.97599435657411	3.02324505793337	-3.00889681322617	-2.02593184267531	-1.21628397808752	-0.97392943374947	-0.420138546531859	0.459403926533938	0.433297713002903	0.103902194519705	-0.421832977669833	-1.05840806846228	-1.59329259596916	-1.97014320088055	-2.24411281429337	-2.43873090323137	-2.48136095833161	-1.93909924031913	-1.16319871793896	-1.14752745449024	-1.35929561799183	-1.6515522120713	-1.9728510646665	-2.28560986771592	-2.56353298932873	-2.79686654099259	-2.98451966147795	-3.11400988888286	-3.1039809285847	-2.519289826702	-1.73962714035967	-1.71907492193682	-1.90150429969639	-2.12746045293467	-2.35606705475694	-2.58137190116742	-2.80774532344593	-3.03926603773426	3.00714131837033	2.7695917748703	2.53934062912188	2.33413662517573
12	2.97483353835046	2.9791607423126	2.98329425843943	2.98522014789338	2.98121329917934	2.96483992240184	2.92611965273569	2.85253715410886	2.73488294226861	2.57351634001901	2.28772205611064	-0.447878900769117	-0.523045331569329	-0.308498556671749	-0.061854232440517	-0.0522929638887093	-0.26452761780214	-0.620947484289483	-1.03249571684893	-1.39909519168065	-1.6731776902597	-1.85516255769097	-1.94390800778942	-1.90608483846438	-1.70819087619744	-1.49647784087958	-1.47563713435458	-1.62394941165571	-1.85631706402987	-2.11106958410508	-2.34792091610197	-2.54176689197432	-2.67940839953037	-2.75432489138063	-2.75429543125622	-2.64166242953568	-2.37271523227464	-2.06989825131917	-1.9439729749064	-1.98821667325017	-2.12934400277643	-2.32243273709877	-2.54219126986301	-2.76926195444683	-2.98899390476021	3.08736700752486	2.89428578616772	2.72220254311972	2.59492106291483
13	2.96173787503417	2.96734280169837	2.97319891405075	2.9774100076916	2.97609600928624	2.96160395911867	2.9194170191775	2.82373947528309	2.63459978257368	2.3053290141595	1.78142383944376	0.935006595507196	0.144410432736655	-0.153519683704427	-0.247315203668528	-0.343242781658776	-0.5122880088969	-0.746393889324096	-1.00124088633288	-1.2273961423428	-1.39660737025528	-1.50437498306299	-1.55558415908072	-1.5579790272193	-1.53577340896475	-1.54333361485312	-1.63226364488386	-1.80440232047739	-2.01960207216912	-2.23076946080799	-2.40386055671948	-2.51989979277948	-2.57183505923495	-2.56169760930602	-2.49575338950147	-2.38011425643418	-2.22980699413111	-2.08770744513674	-2.00888757646137	-2.01887668906765	-2.11239356923623	-2.27427437302774	-2.48457700201371	-2.7131189571089	-2.92846466657646	-3.11704765750864	3.00318206460497	2.86757593991281	2.7727553456952
14	2.94900758328077	2.95682279478727	2.9661985140136	2.9762115036005	2.98460398826176	2.98623943384488	2.9698050314031	2.91082722497121	2.75722641558957	2.40855974537278	1.78090811323093	1.06433325926019	0.46487054442686	0.0286097710701287	-0.254494215745395	-0.454025252131591	-0.627602932144599	-0.794383926875622	-0.945938508331307	-1.06679499374438	-1.15126023267645	-1.20667552875049	-1.2468754385895	-1.28883691058968	-1.35528991173458	-1.47348719693657	-1.66026216322781	-1.89930656094844	-2.14114968648543	-2.33745582997993	-2.46381389803179	-2.51404913379064	-2.4929899364316	-2.4160074464407	-2.30603452790397	-2.18538742646876	-2.07201662589583	-1.98272600332466	-1.93427501142664	-1.94020866380792	-2.0105586153542	-2.15509836804565	-2.37610552473178	-2.63932793866789	-2.87961620926377	-3.06762285563532	3.06882830372982	2.95230631345253	2.86831105370253
15	2.93610623511785	2.94676071498918	2.96081983085111	2.97882673089171	3.00120472012338	3.02775770627941	3.05631780190489	3.07940496872156	3.0760022151361	2.9832713520358	2.44993532898592	0.70140547106726	0.194757269426763	-0.0850164084503855	-0.315683558427573	-0.508247871531379	-0.664559481451744	-0.78442043846967	-0.864178958667638	-0.904879532352511	-0.920608350831505	-0.933369924691799	-0.962098529280817	-1.02217344852934	-1.13278704925466	-1.32089865375545	-1.60696529821802	-1.95571236737568	-2.26477410884413	-2.46523905215652	-2.55255427554702	-2.54082408773354	-2.44813819483476	-2.3037880438295	-2.14561142166346	-2.00310349119517	-1.88931119189297	-1.80742540973169	-1.75860269757388	-1.74601844632093	-1.77972534272142	-1.88918106145858	-2.13724295421646	-2.53448189773105	-2.88428174047849	-3.09170623843314	3.06098530959623	2.96371003730871	2.89162213851445
16	2.9212436918049	2.93430701920076	2.95233867480809	2.97713911633297	3.0114866812903	3.0596906075595	3.12833291350078	-3.05603827852574	-2.91240962291733	-2.69390346094948	-2.29349215667236	-1.45502787439421	-0.771469346651256	-0.582450329449939	-0.585027287619776	-0.652314294265575	-0.727665312638448	-0.775927617375976	-0.775316128061701	-0.728911829879134	-0.670509036577443	-0.636989739004126	-0.644456313885081	-0.698853196064964	-0.816412646565181	-1.04504407504687	-1.4783010294973	-2.07600081349987	-2.5013522764593	-2.6862862342528	-2.71356352094536	-2.62313131903433	-2.43823476418645	-2.20357424119452	-1.97981779840768	-1.80205531443402	-1.67182757721987	-1.57764666941621	-1.50751003758116	-1.45140612987499	-1.40265458156549	-1.37016359356089	-1.45595964294636	-2.33038124004988	3.11838801106073	2.9853710170046	2.93563365972662	2.88842694118417	2.84575730818824
17	2.90143139533146	2.91496607861191	2.93380404268899	2.96009250504068	2.99731923156335	3.05129431467881	3.13179229525249	-3.02829781516303	-2.8386904735676	-2.55656264316539	-2.17703510233691	-1.74449315767703	-1.34993764993335	-1.07788366991431	-0.939063402843205	-0.888712802994226	-0.870139239694222	-0.825058990947984	-0.702669694040812	-0.512923105379297	-0.347749685581381	-0.261591684262885	-0.239388748183788	-0.257381160648889	-0.308948917931947	-0.425432797609601	-0.941755672667337	-2.79612070802439	-3.07383060081535	-3.09189576681532	-3.00226861118982	-2.79673773923173	-2.46336920086108	-2.07749425101709	-1.76416721196677	-1.55319945085227	-1.41203849010584	-1.30781837561102	-1.21595876716118	-1.11273460341925	-0.964537330791399	-0.710577608396434	-0.224400422837543	0.813324781193133	2.04232434039866	2.52756343454197	2.69180604435564	2.73659924451371	2.74014790351519
18	2.87356614751723	2.8845039100377	2.89936988915397	2.91951816236433	2.94713887390202	2.98597061724266	3.04275495372313	3.1303379281283	-3.00883753291542	-2.75844461134075	-2.33854595514173	-1.82032671172547	-1.43121147928177	-1.21781937311676	-1.11959696509476	-1.08577853221427	-1.06722651402042	-0.977132122903952	-0.64308707050367	-0.113137037128684	0.167324503280338	0.252604159860689	0.281071499135473	0.315197299308931	0.402476113368297	0.638490961846191	1.25367391244281	2.03493355220448	2.41980632569107	2.62274000980412	2.81492246651583	3.13174168689669	-2.51439218067065	-1.78877383517762	-1.40724141234934	-1.22074535108724	-1.10897216854812	-1.02446229434529	-0.942059613691105	-0.838082128916904	-0.674748575988645	-0.37058217219196	0.258355467536497	1.24328775977197	1.97859485586861	2.36533342511878	2.53976165875218	2.60210387146016	2.61883538858856
19	2.83646612421893	2.84201945209646	2.8489306669835	2.85713081905807	2.86645168136862	2.87662201112201	2.88736141091893	2.89882781084327	2.9133820976524	2.94323968304785	3.05919323086201	-2.16252508625513	-0.966882968528438	-0.915541547481535	-1.00939343273213	-1.16390332259521	-1.36864966939916	-1.63078050409248	-2.71607930174912	1.18865559475814	0.991827896011277	0.883306635255117	0.843009657852573	0.869332928515698	0.970973404038988	1.1583410793288	1.41531280631346	1.67745446200511	1.88186681702494	2.01572486488119	2.09199819401951	2.10685457873125	0.410156633046252	-0.787472439693765	-0.80386679298191	-0.795651374450356	-0.781902355564146	-0.765626444227123	-0.747030384417341	-0.725585470779533	-0.701918158686603	-0.686015362064069	-0.84069013506544	2.73712873596948	2.69936348527872	2.6794566040073	2.63634677983215	2.58193697611421	2.53656813034753
20	2.79273904322554	2.79221480955554	2.79067553503277	2.78696893914692	2.77924328976295	2.76452650570409	2.73800024704441	2.69165321937119	2.6115131869608	2.47116195618228	2.21462828746932	1.71953771098363	0.899177560545389	0.127054911277621	-0.44672842676509	-0.985020604872975	-1.62897666161134	-2.4884145698404	2.81215266585883	2.05192956831943	1.60761780789405	1.37150917778145	1.25933208404676	1.22648260599608	1.2481197115626	1.30538218104169	1.37779586893372	1.44170311652501	1.47240352638664	1.44255703133234	1.30952748592828	0.998069997744484	0.488070474795144	0.0253698833380884	-0.24495857828548	-0.394720498499158	-0.489610693423683	-0.565007441838631	-0.644479124601332	-0.753325230428097	-0.933301350130382	-1.26270718800507	-1.81102491466787	-2.39785402561469	-2.82788396179695	3.12521373023874	2.84557009262438	2.62508812590685	2.47664679082804
21	2.74856915643081	2.74415631476631	2.73782950648094	2.72827349195344	2.71350575626326	2.69055973824911	2.65501907961936	2.60033560816399	2.51686209756523	2.39063646336629	2.20247763405365	1.92961930017134	1.55477484824865	1.08316184955624	0.545734128930818	-0.0343354119173202	-0.742517024191344	-2.83387079054855	2.30861387919137	1.90051760462761	1.65327389023426	1.49686075619234	1.40031216988075	1.343002396322	1.30932847436184	1.28619068281765	1.26141388681644	1.2228042864543	1.15761985027725	1.05270912369774	0.897124839842972	0.690380782491894	0.453134843415241	0.221646560505135	0.0221922169993222	-0.142009712869785	-0.282483931170679	-0.415571803400116	-0.558770182294902	-0.730301432939648	-0.947528879202169	-1.22026241716597	-1.54212936831563	-1.90027703098684	-2.30843787953927	-2.80351888854983	2.95503625752331	2.56064258994888	2.3298662682582
22	2.71063675237594	2.70629590722505	2.70080490707676	2.69334251196132	2.68269848551728	2.66712574629712	2.64415270190658	2.6103543210037	2.56109294896209	2.49027556124259	2.39026823961999	2.25234252378549	2.06857888372913	1.83731638139489	1.57573843606854	1.33958235768017	1.22326454091794	1.26942111693468	1.36252179552943	1.39939259016992	1.38847216917564	1.35725250416297	1.31925498659668	1.27806736165123	1.23276967916811	1.18071723477158	1.11875631531901	1.04375136018072	0.952965904074304	0.844679616607616	0.719175785357004	0.579685765722066	0.432283627194043	0.284024251658273	0.140158171594375	0.00228929360689283	-0.131617285692656	-0.26596131265131	-0.405849748190496	-0.555451459307975	-0.716577843137991	-0.888256449315086	-1.06909943314814	-1.26626917376791	-1.5308593900317	-2.24873921396265	2.46982469312983	2.06758623705805	1.93317812418332
23	2.68221420191196	2.68165039768832	2.68168689135581	2.68214623042969	2.68267546001679	2.68266590515728	2.68114919668943	2.6766618733395	2.66706375522452	2.64927954960311	2.61889843826248	2.56949519621855	2.49144399316656	2.37024599007561	2.1871203346779	1.93468237224487	1.65686638710404	1.43776145328577	1.31080438349461	1.25058544934931	1.2225113867335	1.20346691507849	1.18120488699898	1.14994258661235	1.10730131045702	1.05274665251047	0.986822859211525	0.910696695462499	0.825837503205653	0.733828403892732	0.636308730725941	0.534969716848022	0.431486796530862	0.327339038374594	0.223592201737751	0.120797665667768	0.0191283742065872	-0.0812203857210498	-0.17941146691501	-0.273180528671835	-0.357841815205216	-0.424715800396001	-0.457622283603469	-0.423022646590366	-0.241677455096881	0.231528086323112	0.840157660384664	1.17886904366524	1.3265490789061
24	2.66129310012569	2.66664816135544	2.67468103371497	2.68581912023762	2.70046484382132	2.71894779863066	2.74145660431371	2.76793875705133	2.79794416518516	2.83036145240718	2.8629363985578	2.89131253545229	2.90691161579771	2.89163920844592	2.80303152775694	2.53609850883126	1.96894594367361	1.44528118421297	1.21271392513757	1.12633332172644	1.09367015895584	1.07672020180054	1.05873358723249	1.03212390237002	0.994073816311822	0.944608333588167	0.885460148496669	0.819187492234921	0.748449863860438	0.675511461629999	0.602023989511852	0.529046178942504	0.45719641373866	0.386844341978188	0.318296234930809	0.251974699441563	0.188617000725966	0.129520841466822	0.0768635477185216	0.0341182334567531	0.00658144875821259	0.00196140270650026	0.0306843277377386	0.104650534556791	0.231462355396753	0.402446091298443	0.586296634704365	0.747173038198006	0.868530427202632
25	2.6406598298067	2.6520534866819	2.66815337509035	2.68997274684913	2.71866224708653	2.75551480506922	2.80197029295433	2.85961536909395	2.93016613713124	3.01541198609386	3.11710074344927	-3.04638592694388	-2.9072004079217	-2.74583691167739	-2.55202881879973	-2.27372819523401	-1.47190182050975	0.187688424281172	0.587181686699048	0.752246492407843	0.846277676884325	0.899840956768281	0.923251190995063	0.922047671298214	0.900758489972587	0.864025717637354	0.81671064740575	0.763483142672502	0.70827667379737	0.653927477154936	0.602131382523641	0.553655326688416	0.508657264214309	0.466995975646215	0.428477864303499	0.393037792326786	0.360872891201376	0.33254949095636	0.309091881074472	0.292039671881249	0.283425923988321	0.285582792600598	0.300649960067625	0.329718052905307	0.371793220059789	0.42318632813925	0.478059390650016	0.530147055303075	0.574593463296558
26	2.60773914881209	2.62258693432716	2.64360038714869	2.67226053300774	2.71034493580902	2.76001375918394	2.82394582129023	2.9055446235689	3.00922523441096	3.14075138007035	-2.97571427478734	-2.76514538757243	-2.50223931711585	-2.18146146650872	-1.80176573549071	-1.36389176817347	-0.874509609646172	-0.375164306816622	0.0563971063820981	0.375663659465476	0.59086587515519	0.726403570576211	0.803012593047292	0.835772504269768	0.836327002992602	0.814657605169094	0.779658556838224	0.738832309109087	0.697769501932004	0.659956818068395	0.627039745743325	0.599343434128609	0.576405806712183	0.557387342088492	0.541333028869064	0.527316843017718	0.514510605446891	0.502212273636096	0.489858362738371	0.47703595815489	0.463501051476953	0.449199517516827	0.43427453747128	0.41903472690093	0.403861964954394	0.389065437557838	0.374727233227892	0.360601560851964	0.34610096058528
27	2.54480947082904	2.55679616761384	2.57484535351464	2.60037619568291	2.63504594169947	2.68083622762497	2.74022997756979	2.81656514475582	2.91474541521124	3.04272037330033	-3.06843405594189	-2.82425842933832	-2.4510700072793	-1.87039310535694	-1.16608542164671	-0.600662190881238	-0.200263627960214	0.104922383294581	0.349880548657424	0.545028328529843	0.692639449742037	0.794225086841581	0.852842274618166	0.8736897312052	0.864349788550867	0.83448248677737	0.794463646685546	0.753332381659131	0.717233922095701	0.689131789702261	0.66951739899689	0.657396764883868	0.651077712582714	0.64864176572415	0.648166651517474	0.647798142124307	0.645747889847908	0.640268449490654	0.629642431768722	0.612218822511854	0.586529142015795	0.551507294800147	0.506802341368633	0.453100849654807	0.39228814616949	0.327260279623653	0.261342186320368	0.19752144790994	0.137846255948952
28	2.43534962910973	2.4357263550023	2.44006719477458	2.44896299745222	2.46276066738404	2.48137567972947	2.50401008607347	2.52868289292863	2.55134581577108	2.56400186930246	2.55023486080067	2.47380118028012	2.25420026698958	1.80069774758466	1.33184439710739	1.10446630781987	1.03954830662175	1.04732038902986	1.08369142532764	1.12538867209665	1.15773369561308	1.1703136697545	1.15610633549449	1.11265917232979	1.04423135154091	0.96232326083698	0.881903772323979	0.815061061379228	0.767355783938186	0.738647707762753	0.725769393144863	0.724643853873966	0.731330636595262	0.742353108218873	0.754688131868645	0.765633093812635	0.772643996483335	0.773181217327961	0.764583162069947	0.743997197622626	0.708427879825142	0.655011163698397	0.581661028272802	0.488160816880454	0.37741519590297	0.255975055482565	0.13283035621575	0.0166956752074071	-0.0864350716896253
29	2.27883958659667	2.26310195764338	2.24983013904551	2.23930349957087	2.23138704016524	2.22534995004292	2.21968798042281	2.21199079656086	2.19894257840872	2.17662947040706	2.14142537174408	2.09167092548611	2.02976536565393	1.96307815966483	1.90179617249241	1.85440139454575	1.82425806869564	1.80930606864743	1.80357916869773	1.79857754239607	1.78368299310324	1.74582708445481	1.6695963671012	1.5411902545993	1.3616789356521	1.16252715948036	0.991162903549296	0.87358384536896	0.807666778112103	0.780326124823701	0.778831240074028	0.793597478345501	0.817833772058948	0.846673861755593	0.876452730014816	0.904182440866352	0.927159535446031	0.942630172142893	0.947448366255551	0.937667940108344	0.908020953425709	0.851309449888261	0.758055265700462	0.617749769466883	0.424842235734666	0.190989231540106	-0.049399363639653	-0.2589698124131	-0.421054397357035
30	2.09137005811354	2.06322442213274	2.03994310369898	2.02285283660634	2.01302653620992	2.01117470655279	2.01756807496925	2.03200029390432	2.05380377594646	2.08193605192777	2.11514577585317	2.15219730086187	2.19209021925296	2.23418728653795	2.27818922797822	2.32395749173787	2.37123739993728	2.41933078923267	2.46670012186612	2.51035226129576	2.54456565011655	2.55769997805039	2.52285131661769	2.3665977143217	1.89615590093614	1.17861240663826	0.821222647976857	0.715429454027337	0.704908448714758	0.734514720122038	0.782993266489125	0.840581525613775	0.902099240137738	0.964465774301258	1.02566561241011	1.08425294165167	1.13907359088915	1.18906963504544	1.23309016014862	1.26962987452178	1.29634842312287	1.30898159470973	1.29836523314938	1.24021810099181	1.04663480361948	0.290878827311791	-0.78996134330787	-1.10428380405163	-1.20478762512303
31	1.86722929276385	1.8291714537243	1.80204622145606	1.78868559635472	1.79160239832236	1.8128899274344	1.85407469295061	1.91584740021399	1.99766435181773	2.09735888692081	2.21106750584081	2.33376712986581	2.46038246597051	2.58697287539877	2.71143404935627	2.83354521276431	2.95461655374877	3.07711163354449	-3.0786556021865	-2.94140770242039	-2.78675454749472	-2.60122600120989	-2.35723433737858	-1.99352337335432	-1.40846607009174	-0.688396434942242	-0.16080856978175	0.168723676355056	0.397873491424291	0.576826516963753	0.727744937076431	0.861173488037856	0.982686646399223	1.09559972422045	1.20218214413575	1.30427074091008	1.40364112479708	1.50230538994198	1.60284368539063	1.70887667855336	1.82582730837434	1.96218337069607	2.13139793933779	2.35343957688024	2.64957326877079	3.01466754406429	-2.89828584473513	-2.5962720652999	-2.37849173591427
32	1.53151398785076	1.47320239985535	1.43483121820752	1.42001139765896	1.43232649474085	1.47610447313738	1.55709448849834	1.68251714099164	1.85916933705429	2.08755707678233	2.35336450151594	2.62750475171428	2.88251987554202	3.10725429131853	-2.97834797713771	-2.79909869591511	-2.62894484196706	-2.45981451121923	-2.28477397815269	-2.09759813706999	-1.89244132624817	-1.66392851634917	-1.40808958612512	-1.12454514024677	-0.819411561162364	-0.506217869556723	-0.201831190117623	0.0804745365237743	0.334741112707985	0.561120912345832	0.762881725870771	0.944179422146369	1.10900915511696	1.26088963449697	1.40286812253424	1.53762885810214	1.66761474551944	1.79512810092991	1.92239205674625	2.05154975494326	2.18456404206862	2.32296725983369	2.46742360631479	2.61714889930369	2.76941147062921	2.91951886678362	3.06160907065917	-3.09312474673341	-2.98237012028169
33	0.913891985699448	0.822186505791201	0.756976067997489	0.713820255285524	0.688713416523595	0.678348668141694	0.679885230841947	0.690152516011821	0.702485099345127	0.676840547860645	-2.0851308275473	-2.1908796459569	-2.14369311758143	-2.07078941135362	-1.98131308575284	-1.8768661363651	-1.75743359929341	-1.62254032883723	-1.47167993539935	-1.30459615078454	-1.12153991077941	-0.923513699460971	-0.712463650575574	-0.49134975611817	-0.26402274723881	-0.0348785183987778	0.191655785358782	0.411666456680224	0.622167471320799	0.821283256506958	1.00820106497097	1.18297039231331	1.34624501725229	1.49903813336618	1.64252406071881	1.77789167103217	1.90623991653969	2.02850152060397	2.14538241239378	2.25730876948437	2.36437905653158	2.4663244422664	2.5624864961157	2.65182446379857	2.73296359994745	2.80428962767908	2.8640832305269	2.91067584905466	2.94259782844014
34	-0.11140712457039	-0.158544092527706	-0.200162505970462	-0.242780530017606	-0.291710234524622	-0.351875424409731	-0.427780467673304	-0.522454869024806	-0.635157701316801	-0.758687579539878	-0.879125669852757	-0.980309253206789	-1.05012914603092	-1.0832397592193	-1.07947247638396	-1.04104499625716	-0.97068462735406	-0.870917099264587	-0.744112368267186	-0.592908720209072	-0.420733103753348	-0.232142957561104	-0.0327325920053841	0.171474611707842	0.374910692078177	0.573196978893572	0.763435782698047	0.944076861908461	1.11456694188467	1.27498158056838	1.42573854107071	1.56740810890433	1.70059832979503	1.825887421878	1.94378228227848	2.05469018731989	2.15889681825574	2.25654738383936	2.34762960286024	2.43195840152763	2.50916288471037	2.57867677977855	2.63973437281951	2.69137522080407	2.73246293345293	2.76172630473152	2.7778347955038	2.77952326709838	2.76577881488521
35	-1.04684091564577	-1.01095913807943	-0.987242574507954	-0.972974336390017	-0.966083617002144	-0.964751062363586	-0.967146543751662	-0.971261194145409	-0.974819874591336	-0.975264575539275	-0.969788582434531	-0.95538439497575	-0.92885719427354	-0.886759297337117	-0.825223434523329	-0.739721513026499	-0.624885265436333	-0.474779926259989	-0.284483433576888	-0.0540219793931369	0.206309968135842	0.475325770958346	0.730170730717023	0.957315623538416	1.15436627319843	1.32514874337996	1.47510303504873	1.60911857944907	1.73096677195353	1.8433682170591	1.94821969757403	2.04681323132845	2.14000606118641	2.22834173455537	2.31213232095157	2.39151190984863	2.46646928687639	2.53686534915588	2.60243890544624	2.66280302507834	2.71743296389532	2.76564585733064	2.80657189939086	2.83911692300402	2.86191792729468	2.87329783332328	2.87123686959379	2.85340092727513	2.81730775120505
36	-1.57775456249191	-1.52798507320548	-1.48498176589572	-1.44760860564683	-1.41480459764049	-1.38557399945618	-1.35897151104257	-1.3340861509325	-1.31002404249617	-1.28588716402256	-1.26074111401842	-1.23355796439678	-1.2031050921237	-1.16771258106276	-1.12474155334123	-1.06920494033549	-0.989447869574933	-0.848942890754044	-0.459042297488063	1.02375034647846	1.70571578472166	1.90247630677149	2.0103183749496	2.09005375640902	2.158173655515	2.22081067175696	2.28067224493726	2.33906680307558	2.39664398751393	2.45370985319433	2.51037691545342	2.56664172117026	2.62242733069946	2.67760727153292	2.7320188233278	2.78546951396043	2.83773870479085	2.88857499713635	2.93768938517068	2.98474332726686	3.02932998756883	3.07094555726778	3.10894541017049	-3.14070910744229	-3.11281668525952	-3.09222114640575	-3.08135665234903	-3.08391534268876	-3.10566130784132
37	-1.92952225016912	-1.89112178782823	-1.8570380856973	-1.82730762715328	-1.8020423389491	-1.78146712244034	-1.76596715953127	-1.756151187846	-1.75293961407932	-1.75768997653092	-1.7723761528239	-1.79983787649837	-1.84409902578949	-1.91067155329849	-2.00650082673813	-2.13858553528773	-2.30957706090442	-2.51032314204653	-2.71681346765696	-2.90123675211058	-3.04758197756406	3.12886088742687	3.05574549577121	3.00883393189117	2.98174994270821	2.96963367221257	2.96892891523721	2.97705424744205	2.9921236146316	3.01274143586743	3.03785990002085	3.06668126441686	3.09859116799913	3.13311303670148	-3.11330841220104	-3.07458712802038	-3.03412160830789	-2.99206235520398	-2.94850155206847	-2.90347355705805	-2.85695139747987	-2.8088384772091	-2.75895374268156	-2.70700691679577	-2.65255734369015	-2.5949437684572	-2.53315878080976	-2.46560937908277	-2.38962062853888
38	-2.22440279494548	-2.20165415260673	-2.18277748701927	-2.16811010918411	-2.15803330761753	-2.15297499809706	-2.15340690729962	-2.15983282316297	-2.17276313561475	-2.19266980485586	-2.21991598771698	-2.25465753365411	-2.29672163020156	-2.34548225207916	-2.39976984481283	-2.45786371992186	-2.51760491909722	-2.57662742430249	-2.63265200501247	-2.68375453477127	-2.72853406704029	-2.76615479402794	-2.79628539226574	-2.81898299014612	-2.83456571578263	-2.84350126186116	-2.84632228365917	-2.84356858949594	-2.83575112008595	-2.82333159482851	-2.80671242117058	-2.7862327421779	-2.76216772072743	-2.73472911111435	-2.70406582684325	-2.67026362275307	-2.63334322751616	-2.59325633507473	-2.54987882017066	-2.503000397422	-2.45230969679198	-2.39737337637287	-2.33760743978399	-2.27223841512539	-2.20025165307552	-2.12032419803866	-2.03074172334953	-1.92930584676139	-1.8132561209847
39	-2.45756686808582	-2.44184842624745	-2.42864305597095	-2.41805978867766	-2.41018521331518	-2.40507580629416	-2.40274919208062	-2.40317477602236	-2.40626448266248	-2.41186463630059	-2.41975026515417	-2.42962319958941	-2.44111516896767	-2.45379661856717	-2.46719118932558	-2.48079486152407	-2.49409788552486	-2.5066070583504	-2.51786582947829	-2.52747015653053	-2.5350788431762	-2.54041803845917	-2.54328041688438	-2.54352012904776	-2.5410448621906	-2.53580632207201	-2.52779023586033	-2.51700668097284	-2.50348124617968	-2.48724727686516	-2.46833926598632	-2.44678732648047	-2.42261260990811	-2.3958235069785	-2.36641246631565	-2.33435328955382	-2.29959879871553	-2.26207882505619	-2.2216985406031	-2.17833725238219	-2.13184791768749	-2.08205783508819	-2.02877124409207	-1.97177495409801	-1.91084864570417	-1.8457821531892	-1.77640281075258	-1.70261670537365	-1.62446817244149
40	-2.59937811233482	-2.58112923486576	-2.56399722478074	-2.547987629832	-2.53309090703101	-2.51928119704752	-2.506515438281	-2.49473291625038	-2.48385533044111	-2.47378743696067	-2.46441829194897	-2.45562307994856	-2.44726546722622	-2.43920037740111	-2.43127705114292	-2.42334222806682	-2.41524328064055	-2.40683113806256	-2.39796286131793	-2.38850376544682	-2.37832902652986	-2.36732475364206	-2.35538854523269	-2.34242958149241	-2.32836832732014	-2.31313593414381	-2.29667343401481	-2.27893081787758	-2.25986608389559	-2.23944433339211	-2.21763698328705	-2.19442115644857	-2.16977930627748	-2.14369912987025	-2.11617382569873	-2.08720275706609	-2.05679259155565	-2.02495899888696	-1.99172900420712	-1.95714410936518	-1.92126430854885	-1.88417313250885	-1.84598385059664	-1.8068469313912	-1.7669587949454	-1.72657175976808	-1.68600486381636	-1.6456548789907	-1.60600629115015
41	-2.65265270087367	-2.62808379769257	-2.6039670138889	-2.5803216452374	-2.55716045270748	-2.53448919957033	-2.51230633956878	-2.49060286957069	-2.46936235283759	-2.44856111145998	-2.42816857916867	-2.40814779912474	-2.3884560458397	-2.36904554639001	-2.34986427374722	-2.33085678438614	-2.31196507327338	-2.29312942168153	-2.27428921674204	-2.25538372591944	-2.2363528143181	-2.21713759759644	-2.19768102797163	-2.17792841511841	-2.15782788752352	-2.13733080294094	-2.11639211894199	-2.0949707361512	-2.07302982760834	-2.05053716781681	-2.02746547443526	-2.0037927742274	-1.97950280275425	-1.95458544427403	-1.92903721425783	-1.90286178162989	-1.87607052104859	-1.84868307698093	-1.82072791072273	-1.79224278868277	-1.76327515516153	-1.73388231580704	-1.7041313397332	-1.67409857052451	-1.64386862167157	-1.61353272437725	-1.58318630063848	-1.55292565890807	-1.52284376102626
42	-2.63374629530621	-2.60234133864412	-2.5713035582139	-2.54068233023495	-2.51051988190215	-2.48085068641029	-2.45170106663688	-2.42308900640247	-2.39502415873862	-2.36750803286431	-2.34053433592567	-2.31408944207409	-2.28815296001966	-2.26269837052926	-2.23769370707963	-2.21310225563512	-2.1888832529179	-2.16499256624159	-2.14138334171598	-2.11800661119641	-2.09481185160673	-2.07174749312904	-2.04876137518882	-2.02580115117107	-2.00281464440337	-1.97975015917439	-1.95655675146579	-1.93318446471087	-1.90958453629891	-1.88570958076371	-1.86151375566109	-1.8369529160836	-1.8119847635994	-1.7865689951496	-1.7606674570972	-1.734244309186	-1.70726620262752	-1.67970247586591	-1.65152537074944	-1.62271027082981	-1.59323596228473	-1.5630849164861	-1.53224359149743	-1.50070274778084	-1.46845777115899	-1.43550899368365	-1.40186200063741	-1.3675279096211	-1.33252360579788
43	-2.54792407128273	-2.51007575569966	-2.47295982180396	-2.43663714717439	-2.40115408615018	-2.36654267104362	-2.33282116943639	-2.29999491988036	-2.26805736673733	-2.23699121923254	-2.20676966827063	-2.17735760542054	-2.14871280021411	-2.12078700337279	-2.09352695399831	-2.06687527769914	-2.04077126990447	-2.01515156427116	-1.98995069027167	-1.96510152698615	-1.94053566205972	-1.91618366597337	-1.89197529243959	-1.86783961606996	-1.84370511863667	-1.81949973540104	-1.79515087321691	-1.77058541252307	-1.7457297059793	-1.72050958742112	-1.69485040603159	-1.66867710215399	-1.64191434296399	-1.61448673820864	-1.58631915827192	-1.55733717873594	-1.52746767707298	-1.4966396077092	-1.46478498089632	-1.43184006792351	-1.39774684938663	-1.36245471362369	-1.32592239817495	-1.28812014759566	-1.24903203595751	-1.20865837251928	-1.16701807604866	-1.12415087026589	-1.08011912450341
44	-2.37835816873186	-2.33590071749189	-2.29506537235311	-2.25584745961042	-2.21821987751702	-2.18213698279325	-2.14753826255397	-2.11435165937825	-2.08249647725908	-2.05188584273999	-2.02242872874254	-1.99403157006784	-1.96659951165274	-1.94003733579644	-1.91425011491109	-1.88914363364948	-1.86462461986024	-1.84060081866305	-1.81698093866199	-1.79367449432171	-1.77059156405017	-1.74764247968256	-1.7247374598948	-1.70178619761033	-1.67869740970951	-1.65537835632411	-1.63173433674455	-1.6076681695601	-1.58307966622116	-1.55786510993751	-1.53191675595724	-1.50512237512733	-1.47736487060839	-1.44852200815053	-1.41846631390005	-1.38706521070324	-1.35418148450846	-1.31967419650123	-1.28340018298731	-1.24521631135019	-1.20498268215934	-1.16256697727163	-1.1178501404358	-1.07073352540365	-1.02114753883704	-0.96906162371951	-0.91449516306833	-0.857528540957816	-0.798313216677582
45	-2.08542176933687	-2.04664124648139	-2.01051397784549	-1.97680407070325	-1.94528550544676	-1.91574485534399	-1.88798259461978	-1.8618134270207	-1.83706596148304	-1.81358197330799	-1.79121541954264	-1.76983132427745	-1.74930461042111	-1.72951892621115	-1.71036549459978	-1.69174199953354	-1.67355151330473	-1.65570146228908	-1.63810262352125	-1.62066814097506	-1.60331254757218	-1.58595077643677	-1.56849714243093	-1.55086427229297	-1.53296195854004	-1.51469590849298	-1.49596635515199	-1.47666649103111	-1.45668067931235	-1.43588238874096	-1.41413178963032	-1.39127293853878	-1.36713046950878	-1.34150570206688	-1.31417207399935	-1.28486981669362	-1.25329982396459	-1.21911674136825	-1.18192145485255	-1.14125343838689	-1.09658391236588	-1.0473115871024	-0.992764069500035	-0.932209935352842	-0.864889004069034	-0.790071010851117	-0.707154096996899	-0.61581098399714	-0.516177256693439
46	-1.66623296824617	-1.64953718881762	-1.63437898788227	-1.62053928814887	-1.60783540507391	-1.59611387574374	-1.58524487273757	-1.57511782136321	-1.56563793639055	-1.55672346610613	-1.5483034841869	-1.54031610872219	-1.5327070564714	-1.5254284618544	-1.51843790619884	-1.51169761482829	-1.50517378869421	-1.49883604417309	-1.49265693990705	-1.48661157355249	-1.48067723429625	-1.47483309920258	-1.46905996299908	-1.46333999187614	-1.45765649229124	-1.45199368561511	-1.44633647864764	-1.44067021840249	-1.4349804168286	-1.42925242684317	-1.42347104444699	-1.41762000156349	-1.4116812985782	-1.40563430096499	-1.39945448500842	-1.39311165304066	-1.38656732965031	-1.37977086048393	-1.37265339203173	-1.36511826308554	-1.35702505379107	-1.3481618353747	-1.33819406207408	-1.32656353199167	-1.31226966702893	-1.29333533666279	-1.26526132440891	-1.2152302629004	-1.08750254503578
47	-1.27999508911971	-1.28913930138168	-1.29780458819619	-1.30606991133111	-1.31400470988648	-1.32167092790448	-1.32912465801424	-1.33641749672049	-1.34359768329965	-1.35071107738994	-1.35780201826631	-1.36491410012697	-1.3720908915631	-1.37937662310085	-1.38681686385907	-1.39445920665783	-1.40235398014138	-1.41055500651399	-1.41912042424593	-1.4281135965438	-1.4376041284632	-1.44766901824664	-1.45839397174396	-1.46987491251032	-1.48221972415587	-1.49555026531638	-1.51000470044987	-1.52574019017927	-1.54293598077979	-1.56179691979755	-1.58255739740494	-1.60548566092896	-1.63088835742062	-1.65911500258846	-1.69056181984425	-1.72567399480423	-1.76494479434939	-1.80890915919959	-1.85812830029292	-1.91316066246772	-1.97451382409926	-2.04257246501364	-2.11750108587787	-2.19912856822095	-2.28683546931692	-2.37948050382887	-2.4754099849568	-2.57258019134593	-2.66878380562437
48	-1.06514599314114	-1.08538429791507	-1.10502644061883	-1.12415088340813	-1.14283165064606	-1.16113891851918	-1.17913956561206	-1.19689768479653	-1.21447505755785	-1.23193159217891	-1.24932572715042	-1.26671480084688	-1.28415538795451	-1.30170360238642	-1.31941536548476	-1.33734663719111	-1.35555360656016	-1.37409283649002	-1.39302135583967	-1.41239669020261	-1.43227682052381	-1.45272005652718	-1.47378480964419	-1.49552924793415	-1.51801081356825	-1.54128558210795	-1.5654074424489	-1.59042707745315	-1.61639072860615	-1.64333873426513	-1.67130384100618	-1.70030930195424	-1.73036679527108	-1.76147422016604	-1.79361345607557	-1.82674820111839	-1.86082203532952	-1.8957568778964	-1.93145202000456	-1.9677839100108	-2.00460684053859	-2.0417546353068	-2.07904335867744	-2.11627497960083	-2.15324182513171	-2.1897315713445	-2.22553245583814	-2.2604383674173	-2.29425348017445
49	-0.976431374096562	-0.998188386294898	-1.01963207757463	-1.04079300487534	-1.06170079649575	-1.08238411696589	-1.10287063196856	-1.12318697139192	-1.14335868873958	-1.16341021527054	-1.18336480739113	-1.20324448597796	-1.22306996648016	-1.24286057883652	-1.26263417645376	-1.28240703373457	-1.30219373192164	-1.3220070333454	-1.34185774453019	-1.3617545690304	-1.38170395133382	-1.40170991368067	-1.42177388819521	-1.44189454730031	-1.46206763596409	-1.48228580988811	-1.50253848425675	-1.52281169809232	-1.54308799955888	-1.5633463576887	-1.58356210592708	-1.60370692256732	-1.62374885255169	-1.64365237423028	-1.66337851350198	-1.68288500633289	-1.70212650900302	-1.7210548536383	-1.7396193447289	-1.757767090515	-1.77544336144536	-1.79259196648576	-1.80915563696798	-1.82507640699741	-1.84029597922603	-1.8547560650605	-1.868398689096	-1.88116644869502	-1.8930027210954
50	-0.93294853352229	-0.951951876619099	-0.970740853314722	-0.989319910656218	-1.00769305392906	-1.02586379205775	-1.04383508596522	-1.06160929962237	-1.07918815359772	-1.09657268098988	-1.11376318569244	-1.13075920300285	-1.14755946264413	-1.16416185431995	-1.18056339597126	-1.19676020494381	-1.21274747231159	-1.22851944063014	-1.24406938541534	-1.25938960065639	-1.27447138867703	-1.28930505465363	-1.30387990608489	-1.31818425748245	-1.332205440517	-1.34592981980894	-1.35934281449753	-1.37242892565904	-1.38517176957222	-1.3975541167523	-1.40955793659241	-1.42116444736705	-1.43235417126873	-1.44310699406738	-1.45340222890673	-1.46321868368456	-1.47253473140666	-1.48132838286105	-1.4895773609303	-1.49725917584842	-1.50435120071544	-1.51083074660862	-1.51667513667448	-1.52186177865066	-1.52636823535002	-1.53017229274126	-1.53325202537829	-1.53558585906444	-1.53715263078417
51	-0.894763125350334	-0.909555907067862	-0.924164161607509	-0.93858131389639	-0.952800832781534	-0.966816177701821	-0.980620751585599	-0.99420785941117	-1.00757067194217	-1.02070219421595	-1.03359523842157	-1.04624240085515	-1.0586360426858	-1.07076827430454	-1.08263094306315	-1.09421562423958	-1.10551361509236	-1.11651593188808	-1.12721330980478	-1.13759620562935	-1.14765480317991	-1.15737902139419	-1.16675852503309	-1.17578273795431	-1.18444085891539	-1.19272187986758	-1.20061460670304	-1.20810768241746	-1.21518961264817	-1.22184879354486	-1.22807354192586	-1.23385212766736	-1.23917280826653	-1.24402386551177	-1.24839364418441	-1.25227059270625	-1.25564330563589	-1.25850056790442	-1.26083140066736	-1.26262510863444	-1.26387132872312	-1.26456007986397	-1.26468181376813	-1.26422746644776	-1.26318851026088	-1.26155700623204	-1.25932565638061	-1.25648785576924	-1.25303774396701
52	-0.855674688484736	-0.86693705104406	-0.878012364655015	-0.888894238280078	-0.899576095641125	-0.910051175369554	-0.920312530681473	-0.930353028803559	-0.940165350347615	-0.949741988809235	-0.95907525034771	-0.968157253989716	-0.976979932387819	-0.985535033256085	-0.993814121598639	-1.00180858284258	-1.00950962698392	-1.01690829385402	-1.02399545961386	-1.03076184458451	-1.03719802252398	-1.04329443146284	-1.04904138621386	-1.05442909267345	-1.05944766403577	-1.0640871390422	-1.06833750239087	-1.07218870743099	-1.07563070126654	-1.0786534523904	-1.08124698096587	-1.0834013918644	-1.08510691055783	-1.0863539219486	-1.08713301220288	-1.08743501362732	-1.08725105260133	-1.08657260054161	-1.08539152783377	-1.0837001606181	-1.08149134026079	-1.07875848527966	-1.07549565542417	-1.07169761753333	-1.06735991271403	-1.06247892429531	-1.05705194592541	-1.05107724908728	-1.04455414921949
53	-0.826675594933861	-0.836046961636008	-0.845209075409013	-0.85416000696207	-0.862897121298254	-0.871417121987319	-0.87971609029936	-0.88778951974124	-0.895632346496227	-0.903238976230143	-0.910603307694368	-0.9177187535274	-0.924578258632061	-0.931174316484926	-0.937498983717953	-0.943543893299561	-0.949300266633449	-0.954758924888144	-0.959910299868626	-0.964744444743277	-0.969251044944721	-0.973419429571924	-0.977238583632874	-0.980697161482386	-0.98378350182765	-0.986485644694939	-0.988791350774077	-0.9906881235823	-0.992163234915515	-0.993203754081892	-0.993796581439172	-0.993928486781939	-0.993586153146772	-0.992756226619929	-0.991425372741718	-0.989580340101545	-0.987208031704625	-0.98429558466223	-0.980830458708183	-0.976800533971034	-0.972194218329454	-0.96700056454339	-0.961209397181053	-0.954811449147768	-0.947798507364022	-0.940163566834562	-0.931900991998092	-0.923006683850066	-0.913478250894597
[truncated: 71 more columns]
