# Supplementary material for: Reconstructing spruce budworm outbreak severity: a comparison of paleoecological and tree-ring signals
Source: PLoS One. 2025 Aug 12;20(8):e0329406. doi: 10.1371/journal.pone.0329406 (PMC12342301; doi:10.1371/journal.pone.0329406)
Supplement: S10 Dataset — (ZIP) [file pone.0329406.s010.zip › Lake 1 wavelet data/Coherence_Lepidopteran_scales_GSI/coherence_wavelet_power.corr.txt]

V1	V2	V3	V4	V5	V6	V7	V8	V9	V10	V11	V12	V13	V14	V15	V16	V17	V18	V19	V20	V21	V22	V23	V24	V25	V26	V27	V28	V29	V30	V31	V32	V33	V34	V35	V36	V37	V38	V39	V40	V41	V42	V43	V44	V45	V46	V47	V48	V49	V50
1	5.75889263086915e-09	3.55010296144551e-09	1.3801945003574e-09	3.70752585468976e-10	8.37394983875619e-11	2.16465501264277e-11	8.10250794600396e-12	4.28262103064781e-12	2.76834161584627e-12	1.96498064201018e-12	1.46437856975133e-12	1.14573173401307e-12	9.36388325696645e-13	7.71234630678409e-13	6.25115141608939e-13	5.10094647010081e-13	4.37709319337659e-13	4.04880803273344e-13	3.81561775881514e-13	3.48576892217867e-13	3.2588165034036e-13	3.29714982659484e-13	3.3490484409149e-13	3.17192434378823e-13	2.83348557049651e-13	2.48414402500844e-13	2.25376599111723e-13	2.21980383305e-13	2.33445028571579e-13	2.47722198668157e-13	2.68570822502216e-13	2.75005492530389e-13	2.33046444353889e-13	1.78632624656378e-13	1.71447640281865e-13	2.02798041584491e-13	2.45302733917878e-13	2.98026633020086e-13	3.4249166416919e-13	3.66816336321845e-13	3.96200918511798e-13	4.0565102043855e-13	3.57303913344838e-13	3.00123817310332e-13	2.81935554623846e-13	2.96079959613477e-13	3.34695173873993e-13	4.16951505690399e-13	5.08829472342758e-13
2	9.98871799949064e-09	5.86514086952715e-09	2.01738402234001e-09	4.256438045348e-10	6.3963478779272e-11	1.02026089887627e-11	2.94297881570128e-12	1.55972123983712e-12	1.08535263943757e-12	8.11912648053654e-13	6.18559527312167e-13	4.93416769719294e-13	4.1660349021334e-13	3.49707558851435e-13	2.78814465692256e-13	2.19317601867429e-13	1.85552515709438e-13	1.78619117654495e-13	1.74497016902958e-13	1.56434336568745e-13	1.43956099173429e-13	1.54624416155452e-13	1.67080829335431e-13	1.5874558622101e-13	1.3604269190686e-13	1.12234538106859e-13	9.7292008766039e-14	9.709259731227e-14	1.07483398970657e-13	1.19157097214785e-13	1.39504478263073e-13	1.50893713641644e-13	1.16149781967882e-13	6.95762427644353e-14	6.51856422535166e-14	8.91866456175819e-14	1.1567825391312e-13	1.5265602497142e-13	1.83237398322401e-13	1.94033288838736e-13	2.16474428236497e-13	2.27214276774493e-13	1.85049839616225e-13	1.35598062947157e-13	1.19872782618603e-13	1.28289298457697e-13	1.5423421854664e-13	2.16294759757673e-13	2.89359505514117e-13
3	1.39691959740111e-08	7.87460105721757e-09	2.4283241228601e-09	4.02257277788963e-10	3.57794706673644e-11	2.18600263407401e-12	3.21325630854492e-13	2.07024189816261e-13	1.88249819101203e-13	1.59968849980076e-13	1.25612761162377e-13	1.02660053667874e-13	9.31568805369653e-14	8.19516375161371e-14	6.31090825589451e-14	4.52863841956079e-14	3.65811387554965e-14	3.91181810562172e-14	4.16065179242723e-14	3.4962421712938e-14	2.98185731421682e-14	3.70067682998115e-14	4.59042647013857e-14	4.37517548602971e-14	3.44364451476436e-14	2.49210958496341e-14	1.9404945275136e-14	1.99641404220884e-14	2.47583306395028e-14	2.9295107410437e-14	4.06701323655789e-14	5.11278789130362e-14	3.42401927485994e-14	1.04657202063111e-14	9.8186295664801e-15	2.02651138823181e-14	2.70972047075495e-14	4.27673271122217e-14	5.55336721882908e-14	5.45487334186501e-14	6.5155816436556e-14	7.45242584503947e-14	5.34004163503166e-14	2.92904051815739e-14	2.19278588181565e-14	2.47324886887847e-14	3.48065274165567e-14	6.13879646078364e-14	9.64050878587546e-14
4	1.64512551046572e-08	9.09416868671701e-09	2.64837293644732e-09	3.82300666272024e-10	2.35633453727173e-11	3.96961112261936e-13	1.34212667845557e-15	5.97845424365436e-15	1.34482520485584e-14	1.42010795370454e-14	1.08492663704375e-14	8.68827144557296e-15	9.50569881277938e-15	9.48120235593832e-15	6.78876193846273e-15	3.78668803993422e-15	2.49088470788699e-15	3.84332987254581e-15	5.09219719652706e-15	3.51880839002247e-15	2.04215428776399e-15	4.12854321767756e-15	7.03568129275155e-15	6.63489371355536e-15	4.38792748393326e-15	2.32304342575078e-15	1.35249537394365e-15	1.4958311569725e-15	2.55879844975307e-15	3.11686394430826e-15	6.67210928855004e-15	1.2418950084401e-14	8.09312379616041e-15	7.69502745709914e-16	8.129975480382e-16	2.80458516344342e-15	2.10177686573544e-15	6.86032532054537e-15	1.01472858953269e-14	6.968616637372e-15	9.80922998512786e-15	1.50522621161487e-14	8.9584765074945e-15	2.84765068054417e-15	9.88836748566853e-16	1.41462505005971e-15	3.75992700085566e-15	9.19693761533102e-15	1.93470612811037e-14
5	1.7294167958292e-08	9.66507115256343e-09	2.87446794465e-09	4.32887840540474e-10	2.97825441761771e-11	7.60213509099333e-13	6.38017512421738e-15	6.43047516465784e-16	8.17282438136852e-16	6.97154997301628e-16	3.74259728814419e-16	1.90096315543183e-16	4.34677130952749e-16	6.01860828454657e-16	3.78757950522714e-16	1.23730123311308e-16	1.23818678778592e-17	2.0186629447723e-16	3.96487769402646e-16	2.08316235576826e-16	1.38790565923096e-18	2.8642699324911e-16	7.5648301965273e-16	6.44827108584786e-16	3.28566861793844e-16	7.33498333373795e-17	2.33431780433321e-17	2.23643760944468e-17	1.36779190220862e-16	7.91575724109621e-17	7.99068258619214e-16	3.14123919388691e-15	2.82589232959742e-15	8.73496751670332e-16	6.12097991547004e-16	6.42734205842105e-16	1.05740315070961e-16	1.5597095682433e-15	1.74764317572278e-15	3.02234048242051e-16	6.41473262602334e-16	2.5276501007299e-15	1.0641820087528e-15	2.29611499195043e-16	5.4952074471677e-17	8.07418298517887e-17	4.35773016277612e-16	5.11576868681372e-16	2.92806729529669e-15
6	1.71783405477691e-08	9.97211639789934e-09	3.22839236850075e-09	5.71571438668714e-10	5.40638917899609e-11	2.74629277753582e-12	8.78131076861574e-14	2.95392960669571e-15	1.49482572291137e-16	2.07645759949525e-17	1.71495099693717e-17	2.36938450425221e-18	1.68728048708446e-17	3.51318568477753e-17	1.66868745937195e-17	5.28208092916871e-18	7.01085843906488e-18	1.84843162176188e-17	3.20739291082268e-17	2.28808101876207e-17	1.34959988137632e-17	5.13238439756452e-17	9.80546899638003e-17	5.48546450705992e-17	3.35330182580243e-17	1.20232201087232e-17	8.85661672726301e-18	2.12681491684402e-17	2.18351662689881e-17	7.1162972753134e-18	2.09960320566006e-16	1.34886541436602e-15	1.56978042589819e-15	4.57741378944443e-16	3.45549412206102e-16	7.44917301989657e-16	1.03124750966385e-15	1.3156540887542e-15	6.11050071895814e-16	1.34744665066158e-16	3.04789864185745e-16	9.01582396335777e-16	2.75544515026897e-16	6.57208424013788e-17	9.44932151042974e-17	9.14221805781597e-17	2.81202155272597e-16	1.89660351109662e-16	9.34279003751332e-16
7	1.67818484454972e-08	1.02583028171494e-08	3.70936818855027e-09	7.89875537549055e-10	9.87814213700762e-11	7.28115234967624e-12	3.19552797576426e-13	8.43676067919764e-15	1.85519880439291e-16	1.1814168491213e-17	8.79204739917397e-18	2.82035782091482e-18	1.02847360839987e-18	5.22525573806512e-18	3.16701524180216e-18	8.31787105741766e-19	3.5025522703311e-18	2.37058030280988e-18	3.13933846391664e-18	1.96805403590612e-18	2.46494822786113e-18	2.36667460924955e-17	2.47596652287092e-17	2.13678550078019e-18	1.06705063761845e-17	3.44710510585416e-17	5.57821261767283e-17	6.97814379245977e-17	4.28747915713794e-17	1.77598271435669e-19	2.33653418910391e-16	1.27470545911655e-15	1.4707970080046e-15	2.52533376148076e-16	2.04719318493055e-16	1.05226995628787e-15	1.61349527950731e-15	1.46541839248787e-15	3.58083691919825e-16	8.95938717485409e-17	8.97466452039284e-16	1.42975696621445e-15	9.88465459153539e-16	5.54654384381491e-16	1.51311074103461e-16	1.07211932224474e-16	8.20592398898656e-16	1.31355532809327e-15	1.22177220282061e-15
8	1.64430672810464e-08	1.06007864734828e-08	4.27906954521822e-09	1.080486710806e-09	1.70418540264119e-10	1.6683927432194e-11	9.87302147085832e-13	3.19508576982173e-14	3.35660409906643e-16	2.57551294128883e-17	2.1732575047761e-17	5.64396788812181e-18	1.45408928341361e-18	3.64657274429531e-18	5.17700174556769e-18	6.54751737364292e-18	5.85283746067558e-18	1.17093822500759e-18	1.03841653501452e-18	6.74385956467515e-18	1.94516789592534e-17	3.50970255631476e-17	2.31098093395512e-17	8.15847039637868e-18	2.22300257241955e-17	7.86415495329333e-17	1.81179482024279e-16	2.54373605864198e-16	2.11767266753117e-16	1.80022386969713e-16	8.30788343823096e-16	2.41080736857383e-15	2.78125039496504e-15	1.46552943362901e-15	1.22542103418231e-15	1.71451062125463e-15	1.9400928985367e-15	1.97747799579479e-15	1.05426396097327e-15	1.21492308216008e-15	3.30419901925728e-15	4.64280409289011e-15	4.11947022400005e-15	2.71831390968501e-15	1.31162631868434e-15	1.27660512896815e-15	2.93417884819138e-15	3.89739418809465e-15	2.67690125885813e-15
9	1.62584612419183e-08	1.10143733475827e-08	4.91879314149896e-09	1.4481993771658e-09	2.81143241992628e-10	3.59023434516171e-11	2.98046367658298e-12	1.55662166176965e-13	4.87985345818105e-15	1.61276764805458e-16	6.55976411574108e-17	2.90383440848413e-17	1.0247532853162e-17	5.11533233799821e-18	7.62814785471147e-18	1.72506623344596e-17	1.82982108910608e-17	7.37521142694592e-18	7.06582852813459e-18	3.40809091229267e-17	7.76734904125669e-17	9.93985556347275e-17	7.80645096364307e-17	4.95051312894466e-17	4.64093669657166e-17	1.64304271095473e-16	5.20727046348848e-16	9.93402005426544e-16	1.37775987187446e-15	2.03953157236797e-15	4.05961871432917e-15	7.1606113969184e-15	8.44130761639372e-15	7.06479176156952e-15	5.1816457299417e-15	2.98162671149616e-15	1.85738992287537e-15	3.38405452036473e-15	5.32463631744438e-15	8.45256563430406e-15	1.36838917443793e-14	1.71212534363079e-14	1.64103984848506e-14	1.31665130142675e-14	1.01962253805515e-14	9.99661224842427e-15	1.19559298773121e-14	1.15669827283392e-14	7.05729537644104e-15
10	1.62338489008532e-08	1.15019539938099e-08	5.62580621364918e-09	1.90148228553039e-09	4.45199857508701e-10	7.24838826265333e-11	8.2381882357691e-12	6.56031173642862e-13	3.80766433114511e-14	2.24984006591761e-15	3.47672100530123e-16	1.23884460779074e-16	3.74600830250128e-17	2.95419268718832e-18	1.11101074795735e-17	4.86895249945668e-17	6.82364400141504e-17	5.50211262599182e-17	6.84307222558809e-17	1.60168590856115e-16	2.95426865461839e-16	3.75104647557813e-16	3.29222259178208e-16	1.63382053814545e-16	1.0600897564643e-17	2.9825787535624e-16	1.54734620747474e-15	3.8305200142856e-15	6.94498094342468e-15	1.1370511905572e-14	1.80446389884023e-14	2.55869886831147e-14	2.94392023856138e-14	2.64890694973763e-14	1.74159094334981e-14	5.9211238968594e-15	2.47368387140992e-16	5.9016659752988e-15	1.90297756560179e-14	3.52429614961865e-14	5.10555723646823e-14	6.04002788174044e-14	6.08394078926518e-14	5.61426730232176e-14	5.15068523142786e-14	4.93647197784631e-14	4.6682169625469e-14	3.71718723433477e-14	2.08891971121333e-14
11	1.63542677609136e-08	1.20606968261914e-08	6.39627442646961e-09	2.44284347095789e-09	6.74244914830442e-10	1.35412004367884e-10	1.99943450705978e-11	2.18982908756597e-12	1.7528777727688e-13	9.48012973511315e-15	6.53229209021226e-16	3.72497087144761e-16	1.63125301230327e-16	4.12955834719443e-17	8.01005057581679e-17	2.11532623004648e-16	3.11356942357011e-16	3.53850701499417e-16	4.70689894408989e-16	7.8296860124316e-16	1.23149352343959e-15	1.5743228906071e-15	1.51237332810109e-15	9.47689226502047e-16	4.39684856530228e-16	1.45868957708133e-15	5.75835523627506e-15	1.44502476035767e-14	2.79876737923676e-14	4.666217861367e-14	6.9603185785953e-14	9.1744976580571e-14	1.03292074115447e-13	9.5229611436263e-14	6.66169785648913e-14	3.01169003089585e-14	1.00696687990722e-14	2.42854235367763e-14	6.81691927746569e-14	1.22327526423963e-13	1.66751196638732e-13	1.90162627470004e-13	1.95102770461872e-13	1.92063052645359e-13	1.88166553575094e-13	1.81578796364597e-13	1.63048678385329e-13	1.24866203267455e-13	7.34287776726321e-14
12	1.66031334671167e-08	1.2684100765328e-08	7.22209472783964e-09	3.06789227770319e-09	9.75178292512386e-10	2.33434406716535e-10	4.25703444703016e-11	6.01246607960166e-12	6.61013668617998e-13	5.12609709943051e-14	1.25822428367243e-15	4.08470326842551e-16	8.19331058893286e-16	7.34036653831769e-16	8.76094886382471e-16	1.25983595391905e-15	1.64260339368187e-15	2.00619077127095e-15	2.61912770252556e-15	3.74244727428421e-15	5.33420942121657e-15	6.92177101864817e-15	7.75797250232061e-15	7.64039609814132e-15	8.22354638302951e-15	1.33296288676461e-14	2.75625658442084e-14	5.50997163595985e-14	9.94198608509297e-14	1.61662923445293e-13	2.36392505475066e-13	3.07807663598173e-13	3.52461238174932e-13	3.50108224911444e-13	2.97652660290518e-13	2.21753817781533e-13	1.76233013871302e-13	2.06100660857209e-13	3.05012898961627e-13	4.19245944803319e-13	4.95415753539701e-13	5.20122276728355e-13	5.17528200284216e-13	5.17479253964231e-13	5.28935763806031e-13	5.34795296696268e-13	5.04524845664003e-13	4.19005035261237e-13	2.92493314597931e-13
13	1.69698985688456e-08	1.33705664221266e-08	8.09995146956947e-09	3.77340905331913e-09	1.35365426243022e-09	3.75356632033341e-10	8.11354600523316e-11	1.392964299107e-11	1.982574870264e-12	2.54442923739056e-13	3.28294132609641e-14	6.30965328414856e-15	4.45247821660974e-15	5.11549949722015e-15	6.03962492992893e-15	7.21588209496175e-15	8.50951379941146e-15	1.00656226568966e-14	1.24706472538469e-14	1.64001506110129e-14	2.22201565561605e-14	2.96288953023401e-14	3.76746499194331e-14	4.61593623853991e-14	5.80623062863013e-14	8.02283098258131e-14	1.22044030925365e-13	1.95687110412894e-13	3.16108768571416e-13	4.92773993945916e-13	7.14402531127563e-13	9.43145180522619e-13	1.13050486971692e-12	1.24114614126035e-12	1.26558430143586e-12	1.23124443544027e-12	1.20644550796175e-12	1.25229793716527e-12	1.34795215494249e-12	1.39939023427469e-12	1.34252454896831e-12	1.21209059951744e-12	1.10159807356424e-12	1.08163205412618e-12	1.15929703686028e-12	1.2805641730394e-12	1.3546771546684e-12	1.30341107146291e-12	1.11372002677469e-12
14	1.74571249251197e-08	1.41333611657192e-08	9.04259875645509e-09	4.56854594913597e-09	1.82217754092703e-09	5.74156297917381e-10	1.43214902623054e-10	2.84085893830369e-11	4.55926774189583e-12	6.52786284358309e-13	1.22963554116814e-13	4.66298774192501e-14	3.03056115551798e-14	2.78836631471906e-14	3.01018979417593e-14	3.35656518836327e-14	3.73477450837039e-14	4.201954491856e-14	4.92426941841845e-14	6.14104557688258e-14	8.12013444915149e-14	1.10488991623357e-13	1.48812814028832e-13	1.9363125036109e-13	2.43849107571497e-13	3.049376094092e-13	3.95406590844846e-13	5.54547335590611e-13	8.38507280519798e-13	1.28778379640319e-12	1.88350002367062e-12	2.54766784798146e-12	3.20540374914852e-12	3.83118951051882e-12	4.40894305207478e-12	4.87656412023597e-12	5.14461798394309e-12	5.1318044615702e-12	4.76850837299078e-12	4.0502943881888e-12	3.1293767742854e-12	2.28406586873851e-12	1.75467159992175e-12	1.63329940946149e-12	1.88971085469483e-12	2.41626631364706e-12	3.02590788438139e-12	3.48441634401245e-12	3.60851545944962e-12
15	1.80841907985045e-08	1.50043224007881e-08	1.00825559972799e-08	5.47984944756908e-09	2.4060531204352e-09	8.52806090131639e-10	2.43780531798136e-10	5.58973288640652e-11	9.99782793555465e-12	1.24181177409718e-12	7.17877840901621e-14	4.04541093774412e-14	8.49751707216512e-14	1.06080518538189e-13	1.16114713371539e-13	1.22848088052485e-13	1.28434344232089e-13	1.35617312057570e-13	1.49901136999881e-13	1.7977508787508e-13	2.35703307384061e-13	3.25561649570674e-13	4.45439759302332e-13	5.72733263535064e-13	6.74970017846408e-13	7.41560999295536e-13	8.27676423213693e-13	1.07638659913593e-12	1.67208864812618e-12	2.71752362740818e-12	4.1330991063663e-12	5.73275303667344e-12	7.45842976243394e-12	9.46700454561831e-12	1.18329025472795e-11	1.41481461787642e-11	1.55469820361366e-11	1.52252898609407e-11	1.30115006799122e-11	9.5522345621691e-12	5.9769241553179e-12	3.25934596945973e-12	1.77728414041054e-12	1.41620492778874e-12	1.97833487845747e-12	3.36654924922932e-12	5.41684072919477e-12	7.71929072122576e-12	9.66350047616856e-12
16	1.88854504434034e-08	1.60298941167068e-08	1.12669137232445e-08	6.54686781617829e-09	3.14062485423039e-09	1.24345766563259e-09	4.07289147580187e-10	1.11122073872234e-10	2.55130291385544e-11	4.9373002036197e-12	8.0888823942033e-13	2.04390419065721e-13	2.23858326329641e-13	2.9571775303462e-13	3.32919392231954e-13	3.38398803358866e-13	3.26823279684946e-13	3.14461387379703e-13	3.21168525194688e-13	3.72640374327964e-13	4.98293802378541e-13	7.1485687280276e-13	9.91578794802685e-13	1.22430843049542e-12	1.27450844142532e-12	1.09936967064483e-12	9.01880396629734e-13	1.14425948300059e-12	2.3076171468045e-12	4.49804987821083e-12	7.2822284184919e-12	1.01291364722173e-11	1.32154131725029e-11	1.75781879172626e-11	2.39216543525467e-11	3.10307558046296e-11	3.57461898969928e-11	3.50735083882169e-11	2.86158240178797e-11	1.90081898691257e-11	9.98358571173326e-12	3.92624479204314e-12	1.00924423879351e-12	2.4676802698187e-13	1.00404352260423e-12	3.47855970068924e-12	8.08759499718004e-12	1.46889806874749e-11	2.22226291605225e-11
17	1.99062112923831e-08	1.72661894400778e-08	1.26519303290746e-08	7.81613484675685e-09	4.06290814835074e-09	1.77528014110958e-09	6.53818237738098e-10	2.05635191567775e-10	5.74102441365582e-11	1.55660738897369e-11	4.7807076077491e-12	1.96542753035275e-12	1.16920508087473e-12	9.20046383027019e-13	8.04452445116312e-13	6.96856750910861e-13	5.77405726161281e-13	4.7047811265973e-13	4.19242063924533e-13	4.80896509941337e-13	7.21527797474343e-13	1.17029151270146e-12	1.72131815094914e-12	2.07262079629577e-12	1.86167650066096e-12	1.03533325450065e-12	1.93969506710033e-13	4.67882285991683e-13	2.7332007845906e-12	6.64945957232384e-12	1.06089382094375e-11	1.33387094704525e-11	1.61215594039435e-11	2.28562482019821e-11	3.63920349179398e-11	5.39676136091456e-11	6.71503718853293e-11	6.78157324869031e-11	5.487602592839e-11	3.50743240136309e-11	1.7320641205004e-11	6.44853917981181e-12	1.82333017767819e-12	5.75448807019727e-13	1.24908345809532e-12	4.7729997142091e-12	1.31638618235338e-11	2.7879300443583e-11	4.85693694477601e-11
18	2.12019982599689e-08	1.87819104726451e-08	1.431109366002e-08	9.35445506381554e-09	5.22694460718343e-09	2.48558038641775e-09	1.00080291940072e-09	3.39837263636555e-10	9.77782009419796e-11	2.49730170247787e-11	6.91261455714465e-12	3.03950811031439e-12	2.1195666786114e-12	1.69864787762013e-12	1.3390029178945e-12	9.78779487289728e-13	6.38113374259838e-13	3.65950727640287e-13	2.23769620908449e-13	3.03138659946291e-13	7.39163314994972e-13	1.61862768400989e-12	2.76292131868029e-12	3.60463917128316e-12	3.49158219833076e-12	2.42084462532869e-12	1.57746433014908e-12	2.81188755674645e-12	6.91310123259559e-12	1.19865503482402e-11	1.41954869141726e-11	1.18273260030914e-11	9.75110982535846e-12	1.8386315439051e-11	4.48278328707288e-11	8.30273879884522e-11	1.14339934316356e-10	1.20822435684221e-10	9.94878667619872e-11	6.36595296096514e-11	3.10886627959851e-11	1.14337840299698e-11	3.75056346841161e-12	2.75543124549068e-12	5.51629890109015e-12	1.34079145926007e-11	3.06666884786463e-11	6.25273838601533e-11	1.12979419593517e-10
19	2.284240937824e-08	2.06709039543162e-08	1.63609258939459e-08	1.12924473955818e-08	6.76635837239179e-09	3.49567642400055e-09	1.54015277246563e-09	5.67928572206607e-10	1.69045315721256e-10	3.73833909967762e-11	4.79851173934526e-12	2.41051113343261e-13	7.99037336766345e-13	1.27616753113303e-12	1.19301648152583e-12	8.30666756470564e-13	4.32765702537092e-13	1.32384881160352e-13	1.08664559261455e-15	1.70895276808137e-13	9.38960650655096e-13	2.64797391152471e-12	5.30507589298688e-12	8.31991691678789e-12	1.08816891588777e-11	1.29073246312364e-11	1.55693483215978e-11	2.0257600360414e-11	2.6158727431213e-11	2.87990252484697e-11	2.27613711991194e-11	8.89208226082562e-12	1.05346156426498e-13	1.6720451802805e-11	6.97473619616751e-11	1.45227838386047e-10	2.07547344280467e-10	2.23532012033229e-10	1.86855710769597e-10	1.20439579001247e-10	5.67170475862293e-11	1.60736534978673e-11	7.72300877377142e-13	3.32421549902628e-12	1.71894372971586e-11	4.20445442617372e-11	8.48051573700495e-11	1.59213114198592e-10	2.82190434690962e-10
20	2.49077258085351e-08	2.30521135873443e-08	1.89667753908837e-08	1.3840610932115e-08	8.92608769711447e-09	5.0609900506919e-09	2.50331316513684e-09	1.06789405323049e-09	3.8632805873869e-10	1.15765107184422e-10	2.81225930149792e-11	5.95821636633904e-12	1.87488083649457e-12	1.25516931851676e-12	9.36135416660743e-13	6.00978429530396e-13	3.47162539646049e-13	2.37614759832511e-13	3.21198372164402e-13	8.49669102487322e-13	2.51669762616123e-12	6.37861955814726e-12	1.3330246677053e-11	2.35473426778447e-11	3.64984001303505e-11	5.15075177233075e-11	6.79551612275786e-11	8.42407498079054e-11	9.61854109686428e-11	9.75948349287942e-11	8.56783639937775e-11	6.96565963238106e-11	7.40891776176723e-11	1.27340724425769e-10	2.37246084505908e-10	3.73229302878661e-10	4.76282580719445e-10	4.95526320048337e-10	4.2280472002531e-10	2.96078758103053e-10	1.71026226769814e-10	8.72234220980300e-11	5.40049042454466e-11	5.91676828548724e-11	8.72956525490826e-11	1.35426267031738e-10	2.22052935989886e-10	3.88103485397718e-10	6.85962835824758e-10
21	2.74533456508835e-08	2.60179515203096e-08	2.22718669423813e-08	1.7200602342334e-08	1.1964496215965e-08	7.47803626518842e-09	4.18716327990962e-09	2.09328402251097e-09	9.31779699780819e-10	3.69452572093331e-10	1.31724100504518e-10	4.3475552074466e-11	1.40828090670847e-11	4.80898543929840e-12	1.76693949932438e-12	6.28673933762103e-13	1.47919786408081e-13	3.8956508837311e-14	5.08123639748872e-13	2.40732451948274e-12	7.5490403944794e-12	1.87100520818781e-11	3.90268676324554e-11	7.09941916094861e-11	1.1560838412684e-10	1.71930135933171e-10	2.36829271219095e-10	3.04783641354416e-10	3.68650141260343e-10	4.23251649776976e-10	4.72311935542491e-10	5.34657291370726e-10	6.40917718312936e-10	8.14638695715018e-10	1.04535360802078e-09	1.27576126021372e-09	1.42206711579948e-09	1.42077825191721e-09	1.26871800106195e-09	1.02457094672415e-09	7.7132125156803e-10	5.69615619729032e-10	4.34821144989751e-10	3.48494957426158e-10	2.92040037763054e-10	2.82183703460159e-10	3.91250679444971e-10	7.40721880689649e-10	1.46307324694919e-09
22	3.04350455283264e-08	2.95335754061035e-08	2.62704341948591e-08	2.14190084706207e-08	1.60031531781112e-08	1.09521793107365e-08	6.86200375255419e-09	3.93427696581589e-09	2.06438778587268e-09	9.92924778209752e-10	4.39854538819863e-10	1.81448803303323e-10	7.12840914252617e-11	2.77999331372374e-11	1.15258826129829e-11	5.60024627354568e-12	3.64125867345582e-12	3.81399045171535e-12	6.6582773400519e-12	1.4749109205244e-11	3.29370834405637e-11	6.83220167924697e-11	1.2949134971024e-10	2.25081939014388e-10	3.62170129219417e-10	5.45035068697694e-10	7.74569005803508e-10	1.04853605383643e-09	1.36322160992806e-09	1.71698892791858e-09	2.11453065094528e-09	2.56727454074387e-09	3.08390659073423e-09	3.65022564055056e-09	4.20931076985651e-09	4.66128639141896e-09	4.89412109552206e-09	4.83335838357263e-09	4.47882459613556e-09	3.90143660174019e-09	3.20234681648556e-09	2.465116288122e-09	1.73560517542275e-09	1.04329719849348e-09	4.50448451138705e-10	9.87917996443438e-11	2.21770007339745e-10	1.10074604945238e-09	2.96487048012824e-09
23	3.36222295310965e-08	3.33315227635168e-08	3.0684716204778e-08	2.62497912543027e-08	2.08816472291108e-08	1.54577316222376e-08	1.0656387413936e-08	6.84835621936688e-09	4.10857503003543e-09	2.30626034926980e-09	1.21596146410562e-09	6.06409693186484e-10	2.89951379858145e-10	1.36764091950217e-10	6.78035399538673e-11	4.01051838019966e-11	3.30149003340482e-11	3.87362148694513e-11	5.72925655960442e-11	9.45981110630893e-11	1.62052085186866e-10	2.76344523328783e-10	4.58762777123681e-10	7.34029051166533e-10	1.12917436177059e-09	1.67276493143416e-09	2.39405122617215e-09	3.32102028204423e-09	4.47652535082313e-09	5.87234015196347e-09	7.50113789697682e-09	9.32589470880777e-09	1.12668995357602e-08	1.31904963205481e-08	1.49093052731677e-08	1.62045591003499e-08	1.68717257415688e-08	1.67742753761373e-08	1.58804718228032e-08	1.4265825139965e-08	1.20860544249419e-08	9.54499492865405e-09	6.88319154973623e-09	4.39513796272372e-09	2.45858346483583e-09	1.54197364354014e-09	2.15430515722238e-09	4.71920234143103e-09	9.39104978737378e-09
24	3.65294214436609e-08	3.68241145343751e-08	3.48438925129586e-08	3.09796450290138e-08	2.59092520593324e-08	2.04061753206421e-08	1.51540230531112e-08	1.06246851022251e-08	7.04195278951842e-09	4.41711639453462e-09	2.62305863714707e-09	1.47234786454166e-09	7.7664627975772e-10	3.79902126398264e-10	1.69101227756867e-10	7.12366058827216e-11	4.48112565735804e-11	7.13346514649692e-11	1.49216860122876e-10	2.90335242617339e-10	5.18536681954608e-10	8.6925255256049e-10	1.38993909741577e-09	2.14168170834032e-09	3.20222251117497e-09	4.66929517176488e-09	6.66084571821992e-09	9.30701302229475e-09	1.27294267077849e-08	1.70070661010054e-08	2.213343021685e-08	2.7974980640784e-08	3.42440477243831e-08	4.04996712992701e-08	4.61861418702156e-08	5.07101922656847e-08	5.35446892881962e-08	5.43342133698038e-08	5.29736710436367e-08	4.96397044486627e-08	4.47728554477679e-08	3.90260340324418e-08	3.3201519647359e-08	2.81905791885649e-08	2.49111454592194e-08	2.42206080878913e-08	2.67765732317012e-08	3.28396485063684e-08	4.20575544421383e-08
25	3.84392507849152e-08	3.91303516023752e-08	3.76967088918822e-08	3.43979832178998e-08	2.97568071275735e-08	2.44255855921231e-08	1.90412816642952e-08	1.41104734850153e-08	9.94921267778171e-09	6.68000069099719e-09	4.27088518377603e-09	2.59414503429707e-09	1.48396225511388e-09	7.80110969431997e-10	3.53452650853147e-10	1.15581551455835e-10	1.80388457812827e-11	4.65832006045389e-11	2.14439386641476e-10	5.5667462594664e-10	1.12683777689448e-09	1.99700410918614e-09	3.26289314883752e-09	5.05559722115096e-09	7.55933252039042e-09	1.10299745167402e-08	1.58032643460736e-08	2.22777229235661e-08	3.0859308922864e-08	4.18647279757123e-08	5.53963926747113e-08	7.12190109319751e-08	8.86785812096784e-08	1.06703226587493e-07	1.23909339618934e-07	1.38808371478879e-07	1.50076824583603e-07	1.56825854004828e-07	1.58798803600911e-07	1.56441459618217e-07	1.50827572330658e-07	1.43467288865805e-07	1.36058511990539e-07	1.30244600640754e-07	1.27414589850835e-07	1.28541833495017e-07	1.34032949005837e-07	1.4357309929133e-07	1.56001576972794e-07
26	3.86895595406899e-08	3.94694083471115e-08	3.83206363356626e-08	3.54170343933189e-08	3.11607367435129e-08	2.60936362007534e-08	2.07895738507413e-08	1.57551576177962e-08	1.13602614781825e-08	7.80791605376719e-09	5.14184706770388e-09	3.28169656535559e-09	2.07241013839681e-09	1.334965253723e-09	9.08959538235735e-10	6.81758368457846e-10	6.02625882043277e-10	6.83061241575616e-10	9.86646954261179e-10	1.61358119876844e-09	2.68696986283591e-09	4.34945759290056e-09	6.77855971197546e-09	1.02252951308509e-08	1.50721670119839e-08	2.18939802388807e-08	3.14922337969423e-08	4.4867239785977e-08	6.30982504601443e-08	8.71239636597367e-08	1.17450795769761e-07	1.53854274149912e-07	1.95165267844723e-07	2.39233411902367e-07	2.83127228067187e-07	3.23567671820662e-07	3.57515825005745e-07	3.82772744393747e-07	3.98427516468811e-07	4.0502408814713e-07	4.04401616198936e-07	3.9926573093749e-07	3.92625569641953e-07	3.87249845759702e-07	3.85251207146131e-07	3.8783293672233e-07	3.951728050961e-07	4.06407352609077e-07	4.1971075088621e-07
27	3.72324419541063e-08	3.79063103158806e-08	3.6889318283409e-08	3.42891137336153e-08	3.03984227756052e-08	2.56426857736649e-08	2.05089064496227e-08	1.54709456832288e-08	1.09252777118141e-08	7.14734252558512e-09	4.27341513169283e-09	2.30775237889132e-09	1.1507095582875e-09	6.40911891464849e-10	6.03158583917027e-10	8.93133895855908e-10	1.43029877196248e-09	2.21233936947859e-09	3.30924717665569e-09	4.84265785867613e-09	6.96488692653541e-09	9.85865818604068e-09	1.37783480390021e-08	1.91431444962032e-08	2.66715265653855e-08	3.75193572242751e-08	5.3359757020639e-08	7.63332698926519e-08	1.08811464808975e-07	1.52959633176711e-07	2.10148640909434e-07	2.80335961032401e-07	3.61587670985399e-07	4.49922051153281e-07	5.39605051858957e-07	6.23919917637674e-07	6.96292714010037e-07	7.51527498694158e-07	7.86840027205729e-07	8.02411163028464e-07	8.01308411062395e-07	7.88803368151779e-07	7.71277560619029e-07	7.54999788525285e-07	7.45051557866558e-07	7.44594435887357e-07	7.54561795697742e-07	7.7376149223138e-07	7.993147040036e-07
28	3.49011941167415e-08	3.56603981653096e-08	3.50557068074652e-08	3.31280158702808e-08	3.00473683602515e-08	2.60893133982555e-08	2.15987216973069e-08	1.69471517132409e-08	1.24905180743074e-08	8.53337310743561e-09	5.30446380464503e-09	2.94576574505258e-09	1.51470056190911e-09	9.97315977310639e-10	1.3288466350404e-09	2.41692490752552e-09	4.16188183057824e-09	6.46924502868406e-09	9.25350333984927e-09	1.24403153719902e-08	1.59847110710463e-08	1.9930309234973e-08	2.45322984101219e-08	3.04497640960754e-08	3.89811014046596e-08	5.22771948297521e-08	7.34344254441122e-08	1.06359316639086e-07	1.55321603856319e-07	2.24177333503842e-07	3.15340989405642e-07	4.28695025429175e-07	5.60714365581492e-07	7.04114856646758e-07	8.48277012596792e-07	9.80539932743274e-07	1.08822995757116e-06	1.16104632583642e-06	1.19325544123088e-06	1.18512078945637e-06	1.14314777300117e-06	1.07901836387442e-06	1.00743906467458e-06	9.43413489803598e-07	8.99585952183215e-07	8.84249133570719e-07	9.00397012730044e-07	9.45911618357571e-07	1.01469253386987e-06
29	3.25392165375575e-08	3.38746337100465e-08	3.43200932139414e-08	3.38716596286144e-08	3.25966679683453e-08	3.06282852415825e-08	2.8153943887912e-08	2.53985636014583e-08	2.26048971499942e-08	2.0014279849256e-08	1.78505338961967e-08	1.6307683400514e-08	1.55395257168832e-08	1.56475670057972e-08	1.66644921986049e-08	1.8533268019623e-08	2.10863861032091e-08	2.40347001341679e-08	2.69801136873774e-08	2.94702371244492e-08	3.1114285387491e-08	3.17748147741667e-08	3.18358501810215e-08	3.25227261986922e-08	3.62148127964423e-08	4.66566660760025e-08	6.89478745582832e-08	1.09190761928149e-07	1.73710618069192e-07	2.67842525659622e-07	3.94399506956052e-07	5.52080822436942e-07	7.3421022318387e-07	9.28259250418211e-07	1.11655553663176e-06	1.27836800223187e-06	1.39321647968263e-06	1.44485256099169e-06	1.42503189534512e-06	1.33608399806448e-06	1.19147026004699e-06	1.01398964341088e-06	8.31917430073413e-07	6.73944063475694e-07	5.6411876321441e-07	5.17978560431127e-07	5.40671105490829e-07	6.2729755202786e-07	7.65115471811105e-07
30	2.93173311211822e-08	3.1342915063665e-08	3.29935329534687e-08	3.42537358678322e-08	3.51389006734185e-08	3.57017319364352e-08	3.6035348898989e-08	3.62699214344757e-08	3.65619203819775e-08	3.70774453930736e-08	3.79721757850101e-08	3.93694929523605e-08	4.13360118371107e-08	4.38521681274495e-08	4.67768261958698e-08	4.98101030212378e-08	5.24667578412265e-08	5.40807559968814e-08	5.38663207851862e-08	5.10587533479267e-08	4.51478657894491e-08	3.61983479413307e-08	2.52268566010697e-08	1.45782862386796e-08	8.21721757946432e-09	1.18289650437053e-08	3.26132598701324e-08	7.86606985707227e-08	1.57839825019301e-07	2.76204643217919e-07	4.36065447911684e-07	6.34038217249101e-07	8.59557948947693e-07	1.09443839107641e-06	1.31400334997622e-06	1.49004837688814e-06	1.59542953187128e-06	1.60952345409841e-06	1.5233423260428e-06	1.3429179058016e-06	1.0898213871577e-06	7.98348494206549e-07	5.09795327898951e-07	2.65089444101114e-07	9.75270326489773e-08	2.73226533284047e-08	5.91199116490825e-08	1.82747733093448e-07	3.76649058007027e-07
31	2.31424686760253e-08	2.51878511325375e-08	2.71502860628492e-08	2.89717954360699e-08	3.0605004721712e-08	3.20409645625822e-08	3.33368076848581e-08	3.46336546856052e-08	3.61563006746728e-08	3.8189691536787e-08	4.10318036287502e-08	4.49270397891787e-08	4.99880651323557e-08	5.61173259930155e-08	6.29427971701088e-08	6.97857219412237e-08	7.56801144815922e-08	7.94626163312082e-08	7.99451445342317e-08	7.61712809063449e-08	6.77422533201288e-08	5.51828252515362e-08	4.03042087886785e-08	2.65105489181128e-08	1.89848095611255e-08	2.46753948463492e-08	5.19871207855921e-08	1.10069462070509e-07	2.07613009237856e-07	3.51138664846964e-07	5.42910179484474e-07	7.78806620552419e-07	1.04670191692231e-06	1.3260203917529e-06	1.58906844744557e-06	1.80442184449675e-06	1.94210238135944e-06	1.97964373280231e-06	1.90764250104208e-06	1.73324234088992e-06	1.48033902239653e-06	1.18608502117583e-06	8.94292186812955e-07	6.47242351744381e-07	4.77892507178939e-07	4.04324968171966e-07	4.27592951715688e-07	5.33109401864843e-07	6.94787327663553e-07
32	1.46239250159507e-08	1.61793487475037e-08	1.76423805783743e-08	1.88143235806721e-08	1.94971613338489e-08	1.9561541555499e-08	1.90211589765161e-08	1.80936809123998e-08	1.72270027559011e-08	1.70740674471016e-08	1.84095335473143e-08	2.19954819849584e-08	2.84181091244668e-08	3.79292954094595e-08	5.03325233758239e-08	6.49493582440436e-08	8.06901101025002e-08	9.62325916726031e-08	1.10291050779352e-07	1.21940052767263e-07	1.30951292035843e-07	1.38107183237789e-07	1.45469405587351e-07	1.56592607675206e-07	1.76669649354981e-07	2.12566036271689e-07	2.72651682507268e-07	3.6629017076767e-07	5.02836695349021e-07	6.90064492890833e-07	9.32103889777483e-07	1.22721491408186e-06	1.56595143902464e-06	1.93040562818329e-06	2.29514409142689e-06	2.63011465423345e-06	2.90526333664171e-06	3.09600537441695e-06	3.18825452842878e-06	3.1816281796724e-06	3.08980479637497e-06	2.93774737827067e-06	2.75639792579406e-06	2.5761892998371e-06	2.42104439881578e-06	2.30431950153544e-06	2.22748328362878e-06	2.18146233515072e-06	2.14985198620159e-06
33	8.1733716897725e-09	9.86593091422241e-09	1.14025476808757e-08	1.24144256965036e-08	1.25375382092177e-08	1.15201714400409e-08	9.33849093053035e-09	6.29132057672002e-09	3.04369664874564e-09	5.95852235534586e-10	1.69998316326057e-10	3.02868103069358e-09	1.02602010719617e-08	2.25819392486012e-08	4.02155815583562e-08	6.28763342905714e-08	8.98931251656206e-08	1.20445380328945e-07	1.53874539781321e-07	1.90015249559107e-07	2.29497856962675e-07	2.73997893542979e-07	3.26437842309428e-07	3.9116372026686e-07	4.74107155972947e-07	5.82896611395649e-07	7.26811179403771e-07	9.16408060952599e-07	1.16264214845979e-06	1.47536853831303e-06	1.86128522254491e-06	2.32160188242173e-06	2.84993966094388e-06	3.43108363410934e-06	4.04114664798364e-06	4.64943488345354e-06	5.22188255067605e-06	5.72546708438603e-06	6.13268260277293e-06	6.42506938152107e-06	6.59502104290245e-06	6.64555951984971e-06	6.58832587642868e-06	6.44048930397192e-06	6.2214716550514e-06	5.9502675290201e-06	5.6437815681467e-06	5.31617015671576e-06	4.97885049805722e-06
34	8.12106703613382e-09	1.16655520127078e-08	1.54829042292388e-08	1.92250243924624e-08	2.25646886100772e-08	2.53023651547869e-08	2.74720815523608e-08	2.94176079784866e-08	3.18113836347541e-08	3.55984919997631e-08	4.18657868505386e-08	5.16584275610613e-08	6.57868238926767e-08	8.46797809227111e-08	1.08339252861589e-07	1.36436716974712e-07	1.68563548859455e-07	2.04615071946638e-07	2.45259671545773e-07	2.9242898715109e-07	3.49766561972345e-07	4.22987288617093e-07	5.20118742119584e-07	6.51605136433318e-07	8.30245194282017e-07	1.07090591950604e-06	1.38991720738259e-06	1.80403080488023e-06	2.32884835328317e-06	2.9767058368567e-06	3.7541443032097e-06	4.65927132321798e-06	5.67947350367177e-06	6.79001798522675e-06	7.95403333269078e-06	9.12417362234791e-06	1.02459738015081e-05	1.1262568697969e-05	1.21201604424268e-05	1.27734572306669e-05	1.31903107230361e-05	1.33549396792748e-05	1.32693886277506e-05	1.29531556671035e-05	1.24411643428978e-05	1.17804144522447e-05	1.10257284647904e-05	1.02350444467158e-05	9.464726880935e-06
35	2.71049345997238e-08	3.74923813536604e-08	4.98797386346397e-08	6.41478003316747e-08	8.01197173765787e-08	9.75982321828713e-08	1.16393671400799e-07	1.36326851532407e-07	1.5719562594938e-07	1.78704480417958e-07	2.00372183704196e-07	2.21449971724161e-07	2.40897616113738e-07	2.57472101414416e-07	2.69979521057525e-07	2.77723425985126e-07	2.81153477613064e-07	2.8268113583355e-07	2.87590563525593e-07	3.04939633467505e-07	3.48323115111915e-07	4.36360323599019e-07	5.92772431652086e-07	8.45928333589371e-07	1.2277608839543e-06	1.77198838885442e-06	2.51162344351153e-06	3.47581845688502e-06	4.68618872807054e-06	6.1528677464254e-06	7.87067334278633e-06	9.81587403764088e-06	1.19441109157362e-05	1.41900193950627e-05	1.64689843721142e-05	1.86812470812623e-05	2.07182824063038e-05	2.24710244050432e-05	2.3839194172712e-05	2.47407396958407e-05	2.51202830465449e-05	2.49555149982528e-05	2.42606817267164e-05	2.30866459753833e-05	2.15174274860221e-05	1.96635733714794e-05	1.7653113946344e-05	1.56211644129682e-05	1.36993919899169e-05
36	1.18058733337196e-07	1.49974323968934e-07	1.87108537881549e-07	2.29062426951959e-07	2.74973677710798e-07	3.23437589666401e-07	3.72442715454449e-07	4.19333359315606e-07	4.60818109999816e-07	4.93052311553622e-07	5.1183125533158e-07	5.12937336135674e-07	4.92685207364218e-07	4.48700761647939e-07	3.80949928010697e-07	2.93000730765513e-07	1.93457943138266e-07	9.74577042767663e-08	2.80558167042691e-08	1.72961205269625e-08	1.06713246303582e-07	3.47015779888761e-07	7.96718562245416e-07	1.51955114142791e-06	2.58056463795652e-06	4.04098887417654e-06	5.95204844746539e-06	8.34811843524802e-06	1.12397703861171e-05	1.4607405175515e-05	1.83962658044937e-05	2.25136443107651e-05	2.6829020274881e-05	3.1177680432801e-05	3.53680703040305e-05	3.91927383343122e-05	4.24422890950779e-05	4.49213197388273e-05	4.64649385699133e-05	4.69542217577062e-05	4.63289076122795e-05	4.45957880473925e-05	4.18316330310783e-05	3.81800405418327e-05	3.38422749008689e-05	2.90628512165532e-05	2.4111245717883e-05	1.92615716498134e-05	1.47722922188223e-05
37	4.24505707673669e-07	5.14834900820035e-07	6.15666210963452e-07	7.25238449998809e-07	8.40683243219127e-07	9.57937044244397e-07	1.07176206828079e-06	1.17592464026592e-06	1.26358364786154e-06	1.32794157638307e-06	1.36320376793584e-06	1.36587576356633e-06	1.33640180986217e-06	1.28110860959044e-06	1.21436737152547e-06	1.16082640606257e-06	1.15750065556306e-06	1.25544104438674e-06	1.52065520455298e-06	2.03392346059705e-06	2.88916179804839e-06	4.19003738421483e-06	6.04464915099634e-06	8.55824761860907e-06	1.18241789239128e-05	1.59134839114815e-05	2.08638415673855e-05	2.66687869225559e-05	3.32683216517259e-05	4.05421345264458e-05	4.8306625942038e-05	5.63167625428233e-05	6.42734659602819e-05	7.18367746107648e-05	7.8644441898295e-05	8.43350018599873e-05	8.85737154314825e-05	9.10792880532366e-05	9.16489025732008e-05	9.01790078416504e-05	8.66794859012113e-05	8.12792979350952e-05	7.42224504870448e-05	6.58540594974723e-05	5.65973191017316e-05	4.69231841263691e-05	3.7315425774619e-05	2.82343092883263e-05	2.00823905062603e-05
38	1.34406225090457e-06	1.61277805219482e-06	1.91634730349597e-06	2.25485815583912e-06	2.62765011808703e-06	3.03355398249516e-06	3.47137552704461e-06	3.94068469717954e-06	4.44296324595295e-06	4.98314480558526e-06	5.5715501104012e-06	6.22617545886207e-06	6.97523472455111e-06	7.85978645114889e-06	8.93620233327668e-06	1.02781589064148e-05	1.1977770396094e-05	1.41454394209844e-05	1.69079967725893e-05	2.04047445711898e-05	2.47811190553239e-05	3.01798556740771e-05	3.67297685134995e-05	4.4532537894771e-05	5.36482136374291e-05	6.40804564714973e-05	7.57628177205552e-05	8.8547554262416e-05	0.000102198548834471	0.000116389818450313	0.000130710822666125	0.000144679324584386	0.000157761930466014	0.000169401683866055	0.000179051286456584	0.000186209747723537	0.000190459626387634	0.000191501611941357	0.000189183083454986	0.000183517524493801	0.000174692278534372	0.000163063065125993	0.000149134865306711	0.000133530109613394	0.000116946421937152	0.00010010733701924	8.37102779695635e-05	6.83765403701004e-05	5.46080120303995e-05
39	4.04420666607706e-06	4.90251816091692e-06	5.90851866919701e-06	7.08220202263655e-06	8.44638065353583e-06	1.00275175882099e-05	1.18568172492734e-05	1.39715914370049e-05	1.64168903457155e-05	1.924735072539e-05	2.25291642138131e-05	2.63420098478916e-05	3.07807291870331e-05	3.59564560111172e-05	4.19968532510121e-05	4.90450678910074e-05	5.72570017632923e-05	6.67965244880506e-05	7.7828335067689e-05	9.05083183104619e-05	0.000104971443390974	0.00012131750904852	0.000139595338807995	0.000159786346248681	0.000181788691927383	0.000205403500585994	0.000230324757333704	0.000256134514424268	0.000282304884160265	0.000308207950923395	0.000333134208786515	0.00035631944650728	0.000376979209198922	0.000394349137809515	0.000407728711837638	0.000416525292309279	0.000420294970970825	0.000418776650714421	0.000411916055425907	0.000399877000990931	0.00038303821703144	0.000361975213426342	0.00033742802409666	0.000310256996882101	0.000281389988828173	0.000251765236689118	0.000222274695161978	0.000193712702662622	0.000166734427597125
40	1.10726381584393e-05	1.3543293143661e-05	1.64930749129679e-05	2.00014093479295e-05	2.41588141992776e-05	2.90680905494361e-05	3.48454992289076e-05	4.16218386324942e-05	4.95433059278859e-05	5.8771984442644e-05	6.94857584734113e-05	8.18774167425056e-05	9.61526726302283e-05	0.000112526809971542	0.000131219665525806	0.000152448691491719	0.000176419911297395	0.000203316695066399	0.000233286439954095	0.000266425442387589	0.000302762485420844	0.000342241919366509	0.000384707265206143	0.000429886589862685	0.000477381058494752	0.000526658129436153	0.000577050793893184	0.000627764054941561	0.000677889481309291	0.000726428169665176	0.000772321831619592	0.00081449103339286	0.00085187891751749	0.000883498097622343	0.000908477912758855	0.00092610892441553	0.000935881489859863	0.000937515479132255	0.000930978720229101	0.00091649252644986	0.000894523619997967	0.000865762830413056	0.000831092013279379	0.000791541597787805	0.000748241933414497	0.000702372088661576	0.000655109910386562	0.00060758696762988	0.000560851501956725
41	2.55444330697059e-05	3.12881349913867e-05	3.81730488864735e-05	4.63919286367043e-05	5.61621801298263e-05	6.77269920154813e-05	8.13559034662214e-05	9.7344603667278e-05	0.000116013731662034	0.000137706425767609	0.000162784363189981	0.000191622037438353	0.000224599048676168	0.000262090235085754	0.000304453555695876	0.000352015749392558	0.000405055941065859	0.000463787540877046	0.000528338979395661	0.000598734028492378	0.000674872659763727	0.000756513569637754	0.000843259631476036	0.000934547597712901	0.00102964334898823	0.0011276438565825	0.0012274867808963	0.00132796827371734	0.0014277690986103	0.0015254886570786	0.00161968594458494	0.00170892590537395	0.00179182915867485	0.00186712268170105	0.0019336888017757	0.00199060980460529	0.00203720562594759	0.00207306245817738	0.00209805064960898	0.00211233096174725	0.00211634902121221	0.0021108185923906	0.0020966950346725	0.0020751409301088	0.00204748632115913	0.0020151862492256	0.00197977831927204	0.00194284284221686	0.00190596775305007
42	4.76909296022323e-05	5.8302091422556e-05	7.10296784998993e-05	8.62339268235441e-05	0.000104319969244689	0.000125739021328201	0.000150988307423394	0.000180609390417493	0.000215184560842496	0.000255330952460313	0.000301692086762368	0.000354926612009736	0.000415694096410564	0.000484637860986507	0.000562364994545758	0.000649423877093557	0.000746279741947073	0.000853289020447782	0.000970673422993638	0.00109849490002247	0.00123663277871853	0.00138476446731194	0.00154235114181967	0.00170862976589457	0.0018826126339788	0.0020630953687031	0.00224867395089703	0.00243777092880593	0.00262867046485991	0.00281956136389479	0.00300858672201477	0.00319389837910714	0.00337371398864465	0.00354637426989199	0.0037103979062027	0.00386453161408765	0.00400779313343394	0.00413950526796353	0.00425931961158939	0.00436722919409489	0.00446356992360392	0.00454901134462246	0.00462453782061098	0.00469142174591054	0.0047511907594688	0.00480559115051201	0.00485654970624075	0.00490613615985227	0.00495652817227602
43	7.12538869370665e-05	8.71411932786836e-05	0.000106269470394901	0.000129206664172597	0.000156592132215751	0.000189137960658813	0.000227628150027414	0.000272915186594541	0.000325913531425361	0.0003875896060691	0.000458947935844731	0.000541013231494096	0.00063480834809891	0.000741328254363593	0.000861510370378151	0.000996201879245427	0.00114612487569654	0.00131184046832026	0.00149371318430761	0.00169187721834467	0.00190620620206021	0.00213628823019216	0.00238140785022887	0.00264053659401747	0.00291233339884262	0.00319515593476812	0.00348708343505131	0.0037859511350745	0.00408939588715516	0.00439491196391906	0.0046999155252965	0.00500181573840945	0.00529809013887815	0.00558636153532554	0.00586447360822529	0.00613056235300371	0.00638312066853056	0.00662105368817176	0.00684372287349374	0.00705097741362675	0.00724317206254506	0.00742117116439149	0.00758633922479212	0.00774051894737008	0.00788599813788106	0.00802546725938714	0.00816196968536073	0.00829884683782007	0.00843968041812355
44	8.60014507652991e-05	0.000106095928591224	0.000130516366820768	0.000160044077889054	0.000195554882443621	0.000238018492832209	0.000288494518329601	0.000348124474353176	0.000418119230405302	0.000499741426097059	0.000594282524671924	0.000703034360004506	0.000827255264342819	0.00096813113512684	0.00112673210163099	0.00130396577404393	0.00150052838376785	0.00171685543630905	0.00195307377732361	0.00220895719747989	0.00248388785251069	0.00277682583267652	0.00308628916566538	0.00341034636822494	0.00374662336999685	0.00409232622038836	0.00444428046554356	0.00479898746466997	0.00515269722719906	0.00550149662453474	0.00584141109696359	0.00616851727473493	0.00647906329983811	0.0067695931071815	0.00703707053212599	0.00727899888085521	0.00749353154821119	0.00767956940268688	0.00783684097893766	0.00796596201360824	0.00806847151077958	0.00814684230164432	0.00820446493595594	0.00824560467333109	0.00827533229186572	0.00829943036141845	0.00832427750334128	0.00835671394542403	0.00840389235359477
45	9.05129969495566e-05	0.000114025590320619	0.000142880646520377	0.000178022490660802	0.000220490941536593	0.000271414035866361	0.000331995895402231	0.000403499122381121	0.000487221225336156	0.000584464744371906	0.000696500963941304	0.000824527370447715	0.00096961932688782	0.00113267678895415	0.00131436726456416	0.00151506660614395	0.00173479960342584	0.00197318269269093	0.00222937139326865	0.00250201530009068	0.00278922357933058	0.00308854391199393	0.00339695769081979	0.00371089398725499	0.0040262643623042	0.00433852000004373	0.00464273190610598	0.00493369405467873	0.00520604841410555	0.00545442976832056	0.00567362722090154	0.00585875826709814	0.00600545039613721	0.00611002439111859	0.00616967287436358	0.0061826272448211	0.00614830600642488	0.00606743761797855	0.00594215142074671	0.00577603092136067	0.00557412471351236	0.00534291158746038	0.00509021786412784	0.00482508665156374	0.00455760049713337	0.00429866073298477	0.00405972861437231	0.00385253505771146	0.00368876732630495
46	0.000106531218481203	0.00013586841917659	0.000171644878562564	0.00021486328595082	0.000266590598551586	0.000327941152259458	0.000400054236182802	0.000484065795648182	0.000581074116720028	0.000692099580682808	0.000818038856898189	0.000959614221463182	0.00111731903843126	0.00129136080798627	0.00148160355663787	0.00168751170009815	0.00190809782950003	0.00214187713393794	0.00238683135425358	0.002640385242435	0.00289939845772213	0.00316017564759637	0.0034184971270664	0.00366967207688696	0.00390861553160651	0.00412994963078974	0.00432812867921785	0.004497586530946	0.00463290371285306	0.00472899057841527	0.00478128168076972	0.00478593552899612	0.00474003299835306	0.00464176695889819	0.00449061521914976	0.00428748869767379	0.00403484687216591	0.00373677303761664	0.00339900274360704	0.00302889997136033	0.0026353771331412	0.00222875679255954	0.00182057506082178	0.00142332885279738	0.00105017150721582	0.000714563597030866	0.000429887982491793	0.000209040192073609	6.40069585234214e-05
47	0.000176024642963856	0.000217997751134684	0.000267797536959869	0.000326399799537719	0.000394802713793171	0.000474004882150965	0.000564978922054937	0.000668640674254639	0.00078581431781774	0.000917193906075437	0.00106330208730766	0.00122444703682468	0.00140067889289259	0.00159174724532914	0.00179706145848003	0.00201565580432684	0.00224616152068459	0.00248678797793759	0.00273531512064118	0.00298909923462199	0.00324509386590657	0.00349988737875971	0.00374975818497616	0.00399074810955043	0.00421875368926136	0.00442963444726126	0.00461933637154996	0.00478402797735037	0.0049202454872825	0.00502504285743071	0.00509614165321957	0.00513207517872728	0.00513232082791302	0.00509741439426955	0.00502904007929592	0.00493009020504793	0.00480468917749651	0.00465817707000397	0.00449704929202752	0.00432885015620702	0.00416201972310255	0.00400569504014511	0.00386946874146923	0.00376310987015076	0.0036962536486488	0.00367806867727269	0.00371691160353869	0.00381998059911499	0.00399297993356199
48	0.00034837087157745	0.000414638905410157	0.000491025779216516	0.00057856658863186	0.000678308889277793	0.000791294727379099	0.000918540155883716	0.0010610125106787	0.00121960585401176	0.00139511513045742	0.00158820971931148	0.00179940719979797	0.00202904826477248	0.00227727381699305	0.00254400535154486	0.00282892976081622	0.00313148968724936	0.00345088048766816	0.00378605475654121	0.00413573518126182	0.00449843626999243	0.00487249520415739	0.00525611172861949	0.0056473966114422	0.00604442779356819	0.00644531292135315	0.00684825652891542	0.00725162973201245	0.00765403993132462	0.00805439772182632	0.00845197798710214	0.00884647204225009	0.00923802769301656	0.00962727421495665	0.0100153295329557	0.0104037873011146	0.01079468214234	0.0111904319959697	0.0115937573236974	0.0120075778157417	0.0124348881915016	0.0128786156676402	0.0133414626334839	0.0138257389882081	0.0143331894149965	0.0148648215536441	0.0154207415471055	0.0160000037459924	0.0166004814309715
49	0.00068545638676147	0.000795193208295921	0.000919420049163491	0.00105950556617206	0.00121686357264459	0.00139294241564297	0.00158921290110606	0.00180715491908559	0.00204824297527499	0.00231393088727461	0.0026056359520136	0.00292472293178993	0.00327248823778999	0.00365014470908918	0.00405880738963034	0.00449948069352704	0.00497304731878626	0.00548025922041658	0.00602173088592905	0.00659793507041799	0.00720920104668312	0.00785571531120163	0.00853752456314534	0.00925454064594685	0.0100065470148084	0.0107932061752636	0.0116140674340289	0.0124685742205544	0.0133560701822738	0.0142758032343042	0.0152269267600624	0.0162084972164467	0.0172194674977986	0.0182586755569032	0.0193248279668827	0.0204164783309776	0.0215320007017823	0.0226695584494068	0.0238270693094222	0.0250021676349649	0.0261921651606567	0.0273940118460614	0.0286042585902556	0.0298190237842404	0.031033965783004	0.0322442634243283	0.0334446066893572	0.0346291994855497	0.0357917763338723
50	0.00124731791967001	0.00142452113262697	0.00162283240177676	0.00184413176504165	0.00209037960324157	0.00236360901457726	0.00266591670188633	0.00299945236985438	0.00336640665193395	0.00376899760965475	0.00420945586967443	0.00469000848568432	0.0052128616325367	0.0057801822581356	0.00639407883425063	0.00705658136010299	0.00776962078209813	0.00853500799936176	0.00935441262785924	0.0102293416961041	0.0111611184432088	0.0121508613858732	0.0131994638155406	0.0143075738811517	0.015475575407527	0.0167035695952126	0.0179913577453973	0.0193384251538673	0.0207439263213894	0.0222066716346206	0.0237251156816269	0.0252973473790411	0.0269210821031793	0.0285936560341779	0.0303120229392066	0.0320727536366522	0.0338720383962465	0.0357056925387297	0.0375691655010579	0.0394575536277243	0.0413656169339497	0.0432878000610653	0.0452182576074274	0.0471508839691712	0.0490793477639716	0.0509971308381885	0.0528975717743014	0.0547739137228304	0.0566193562829364
51	0.00198908749368419	0.00224463183580419	0.00252755510077702	0.00284002811028625	0.00318429681938198	0.00356267289188863	0.00397752267461404	0.00443125455195177	0.0049263046844322	0.00546512115863713	0.00605014660136502	0.00668379933768432	0.00736845320015511	0.00810641612460341	0.00889990769592815	0.00975103583500387	0.0106617728442854	0.0116339310546779	0.0126691383390525	0.0137688137779179	0.0149341437796501	0.0161660589708358	0.0174652121811947	0.0188319578517863	0.0202663331943813	0.0217680414236664	0.023336437372115	0.0249705157797235	0.0266689025273439	0.0284298490530668	0.0302512301562025	0.0321305453531575	0.0340649239043218	0.0360511335815327	0.0380855931924289	0.0401643888218945	0.0422832936927205	0.044437791488663	0.046623102924364	0.0488342152893666	0.0510659146389391	0.0533128202539277	0.0555694209466267	0.0578301127509157	0.0600892375037663	0.0623411218026539	0.0645801158102285	0.0668006313743986	0.0689971789391149
52	0.00266893120480663	0.00297826378807021	0.00331669764017873	0.00368613108267612	0.00408848828278432	0.00452570753455984	0.00499972831608821	0.00551247717032866	0.00606585247961684	0.00666170822721011	0.00730183686325289	0.0079879514167383	0.00872166701898711	0.00950448202735748	0.0103377589598112	0.0112227054710383	0.0121603556185225	0.0131515516816439	0.014196926808122	0.0152968887692681	0.0164516051081681	0.0176609899626342	0.0189246928371849	0.0202420895851916	0.0216122758434919	0.0230340631371703	0.0245059778419245	0.0260262631556721	0.0275928841901562	0.0292035362477631	0.0308556562991928	0.0325464376247862	0.03427284752709	0.0360316479656341	0.0378194189080013	0.0396325841352581	0.0414674391859139	0.0433201810720411	0.045186939355272	0.0470638081303072	0.0489468784304823	0.0508322705448953	0.0527161657205287	0.0545948367164667	0.0564646766812913	0.0583222258393947	0.0601641954974213	0.0619874889182069	0.063789218656071
53	0.00299483577864572	0.00329858785893784	0.00362648500956151	0.00397966158771055	0.00435921898142008	0.00476621451921467	0.00520164985610796	0.00566645893532719	0.00616149564118088	0.00668752127418712	0.00724519199460836	0.00783504639454669	0.00845749337138173	0.00911280048621244	0.00980108299972506	0.0105222937841927	0.0112762143137723	0.0120624469355829	0.0128804086209437	0.0137293263893735	0.0146082345873305	0.0155159741890586	0.016451194268262	0.0174123557666672	0.018397737658942	0.0194054455831327	0.0204334229720048	0.0214794646838149	0.0225412330915453	0.0236162765480434	0.0247020501014475	0.0257959382914404	0.0268952798130149	0.0279973937913709	0.029099607370137	0.0301992842762058	0.0312938539889542	0.0323808411103715	0.0334578945064695	0.0345228157700873	0.0355735865415586	0.0366083942172988	0.0376256555777324	0.0386240378755142	0.0396024769429668	0.0405601919041808	0.0414966961122516	0.0424118039754496	0.0433056333873508
[truncated: 71 more columns]
