# Supplementary material for: Reconstructing spruce budworm outbreak severity: a comparison of paleoecological and tree-ring signals
Source: PLoS One. 2025 Aug 12;20(8):e0329406. doi: 10.1371/journal.pone.0329406 (PMC12342301; doi:10.1371/journal.pone.0329406)
Supplement: S10 Dataset — (ZIP) [file pone.0329406.s010.zip › Lake 1 wavelet data/Coherence_Lepidopteran_scales_GSI/coherence_wavelet_power.txt]

V1	V2	V3	V4	V5	V6	V7	V8	V9	V10	V11	V12	V13	V14	V15	V16	V17	V18	V19	V20	V21	V22	V23	V24	V25	V26	V27	V28	V29	V30	V31	V32	V33	V34	V35	V36	V37	V38	V39	V40	V41	V42	V43	V44	V45	V46	V47	V48	V49	V50
1	2.916268358034e-10	1.79775064371426e-10	6.98922137868955e-11	1.87746864365362e-11	4.24051749387155e-12	1.09616819136235e-12	4.10306096296924e-13	2.16869335854318e-13	1.4018714318872e-13	9.95054299107289e-14	7.41552440873406e-14	5.80191612670069e-14	4.74181378278176e-14	3.90548547130672e-14	3.16554522623034e-14	2.58308840610128e-14	2.21653348971773e-14	2.05029187214286e-14	1.93220572940354e-14	1.76517227577374e-14	1.65024494510859e-14	1.66965670786341e-14	1.69593785190769e-14	1.60624328161355e-14	1.43485993607382e-14	1.25795549271041e-14	1.14129345129263e-14	1.12409522008909e-14	1.18215148953192e-14	1.25445021441479e-14	1.36002638312111e-14	1.39261116252291e-14	1.18013308318791e-14	9.04584795010038e-15	8.68200469190095e-15	1.026957003112e-14	1.24219819141858e-14	1.50918882402695e-14	1.73435704939732e-14	1.85753571631341e-14	2.00633746127957e-14	2.05419220523062e-14	1.80936538233742e-14	1.51980883828772e-14	1.42770457734719e-14	1.49933098776744e-14	1.69487609462187e-14	2.11141717829879e-14	2.5766816381926e-14
2	5.35900410154705e-10	3.14668148380503e-10	1.08233801881952e-10	2.28360325560938e-11	3.43167706951799e-12	5.47375783559496e-13	1.57892489756077e-13	8.36799329201545e-14	5.82297873127209e-14	4.35595760260659e-14	3.31860709661234e-14	2.64720907411004e-14	2.23510145434675e-14	1.87620097225931e-14	1.49585548945485e-14	1.17665142614793e-14	9.95499815682009e-15	9.58301740197258e-15	9.36186434874188e-15	8.3927912604745e-15	7.72332671672639e-15	8.2956879993873e-15	8.96398166155173e-15	8.5167911207851e-15	7.29876790947088e-15	6.02144689719511e-15	5.21977168693262e-15	5.20907314885497e-15	5.76654557633262e-15	6.39284613636141e-15	7.48449471928341e-15	8.09553368454763e-15	6.23150196042593e-15	3.73280505430081e-15	3.4972468360443e-15	4.78491433727749e-15	6.20620421170989e-15	8.19008269118645e-15	9.83079079033598e-15	1.04099964657774e-14	1.16139763767342e-14	1.21901753681167e-14	9.92802929809952e-15	7.27491331252626e-15	6.43124306592407e-15	6.88279393466157e-15	8.27475367542159e-15	1.16043370605078e-14	1.55243022873491e-14
3	7.94020253186153e-10	4.47598611747192e-10	1.38027882094189e-10	2.28646248610293e-11	2.03373368166798e-12	1.24254135184464e-13	1.82644054275533e-14	1.17674202523458e-14	1.07002700300771e-14	9.09275716364697e-15	7.13992964284566e-15	5.83527942174496e-15	5.2951114729586e-15	4.65819651257269e-15	3.58717064353782e-15	2.57411423762544e-15	2.0793011359076e-15	2.22350864603989e-15	2.36494770048951e-15	1.987291966707e-15	1.69491150672115e-15	2.10349425906009e-15	2.60923505893464e-15	2.48688468084655e-15	1.95739503875767e-15	1.41653498691099e-15	1.10299258376019e-15	1.13477768241509e-15	1.40728328240353e-15	1.66515729655639e-15	2.31172279765495e-15	2.90614946163885e-15	1.94623989569379e-15	5.94879893119894e-16	5.58098744467608e-16	1.15188525421367e-15	1.54022675195868e-15	2.43092902160714e-15	3.15657826931052e-15	3.1005935631973e-15	3.70350863140261e-15	4.23601835591555e-15	3.03532230413325e-15	1.66489001811321e-15	1.24639700402337e-15	1.40581440529061e-15	1.97843081042333e-15	3.48934092493089e-15	5.47974217073438e-15
4	9.90706562796555e-10	5.47657461013957e-10	1.59486946873031e-10	2.30224245279601e-11	1.41900181801839e-12	2.39052872617353e-14	8.08238459613856e-17	3.60026868277702e-16	8.09863531863738e-16	8.55199351456405e-16	6.53350721652695e-16	5.23214033563331e-16	5.72440104896433e-16	5.70964910426265e-16	4.08824187754192e-16	2.28037111366903e-16	1.5000289106055e-16	2.31448123775388e-16	3.06655823495522e-16	2.11905203769647e-16	1.22980018379155e-16	2.48623879121811e-16	4.23693851084996e-16	3.99558131197909e-16	2.64244188528656e-16	1.39895366822265e-16	8.14482563545341e-17	9.00800415907901e-17	1.54092706052949e-16	1.87699816538374e-16	4.01799280225805e-16	7.47878218007567e-16	4.8737380870784e-16	4.63400157261536e-17	4.89593043968383e-17	1.68894160942083e-16	1.26570533443896e-16	4.1313378673823e-16	6.11076946234174e-16	4.19655168699152e-16	5.90718973137546e-16	9.06458186231694e-16	5.39485979165265e-16	1.71487597743745e-16	5.95484691050872e-17	8.51897506953019e-17	2.26425542105244e-16	5.53846280735112e-16	1.1650941195721e-15
5	1.10339626228713e-09	6.16647381371386e-10	1.83395766355459e-10	2.76189537648668e-11	1.90017513445271e-12	4.85028679323196e-14	4.07065630551103e-16	4.10274855577062e-17	5.21439591455304e-17	4.44796315215956e-17	2.38783841405002e-17	1.21284565149799e-17	2.77331134259625e-17	3.83997073542643e-17	2.41653780584407e-17	7.89418467099855e-18	7.89983465496091e-19	1.2879400462925e-17	2.52965695635958e-17	1.32909172770574e-17	8.8550655949212e-20	1.8274511646435e-17	4.82648565910506e-17	4.11410264517947e-17	2.09631043302615e-17	4.6798395932684e-18	1.48933302053229e-18	1.42688385185739e-18	8.72673652831028e-18	5.05038286551976e-18	5.09818646377832e-17	2.00416209316553e-16	1.8029656249572e-16	5.57305244887991e-17	3.9052855139099e-17	4.10074958263738e-17	6.74640541850533e-18	9.95120269447816e-17	1.11502499140443e-16	1.92830276640336e-17	4.09270455808879e-17	1.61268219450698e-16	6.78965564393085e-17	1.4649590000569e-17	3.50603242221321e-18	5.15146108697132e-18	2.78030327059339e-17	3.26394427379743e-17	1.86815492780414e-16
6	1.161178208708e-09	6.74070014140232e-10	2.18224738125192e-10	3.86356468749937e-11	3.65447482251729e-12	1.85636983918153e-13	5.93576933700602e-15	1.99672295459174e-16	1.01043465195844e-17	1.40359152220506e-18	1.15922939186586e-18	1.60159687528455e-19	1.14052537736838e-18	2.37475479599707e-18	1.12795733067398e-18	3.57044806192258e-19	4.73902355186221e-19	1.24945626354778e-18	2.16805269662412e-18	1.54663939241207e-18	9.12268544433186e-19	3.46925996989786e-18	6.628054027161e-18	3.70792617163848e-18	2.26668053093651e-18	8.12715358036274e-19	5.986672762703e-19	1.43763079357227e-18	1.47595858776695e-18	4.81029544140407e-19	1.41923690624618e-17	9.11772077917686e-17	1.0611006446988e-16	3.09412491256768e-17	2.33575790612494e-17	5.03530440530404e-17	6.97076724422935e-17	8.89322722302973e-17	4.1304224115351e-17	9.10813057753711e-18	2.06024177680841e-17	6.09428966126651e-17	1.86255642964185e-17	4.44243201735365e-18	6.38731441752197e-18	6.17972635859249e-18	1.90079952156187e-17	1.28201828431588e-17	6.3153039549583e-17
7	1.20183070851473e-09	7.34647520083005e-10	2.65646100467766e-10	5.65668722378281e-11	7.07422343962024e-12	5.21439132026187e-13	2.28847475512858e-14	6.04197928349776e-16	1.32859911157012e-17	8.46070713510503e-19	6.29641757841014e-19	2.01979695453905e-19	7.36540536333804e-20	3.74206263764373e-19	2.2680553839427e-19	5.95683657776845e-20	2.50834995342326e-19	1.69768915156751e-19	2.24823468201968e-19	1.4094202936286e-19	1.76527066417248e-19	1.69489209230786e-18	1.77316140716258e-18	1.53025719466302e-19	7.6416744436407e-19	2.46864151177877e-18	3.9948324192752e-18	4.99739198899739e-18	3.07047470360621e-18	1.27186857326072e-20	1.67330705498839e-17	9.12879275517885e-17	1.05331007841737e-16	1.80851571485317e-17	1.46609573069512e-17	7.53582271477093e-17	1.15550332923888e-16	1.04945818729924e-16	2.56441344089866e-17	6.4162578223627e-18	6.42719868091752e-17	1.02391928594161e-16	7.07888732862192e-17	3.97215285269047e-17	1.08361302383636e-17	7.67797378727638e-18	5.87666577596098e-17	9.40701577518547e-17	8.74971167168108e-17
8	1.24759081502219e-09	8.04317321718514e-10	3.24667397524369e-10	8.19801605816524e-11	1.29302277919934e-11	1.26586568473722e-12	7.49099343390625e-14	2.42421902891102e-15	2.54676841740358e-17	1.95412828677439e-18	1.64892355866111e-18	4.28226825150646e-19	1.10326644244782e-19	2.76677738060291e-19	3.9279653344051e-19	4.967821633845e-19	4.44074462078828e-19	8.88430211656285e-20	7.87881548562779e-20	5.1167930574525e-19	1.47586430144319e-18	2.66292936584004e-18	1.75341895621699e-18	6.19010587087056e-19	1.68666681448063e-18	5.96679884594844e-18	1.37466966339375e-17	1.93001809720779e-17	1.60674947324505e-17	1.36589039406699e-17	6.30347057070019e-17	1.82916062946932e-16	2.11022821212613e-16	1.11194646916501e-16	9.29768151312677e-17	1.30085686981337e-16	1.47201373024494e-16	1.50037906084945e-16	7.99905523609499e-17	9.21803002052128e-17	2.50700692089388e-16	3.52265160948032e-16	3.12558060267987e-16	2.06247618409931e-16	9.95174999872542e-17	9.68603245421693e-17	2.22626017279362e-16	2.95708404550074e-16	2.03105501314972e-16
9	1.30693686373557e-09	8.85390711009499e-10	3.95397324879694e-10	1.16413547622639e-10	2.25997074066859e-11	2.88601088708426e-12	2.39584656382375e-13	1.25129076016793e-14	3.9226715734212e-16	1.29642372701806e-17	5.27306822749497e-18	2.33424810513243e-18	8.2374821632004e-19	4.11196133712327e-19	6.13188879624352e-19	1.38669497643676e-18	1.47090219659148e-18	5.92856577771819e-19	5.6798682475833e-19	2.73959483739677e-18	6.2437857091584e-18	7.99015568743755e-18	6.27521780045491e-18	3.97947136961734e-18	3.73061826747452e-18	1.32076034483654e-17	4.18586582512991e-17	7.98546481172168e-17	1.10751266010698e-16	1.63947802748261e-16	3.26332564411956e-16	5.75605948328572e-16	6.78554749914029e-16	5.67903484248868e-16	4.16526737586871e-16	2.39678146976548e-16	1.49306341136277e-16	2.72027317699213e-16	4.28021039980792e-16	6.79459726000061e-16	1.0999800223398e-15	1.37629243852292e-15	1.31915034327757e-15	1.0583905185833e-15	8.19623863692698e-16	8.0357795645824e-16	9.61077759106128e-16	9.29812231607934e-16	5.67300887119693e-16
10	1.38255526448213e-09	9.79563573807659e-10	4.79121620826975e-10	1.61939682957219e-10	3.79154327790375e-11	6.17308773338109e-12	7.01605058955475e-13	5.5870875620671e-14	3.24279620843881e-15	1.9160756308467e-16	2.96094842225754e-17	1.0550616460933e-17	3.19028686976675e-18	2.51593733372262e-19	9.46191976940194e-19	4.14664196503856e-18	5.81135440814193e-18	4.68587260069843e-18	5.8279004495484e-18	1.36407533324502e-17	2.51600203136211e-17	3.19457762838679e-17	2.80382040261328e-17	1.39144278108521e-17	9.02825129502267e-19	2.54011231880663e-17	1.31779694278677e-16	3.26226124426747e-16	5.91469097914006e-16	9.68369312226332e-16	1.53677114906398e-15	2.17911513912304e-15	2.50718880586885e-15	2.25594082515491e-15	1.48322541500072e-15	5.04272342637347e-16	2.10671214200016e-17	5.02615209319561e-16	1.6206702844055e-15	3.00146577993178e-15	4.34814631976958e-15	5.14398797014814e-15	5.18138638493433e-15	4.78138909782937e-15	4.38657956341254e-15	4.20414490896319e-15	3.97568560403123e-15	3.16574141553408e-15	1.77902785806187e-15
11	1.47563156921024e-09	1.08822634211338e-09	5.77130361751118e-10	2.20415673577257e-10	6.08365410331090e-11	1.22181091453601e-11	1.80407262637415e-12	1.97586402523637e-13	1.58160659729842e-14	8.55383984281803e-16	5.89403119022989e-17	3.36100930512687e-17	1.47186561790128e-17	3.72606511835377e-18	7.22740001169314e-18	1.90864073516961e-17	2.80934701664144e-17	3.19276456490255e-17	4.24699459280065e-17	7.06465861135107e-17	1.11116605587721e-16	1.4204980568206e-16	1.36460149729924e-16	8.55091870128912e-17	3.96723879225172e-17	1.31616310866791e-16	5.19571459731311e-16	1.30383346160595e-15	2.52530382897857e-15	4.2102884003785e-15	6.2802358237542e-15	8.27807063806948e-15	9.31995535613287e-15	8.5924862557787e-15	6.01079290450999e-15	2.71742211344193e-15	9.08577588959101e-16	2.19125296016963e-15	6.15084786286043e-15	1.10375079100769e-14	1.50458176153741e-14	1.71582109624839e-14	1.76039558323727e-14	1.73296846979439e-14	1.69781069250017e-14	1.6383699235693e-14	1.47117425653522e-14	1.12665705467566e-14	6.62541570226825e-15
12	1.58716736809907e-09	1.21252960281751e-09	6.90392154230997e-10	2.93273466822239e-10	9.3221629942304e-11	2.23150331029889e-11	4.06948855321906e-12	5.74758372101645e-13	6.31892363435983e-14	4.90026419292306e-15	1.20279255042423e-16	3.90474951541691e-17	7.83234997731616e-17	7.01698282590957e-17	8.37498064915696e-17	1.20433321768962e-16	1.57023763637396e-16	1.91780698062155e-16	2.50374065267017e-16	3.57757178928874e-16	5.09920801680568e-16	6.61682875224162e-16	7.41619093930679e-16	7.30379442551535e-16	7.86125371758531e-16	1.27423850500874e-15	2.63482824947782e-15	5.267226934643e-15	9.50398665384875e-15	1.54540778240475e-14	2.25978109190231e-14	2.9424703492351e-14	3.36933372763037e-14	3.34684022737688e-14	2.84539415632988e-14	2.11984336590026e-14	1.68468975661892e-14	1.9702078773509e-14	2.91575395114418e-14	4.0077584398004e-14	4.73589951690594e-14	4.97208015992661e-14	4.94728222952e-14	4.94681432987911e-14	5.05633220256997e-14	5.11234608340822e-14	4.82297737965597e-14	4.00545547834669e-14	2.79607367631185e-14
13	1.71869077642109e-09	1.35415477541053e-09	8.20353275756468e-10	3.82166299303025e-10	1.37096464416887e-10	3.80156651335879e-11	8.21730113865436e-12	1.41077737326861e-12	2.00792781952307e-13	2.57696711846451e-14	3.32492321848765e-15	6.39034043597048e-16	4.50941601804962e-16	5.18091594183116e-16	6.11685898887364e-16	7.30815800108609e-16	8.61833252540846e-16	1.01943407317137e-15	1.26301205185374e-15	1.6609873932194e-15	2.2504305472878e-15	3.00077863548139e-15	3.81564291965169e-15	4.67496432317573e-15	5.88048006693482e-15	8.125426062276e-15	1.23604716561924e-14	1.98189535645536e-14	3.20151132716216e-14	4.99075533550841e-14	7.23538232075801e-14	9.5520601729825e-14	1.14496164157908e-13	1.25701778152696e-13	1.28176845420539e-13	1.24698945378253e-13	1.22187340034853e-13	1.26831218537066e-13	1.36518961875809e-13	1.41728548258804e-13	1.35969260515602e-13	1.2275906807138e-13	1.11568518849838e-13	1.09546384580101e-13	1.1741219997873e-13	1.29693988675846e-13	1.37200061704042e-13	1.32007894880471e-13	1.12796215591248e-13
14	1.87316939130139e-09	1.5165257535471e-09	9.70281147730033e-10	4.90210184745916e-10	1.95521725932653e-10	6.1607624834843e-11	1.536712219924e-11	3.04827400334305e-12	4.89214622539485e-13	7.00447119537907e-14	1.31941294345563e-14	5.00343896698536e-15	3.2518266434668e-15	2.99194882025042e-15	3.22996794067998e-15	3.60163268448785e-15	4.00745559334659e-15	4.50874503765521e-15	5.28379718233568e-15	6.58941186165818e-15	8.71299676701962e-15	1.18555946682159e-14	1.59677844701179e-14	2.07768537449086e-14	2.61652870308458e-14	3.27201528689305e-14	4.24275776375771e-14	5.95035608390109e-14	8.99727864118659e-14	1.38180668373708e-13	2.02101698188487e-13	2.73367662344825e-13	3.43943473820708e-13	4.11090998899385e-13	4.73084612074562e-13	5.23260885393589e-13	5.520233703314e-13	5.5064846478386e-13	5.11666380619058e-13	4.34601201873626e-13	3.35785692809362e-13	2.45082869681524e-13	1.88278261561259e-13	1.75254887259904e-13	2.02768127432649e-13	2.5926812802053e-13	3.24683363052803e-13	3.7388184309563e-13	3.87197819553471e-13
15	2.05583968944379e-09	1.70571533160896e-09	1.1462010670647e-09	6.22958036221382e-10	2.73523961067134e-10	9.69483582111393e-11	2.77133601590715e-11	6.35449761026301e-12	1.13656904570167e-12	1.41171145585276e-13	8.16094993655904e-15	4.59888775704144e-15	9.66011310836641e-15	1.20594027522438e-14	1.32001060449628e-14	1.39655668315261e-14	1.4600621354971e-14	1.5417192608181e-14	1.70410006381149e-14	2.04371190806834e-14	2.6795128388791e-14	3.70103682274538e-14	5.06383031805743e-14	6.51092320225589e-14	7.67316695192124e-14	8.43018386325274e-14	9.40915775451949e-14	1.22365347520668e-13	1.90085707753675e-13	3.08932425701293e-13	4.69857306746354e-13	6.51708520104052e-13	8.47886206100443e-13	1.0762241950376e-12	1.34518325807697e-12	1.60838385142239e-12	1.76740574555331e-12	1.73083526535212e-12	1.47916817595181e-12	1.0859132794268e-12	6.7946628279956e-13	3.70527654806545e-13	2.02044499308044e-13	1.60996437793321e-13	2.2490026827632e-13	3.82714694848563e-13	6.15795104495092e-13	8.7754129647667e-13	1.09856216621588e-12
16	2.27459115752843e-09	1.93066379450399e-09	1.35700349876903e-09	7.88514295108491e-10	3.78261431674864e-10	1.49763852309743e-10	4.90544981396923e-11	1.33837044233325e-11	3.0728263884535e-12	5.94655627562189e-13	9.74236776786483e-14	2.46170797611453e-14	2.69618228664687e-14	3.56166768800408e-14	4.00972964881039e-14	4.07572447448367e-14	3.93630718141266e-14	3.78741875001364e-14	3.86820049473299e-14	4.48813494242354e-14	6.00152313093143e-14	8.60984029291998e-14	1.19427194252531e-13	1.47457490539502e-13	1.53503652970797e-13	1.32409684333323e-13	1.08623788533398e-13	1.37816278714194e-13	2.77932770140302e-13	5.41751678614258e-13	8.77082197083081e-13	1.21996794951491e-12	1.5916836103721e-12	2.11714255488909e-12	2.88115889143433e-12	3.73738942452858e-12	4.30532317450931e-12	4.22430443385074e-12	3.44653152285251e-12	2.28937407272892e-12	1.20243760393163e-12	4.72882641218271e-13	1.21554846056005e-13	2.97211005803548e-14	1.20928464223472e-13	4.18962796774922e-13	9.74081720813945e-13	1.76916222808478e-12	2.67652582272476e-12
17	2.54009781670731e-09	2.203222373932e-09	1.61442778507591e-09	9.97364429007832e-10	5.18440398603471e-10	2.2653156566271e-10	8.34293504579363e-11	2.62397245496615e-11	7.32573535194535e-12	1.98628205645313e-12	6.10033962686111e-13	2.50794995864217e-13	1.49194401164092e-13	1.17400934535976e-13	1.02650769122835e-13	8.89212058260291e-14	7.36788634880897e-14	6.00345494791784e-14	5.34966617004637e-14	6.13639711255128e-14	9.20693122432338e-14	1.49333033426683e-13	2.19645838822056e-13	2.64473207995511e-13	2.37556024362789e-13	1.32111917265133e-13	2.47511449198007e-14	5.97033134867934e-14	3.48765379990605e-13	8.48492839438821e-13	1.35373529334967e-12	1.7020630548895e-12	2.05716382903778e-12	2.91653219707307e-12	4.64374295454032e-12	6.88644441114454e-12	8.56860758241196e-12	8.65350977633308e-12	7.00236080100351e-12	4.47559872347977e-12	2.21017059763833e-12	8.22854738704551e-13	2.32662907844703e-13	7.34291541905281e-14	1.59387143951755e-13	6.09050410202678e-13	1.67975192196364e-12	3.55749012948382e-12	6.19761075982913e-12
18	2.86631858206327e-09	2.53914458129337e-09	1.93473054682835e-09	1.26463779714176e-09	7.06635679867624e-10	3.36028008371871e-10	1.3529951138038e-10	4.59429272512555e-11	1.32187292369453e-11	3.37612624388598e-12	9.34523025275162e-13	4.1091403131447e-13	2.86546262400972e-13	2.29641843957593e-13	1.8102109517877e-13	1.3232214236419e-13	8.62671621644949e-14	4.94732316215402e-14	3.0251630749454e-14	4.09816076433868e-14	9.99282010578134e-14	2.18823836849349e-13	3.73521996342419e-13	4.87314644195111e-13	4.72030363042369e-13	3.27276318429328e-13	2.13258923362205e-13	3.80141789266738e-13	9.34588819398496e-13	1.62047329580567e-12	1.91910155942013e-12	1.59894760310347e-12	1.31826193670321e-12	2.48566370737482e-12	6.06031793680496e-12	1.12245526149679e-11	1.54577259362226e-11	1.63341015448389e-11	1.34498606071548e-11	8.60619317142700e-12	4.20290629076592e-12	1.5457442844092e-12	5.07042290585099e-13	3.7250940612799e-13	7.45753765778922e-13	1.81262889810016e-12	4.14585917605007e-12	8.45313729624011e-12	1.52737966393974e-11
19	3.27171457141833e-09	2.960690203554e-09	2.34337274859061e-09	1.61741539954603e-09	9.69144406608931e-10	5.00685164335644e-10	2.20595830520677e-10	8.13443168120094e-11	2.42123330125633e-11	5.35441699813392e-12	6.8729005416098e-13	3.45257116673971e-14	1.14445987483969e-13	1.82785267440146e-13	1.708755561604e-13	1.18976264111897e-13	6.19849610238353e-14	1.89614649468812e-14	1.55640071082486e-16	2.44773026374519e-14	1.34487180921605e-13	3.79268871668323e-13	7.59845155305708e-13	1.19166034365777e-12	1.55858256426574e-12	1.84871400274749e-12	2.22999522194817e-12	2.90149279717718e-12	3.74671026551116e-12	4.12487969144885e-12	3.26010748623394e-12	1.27361149260846e-12	1.50887128111721e-14	2.39486758590568e-12	9.98990328338051e-12	2.08009596166263e-11	2.97269722864017e-11	3.20164536427691e-11	2.67633129918418e-11	1.72505412659858e-11	8.12357347962001e-12	2.30222677013215e-12	1.10616528764298e-13	4.76126844003571e-13	2.46204030180677e-12	6.02203322040137e-12	1.21466288649623e-11	2.28040683913424e-11	4.04180899573928e-11
20	3.77966585074291e-09	3.49808277091582e-09	2.87814607382056e-09	2.10026739878468e-09	1.35450458660337e-09	7.6798867197241e-10	3.79869577685034e-10	1.62049426600946e-10	5.86240181870825e-11	1.75669760337018e-11	4.26751142477385e-12	9.04139828111977e-13	2.84507029119556e-13	1.90467835022994e-13	1.42055484841219e-13	9.11965092513894e-14	5.26807788813749e-14	3.60572619224702e-14	4.87408014652223e-14	1.28934504731148e-13	3.81900625828625e-13	9.67934636190213e-13	2.02282129386422e-12	3.5732321641622e-12	5.53851273455743e-12	7.81609719377148e-12	1.0311973250709e-11	1.27832580034589e-11	1.45958212312292e-11	1.48096967031351e-11	1.30014112498313e-11	1.0570160456555e-11	1.12427901569072e-11	1.93235380548477e-11	3.60013166485946e-11	5.66363248668676e-11	7.22743224125311e-11	7.51944968572444e-11	6.41592321232706e-11	4.49289822657757e-11	2.59526700218359e-11	1.32358687590775e-11	8.19506742278372e-12	8.97850217531765e-12	1.32468294935631e-11	2.05504926755717e-11	3.36958060992696e-11	5.88934333703558e-11	1.04092614692152e-10
21	4.41367592297201e-09	4.18290752794089e-09	3.58064929984449e-09	2.76534180512649e-09	1.92353272895886e-09	1.2022443105659e-09	6.73170475799363e-10	3.36537389926512e-10	1.49802274693042e-10	5.93969107760074e-11	2.11772910400532e-11	6.98956695002349e-12	2.26409400506723e-12	7.73140859306206e-13	2.84070962595601e-13	1.01071943657862e-13	2.37810723728494e-14	6.26304011484855e-15	8.16910661152998e-14	3.87025698271467e-13	1.21365964842193e-12	3.00801612457315e-12	6.27435170229757e-12	1.14137401744172e-11	1.85863664124272e-11	2.76412176152061e-11	3.80750552419861e-11	4.90000831471858e-11	5.92679039258971e-11	6.8046191518326e-11	7.59336164176813e-11	8.59568827775446e-11	1.03040377588111e-10	1.30969508886906e-10	1.68061558302813e-10	2.05104209493116e-10	2.28625810116969e-10	2.28418599398192e-10	2.03971864323506e-10	1.64720328678318e-10	1.24005360957268e-10	9.15771351921148e-11	6.99062199138058e-11	5.60275538882997e-11	4.69512932817042e-11	4.53666898619731e-11	6.29013937198266e-11	1.19085898381687e-10	2.35218368126157e-10
22	5.18399951569462e-09	5.03045216276992e-09	4.47464151208468e-09	3.64829845366958e-09	2.72581614007125e-09	1.8654840581663e-09	1.16880469578491e-09	6.70125164308225e-10	3.51627050211228e-10	1.69124819102696e-10	7.49203977400336e-11	3.09061640000615e-11	1.21418151019802e-11	4.73516097702733e-12	1.96320290791238e-12	9.5388961855868e-13	6.20215375795818e-13	6.49636769432605e-13	1.1341039879196e-12	2.51221490389261e-12	5.61017148620196e-12	1.16372851039043e-11	2.20562539839064e-11	3.83381934407231e-11	6.16884168195215e-11	9.28357912110143e-11	1.31932293224936e-10	1.78597084411042e-10	2.3219745668112e-10	2.92454623157989e-10	3.6016788147136e-10	4.37283721605893e-10	5.25281628310178e-10	6.21742718773935e-10	7.16971655982411e-10	7.93956637033444e-10	8.33615358495974e-10	8.23265649341607e-10	7.62877930168965e-10	6.64531467025754e-10	5.4545554499981e-10	4.19883112442253e-10	2.95625527501005e-10	1.77704750488446e-10	7.67248582025315e-11	1.68272014258767e-11	3.77740723132753e-11	1.87490009895105e-10	5.0500621458828e-10
23	6.06740993221299e-09	6.01494948703807e-09	5.53731131053687e-09	4.73699235285899e-09	3.76826627995312e-09	2.78947576297713e-09	1.92303341386167e-09	1.23584262924292e-09	7.41426410209458e-10	4.16183791038804e-10	2.1943032236096e-10	1.09431654198511e-10	5.23241292009822e-11	2.46802136991353e-11	1.22357106441977e-11	7.23731275192227e-12	5.95781234592308e-12	6.99027096397258e-12	1.03389182212887e-11	1.70710130362392e-11	2.92436416296915e-11	4.98686591859407e-11	8.27875447068564e-11	1.32461624874151e-10	2.03768870576254e-10	3.01864293379304e-10	4.32026382262042e-10	5.99305629798275e-10	8.07826094645716e-10	1.05971244204383e-09	1.35364249229584e-09	1.68293497998577e-09	2.03320538530296e-09	2.3803343651584e-09	2.69050768370812e-09	2.92424697004883e-09	3.04464271898717e-09	3.02705699301471e-09	2.86576273524007e-09	2.57438636142148e-09	2.18102867304908e-09	1.72247343024874e-09	1.24212895327385e-09	7.93139066039998e-10	4.43671759480523e-10	2.78261921666234e-10	3.88762217444848e-10	8.51619168563437e-10	1.69469275382584e-09
24	6.9840197099838e-09	7.0403617562743e-09	6.66176529673149e-09	5.92296409141404e-09	4.95356126382661e-09	3.90143410468607e-09	2.89728091784063e-09	2.03132180127062e-09	1.34634317038456e-09	8.44503601249227e-10	5.01499681579474e-10	2.8149656084126e-10	1.48486143802717e-10	7.26330676417175e-11	3.23302768278954e-11	1.36196479411697e-11	8.56741461459243e-12	1.36383931676702e-11	2.85286065580682e-11	5.55088741295764e-11	9.91384550862912e-11	1.6619143474252e-10	2.65740919740555e-10	4.0946575862499e-10	6.12229382507255e-10	8.92717382935641e-10	1.27347973065918e-09	1.77939753272665e-09	2.43372502247476e-09	3.25156217000614e-09	4.23166605916382e-09	5.34850562807245e-09	6.54708163460989e-09	7.74308739157575e-09	8.83027741480066e-09	9.69522560949479e-09	1.02371499622701e-08	1.03880981987747e-08	1.0127977615237e-08	9.49056022696445e-09	8.56007274579295e-09	7.46134431133647e-09	6.34776184386596e-09	5.38972567612243e-09	4.76273436615442e-09	4.6307112893785e-09	5.11938344012503e-09	6.27857610039474e-09	8.04093734773844e-09
25	7.78616153874453e-09	7.92614924647618e-09	7.63575405133562e-09	6.96757216836016e-09	6.02746678047833e-09	4.9475874585291e-09	3.85695589574599e-09	2.85818333341751e-09	2.01528842291936e-09	1.35308476094025e-09	8.6510015869926e-10	5.2546373510213e-10	3.0058780022452e-10	1.58017388531615e-10	7.15945128909762e-11	2.34119191232261e-11	3.65390491119265e-12	9.43578028948001e-12	4.34363227837692e-11	1.12758663960268e-10	2.28249530875437e-10	4.04508315592922e-10	6.60923733468856e-10	1.02404952840957e-09	1.5312000865517e-09	2.23420492340287e-09	3.20107095027718e-09	4.51252159853095e-09	6.25078687386205e-09	8.48001790197256e-09	1.12209591295753e-08	1.44259503612278e-08	1.79625186294264e-08	2.16135471412861e-08	2.50987757235577e-08	2.81166875315048e-08	3.03991981000921e-08	3.17662651534391e-08	3.21659010451182e-08	3.16884031574942e-08	3.0551267745417e-08	2.90603865534563e-08	2.75596826537337e-08	2.63820308520723e-08	2.58087907207808e-08	2.6037122463151e-08	2.71493895214861e-08	2.90818192569768e-08	3.15993015942374e-08
26	8.30286762630314e-09	8.4702249569401e-09	8.22369586596322e-09	7.60057627367626e-09	6.6871651006357e-09	5.59975377946378e-09	4.46148991457038e-09	3.38109272075138e-09	2.43793799602037e-09	1.67559657440753e-09	1.10345209572471e-09	7.04259559822202e-10	4.44743937403079e-10	2.86486584984747e-10	1.95064787845408e-10	1.46306899164274e-10	1.29324887287158e-10	1.46586498703766e-10	2.11736684324623e-10	3.4627820157983e-10	5.76629854458009e-10	9.33403509080851e-10	1.45469435821135e-09	2.19437163201738e-09	3.23452138064335e-09	4.69849804170403e-09	6.75830512357236e-09	9.62861188194148e-09	1.35410283094827e-08	1.86970011014176e-08	2.5205208367769e-08	3.3017477768497e-08	4.18829111368538e-08	5.13400352548647e-08	6.07597482098933e-08	6.94383595774104e-08	7.67237105971542e-08	8.21439030422567e-08	8.55034527968231e-08	8.69190921083768e-08	8.67855082100772e-08	8.56833355315587e-08	8.42583417888368e-08	8.31046991958541e-08	8.26757867957568e-08	8.3229831844927e-08	8.48049843208245e-08	8.72159438134896e-08	9.00708833937363e-08
27	8.46528691905793e-09	8.61849978205322e-09	8.38727322538849e-09	7.79608241417671e-09	6.91148249151954e-09	5.83020293745137e-09	4.66297047360403e-09	3.51752362305767e-09	2.48400603470745e-09	1.62504262445212e-09	9.71617313165078e-10	5.24697951574967e-10	2.6162900041349e-10	1.4571977464636e-10	1.37136062062327e-10	2.03065775134376e-10	3.25197297012189e-10	5.03004545016109e-10	7.52401007460195e-10	1.10104215767139e-09	1.58355893670883e-09	2.24149601266079e-09	3.1326892166934e-09	4.35244647377935e-09	6.06412346586261e-09	8.53052089125968e-09	1.2132044781476e-08	1.73553760429597e-08	2.4739722170959e-08	3.47773907354982e-08	4.77800661890843e-08	6.37380794629128e-08	8.22117277469558e-08	1.02295714552333e-07	1.22686328030531e-07	1.41856425206496e-07	1.58311335340561e-07	1.70869692400241e-07	1.78898461667009e-07	1.82438764840182e-07	1.82188039631106e-07	1.79344853135201e-07	1.75360129559031e-07	1.71659163306362e-07	1.69397301810227e-07	1.69293369097038e-07	1.71559579858191e-07	1.75924884183822e-07	1.81734744026535e-07
28	8.40710130404674e-09	8.58998058678431e-09	8.44432077107501e-09	7.97997296287126e-09	7.23789761690332e-09	6.28446980806729e-09	5.20276299830295e-09	4.08227927078066e-09	3.00875237791243e-09	2.05554377135269e-09	1.27775469286618e-09	7.09584633517404e-10	3.64865483589802e-10	2.40236377739666e-10	3.2009644830368e-10	5.82195912090413e-10	1.00252621867625e-09	1.55833058705458e-09	2.22901083943517e-09	2.99665940474062e-09	3.85044376535361e-09	4.80087094438475e-09	5.90941150222901e-09	7.33482787390462e-09	9.3898812560998e-09	1.25926829711048e-08	1.7689098311309e-08	2.56201420107016e-08	3.74143203799642e-08	5.40004891103087e-08	7.5960256098512e-08	1.03265306489761e-07	1.35066509710528e-07	1.69609237715856e-07	2.04335437777313e-07	2.36195315256609e-07	2.62136002132108e-07	2.79676221029808e-07	2.8743484656936e-07	2.85475347954134e-07	2.75364765485379e-07	2.59917086609583e-07	2.42674856511873e-07	2.2725218953407e-07	2.16694884604932e-07	2.13000507062268e-07	2.16890255232026e-07	2.27853946017058e-07	2.4442209330058e-07
29	8.30422139807611e-09	8.64502861592479e-09	8.75871280189624e-09	8.64426961084428e-09	8.31888337988342e-09	7.81653920265592e-09	7.18507106661218e-09	6.48187995233947e-09	5.76891795773955e-09	5.1077754376612e-09	4.55557328421795e-09	4.16182772228985e-09	3.96578884513555e-09	3.99336169042023e-09	4.25288766691723e-09	4.72981150874338e-09	5.38138398274746e-09	6.13381305355429e-09	6.88550190342299e-09	7.52099773062323e-09	7.94056962626685e-09	8.10914105639209e-09	8.12471769238941e-09	8.30001295548165e-09	9.24225766174856e-09	1.19070870788801e-08	1.75959496319742e-08	2.7866198334228e-08	4.43320886345929e-08	6.83551686110861e-08	1.00653339986684e-07	1.40894645507419e-07	1.87375262677649e-07	2.36897846676416e-07	2.84952293449834e-07	3.26247895566158e-07	3.55557979995581e-07	3.68735846488605e-07	3.63677482664866e-07	3.40977396107489e-07	3.04071022030704e-07	2.58776805044497e-07	2.12310782476101e-07	1.71994943595569e-07	1.43966806918485e-07	1.32191524658009e-07	1.37982810936954e-07	1.60090448044375e-07	1.95262484752185e-07
30	7.92687650840981e-09	8.47455779983127e-09	8.92085504704528e-09	9.26159114053234e-09	9.50092370714526e-09	9.65310310910256e-09	9.74330710660639e-09	9.80673128097554e-09	9.88568251933571e-09	1.00250711656986e-08	1.02669900939901e-08	1.06447994035375e-08	1.11765105707797e-08	1.18568337593719e-08	1.26476084462581e-08	1.34677516820502e-08	1.41860631339513e-08	1.46224590668482e-08	1.45644796609079e-08	1.38053641646099e-08	1.22071669911539e-08	9.78737910191495e-09	6.82088612177802e-09	3.94170513818597e-09	2.22178713082398e-09	3.19833837316797e-09	8.81803607765756e-09	2.12684313267811e-08	4.26770361826361e-08	7.46807439186009e-08	1.17904216481795e-07	1.71432475520073e-07	2.32408935348397e-07	2.95916362109007e-07	3.55282758987999e-07	4.02882152755537e-07	4.31375312600548e-07	4.35186054463501e-07	4.11884234914222e-07	3.63100732335431e-07	2.94668007688504e-07	2.15859004971905e-07	1.37839443574027e-07	7.16753949527929e-08	2.63695471066099e-08	7.3875516813286e-09	1.59849556869036e-08	4.9411684386815e-08	1.01839098432579e-07
31	6.6293840314474e-09	7.21530362305313e-09	7.77746209334806e-09	8.29925107450681e-09	8.76709967397208e-09	9.17844426180019e-09	9.54965106010414e-09	9.92114542910762e-09	1.03573221026848e-08	1.0939806586069e-08	1.17539570892763e-08	1.28697851697703e-08	1.43195648394546e-08	1.60753509071842e-08	1.80305731551635e-08	1.99907951539954e-08	2.1679300919272e-08	2.27628351658471e-08	2.29010600375593e-08	2.18200002931643e-08	1.94054237990594e-08	1.58076541294694e-08	1.15455305086181e-08	7.59420319944999e-09	5.43838235697728e-09	7.06850556239544e-09	1.48922136700986e-08	3.15304622171173e-08	5.94727549350874e-08	1.00587067445046e-07	1.55521873001959e-07	2.23096690597421e-07	2.99837889849613e-07	3.79851369079182e-07	4.55204029347395e-07	5.16894093251774e-07	5.56334014951406e-07	5.67088098245558e-07	5.46462648871167e-07	4.96504035856282e-07	4.24057433698535e-07	3.39765528448908e-07	2.5617864825492e-07	1.85408833050546e-07	1.36896931792004e-07	1.15822798554397e-07	1.22488137533921e-07	1.52714345440534e-07	1.99028551350549e-07
32	4.43826549332523e-09	4.9103264118352e-09	5.3543469934169e-09	5.7100240214083e-09	5.91726080867017e-09	5.93679978441649e-09	5.77279720980822e-09	5.49131368993969e-09	5.2282825439504e-09	5.18186767906184e-09	5.58717289661559e-09	6.67548476872105e-09	8.62471005390835e-09	1.15112928176485e-08	1.52755912962661e-08	1.97117049761772e-08	2.44889201038657e-08	2.92059614971983e-08	3.34726117894249e-08	3.70080076218181e-08	3.97428597394413e-08	4.1914625866589e-08	4.41490121461006e-08	4.75248311514608e-08	5.3618081848398e-08	6.45124002488072e-08	8.27480004751928e-08	1.11166668571479e-07	1.52607644754131e-07	2.09430055448575e-07	2.82887427669478e-07	3.72451691329295e-07	4.75256008798281e-07	5.85865468972368e-07	6.96561204469977e-07	7.98222577087965e-07	8.81728400684196e-07	9.39617360280271e-07	9.67614374528675e-07	9.65603321066616e-07	9.37735525442335e-07	8.91587094631841e-07	8.36548723176675e-07	7.81856585100754e-07	7.3477112344e-07	6.99345881362637e-07	6.76026592307146e-07	6.62059535762649e-07	6.524660018229e-07
33	2.6280668516982e-09	3.172292534947e-09	3.66637646279019e-09	3.99173583365563e-09	4.03132144482979e-09	3.70419721953139e-09	3.00269942331403e-09	2.02291192529199e-09	9.7867056250515e-10	1.91590394778963e-10	5.46612777368323e-11	9.73842438989152e-10	3.29906620577676e-09	7.26099928387855e-09	1.29309226139235e-08	2.02172635941808e-08	2.89042455684407e-08	3.87280211272875e-08	4.94768368145584e-08	6.10975246982008e-08	7.37927667200181e-08	8.81013134832096e-08	1.04962860503065e-07	1.2577482657575e-07	1.52444468214328e-07	1.87424641937305e-07	2.33698948308552e-07	2.94661950909709e-07	3.7383608707992e-07	4.74390165619254e-07	5.98477859638626e-07	7.46488130188355e-07	9.1636991887189e-07	1.10323101731569e-06	1.29939074735909e-06	1.49497981495488e-06	1.67904470220844e-06	1.84096732977317e-06	1.97190345332043e-06	2.06591753101915e-06	2.12056380731983e-06	2.13681395487724e-06	2.11841104273941e-06	2.07087565461697e-06	2.00045269516865e-06	1.91324969000513e-06	1.8147021597013e-06	1.70936194965102e-06	1.6009001486961e-06
34	2.76652174172425e-09	3.97398557711395e-09	5.274404334386e-09	6.54919454922350e-09	7.68688416894720e-09	8.61950073879559e-09	9.35863607169655e-09	1.00213988752823e-08	1.08368622089069e-08	1.21269780992753e-08	1.42619940262859e-08	1.75979538593983e-08	2.24109316926312e-08	2.88470042132116e-08	3.69068371422327e-08	4.64785159635515e-08	5.74228387362121e-08	6.97041463524642e-08	8.35501308732639e-08	9.96188243816094e-08	1.1915143587896e-07	1.44094800009098e-07	1.77183589539377e-07	2.21975729167256e-07	2.82831230271035e-07	3.64814684631035e-07	4.7348903245246e-07	6.14560921888099e-07	7.93345206223518e-07	1.01404426040817e-06	1.27888635695147e-06	1.58722682117045e-06	1.93476877601726e-06	2.31308672853553e-06	2.70962005994773e-06	3.10823991344731e-06	3.49039223058844e-06	3.83670532849431e-06	4.12885243133308e-06	4.35140443840592e-06	4.49340970010637e-06	4.549492180983e-06	4.52034836982913e-06	4.41262048663504e-06	4.23820558232665e-06	4.01311460226205e-06	3.75602336250534e-06	3.48666903786987e-06	3.22425274647827e-06
35	9.78262011150958e-09	1.3531621797842e-08	1.80024243382251e-08	2.31520042715814e-08	2.89165338382543e-08	3.52248195061008e-08	4.2008405019708e-08	4.92026200850268e-08	5.6734506633689e-08	6.44974086811262e-08	7.23176418994839e-08	7.99249649214824e-08	8.69439420906399e-08	9.29259485272827e-08	9.74400835639715e-08	1.00234987193333e-07	1.01472949672656e-07	1.02024306842557e-07	1.03796200661355e-07	1.10057767532336e-07	1.25715585059268e-07	1.57489672657173e-07	2.13941394696714e-07	3.05309555299627e-07	4.43119250899004e-07	6.39539976988003e-07	9.06486526305258e-07	1.2544804863918e-06	1.69132317692511e-06	2.2206719421582e-06	2.84065645135511e-06	3.54271162025415e-06	4.31082758117307e-06	5.12141317316684e-06	5.94392940304025e-06	6.74237167895982e-06	7.47757148788352e-06	8.11016512370549e-06	8.60396026775623e-06	8.92934298851327e-06	9.06632647401581e-06	9.00685895465967e-06	8.75608211137786e-06	8.33235315123718e-06	7.76599619151465e-06	7.09690951735183e-06	6.37130139115092e-06	5.63793712872702e-06	4.94433761140233e-06
36	4.51430374737447e-08	5.73468504671481e-08	7.1546149094445e-08	8.75883844542423e-08	1.05143827028347e-07	1.23675350547978e-07	1.42413822216456e-07	1.60343762959987e-07	1.76206610220742e-07	1.88532252954207e-07	1.95712903963434e-07	1.9613584469621e-07	1.88391880465781e-07	1.71573205344469e-07	1.45666791347735e-07	1.12036971724944e-07	7.39740206405616e-08	3.72656615220947e-08	1.07279211714047e-08	6.61365233242826e-09	4.0804775222078e-08	1.32691126803437e-07	3.04647482611446e-07	5.81042606351082e-07	9.86750601685374e-07	1.54518439272855e-06	2.27593112778907e-06	3.19213507298342e-06	4.29783855369306e-06	5.58554729999535e-06	7.03432345167789e-06	8.60871754306055e-06	1.02588214646821e-05	1.19216525227527e-05	1.35239645384696e-05	1.49864326451069e-05	1.62289886815764e-05	1.71769149390072e-05	1.77671604953259e-05	1.79542515190685e-05	1.77151452784548e-05	1.70524388504542e-05	1.59954873657359e-05	1.45991995018806e-05	1.29405342651204e-05	1.11129888020691e-05	9.21960483746884e-06	7.36519718797279e-06	5.64859644311715e-06
37	1.71973695978661e-07	2.08567421149708e-07	2.49415713086136e-07	2.93805087794033e-07	3.40573523206572e-07	3.88074815098184e-07	4.34187057465127e-07	4.76384894062172e-07	5.11896886597332e-07	5.37969258848886e-07	5.52254507079988e-07	5.53336973006609e-07	5.41396627654402e-07	5.18996514201678e-07	4.91958627132682e-07	4.70268370557857e-07	4.68921058625495e-07	5.08598194520553e-07	6.16040470384432e-07	8.23973219991358e-07	1.17044323246812e-06	1.69744764846864e-06	2.44877898365086e-06	3.46707581892913e-06	4.79015408909752e-06	6.44679351698665e-06	8.45225843091547e-06	1.08039297739313e-05	1.34775013151351e-05	1.64242331524473e-05	1.95697463033811e-05	2.28147740418301e-05	2.60381551878812e-05	2.91021661515472e-05	3.18600553465956e-05	3.41653874330908e-05	3.5882554542762e-05	3.68975999862434e-05	3.71283594613472e-05	3.65328828279008e-05	3.5115173451144e-05	3.29274754609291e-05	3.00686396062844e-05	2.66784775852413e-05	2.29284317559535e-05	1.9009293056437e-05	1.51170445331486e-05	1.14381466113307e-05	8.13568076239689e-06
38	5.7687764261235e-07	6.92211688990546e-07	8.22504994931059e-07	9.6779539525812e-07	1.12779940416595e-06	1.30201519236282e-06	1.48993019431649e-06	1.69135982865194e-06	1.90694007053148e-06	2.13878845738531e-06	2.39133469541437e-06	2.67230287792246e-06	2.99380252801442e-06	3.37345615973051e-06	3.83545876127255e-06	4.41143263739254e-06	5.14091363342762e-06	6.0712870563855e-06	7.2569892599127e-06	8.75780934879549e-06	1.06361692193275e-05	1.29533315766628e-05	1.57645840135044e-05	1.91135681870324e-05	2.30260577534226e-05	2.75036239146824e-05	3.25177465961034e-05	3.80050137764182e-05	4.3864082850593e-05	4.99550404354472e-05	5.61016807017733e-05	6.20970253757342e-05	6.77121394339862e-05	7.27079746324571e-05	7.68496280349119e-05	7.99220722298388e-05	8.17461395180039e-05	8.21933644657052e-05	8.11982414744543e-05	7.87665577519112e-05	7.49787219718916e-05	6.99874105858701e-05	6.4009363756437e-05	5.73117315062608e-05	5.01939371882883e-05	4.29665252104157e-05	3.59288327493807e-05	2.93475227000422e-05	2.34380075972243e-05
39	1.83900748871151e-06	2.22930437435232e-06	2.68675935158997e-06	3.2204641433001e-06	3.84079216441913e-06	4.55977685131312e-06	5.39160767836046e-06	6.35325130572347e-06	7.46519324553014e-06	8.75227826974129e-06	1.02446054627081e-05	1.19784069850653e-05	1.39968097965338e-05	1.63503493593991e-05	1.90970773770684e-05	2.23020865606299e-05	2.60362695870835e-05	3.03741422968828e-05	3.53905976724635e-05	4.11565206495935e-05	4.77332852735026e-05	5.51662726644154e-05	6.34776841674468e-05	7.26590680466414e-05	8.26641152198616e-05	9.34023918593689e-05	0.000104734744919258	0.000116471122530596	0.000128371480227581	0.00014015028820927	0.000151484915408304	0.000162027854806949	0.000171422394068165	0.000179320958961301	0.000185405004329179	0.000189405041591887	0.000191119213952753	0.000190428793667062	0.000187309099953477	0.000181834624217943	0.000174177584813392	0.000164599681268194	0.000153437426534092	0.000141082043476473	0.00012795545317802	0.000114484296648872	0.000101074169226483	8.80862775493778e-05	7.58185439802389e-05
40	5.33441866714812e-06	6.52469580658522e-06	7.94579985686165e-06	9.63599549340865e-06	1.16388910751649e-05	1.40040126505063e-05	1.67873707144585e-05	2.00519794637178e-05	2.38682716975189e-05	2.83143336240266e-05	3.34758638183256e-05	3.94457412984449e-05	4.63230717409415e-05	5.42115715403663e-05	6.32171505346523e-05	7.34445697618961e-05	8.49930842690956e-05	9.79510355152735e-05	0.000112389434412716	0.000128354673289159	0.000145860618836365	0.000164880460936748	0.000185338813346756	0.00020710466800293	0.000229985879908521	0.000253725888687896	0.000278003352298682	0.000302435268391075	0.000326583985823061	0.000349968267106305	0.000372078265060751	0.000392393945380044	0.000410406150253513	0.000425639190670596	0.000437673611940342	0.000446167630832342	0.000450875718894666	0.00045166291908597	0.000448513732034369	0.000441534778924354	0.000430950910563724	0.000417094945016188	0.000400391730165606	0.000381337691582135	0.000360477393014699	0.000338378869374001	0.000315609567024122	0.00029271463725837	0.00027019908704013
41	1.30382135940079e-05	1.59698743699912e-05	1.9484024701515e-05	2.36790486973328e-05	2.8665913173318e-05	3.45687448050958e-05	4.15251199207098e-05	4.96859621575711e-05	5.92149298878503e-05	7.02871654080578e-05	8.30872735066721e-05	9.78064005813928e-05	0.000114638299533205	0.000133774292685492	0.000155397087020327	0.00017967345434955	0.000206745863677113	0.0002367232423477	0.000269671143008072	0.000305601699132731	0.000344463854912909	0.000386134445841353	0.000430410773274427	0.000477005348268943	0.000525543466677245	0.000575564210799795	0.000626525348574957	0.00067781242008954	0.000728752069768269	0.000778629413772936	0.000826708944492307	0.000872258190651459	0.000914573098217642	0.000953003899667889	0.000986980120212278	0.00101603334644173	0.00103981646464957	0.00105811826199778	0.0010708725625659	0.00107816142113401	0.00108021229137234	0.00107738948798321	0.00107018063892661	0.00105917914132585	0.00104506386629271	0.00102857748603827	0.00101050481429816	0.000991652462487178	0.000972830933446282
42	2.57895309750772e-05	3.15276637548162e-05	3.84102828169066e-05	4.66321907638855e-05	5.64124687984499e-05	6.79951179892232e-05	8.16490192925034e-05	9.76670303433072e-05	0.000116364032814872	0.000138073750339792	0.000163144176081013	0.000191931483211765	0.000224792342379402	0.000262074638340068	0.000304106662778452	0.000351184959780592	0.000403561110708896	0.000461427860749884	0.000524905102873208	0.000594026337636492	0.000668726309542612	0.000748830572622263	0.000834047750340816	0.000923965220221131	0.00101804886679742	0.00111564740631972	0.00121600159596792	0.00131825840684893	0.00142148997602265	0.00152471687460863	0.00162693495609643	0.00172714480229752	0.00182438258463156	0.00191775102405039	0.00200644907805272	0.00208979901622663	0.00216726966780614	0.00223849482952087	0.00230328609595182	0.00236163969785776	0.00241373728221096	0.00245994091448004	0.00250078290284533	0.00253695131217672	0.00256927223440169	0.00259868999961547	0.0026262465446938	0.00265306110654077	0.00268031128547706
43	4.08227304400333e-05	4.99248756293182e-05	6.08838356813821e-05	7.40249977833842e-05	8.97146622768766e-05	0.000108360797085665	0.000130412571279654	0.000156358390738466	0.000186722167899246	0.000222057584365783	0.00026294015212878	0.000309956947798252	0.000363693984840619	0.00042472130007721	0.000493575959614709	0.000570743331043955	0.000656637116407431	0.000751578785671922	0.000855777183518011	0.000969309192677724	0.00109210241426623	0.00122392085978939	0.00136435463266075	0.00151281450357684	0.00166853215176128	0.00183056665461795	0.00199781756771718	0.00216904465552581	0.00234289402501456	0.00251793009649014	0.00269267253798472	0.00286563701121526	0.0030353783475342	0.00320053460800793	0.00335987039545953	0.00351231778560417	0.00365701333104504	0.00379332976150412	0.00392090124595843	0.00403964138194281	0.00414975341487288	0.00425173254423129	0.00434636052169157	0.00443469306781187	0.00451804091077388	0.00459794546892072	0.00467615034979764	0.00475456991872841	0.00483525620171971
44	5.22017544388676e-05	6.43988393451314e-05	7.92217255686104e-05	9.71446595262603e-05	0.0001186992528824	0.000144474108333876	0.000175112394835062	0.00021130699729634	0.000253792897649498	0.000303336501604392	0.000360721710438301	0.00042673265039675	0.000502133112676616	0.000587642921494822	0.000683911631307764	0.000791490149614951	0.000910801079760456	0.00104210876788374	0.00118549020763701	0.00134080809291815	0.00150768740034752	0.00168549691833073	0.00187333710908058	0.00207003558755539	0.00227415132413572	0.00248398842739812	0.00269762004542103	0.00291292254905758	0.00312761974313822	0.00333933640984693	0.00354566004348391	0.00374420920998641	0.00393270658067197	0.00410905436928661	0.00427140966365249	0.00441825700331689	0.00454847552312994	0.00466139806465982	0.00475685985199712	0.00483523462922223	0.00489745655165925	0.00494502659546079	0.00498000277992848	0.0050049740617967	0.00502301833696867	0.00503764554962669	0.00505272743940437	0.00507241593499842	0.00510105261096412
45	5.82071184230241e-05	7.3327602253038e-05	9.18837182797602e-05	0.000114482743308454	0.000141793364243337	0.000174540999190963	0.00021349999503834	0.000259482306315781	0.000313322335102412	0.000375857719181452	0.000447905996444641	0.000530237246717416	0.000623543014677394	0.000728402044033609	0.000845243595927659	0.000974309373622198	0.00111561531890385	0.00126891476953007	0.0014336646566814	0.00160899656156297	0.00179369452633268	0.00198618151314038	0.00218451631535021	0.00238640253942555	0.00258921099109834	0.00279001641680191	0.00298564907773046	0.00317276108163449	0.00334790678431207	0.00350763592140961	0.00364859746848463	0.00376765158328484	0.00386198639059944	0.00392923585879727	0.00396759461880971	0.0039759253182753	0.00395385400857304	0.0039018491471541	0.00382128007127753	0.00371445126319327	0.00358460937366751	0.00343592078459598	0.00327341844819705	0.0031029178084275	0.00293090275211327	0.00276438371038242	0.00261073118984009	0.00247748911085152	0.00237217332132837
46	7.25818247255671e-05	9.25698394049182e-05	0.000116945048301194	0.000146390603460465	0.000181633443918315	0.000223432788744423	0.000272564858126205	0.000329803594066447	0.000395897280568312	0.000471541123568598	0.000557346041625952	0.000653804135720949	0.000761251544534496	0.000879829642043047	0.00100944578682015	0.0011497350747047	0.00130002476451955	0.00145930322524767	0.00162619537703391	0.00179894665250831	0.00197541747544266	0.00215309012912791	0.00232908965877799	0.00250022011652776	0.00266301701491146	0.00281381631132187	0.00294883961399654	0.00306429459768918	0.00315648886824723	0.00322195474889795	0.00325758171045821	0.0032607524692375	0.00322947816785342	0.00316252757295858	0.00305954490517541	0.00292115079132714	0.00274902092217901	0.00254593732731381	0.00231580775002343	0.00206364941626329	0.00179553452866189	0.00151849605383062	0.00124039377234403	0.00096974207930242	0.000715502604356047	0.000486846301904606	0.000292891179146257	0.000142423214509302	4.3609205930404e-05
47	0.000127060421861121	0.000157358002593059	0.000193305138681503	0.000235606194259765	0.000284981685074495	0.000342152435455868	0.000407820512913538	0.000482647001657285	0.000567226821456661	0.000662060963011438	0.000767526691173942	0.000883846457097998	0.00101105645224598	0.00114897592224816	0.00129717852671185	0.00145496717114305	0.00162135383762718	0.00179504599035486	0.00197444111971946	0.00215763090520122	0.00234241631534336	0.00252633471838904	0.00270669974861472	0.0028806542641025	0.00304523624908461	0.00319745697013083	0.00333439010700382	0.00345326996699185	0.00355159628077055	0.00362724249619109	0.00367856396365519	0.00370450197343093	0.00370467929115557	0.00367948267033176	0.00363012782342661	0.00355870252436984	0.00346818390610016	0.00336242661057429	0.00324611923963739	0.00312470752821913	0.00300428379178878	0.00289144345404154	0.00279311079625628	0.00271633743753303	0.00266807840081495	0.00265495188571072	0.00268298999738973	0.002757388614755	0.0028822652686508
48	0.000266418567535606	0.00031709741610629	0.000375514703997964	0.000442462026372356	0.000518740507235207	0.000605147057250303	0.000702458708577953	0.000811415236734368	0.000932700380811299	0.00106692207910695	0.00121459224317214	0.00137610669460592	0.00155172598017028	0.00174155785603546	0.00194554228512993	0.00216343981666085	0.00239482420832655	0.00263908010476911	0.00289540649676512	0.00316282655237271	0.00344020423342183	0.00372626789013019	0.00401964076733832	0.00431887806438308	0.00462250987587757	0.0049290890138152	0.00523724238564641	0.00554572429305947	0.00585346973795563	0.00615964559176398	0.00646369731766053	0.0067653888471444	0.00706483321548471	0.00736251166467285	0.00765927913400156	0.00795635437933525	0.00825529338989246	0.0085579452982711	0.00886639059272844	0.00918286212264735	0.00950965011639541	0.00984899317924606	0.0102029579785127	0.0105733110224764	0.0109613865673351	0.0113679552112433	0.0117930981276179	0.0122360921258135	0.0126953107853553
49	0.000555377542080856	0.000644289641226235	0.000744941993256197	0.000858443525403159	0.00098593975207683	0.001128604167969	0.00128762846463434	0.00146421169385113	0.00165954854482734	0.00187481694465085	0.00211116523025469	0.00236969917342131	0.00265146916579066	0.0029574578863452	0.00328856877748655	0.0036456156459753	0.00402931368049302	0.00444027213778088	0.00487898889424666	0.00534584699039791	0.00584111321303785	0.0063649386672654	0.00691736119016511	0.00749830935461386	0.00810760770945258	0.00874498280643459	0.00941006948020001	0.0101024167804187	0.010821492910346	0.0115666885080127	0.0123373176190005	0.0131326157560876	0.0139517345225299	0.0147937323924498	0.0156575613921845	0.0165420496072366	0.0174458796457323	0.0183675634144628	0.0193054137996704	0.0202575140825588	0.0212216861490319	0.0221954587638757	0.023176037360973	0.0241602769430537	0.0251446597777255	0.0261252796132204	0.027097834111304	0.0280576271021089	0.028999582104603
50	0.00107070906961804	0.00122282192255345	0.00139305412329207	0.00158301951352001	0.00179440090199893	0.0020289435187529	0.00228844719260592	0.00257475724965135	0.00288975414960907	0.00323534189671039	0.00361343528120697	0.00402594602628356	0.00447476793253925	0.00496176112780322	0.00548873554345799	0.00605743374933532	0.00666951328742725	0.00732652865004681	0.00802991305075466	0.00878096013656104	0.00958080578797931	0.0104304101499383	0.0113305400319538	0.0122817518109835	0.0132843749657511	0.0143384963677278	0.0154439454520431	0.0166002803919094	0.0178067754030793	0.0190624093106177	0.0203658555188364	0.0217154735363565	0.0231093022213869	0.0245450549266801	0.0260201167382129	0.0275315440152367	0.0290760664505696	0.0306500918773981	0.032249714050934	0.0338707236286009	0.0355086225597102	0.0371586420737519	0.0388157644246833	0.0404747485065039	0.0421301594029248	0.0437764018714585	0.0454077576905971	0.0470184267191686	0.0486025714311178
51	0.00180898114197309	0.0020413866531941	0.00229869200179561	0.00258287144758298	0.00289596758061034	0.00324008274995897	0.00361736903630121	0.00403001675150841	0.00448024146853664	0.00497026960652257	0.0055023226191877	0.00607859985897776	0.00670126021450324	0.00737240264440696	0.00809404575633582	0.00886810660477987	0.00969637890568091	0.0105805108884108	0.0115219830264706	0.0125220859065676	0.0135818985110923	0.0147022672009771	0.0158837856940224	0.0171267763376337	0.0184312729741589	0.0197970056913714	0.0212233877398731	0.0227095048831638	0.0242541074247703	0.0258556051302109	0.0275120652298197	0.0292212136518522	0.0309804395942023	0.0327868034979962	0.0346370484379011	0.0365276148929513	0.0384546588088826	0.0404140728093516	0.0424015103600242	0.0444124126374623	0.0464420378051581	0.0484854923531425	0.0505377641164599	0.052593756552568	0.054648323829396	0.0566963062552709	0.0587325655699336	0.0607520196129537	0.0627496758923459
52	0.00257159969223836	0.00286965142713781	0.00319574315567615	0.00355170397074619	0.00393938786836959	0.00436066245622022	0.00481739648282143	0.00531144623329292	0.00584464085910228	0.00641876673179982	0.00703555093383393	0.00769664402285986	0.00840360222902697	0.0091578692670755	0.00996075796618772	0.010813431939882	0.0117168875352735	0.0126719363152047	0.0136791883375436	0.0147390365028551	0.0158516422442058	0.01701692283066	0.0182345405487273	0.0195038940133758	0.0208241118420738	0.022194048901623	0.0236122853083651	0.0250771283278881	0.0265866172809484	0.0281385315184474	0.0297304014805303	0.0313595228039679	0.0330229733887735	0.0347176332804646	0.0364402071695571	0.038187249255915	0.0399551901736392	0.04174036562349	0.0435390463155942	0.0453474687865668	0.047161866623301	0.048978501601543	0.0507936942318899	0.0526038531997459	0.0544055031896063	0.0561953105981649	0.0579701066652807	0.0597269075866788	0.0614629312170533
53	0.00305720690331292	0.00336728499286502	0.00370201100342331	0.00406254291656011	0.0044500050580659	0.00486547677662733	0.00530998058795101	0.00578446988577627	0.0062898163375986	0.00682679709895221	0.00739608199544102	0.00799822083600757	0.00863363103382045	0.00930258572226633	0.0100052025624765	0.0107414334452313	0.0115110552936194	0.0123136621731513	0.0131486589128594	0.014015256433997	0.0149124689721041	0.0158391133632928	0.0167938105465723	0.0177749894108945	0.0187808930884658	0.0198095877649239	0.0208589740425015	0.0219268008546766	0.0230106818904845	0.0241081144442165	0.0252165005622703	0.0263331703141627	0.0274554069699489	0.0285804738223261	0.029705642349414	0.0308282213744874	0.0319455868426817	0.0330552118027896	0.0341546961555766	0.0352417957093588	0.0363144500696571	0.037370808883196	0.0384092559579126	0.039428430790365	0.0404272470502802	0.0414049075990511	0.042360915654755	0.0432950817604872	0.0442075262651018
[truncated: 71 more columns]
