# Supplementary material for: Reconstructing spruce budworm outbreak severity: a comparison of paleoecological and tree-ring signals
Source: PLoS One. 2025 Aug 12;20(8):e0329406. doi: 10.1371/journal.pone.0329406 (PMC12342301; doi:10.1371/journal.pone.0329406)
Supplement: S10 Dataset — (ZIP) [file pone.0329406.s010.zip › Lake 1 wavelet data/Coherence_Lepidopteran_scales_GSI/coherence_wavelet_rsq.txt]

V1	V2	V3	V4	V5	V6	V7	V8	V9	V10	V11	V12	V13	V14	V15	V16	V17	V18	V19	V20	V21	V22	V23	V24	V25	V26	V27	V28	V29	V30	V31	V32	V33	V34	V35	V36	V37	V38	V39	V40	V41	V42	V43	V44	V45	V46	V47	V48	V49	V50
1	0.993191114870608	0.996273759386167	0.995987433380005	0.994589664760449	0.99205725710016	0.987506171968527	0.979127214434739	0.964693517197267	0.946498336230244	0.939094058111501	0.952291634761998	0.970827630963491	0.981788021203121	0.985698795232043	0.986278028169237	0.986120286485194	0.986322481826464	0.98682097722042	0.987291395683094	0.987917719146939	0.989148513900343	0.990952774890536	0.992694726496805	0.993630310635079	0.993227542444379	0.991162996881441	0.987416887495161	0.982338389651162	0.975912236329269	0.966518191999754	0.950854046527566	0.925788858938908	0.891945447852207	0.857465713453507	0.835060248846499	0.830517394705573	0.839260536038302	0.854071786986447	0.870068611953717	0.884841382678815	0.896840056991727	0.904175546025219	0.905333351519191	0.90101451801848	0.89519569209603	0.89368926233589	0.899686258428214	0.911115108411494	0.922869155066136
2	0.989282231137878	0.995164862625617	0.995638749669041	0.994518795521955	0.992228843948208	0.98806357096652	0.980271411545069	0.965992669020903	0.944405704357793	0.926937444535714	0.932929516758415	0.955334619488571	0.972865794400804	0.980405189340983	0.982037390520017	0.981630071331092	0.981043011177256	0.980616714603163	0.980287603516015	0.98043665705039	0.98161886852138	0.983744569330388	0.985952111678942	0.98722605809145	0.986854206500942	0.98446994690946	0.980073089470558	0.973887828963996	0.965395368380034	0.952103453645906	0.929820490052757	0.895065654663587	0.849382875720988	0.803551302483088	0.773494403751652	0.766587970111698	0.777703668915491	0.798003424188101	0.820883101200305	0.842641708172632	0.860732746051195	0.872288602732388	0.875247968176016	0.870902227311611	0.864886524286061	0.864622651355138	0.873690708030693	0.88925358538394	0.905041513767042
3	0.983367169832662	0.993280272724986	0.995015350916626	0.994345008989031	0.992362235639506	0.988655294758686	0.981717736409757	0.96867650279071	0.946718757571016	0.92140616547437	0.913818691158845	0.932691252596969	0.956615637086354	0.970113210279192	0.974183243550455	0.973721072619113	0.971848239247836	0.969771256648944	0.968016173737205	0.967329567380544	0.968383670885842	0.97092543754536	0.973712697738351	0.975327058204936	0.97481385797169	0.971766019417333	0.966222554738037	0.958266150689036	0.946863403438865	0.928815737134395	0.89951364809876	0.855829832968251	0.800757686271607	0.747260888605505	0.712888903766186	0.705422713821459	0.719440435732134	0.745348840468747	0.775360370987878	0.80458679196504	0.829429543826066	0.845979160633931	0.851497339388121	0.847531781646298	0.84084316291477	0.840171257051768	0.84995452876145	0.867460767145653	0.88587913798225
4	0.97497959657482	0.990223139557925	0.993915320681798	0.993978225682389	0.992410387663523	0.989209628344087	0.983217656251926	0.971913429358865	0.951806262842559	0.923484378826006	0.902142262328507	0.907918079763764	0.932523322074922	0.952705967385299	0.960880903851117	0.960832374907299	0.957154344601693	0.952534762162295	0.948552999762286	0.946547406443656	0.947325717555095	0.950338494743686	0.953748258983624	0.955529140910139	0.954372778338971	0.949855148164701	0.942205477892516	0.931582786733175	0.916685799646354	0.893954091362271	0.858840464437417	0.809023231699792	0.748931433498484	0.692701564263952	0.657827275347388	0.651575568605238	0.668721948722016	0.699909901767418	0.736687673158994	0.77300578726691	0.804207632420009	0.825487352841221	0.833450593099538	0.829463701556106	0.820707958963315	0.817056004986466	0.824527906932683	0.841411933639239	0.860866997363779
5	0.962581073571019	0.985256852004081	0.992221184829796	0.993700808626755	0.992998073653391	0.990767544231402	0.986398465496701	0.97802814367024	0.9622510125273	0.935664838485809	0.902419955452755	0.882210758487232	0.890946915500631	0.913781480092859	0.928402672949485	0.929728590399779	0.922771465058919	0.913107395731056	0.904675096118465	0.900105461706173	0.900485074328285	0.904605726873274	0.909307626524167	0.911220147593758	0.908309822603765	0.90032835095485	0.888364147824636	0.873290212148363	0.85357279293942	0.824814538424881	0.782086781557341	0.723764990501738	0.655920521997231	0.594191759789394	0.556333519801054	0.549642682758303	0.570125247753436	0.609223229375288	0.65696734095058	0.704757803999388	0.745861580857294	0.77384174644117	0.784051211482835	0.777545461956404	0.762802541418746	0.752747394826129	0.756670420096039	0.774032593472695	0.796937527138102
6	0.943622106161987	0.97664467378269	0.989215698233385	0.993409326353199	0.994370016737972	0.993796266201697	0.991908589765509	0.987934829898452	0.97984314783881	0.963816910971805	0.934762936190247	0.891271733878069	0.84601281500431	0.821731317326788	0.818682501937066	0.813669818230368	0.796221011648387	0.773199578553389	0.754052123848773	0.744337017989695	0.745195014816232	0.75326471786557	0.76181068048439	0.764180536791872	0.757359202162949	0.74334314695712	0.727231887902611	0.711755408321444	0.692954663610651	0.662565497006619	0.613773299588487	0.545683679375337	0.466504749622899	0.393278699849058	0.343852182581055	0.327605642179809	0.346139112966946	0.394375950798119	0.459609357191916	0.527736406354723	0.58716858827789	0.627340222770015	0.640525104681877	0.627444004001475	0.599755401278016	0.57594766599863	0.570817228259738	0.586414174738585	0.613444036821486
7	0.919476426185047	0.963002600595197	0.983170762548525	0.99138071374056	0.994517430962704	0.995477153148776	0.995257554633694	0.993898138985351	0.99066268781655	0.98376399021067	0.96965679694726	0.941860325166059	0.89022109561847	0.805381369268604	0.694815131422519	0.590307812545917	0.514935240567378	0.466880305646524	0.440401378435189	0.43184022952432	0.437078336698067	0.450139201615734	0.463750156692372	0.473133378987857	0.479778790599431	0.489651585722855	0.505476527697824	0.521872342257178	0.529025220267371	0.517978133983387	0.483378907353596	0.425874642415157	0.35402524259753	0.283049817606705	0.229250884151322	0.204457453971654	0.214354236139039	0.256953012932694	0.322059176043995	0.395344801678392	0.461946488945557	0.5080367349031	0.525015132071108	0.514487919252475	0.487702285011935	0.459388195169222	0.440629359137621	0.434589997090501	0.43660862380512
8	0.893705720424092	0.944497580085079	0.973198862897802	0.986727021395462	0.992727677972252	0.995258695061146	0.996063396127492	0.995697297011995	0.993991448356829	0.990062573924705	0.98189177096657	0.965156749356256	0.93062297085329	0.859894120404729	0.725374733496688	0.518258470706509	0.307727081047874	0.194141988846788	0.171766927224188	0.18373544452896	0.20571551799335	0.234936927150806	0.273642899634207	0.323788615259481	0.382567222180135	0.439941460223603	0.484954244738922	0.513831960079834	0.527381184373988	0.524528618485497	0.502395730076433	0.460832065575497	0.405717585137667	0.348548513516941	0.302933275996208	0.280319278730195	0.286832908246721	0.321593542119477	0.376713256702592	0.439277475305595	0.494833585366249	0.5318685633524	0.546056460503093	0.541499772760275	0.527605997718826	0.513631061374568	0.504144386124611	0.497488565150896	0.487344769469182
9	0.872087093847715	0.923982212082739	0.959877425822883	0.979314236911112	0.988851863836172	0.993266507909361	0.994986672992063	0.994978806693585	0.993300154949623	0.989197254568612	0.980743887386744	0.963778883931273	0.929600041883053	0.861081850080721	0.730587829154821	0.517011487971019	0.265872089457989	0.114169381969241	0.122069524253641	0.188813886515689	0.246038611595267	0.29625334725679	0.351258004596513	0.413979818958656	0.478377753951806	0.534117461363098	0.574448468291648	0.599377531724021	0.611282624103168	0.610534093068111	0.595892980793278	0.567592861629074	0.529700352784474	0.490121190691473	0.458480975990442	0.443091917729291	0.4481952739977	0.472297976304593	0.508321922652495	0.545991687721395	0.575759584619282	0.592374383871876	0.596315680245407	0.592654476986895	0.588161613911727	0.588025088431109	0.593518666381376	0.601431306516598	0.60514070420207
10	0.858677662379436	0.905848681641476	0.945503451266546	0.970092464063709	0.983343803893118	0.989906822221756	0.992646008012862	0.992846589322996	0.990665536391672	0.985225873966772	0.974230628643581	0.952892176980889	0.911831465231333	0.83408663078362	0.694929756458313	0.479158998344125	0.233962725470592	0.0931147589855591	0.124660694622406	0.225238254880768	0.306391201843552	0.365625124134641	0.419732102381103	0.47635033004311	0.533896760401319	0.58647920729062	0.629043540328097	0.659659951046323	0.678175416387581	0.684386479882748	0.678098124380615	0.660491148748339	0.635172757165963	0.607927750183171	0.585203521719895	0.572034148549058	0.570275931007804	0.577901057704144	0.589820224659333	0.60011501347736	0.604714439987514	0.603140343329195	0.598491325262381	0.595837201658524	0.59986475664314	0.612780236300762	0.633244623827825	0.656534963016125	0.675475444741616
11	0.850247820952613	0.89106310872299	0.931481866616466	0.959816265700145	0.976483341661397	0.985240407453661	0.989027771688609	0.989308771978303	0.986260246416349	0.9788044818022	0.964202079295147	0.937026024536709	0.887382483595757	0.799009824140181	0.651358390530537	0.437917909989719	0.210282905245448	0.0879319494991624	0.12680346059807	0.234476384177231	0.321971750211929	0.380214965997734	0.427191442966288	0.475087455039517	0.526932938166514	0.579927070355035	0.629062594341797	0.669775709290411	0.698941015054463	0.714853175499523	0.717286608677391	0.707821965499376	0.689899380805199	0.668162860110726	0.647185783624885	0.630082461037615	0.617599716549678	0.608114293743271	0.598646273341956	0.58658398819066	0.571424100431574	0.555696677733946	0.544504047433604	0.543671146042325	0.55719265056959	0.585146006412639	0.62306265756634	0.662854817544461	0.694527137521986
12	0.830177606431657	0.868692391855054	0.910988138302546	0.943896786465074	0.965003481988505	0.976861226182669	0.982292613135099	0.982905745146597	0.978933479287355	0.969179879239291	0.950643044266592	0.917659644657399	0.860635225390492	0.765313481980863	0.616436882144957	0.414668743997725	0.209287450298529	0.09818011902499	0.126535802858447	0.221103146028502	0.300432695869339	0.349323372745933	0.384515021176414	0.421474459107169	0.466907109016499	0.520005896252645	0.575246828300185	0.625626331485397	0.665291819755182	0.690807569351705	0.701369468870471	0.698520696117445	0.685519472579014	0.666351782612266	0.644572262868656	0.62234462915298	0.600034946835079	0.576533848128715	0.550259169086442	0.520571922019958	0.489145969911437	0.460698076976919	0.442474779818503	0.442148826140978	0.464493139927299	0.508249947242344	0.565130382668507	0.621891742559341	0.664472382242172
13	0.76385140102116	0.806872069097494	0.857764269346331	0.902053714203936	0.933879706644049	0.953911880778736	0.964693019583777	0.968173278697682	0.964971840896431	0.954163438682178	0.932976646427732	0.89621426635762	0.835550852552223	0.739663636236628	0.598144515588014	0.414645711342825	0.228681622181374	0.113909528387563	0.110749231781966	0.173251617756776	0.23366939090246	0.269435402265226	0.291548684536769	0.316173125030032	0.352810738966553	0.402503353256664	0.459691170197529	0.515899028641026	0.56343501401581	0.597480708482107	0.616466563342464	0.621472099973322	0.61521368459149	0.600896450757122	0.581172585455764	0.557469773781114	0.529874214175291	0.497606951652418	0.459996663387906	0.417739158194506	0.374112184188075	0.335660403611843	0.31170594394335	0.312037758366884	0.342711933076829	0.401479392316067	0.476148689515202	0.548483431211885	0.601887229012879
14	0.614748589612208	0.661522790699043	0.725494092055026	0.79119056720864	0.84670740171258	0.88769046346971	0.914650630112043	0.929499113391077	0.933594235991971	0.926922335690132	0.907683565511742	0.871901419476558	0.813091315506174	0.722677141128359	0.593126833688356	0.427122856947214	0.252176797902035	0.121581487141186	0.0741631902511549	0.0913636937029643	0.124371346636243	0.145610695385301	0.156283973498307	0.168780017980981	0.193241244803903	0.232540942379126	0.282669457294185	0.336051965166384	0.385236424500363	0.425092503324432	0.453297923067257	0.469795779750988	0.475852170349503	0.473078643589846	0.462660569150471	0.444971337094061	0.419663044997268	0.386222162895564	0.344892771981303	0.297787245192506	0.249893322620025	0.209527913641292	0.187587799262767	0.194848142921873	0.237128388177344	0.310186790929196	0.398718258999381	0.482442924870892	0.545582540850854
15	0.416506819338921	0.446947673050263	0.504875875377718	0.581836300225719	0.662965358346034	0.735765020428955	0.793715992008586	0.835030404444901	0.86005686408912	0.869272259142919	0.862086369220709	0.83613984573376	0.786915551993939	0.707990290062387	0.593205282199877	0.443078336229427	0.275641482882079	0.130253476796047	0.0443793955619889	0.0193225706373121	0.0248748206699284	0.0334498555620969	0.0365462535188522	0.038829855283187	0.0476866773165007	0.0671381153712647	0.0966561953897761	0.132792723284564	0.171344305944259	0.208738652332595	0.242458326385119	0.270862776721979	0.292788259128553	0.307168681827506	0.312818018245127	0.3084576084853	0.293029287346535	0.266288105666436	0.229601342670634	0.186784128727158	0.144680975195291	0.113062591421881	0.103257550647508	0.124955219439592	0.181431386297528	0.265608121407158	0.361047284318171	0.449078153932948	0.517007579742132
16	0.290332547531317	0.284437230674496	0.302387084260899	0.349079113038711	0.419223021589432	0.501177397719376	0.582715916229078	0.654647684688865	0.711480156594275	0.750331431596228	0.769378414423584	0.766492529299157	0.738288758518343	0.679887898099817	0.586321750711832	0.457314874975687	0.305749033467692	0.162165305425069	0.0608687041862875	0.0138692114056082	0.00519092402660796	0.0103823506229874	0.0138166537139737	0.0115269533207037	0.00630645416228238	0.00261112955452797	0.0039183144770993	0.0121113469942679	0.0277035221087899	0.0501194785483644	0.0778142202588489	0.108327774609992	0.138435242312442	0.1644689498411	0.182787122122988	0.190324705111424	0.18518523723156	0.16725541010201	0.138793573019104	0.104860593933528	0.0733590895112408	0.0543416541728463	0.0581676754006973	0.0922626075752766	0.157191884330124	0.244475387096713	0.338949260436145	0.425198231942886	0.493497582144143
17	0.280733211699377	0.245095454393131	0.22033003249653	0.216881622244075	0.239492775484205	0.286266070148452	0.350396516874802	0.422869782447009	0.494707120389987	0.558164254317634	0.606915013790883	0.635548963908807	0.638830736028526	0.611342304055377	0.548550713188633	0.450676274253962	0.329102546327478	0.209317696883002	0.121009939018994	0.079216625386687	0.07622917368066	0.0913234350536453	0.105309828379427	0.108341535167469	0.0997223777552124	0.0838893359354117	0.0666230223145872	0.0529501701406304	0.0463370408383677	0.0484450637195849	0.0590796909686135	0.0762965370303733	0.0967387750462375	0.116221511557038	0.130477531897962	0.135934467821444	0.130422767785107	0.113763757050431	0.0882016707180522	0.058607162863464	0.0323019569702714	0.0182462379725627	0.0252618658189832	0.0592016813391387	0.119881168000967	0.199803280297756	0.286480940012447	0.36745528880366	0.434610187187763
18	0.332261273562363	0.284112009500766	0.236719483584312	0.199245876189155	0.178938007271984	0.179477202619465	0.200780849979724	0.239738286635518	0.291179813958181	0.348665495457804	0.404969451031546	0.452293603092203	0.482388951881501	0.487052726124073	0.459908756587832	0.400369272817652	0.318692400143656	0.236899455839091	0.18007402875921	0.16221799804154	0.178988605362803	0.212825250982969	0.244547721142887	0.262363561190115	0.26379570906969	0.252507412135418	0.234317073851708	0.214673579316536	0.197593553273509	0.185377190022618	0.178636720622483	0.176479067733008	0.176827014199402	0.17687258943277	0.173619696237614	0.1644517405587	0.147670164034755	0.122972849504025	0.0918495647432966	0.0578440103861404	0.0265556865286668	0.00513668909043907	0.000967612539092219	0.0194186869075779	0.0613569850256497	0.121957312453519	0.192139216641925	0.262052820730916	0.324347227630993
19	0.395861522614524	0.347148570645001	0.294008488001691	0.242875457167962	0.200000904715938	0.170122122019962	0.155837485492508	0.157653353684978	0.174333715618383	0.203192588046528	0.240147434623853	0.279546437498735	0.314005158308638	0.334842161788223	0.334112505371623	0.308933826549007	0.266433965196229	0.224211410895442	0.202574434399482	0.213026780956689	0.252219020755904	0.305401351684059	0.355605305578349	0.391512815216274	0.409731864794612	0.412557342651251	0.404644183701445	0.390688315856784	0.374362433350865	0.358027854346773	0.342792304307736	0.328698016926814	0.314964796168282	0.300266850093303	0.283033335712489	0.261763592810589	0.2353517875926	0.203420116408996	0.166654693918822	0.127109374182656	0.0883759732001407	0.0554201434612863	0.0338221643557932	0.0283121195671812	0.040986817708605	0.0701788770794915	0.110881336233932	0.1566077022342	0.201525772462125
20	0.454172626422795	0.410541290905053	0.360455277324153	0.308026996514936	0.257846377507321	0.214080177755816	0.179818308556928	0.15682676995262	0.145613785814363	0.1455871972431	0.15509767981995	0.171266484619752	0.189684700950735	0.204427384614076	0.20932395736662	0.20137255784465	0.185141331709445	0.173639457124	0.182111397473412	0.218564758817373	0.27895860316017	0.350213084006234	0.417611301713184	0.470992050195573	0.506649924280635	0.52577315822929	0.531884482165948	0.528902187035164	0.520147965924569	0.508019777548621	0.493997901420374	0.478779046372325	0.462445424979371	0.444636869161044	0.424720083359465	0.401958846637741	0.375692777306386	0.345532775932983	0.311575537214264	0.274620913813942	0.23633795565993	0.199273244605467	0.166565174453526	0.141293102560971	0.125598699734076	0.11996557965244	0.123073279745794	0.132321654742221	0.144704877954442
21	0.506100715991358	0.469442665370453	0.425959604519625	0.378086899242884	0.328894409632271	0.28156053194731	0.238851704242842	0.202768486416899	0.174405742830186	0.153960631746232	0.140772146145232	0.133304664571118	0.129102951352471	0.124984439430893	0.11806593996968	0.1081811197596	0.100789482180536	0.106959871712522	0.137804640978541	0.196902055023467	0.277472568429086	0.366124550367388	0.449300735157999	0.517934323814828	0.568583488845813	0.602041805482921	0.621257047734814	0.629715087410736	0.630554816114257	0.62623187539958	0.618480968615042	0.608402764660146	0.596585064461968	0.583221375668308	0.568217058546133	0.55128501271716	0.532037556660794	0.510082463357411	0.485129479542198	0.457107291543684	0.426277540700808	0.393313033116091	0.359291161992532	0.325560171773767	0.29348169650045	0.264124988864458	0.238034874616771	0.215168239794181	0.195005827082479
22	0.553890096922051	0.524086244799566	0.487884290184653	0.446586191891798	0.402057869733455	0.356468005050197	0.311948444136785	0.270271893429166	0.232619687188311	0.199460063101065	0.170515589389469	0.144802705261145	0.120802206873137	0.0969777004930095	0.0730156745967047	0.0519178579829295	0.0417617834854785	0.0541816079515472	0.0981052547084487	0.173161144896362	0.26907399793619	0.371027065866542	0.465865838171799	0.545451645271658	0.606868483385603	0.650904821752706	0.68024156770638	0.698095155669115	0.707455053460622	0.710768378487475	0.709879473824761	0.706083937484503	0.700217940398196	0.692746537995711	0.683838685065825	0.673428512245979	0.661267973577865	0.6469785885525	0.630110801672717	0.610217899808432	0.586945967079484	0.560131111584448	0.529882266686478	0.496619146114696	0.461039875378612	0.424015550305555	0.386440396592733	0.349087014972017	0.31251230951671
23	0.597598734868336	0.573308048701406	0.543320330520739	0.508211463973924	0.46897597724632	0.426920809103789	0.383479236080691	0.33998437387714	0.297452698950502	0.256421110224536	0.216869611526555	0.178269568296715	0.139847956695231	0.101250584904187	0.0638273399599768	0.0324332298452333	0.0165149113630663	0.0279669014240407	0.0747714357125251	0.154828274802111	0.256202682364853	0.363349835572282	0.463374472041515	0.548696791559268	0.616656348476632	0.667882926226505	0.704677398841892	0.729867659877097	0.746160637251117	0.7558527416627	0.760750315273657	0.762191939626284	0.761108324289341	0.758087462621884	0.753432173096456	0.747207812622628	0.739283531864114	0.729373250324992	0.71708344979916	0.701973715835456	0.683631987567997	0.661759462726166	0.63625150028182	0.607254469347007	0.575179223284689	0.540662327523945	0.504483256798729	0.467461225906191	0.430360956795389
24	0.635388521828581	0.614688597330383	0.588963127975977	0.558347568500411	0.52325873321707	0.484366190634405	0.442508363871894	0.398563760653528	0.353303071266005	0.307258780127689	0.260657222315914	0.213472413201317	0.165691456979283	0.117919996195368	0.07243181252696	0.0344842903866365	0.0129573952011558	0.0185376441446996	0.0586074642886562	0.131826364393791	0.227639970526666	0.33147879887887	0.430782374910676	0.517847018046146	0.589582948859011	0.646010022716982	0.688780454447351	0.720155035934138	0.742417787792773	0.757594708327839	0.767351438923524	0.772983197203388	0.775445076211508	0.775395064344825	0.773237246483477	0.769161455693377	0.76318053756	0.755168832737312	0.744906099583835	0.73212993269684	0.716596681665234	0.698146260753127	0.676761335141322	0.652608413144102	0.626049680604417	0.597620762630771	0.567979051939878	0.537835718179133	0.507888128038175
25	0.666118293159641	0.647300932316518	0.62403132064804	0.596203708466351	0.563895272171517	0.527372258469675	0.487064353242433	0.443506909060766	0.397261485570717	0.348837539960051	0.298651166779578	0.247071696371912	0.194624775964181	0.14243220222853	0.0929323495573094	0.0507406563954526	0.023070356541467	0.018629444503197	0.0442626673492565	0.100721262361957	0.181059319362044	0.273512550432389	0.366421592536993	0.451545351447585	0.524677608400044	0.584683481936288	0.632234680619786	0.668836527521195	0.696233077339797	0.716095086550558	0.729880679329704	0.738789872693928	0.743765448040845	0.745514241337103	0.744536069251611	0.741155099328616	0.735552655835991	0.727802456532241	0.71790967275675	0.705854235911748	0.691636716981077	0.675322430838999	0.657077169468733	0.637187404571103	0.616059815421551	0.594199406293685	0.572170773263749	0.550551073063809	0.529884280221484
26	0.689991036232909	0.672015421434432	0.650118714724918	0.624092052308167	0.59384802184778	0.559439491189541	0.521061753244185	0.479034659766941	0.433767518213846	0.385718371748581	0.335370153035909	0.283258313666931	0.230096235621633	0.177049250878928	0.126183619702057	0.08101570813132	0.0468551698381828	0.0303369659049826	0.0375651712870261	0.0712244913624656	0.128492598443851	0.201664945677749	0.281187759042735	0.35881321207783	0.429139958705554	0.489548639485782	0.539401463786794	0.579201777014665	0.60998389809477	0.63294533218044	0.649252031077234	0.659948316519841	0.665924615929063	0.667915435874983	0.66651271758607	0.66218712342774	0.65531375378246	0.646200593906128	0.63511840751836	0.622330325039801	0.60811848356055	0.592804315937558	0.576759051277981	0.560402089250654	0.544187091485159	0.528578255300301	0.514021299683333	0.500914354275517	0.489582978857198
27	0.706107799984237	0.68837760401609	0.667218381422232	0.642399581256846	0.613775900772363	0.581308464063041	0.545077303704239	0.505281547429375	0.462226841590942	0.416304994088916	0.367978315397543	0.317789857932562	0.266428984686796	0.214885166605386	0.164710785990749	0.118363855022325	0.0794863687757345	0.0528052952006971	0.0432684648188342	0.0543461776525828	0.0862218716272558	0.135156464863536	0.194667711149704	0.257730808168025	0.31859803346284	0.37352658958834	0.420617848752604	0.459288904158321	0.489746117394723	0.512600004256355	0.52862618972074	0.538633279807947	0.543398069920339	0.54363999600598	0.540017505066507	0.533136203395139	0.52356269666862	0.511840046852304	0.498501664472149	0.484080922741419	0.46911432658284	0.454137008378587	0.43967071121022	0.426206012493506	0.414181850291525	0.403965932057371	0.395839077719252	0.389985148254067	0.386486473033265
28	0.708894322513526	0.69074442491837	0.669528896405951	0.645031235013961	0.617102693338591	0.585683623221947	0.550820157942943	0.512672925640498	0.471516032550439	0.427727800429286	0.381779596539381	0.334234900013267	0.28577611498939	0.237278909604156	0.189947762104374	0.145502363999139	0.106350498258861	0.0755995416293947	0.0566956439691276	0.0525620841026409	0.0644423520091262	0.0910701582621529	0.128796219131758	0.172680209677884	0.217875725679765	0.260589678619298	0.29838126751262	0.329993889649433	0.355013902171708	0.373548146398016	0.385990046247268	0.392874258086802	0.394796466348889	0.392374421186288	0.3862325783555	0.376998821216575	0.365305962320667	0.351793264365815	0.337104787257691	0.321882583563898	0.30675401392193	0.292313841499888	0.27910312913503	0.267587964296596	0.258141323855209	0.251030795175759	0.24641353413881	0.244338189261019	0.244752089766678
29	0.685617865433839	0.666158200814386	0.643804082683259	0.618380077888809	0.589781413540819	0.557997333243195	0.523131072220989	0.48541287661155	0.445203285163041	0.402986063026309	0.359353623805233	0.31499182701771	0.270674441652297	0.227278535339408	0.185828162873914	0.147561738981721	0.113995095353755	0.0869186444464454	0.0682398035359785	0.0596025647883402	0.0618314213334226	0.07443088145474	0.0954634396354123	0.12195848173054	0.150659723794601	0.178722754840453	0.204090811896505	0.225531873727113	0.242477268276011	0.254808997264231	0.262679653998546	0.266389710862056	0.266315839754071	0.262874686954362	0.256507650843773	0.247676210786278	0.236861047720528	0.22456081701031	0.211288161772687	0.197561775397336	0.183894335429476	0.170777067324091	0.158662519656781	0.147947695600534	0.13895982276012	0.131946668708254	0.127072484136595	0.124419589034842	0.123994598677158
30	0.618443847259631	0.597295878461821	0.573385654774138	0.546648416769775	0.517112975060324	0.484924023254465	0.450357960609781	0.41382807662052	0.375876206924296	0.337150583780149	0.298373111108006	0.260302675789947	0.223703085000826	0.189323697857249	0.157897188498913	0.130152014301824	0.106827424066586	0.08866783849103	0.0763662263245421	0.0704333157800667	0.0710034235048724	0.0776454265399295	0.0892907321446174	0.104361223356047	0.121070786987983	0.137766885286234	0.153169049782552	0.166445648250184	0.177162604270159	0.18517487540863	0.190517819252103	0.193325483880138	0.193779941909188	0.192085173296217	0.188456806466138	0.183120494002729	0.176313955449697	0.168289614127269	0.159316063902525	0.149677451415376	0.139670437226033	0.129598845921534	0.119766495109208	0.110469002248299	0.1019855572646	0.0945716579168002	0.0884535996860384	0.0838251111041298	0.0808460074966912
31	0.498941051649263	0.477924992229351	0.454624348717625	0.429164624504915	0.401774279897278	0.372791484354216	0.342660086475441	0.311913138427306	0.281144716374966	0.250973552629779	0.222004254351671	0.194792775740543	0.16982191302102	0.147490101418882	0.128113379677726	0.111936820809785	0.0991485911294962	0.0898875731894962	0.0842350587614802	0.0821842030409197	0.0835899334360705	0.0881165389434539	0.0952132315257621	0.104146330187247	0.114092461845461	0.124262383082505	0.134006895854023	0.142869766915649	0.150583944912731	0.157031482606054	0.162192746314062	0.166102413152245	0.168819054905396	0.170407878632903	0.170933222844008	0.170457146442179	0.16904128673837	0.16675015945636	0.163654857836001	0.159836617158939	0.155389997762542	0.150425576372413	0.145072080711578	0.139477893703669	0.133811812348168	0.128262883594923	0.123039063609654	0.118364370482234	0.114474146766863
32	0.353696631330892	0.337024139020825	0.31889850264974	0.299560389803391	0.279314372651313	0.258519224516631	0.23757141791338	0.216883429707195	0.196859673294107	0.177873522641265	0.160248729545825	0.14424759771957	0.130066855911291	0.117840674522275	0.107649040957595	0.0995289135533949	0.0934851993701046	0.0894985696162841	0.0875274666147874	0.0875026385755889	0.0893146166189474	0.0927979062791732	0.0977193857271431	0.103779981900101	0.110635274538244	0.117932194310138	0.125350169994669	0.132632427424696	0.139598664413606	0.146139507647463	0.152199689826974	0.157758120609239	0.16281054625921	0.167357172661548	0.171395254653863	0.174915587583698	0.177901687165179	0.180330719783124	0.182175616119229	0.183408108369231	0.184002624212629	0.183941044981397	0.183218301402672	0.181848651422107	0.179872279020553	0.177361599360084	0.17442639944506	0.17121674850265	0.167922554506187
33	0.238609301617645	0.228203009914805	0.216912385258326	0.2049384977336	0.192507302400894	0.179860068625171	0.167242152880326	0.154891418580451	0.143027703551006	0.131844558158987	0.121504075591298	0.112135119613263	0.103834748270675	0.0966722279978717	0.0906947680485453	0.0859339594022234	0.0824118205906319	0.0801452858049077	0.0791479230091514	0.0794277494748207	0.0809804496570205	0.0837783745886069	0.0877574979403543	0.0928065402777642	0.0987635249861151	0.105423674499542	0.112558501728834	0.119941021132408	0.127369241668981	0.134681292577861	0.141759632554449	0.148526033411909	0.15493128994171	0.160943608479368	0.166538349221684	0.171690344807476	0.176368991961492	0.180535816897569	0.184144101953436	0.187140240711793	0.189466618779389	0.191065913558699	0.191886727376663	0.1918903984035	0.191058674158006	0.189401700915526	0.186965517016042	0.183837999480807	0.180152080630661
34	0.182612507765997	0.175083987348528	0.166894311684526	0.158184834869306	0.149109039283342	0.139826561343566	0.13049707456557	0.121274642529949	0.112303092147513	0.103712817253897	0.0956192359392896	0.0881229282032759	0.0813113020001872	0.0752614882285837	0.0700440432547427	0.0657269211560102	0.0623790420305162	0.0600726133203635	0.0588831782780582	0.0588862532680808	0.060149544211536	0.0627203439499257	0.0666090126349538	0.0717713729274443	0.0780948159696961	0.085393747953388	0.0934185101059069	0.101877880954181	0.110470253481067	0.118915222338629	0.126977532821484	0.134478831717422	0.141297247642175	0.147358214105189	0.152621126957633	0.15706579233713	0.160681174342386	0.163457540955767	0.165382132352316	0.16643797162533	0.166605265781344	0.165864840704651	0.164203094757183	0.161617972692163	0.158125430232933	0.153765787519445	0.148609285616206	0.14276010604443	0.136358133639529
35	0.167916566139441	0.158937856745566	0.149537657460515	0.13983090705014	0.12993895479301	0.1199856575324	0.110093798606645	0.100382132639932	0.0909632934453082	0.0819427130828619	0.0734186013816828	0.0654829373570001	0.0582233317882717	0.0517255317372871	0.0460762446347066	0.041365849846623	0.0376904293098408	0.0351523867150998	0.0338587618589819	0.0339162490423443	0.0354220157941423	0.0384498587679126	0.0430321913020592	0.0491398702663906	0.0566636772942738	0.0654026887033646	0.0750648169799456	0.0852827069750254	0.0956440678153964	0.105730850676594	0.115158610127951	0.12360748931823	0.130839442297691	0.136700865333822	0.141113670593104	0.144059743939163	0.145563649387023	0.145677137097273	0.144467369703352	0.142009398912362	0.138382522600773	0.133669699101657	0.127959054069149	0.121346549115386	0.113938994564897	0.105856730416463	0.0972354513014472	0.0882268104122309	0.0789976049261149
36	0.16710012915205	0.155013317455494	0.142810459481444	0.130596087774613	0.118476228566962	0.10655610526829	0.0949383251358208	0.0837216854728098	0.073000682526953	0.0628657476767364	0.053404175700811	0.0447016506243017	0.0368442144783663	0.0299204590694414	0.0240236444728017	0.0192533546967037	0.015716189030149	0.0135248648088928	0.0127949988871362	0.0136387922856806	0.0161549485547753	0.0204145210188072	0.0264431136234591	0.0342009919127316	0.0435640653504216	0.0543099954486383	0.0661142361521459	0.0785599530964759	0.0911631896898198	0.103410815166838	0.114804997994967	0.124905800323745	0.133364004123303	0.139939246926759	0.14450264384754	0.147026665672841	0.147567037506639	0.146241636468227	0.143210319769631	0.138658058211596	0.132782289795799	0.125784355434606	0.117864290828066	0.109218038795064	0.100036183445133	0.0905034734970994	0.0807986125970595	0.0710939986168681	0.0615552651058172
37	0.166873061689109	0.152161223828232	0.137606222864904	0.123309175551569	0.109369273666122	0.0958826979099929	0.0829420191069627	0.0706361278875234	0.0590506945909317	0.0482691206935961	0.0383739022459966	0.0294482835839211	0.021578033567746	0.0148531235228095	0.00936902284232413	0.00522725380116879	0.00253476513611572	0.00140160643635162	0.00193633737709074	0.00423862937756521	0.00838867224120964	0.0144333548479327	0.0223698049486799	0.0321277525337747	0.0435532178024191	0.0563969547120569	0.0703114910791127	0.0848600466040206	0.0995388231743433	0.113811339065851	0.127150370034343	0.139080768299873	0.14921591013744	0.157282058603624	0.163127946467028	0.1667202526032	0.168128251196922	0.167502147666476	0.165049498973434	0.161013101197964	0.155652381261373	0.149229095118706	0.141997240092046	0.134196576508475	0.126048955808874	0.11775666309411	0.109502103154117	0.101448318115534	0.0937399779714839
38	0.165962114682361	0.149802410851021	0.134008514079679	0.118680389204257	0.103914174061906	0.0898018470958231	0.0764313132062394	0.0638868950040513	0.0522501870595771	0.0416012009890125	0.0320196986870874	0.0235865783724785	0.016385141672871	0.0105020283216709	0.00602755801563001	0.00305516913400032	0.00167959848261141	0.00199341896512115	0.00408156592805968	0.00801357022259137	0.0138334158218816	0.0215472887513463	0.0311099983059819	0.0424114999827537	0.0552656250192027	0.069403625817593	0.0844752147462862	0.100059156065969	0.115684066323396	0.130858067193635	0.145103814030121	0.157993878171215	0.169181082791955	0.178419384951562	0.185572952340219	0.190613516777118	0.193608152291304	0.194700825970197	0.194091293185476	0.19201436868615	0.188721665573366	0.184466899552495	0.179495033222524	0.174034978164328	0.168295274943876	0.162462074239478	0.156698774121091	0.151146766404813	0.145926864335351
39	0.16711172651972	0.150614204115935	0.134640556656476	0.119286316333475	0.104642114878446	0.0907937417609456	0.0778225171903818	0.0658059387054401	0.0548185387803796	0.0449328696472408	0.0362205098012946	0.028752963653588	0.0226023009790745	0.0178413564127256	0.0145432830024019	0.0127802318860448	0.0126209201028771	0.0141268622573902	0.017347095644294	0.0223113421987846	0.0290217433425947	0.0374435863321935	0.0474958041681487	0.0590424330990236	0.0718865660290355	0.0857685189149677	0.100369786210699	0.115323791922882	0.130233440027188	0.14469418427304	0.158320080264669	0.170769431666907	0.181766503684149	0.191116442730475	0.198711833418488	0.204530862001403	0.208628413083988	0.211122293700602	0.212177049137573	0.211987593070304	0.210764316732169	0.208720680685509	0.206063691343799	0.202987211216372	0.199667768895277	0.196262400849963	0.192908031836996	0.189721942224183	0.186802944457831
40	0.171111956606908	0.155077104812684	0.139677374207934	0.124997127840204	0.111115113416685	0.0981047024535294	0.086034336142338	0.0749681280731157	0.0649665606153436	0.056087198907785	0.0483853336980387	0.0419144514870551	0.0367264177483095	0.0328712473153349	0.0303963274088567	0.0293449568113728	0.0297540749151264	0.031651084305871	0.0350497292845962	0.0399450894582731	0.0463078886672378	0.0540785041936352	0.0631612754806484	0.073419922977672	0.0846750428820105	0.0967046734477056	0.109248764488464	0.12201798221614	0.13470666309124	0.147008987744211	0.158636745785623	0.169336600271031	0.178904693163668	0.187196811205464	0.194133071080704	0.199696990870551	0.203929661236399	0.206920327884346	0.208794957605998	0.20970430027473	0.20981267027611	0.209288272426198	0.208295495794154	0.20698926465623	0.205511300378845	0.203988011797077	0.202529676947067	0.201230581499393	0.200169815645639
41	0.174479753625178	0.159402562749725	0.145017528107244	0.131392251369329	0.118588396644792	0.106662018946671	0.0956640078722838	0.0856406013955524	0.0766339180961431	0.0686824501650191	0.0618214539981892	0.056083170167577	0.0514968004141671	0.0480881669110702	0.0458789799253002	0.0448856465103849	0.0451175681981846	0.0465749037694453	0.0492458182686242	0.0531033049683253	0.0581017541231244	0.0641735476463147	0.0712260717639215	0.0791396406471075	0.0877668842850141	0.0969341391663114	0.106445259205969	0.11608802073782	0.125642942360982	0.134893928730158	0.143639761952491	0.151705204898042	0.1589504304923	0.165277683945199	0.17063448807459	0.175013222796678	0.178447426408027	0.181005567312778	0.182783252853206	0.18389486584018	0.184465486150193	0.184623727429839	0.184495863136411	0.184201383078034	0.183849941079472	0.183539535928372	0.183355706433654	0.183371504689654	0.183648024862442
42	0.171392005017467	0.157624128826352	0.14454917193447	0.132216845353362	0.120671148291978	0.109950733472769	0.100089319745129	0.091116117208613	0.0830562278132072	0.0759309826086509	0.0697581754674179	0.0645521523576063	0.0603237154646106	0.0570798033150971	0.0548229125503835	0.0535502355055231	0.0532525019770835	0.0539125353696946	0.0555035644766507	0.0579873733782459	0.061312422613978	0.0654121315079538	0.0702035672066016	0.0755868292556904	0.0814454342608493	0.0876479766789245	0.0940512552379309	0.100504904896537	0.106857371599168	0.112962839721539	0.118688514592117	0.123921526174408	0.128574697960189	0.132590536337364	0.135943025446186	0.138637114168641	0.140706090295093	0.142207288532041	0.143216730205985	0.143823329237025	0.144123235463208	0.144214755541689	0.144194132073445	0.144152306896924	0.144172667164704	0.144329683088096	0.14468829434665	0.145303882070326	0.146222666282158
43	0.158362772972691	0.146298410827814	0.134879766091774	0.124142149717655	0.114115876554753	0.104826610028733	0.0962957094690869	0.0885405553791004	0.0815748277592539	0.0754087127167472	0.0700490131096968	0.0654991400863418	0.0617589644300351	0.0588245101134908	0.0566874780691787	0.0553345967038599	0.0547468079921988	0.0548983148538605	0.0557555373840809	0.0572760520973762	0.0594076182263802	0.0620874252298661	0.0652417209737502	0.0687859935864386	0.0726258735328797	0.0766588880962674	0.0807771330869342	0.0848708268568099	0.0888325885395845	0.0925621539719322	0.0959711341686378	0.0989873593893746	0.101558357587569	0.103653596681582	0.105265265222357	0.106407548894445	0.107114544784895	0.107437106241776	0.107439003539427	0.107192810392293	0.106775890283617	0.106266777415321	0.105742147106622	0.105274470211483	0.104930360445946	0.104769560273931	0.104844471825943	0.10520012150838	0.105874445540039
44	0.138891551693982	0.128990635355108	0.119656097252804	0.11091468130513	0.102789061123127	0.0952981021410704	0.0884571018969724	0.0822779911089374	0.0767694787635567	0.0719371252927643	0.0677833292069392	0.0643072144946924	0.0615044089972704	0.0593667081999472	0.0578816248925447	0.0570318333823394	0.0567945277632102	0.0571407273136187	0.0580345781820147	0.0594327182833524	0.061283790108291	0.0635282012847746	0.0660982415957987	0.0689186634195063	0.0719078158748434	0.074979388066441	0.0780447629427249	0.0810159134721862	0.0838086948255489	0.0863463120972917	0.0885626874051644	0.0904054268512966	0.0918381060588292	0.0928416540973265	0.0934147115059371	0.0935729527223115	0.0933474762661383	0.0927824582137698	0.0919323221741201	0.09085869680938	0.0896274130353879	0.0883057467641423	0.0869600517642867	0.0856538629756608	0.0844464928671492	0.0833920979482683	0.0825391615128255	0.0819303214857758	0.0816024665090355
45	0.124373722592972	0.116958384280279	0.11001693145344	0.10357238117531	0.0976444826997482	0.0922498484831269	0.0874020544920125	0.0831116975096742	0.0793863981008746	0.076230739230737	0.0736461323973585	0.0716306057196032	0.0701785119447616	0.0692801590425521	0.0689213721483345	0.0690830032513927	0.0697404141875026	0.0708629689409969	0.0724135823967944	0.0743483834722457	0.0766165594689152	0.0791604535103806	0.0819159857548758	0.084813459387941	0.0877787924322807	0.0907351855468554	0.0936051954201979	0.0963131365435239	0.0987876867951575	0.10096453176095	0.10278885684218	0.104217491431932	0.10522052916602	0.105782291548544	0.105901563622101	0.105591100687577	0.104876473590382	0.10379437669062	0.102390560042228	0.100717562296574	0.0988324143911252	0.0967944604969946	0.0946634081906494	0.0924976809459216	0.0903531084798419	0.0882819582705175	0.0863322869068351	0.0845475734070326	0.0829665876315798
46	0.128002846682468	0.123016682587808	0.11841167084609	0.114208827894735	0.110426419623489	0.107079951907586	0.104182133948059	0.10174280662641	0.0997688293783847	0.0982639208254401	0.0972284506703185	0.0966591832686933	0.0965489769270486	0.0968864474112235	0.09765560938236	0.098835515410249	0.10039991860997	0.102316991385612	0.104549138611361	0.107052947982921	0.109779322193996	0.112673835902627	0.115677354084116	0.118726936541197	0.121757035828792	0.124700973228499	0.127492651242978	0.130068433949221	0.132369101837042	0.134341769209161	0.135941643283898	0.137133507249991	0.137892825451088	0.138206396401457	0.138072515302943	0.137500647574564	0.136510653466337	0.135131636330977	0.133400510011212	0.131360392248141	0.129058931064034	0.12654666134466	0.123875472021326	0.121097243441719	0.118262692693239	0.115420444227641	0.112616325798567	0.109892876345965	0.107289043244696
47	0.155325578710844	0.152323811901898	0.149612554808001	0.147210299804219	0.145133124461644	0.143394581189304	0.142005571362725	0.140974200436971	0.140305611895308	0.140001799595549	0.140061400170031	0.140479469622714	0.14124725113264	0.142351944261512	0.143776489164102	0.145499382833449	0.147494547617622	0.149731274875652	0.152174268275373	0.154783811402557	0.157516082571145	0.160323635583922	0.163156058426679	0.165960812465949	0.168684242972002	0.171272738404583	0.173674001970819	0.175838385907465	0.177720228340322	0.179279125972822	0.180481074489401	0.181299413114007	0.181715520198334	0.181719222199116	0.181308897403621	0.180491276254095	0.179280959905348	0.177699695689034	0.175775460879843	0.17354141364841	0.171034772154551	0.168295679855893	0.16536610825467	0.162288838738851	0.159106554219663	0.15586106013758	0.152592644074967	0.149339574347902	0.146137730921664
48	0.201646951092143	0.200007633080921	0.198573500906113	0.197359878869597	0.196380022650395	0.195644966558321	0.195163367759215	0.194941347066155	0.194982326937957	0.195286868580998	0.19585251149415	0.196673620394123	0.197741246153253	0.199043009091544	0.200563014578145	0.202281812273053	0.204176411308846	0.206220364086139	0.2083839309409	0.210634336556792	0.212936126502724	0.215251628607489	0.217541519075346	0.219765487462772	0.221882988185008	0.223854059549795	0.225640184988267	0.227205165798701	0.228515970961731	0.229543527961194	0.230263419415394	0.230656453810324	0.23070908456991	0.230413659659957	0.229768493229403	0.228777760619202	0.227451227544395	0.225803832572798	0.22385514854161	0.221628752859609	0.219151538586142	0.216452997857495	0.213564506951354	0.210518638487888	0.207348521477304	0.204087264655452	0.200767453264208	0.197420724504583	0.194077422582741
49	0.258445973775587	0.257591418224105	0.256874709018906	0.256308143541666	0.25590236404599	0.255666204340794	0.255606541121005	0.255728151096077	0.256033575699656	0.256522995882596	0.257194120268202	0.258042090744252	0.259059410331289	0.260235898839587	0.261558682337312	0.263012222721263	0.264578393628433	0.266236608474544	0.267964005490254	0.26973569320487	0.271525057891919	0.27330413207429	0.275044020371895	0.276715375898025	0.278288917257615	0.27973597319742	0.28102903935332	0.282142329581642	0.28305230326948	0.283738149957639	0.284182213662797	0.284370341440415	0.284292143872278	0.283941159083923	0.283314916314553	0.282414899647963	0.281246416930706	0.279818382843128	0.278143028297233	0.276235550639681	0.274113720456	0.271797461110704	0.269308416603032	0.266669522015833	0.263904588969175	0.261037916259421	0.258093933461956	0.255096882873203	0.252070542905018
50	0.31094667964113	0.310360875993867	0.30988884340319	0.309541245167617	0.309327403152063	0.309255156626885	0.309330727751382	0.309558595259617	0.309941378291099	0.310479732723286	0.311172262782871	0.312015451108282	0.313003610771282	0.314128863001344	0.315381144450319	0.316748247744806	0.318215898761149	0.319767873492369	0.321386156538995	0.323051142144993	0.324741877334625	0.326436345128631	0.328111784095463	0.329745038715228	0.331312933308877	0.33279266073283	0.334162175781017	0.335400582384146	0.336488503340371	0.337408421510717	0.338144982184974	0.338685247642938	0.339018896731696	0.339138364443053	0.339038918868372	0.33871867537694	0.338178550252736	0.337422158190203	0.336455659873384	0.335287567259764	0.333928515112953	0.332391007768113	0.330689150096809	0.32883837121776	0.326855148751291	0.324756740423189	0.322560928676565	0.320285782731441	0.31794944131513
51	0.374847828006548	0.374267144274554	0.373815389055431	0.373502424757311	0.373336911528174	0.373326174612287	0.373476078889265	0.373790912344628	0.37427328046745	0.37492401381681	0.375742091224662	0.376724581285466	0.377866604897527	0.379161321641437	0.380599942682109	0.38217177264028	0.38386428247979	0.385663214888777	0.387552722896567	0.389515541575454	0.3915331916532	0.393586212746435	0.395654422768181	0.397717198925552	0.399753774673588	0.401743546097248	0.403666380520494	0.405502919744413	0.407234870234907	0.408845272834872	0.410318745163483	0.411641690760984	0.412802470194144	0.413791530690663	0.414601492343005	0.415227190429907	0.415665674864952	0.415916169120433	0.415979992128963	0.415860447588489	0.415562685761025	0.415093543252603	0.414461366399907	0.413675823790819	0.412747713145427	0.411688767321859	0.410511463631615	0.409228839995697	0.407854320786301
52	0.462151808110339	0.461533912414742	0.461069111713115	0.460766244712862	0.460632978471403	0.460675687413697	0.460899341006649	0.461307401956477	0.461901736902228	0.46268254166147	0.463648283129023	0.464795659922006	0.466119583789933	0.467613183653837	0.469267833892469	0.471073208149374	0.473017359489549	0.475086827192185	0.477266769837085	0.479541123644128	0.481892784282288	0.48430380960773	0.486755640054812	0.489229332727609	0.491705804660939	0.494166080274761	0.496591537764338	0.498964149073033	0.501266708197343	0.503483042875412	0.50559820519985	0.507598637350895	0.509472309434818	0.511208827295486	0.512799509100374	0.514237430440736	0.515517438585779	0.516636137353756	0.517591844777182	0.518384526321419	0.519015706851689	0.519488364828101	0.519806812345107	0.519976564631668	0.520004202507725	0.519897231071451	0.519663937592747	0.519313251234089	0.518854606832241
53	0.559860869740189	0.559268873443987	0.558837181319164	0.558573238004968	0.558483370662996	0.558572686441903	0.558844979952978	0.559302652486516	0.559946644672341	0.560776384227287	0.561789750331596	0.562983056029486	0.564351049851586	0.565886937605899	0.567582424978339	0.569427781225886	0.571411923840135	0.57352252361495	0.575746129081124	0.578068308788352	0.580473809438084	0.582946727419374	0.585470690893798	0.588029049234455	0.590605066366029	0.59318211439257	0.595743863847889	0.598274466965822	0.600758730544263	0.603182275261988	0.605531678689837	0.60779459970163	0.609959882515396	0.612017639159655	0.613959309738841	0.615777700443163	0.617466999789377	0.619022774071103	0.620441943425007	0.621722740271242	0.622864652156271	0.623868351211284	0.624735612541574	0.625469223886648	0.626072888845621	0.626551125857338	0.626909164971185	0.627152844254106	0.62728850746361
[truncated: 71 more columns]
