# Supplementary material for: Reconstructing spruce budworm outbreak severity: a comparison of paleoecological and tree-ring signals
Source: PLoS One. 2025 Aug 12;20(8):e0329406. doi: 10.1371/journal.pone.0329406 (PMC12342301; doi:10.1371/journal.pone.0329406)
Supplement: S10 Dataset — (ZIP) [file pone.0329406.s010.zip › Lake 1 wavelet data/Coherence_Lepidopteran_scales_GSI/coherence_wavelet_significance.txt]

V1	V2	V3	V4	V5	V6	V7	V8	V9	V10	V11	V12	V13	V14	V15	V16	V17	V18	V19	V20	V21	V22	V23	V24	V25	V26	V27	V28	V29	V30	V31	V32	V33	V34	V35	V36	V37	V38	V39	V40	V41	V42	V43	V44	V45	V46	V47	V48	V49	V50
1	0.973321936145109	0.962181060843567	0.942197513588391	0.9120190420404	0.879772296001877	0.86295716392588	0.851903141482177	0.844104399976441	0.835109597826423	0.834912101215687	0.835727307781988	0.846029811957	0.855859591582334	0.876677943959805	0.864522361776001	0.880959804873864	0.879373051065206	0.869882605677167	0.866869282667095	0.866766805030346	0.869695247375617	0.865771652180186	0.86311492167786	0.858515592249658	0.84607151029995	0.846620226448687	0.842876584827324	0.858060326110747	0.872058963482775	0.86524091165811	0.860760895151542	0.854133339252271	0.860671388167893	0.863294408534182	0.853026111094127	0.842464432289256	0.846460095672354	0.845749255497639	0.854640620653167	0.855877144888933	0.85580019254503	0.851705596606345	0.846871799580669	0.847472477221901	0.863361647393811	0.855015809691998	0.849191771336071	0.859466093581093	0.867847922384503
2	0.964508041026315	0.95326644221205	0.93271295499875	0.900843899546092	0.862473104541132	0.833231679947282	0.824224319832556	0.815889175793888	0.802586205440275	0.805603379855608	0.812694263742971	0.819039536944829	0.829027556410454	0.843073229095595	0.844668158065808	0.85725300439187	0.849456400675259	0.847521003515983	0.841775697299311	0.83812789825539	0.841981865491852	0.836509528303938	0.83444073129016	0.819466004129759	0.813031790991226	0.815373407199089	0.81387722140246	0.827468587649954	0.842917793645613	0.842254767235024	0.835407301828515	0.840007170398414	0.828197432959532	0.824263965281334	0.821412883202162	0.808509409823959	0.807983613424446	0.816588361032561	0.819698719945899	0.822046706610417	0.819481031334231	0.822212308194897	0.809318889889356	0.811204309337706	0.827498210781958	0.818551912183222	0.819523183215986	0.831071859252235	0.834040909598945
3	0.953708155093508	0.939956743517678	0.913690585563961	0.880833258083716	0.838726405520944	0.803052909724368	0.787954823717154	0.779187456468829	0.760456259587171	0.770132793061815	0.787165874108755	0.801150527777772	0.808394401020943	0.813555784888898	0.812841216971916	0.827795781437575	0.819785232301967	0.818251164167834	0.801872331401296	0.804208887252231	0.80771075464629	0.790549799888596	0.796082274764841	0.788559955163681	0.787121518772874	0.789351985350987	0.789842809104682	0.789694296338007	0.800895465313907	0.808551484598018	0.814990991078408	0.816121475974098	0.810729749908745	0.794425947203025	0.794273673106791	0.785184760443222	0.768002177706183	0.775143980350667	0.782756369518158	0.787874462032548	0.786959515575944	0.786739910574848	0.778330403920065	0.775873469208897	0.791204959318051	0.795489430639619	0.78968306504596	0.793395641950637	0.789754277532398
4	0.941745909873415	0.929018982683625	0.896418424843852	0.856045755479711	0.81333072474913	0.775567337052307	0.750697634293971	0.731019532889583	0.72902767941623	0.741869057541195	0.756330302983117	0.771833825861122	0.778822089575458	0.780667359424261	0.782602921953385	0.799416195330995	0.790822781492026	0.788098573859835	0.775499343092232	0.765771644189561	0.76780103180567	0.75398356777245	0.750261740361038	0.753141780089491	0.754754062441128	0.763765144594855	0.763645768980046	0.756687882590873	0.769886771693709	0.786653416675112	0.791889712039484	0.791588007065777	0.774928198926428	0.768355015998996	0.757381072996286	0.746531474544722	0.734484303905558	0.742516014647139	0.740427464430932	0.742985109814498	0.754557399667985	0.753284786669071	0.741343453955462	0.751215179643952	0.762214369582693	0.767658724837957	0.760225372909789	0.765585817383097	0.755286806257661
5	0.929953116843945	0.913004793182242	0.877389010801982	0.834451015764554	0.786496913245105	0.745812436376679	0.714376483781793	0.695236500897456	0.69745455125519	0.70552324492892	0.722087403186823	0.741483508904681	0.749712394286053	0.748849021934278	0.759641874217576	0.761036157744429	0.754109316819881	0.752500869186215	0.734840510245306	0.726162984172067	0.729210663543404	0.730604567290158	0.724563883562999	0.721936067969012	0.735589812227538	0.73874139476054	0.731790195292385	0.728805604732641	0.742818675255064	0.755527670585555	0.759249935527506	0.759885891209541	0.753064626774299	0.733976571478428	0.731219952687465	0.709581436567571	0.696464624626058	0.700780154833015	0.694675748431716	0.711252426058995	0.722083090512903	0.731693229296513	0.725486165285866	0.724194441616308	0.7269412735164	0.724223211859974	0.722082811997132	0.72557672312898	0.719671746493359
6	0.911064746445326	0.898001460139608	0.867798638354003	0.822995077523468	0.775927544111952	0.726521362734727	0.694872727750859	0.692014833100814	0.681984161799865	0.678776263518784	0.687898080277326	0.713386360211894	0.728945049006134	0.74627492164387	0.743488432408407	0.744396389099576	0.723946287054749	0.705391103539309	0.722346039482366	0.710068910732117	0.712011027236386	0.713426714493297	0.70989920200991	0.716636146084642	0.716345306191109	0.713209339505404	0.717767000832688	0.712332137268381	0.725814815098784	0.733221746093976	0.736741111268648	0.742963444477117	0.739448243152019	0.728443705843263	0.70502291524499	0.697778330280106	0.688216373799447	0.684051895912009	0.677745457719923	0.689488339238517	0.698930683151637	0.710437146812921	0.702917586471398	0.706061345087644	0.701765774225759	0.699385536742766	0.686404220668548	0.69715772499473	0.708454268403476
7	0.899861018883195	0.885002461634559	0.853338083739855	0.812507946043126	0.75166191177444	0.709029765725414	0.677027581355982	0.665828163032687	0.662335195060786	0.666774621282547	0.678840682063437	0.700774994002382	0.717439941847035	0.733092174436843	0.729009561684774	0.717446972718568	0.706047331997946	0.694967401001633	0.688973231569624	0.683669904164365	0.697936775533584	0.6986793256735	0.71196129822113	0.713535629671858	0.708045308314356	0.698839899744981	0.711641498878688	0.718578089222747	0.708966367913728	0.718774757832244	0.730244980953398	0.730584417834226	0.72112652214603	0.70928786156594	0.69341881202713	0.681700949792054	0.679154449585666	0.671446636985671	0.676966086429796	0.678597751785623	0.685160925140649	0.692016604851604	0.68545789615677	0.689272969323702	0.696041319456538	0.690671407558027	0.689412497653571	0.696250010126221	0.681795756032123
8	0.881424473393542	0.861409269498469	0.827674825642328	0.792458402625759	0.747868383705437	0.703535388096349	0.685298431634146	0.665133994877117	0.656005961316141	0.657007589400462	0.681467263629565	0.697050736732697	0.714264337635046	0.721958428980949	0.715672540905976	0.708192023812114	0.700593202976502	0.688773427051471	0.675331398459523	0.680873083034242	0.683935207349579	0.679285267134355	0.682786029223416	0.697073807334359	0.693213888050932	0.695021487903782	0.702576599734406	0.698996844061242	0.714106229807837	0.713187029671212	0.710066762040435	0.722733039607642	0.713049517599874	0.702769737098381	0.692611053500711	0.682362682606628	0.663934060514298	0.647997771935521	0.673201065943659	0.67612476755082	0.684508605580359	0.689883272806725	0.68635630734879	0.695412700686905	0.696811480926128	0.696775592112468	0.698899288247566	0.693498220735241	0.69580580033273
9	0.875830026855858	0.859369765070015	0.83774433885558	0.795617743578489	0.757986868170218	0.714707738542432	0.683989960029461	0.664184084906501	0.658178663186192	0.655369732358535	0.671605979048378	0.700930512162221	0.70782886736673	0.716335757757332	0.705278168949793	0.68523359608485	0.685695107074769	0.681788280851441	0.697836180108945	0.707772511251813	0.688436780205714	0.681019934729338	0.682078509339208	0.692768277305867	0.691726724524909	0.696503080067168	0.702610388848842	0.707004096972439	0.71189994618391	0.710541441777709	0.711336929834575	0.717808836974253	0.712863180127874	0.701938134144581	0.70357808791224	0.686305938522051	0.658718058154654	0.655095141538359	0.676358775048256	0.665993154484663	0.677127816373859	0.685769893307107	0.682848238396069	0.701368688641829	0.695394588195519	0.687166964347051	0.687160207805724	0.692582045621465	0.710071903903026
10	0.87173985758529	0.858460925318417	0.831409644639715	0.800244477340776	0.767331667430072	0.728220558859725	0.694356460611498	0.680357836705142	0.661825446166517	0.663961995430439	0.670642262508871	0.678658893432508	0.693324394308783	0.697450642129255	0.689847877192712	0.686397508609731	0.683665665669784	0.68068122552761	0.689235079481198	0.688143220808738	0.682830919192503	0.675650562653499	0.681842446953945	0.687661420489814	0.695240481387945	0.689570965541504	0.692478642947859	0.701794977013003	0.705759081807293	0.723827741252889	0.714852576781206	0.710927101862979	0.699864514932091	0.689587442107067	0.690506830839481	0.684911193284622	0.670441801885622	0.665837514004874	0.680246709562287	0.68493213137081	0.684789694035507	0.693736764382099	0.699043335782342	0.700013576230721	0.693294650821941	0.704013284009383	0.705556619246073	0.710024828165318	0.710409722614188
11	0.855449522143487	0.849860269421825	0.836937251586515	0.813194757852523	0.768763790490313	0.739270056235477	0.715791567581143	0.692627915330078	0.679647650065645	0.662158514675982	0.668767190576038	0.666239386068558	0.673235228039559	0.673861063739552	0.685140893299695	0.675994625459007	0.677599282895841	0.681086315316173	0.676268510522984	0.6678054083763	0.667754745722194	0.666428606489866	0.67215093215751	0.668489097843772	0.673189428382121	0.679727975935367	0.697475874019316	0.698314384136474	0.705673712542695	0.712962391623972	0.711940356376237	0.71060428037559	0.713374291022867	0.706293182562395	0.699970243151317	0.696459347270596	0.682283720041931	0.680332315437174	0.681203993619396	0.689416927574269	0.689745015051607	0.685709333344574	0.707105381739179	0.700088057507842	0.691640582029148	0.704742622225684	0.712955502228052	0.720132579333293	0.719556273747471
12	0.851209854445415	0.842108120897429	0.827122595211866	0.810094612433747	0.774197474428159	0.754241697599111	0.726990702905036	0.702539773138191	0.678177394954787	0.658347230154162	0.658793425215376	0.663148237418071	0.657732747887968	0.67870633108614	0.67378808265227	0.67837072115171	0.688725375108421	0.694084115762766	0.665404784763977	0.669566425803636	0.668081864410817	0.673507817815095	0.674282636438909	0.681314954023495	0.673361331021679	0.681804806642468	0.686552568202885	0.696141916062586	0.708625057494883	0.710563171489888	0.714392999042133	0.711261182017762	0.697454327910192	0.700526028317546	0.693465091596544	0.687024184884299	0.68525040754456	0.668493434362001	0.685590939103375	0.694009679863888	0.693432880500906	0.703318841966174	0.70765023498196	0.701789464652509	0.700293447258844	0.696736660116106	0.709171279397001	0.699857434284047	0.714047344605969
13	0.846755143058144	0.844012341999119	0.831076502294507	0.811480009789334	0.78727495305522	0.765651290850962	0.742708942899166	0.720454729011013	0.688980220416229	0.663400622243776	0.664195173894471	0.659135427682325	0.667910473642328	0.683936789479518	0.687110644879051	0.681465286021345	0.685910935328383	0.682463876593078	0.681564949324187	0.680189429785342	0.67523542072171	0.675713964972116	0.661759721235729	0.667325493828517	0.672174266283339	0.670141479837941	0.672370099568183	0.695834977790076	0.694582410100565	0.696665647907999	0.703145611237448	0.707430386959407	0.694970566529824	0.687930754259156	0.688430185616634	0.678979409723572	0.68793762554661	0.676849874812259	0.688363899973199	0.694978386408852	0.697425194635664	0.700016597166923	0.69282532700464	0.701463896283625	0.698148399203801	0.700541423635527	0.699885592074191	0.712115373226454	0.702729750121115
14	0.831403171037523	0.836763880489264	0.826782885025155	0.812437206103507	0.79484730996165	0.774616931338694	0.749927899831919	0.735050766961938	0.71225396907868	0.688429282728945	0.67994109864278	0.672829304865039	0.671562013979661	0.687371738628511	0.688305329453921	0.686212690787279	0.68303859129451	0.679586372583659	0.690423631137493	0.692626075674911	0.681363112887553	0.669376856949069	0.67379442652413	0.673855393272569	0.67541813928902	0.670988530729321	0.67320557451823	0.684080948743419	0.690225611164314	0.69753616471445	0.696253646159408	0.699272243836845	0.69922764101885	0.696752379634421	0.688550149226118	0.674476774704849	0.679715490063923	0.676656576886053	0.675858953657099	0.68594715398262	0.680792154887165	0.690712121968669	0.691414489775899	0.697726954217668	0.699347339559811	0.692790301827008	0.69550379765974	0.700696680844651	0.708179702424577
15	0.827570940822855	0.833863701129463	0.823766246433271	0.814826794164571	0.80108014617752	0.777215202865525	0.76679171540986	0.755205722880148	0.723388922611577	0.698326753355966	0.679235964352378	0.675050278260074	0.688545306518955	0.680297356839111	0.684933415774441	0.682964835946089	0.683366143359213	0.677008039476115	0.68408466148449	0.686479621067041	0.671995026781742	0.683013531102373	0.683119114649706	0.686894765783882	0.684691706250742	0.680097177992141	0.680865690070196	0.698474872883518	0.697228678046418	0.701604607567908	0.697248736106282	0.700006594971121	0.693947127729852	0.700933720760193	0.696285138952468	0.68234839490338	0.675342748769156	0.672563113927032	0.67527284238097	0.685670267793568	0.680312167128476	0.694252992830678	0.687412194786875	0.69651942302075	0.690800262797163	0.689649087812103	0.693980576279972	0.690365109989763	0.699661790543396
16	0.812870617229799	0.821877466084232	0.820845829882421	0.809826414676754	0.795782629853452	0.783053614493638	0.769308986317418	0.748327911756478	0.741228112084574	0.71658704995384	0.684277439927282	0.677382653593203	0.681494161289645	0.679573527639156	0.679725454430987	0.669488186285956	0.677998070784895	0.680535005048132	0.6841680700733	0.697466017486168	0.681835008670918	0.705411644995524	0.694514961673534	0.695948621642078	0.69332569540052	0.692440549298267	0.693275168720299	0.700651501896868	0.69714696797572	0.703343920574872	0.705083378563705	0.69599107089107	0.688406527679324	0.694373549075781	0.693329271700952	0.683245452001323	0.680047269187974	0.673127751929801	0.675340000241382	0.6817737536061	0.678822206642429	0.686153350005487	0.682947213910733	0.687373675242405	0.687270838888305	0.68357716011187	0.686536273379955	0.691134960323734	0.703102812656116
17	0.79577299235735	0.806229379380661	0.809646593021361	0.804725768768523	0.792716078687911	0.776848865785407	0.758214327112546	0.749474140925463	0.737853278420275	0.710173085184504	0.690618096073495	0.68015472667871	0.676272697083497	0.675140816405735	0.671087171724375	0.67625205381265	0.684723419669191	0.68561095065978	0.698804136702155	0.695910530093143	0.699152099058962	0.702645036948365	0.707104028686492	0.713004946799201	0.705273042538818	0.703861875756214	0.704211131836737	0.703725472722178	0.701340397183047	0.696721492257597	0.700678434653907	0.693873833837106	0.689536541261697	0.687388381725025	0.686514335180138	0.677693688949162	0.671321687885112	0.681259510505643	0.687492597065799	0.678634841195645	0.687070141565064	0.69363302380348	0.695057349810843	0.698071858308023	0.694373553927691	0.701514006182013	0.698326407108451	0.701478759500118	0.708210650191234
18	0.78062545371836	0.791134477438442	0.791862812771431	0.794714899802018	0.783775170498437	0.782291295521125	0.771246779713264	0.752347652638939	0.73176220281823	0.707690799922364	0.696911187376136	0.690104711747619	0.684437130019479	0.690140357644387	0.682533809624367	0.686018673955155	0.701296237616418	0.706085493574786	0.712966787546372	0.706977471956211	0.709431720041565	0.709052670218776	0.717373489195403	0.720399260886775	0.716416817097226	0.711668481578933	0.716077299960123	0.711580604323852	0.706656263613649	0.701050835870993	0.698105512943035	0.699804465084005	0.693384873277934	0.690736500145176	0.687719134807845	0.684619530549379	0.689429605466072	0.689764779400935	0.690667493401576	0.699135416087035	0.697983304746794	0.695735096065619	0.693276824758374	0.694552729863667	0.693402093906909	0.691195240382577	0.683849006172545	0.696809441444456	0.697362881739351
19	0.770233145754708	0.777729856220402	0.78798967167607	0.793013697531252	0.78168722096983	0.778736495334432	0.765737302188449	0.75323120301562	0.739710163562116	0.726796537315878	0.704375873827062	0.708707967483377	0.708919096867365	0.689176352222679	0.684958439009268	0.696775927945262	0.707608347678672	0.7078437639268	0.711267308027948	0.716964186140843	0.711955297191305	0.711612833760614	0.712160184877725	0.721148380601325	0.723078516603148	0.715973697268274	0.719837303087187	0.719075111439728	0.714306511688156	0.714293588324234	0.714280282144852	0.708783768047881	0.694819207249508	0.696271274953145	0.695259461638075	0.687780790719959	0.690601088391128	0.684559709270879	0.680447865843417	0.690483994646151	0.694305627472313	0.694711072835195	0.691484138146967	0.686323336797984	0.690926798443553	0.685443095463332	0.685213126565139	0.694399543704691	0.68574693334169
20	0.760354049538328	0.759182309088788	0.763610896683321	0.765757801323057	0.761839228508896	0.76385104986313	0.759476807316702	0.749115382742864	0.737865034739207	0.735544846056615	0.725688634378862	0.705825255127816	0.707038293806573	0.69411199896647	0.692706603923548	0.699474018925391	0.694418563805821	0.699926070801091	0.713949256616473	0.713265866268072	0.720364097906386	0.713409441595513	0.710223619007898	0.717849466931992	0.722241712235883	0.711755906550494	0.714969237039141	0.719126009276665	0.721944346421657	0.723962426500694	0.713673274826997	0.710138785594086	0.713394307596336	0.706225733036374	0.706417998481474	0.695241434938414	0.693026095159031	0.697762692916972	0.69496603092302	0.687778843811334	0.687505998550393	0.690386378639948	0.691708771190095	0.694802352840756	0.700867936964599	0.699195116811739	0.707450220485927	0.698053656305947	0.694613171495342
21	0.743664536979194	0.754155630360602	0.75368730091606	0.748460776742481	0.74360493545592	0.744174583935481	0.743150644066006	0.740418360064199	0.736929709041471	0.724650113427442	0.71567066525312	0.716508668571771	0.711124592677155	0.709843916177316	0.699662123731177	0.691574517288471	0.698276138485801	0.706032394332576	0.710324079392928	0.722008295499824	0.725317136513986	0.725304574410061	0.72577753854678	0.721087906928544	0.7230732995374	0.720232618139135	0.714813638728193	0.723841656351324	0.727142415241034	0.731525421009735	0.725552012112673	0.721600442498989	0.716265388492932	0.713631245858295	0.719762992324521	0.715442580899009	0.713547798880603	0.702517225964528	0.696455610961901	0.695996438628334	0.700256536076194	0.697766298726596	0.695681745083588	0.694615812838673	0.701294018236671	0.707771558656402	0.710840820342103	0.709133245634823	0.701950200357324
22	0.743346274309452	0.744786462172394	0.737755009964492	0.741874637751354	0.738003744130748	0.738101875442497	0.744374211062919	0.743774167271628	0.741676806531872	0.730088876088383	0.726422128030732	0.720112959755931	0.711341585292677	0.695665219009311	0.691152233110742	0.690308949137761	0.69487155172421	0.700674290887737	0.707411879798441	0.710196534320463	0.716917849921273	0.711363340136565	0.706224298205807	0.708993139749112	0.70554061123886	0.706015842109275	0.712902324218058	0.721808402420963	0.722320574859223	0.720162608172141	0.726340101894764	0.725274649669144	0.724686050459389	0.724437924632419	0.720271061192116	0.718895858195744	0.719109807329442	0.713863252643759	0.713208953395828	0.716923412462742	0.715135805892062	0.707692636310273	0.706945163134099	0.704650118734008	0.718375046264686	0.720473448433984	0.718267541529624	0.711997852149657	0.704896101799703
23	0.729935499027554	0.747317221655751	0.750246161581265	0.760842741010815	0.761111864017005	0.753378483482461	0.744243344764197	0.741518257662133	0.736844290029024	0.725246719401559	0.723715252734798	0.710327980012656	0.70928658299213	0.704821193908248	0.694783744188847	0.689102587450308	0.686272424033617	0.687344330795047	0.693102367240101	0.696374482725105	0.695434465911371	0.690422213224004	0.689003402251104	0.692948251102703	0.693535716642285	0.690280875080017	0.697711512723469	0.711988590065586	0.714363394041807	0.723307808159709	0.719466176627495	0.727935068094741	0.74051766151135	0.742775611352064	0.73576781909273	0.738692694151735	0.740949155493909	0.741008839456308	0.73134034041392	0.735630550546974	0.732365192868886	0.737060537337042	0.732923609231156	0.740284956613091	0.740121403432862	0.730543184672435	0.726302245153326	0.715342995040721	0.718518547093263
24	0.723845187851621	0.734246696608791	0.741922987707867	0.742338405998175	0.738158045712334	0.735094074874211	0.73648953519473	0.743832132197912	0.74208488064541	0.731327984331336	0.722198184147432	0.723333255370176	0.715991085097211	0.701258392802886	0.689147068037903	0.686942344949206	0.683287529468618	0.684624596152029	0.687107746206048	0.688111739385394	0.678539663927341	0.674072920572992	0.684687864946824	0.696366627578078	0.698101078465112	0.708201609156055	0.700264562589607	0.703335508364933	0.708296749034597	0.708676138276263	0.715447424135447	0.722502860855603	0.722197138899229	0.720100240267182	0.718531675745325	0.725714401278471	0.731199117824454	0.735824829373938	0.736667163832467	0.733504754971523	0.732529839055996	0.732499433952261	0.734670527868439	0.737283093458548	0.743792778236879	0.735438416603891	0.733703833669354	0.732707846478913	0.73273595268246
25	0.709575827038657	0.715164316169886	0.730301378764953	0.738871180969634	0.749040412531137	0.752795393543796	0.752848753919307	0.739426018427119	0.740176922542851	0.735655536686868	0.730963576011342	0.726622407691741	0.726858551073976	0.715036338660372	0.704287318284506	0.701659639414921	0.695218525384567	0.68814651342308	0.696229590252366	0.693277192568429	0.691303842870025	0.688403145710914	0.682965307219198	0.695742542811535	0.696319079522526	0.693569371593493	0.6913727073525	0.698500886504859	0.701294971945189	0.707225026703061	0.705739167738278	0.710214344899805	0.71144939358636	0.705937918960495	0.709001689361212	0.716477836954154	0.719141520233169	0.725822591986565	0.722747298086192	0.732539762828854	0.736278598160938	0.736328449109527	0.753766128821659	0.749794470568602	0.73160100423217	0.726163236655797	0.721651252069726	0.718852728346637	0.714003494130982
26	0.698309197211127	0.710814249546829	0.710875542327608	0.723475042922908	0.736323727527314	0.739189775153602	0.743774601353515	0.735827169602696	0.737535530674068	0.741218355947375	0.732416088998317	0.723560739950201	0.725412575423388	0.724742152338315	0.721427630632012	0.701963789302277	0.70111822904498	0.704957229033147	0.706367701605232	0.699222193561978	0.699088418405112	0.698648190147379	0.689993173747413	0.692999500970154	0.691737952717432	0.69408847338225	0.697556067851018	0.694681010632404	0.694974901624968	0.696484086444032	0.696617848378429	0.699587829631793	0.693435950520456	0.69977753196813	0.701138691964374	0.708982326670127	0.712508901739673	0.721559290137231	0.723841539021515	0.724650834484202	0.724177468710623	0.728169827478076	0.723806259034858	0.731786780293223	0.733672456452895	0.732854060028965	0.730426103540522	0.734518578316455	0.727632101258969
27	0.698347300627055	0.714723226267989	0.715800821014669	0.725000845517421	0.737378254994746	0.742080587316428	0.749285492817568	0.745819893557726	0.748885299137963	0.752800045433919	0.743507868584102	0.74153683774914	0.732357270737436	0.732097107693351	0.720684223628983	0.711382402133537	0.698245051021563	0.691420330867808	0.696130576493037	0.697586480014437	0.697320235776331	0.698471663316407	0.698718518623562	0.696345406266467	0.695413134328318	0.694138086590932	0.69409824600601	0.684516662301672	0.685685709770725	0.689591495175981	0.686744303966022	0.688670010489897	0.684956977545478	0.694470752623563	0.699962819922979	0.699751944793459	0.707292611519766	0.712687436530149	0.711782310107115	0.720320765942432	0.726307425595004	0.726682587435754	0.72821865614137	0.725102621705322	0.728760373445483	0.73094071082829	0.733916857881735	0.73843208671446	0.730899192693006
28	0.688833596386432	0.692601671287366	0.701376955865761	0.716420012013418	0.725392953964668	0.73918597422076	0.743457935068268	0.749171612705244	0.753139006369215	0.748451189362091	0.745960486594702	0.741910304397271	0.743799945229454	0.737467770649407	0.730138201011796	0.721596933818938	0.712687574936184	0.703385125204887	0.699838321939031	0.69190272035965	0.694534891832139	0.691793927424044	0.689173531582909	0.684598721138278	0.679032966914869	0.673776368118072	0.678000123753837	0.67937005114959	0.684289587351751	0.684619345600318	0.684757510952913	0.685379371645024	0.686673396028106	0.688658968281013	0.693552972378362	0.696494910429388	0.700391013216497	0.699492035011411	0.701059297097389	0.710034305087504	0.718276832087571	0.717546891433734	0.719201209531933	0.721363000477601	0.719298953652316	0.725611384289041	0.728417671043449	0.731346264293432	0.727855430495003
29	0.689001687786773	0.694680152396564	0.705030256761674	0.707106090786016	0.720174501324479	0.724804783073127	0.738317189836928	0.740788536426052	0.741894060140038	0.743204706737939	0.744385388962211	0.745215562912261	0.737657396117025	0.733133155759313	0.727854983939553	0.727638435764776	0.732219837465117	0.724523553084406	0.721966257787776	0.709021370187471	0.69921005254844	0.691056059465532	0.690595076186907	0.687365345410727	0.689799314918211	0.682143707801104	0.692105788353638	0.69247691606728	0.691187705780595	0.70214161670608	0.711300227470492	0.701500580066455	0.701227031132732	0.69358899605861	0.694819134342752	0.695388085311063	0.709807038098825	0.712900758256711	0.715437631428408	0.722514995620857	0.727730293038137	0.724100761711953	0.727387816524382	0.727689506231003	0.730405422694237	0.726049302097098	0.72900268868379	0.721858504598184	0.718678928178374
30	0.674928311479227	0.680412820270288	0.694770753023804	0.702469904550225	0.712252200949654	0.720256415522958	0.726148744000827	0.727452178925544	0.731875808586714	0.735865790387863	0.734658607691839	0.730957006172346	0.731586106466491	0.738890189074472	0.745662958572388	0.740159648765205	0.741321006787769	0.731377763071581	0.722764545232789	0.716646652276695	0.711373074144949	0.703745737533568	0.707792817511147	0.706713935859625	0.704178440953785	0.713873463168626	0.70577549798756	0.705096151200769	0.70473528841891	0.705772830316646	0.705772337477326	0.70254028175473	0.705190436037802	0.701689878240431	0.684820308151283	0.692332141409197	0.700992912743315	0.703029387480647	0.710099964620781	0.710976740996596	0.71456707024796	0.718500334251767	0.715430644636671	0.716276689469598	0.71993006368296	0.723796499777954	0.723877596839541	0.716844095171485	0.719172274910951
31	0.668585181357581	0.675692546872634	0.67921009695452	0.684837547142244	0.700322509690563	0.703530835943994	0.709553367192425	0.71155160370893	0.720013211347176	0.718870592971995	0.718929803771534	0.722907893411977	0.724730877758133	0.724153644235695	0.727360887002678	0.734837577946641	0.739909884632085	0.733912983030419	0.729091659234182	0.72661116328951	0.724447876347327	0.71728221083545	0.71884710583337	0.715186294358589	0.716570721975857	0.720456870816651	0.71872542876659	0.713380791327489	0.713192871335073	0.71330324365159	0.717743068880743	0.711960764703851	0.709188327749042	0.702913715256641	0.707137568180938	0.710064200720553	0.708091511823241	0.704587947867373	0.702136609435665	0.704774277799155	0.706332423390972	0.714044026818747	0.711316569351642	0.708803032710618	0.712673012202806	0.720535105129706	0.714404776584597	0.713589727417766	0.716109147142281
32	0.659076390101173	0.66542968039595	0.666845733662845	0.671250468470947	0.683488486457701	0.688717291486263	0.694071680108725	0.700142261035402	0.707085006020457	0.708957903675507	0.717691102143283	0.722516398527345	0.719226548554607	0.72246361648118	0.722404086240771	0.725595747902008	0.726280730660043	0.729281740006583	0.724007507779592	0.727645327719671	0.724577200562943	0.722399471487971	0.723956216485229	0.719505363868052	0.716601112521022	0.716817863520807	0.718201937643476	0.719475840121125	0.719125932326781	0.720358701388177	0.71655978501543	0.721330997286612	0.723198135175755	0.720740653380363	0.722074559851381	0.716062016351676	0.71480780509967	0.714698835323247	0.707886900174193	0.699588804944534	0.69933604802974	0.699970831643392	0.702574636628514	0.701410434675275	0.70489654077535	0.706256264204349	0.704227393554218	0.704103268819798	0.708082629023801
33	0.649871355942018	0.653200958994122	0.65299869397694	0.653568740889772	0.662263929926543	0.675262636917002	0.687406518674203	0.693987738314693	0.70513433224676	0.707306311466282	0.711905280746199	0.709478904351817	0.714182060340788	0.717350155976281	0.720471228329466	0.718765408888856	0.71836782673629	0.717078856435883	0.725819687366606	0.722608825586892	0.721352711640292	0.725772166681616	0.727986862858543	0.725714658713923	0.725759662032259	0.731918797064246	0.728658912599354	0.729062988115968	0.727073898534271	0.72839895435793	0.726755785424639	0.724431093898274	0.720978428417533	0.71948273333669	0.716645468169015	0.717771536179017	0.717756242986439	0.713773181439687	0.715521339077826	0.715384065667466	0.710638594618071	0.704374753515709	0.707721114518852	0.711847040084139	0.707406262303551	0.702465321181361	0.703141108385728	0.706514452805377	0.707147298809871
34	0.632133050326713	0.637857705748181	0.640233653148904	0.649432643835265	0.65661219187035	0.669290494247881	0.680210295944539	0.690998567592502	0.696529075821502	0.700869252003203	0.70389841791991	0.712727246199728	0.71926753223646	0.718570317670216	0.720055547482467	0.722802138242607	0.723176940886608	0.722840677628071	0.723010663317955	0.721333253826539	0.720057741002813	0.726764088021337	0.725581462435813	0.722981039856713	0.723285705510814	0.720936079858274	0.718855245620454	0.718401124570125	0.72177365081349	0.723791278868951	0.721920693182243	0.726798912659055	0.731138858850739	0.731438929894891	0.731630024812714	0.729976241322446	0.727249608440115	0.728101696697841	0.733798606317764	0.727129074300411	0.731839639830933	0.724914863154886	0.727032616746132	0.724992159152796	0.724530991609264	0.719481790014601	0.716683771416149	0.722228125300408	0.727649190306981
35	0.632974229574275	0.635428325969366	0.642852578181385	0.64965822385311	0.657940371758665	0.662976996325559	0.669390161035772	0.674594768259153	0.681515031107212	0.686380182596348	0.692763309675975	0.697038712515667	0.704517460267151	0.707761629468649	0.709712754029585	0.708553269273249	0.708520828700331	0.72006784960757	0.723320020573664	0.729573110870113	0.733379552145252	0.735190432326655	0.735172845798524	0.732394677713568	0.734292212100927	0.734972496398996	0.732532248393785	0.732905322265457	0.734104366928409	0.736410687703193	0.742286238703131	0.746903476835618	0.749005932685211	0.749253736009018	0.741864823700678	0.74512320613592	0.744022646804681	0.744551674924616	0.741768934499079	0.743653643094616	0.744567795824201	0.740889357340529	0.741372898604727	0.738539518485564	0.736027779585748	0.731916443821491	0.731761423222381	0.728577230858528	0.728489282854533
36	0.640573702761865	0.643585088041741	0.649533999156755	0.653105409178268	0.657328487465572	0.665543212714305	0.674560875219658	0.675800008784445	0.678943375035089	0.685424897731464	0.691808527574049	0.694686847458032	0.696942657615446	0.707752034951852	0.703460575173826	0.710095162058618	0.714878487008551	0.723408365495359	0.726809707540401	0.729375632590281	0.732569860973768	0.73064495142466	0.734233970040749	0.737370849914575	0.740326081189188	0.741449454195144	0.741454995119905	0.74510455074925	0.750546342520152	0.754151846415261	0.755988773724281	0.74970534395134	0.751240126528195	0.749810201870176	0.753701565990103	0.754488568445258	0.75889519787189	0.761333773439297	0.76171832678743	0.760262135718834	0.758925419963269	0.752762371543878	0.748203038601996	0.747193156757334	0.745698771342398	0.734085858889833	0.727521483996753	0.7279108511222	0.729813855389802
37	0.652264107583682	0.656932244705334	0.654691983105823	0.661342417741204	0.662555538337944	0.669262375903805	0.670989436385377	0.67222708422283	0.680275859764752	0.683479349237382	0.687428343891481	0.688319483685267	0.698709882135348	0.706561660799511	0.711534204034597	0.715430353384571	0.71772986427087	0.721811230030441	0.725235527582552	0.727564243487312	0.730434933092932	0.733761306707272	0.73955204221453	0.743216789904982	0.745849275721302	0.753167911374275	0.757769112452495	0.759048247295391	0.760868897020123	0.760019130314234	0.76522600948811	0.760473047110858	0.759781323419841	0.755526017411977	0.753177298060394	0.750834345406792	0.755281492100297	0.753334170890069	0.761021488314598	0.764869890865927	0.76266621037108	0.755028514229825	0.752983643472819	0.752350597498495	0.739923761342681	0.736255763635404	0.737793765119015	0.731328758230206	0.732028941598341
38	0.660816370067611	0.660365945224731	0.662092279285787	0.666730035890354	0.672497808845261	0.677023571092096	0.680283762373392	0.681685385804418	0.687503747351314	0.691418337769314	0.693507650432529	0.69888012832968	0.70249579726942	0.706776122942732	0.710893142165677	0.716284660576297	0.720042010855279	0.723153461871426	0.721777067780402	0.723213254416627	0.726384507548771	0.734201534575154	0.737655202024495	0.736186130835543	0.738423599110941	0.73855050239317	0.74376996673239	0.748956350830334	0.752670509704588	0.755869615578305	0.757941035980387	0.755554116034865	0.757198902861775	0.756658971492238	0.75403624406643	0.748910931093639	0.745713026883013	0.746894084088234	0.748437326460038	0.742043873239171	0.736555683420843	0.733844807329403	0.734729907237938	0.735580604415496	0.73407442850312	0.730029816644689	0.722835487872572	0.721539886933534	0.720024366661573
39	0.646936243512175	0.649174735137602	0.657344082191327	0.668361652039977	0.673580265325991	0.681349381683794	0.689710534835907	0.693520939454846	0.696250617670707	0.697581000466934	0.699670756369484	0.708033222420119	0.710510347283987	0.712041777105517	0.716843344497107	0.71849253117707	0.721775392265995	0.725256415574673	0.724736103438649	0.728379271689701	0.735272969286476	0.736012284233652	0.735927666569792	0.735306381976055	0.734174305377802	0.737949744035868	0.739207854901845	0.740797659843618	0.740160791761759	0.741573744575953	0.738334411501226	0.735419143117173	0.736498814117882	0.738668903415535	0.739909848981229	0.739751909481079	0.741795921840255	0.736549072554258	0.732401622922883	0.728659315320431	0.727896339857745	0.728044302930958	0.726273817061618	0.722122922939494	0.715482378368824	0.710628934515288	0.707118002018446	0.702541079003528	0.696735230165257
40	0.65289204179426	0.663176803808159	0.673584187069348	0.68230435655059	0.689332755223369	0.687579942910232	0.693315960246373	0.700799166949426	0.704311044200654	0.703839784760734	0.7145393052537	0.715512698241109	0.716262562539162	0.718660999902959	0.718405113429006	0.720449016942326	0.71758869419732	0.715333222267347	0.725966817223522	0.729774546266736	0.734584663897177	0.73592540542207	0.735022882117126	0.734135337565732	0.739101616225663	0.734726657017992	0.735532332371517	0.731213486721041	0.727349627584608	0.730666597704257	0.73239222847808	0.73587463663935	0.73465660439987	0.737161709170347	0.739955974368888	0.741298460736311	0.742991342683023	0.742692087826498	0.738751304417733	0.736787645023737	0.735520224466339	0.732944801972849	0.731473545194221	0.731865263070996	0.725827260663298	0.71895246275327	0.716656396770659	0.716004500794997	0.713376793778193
41	0.663208492988402	0.665097485571265	0.666809049913541	0.66966104250037	0.673527893060307	0.676086396290739	0.676094644898169	0.67659443774126	0.686389058715809	0.694518901986786	0.703082281954136	0.704510799804997	0.707340711219168	0.70721616105847	0.707913311394065	0.713793482366038	0.719725714047834	0.723087283339732	0.728302809998326	0.732683152534168	0.732757517253984	0.737524134023901	0.741842290826402	0.742859845356577	0.740361646163487	0.742571871038362	0.738869617697609	0.737630580239255	0.742597249589224	0.746286815128854	0.73928894206384	0.737922103106211	0.736620827104148	0.739268458309624	0.735876914978615	0.73843089997943	0.732970651257954	0.731497909989946	0.730177144926226	0.730196111716978	0.731109874398854	0.731734094004537	0.728117040209368	0.728489425500919	0.727370235505079	0.729271912602002	0.726678439757814	0.721868291449768	0.71792611553849
42	0.667358618133471	0.672789842920354	0.669470589023854	0.670275377449544	0.673981798909642	0.674130839782707	0.676849863429234	0.68153147824849	0.683229639231146	0.686156560727916	0.688725484101656	0.691118296464095	0.696096466922268	0.699054710070311	0.703015910132617	0.706265229467614	0.705235087621466	0.7057079022361	0.709899225465893	0.714860740468713	0.720666733008443	0.723396548607999	0.730787914605758	0.73377779553828	0.735551027027238	0.737429899615372	0.741084369252449	0.746011097056559	0.749247493957434	0.748998268479369	0.747769333684632	0.745005416118438	0.745614075377523	0.744023735144176	0.73986780020277	0.73572332648105	0.732491914138199	0.730899075550682	0.72522658693562	0.726094261524782	0.722868844299785	0.72065869939709	0.717505846194629	0.713604057920426	0.712250251041745	0.712847948586028	0.714442564095016	0.711491512352102	0.705838864213308
43	0.662915167860021	0.667660233620585	0.673232419174497	0.671527848832801	0.674538068021063	0.677869981078022	0.680783248579544	0.685519021481645	0.686790192033109	0.68221402756417	0.684740477204521	0.688587070458475	0.689987841530366	0.69176597099187	0.694837561700699	0.69744581103219	0.699848968917755	0.702741952904346	0.70451002376811	0.709836830700778	0.711688379103032	0.712267792293393	0.715412156405326	0.715533116186926	0.719846046671171	0.720336692176572	0.722134248387805	0.726120583246483	0.729957326690452	0.733024188890525	0.735254974659431	0.736774967325252	0.736321144033157	0.734951491651654	0.731025166215354	0.729532645743786	0.73065433094551	0.731196549115163	0.729527053859045	0.726123836814794	0.722729151157029	0.717820981678762	0.717774940374218	0.716670050743916	0.716377369043484	0.711797256391416	0.709566845759394	0.708410082983481	0.707320698270296
44	0.664708310710977	0.666897819931306	0.666637405639995	0.669506076911975	0.671121592165419	0.672760880346725	0.679559276823944	0.683438950400379	0.684863823297718	0.68637305386651	0.696216885449773	0.707144463627122	0.708548470546525	0.704424020153132	0.700324652743698	0.699754828815218	0.700388239121361	0.702789135998711	0.707683127724294	0.709685474478443	0.712994704780473	0.7123184658157	0.714875554722417	0.718368680858573	0.721937510512856	0.726217334303124	0.728745746689213	0.729535910196172	0.729506380605672	0.729631856233377	0.729888001721407	0.731325171909385	0.732099973486671	0.731015638960542	0.732385022302364	0.730795038084674	0.730927077589795	0.729643484855605	0.728073158162347	0.72533248175437	0.723853881748753	0.720385061159701	0.718547695987955	0.715211419037469	0.713701397576144	0.716377298730267	0.717613549779186	0.715701350448486	0.713167605606953
45	0.679770548974628	0.677525391677507	0.682575455791782	0.681164893370542	0.685727499666218	0.68726873119246	0.692966278407046	0.694920055142269	0.694306895423233	0.69878069749056	0.700355266312809	0.702805456748228	0.708400163950839	0.712755698800706	0.717385060361525	0.721022866938848	0.721867310268466	0.723924548331925	0.728361948354482	0.728032288840732	0.728379856162444	0.728250899504315	0.730967345693864	0.733654620955156	0.733778828185922	0.732443667794875	0.733864336813728	0.734786125701386	0.732471889748021	0.734212825912531	0.735543890461407	0.73588762393843	0.735562050917276	0.734291312599205	0.737040230515365	0.735180384144732	0.737993450069478	0.742444569270985	0.741278365244633	0.737315776096719	0.736717554747977	0.737735381194397	0.735629512441248	0.734312233125564	0.734576648694072	0.733760700034908	0.730084876069259	0.729635782989458	0.731739727755409
46	0.690643071318339	0.693604570486033	0.693384717110652	0.691866812241258	0.696493807188851	0.697529307060808	0.698638490289499	0.701988356008686	0.701794345564503	0.708933929745479	0.708217283078113	0.709455460541979	0.712852969321858	0.720508582568798	0.722445939130448	0.72387009301203	0.728138624523292	0.732472890865484	0.734419170865794	0.732172001793797	0.734795357301678	0.737136355237679	0.739142176533352	0.736090332405841	0.734998257753203	0.737134579405923	0.739434612750796	0.73900703513874	0.740162890287744	0.742928384773319	0.744684509798639	0.742729587204802	0.744553600464969	0.745983462598374	0.747575974515438	0.751850681338549	0.750320109119978	0.747216416266709	0.74696022666964	0.74543786457629	0.745877484679563	0.743801106524984	0.739773758728863	0.737596424432946	0.738836076056652	0.738353843594827	0.735910717346208	0.734117165349714	0.734290004194484
47	0.70904997693297	0.710066054904682	0.711507490148364	0.710385215510021	0.707763899472007	0.708004864809313	0.708701561626812	0.711839372039287	0.715530051409777	0.71893306062035	0.72114199700689	0.720111913405456	0.720612061992111	0.719730106017489	0.722424898144414	0.725132808879631	0.728743842045629	0.729720942529728	0.732228153679826	0.732130768587206	0.732680188686574	0.734697080797252	0.736732296094562	0.738393619353321	0.739133078562117	0.741587877604031	0.744076617125378	0.746596732892111	0.749170957178816	0.751238427555803	0.752492138997826	0.752060806798	0.752721972664931	0.75350984181496	0.754146905991228	0.754981500246161	0.755571101209705	0.755949994615162	0.755820544194451	0.75554131445571	0.754691068660885	0.754714594225987	0.753976633863568	0.753063277584362	0.750498042414269	0.750322527151661	0.749578044733793	0.749374904198649	0.751127475555434
48	0.715085801653569	0.714159138359059	0.71484257709379	0.713232592441563	0.714666349150243	0.714192034396051	0.71779819436263	0.721770022237668	0.724853524123185	0.722075139054028	0.726816905642207	0.729197942316902	0.730700547211638	0.732256303467156	0.733934108155553	0.735818233889783	0.737514431397561	0.740974102396635	0.741408677662823	0.7424728125672	0.742922270190069	0.745916592756752	0.747600748076581	0.749684256508555	0.751096459561503	0.750877739239011	0.752591850270223	0.756122914340615	0.755646021794212	0.759100722243417	0.757825517266671	0.754714110249388	0.756670622037262	0.758710109171355	0.760580503724936	0.761170881774946	0.758315581063543	0.75682614497476	0.757592522711235	0.75833565137868	0.758475373779913	0.758263194061032	0.758641678065652	0.757996311058215	0.758005015917919	0.761408920733488	0.764846454335566	0.762719880903076	0.763907314277592
49	0.72419788294208	0.725418778578368	0.727327259806513	0.725968628433165	0.729636366404405	0.731823545071461	0.73639790234732	0.738367369022441	0.740871820483998	0.744347251236145	0.746292131177094	0.746183305502855	0.745928634792556	0.747950393405732	0.751630714302869	0.753600490638471	0.754514186571703	0.755289173134138	0.758011547897874	0.758994092228913	0.758689909695227	0.759874841028942	0.759459640554108	0.760126103878568	0.761447607118356	0.762872071225454	0.764395632762136	0.766014210881571	0.767723512668354	0.769193944182882	0.769474842280551	0.769769424001437	0.7720205732413	0.772387155920102	0.771799302019482	0.771183132232032	0.771862358948723	0.774216670218904	0.77645595760385	0.778161231992525	0.776321941850045	0.774257223174093	0.771989250553506	0.772696003579586	0.773532202565399	0.772894281757814	0.773700890961683	0.771012064657734	0.768955690916795
50	0.763900421366262	0.765990074021194	0.769280078524725	0.772713106300718	0.772893547522649	0.774810355001619	0.776206910734477	0.778687419536964	0.777406642570471	0.776490740647946	0.780443475493704	0.782192556846299	0.780952571722097	0.780610802060098	0.78408725453805	0.788033644123787	0.790313017878476	0.790132525323988	0.789727604057273	0.789117264197324	0.788425255613993	0.788164222382724	0.787974278385247	0.787749394702052	0.787184225854638	0.787932968247565	0.788145030894409	0.788421507852478	0.788760992242958	0.78913918769142	0.789437523058218	0.789789353891026	0.788377086796132	0.788866999262766	0.789927508572041	0.791578046693896	0.791690239750169	0.792393277844715	0.793951591765597	0.795813243114417	0.796898384930461	0.797849811810204	0.798838126089724	0.800067478657885	0.801039365554517	0.801914018711338	0.799644761225389	0.800862296907351	0.80202684328796
51	0.798561112991025	0.801728110195753	0.803413911027942	0.803554480567893	0.802079903048318	0.801623919289159	0.802749319373044	0.806497493605112	0.807000372336669	0.805991098296291	0.805368810624794	0.806767670399321	0.809205590961654	0.809308977311268	0.808502926310051	0.809262177004647	0.81117978690147	0.811776009162922	0.811588479231387	0.812596622712195	0.813928552598971	0.815548490864271	0.817056344755201	0.818534705453902	0.819527072060563	0.820994852963523	0.822392052281221	0.823351672721433	0.823130515836421	0.822996587333655	0.823789926738436	0.824708639872638	0.82557547817277	0.826331077074015	0.826974411029331	0.827505075894583	0.828363448319198	0.829021639838263	0.830229310172101	0.831040480756434	0.832820212500735	0.832939504335336	0.833132500342913	0.835297775346707	0.837184994564238	0.836454590835746	0.836218804430527	0.836703646679276	0.835478401078393
52	0.832262176629627	0.834300969767674	0.833820119979436	0.835878781084193	0.836110103102297	0.836138352330172	0.836333552743056	0.836536681657529	0.836187744185403	0.83656910534229	0.836665856892402	0.83742459755915	0.838150159812538	0.838699375391102	0.839335485222081	0.83994719536495	0.841093420316075	0.842207650373156	0.843685118377265	0.844106980796235	0.844914815070257	0.846106608809816	0.84729335248434	0.847434624335099	0.848437063273483	0.849486821576846	0.850876296488553	0.852200854328969	0.853211998661778	0.855012711025056	0.856190362424887	0.85615863864235	0.856021292896611	0.856761287804092	0.857612097465196	0.85841353040267	0.858249064808801	0.859053568601898	0.859747516158401	0.860332096393061	0.860937504058712	0.862538054054572	0.861875068770462	0.861542618945842	0.861094429296118	0.861427599631141	0.861398530915688	0.861446544813943	0.863107055208259
53	0.855636074564397	0.856064825640221	0.856818356839301	0.856848495510759	0.857130811328285	0.857488938244103	0.857793392368035	0.857900028951128	0.857953291761858	0.858017054897619	0.858065016094122	0.858065912278809	0.859372595116297	0.86004959427181	0.86108800789782	0.862068573673963	0.863023805994321	0.864129389400002	0.864957313326384	0.86591318133201	0.867505491868608	0.868628073559438	0.869624134773802	0.870646310728748	0.871704459863095	0.872808120244174	0.873954340914629	0.875140169963394	0.876362659754478	0.877270858535284	0.878121892770603	0.879310317798653	0.880165462731275	0.880806606639281	0.881275719627176	0.881873661644688	0.882326646593769	0.882513235663525	0.883081072113892	0.883657383850371	0.883864267826708	0.883758116783665	0.883850803051274	0.883562767395658	0.883126528915361	0.883147134487493	0.88363793754128	0.883326933476747	0.883347426236522
[truncated: 71 more columns]
