# Supplementary material for: Reconstructing spruce budworm outbreak severity: a comparison of paleoecological and tree-ring signals
Source: PLoS One. 2025 Aug 12;20(8):e0329406. doi: 10.1371/journal.pone.0329406 (PMC12342301; doi:10.1371/journal.pone.0329406)
Supplement: S10 Dataset — (ZIP) [file pone.0329406.s010.zip › Lake 1 wavelet data/Coherence_Lepidopteran_scales_GSI/coherence_wavelet_t.txt]

x
1	1900.4369
2	1901.4369
3	1902.4369
4	1903.4369
5	1904.4369
6	1905.4369
7	1906.4369
8	1907.4369
9	1908.4369
10	1909.4369
11	1910.4369
12	1911.4369
13	1912.4369
14	1913.4369
15	1914.4369
16	1915.4369
17	1916.4369
18	1917.4369
19	1918.4369
20	1919.4369
21	1920.4369
22	1921.4369
23	1922.4369
24	1923.4369
25	1924.4369
26	1925.4369
27	1926.4369
28	1927.4369
29	1928.4369
30	1929.4369
31	1930.4369
32	1931.4369
33	1932.4369
34	1933.4369
35	1934.4369
36	1935.4369
37	1936.4369
38	1937.4369
39	1938.4369
40	1939.4369
41	1940.4369
42	1941.4369
43	1942.4369
44	1943.4369
45	1944.4369
46	1945.4369
47	1946.4369
48	1947.4369
49	1948.4369
50	1949.4369
51	1950.4369
52	1951.4369
53	1952.4369
54	1953.4369
55	1954.4369
56	1955.4369
57	1956.4369
58	1957.4369
59	1958.4369
60	1959.4369
61	1960.4369
62	1961.4369
63	1962.4369
64	1963.4369
65	1964.4369
66	1965.4369
67	1966.4369
68	1967.4369
69	1968.4369
70	1969.4369
71	1970.4369
72	1971.4369
73	1972.4369
74	1973.4369
75	1974.4369
76	1975.4369
77	1976.4369
78	1977.4369
79	1978.4369
80	1979.4369
81	1980.4369
82	1981.4369
83	1982.4369
84	1983.4369
85	1984.4369
86	1985.4369
87	1986.4369
88	1987.4369
89	1988.4369
90	1989.4369
91	1990.4369
92	1991.4369
93	1992.4369
94	1993.4369
95	1994.4369
96	1995.4369
97	1996.4369
98	1997.4369
99	1998.4369
100	1999.4369
101	2000.4369
102	2001.4369
103	2002.4369
104	2003.4369
105	2004.4369
106	2005.4369
107	2006.4369
108	2007.4369
109	2008.4369
110	2009.4369
111	2010.4369
112	2011.4369
113	2012.4369
114	2013.4369
115	2014.4369
116	2015.4369
117	2016.4369
118	2017.4369
119	2018.4369
120	2019.4369
