# Supplementary material for: Reconstructing spruce budworm outbreak severity: a comparison of paleoecological and tree-ring signals
Source: PLoS One. 2025 Aug 12;20(8):e0329406. doi: 10.1371/journal.pone.0329406 (PMC12342301; doi:10.1371/journal.pone.0329406)
Supplement: S10 Dataset — (ZIP) [file pone.0329406.s010.zip › Lake 1 wavelet data/Coherence_Lepidopteran_scales_GSI/coherence_wavelet_wave.corr.txt]

V1	V2	V3	V4	V5	V6	V7	V8	V9	V10	V11	V12	V13	V14	V15	V16	V17	V18	V19	V20	V21	V22	V23	V24	V25	V26	V27	V28	V29	V30	V31	V32	V33	V34	V35	V36	V37	V38	V39	V40	V41	V42	V43	V44	V45	V46	V47	V48	V49	V50
1	-3.44202284841665e-04+5.877590451459e-06i	-2.70254350516013e-04-4.314899788688e-06i	-1.68253199066993e-04-9.658481676079e-06i	-8.6800496002203e-05-9.7586313437166e-06i	-4.08143687503816e-05-7.578007505747e-06i	-2.0382151998756e-05-5.4793125632594e-06i	-1.22322996848752e-05-4.1362843973089e-06i	-8.75290384518245e-06-3.39365273959139e-06i	-6.92331636466333e-06-3.00602635862593e-06i	-5.73074168225009e-06-2.75591834879631e-06i	-4.8941169980924e-06-2.48644959774435e-06i	-4.31589971016781e-06-2.22497801448477e-06i	-3.88014167517897e-06-2.05281042946579e-06i	-3.4816136994525e-06-1.9363031055384e-06i	-3.09756575387938e-06-1.80805429817561e-06i	-2.78748571084615e-06-1.65134502147461e-06i	-2.60702015012674e-06-1.48690166980969e-06i	-2.52896223219471e-06-1.39148009088063e-06i	-2.44533638411402e-06-1.36832913133574e-06i	-2.33740614813346e-06-1.30757236778193e-06i	-2.29944885049501e-06-1.19109715067489e-06i	-2.35195212938927e-06-1.11954593749024e-06i	-2.37378310628315e-06-1.12116707123138e-06i	-2.2959971200956e-06-1.12060833853101e-06i	-2.15881739789847e-06-1.08185708978793e-06i	-2.02307096468747e-06-1.00955254708715e-06i	-1.92135484990689e-06-9.727913595506e-07i	-1.87078204853345e-06-1.03354378725941e-06i	-1.88258662385609e-06-1.12242229572212e-06i	-1.94072469117843e-06-1.15384382975342e-06i	-2.03715798787736e-06-1.17336697127588e-06i	-2.07159344183193e-06-1.16949545452303e-06i	-1.93711293462041e-06-1.02144769453783e-06i	-1.78301618101972e-06-7.0488067608417e-07i	-1.83175491808581e-06-4.157170980778e-07i	-2.00917652444708e-06-3.6946287892014e-07i	-2.1633147513313e-06-6.0666966229418e-07i	-2.27073648375725e-06-9.8828989377818e-07i	-2.3580711870564e-06-1.21962617256719e-06i	-2.46870901580471e-06-1.20583183722037e-06i	-2.65221801136516e-06-1.05782174471152e-06i	-2.77210400136002e-06-8.1434402221379e-07i	-2.65192137762311e-06-5.6578758901003e-07i	-2.43373069840193e-06-5.0306364239393e-07i	-2.31631215338363e-06-6.6070247685172e-07i	-2.28842049668396e-06-9.2522050002525e-07i	-2.34674990712838e-06-1.17486680011936e-06i	-2.6232214369929e-06-1.30344691815105e-06i	-2.99801091347466e-06-1.21774876263754e-06i
2	-4.40311559682734e-04+1.1933281569312e-05i	-3.3752311781478e-04-4.28358195767e-07i	-1.97815240730227e-04-7.345231798867e-06i	-9.05816390039369e-05-7.9052877857493e-06i	-3.4774789577275e-05-5.7544607676046e-06i	-1.35603862477222e-05-3.7798315517552e-06i	-7.07134103007734e-06-2.67569118944603e-06i	-5.05873105212309e-06-2.1690117397167e-06i	-4.1441033844411e-06-1.97682624595891e-06i	-3.49892404499575e-06-1.87823895798574e-06i	-3.01896399276492e-06-1.70308469278066e-06i	-2.70810833452373e-06-1.50002327468428e-06i	-2.48257478729417e-06-1.38879589858799e-06i	-2.23794089026219e-06-1.33573712050749e-06i	-1.95807367580596e-06-1.25758611183934e-06i	-1.7254906223697e-06-1.13252607432544e-06i	-1.62170905389282e-06-9.86992429888e-07i	-1.61863765756412e-06-9.2164799526015e-07i	-1.58070734104057e-06-9.4378029113717e-07i	-1.48721744466641e-06-9.0923004477561e-07i	-1.47219972602194e-06-7.9295076416871e-07i	-1.57140790021769e-06-7.3077840518752e-07i	-1.63331837044858e-06-7.5998626108932e-07i	-1.57193529765722e-06-7.8257725929971e-07i	-1.44248181534391e-06-7.4945477071407e-07i	-1.31777742464497e-06-6.6592739625239e-07i	-1.22694836952639e-06-6.1996524743508e-07i	-1.18447195240829e-06-6.9491878586722e-07i	-1.20249293600827e-06-8.0107630170029e-07i	-1.27133816983192e-06-8.3555776773923e-07i	-1.39426679148266e-06-8.7504093771998e-07i	-1.44478614204888e-06-9.1841671792568e-07i	-1.27360183119779e-06-7.9623053802601e-07i	-1.07021254379802e-06-4.5394371420922e-07i	-1.11827697766635e-06-1.2488074825801e-07i	-1.31426439206918e-06-7.094462548551e-08i	-1.45848102923471e-06-3.4600436143075e-07i	-1.53458989289321e-06-7.8112772415992e-07i	-1.58520166562315e-06-1.02286955249889e-06i	-1.67542750165036e-06-9.8069566246119e-07i	-1.88216585826129e-06-8.1373230591543e-07i	-2.02776057238987e-06-5.4909194347136e-07i	-1.87688240566037e-06-2.6766205868791e-07i	-1.61103957028962e-06-1.9583528105739e-07i	-1.47941470733701e-06-3.7375235437704e-07i	-1.43351110607866e-06-6.6097162138783e-07i	-1.45867001597943e-06-9.316987796442e-07i	-1.74562723629113e-06-1.07424593570011e-06i	-2.15702363688054e-06-9.8369040519502e-07i
3	-5.05670565335247e-04+2.0010099893461e-05i	-3.79898956467658e-04+6.718970371335e-06i	-2.10988180180229e-04-1.863265867117e-06i	-8.57910483455371e-05-3.8271787031685e-06i	-2.54655725544309e-05-2.7321505414082e-06i	-6.13220499315338e-06-1.57256619527586e-06i	-2.19375876623563e-06-1.03847000160496e-06i	-1.74233605021704e-06-8.7162281447301e-07i	-1.6384317419962e-06-8.7567360479539e-07i	-1.44995413980183e-06-9.112677802925e-07i	-1.26730529362541e-06-8.3477463522029e-07i	-1.17738134060566e-06-7.041895844978e-07i	-1.12997670938039e-06-6.565339079407e-07i	-1.03098027029705e-06-6.6297315291567e-07i	-8.66004887115907e-07-6.37997489925371e-07i	-7.20131635284445e-07-5.58269370773695e-07i	-6.85072335624725e-07-4.48701731814086e-07i	-7.36888883121331e-07-4.1733054400683e-07i	-7.32109168382634e-07-4.76241427582033e-07i	-6.49476168849311e-07-4.68146811661631e-07i	-6.4328315355562e-07-3.64504024282933e-07i	-7.59985505218905e-07-3.17620254171248e-07i	-8.40531948826958e-07-3.67543422971041e-07i	-7.97399369155356e-07-4.07766484319046e-07i	-6.94891921807101e-07-3.85308966095552e-07i	-6.03950290700618e-07-3.03534086768845e-07i	-5.40236669152287e-07-2.52791092183915e-07i	-5.10260683210935e-07-3.25030751098547e-07i	-5.2478341109482e-07-4.22501152767677e-07i	-5.84793048259208e-07-4.4169737763877e-07i	-7.11813586383427e-07-4.88818986023992e-07i	-7.74463989698421e-07-5.80994287545429e-07i	-5.96857284081392e-07-5.21057758120744e-07i	-3.76702914497831e-07-2.23533776600064e-07i	-4.1599586895853e-07+8.3405564350019e-08i	-5.93600006365826e-07+1.384480372826e-07i	-6.95297335907405e-07-1.15525001274515e-07i	-7.23145664055013e-07-5.11010451664122e-07i	-7.27809200219226e-07-6.98867552763314e-07i	-7.81928981871704e-07-6.23419489793136e-07i	-9.82884271549179e-07-4.7798263612096e-07i	-1.13957961854956e-06-2.6008221535193e-07i	-9.89408682402345e-07-9.0925255147e-09i	-7.30735873324535e-07+5.4939586904932e-08i	-6.25432277044915e-07-1.04149379429354e-07i	-5.79306197490001e-07-3.4327162843188e-07i	-5.62047167116629e-07-5.67649220586341e-07i	-8.06031290469223e-07-6.89757090336169e-07i	-1.18154324123871e-06-6.0941812523322e-07i
4	-5.32774507891472e-04+2.8829434351725e-05i	-3.96386859233099e-04+1.5715755963312e-05i	-2.14011900291635e-04+5.246529365695e-06i	-8.1331463426423e-05+8.326414883695e-07i	-2.0192807642445e-05-3.30974375417e-08i	-2.62008199751907e-06-6.604103887522e-08i	-1.02219615742213e-07-1.13030550198471e-07i	-2.72208346871592e-07-1.7133720808063e-07i	-4.17324887417994e-07-2.41980277132721e-07i	-3.86532464260731e-07-3.10377884044868e-07i	-3.27137344130009e-07-2.84115599244358e-07i	-3.27899316107785e-07-2.06948640549725e-07i	-3.55478565556347e-07-1.95258332357883e-07i	-3.35699023028106e-07-2.26656337464133e-07i	-2.53109537315781e-07-2.31108867694746e-07i	-1.71778398041905e-07-1.89785960396735e-07i	-1.70399950405456e-07-1.18605355292117e-07i	-2.33837832857189e-07-1.08749952219602e-07i	-2.39688098619937e-07-1.75120682571349e-07i	-1.68618738880877e-07-1.8016309683262e-07i	-1.60200131155205e-07-9.835782241687e-08i	-2.58741084869552e-07-6.7046203223267e-08i	-3.2789832133773e-07-1.19294758718925e-07i	-2.97805094693505e-07-1.61633128397425e-07i	-2.30357186660777e-07-1.51215770572454e-07i	-1.80249871742785e-07-8.7800667279589e-08i	-1.46926601011295e-07-4.2623391933957e-08i	-1.28862348976163e-07-9.6327672987923e-08i	-1.33989244069327e-07-1.62251241526702e-07i	-1.71820028859447e-07-1.56248114678903e-07i	-2.78251823179076e-07-1.95020666414977e-07i	-3.43557367459513e-07-3.11241632627768e-07i	-1.97402825616557e-07-3.17929437083014e-07i	-3.567006492105e-09-1.15339035721546e-07i	-2.3569578247948e-08+1.1624519354393e-07i	-1.4528078713357e-07+1.65605791156341e-07i	-1.90084439260503e-07-1.5426753664711e-08i	-1.82939752191502e-07-2.91971159824117e-07i	-1.65863723752838e-07-3.84814707896504e-07i	-1.93326413994088e-07-2.8846651402555e-07i	-3.61205623800746e-07-1.98176088988778e-07i	-5.04173418913585e-07-7.9247594547975e-08i	-3.84571856788266e-07+8.4415262196365e-08i	-1.83809723573063e-07+1.2446282777242e-07i	-1.29567459300269e-07+1.7987301672329e-08i	-1.01429000349876e-07-1.19127901750558e-07i	-5.8677089981354e-08-2.48234653147499e-07i	-2.29478207846487e-07-3.26324437314331e-07i	-5.11482454016778e-07-2.70510306285305e-07i
5	-5.3019054664237e-04+3.6978742495803e-05i	-3.96562180849988e-04+2.4498292809418e-05i	-2.16343261462718e-04+1.203783230783e-05i	-8.39547395822133e-05+4.6961543297304e-06i	-2.19958406243343e-05+1.6210581879682e-06i	-3.48659347703941e-06+5.1029414707603e-07i	-3.01880080945237e-07+1.14355665139859e-07i	-1.02397205668364e-07-4.224757281023e-09i	-1.05510337502388e-07-4.7078893587125e-08i	-6.69921724460899e-08-8.30592228502159e-08i	-3.64292457502839e-08-6.9179306111246e-08i	-4.91001519690606e-08-2.63450174501748e-08i	-8.01435845685481e-08-2.60131291764441e-08i	-8.42949635561445e-08-5.21985076583604e-08i	-4.90453221937844e-08-6.14889677411217e-08i	-8.4503333098442e-09-4.41531781724506e-08i	-1.29927824359105e-08-5.7812949881575e-09i	-5.72803946169552e-08-4.0103504877623e-09i	-6.14408095879256e-08-5.19706525402634e-08i	-1.16031742592791e-08-5.71650345056792e-08i	-3.63792147624732e-09-3.07156234767533e-09i	-6.6912741380989e-08+1.41760369062805e-08i	-1.08423716609377e-07-2.4496958258495e-08i	-8.65605896548937e-08-5.51304551972551e-08i	-4.92226357662944e-08-5.42557539507623e-08i	-2.89310556101657e-08-1.90008672738433e-08i	-1.60997056953241e-08+1.10484718300865e-08i	-6.58984141282e-09-1.79403527342518e-08i	-6.1047528743822e-09-4.6869782841295e-08i	-2.59572228461707e-08-2.48821340661787e-08i	-1.01897330024075e-07-5.1655507753164e-08i	-1.60434030389073e-07-1.59898316057911e-07i	-6.774030795776e-08-2.03880285159434e-07i	7.39847501646646e-08-9.37724427121568e-08i	8.42902864915522e-08+5.3783626865259e-08i	3.80384361620452e-08+9.51367242756324e-08i	4.13563863823181e-08-4.0901213348482e-09i	5.3540263134532e-08-1.50361295290208e-07i	5.3876111181783e-08-1.6013121002441e-07i	2.57218618345698e-08-6.53822675176987e-08i	-9.74906105448469e-08-3.11914174782151e-08i	-2.02865958095644e-07-1.1404701895059e-08i	-1.22132071696883e-07+4.9651540877303e-08i	8.4609154905987e-09+6.06523532041966e-08i	2.53395608790602e-08+1.5982833120038e-08i	3.30636309977905e-08-1.50189994176245e-08i	6.9106599418296e-08-4.83927090537226e-08i	-3.64255071589423e-08-8.38384146387279e-08i	-2.10371428991741e-07-5.9737994741695e-08i
6	-5.12753735875282e-04+4.3744757738242e-05i	-3.90799138953532e-04+3.1799835628158e-05i	-2.22396012292249e-04+1.762229890907e-05i	-9.35572090371775e-05+7.6605088401659e-06i	-2.87451909923897e-05+2.6814790945257e-06i	-6.46191861574307e-06+7.6278965817327e-07i	-1.14978183943879e-06+1.7824999533436e-07i	-2.09688108581828e-07+3.9625394508964e-08i	-4.78640603212477e-08+3.6784189839542e-09i	-4.325787573733e-09-1.7361013253142e-08i	1.0132253137218e-08-1.27170349158039e-08i	1.56059010524598e-09+5.83885176764438e-09i	-1.55610133024952e-08+4.2396426448222e-09i	-2.17949257785311e-08-8.1603742097458e-09i	-1.04839917621671e-08-1.21383370432078e-08i	6.4228048451919e-09-6.33867592801119e-09i	5.26250913581861e-09+8.96598805429458e-09i	-1.46608775111083e-08+8.3679298752716e-09i	-1.59384277970189e-08-1.55059489757865e-08i	8.1382623361839e-09-1.69266311914544e-08i	9.7442290565608e-09+1.06353727044757e-08i	-2.24169876708334e-08+1.69915577374639e-08i	-3.87010837290126e-08-3.7265099436328e-09i	-2.2151582335441e-08-1.88407640076973e-08i	-2.2286202255476e-09-2.26273118913449e-08i	6.0614265464723e-09-1.21907816942851e-08i	1.1637767910402e-08+1.0490218173101e-09i	1.65289759979718e-08-7.3941538280956e-09i	1.56011924035428e-08-9.655297858601e-09i	-4.528372317014e-10+1.04643863237525e-08i	-5.52818612056107e-08-1.34450903066805e-08i	-1.0638420711872e-07-9.7350874712653e-08i	-6.5070143742732e-08-1.41302535080973e-07i	2.70438047328128e-08-7.95324181488745e-08i	7.07324504715071e-08+1.80023660915767e-08i	9.28879763668554e-08+5.34401180875177e-08i	1.26079184408736e-07+1.507687240312e-09i	1.24772879553904e-07-6.8662349542048e-08i	8.62213539522285e-08-4.45660799722199e-08i	3.19722691497598e-08+3.24817795171088e-08i	-5.70159999625881e-08+3.80522095126117e-08i	-1.17893997093889e-07+5.06219373113e-10i	-6.35510772786899e-08-1.4463552949944e-08i	2.00214664409126e-08-2.47452353174306e-08i	3.23192351146148e-08-2.03032583518074e-08i	3.04018418818429e-08+2.20258630880023e-08i	3.88828739024587e-08+5.31345175147066e-08i	-2.65041596563427e-08+4.71320436964344e-08i	-1.11348740923476e-07+4.4774726822085e-08i
7	-4.91703991524434e-04+4.9233759605446e-05i	-3.84523523070158e-04+3.7586323576922e-05i	-2.31261171394376e-04+2.2230468281729e-05i	-1.06712742202512e-04+1.029867230378e-05i	-3.77263241383388e-05+3.7572692793617e-06i	-1.02354400765125e-05+1.0888497874999e-06i	-2.13821153882883e-06+2.7918143625119e-07i	-3.38048287183217e-07+9.2134261792786e-08i	-3.32773674591413e-08+3.99019039395094e-08i	7.141735258347e-09+1.09957478465514e-08i	1.11952357742733e-08+1.613048827439e-09i	5.36770532306693e-09+3.49677787939217e-09i	-3.54991220571721e-09+1.53743103122604e-09i	-8.65007502133736e-09-1.10007975600654e-09i	-6.7617608545436e-09+6.0216524026997e-10i	-4.7806866496515e-10+3.44601042127231e-09i	1.46028951337759e-09+6.98813628073721e-09i	-3.6547232252053e-09+4.59759627681625e-09i	-4.5964831082648e-09-4.95516138047964e-09i	4.1956074464541e-10-5.33494180551447e-09i	-4.13562374953439e-09+4.33182182476747e-09i	-1.76434537395858e-08+5.7523166548585e-09i	-1.8979550452794e-08-2.461805006052e-10i	-4.68118097727109e-09-3.02975786649481e-09i	1.01694555910213e-08-7.2007860147596e-09i	1.90164820577868e-08-1.18308959565753e-08i	2.55778948678592e-08-1.25487308434913e-08i	2.9248272145119e-08-1.26469496314463e-08i	2.42950704832938e-08-5.7992345489475e-09i	1.43765615186044e-09+7.1931956966415e-10i	-5.11943031361282e-08-2.79122075798353e-08i	-1.06172428608381e-07-8.5299273669502e-08i	-1.04255970266206e-07-1.02628550625135e-07i	-4.56948379183293e-08-3.98328591164262e-08i	2.40883254431746e-08+4.89762535928266e-08i	9.54208465873931e-08+7.87826081999252e-08i	1.50843180056161e-07+2.6920237656686e-08i	1.4069961241427e-07-3.9080433174058e-08i	6.44625177541401e-08-3.24830282580765e-08i	-3.00632622492953e-08+1.99975645591048e-08i	-1.11448794940887e-07+2.5266970510219e-08i	-1.42606270892814e-07-2.1637804023599e-08i	-9.90857051532515e-08-6.75679326331873e-08i	-3.54773248862635e-08-8.25364824098826e-08i	-1.13810909976678e-08-4.55218100340604e-08i	-1.36972794383337e-08+3.704661341273e-08i	-2.6707235530755e-08+1.05959256919261e-07i	-6.2283697114137e-08+1.23428544906275e-07i	-7.7630775402393e-08+1.0840557479134e-07i
8	-4.72157178072131e-04+5.3904175253062e-05i	-3.79205840558611e-04+4.242544029183e-05i	-2.40986122648976e-04+2.6396314251205e-05i	-1.21120716268838e-04+1.3029440619458e-05i	-4.8114012290054e-05+5.0658731111128e-06i	-1.50633395868828e-05+1.4973196672733e-06i	-3.66937123048789e-06+3.0961483412728e-07i	-6.608745768007e-07+4.5555599339212e-08i	-6.58237934802165e-08+1.66544735762431e-08i	1.48043483020236e-08+1.16002705249207e-08i	1.68769365517199e-08+3.6954107087071e-09i	8.57730665837658e-09-1.98674256695996e-09i	-8.3134761823381e-10-4.39091300530579e-09i	-6.85573707707347e-09-1.75581592292633e-09i	-7.03963909004798e-09+4.64190145759159e-09i	-2.59086431056261e-09+9.12220365200695e-09i	1.57640804260168e-09+8.82615442512048e-09i	1.63240623117849e-09+3.66299803366075e-09i	-1.4971434164453e-09-3.46709403767236e-09i	-7.01749400426127e-09-6.58624521732919e-09i	-1.55827218093856e-08-4.93343256371e-09i	-2.18748736736466e-08-1.8792571239747e-09i	-1.7406383069001e-08+3.7974417192267e-09i	-2.5088633074036e-09+1.02838947070737e-08i	1.57052491811542e-08+7.6592724811809e-09i	3.23126534122506e-08-5.9998662070083e-09i	4.50478899284093e-08-2.14267475283448e-08i	5.01351933346987e-08-3.13076401733546e-08i	3.96595366677843e-08-3.65465234829164e-08i	1.5962835486428e-09-4.96988692068371e-08i	-6.95868424548041e-08-8.1044259069864e-08i	-1.47033695291052e-07-1.07202783100415e-07i	-1.78622511857843e-07-7.9329749973897e-08i	-1.40916447512162e-07+1.6460132755399e-08i	-5.1422563574632e-08+1.19106344467285e-07i	6.2470603657955e-08+1.40162221575441e-07i	1.53080546749338e-07+5.6680164146857e-08i	1.54611568230128e-07-5.7052827285862e-08i	5.2730404901315e-08-1.08163492326646e-07i	-9.0112257534044e-08-9.25537561423039e-08i	-1.98284137871205e-07-7.7878581659929e-08i	-2.32664664017393e-07-9.8152736297555e-08i	-2.01314052393197e-07-1.26695322862018e-07i	-1.50571773584966e-07-1.21090659971257e-07i	-1.22020609118543e-07-5.590673230297e-08i	-1.2086064098994e-07+5.4095259416103e-08i	-1.2889351864995e-07+1.53902809170767e-07i	-1.19631363481714e-07+1.98033522182423e-07i	-6.5518555456731e-08+1.80203612265535e-07i
9	-4.5539680404122e-04+5.8166320612179e-05i	-3.74954819025764e-04+4.685883208836e-05i	-2.50666673728444e-04+3.0527094620812e-05i	-1.3606832296902e-04+1.6106272525454e-05i	-5.99862605014924e-05+6.8044821764858e-06i	-2.14648979174114e-05+2.164446431216e-06i	-6.20426145080583e-06+3.8069946344414e-07i	-1.41818786217071e-06-8.184421166502e-08i	-2.30857223122528e-07-9.9828981603685e-08i	-3.5580990421859e-09-4.55859748888857e-08i	2.31002724999463e-08-1.77978809572763e-08i	1.45264075024209e-08-1.28618595257571e-08i	1.3031082467315e-09-1.14519734868859e-08i	-7.09742817998486e-09-3.99250175778281e-09i	-6.57361571548901e-09+7.46166752683998e-09i	7.601658963247e-10+1.49350025177893e-08i	8.1550409414718e-09+1.30655099073921e-08i	9.29348529902785e-09+3.03990932107888e-09i	2.1186039225175e-09-9.33331091634783e-09i	-1.12620743743195e-08-1.77476717029641e-08i	-2.58033595981799e-08-1.84694692759484e-08i	-3.44641446145961e-08-1.00396364390998e-08i	-3.12222567777562e-08+6.0970807470281e-09i	-1.42665525568822e-08+2.09340489546141e-08i	1.38201783227041e-08+2.02642316686517e-08i	4.60963729531095e-08-2.2612416467691e-09i	7.19328522957346e-08-3.97014628943251e-08i	7.92312723126158e-08-8.12438068769693e-08i	5.4069850498788e-08-1.22218232026814e-07i	-1.7163204567016e-08-1.61694988305478e-07i	-1.31943126259717e-07-1.87666271957479e-07i	-2.52823452818251e-07-1.70024151814596e-07i	-3.20435409639041e-07-8.2168127054125e-08i	-2.9656921158625e-07+6.0269707695285e-08i	-1.8346907120173e-07+1.83063712658137e-07i	-1.5024116951592e-08+1.96028429977632e-07i	1.36696906743819e-07+7.3434144326467e-08i	1.76649100740577e-07-1.1253849120702e-07i	6.5708002344558e-08-2.5438035761593e-07i	-1.30549613314658e-07-3.04192696683094e-07i	-3.02835364616548e-07-2.92718984638186e-07i	-3.89064020494228e-07-2.65675975885019e-07i	-3.98921516778614e-07-2.31518595346891e-07i	-3.77283317288842e-07-1.68356246237479e-07i	-3.59092376600718e-07-5.6862281010001e-08i	-3.47966217905004e-07+9.2262903521744e-08i	-3.17462201647654e-07+2.32831826074799e-07i	-2.33179233428552e-07+3.0915718572985e-07i	-9.3575237956463e-08+2.87632107026627e-07i
10	-4.41314468633336e-04+6.2292567582588e-05i	-3.71637025641597e-04+5.1233357463255e-05i	-2.6003877746296e-04+3.4895575810144e-05i	-1.51246725131361e-04+1.977713606881e-05i	-7.32156272548196e-05+9.3261525381184e-06i	-2.9567375667915e-05+3.5622400140571e-06i	-9.99403513878674e-06+9.604521054465e-07i	-2.83298706988072e-06+3.795076561465e-08i	-6.64347741175828e-07-1.56688497071287e-07i	-1.12689084957039e-07-1.21780187227596e-07i	3.8553155615701e-09-6.5109779584808e-08i	1.61284488252245e-08-3.54363437538537e-08i	5.5162332655116e-09-2.06866162090534e-08i	-2.97555491601287e-09-5.22435052006985e-09i	1.902431363692e-10+1.16579618445476e-08i	1.27798238485537e-08+2.07953234240618e-08i	2.46218648065503e-08+1.51231922660872e-08i	2.57117227082164e-08-3.4857893704825e-09i	1.24790367117604e-08-2.61074332033478e-08i	-1.1444370492058e-08-4.27652143519907e-08i	-3.81012740239664e-08-4.65098098647198e-08i	-5.81635074747618e-08-3.47393199125073e-08i	-6.24453660578425e-08-1.13564610653787e-08i	-4.34767215616529e-08+1.04370530504601e-08i	-1.868382679126e-10+1.13876520982074e-08i	5.58208005243359e-08-2.30986626126029e-08i	1.0028122887556e-07-9.4218583345367e-08i	1.04208505104439e-07-1.89766098855712e-07i	4.2864954367429e-08-2.88343549307208e-07i	-9.3559125620203e-08-3.61077953679723e-07i	-2.83999039126234e-07-3.74353254454663e-07i	-4.70328213086361e-07-3.03110622418497e-07i	-5.80844532271523e-07-1.51130200471689e-07i	-5.68151967668549e-07+3.6413739800724e-08i	-4.25853748986758e-07+1.78188683323271e-07i	-1.91497922172442e-07+1.89155878394818e-07i	4.14809195872032e-08+3.61407661183029e-08i	1.46145915320155e-07-2.25509829271058e-07i	5.1424922419954e-08-4.79797364414183e-07i	-1.91127455242795e-07-6.28256570632827e-07i	-4.55121494351838e-07-6.46208144568713e-07i	-6.44897493770821e-07-5.68480804891312e-07i	-7.4387562036284e-07-4.37133259994488e-07i	-7.8338328638717e-07-2.70697959126007e-07i	-7.90747696438386e-07-7.0430980756741e-08i	-7.61925591223808e-07+1.53298763837136e-07i	-6.6552595665357e-07+3.58165318612549e-07i	-4.78550565900269e-07+4.75213324592126e-07i	-2.35003683274825e-07+4.47633052067081e-07i
11	-4.29496364936567e-04+6.6435783770392e-05i	-3.69041306901538e-04+5.5690983030627e-05i	-2.68900841640744e-04+3.9560380041685e-05i	-1.66235487168685e-04+2.4061775156437e-05i	-8.73208861397388e-05+1.27334243630189e-05i	-3.90952850575902e-05+5.9562284099802e-06i	-1.49970323031555e-05+2.4515950469031e-06i	-4.96022424195242e-06+8.2899637669474e-07i	-1.41288135766662e-06+1.6799617168286e-07i	-3.27982520525394e-07-4.3779175619011e-08i	-3.81815112617468e-08-7.80162298580453e-08i	2.27685746107466e-08-6.15116567876143e-08i	2.43959079226854e-08-3.59002460651942e-08i	1.99395986427058e-08-8.9077910346554e-09i	2.72619958266903e-08+1.34866891801599e-08i	4.48595497105693e-08+2.07528537985036e-08i	5.96429614533579e-08+6.219431676151e-09i	5.83237103010591e-08-2.61740990254371e-08i	3.61470175395888e-08-6.42615452800311e-08i	-2.1390672701352e-09-9.5069382104562e-08i	-4.6370242506925e-08-1.09875957902888e-07i	-8.4085081283349e-08-1.05413823727613e-07i	-1.00839309870226e-07-8.5430280055299e-08i	-8.26334871913076e-08-6.41629389309286e-08i	-2.56561253747989e-08-6.64817936343086e-08i	5.1451596180568e-08-1.19162162792646e-07i	1.05924846130659e-07-2.35127781892749e-07i	8.5760080832892e-08-3.99419443218651e-07i	-4.5863145822008e-08-5.66688152306509e-07i	-2.87264472812312e-07-6.75570897765965e-07i	-5.87692516508625e-07-6.77117191836316e-07i	-8.62118630233359e-07-5.62445116502446e-07i	-1.02796676612244e-06-3.6910515213523e-07i	-1.03582119118499e-06-1.6405090865883e-07i	-8.76810291862516e-07-2.4190987190436e-08i	-5.89354059613891e-07-2.2177081349733e-08i	-2.77095723676435e-07-1.98786044044842e-07i	-8.8989305034509e-08-5.22074020126636e-07i	-1.31086610220277e-07-8.77567562679417e-07i	-3.8595777994458e-07-1.1242053213671e-06i	-7.3323008171514e-07-1.17823524902113e-06i	-1.04778128509682e-06-1.04804836806266e-06i	-1.27164004559806e-06-7.9764524757254e-07i	-1.40713245553517e-06-4.8803472613779e-07i	-1.46646582508428e-06-1.5058442900948e-07i	-1.43507195880692e-06+1.9411845665671e-07i	-1.27840194683213e-06+4.9879004671395e-07i	-9.8960232836487e-07+6.80300126179371e-07i	-6.36652518096391e-07+6.65377172054963e-07i
12	-4.1953070980163e-04+7.0616367569329e-05i	-3.66953229911011e-04+6.0134714363804e-05i	-2.77078506929098e-04+4.4231155376221e-05i	-1.80644188406468e-04+2.8480300542679e-05i	-1.01781307949993e-04+1.646503176928e-05i	-4.9659036277795e-05+8.8699333402106e-06i	-2.10439968416097e-05+4.6059168773086e-06i	-7.75997018261364e-06+2.30769460154665e-06i	-2.46538946093967e-06+1.06190472369761e-06i	-6.30121465092214e-07+4.02179987688514e-07i	-7.69531421120137e-08+8.82851238234274e-08i	6.01475198184955e-08-2.88973765634886e-08i	8.18718319103663e-08-4.72083281827169e-08i	8.52298625584425e-08-2.71604384064943e-08i	9.75393223534418e-08-6.0409259683419e-09i	1.17030325439578e-07-6.125447055642e-09i	1.2915951545082e-07-3.4986141477758e-08i	1.20278247994159e-07-8.6039885240002e-08i	8.6627987024401e-08-1.45075867706357e-07i	3.4510437866227e-08-1.99012267030894e-07i	-2.4645205944851e-08-2.39877991405914e-07i	-7.7064279070762e-08-2.63659111992055e-07i	-1.06004608847143e-07-2.70801740983996e-07i	-9.4960779224397e-08-2.72527606633022e-07i	-4.1007880181419e-08-2.96587573527074e-07i	2.8303588952647e-08-3.80140422139267e-07i	5.2082331178856e-08-5.45664883290453e-07i	-4.1175048938325e-08-7.73920556676248e-07i	-2.93219489338759e-07-9.98904294987974e-07i	-6.8283633674746e-07-1.13843790213756e-06i	-1.12567825813781e-06-1.14446085082207e-06i	-1.51202003268148e-06-1.03404184659678e-06i	-1.75449987877334e-06-8.7404296348546e-07i	-1.80892907021029e-06-7.3779812583667e-07i	-1.66790014702064e-06-6.8033473221699e-07i	-1.36450639801063e-06-7.4530962262791e-07i	-9.9614311802939e-07-9.63761099825425e-07i	-7.1743347337452e-07-1.31606096817595e-06i	-6.647859072446e-07-1.69795193192043e-06i	-8.6667759704387e-07-1.9542565643421e-06i	-1.2315711524927e-06-1.97074026996953e-06i	-1.62593847191504e-06-1.73960842777555e-06i	-1.96115006221235e-06-1.33997220160664e-06i	-2.21236318363029e-06-8.6403162082631e-07i	-2.37334367442574e-06-3.6500691308218e-07i	-2.41096251115417e-06+1.3086429031197e-07i	-2.27383141488579e-06+5.7408595530402e-07i	-1.95198455170353e-06+8.702751883638e-07i	-1.5253983819583e-06+9.2825826013334e-07i
13	-4.11121102855382e-04+7.4749834534282e-05i	-3.65292360597308e-04+6.4304284850779e-05i	-2.84607885744719e-04+4.8384389619886e-05i	-1.94392549697132e-04+3.2205783592931e-05i	-1.16404996194349e-04+1.9442465340816e-05i	-6.1142277924862e-05+1.11253173849532e-05i	-2.81831630501078e-05+6.3667164762348e-06i	-1.13721965641092e-05+3.7415494702213e-06i	-3.94841167686355e-06+2.19301626102617e-06i	-1.08447206557325e-06+1.20081461534394e-06i	-1.21513154825852e-07+5.68353496116351e-07i	1.51302151982787e-07+2.05010904199124e-07i	2.11811323088512e-07+3.0802183180824e-08i	2.26724562162231e-07-3.5082730454784e-08i	2.41700827458348e-07-6.1025598935994e-08i	2.56587341268253e-07-9.1701655239597e-08i	2.57913903867059e-07-1.45042128159863e-07i	2.36261557808231e-07-2.18514352829634e-07i	1.93167223562013e-07-3.01662808390522e-07i	1.38308096700702e-07-3.8680314249807e-07i	8.2868276394281e-08-4.7091649061037e-07i	3.6647012171243e-08-5.50923863079899e-07i	9.470906218321e-09-6.22539524326906e-07i	8.832977275921e-09-6.89107211340813e-07i	2.7064701834581e-08-7.72455200999869e-07i	2.4948544827264e-08-9.08223211751161e-07i	-6.883694580748e-08-1.11848429596625e-06i	-3.2847355761255e-07-1.38042938868142e-06i	-7.8251080329431e-07-1.62487218261865e-06i	-1.38052627816587e-06-1.77888689013741e-06i	-2.00628839763473e-06-1.82359455752336e-06i	-2.53230253861644e-06-1.8143131173622e-06i	-2.87182029482032e-06-1.83976449737885e-06i	-2.98937530937897e-06-1.95809598630983e-06i	-2.8818054097603e-06-2.17190086625106e-06i	-2.57628152915414e-06-2.45589019607884e-06i	-2.15742396444867e-06-2.78549489544821e-06i	-1.77397160932084e-06-3.12062066773985e-06i	-1.57983778308159e-06-3.37247306522155e-06i	-1.64394289522609e-06-3.41996706703918e-06i	-1.9159617062064e-06-3.18476161741035e-06i	-2.28444005826718e-06-2.69311669689108e-06i	-2.66581359173701e-06-2.05623269164541e-06i	-3.03447283740054e-06-1.38607126471594e-06i	-3.37559818836375e-06-7.3052916120039e-07i	-3.62879477367932e-06-8.908664450374e-08i	-3.69774641861516e-06+5.1510081487122e-07i	-3.52549836387927e-06+9.9097297802317e-07i	-3.15750843940293e-06+1.22045960912449e-06i
14	-4.04140108485797e-04+7.8808073268706e-05i	-3.64180280021947e-04+6.8065895261996e-05i	-2.91797539488964e-04+5.1710931997113e-05i	-2.07764910043016e-04+3.467712823184e-05i	-1.31392682573561e-04+2.0798304389703e-05i	-7.37738986340761e-05+1.15541139815601e-05i	-3.67454660271098e-05+6.3752533043288e-06i	-1.61698763782185e-05+3.7991269923477e-06i	-6.16870387757589e-06+2.49514439133308e-06i	-1.87115913314789e-06+1.68478103086472e-06i	-2.2792296820121e-07+1.06875974621517e-06i	3.26438781983497e-07+5.88470323242049e-07i	4.84942457285375e-07+2.43212999219501e-07i	5.20171798209929e-07+1.4886057792618e-08i	5.23272679294688e-07-1.36121376128487e-07i	5.13105423322817e-07-2.50410469146967e-07i	4.87489330879977e-07-3.53649017422907e-07i	4.4763349981768e-07-4.55751320633496e-07i	4.04541453854817e-07-5.6087515618242e-07i	3.72956231160264e-07-6.76246352669762e-07i	3.61730336986148e-07-8.11025035310958e-07i	3.68905494236811e-07-9.6796419024073e-07i	3.826373187636e-07-1.13966115720667e-06i	3.8155238316962e-07-1.31716510478568e-06i	3.2908157177673e-07-1.50330195276631e-06i	1.6719493879454e-07-1.71275684942489e-06i	-1.7508515201909e-07-1.95178153368126e-06i	-7.4873500456428e-07-2.19659814914188e-06i	-1.54077823475319e-06-2.4019595037704e-06i	-2.45337309006472e-06-2.54708596210384e-06i	-3.33159197318542e-06-2.68191210292976e-06i	-4.02645678829235e-06-2.92062700298418e-06i	-4.44641972556832e-06-3.37039482072388e-06i	-4.56333801847268e-06-4.04767290600348e-06i	-4.38921182178368e-06-4.85320005300105e-06i	-3.9682562518494e-06-5.62255380852581e-06i	-3.39637847788849e-06-6.19903744200569e-06i	-2.82654085675253e-06-6.46913259355017e-06i	-2.41943787124343e-06-6.36058760018521e-06i	-2.26454688465529e-06-5.84871249914467e-06i	-2.34696765696977e-06-4.98834585706885e-06i	-2.59801636792846e-06-3.92844499991374e-06i	-2.97652747331954e-06-2.8602949401367e-06i	-3.49085471887892e-06-1.91734060394306e-06i	-4.13780955440765e-06-1.10950799218242e-06i	-4.83095329684689e-06-3.5799780962753e-07i	-5.40663148309582e-06+3.9410582131286e-07i	-5.71330654820064e-06+1.0945546003122e-06i	-5.70020920907227e-06+1.59773623222716e-06i
15	-3.98586003030206e-04+8.3076609129991e-05i	-3.63847545413708e-04+7.1799926096494e-05i	-2.99059053201592e-04+5.4658441377353e-05i	-2.21163085560659e-04+3.6319112594119e-05i	-1.47050160810282e-04+2.0780769052493e-05i	-8.78439597492345e-05+1.00431310060411e-05i	-4.7100473922396e-05+4.0262500245946e-06i	-2.2592378021463e-05+1.4067816385806e-06i	-9.55266843314805e-06+6.2746377425162e-07i	-3.33172231367831e-06+5.3193448282703e-07i	-6.2478398608647e-07+5.17399978654111e-07i	4.65205709222634e-07+3.92956383767317e-07i	8.65891899227807e-07+1.70803774038574e-07i	9.82546615196786e-07-8.3734419893567e-08i	9.80710976969048e-07-3.2030584373935e-07i	9.2704928798136e-07-5.1642265794354e-07i	8.5413414210215e-07-6.69160069970161e-07i	7.89175346847907e-07-7.87633660883446e-07i	7.61081296275323e-07-8.91546660043534e-07i	7.9305910563877e-07-1.00945691974296e-06i	8.8978710015437e-07-1.17000114489944e-06i	1.02809822887221e-06-1.38828783737888e-06i	1.15543386687623e-06-1.65776641364155e-06i	1.19494476585563e-06-1.95504130199026e-06i	1.05500777942483e-06-2.25260131960504e-06i	6.4478175992591e-07-2.52624836239361e-06i	-9.96043927203e-08-2.75266204820702e-06i	-1.17944913207448e-06-2.91132668734792e-06i	-2.50406057835425e-06-3.0095234883359e-06i	-3.89233538128679e-06-3.12417590930731e-06i	-5.11792597349658e-06-3.41961296752634e-06i	-5.97985146122024e-06-4.09778703762626e-06i	-6.35888240762512e-06-5.28525060719061e-06i	-6.2330622046253e-06-6.92316522179344e-06i	-5.66233325019963e-06-8.74109622095499e-06i	-4.7712935835662e-06-1.03405369524689e-05i	-3.7384465459074e-06-1.13374903036417e-05i	-2.7694728867204e-06-1.14845909875642e-05i	-2.0390352099099e-06-1.07291650733219e-05i	-1.63126130084685e-06-9.21420352018622e-06i	-1.53525375372317e-06-7.24097533104693e-06i	-1.71104695996444e-06-5.1913193101339e-06i	-2.16603679821944e-06-3.40589666918339e-06i	-2.95918063440421e-06-2.0555265098598e-06i	-4.11830067789421e-06-1.08370696346837e-06i	-5.5482828493672e-06-2.7701377695138e-07i	-7.02372201335302e-06+5.6739299605948e-07i	-8.27919035861804e-06+1.48845661914538e-06i	-9.119305504615e-06+2.32825457689703e-06i
16	-3.94455266041393e-04+8.8352402774017e-05i	-3.64444429505671e-04+7.6644995885775e-05i	-3.0664920945016e-04+5.8737531938558e-05i	-2.34790868321246e-04+3.8964084548621e-05i	-1.63450276563615e-04+2.1386668289069e-05i	-1.03376322401012e-04+8.48571470914e-06i	-5.93576991582226e-05+7.871137939618e-07i	-3.08938920892209e-05-2.6495753551009e-06i	-1.4468980634117e-05-3.3753493956676e-06i	-5.89182911758631e-06-2.82930478550822e-06i	-1.74975881129954e-06-1.98419365827636e-06i	1.5360798314022e-07-1.32092233114948e-06i	9.97702750064147e-07-9.70289178260221e-07i	1.33582632894086e-06-8.7987702341406e-07i	1.4149516946793e-06-9.372321424158e-07i	1.35978769422319e-06-1.03869095187273e-06i	1.25569309155438e-06-1.11847321365402e-06i	1.17735323556914e-06-1.15526144044545e-06i	1.19055655726757e-06-1.16678891163928e-06i	1.33933483295605e-06-1.19597212977143e-06i	1.62685403665524e-06-1.29023036283922e-06i	1.99926289116303e-06-1.47920520325452e-06i	2.3415637261638e-06-1.75967010366269e-06i	2.49172487907579e-06-2.09387083809976e-06i	2.2741761450831e-06-2.41980421610418e-06i	1.54782397509368e-06-2.66762648316122e-06i	2.5801117096506e-07-2.78149229132239e-06i	-1.52285737270338e-06-2.75341463316755e-06i	-3.58339077797525e-06-2.66933056514489e-06i	-5.60290655763349e-06-2.74327593088652e-06i	-7.22162640358196e-06-3.29477871387378e-06i	-8.13132271851537e-06-4.6390866720024e-06i	-8.15536707688791e-06-6.91611685535832e-06i	-7.29327731818833e-06-9.94477172982466e-06i	-5.7217358130061e-06-1.31998937865556e-05i	-3.7556112238153e-06-1.59493060293502e-05i	-1.7737619933752e-06-1.74967919348903e-05i	-1.193334842452e-07-1.74198028002528e-05i	9.951456240329e-07-1.57035072031701e-05i	1.5274627837437e-06-1.27330251766682e-05i	1.55537224056849e-06-9.16302428509066e-06i	1.1615468491547e-06-5.71152775304597e-06i	3.3860053595782e-07-2.93556716362446e-06i	-1.00620905458483e-06-1.05954472031117e-06i	-2.94661336304695e-06+6.838738472118e-08i	-5.41928923925077e-06+8.5356536918888e-07i	-8.18835111177534e-06+1.71072234406467e-06i	-1.09141720682216e-05+2.8236794078326e-06i	-1.32639621517264e-05+4.0425761720216e-06i
17	-3.91623217533009e-04+9.5903679587184e-05i	-3.6590619592019e-04+8.4373501283655e-05i	-3.14525218196585e-04+6.6311879503217e-05i	-2.48498614159812e-04+4.5604410062558e-05i	-1.80261822022501e-04+2.6188948656838e-05i	-1.19917168653561e-04+1.0857848061507e-05i	-7.30682256847412e-05+7.161177219198e-07i	-4.07170587274314e-05-4.6328716543021e-06i	-2.06671253152223e-05-6.4588693847609e-06i	-9.39978480526532e-06-6.22624262518767e-06i	-3.56020169725921e-06-5.13489410667287e-06i	-6.9239718670055e-07-3.94606967388553e-06i	6.7693075783626e-07-3.0149969193346e-06i	1.29707422431248e-06-2.41479983993015e-06i	1.51364295047849e-06-2.06846180586643e-06i	1.50389306758306e-06-1.85182688557583e-06i	1.40001492974841e-06-1.65994140249567e-06i	1.32999250299662e-06-1.43990663191757e-06i	1.41203654188861e-06-1.19580063271472e-06i	1.72671754457911e-06-9.7249199136831e-07i	2.28213259330776e-06-8.2722839054845e-07i	2.98631674053856e-06-7.9951639413263e-07i	3.64239232591558e-06-8.8899484178642e-07i	3.97863602848185e-06-1.04725386825684e-06i	3.71456586228387e-06-1.18557412841786e-06i	2.64857764317515e-06-1.20008298589775e-06i	7.4052145228834e-07-1.0176940864366e-06i	-1.83924649385991e-06-6.6195498183699e-07i	-4.71366629312563e-06-3.1989747803013e-07i	-7.35999553465762e-06-3.6607028547048e-07i	-9.2178167275688e-06-1.29263821362822e-06i	-9.82256459743715e-06-3.52835092388817e-06i	-8.93486978608479e-06-7.19906847891636e-06i	-6.6302079969344e-06-1.19456436632801e-05i	-3.3128763913939e-06-1.69181677230699e-05i	3.694032133015e-07-2.09903783572201e-05i	3.7021534953799e-06-2.31232554968156e-05i	6.1176989070045e-06-2.27244006690727e-05i	7.3551173593137e-06-1.98507768083505e-05i	7.4841862197706e-06-1.51797653121022e-05i	6.77677645422892e-06-9.77375153859876e-06i	5.5006286417955e-06-4.7334752373019e-06i	3.76206221411173e-06-8.5866990119237e-07i	1.48948345815111e-06+1.57508885339463e-06i	-1.45080731298005e-06+2.84533571894705e-06i	-5.10288436767452e-06+3.59719298663756e-06i	-9.33717545766218e-06+4.50791276296514e-06i	-1.38684193345618e-05+5.9452765661252e-06i	-1.83326273857597e-05+7.7821502018374e-06i
18	-3.89831100656885e-04+1.07061123641265e-04i	-3.67988849806317e-04+9.6746721844454e-05i	-3.22438873634833e-04+7.9666219143032e-05i	-2.61932245786044e-04+5.9143950917619e-05i	-1.96942221162264e-04+3.8786261645032e-05i	-1.36745048203394e-04+2.1454015814933e-05i	-8.74032370962577e-05+8.6669755588805e-06i	-5.1178314530202e-05+5.760222011803e-07i	-2.72120165999886e-05-3.6339075732363e-06i	-1.28683787570197e-05-5.1868262854268e-06i	-5.06970405132361e-06-5.25188387253283e-06i	-1.19532709499158e-06-4.69046813195348e-06i	5.6237835049449e-07-4.00273497174053e-06i	1.25089236547756e-06-3.39541989339094e-06i	1.40087776138771e-06-2.89117883281569e-06i	1.28060483387283e-06-2.42996530599664e-06i	1.07022227075383e-06-1.9425148028624e-06i	9.3953577596745e-07-1.39216141242538e-06i	1.05100150797425e-06-7.8757141253466e-07i	1.51884416595221e-06-1.725744750235e-07i	2.35363995841971e-06+3.9753860787666e-07i	3.42015381526079e-06+8.8280231524714e-07i	4.43380514869336e-06+1.28010508892663e-06i	5.01150853380638e-06+1.634091090983e-06i	4.77332808830418e-06+2.03207742576492e-06i	3.46876473566504e-06+2.57452026071942e-06i	1.08737886035419e-06+3.31317094445774e-06i	-2.08409242186199e-06+4.16308780526827e-06i	-5.47946838827262e-06+4.82321065039746e-06i	-8.34717003346561e-06+4.76656245960385e-06i	-9.90732368530745e-06+3.35668661446537e-06i	-9.54773150433872e-06+9.405742755626e-08i	-7.01964298851735e-06-5.08808765323606e-06i	-2.5744968698863e-06-1.16231811887775e-05i	3.0267564905914e-06-1.83407478570995e-05i	8.6758897798208e-06-2.37639446821506e-05i	1.32283143084626e-05-2.65776760978274e-05i	1.58557265502222e-05-2.60753880848192e-05i	1.62866435605628e-05-2.23969397523931e-05i	1.48171345601373e-05-1.64668241368609e-05i	1.20879994400067e-05-9.6705508871246e-06i	8.75070919240403e-06-3.39993987143334e-06i	5.19838008672684e-06+1.37373119071201e-06i	1.48253043793207e-06+4.36367565879297e-06i	-2.58608578921785e-06+5.98608294509648e-06i	-7.25398313622028e-06+7.12259288556156e-06i	-1.26735103628982e-05+8.7045238304945e-06i	-1.88358806084486e-05+1.12776996466161e-05i	-2.5569314391528e-05+1.47337753398925e-05i
19	-3.88836851610502e-04+1.22468949969879e-04i	-3.70534340974603e-04+1.14446450168062e-04i	-3.30345498561135e-04+9.953776821347e-05i	-2.75115877823593e-04+8.0441499140926e-05i	-2.1353165886537e-04+6.0280161580133e-05i	-1.53912213299832e-04+4.1764238379594e-05i	-1.02453814568277e-04+2.6623027440835e-05i	-6.23959917298736e-05+1.54523120138744e-05i	-3.41608014872981e-05+7.9340717401173e-06i	-1.61686730840298e-05+3.2498369679451e-06i	-5.88860362869646e-06+4.8631868516475e-07i	-7.3869570086287e-07-1.09914762165579e-06i	1.36919714253456e-06-1.98463925550568e-06i	1.85679418406308e-06-2.41603563389085e-06i	1.56846690917167e-06-2.49396246126178e-06i	9.7292216522666e-07-2.25766249876853e-06i	3.5625931638358e-07-1.73830925160747e-06i	-5.8834287858109e-08-9.7965346295791e-07i	-8.09869236454511e-08-3.67034194662798e-08i	4.158161768571e-07+1.03463345086899e-06i	1.43012409279595e-06+2.18775410827697e-06i	2.78542443926427e-06+3.39220702210701e-06i	4.13280876616758e-06+4.63870883608526e-06i	5.02088918523735e-06+5.94333610433758e-06i	5.02278212580953e-06+7.34457071473067e-06i	3.8845953110972e-06+8.87799171868233e-06i	1.6481752437031e-06+1.05147617531065e-05i	-1.2924070666198e-06+1.20713019582273e-05i	-4.2225556795224e-06+1.31335844944894e-05i	-6.2300214758105e-06+1.30658968301943e-05i	-6.4076130643499e-06+1.11600014569551e-05i	-4.10814861285017e-06+6.91509552472212e-06i	8.02862917525159e-07+3.49098797649908e-07i	7.78289834888367e-06-7.81525327145979e-06i	1.56319497136318e-05-1.62202837073107e-05i	2.27481521153542e-05-2.32194845122128e-05i	2.75734797617445e-05-2.73813673939981e-05i	2.90742890542372e-05-2.79467383814461e-05i	2.70528238054729e-05-2.50526701664107e-05i	2.2145513359756e-05-1.96430423640933e-05i	1.5511745847661e-05-1.3116308609927e-05i	8.36773214188272e-06-6.85032036466696e-06i	1.58095972025345e-06-1.76622076053723e-06i	-4.52109141726391e-06+1.93532128962422e-06i	-1.01073708571937e-05+4.7859070235002e-06i	-1.56553398243729e-05+7.7981122583023e-06i	-2.1736108692066e-05+1.20229723839892e-05i	-2.88424668639156e-05+1.80689394851557e-05i	-3.72679808303893e-05+2.57722447095101e-05i
20	-3.88667785330753e-04+1.41370093306815e-04i	-3.73838481875486e-04+1.36198181231917e-04i	-3.38907552242661e-04+1.24063265391901e-04i	-2.89114225100422e-04+1.07052404567419e-04i	-2.31507615854248e-04+8.7761631792918e-05i	-1.73330724017261e-04+6.8641532416789e-05i	-1.20579978778834e-04+5.1491779887082e-05i	-7.7112919748817e-05+3.72440264710387e-05i	-4.4438946191947e-05+2.60422785596915e-05i	-2.20927612827038e-05+1.75185753736221e-05i	-8.3418543272125e-06+1.11148093770194e-05i	-9.4793713314666e-07+6.32598711838129e-06i	2.232783855768e-06+2.80891342460124e-06i	2.91224857583123e-06+3.7201947274367e-07i	2.28666829424356e-06-1.09537459200187e-06i	1.12311886978351e-06-1.69283398226671e-06i	-8.978210000651e-08-1.54142761022755e-06i	-1.01445999882483e-06-7.762965370487e-07i	-1.40531158311121e-06+4.8047500820658e-07i	-1.11788069555412e-06+2.14132023725181e-06i	-1.5304205355489e-07+4.15444672064324e-06i	1.31025639551972e-06+6.48744552637688e-06i	2.93207299813097e-06+9.1074359613948e-06i	4.292419823168e-06+1.19700108805207e-05i	5.0203472527046e-06+1.50146790791229e-05i	4.9333343168633e-06+1.81487849047343e-05i	4.1434506949856e-06+2.12013785865359e-05i	3.096347807521e-06+2.38519778871408e-05i	2.5246960843155e-06+2.55765004747624e-05i	3.31082090493e-06+2.56758413838001e-05i	6.2656068066174e-06+2.34332857100518e-05i	1.18525756634116e-05+1.83811671804305e-05i	1.99226876168594e-05+1.05771981319747e-05i	2.9562151189548e-05+7.501492735788e-07i	3.91588015126405e-05-9.788864727894e-06i	4.673375656331e-05-1.9468525302946e-05i	5.04716026137221e-05-2.68957207107485e-05i	4.92684254938129e-05-3.12335832405339e-05i	4.30757818605225e-05-3.23727109793142e-05i	3.28906447525707e-05-3.08457310142645e-05i	2.03974077685623e-05-2.7539599305592e-05i	7.4215184631157e-06-2.33218375602293e-05i	-4.5819274062584e-06-1.87048752213797e-05i	-1.48346844640024e-05-1.36474452675093e-05i	-2.32894010094384e-05-7.5555853727741e-06i	-3.04919606476167e-05+4.994701512106e-07i	-3.73514408428169e-05+1.13915748844198e-05i	-4.4891160898295e-05+2.54950235110646e-05i	-5.40119294106737e-05+4.23486183887144e-05i
21	-3.8967615897239e-04+1.61557276583435e-04i	-3.78654591876596e-04+1.58949563905331e-04i	-3.49398739449387e-04+1.49275766541232e-04i	-3.05786461700443e-04+1.34112769916158e-04i	-2.53351831505527e-04+1.15606355728647e-04i	-1.98145514728699e-04+9.596774583601e-05i	-1.45623709774851e-04+7.7034200427379e-05i	-9.98332960979477e-05+6.00137511147439e-05i	-6.30363946611066e-05+4.54539569540645e-05i	-3.57740244025241e-05+3.33909053483284e-05i	-1.7254547488597e-05+2.35816764314874e-05i	-5.895113658013e-06+1.57178025155745e-05i	1.5306570468004e-07+9.55296399865772e-06i	2.61589451037353e-06+4.93236070174881e-06i	2.89266003100494e-06+1.75657094335686e-06i	2.01746455905452e-06-6.929771096856e-08i	7.21429222281728e-07-6.62066941275599e-07i	-4.7889910972195e-07-1.52202487406093e-07i	-1.22078445588747e-06+1.34285617749935e-06i	-1.27898567529379e-06+3.73739133804218e-06i	-5.7628648865319e-07+6.97134023797069e-06i	8.134753841894e-07+1.09824345424888e-05i	2.6984183717583e-06+1.56743276533428e-05i	4.8444039259022e-06+2.0897485942659e-05i	7.0762378278575e-06+2.64439443974236e-05i	9.3732420863298e-06+3.20400748153152e-05i	1.19292209524316e-05+3.73200177100346e-05i	1.51570023541347e-05+4.17830687977365e-05i	1.96274640054745e-05+4.47693512168103e-05i	2.59385742372547e-05+4.55042953624179e-05i	3.45183914896987e-05+4.32427129581487e-05i	4.53882435590468e-05+3.74896212098419e-05i	5.79493131921821e-05+2.82171012570474e-05i	7.08884386128164e-05+1.59746357563854e-05i	8.22950845098509e-05+1.8266102484303e-06i	9.00202028999557e-05-1.28703776420275e-05i	9.22032165157419e-05-2.67615755711732e-05i	8.77969019322109e-05-3.87422877657338e-05i	7.68918630128015e-05-4.80756867526626e-05i	6.07101063065783e-05-5.43635033323024e-05i	4.12714901531394e-05-5.74129512111621e-05i	2.08660183838805e-05-5.70680997315243e-05i	1.5216917878058e-06-5.30671897665442e-05i	-1.53776929172763e-05-4.49712795583756e-05i	-2.92611503022104e-05-3.21984877005811e-05i	-4.03467823314414e-05-1.41847621120751e-05i	-4.94851741074363e-05+9.3403867183019e-06i	-5.79232297287775e-05+3.80281740492838e-05i	-6.70234228225353e-05+7.06489287924578e-05i
22	-3.92057877112432e-04+1.80259778842584e-04i	-3.8543351847004e-04+1.79244903060719e-04i	-3.62583561643554e-04+1.71046337853887e-04i	-3.26234950550489e-04+1.56885967518181e-04i	-2.80530553211502e-04+1.38602359603365e-04i	-2.3026096312934e-04+1.18261619654557e-04i	-1.80063348455853e-04+9.7771344246691e-05i	-1.33763285258927e-04+7.8596854787179e-05i	-9.39736840358266e-05+6.16357308499633e-05i	-6.19851767530243e-05+4.72503541863467e-05i	-3.7909735515189e-05+3.54104737698637e-05i	-2.09903736098643e-05+2.58750090334851e-05i	-9.9714045007823e-06+1.83491238228906e-05i	-3.4348227039898e-06+1.25810661174368e-05i	-4.150056337041e-08+8.39726990965705e-06i	1.34136656448624e-06+5.69765674493891e-06i	1.60749237858796e-06+4.43771915833588e-06i	1.43386858098871e-06+4.61282827519456e-06i	1.31971164679637e-06+6.2445175232474e-06i	1.62024568895217e-06+9.36004873307635e-06i	2.5738562682937e-06+1.39601508014339e-05i	4.3327929139568e-06+1.99805919218726e-05i	7.0056190159328e-06+2.72608723080799e-05i	1.07083377673083e-05+3.55301681768578e-05i	1.56103011517052e-05+4.44082369877431e-05i	2.19584144111749e-05+5.34076484413934e-05i	3.006910826509e-05+6.19249261208083e-05i	4.02856178149684e-05+6.92247020314966e-05i	5.29016363547592e-05+7.4442377190827e-05i	6.8051719677512e-05+7.66392741357335e-05i	8.55721868830249e-05+7.49279235475503e-05i	1.04852408581241e-04+6.864890846756e-05i	1.24723483018213e-04+5.7545902914803e-05i	1.43452540774346e-04+4.187614984392e-05i	1.58902989390538e-04+2.2418544031035e-05i	1.68872166800317e-04+3.86598647209e-07i	1.71542248879728e-04-2.2709208239629e-05i	1.65915226724828e-04-4.5197785862319e-05i	1.52087616293314e-04-6.5352932158067e-05i	1.31269861820777e-04-8.1470157911683e-05i	1.05546822297776e-04-9.1934591142354e-05i	7.74628115135341e-05-9.52953529957099e-05i	4.95563394967458e-05-9.0347546396598e-05i	2.39553752330552e-05-7.6217313129798e-05i	2.0959849835897e-06-5.24544619147397e-05i	-1.54193964882652e-05-1.91482336337168e-05i	-2.88313898672581e-05+2.29248721029806e-05i	-3.91119394629015e-05+7.21433964328772e-05i	-4.7745044243517e-05+1.25934985890846e-04i
23	-3.94951481647401e-04+1.95372579896306e-04i	-3.93130609794834e-04+1.94747804166209e-04i	-3.7720564967729e-04+1.86841804178598e-04i	-3.48962545555442e-04+1.7265253282519e-04i	-3.11323501995002e-04+1.53825219206956e-04i	-2.67855371984847e-04+1.32350761668105e-04i	-2.22231893648784e-04+1.10227286498619e-04i	-1.77755269576388e-04+8.9162931050965e-05i	-1.37012096098572e-04+7.0379902311515e-05i	-1.01698068482455e-04+5.454708223342e-05i	-7.2607337924146e-05+4.18323414969754e-05i	-4.975334306238e-05+3.20377556715426e-05i	-3.25713448848584e-05+2.47685208848457e-05i	-2.01489296770757e-05+1.95904944103151e-05i	-1.14379199526827e-05+1.61467249859019e-05i	-5.4162914024791e-06+1.42217367260452e-05i	-1.1869547453752e-06+1.37564942300707e-05i	1.983835670499e-06+1.48240705232935e-05i	4.6759365523407e-06+1.7577855399329e-05i	7.3568762854778e-06+2.21844267106416e-05i	1.04402157450011e-05+2.87541027915663e-05i	1.43460918398127e-05+3.72825259722804e-05i	1.95489960993265e-05+4.76134243898496e-05i	2.65983347882227e-05+5.94247472225709e-05i	3.61015909033455e-05+7.22307344050136e-05i	4.86687062269959e-05+8.53874371458009e-05i	6.48264429609745e-05+9.80937129759745e-05i	8.4917689145688e-05+1.09392715587927e-04i	1.0899991885614e-04+1.18192439343715e-04i	1.36751862597852e-04+1.23327718787873e-04i	1.67394885321724e-04+1.2367502626478e-04i	1.99641368481691e-04+1.18309946117401e-04i	2.31694869739785e-04+1.06677362481263e-04i	2.61335655229471e-04+8.8737675149013e-05i	2.86117541023347e-04+6.5061498579523e-05i	3.03672628179913e-04+3.6862419018111e-05i	3.1207839200909e-04+5.97028044656e-06i	3.10206750286297e-04-2.5250660452466e-05i	2.97966639933291e-04-5.4039698505329e-05i	2.76376435434053e-04-7.7436616030493e-05i	2.474487667745e-04-9.2531212892458e-05i	2.13916328418535e-04-9.6741688035164e-05i	1.78855324414442e-04-8.8084615191121e-05i	1.45269397904969e-04-6.5400704473329e-05i	1.15690400331194e-04-2.8517145274111e-05i	9.18451311212624e-05+2.16530224827298e-05i	7.44333724606622e-05+8.3066623997653e-05i	6.305612295827e-05+1.52563884164967e-04i	5.6314915606566e-05+2.25961940163941e-04i
24	-3.95726619341828e-04+2.06170263062386e-04i	-3.98422428409971e-04+2.04869580428601e-04i	-3.89150101169218e-04+1.96165389376167e-04i	-3.6897483567422e-04+1.80869915606237e-04i	-3.39818007454997e-04+1.60448141076312e-04i	-3.04158249169108e-04+1.36794751475139e-04i	-2.64696296138373e-04+1.1195425046027e-04i	-2.24041317416409e-04+8.7840490290985e-05i	-1.84459902479822e-04+6.6008464053163e-05i	-1.47709136497144e-04+4.7515898617607e-05i	-1.14958295125961e-04+3.2889571792203e-05i	-8.67918898620282e-05+2.21875068684637e-05i	-6.32792433390107e-05+1.51292117460378e-05i	-4.40906026982624e-05+1.12559927645404e-05i	-2.86360492679379e-05+1.00832907417793e-05i	-1.62017017568852e-05+1.12153520111893e-05i	-6.0593329372364e-06+1.44059308164753e-05i	2.4684592795799e-06+1.95632403370029e-05i	9.9951963174451e-06+2.6709758871786e-05i	1.71045507816733e-05+3.59155044012423e-05i	2.44139907927067e-05+4.72257490711045e-05i	3.26416375061726e-05+6.0600619292315e-05i	4.26475003418404e-05+7.58757836646856e-05i	5.54258883948676e-05+9.27433637466496e-05i	7.2038624464959e-05+1.10744464836265e-04i	9.3495011428244e-05+1.292630942916e-04i	1.20598840664715e-04+1.4751693576749e-04i	1.53790223852906e-04+1.64550850615417e-04i	1.93008995109431e-04+1.79248452984594e-04i	2.37599403423812e-04+1.9037995090722e-04i	2.86267976369e-04+1.9669822945879e-04i	3.37102151760416e-04+1.97082209077871e-04i	3.87656985813959e-04+1.90712437183125e-04i	4.35117037741704e-04+1.77253986353467e-04i	4.7653496516568e-04+1.57018080245453e-04i	5.09134768728313e-04+1.31074930610457e-04i	5.30648733254631e-04+1.0129344903178e-04i	5.39640036263241e-04+7.0288114758801e-05i	5.35755144999287e-04+4.1261330557688e-05i	5.19855042402744e-04+1.7743421000576e-05i	4.93990364621516e-04+3.251219214637e-06i	4.61208031491785e-04+9.04615841277e-07i	4.25201694051712e-04+1.3051124391593e-05i	3.89843227934692e-04+4.0946891273905e-05i	3.58656184995545e-04+8.4530391559713e-05i	3.34311043747349e-04+1.42309374553077e-04i	3.18229605782849e-04+2.11369786456185e-04i	3.10374978468374e-04+2.87509626843311e-04i	3.09272129297541e-04+3.65496778185072e-04i
25	-3.90060029639698e-04+2.1356345557196e-04i	-3.95980309356029e-04+2.10976863738457e-04i	-3.91942120950369e-04+2.00792026842441e-04i	-3.78496375948013e-04+1.83591382231652e-04i	-3.56790469562181e-04+1.60588525611743e-04i	-3.28394121392917e-04+1.334847917051e-04i	-2.95108915619758e-04+1.04265533435382e-04i	-2.58790873090866e-04+7.4970765554489e-05i	-2.21203503453312e-04+4.7477841789248e-05i	-1.83907435394344e-04+2.3329508639798e-05i	-1.48185684117917e-04+3.630076326748e-06i	-1.15001478674265e-04-1.098211622087e-05i	-8.498614353751e-05-2.02930936819678e-05i	-5.84546232336116e-05-2.44222956162227e-05i	-3.54437760069042e-05-2.37091970261539e-05i	-1.57638283132208e-05-1.8604499392033e-05i	9.5114333847088e-07-9.58638233885891e-06i	1.52088880043279e-05+2.8885301788959e-06i	2.76513854498946e-05+1.84014867440303e-05i	3.90745315576082e-05+3.65660024090469e-05i	5.04631594659043e-05+5.70144390789331e-05i	6.30190783579967e-05+7.93880757679773e-05i	7.8155968556711e-05+1.03334704022558e-04i	9.7439974698278e-05+1.28509486456981e-04i	1.22467777435338e-04+1.54569406871813e-04i	1.5469084912643e-04+1.81151895182193e-04i	1.95210038375964e-04+2.07834489966348e-04i	2.44573809906789e-04+2.34082370178264e-04i	3.02614224894877e-04+2.59200157095699e-04i	3.68348182040305e-04+2.82309486557587e-04i	4.39960999976452e-04+3.02372147728258e-04i	5.14878935545092e-04+3.18270297383869e-04i	5.8992898598706e-04+3.28942741196513e-04i	6.61578229298788e-04+3.33562776729282e-04i	7.26239182196409e-04+3.31731545123043e-04i	7.8062020187456e-04+3.23653287131881e-04i	8.22090217115072e-04+3.10256635082811e-04i	8.49016528464966e-04+2.93229906285185e-04i	8.61026294561634e-04+2.74948508957355e-04i	8.59140572906815e-04+2.58288110651126e-04i	8.45737874998159e-04+2.46335705333579e-04i	8.24323962116488e-04+2.4202854469983e-04i	7.99115173841255e-04+2.47764498505751e-04i	7.74479510505299e-04+2.65034534069933e-04i	7.54314937069348e-04+2.94128203947153e-04i	7.41467777892238e-04+3.33956919016866e-04i	7.3729658334871e-04+3.82027826171787e-04i	7.41464526302998e-04+4.3458316113381e-04i	7.52000141973653e-04+4.86896313342021e-04i
26	-3.73130147430277e-04+2.20559155643021e-04i	-3.80137890363489e-04+2.1715086110188e-04i	-3.78978180967988e-04+2.06049833714621e-04i	-3.69864441709804e-04+1.87567863793457e-04i	-3.53376045739857e-04+1.62599641954142e-04i	-3.3035916233415e-04+1.32554847952694e-04i	-3.01834388297286e-04+9.9237063491532e-05i	-2.68926016113676e-04+6.46853365027e-05i	-2.32816089269867e-04+3.099851977486e-05i	-1.94716192382397e-04+1.63809615103e-07i	-1.55844573268884e-04-2.6090988672068e-05i	-1.173966935127e-04-4.640680001022e-05i	-8.05021883727934e-05-5.98565301043219e-05i	-4.61675472118863e-05-6.59621786117799e-05i	-1.52087362286483e-05-6.46723019423763e-05i	1.18199833317936e-05-5.63101696952338e-05i	3.46951954038285e-05-4.150339225596e-05i	5.35866139922194e-05-2.11032848933834e-05i	6.91073933171119e-05+3.9015944041721e-06i	8.23448492433771e-05+3.2476253902494e-05i	9.48602039242367e-05+6.36332136682729e-05i	1.08643279253669e-04+9.6525376457954e-05i	1.26009173093583e-04+1.30528403591377e-04i	1.49430502189939e-04+1.65298175977337e-04i	1.81310369538925e-04+2.00786986546249e-04i	2.23715217326517e-04+2.37205345619211e-04i	2.78099249594884e-04+2.74925072711363e-04i	3.45059385989692e-04+3.14332047848625e-04i	4.24159523467707e-04+3.55650379996456e-04i	5.13855301841286e-04+3.98770070721051e-04i	6.11537703515573e-04+4.43114429281103e-04i	7.13698794000164e-04+4.87580013055992e-04i	8.16208566155683e-04+5.30571080927502e-04i	9.14679788500153e-04+5.70134432315392e-04i	0.00100488815714841+0.00060418205125587i	0.00108320728360333+0.00063077151058185i	0.00114701172835064+0.00064840071586899i	0.00119499719480879+0.00065626675397817i	0.00122736737178669+0.00065443992533566i	0.00124584483962558+0.00064391395217023i	0.00125348144037125+0.00062651110308992i	0.00125427174083733+0.00060464449305887i	0.00125260824800839+0.00058096575822918i	0.00125265169374089+0.00055795019254722i	0.00125771461050712+0.00053748810403556i	0.00126976294125425+0.00052055565009267i	0.00128912409231484+0.00050702743352504i	0.00131445274998039+0.0004956667202953i	0.00134295672565791+0.00048429192739064i
27	-3.41692590535854e-04+2.32154397969175e-04i	-3.47553862921955e-04+2.30096460361298e-04i	-3.46900782626081e-04+2.20763856687635e-04i	-3.39775889137464e-04+2.04233980047957e-04i	-3.26392286913463e-04+1.81093433001103e-04i	-3.07074697312482e-04+1.5242918607442e-04i	-2.82228387947236e-04+1.19777842326602e-04i	-2.52344848255375e-04+8.503476029282e-05i	-2.18040154665058e-04+5.0328071816221e-05i	-1.80109987360848e-04+1.786614130845e-05i	-1.39577697640471e-04-1.0229565297159e-05i	-9.77107224576874e-05-3.20914727180469e-05i	-5.59860844331029e-05-4.6256550973803e-05i	-1.59960066044598e-05-5.17846922952745e-05i	2.07029107541053e-05-4.83309348862589e-05i	5.27817423281958e-05-3.61612664391092e-05i	7.93482724034963e-05-1.61064702704749e-05i	1.00143485427579e-04+1.0546020944113e-05i	1.15694633616631e-04+4.2216177331597e-05i	1.27396336486833e-04+7.7238542904974e-05i	1.37496954111442e-04+1.14092661551099e-04i	1.48976621759547e-04+1.5163012340172e-04i	1.653156550866e-04+1.8926645654616e-04i	1.90166824715098e-04+2.27104384967491e-04i	2.26960668168252e-04+2.65958500457212e-04i	2.78487075431129e-04+3.07261247503282e-04i	3.46505923396231e-04+3.52846060806279e-04i	4.3144194689203e-04+4.04623657424863e-04i	5.32212876176873e-04+4.64188541585652e-04i	6.4622538365037e-04+5.32410574552293e-04i	7.69552514538633e-04+6.0907692936051e-04i	8.97282197402702e-04+6.92649858259794e-04i	0.00102400274933845+0.00078019417501873i	0.0011443712955623+0.00086750603637636i	0.00125369721484698+0.00094944441069739i	0.00134846673738811+0.00102043314187942i	0.00142673761798225+0.00107507037479179i	0.00148834484546212+0.00110875911581026i	0.00153487950841103+0.00111826289262818i	0.00156943207833044+0.00110209708906741i	0.00159612572599607+0.00106069006101618i	0.00161950007387279+0.00099628570260319i	0.00164383451389255+0.00091260439821157i	0.00167251591328624+0.00081432328464606i	0.00170755274650468+0.00070646956016656i	0.00174931466967953+0.00059383386209585i	0.00179653663488318+0.00048050029668449i	0.00184657812474978+0.00036955739166173i	0.00189588225791241+0.00026300824335665i
28	-2.95625964394958e-04+2.52173994648351e-04i	-2.98920041979421e-04+2.5478941063768e-04i	-2.97468607925217e-04+2.51331058024171e-04i	-2.91336144213858e-04+2.41741018100629e-04i	-2.80609758790783e-04+2.26376698058223e-04i	-2.65356553471495e-04+2.06036795700563e-04i	-2.45622854936046e-04+1.81955701543424e-04i	-2.21482090435987e-04+1.55759238727361e-04i	-1.93124455545671e-04+1.29376622237809e-04i	-1.60967964220812e-04+1.0490773301488e-04i	-1.25760478815382e-04+8.4451171482636e-05i	-8.86386960311985e-05+6.99062994649094e-05i	-5.11142134327982e-05+6.27702135907464e-05i	-1.49683646251793e-05+6.39566065909154e-05i	1.79455183202363e-05+7.36661130543083e-05i	4.59745540472523e-05+9.1335783985215e-05i	6.7977820466175e-05+1.15688279661578e-04i	8.3628289117464e-05+1.44889545317462e-04i	9.3650960898824e-05+1.76808310560635e-04i	9.9946184121628e-05+2.0935363272706e-04i	1.05559220340285e-04+2.40850333056222e-04i	1.14476857009396e-04+2.70399290220406e-04i	1.31256829485668e-04+2.98162853049956e-04i	1.60522624821971e-04+3.2551734459119e-04i	2.0638089794691e-04+3.55026042048022e-04i	2.71837120773212e-04+3.90207021096546e-04i	3.58293599595379e-04+4.35099024201514e-04i	4.65210214503025e-04+4.93661472662184e-04i	5.89991504715609e-04+5.69076883558078e-04i	7.28135497557537e-04+6.63049538918533e-04i	8.73643477669449e-04+7.75207809772757e-04i	0.00101965087447404+0.00090271495681251i	0.00115920363872007+0.00104017278484923i	0.00128607783189676+0.00117986555520679i	0.00139552756732625+0.00131234263563596i	0.00148485094087779+0.00142728487738031i	0.00155368571803753+0.00151455079538045i	0.00160398407316126+0.00156526361861947i	0.00163966365120515+0.00157278683142006i	0.00166598341560088+0.00153344812753666i	0.00168873857218587+0.00144690912430423i	0.00171340074013356+0.00131613485271537i	0.00174434059976563+0.00114698253527475i	0.00178425702234285+0.00094749047941151i	0.00183390040986197+0.00072699231854066i	0.00189212491740642+0.00049520002433213i	0.00195624479498455+0.00026138780467568i	2.02261661158462e-03+3.377208801442e-05i	0.00208733289846161-0.00018086941966956i
29	-2.37058572732841e-04+2.76894881612293e-04i	-2.37398173267823e-04+2.86291049779586e-04i	-2.35108560023383e-04+2.9131318170325e-04i	-2.30508187218377e-04+2.91846345529298e-04i	-2.23854646714941e-04+2.88081986979859e-04i	-2.15300772797351e-04+2.805533897057e-04i	-2.04894724670041e-04+2.70146791334235e-04i	-1.92629517456772e-04+2.58077407461023e-04i	-1.78534790644314e-04+2.45821105386466e-04i	-1.62790593291688e-04+2.34997084531531e-04i	-1.45832783488584e-04+2.27204691429246e-04i	-1.28415189833035e-04+2.23827573316567e-04i	-1.11596895481022e-04+2.25829038082277e-04i	-9.6634285600426e-05+2.3357140641187e-04i	-8.477548664895e-05+2.46696817032789e-04i	-7.6976534635971e-05+2.64105276841133e-04i	-7.357992587238e-05+2.84056575760137e-04i	-7.4012646584233e-05+3.04406203948714e-04i	-7.6568370029584e-05+3.22963334088841e-04i	-7.8334594628505e-05+3.37934394482656e-04i	-7.5309347986929e-05+3.48392904815889e-04i	-6.272519670496e-05+3.54699600508088e-04i	-3.5564316429391e-05+3.58790555164348e-04i	1.0787398535963e-05+3.64257929660471e-04i	7.9830576159196e-05+3.76169113163306e-04i	1.73291242996553e-04+4.00603966983342e-04i	2.90618182886031e-04+4.43932726758918e-04i	4.28736189146824e-04+5.1190277735475e-04i	5.8212241256772e-04+6.08643503982276e-04i	7.43228400011143e-04+7.35727016762504e-04i	9.03217659317341e-04+8.91432162132516e-04i	0.00105293597113512+0.00107034581739195i	0.00118398825988981+0.00126339859240284i	0.00128976990730549+0.00145837551166764i	0.00136629785168467+0.0016408738146729i	0.00141270990644971+0.00179561049486724i	0.00143134726981492+0.00190792365495128i	0.00142739857271563+0.00196527526276271i	0.00140815382585864+0.00195855623492345i	0.00138198112220109+0.00188302058289325i	0.00135718600304311+0.00173873014169397i	0.00134093368038907+0.00153046585898222i	0.00133840316937094+0.00126714224767207i	0.00135230110348946+0.00096083340024705i	0.00138279888837301+0.00062556865731119i	0.00142788198239361+0.00027607506023516i	1.48402892526414e-03-7.336977559338e-05i	0.00154708398855032-0.00040985155981311i	0.00161316093298828-0.00072243446783452i
30	-1.67190552720627e-04+2.91616228979384e-04i	-1.6431595377295e-04+3.06267579457082e-04i	-1.61226460254945e-04+3.1806804575706e-04i	-1.58714237672804e-04+3.26845568366138e-04i	-1.57491234025942e-04+3.32605296461893e-04i	-1.58126404373625e-04+3.35551836853093e-04i	-1.61015542455335e-04+3.36093427599212e-04i	-1.66388102414096e-04+3.34819158073313e-04i	-1.74345794523811e-04+3.32442196603496e-04i	-1.84917980562986e-04+3.29706701898964e-04i	-1.98111416506001e-04+3.27263563007419e-04i	-2.13929009494405e-04+3.25529398353367e-04i	-2.32335584264136e-04+3.24552614127935e-04i	-2.53158593803473e-04+3.23917480760592e-04i	-2.75927159773676e-04+3.22719712655159e-04i	-2.99671200768463e-04+3.19642948907561e-04i	-3.22719978709305e-04+3.13153864299624e-04i	-3.42551971352996e-04+3.01814889529345e-04i	-3.5575175010392e-04+2.84689853107798e-04i	-3.58121961986689e-04+2.61792971919013e-04i	-3.44979033335367e-04+2.34510249992833e-04i	-3.11631679104548e-04+2.05909476498954e-04i	-2.54005918442119e-04+1.8085489386784e-04i	-1.6934509042762e-04+1.65857774090979e-04i	-5.6885218797402e-05+1.68624638744403e-04i	8.1608518350959e-05+1.97307827117709e-04i	2.4155472836548e-04+2.59512901054814e-04i	4.15604711122728e-04+3.61166188044723e-04i	5.940713853583e-04+5.05384861629927e-04i	7.6572659427846e-04+6.915131576798e-04i	9.1889471676385e-04+9.14485617565985e-04i	0.00104271559219772+0.0011646491990308i	0.00112841067679311+0.00142812272087496i	0.00117037150307413+0.00168770100067123i	0.0011669036501494+0.00192423261177654i	0.00112050237525278+0.0021183270574388i	0.00103760232960859+0.0022521920020554i	0.00092782322651481+0.00231137431618616i	0.00080281270824793+0.00228618589488964i	0.00067485298878784+0.00217263643424743i	0.00055543705864207+0.00197276437496056i	0.00045402560282243+0.00169434262333155i	0.00037716562640083+0.00135002289895028i	3.28091018713447e-04+9.56056778235426e-04i	3.06844634293049e-04+5.30780464833707e-04i	3.10875429840972e-04+9.3066816270084e-05i	3.35988214783184e-04-3.3906864205156e-04i	3.77470955501822e-04-7.49565593030015e-04i	0.00043120387138025-0.00112504061140437i
31	-8.4756351805222e-05+2.7749646900823e-04i	-7.7343434181569e-05+2.92654468069492e-04i	-7.2029622388404e-05+3.05907413390999e-04i	-7.0178124436623e-05+3.16968373722553e-04i	-7.3078988498258e-05+3.2556825306141e-04i	-8.1847528577471e-05+3.31451291562825e-04i	-9.7335535879696e-05+3.34363279330911e-04i	-1.20060538213551e-04+3.34030179311738e-04i	-1.50153474289186e-04+3.30126833459337e-04i	-1.87320352445866e-04+3.22238994263564e-04i	-2.3081019848738e-04+3.09826730707127e-04i	-2.79381157393702e-04+2.92202417906047e-04i	-3.31259780408125e-04+2.68540678860723e-04i	-3.84095259873643e-04+2.37939199942288e-04i	-4.34919633853686e-04+1.99546782588305e-04i	-4.8013478836981e-04+1.52767336345642e-04i	-5.15554796032587e-04+9.7535700998648e-05i	-5.36534954100005e-04+3.4644349225542e-05i	-5.38214524483019e-04-3.3918431478856e-05i	-5.15887482803107e-04-1.046749083668e-04i	-4.65495064481558e-04-1.72475697312504e-04i	-3.84207956017867e-04-2.30497160257401e-04i	-2.71038761889241e-04-2.70475669428578e-04i	-1.2740220109871e-04-2.83212020113097e-04i	4.2473068169809e-05-2.59343766988935e-04i	2.31376316427276e-04-1.90340288749549e-04i	4.29267776301952e-04-6.9631181213412e-05i	6.23795534965017e-04+1.06259313463213e-04i	8.01170685574632e-04+3.36723094775383e-04i	9.47339838768201e-04+6.16379236587297e-04i	0.0010493405457354+0.00093482035575545i	0.0010966829848884+0.00127688597823613i	0.00108257912263421+0.00162349200717901i	0.0010048445325924+0.00195297188107305i	0.00086633012989773+0.00224281139340808i	0.00067479838974597+0.00247159724718012i	0.00044223357848352+0.00262095995137241i	0.00018365683629944+0.00267728222572624i	-8.440855490856e-05+2.63296757771409e-03i	-0.0003456214334669+0.00248711761992191i	-0.00058543077532903+0.00224554326123581i	-0.00079239082901544+0.00192012240035651i	-0.0009590097823089+0.0015276014805207i	-0.00108202872920836+0.00108800700466348i	-0.00116211394293591+0.00062287547064941i	-0.0012030333886022+0.00015352043527005i	-0.00121046363317544-0.00030046660340125i	-0.0011906238329989-0.00072233384879744i	-0.00114895180543981-0.0010988242821585i
32	8.800245153358e-06+2.23910244780861e-04i	2.2966289569637e-05+2.34577388513413e-04i	3.3361402413888e-05+2.43853517331436e-04i	3.8179694924147e-05+2.51284416938085e-04i	3.5713241685928e-05+2.5626300605051e-04i	2.4504288537928e-05+2.58005352698299e-04i	3.501554512603e-06+2.55537637093869e-04i	-2.778887024992e-05+2.476992148851e-04i	-6.9167265387389e-05+2.33167652240648e-04i	-1.19627497550673e-04+2.10512237722608e-04i	-1.77276437963565e-04+1.78282668896018e-04i	-2.39294761157286e-04+1.35138839884765e-04i	-3.01949340559655e-04+8.0025315830501e-05i	-3.60668695824264e-04+1.2389642357886e-05i	-4.10193621789353e-04-6.756315355959e-05i	-4.44814177279636e-04-1.58596443243524e-04i	-4.58700496167989e-04-2.58175053646369e-04i	-4.4632750000687e-04-3.62242318827455e-04i	-4.02982214092458e-04-4.65085699210773e-04i	-3.2532756143863e-04-5.59338706089478e-04i	-2.11979810428082e-04-6.36163257331756e-04i	-6.4040852531752e-05-6.8564468065143e-04i	1.14485536753235e-04-6.97411009243074e-04i	3.16468883578755e-04-6.61460151360242e-04i	5.31688253705581e-04-5.69145806607579e-04i	7.47181179585089e-04-4.14239997898166e-04i	9.47926920411352e-04-1.93962134989366e-04i	1.11784603076697e-03+9.015283977497e-05i	0.00124105343455738+0.00043167670777817i	0.0013032586333417+0.00081911387052821i	0.00129317152137466+0.00123620925048539i	0.00120375242418973+0.00166276575828071i	0.00103314570796199+0.00207593783434244i	0.00078516013771045+0.00245190429946295i	0.00046920505229553+0.0027677675187731i	9.965456425187e-05+3.00348572866684e-03i	-0.00030531573127931+0.00314362854116869i	-0.00072530395045967+0.00317875621812119i	-0.00113949439953949+0.0031062613357963i	-0.0015284954329316+0.00293057267640756i	-0.00187598195392846+0.00266269752178719i	-0.00216994391931997+0.00231915930395643i	-0.00240339287279272+0.00192046116811248i	-0.00257445079996198+0.0014892617534929i	-0.00268582896078105+0.00104847942159182i	-0.00274378644302591+0.00061954127931049i	-0.00275672678881933+0.00022096428383546i	-0.00273363613309494-0.00013259746765888i	-0.00268258159120572-0.00043077390432397i
33	9.9389450796187e-05+1.28883633741125e-04i	1.21705041786914e-04+1.31006060673842e-04i	1.39739563683927e-04+1.32013686411272e-04i	1.51615103905498e-04+1.31327972219418e-04i	1.55630196081648e-04+1.28110952090199e-04i	1.50447054581832e-04+1.21250369757987e-04i	1.35286327179006e-04+1.09375149636192e-04i	1.10114219202517e-04+9.0909478402915e-05i	7.58045735613591e-05+6.41720170174045e-05i	3.42570965892372e-05+2.75238351977544e-05i	-1.15473524901484e-05-2.043550356479e-05i	-5.75723693685761e-05-8.062964089338e-05i	-9.8847666113413e-05-1.5323721011938e-04i	-1.29697177093153e-04-2.37412992446304e-04i	-1.44077069772866e-04-3.31024667860895e-04i	-1.36017988080431e-04-4.30437399289612e-04i	-1.00154759607884e-04-5.303824690843e-04i	-3.2314356438693e-05-6.2394693258345e-04i	6.9879820770874e-05-7.0271763612993e-04i	2.06440752714387e-04-7.57104137704053e-04i	3.74549517172608e-04-7.76850783709476e-04i	5.68251025735986e-04-7.51728918425426e-04i	7.78375276603421e-04-6.723773256234e-04i	9.92733779755806e-04-5.31234839716929e-04i	0.00119662037021335-0.00032348670009223i	1.37361741657678e-03-4.792917737126e-05i	0.00150667466236615+0.00029235125496865i	0.00157939212846471+0.00068958455680038i	0.00157740518622982+0.00113129329576104i	0.00148974407420817+0.001600692299468i	0.00131002650152323+0.00207752482328002i	0.00103734420849309+0.0025393002703252i	0.00067672426670992+0.0029628490121947i	0.00023908295192024+0.0033260654225383i	-0.00025935892239637+0.00360967740753439i	-0.00079817080321623+0.00379886505066052i	-0.00135422826562171+0.00388455607718647i	-0.00190350724957816+0.00386425258988115i	-0.00242297512476194+0.00374228979347875i	-0.00289237917874247+0.00352948814473147i	-0.00329573975958629+0.00324222813277873i	-0.00362238661119374+0.00290104296602376i	-0.00386742955002534+0.00252887998849448i	-0.0040316220044511+0.00214921907793496i	-0.00412064924560701+0.00178425039564903i	-0.00414394254048467+0.0014533026822723i	-0.00411317655614103+0.00117167837753826i	-0.00404064258738948+0.00094999805210941i	-0.00393769998627492+0.0007940914223607i
34	1.56638005071004e-04-1.7523146254082e-05i	1.86536011201907e-04-2.9824494154904e-05i	2.13284258359883e-04-4.3270944965052e-05i	2.35395332822563e-04-5.829936460493e-05i	2.51628431479996e-04-7.5558046997416e-05i	2.61162998305785e-04-9.5887371187836e-05i	2.63770006572067e-04-1.20262604945676e-04i	2.59963321280908e-04-1.49693656700599e-04i	2.51111550606429e-04-1.85080311135689e-04i	2.39490289353902e-04-2.27026392126792e-04i	2.28256072374885e-04-2.75622099342123e-04i	2.21326988790821e-04-3.30210003957148e-04i	2.23160893671889e-04-3.89156238384305e-04i	2.38430406664628e-04-4.49653511797412e-04i	2.7160405019208e-04-5.07585886369574e-04i	3.26454293487269e-04-5.57485924584963e-04i	4.05524967437593e-04-5.92612148276964e-04i	5.09601265522079e-04-6.05168258670134e-04i	6.372339321884e-04-5.86675143465163e-04i	7.84373799816125e-04-5.28492705234838e-04i	9.44172241348817e-04-4.22471888854104e-04i	0.00110699637398892-0.00026169941331022i	1.26069455276779e-03-4.128054446147e-05i	0.00139112814310361+0.0002409089922636i	0.00148296092496971+0.00058357987581827i	0.00152066979289681+0.00098157449349781i	0.00148971246675801+0.00142567335674574i	0.00137776301799158+0.0019027189902353i	0.00117590758401327+0.00239608857002671i	0.00087968381420024+0.0028865145016i	0.00048985069015927+0.00335321599357688i	1.279148081007e-05+3.77526837835394e-03i	-0.00053951873529777+0.00413310485239965i	-0.0011500104706284+0.00441002182027241i	-0.00179746588913948+0.00459354784871266i	-0.00245784979631359+0.00467653986381399i	-0.00310591827517582+0.00465788945428336i	-0.00371696361918702+0.00454275581865125i	-0.00426853438025033+0.00434228689777069i	-0.0047419669516838+0.00407284177703768i	-0.00512358125876336+0.00375477961162112i	-0.00540542659415755+0.00341092682903688i	-0.0055855108722027+0.00306486936404607i	-0.00566750213393519+0.0027392356234107i	-0.0056599483340919+0.00245413614295683i	-0.0055751132519755+0.00222590721282125i	-0.00542756636175933+0.0020662702641483i	-0.00523268773023359+0.00198197085701509i	-0.00500525270244648+0.00197490661077559i
35	1.39962196760356e-04-2.42222097196131e-04i	1.74724537482403e-04-2.78790800393945e-04i	2.09101241976636e-04-3.16695540400601e-04i	2.42229471408755e-04-3.55725901999962e-04i	2.73443909577653e-04-3.95677518973371e-04i	3.02381873127204e-04-4.36306954852762e-04i	3.2907470332991e-04-4.77259970860741e-04i	3.54011527401619e-04-5.17973743684935e-04i	3.78161171189415e-04-5.5755733487612e-04i	4.02939217804149e-04-5.94658941078321e-04i	4.30110155315069e-04-6.27332758183979e-04i	4.61619304975542e-04-6.52922152056244e-04i	4.99355637273324e-04-6.67978655533597e-04i	5.44854308792379e-04-6.68237510477106e-04i	5.98956198287931e-04-6.48669516043602e-04i	6.6145008340409e-04-6.03625450682278e-04i	7.30730418309662e-04-5.27083155809629e-04i	8.035089100287e-04-4.12998651626059e-04i	8.74620247090006e-04-2.55751888890495e-04i	9.3696057592968e-04-5.066576173522e-05i	9.8159111982916e-04+2.05435035830511e-04i	9.980285909533e-04+5.1366945879345e-04i	9.74729175561017e-04+8.72601966468018e-04i	0.00089975485125815+0.00127785666255431i	0.00076159113055614+0.00172189806813593i	0.00055006595479014+0.00219402535566133i	0.00025730258010244+0.00268061328667801i	-0.00012137288433378+0.00316561408167245i	-0.00058665414814792+0.00363131137825741i	-0.00113468992340533+0.00405929234165119i	-0.00175680263502814+0.00443157941510688i	-0.00243954197213263+0.00473184191708012i	-0.003165097815604+0.00494659240963346i	-0.0039120655214541+0.00506626575903641i	-0.00465652327921662+0.00508608161303332i	-0.0053733498292115+0.00500660414298867i	-0.00603768479464747+0.00483393568674128i	-0.00662641645582516+0.00457951153984936i	-0.00711957533797967+0.00425949869689867i	-0.00750151770943257+0.00389383820454518i	-0.00776180081867602+0.00350500497051385i	-0.0078956798362975+0.00311658652374075i	-0.00790419212181851+0.00275180010037158i	-0.00779383374724333+0.00243207333981285i	-0.00757587180357193+0.00217580696477445i	-0.00726536954021187+0.00199741873000536i	-0.00688002605473256+0.00190673873810979i	-0.00643894532649849+0.00190879022215103i	-0.00596144953755122+0.00200395117267086i
36	-3.946845991466e-06-5.67210204556726e-04i	2.7361457017977e-05-6.38727825630289e-04i	6.1204043012647e-05-7.1146120431676e-04i	9.7084716097956e-05-7.84113252900575e-04i	1.34489964973964e-04-8.55156392176715e-04i	1.72905170496109e-04-9.22800895191221e-04i	2.1181631909171e-04-9.84958973882309e-04i	0.00025069104004239-0.001039208557271i	0.00028893378192189-0.00108276276951714i	0.00032581187643464-0.00111245303768485i	0.00036035210650044-0.00112473524060424i	0.00039121108437501-0.00111572903002115i	0.00041652701214502-0.00108130010943939i	0.00043376487239267-0.00101719360258857i	4.39571304477519e-04-9.19223547228007e-04i	4.29658812582723e-04-7.83519023842197e-04i	3.98740956039168e-04-6.06821663499151e-04i	3.40540266227216e-04-3.86822656683117e-04i	2.47888410961166e-04-1.22520469597813e-04i	1.12933369284513e-04+1.85426020783323e-04i	-7.2538880161788e-05+5.34379534020256e-04i	-3.16670092006619e-04+9.19475334661433e-04i	-0.00062699583357327+0.00133347539858353i	-0.00100983647588226+0.0017667572548153i	-0.00146964883180359+0.00220746258869862i	-0.00200838364384368+0.00264182086775764i	-0.00262490066427512+0.00305465047055664i	-0.00331449561611431+0.0034300249515088i	-0.0040685911063184+0.00375207639523251i	-0.0048746362385602+0.00400589278178291i	-0.005716247411062+0.00417845348235467i	-0.0065736063029824+0.0042595379520494i	-0.0074241115901041+0.0042425386548397i	-0.00824326015488393+0.004125111104441i	-0.00900571341006693+0.00390960194236252i	-0.00968648685701397+0.00360320987913191i	-0.0102621880185246+0.0032178531317471i	-0.0107122209188607+0.0027697391558881i	-0.0110198752656565+0.0022786560099338i	-0.0111732256567295+0.0017670273715649i	-0.011165779972051+0.00125879282557i	-0.0109968353764619+0.0007781895702757i	-0.0106715232079111+0.0003485196469736i	-1.02005482082489e-02-9.0126574171e-06i	-0.00959965066272873-0.0002763155159358i	-0.00888883976384418-0.00043921234098474i	-0.00809146100251974-0.00048798759860665i	-0.00723316831667213-0.00041765293201021i	-0.00634087254651942-0.00022793418461816i
37	-3.66870117642435e-04-9.78453484030063e-04i	-0.00036235596088757-0.00109225396889488i	-0.0003553213773243-0.00120724387765591i	-0.00034652643838005-0.00132116064475713i	-0.0003370353611082-0.00143140289276122i	-0.00032826012989435-0.00153504617716818i	-0.00032200751272487-0.00162887296276696i	-0.00032052849437084-0.0017094200806708i	-0.00032656806203404-0.00177304707382369i	-0.00034341193911872-0.00181602866435633i	-0.00037492535908635-0.00183467395389093i	-0.00042557744225164-0.00182547380502184i	-0.00050044336689656-0.00178527609674576i	-0.00060517552827382-0.00171148620515177i	-0.00074593448555524-0.00160228721276818i	-0.00092927092810124-0.00145687115652329i	-0.00116195133021714-0.00127566932753564i	-0.0014507225202474-0.00106056654920435i	-0.00180201408050172-0.00081508184659362i	-0.00222158221474209-0.00054449636176309i	-0.0027141042339071-0.00025590912731546i	-3.28273875222352e-03+4.179732061057e-05i	-0.00392867257500309+0.00033809634301271i	-0.00465068053533273+0.00062107146703395i	-0.00544472860471664+0.00087778868839436i	-0.00630365289199765+0.00109478192346933i	-0.00721694717326269+0.00125863783405113i	-0.00817068903158108+0.00135665717973147i	-0.00914762940301937+0.00137756138418877i	-0.0101274624410425+0.0013122059446352i	-0.0110872825001753+0.0011542574393341i	-0.0120022233239113+0.0009007888435313i	-0.0128462620315919+0.0005527490948853i	-0.0135931582073142+0.0001152675366421i	-0.0142174873304879-0.0004022381125885i	-0.0146957189400809-0.0009861706966365i	-0.0150072841378881-0.0016190868162762i	-0.0151355749213408-0.0022802473404299i	-0.0150688196994859-0.0029463639170287i	-0.0148007851462918-0.0035925068661134i	-0.0143312638902662-0.0041931287141131i	-0.0136663197141548-0.0047231496071845i	-0.0128182759739837-0.005159046580897i	-0.0118054477132539-0.0054798884865038i	-0.0106516322677865-0.0056682622371743i	-0.00938538592065033-0.00571104353864491i	-0.00803912444357775-0.00559997569271077i	-0.00664809248558199-0.00533203246020871i	-0.00524925039773206-0.00490955426334559i
38	-0.00109842687869674-0.00143414474032622i	-0.00116718440837254-0.00159794279974801i	-0.00123919423061039-0.00176555615448119i	-0.00131595990667386-0.00193466457514784i	-0.001399466709421-0.00210268632497894i	-0.00149223014829571-0.00226683906758698i	-0.00159733333953407-0.00242422031869613i	-0.00171844876040827-0.00257190783115992i	-0.00185983952776729-0.00270707941746592i	-0.00202633510966295-0.00282715061453623i	-0.00222327638655373-0.00292992729307502i	-0.00245642530093989-0.00301376884180071i	-0.00273183504338787-0.00307775597610619i	-0.0030556778789459-0.00312185562010296i	-0.00343402935961654-0.00314707380748356i	-0.0038726098030961-0.00315558628057408i	-0.00437648651216071-0.00315083559431522i	-0.0049497431820656-0.00313758321266505i	-0.00559512616304309-0.00312190546831393i	-0.00631368052882136-0.0031111234644353i	-0.00710439202293428-0.00311365910644386i	-0.00796385365258856-0.00313881247841924i	-0.00888597769958664-0.0031964596651172i	-0.00986177495015006-0.00329667472680715i	-0.0108792227725506-0.003449284638403i	-0.0119232421124663-0.0036633713087428i	-0.0129758004316764-0.0039467399424576i	-0.0140161530884172-0.0043053776007686i	-0.0150212297646174-0.0047429294567846i	-0.0159661655224734-0.0052602225504066i	-0.0168249682693151-0.0058548675149853i	-0.0175713062697377-0.0065209675549441i	-0.0181793913796342-0.0072489608058981i	-0.0186249264317992-0.0080256171526971i	-0.0188860792106889-0.0088342038106886i	-0.0189444411941009-0.0096548258277844i	-0.0187859270953812-0.010464938598914i	-0.0184015714630132-0.0112400200511173i	-0.0177881812794414-0.0119543809587032i	-0.0169488085715674-0.0125820834896748i	-0.0158930142562524-0.0130979311289517i	-0.014636903396757-0.0134784880434584i	-0.0132029222176371-0.0137030830942503i	-0.0116194180091011-0.0137547532528481i	-0.0099199738025136-0.0136210831669058i	-0.0081425397834187-0.0132949019025303i	-0.0063283922526828-0.0127748041751652i	-0.0045209580750903-0.0120654712539993i	-0.0027645476233355-0.0111777756872422i
39	-0.00235947156336705-0.00192377517538562i	-0.00256419895100362-0.00215867407710121i	-0.00278348058800021-0.00240679339963082i	-0.00301936789581575-0.00266712200096265i	-0.00327432817517039-0.00293856335412003i	-0.00355125524588609-0.00322000334312523i	-0.00385346044469974-0.00351039066602268i	-0.00418463981327519-0.00380882788460762i	-0.00454881363940585-0.00411467020795849i	-0.00495023512444137-0.00442762811436157i	-0.00539326586302323-0.00474786895481374i	-0.00588221704722617-0.0050761118021659i	-0.00642115683861752-0.005413709082504i	-0.00701368616018485-0.00576270802406296i	-0.00766268719390323-0.00612588475926132i	-0.00837005105276625-0.00650674408835534i	-0.00913639332812202-0.00690947851924182i	-0.00996076837202907-0.00733888128042447i	-0.010840395120547-0.0078002095826978i	-0.0117704088470082-0.0082989964695555i	-0.0127436543017061-0.0088408121021487i	-0.0137505361013801-0.0094309781900496i	-0.0147789418529953-0.0100742423849321i	-0.0158142522372318-0.0107744226466218i	-0.0168394500855702-0.0115340346870185i	-0.0178353373603308-0.0123539183945735i	-0.0187808649476245-0.0132328814298195i	-0.0196535754192043-0.0141673797565527i	-0.0204301535925228-0.015151255550795i	-0.021087074056918-0.0161755525646832i	-0.0216013291219925-0.0172284275202708i	-0.0219512151978447-0.0182951734372826i	-0.0221171507653722-0.0193583669988255i	-0.0220824951607919-0.0203981472444022i	-0.0218343346750972-0.0213926272378262i	-0.0213642011991705-0.0223184341420425i	-0.0206686890014743-0.0231513666498131i	-0.0197499372948429-0.0238671523110456i	-0.0186159500229377-0.0244422813218505i	-0.0172807296659054-0.0248548881474356i	-0.0157642086210917-0.0250856482606223i	-0.0140919695617499-0.0251186545581934i	-0.0122947547446477-0.0249422368663471i	-0.0104077731039692-0.0245496884780452i	-0.0084698226840652-0.0239398659004555i	-0.0065222540771297-0.0231176318569757i	-0.0046078076205162-0.0220941169221276i	-0.0027693628018258-0.020886781725226i	-0.0010486423231482-0.0195192691310519i
40	-0.00419199953028569-0.00252544450597354i	-0.00458441490106544-0.00287715722432926i	-0.00500395721191457-0.00326126468605128i	-0.00545232537550717-0.00367917177578406i	-0.00593134346289675-0.00413231397527693i	-0.00644292707446464-0.00462218364088678i	-0.00698903182015004-0.00515035729716391i	-0.00757158203346352-0.00571852159885237i	-0.00819237851452931-0.00632849514746477i	-0.00885298497173743-0.00698224296016334i	-0.00955459389775594-0.0076818801169205i	-0.0102978738481969-0.0084296609959333i	-0.011082801450169-0.0092279505838192i	-0.0119084828987398-0.0100791746479312i	-0.0127729711338027-0.0109857461068729i	-0.0136730862481785-0.011949965744655i	-0.0146042478715834-0.0129738964828857i	-0.0155603292115109-0.0140592117369144i	-0.016533543018875-0.0152070199013457i	-0.0175143698976141-0.0164176686850012i	-0.0184915390201564-0.0176905347746468i	-0.019452070390442-0.0190238060640428i	-0.0203813862836881-0.0204142653406093i	-0.021263497387901-0.0218570857682065i	-0.0220812665107591-0.0233456496302466i	-0.0228167495674285-0.0248714024952389i	-0.0234516100367464-0.0264237551403388i	-0.0239675993055664-0.0279900451390271i	-0.0243470914837167-0.0295555689333076i	-0.0245736575570969-0.0311036934466669i	-0.0246326603591827-0.0326160538654679i	-0.0245118489891422-0.0340728411764474i	-0.0242019291856021-0.0354531794893546i	-0.0236970849542132-0.0367355892272908i	-0.0229954265853375-0.0378985280974925i	-0.0220993411805496-0.0389209975534969i	-0.0210157239735957-0.0397831984350116i	-0.019756072062176-0.0404672158405372i	-0.018336426576434-0.0409577102609967i	-0.0167771546497627-0.0412425897739578i	-0.0151025686199934-0.0413136368315231i	-0.0133403864162394-0.0411670629940349i	-0.0115210437821589-0.0408039659401002i	-0.0096768755301898-0.0402306652385542i	-0.007841189086904-0.0394588966575781i	-0.0060472588622719-0.0385058491081716i	-0.0043272741705586-0.0373940335150481i	-0.0027112763101474-0.036150978769581i	-0.001226121798284-0.0348087561986538i
41	-0.0063755365278182-0.00339195936863748i	-0.00696164641524063-0.00392619111469784i	-0.00758272995327805-0.00452087439127874i	-0.00823909970278332-0.00518009950453915i	-0.00893083796964824-0.00590794260747017i	-0.00965774409325462-0.00670842442378154i	-0.0104192728018487-0.0075854620138456i	-0.0112144639113716-0.0085428126405083i	-0.012041864215558-0.0095840088567085i	-0.0128994430646799-0.0107122840819926i	-0.0137845038353307-0.0119304881727632i	-0.0146935942237762-0.0132409928295646i	-0.0156224190133864-0.0146455871272887i	-0.0165657596294391-0.0161453639984242i	-0.0175174053550267-0.0177405991361337i	-0.0184701014908652-0.0194306244962775i	-0.019415519951271-0.0212136993409978i	-0.0203442577540449-0.0230868825489234i	-0.0212458685461287-0.0250459106792488i	-0.022108931682675-0.0270850869738632i	-0.0229211624309574-0.0291971870642585i	-0.0236695656047879-0.0313733875672688i	-0.0243406333703277-0.0336032239558795i	-0.0249205861401857-0.0358745840325063i	-0.0253956534487159-0.0381737429736947i	-0.025752389555135-0.040485445229116i	-0.0259780163462949-0.04279303752962i	-0.0260607840142197-0.0450786558908133i	-0.0259903380794219-0.0473234678102781i	-0.0257580797365674-0.0495079688876082i	-0.025357505327341-0.0516123309059289i	-0.0247845100986864-0.0536167960789709i	-0.0240376413677696-0.0555021097828277i	-0.0231182868487963-0.0572499817628646i	-0.0220307852324-0.0588435636488221i	-0.0207824481428855-0.0602679287428663i	-0.0193834852925859-0.0615105385808839i	-0.0178468279288305-0.0625616798117651i	-0.0161878494140609-0.0634148545816457i	-0.0144239858472338-0.0640671079167372i	-0.0125742638514508-0.0645192766084947i	-0.0106587468259312-0.064776145825709i	-0.0086979148870203-0.0648465020824145i	-0.0067119972002749-0.0647430742156016i	-0.0047202782426713-0.0644823575754067i	-0.0027404015621967-0.0640843205739985i	-0.0007876956862344-0.0635719969223755i	0.0011254531226744-0.062970971131287i	0.0029901575982409-0.0623087689761466i
42	-0.00837673668900364-0.00466194410001319i	-0.00909545862478582-0.00544283504300018i	-0.00984800877447247-0.0063162813488534i	-0.0106327822912129-0.0072884961857817i	-0.0114476880207418-0.0083655019896267i	-0.0122901043840954-0.0095530303073758i	-0.01315683527343-0.0108564134081315i	-0.0140440670729101-0.0122804685823182i	-0.0149473281869095-0.0138293763692533i	-0.0158614527255297-0.0155065542975216i	-0.0167805502465418-0.0173145280846412i	-0.0176979836650557-0.0192548026125422i	-0.0186063575979419-0.0213277353610693i	-0.0194975194893081-0.0235324153282465i	-0.020362575846981-0.0258665507763402i	-0.0211919257908218-0.0283263693979848i	-0.0219753138580945-0.0309065346767577i	-0.0227019036200484-0.0336000823012575i	-0.023360373134454-0.0363983804612147i	-0.0239390325952514-0.0392911176905327i	-0.0244259637548573-0.0422663216104658i	-0.0248091798075411-0.0453104114557678i	-0.025076803462495-0.0484082866324482i	-0.0252172599395253-0.0515434527592735i	-0.025219480632269-0.0546981856954578i	-0.025073112252318-0.0578537329714341i	-0.0247687254446476-0.0609905508440887i	-0.0242980162029955-0.0640885739266893i	-0.0236539929638476-0.0671275130391253i	-0.0228311420647838-0.0700871756349244i	-0.0218255643541444-0.072947801941931i	-0.0206350761601214-0.0756904088607297i	-0.0192592685804844-0.0782971327567494i	-0.017699520135402-0.0807515616141989i	-0.0159589592142416-0.0830390466431443i	-0.0140423744041824-0.085146983387562i	-0.0119560726581769-0.0870650527033903i	-0.0097076872708447-0.0887854126790384i	-0.0073059396987973-0.0903028336581599i	-0.0047603612926715-0.0916147699799901i	-0.0020809829025944-0.0927213638421927i	0.0007219980224229-0.0936253787629219i	0.0036385618916591-0.0943320624036668i	0.006659211120988-0.0948489409284936i	0.0097753016712195-0.0951855495228387i	0.0129793497663134-0.0953531060723764i	0.0162653022203523-0.0953641372027945i	0.0196287599832712-0.0952320677995589i	0.0230671462035704-0.0949707866652556i
43	-0.00943644404721839-0.00636848602362939i	-0.0101615949433819-0.0074326030698106i	-0.0109092863079468-0.0086186775011143i	-0.0116760916366841-0.0099339620896363i	-0.0124579924112918-0.0113852853996186i	-0.0132503514144594-0.0129789165173803i	-0.0140478904134388-0.0147204239276732i	-0.0148446731607816-0.0166145305872348i	-0.0156340947125633-0.0186649675600225i	-0.0164088780951691-0.0208743288681912i	-0.0171610793554022-0.0232439304667992i	-0.0178821019992579-0.0257736764565657i	-0.0185627217566156-0.0284619357958568i	-0.0191931224976983-0.0313054328489493i	-0.0197629439690925-0.0342991551020096i	-0.0202613418108531-0.0374362812820637i	-0.0206770600622687-0.0407081329205157i	-0.0209985160652373-0.0441041521070653i	-0.0212138973365399-0.0476119077808114i	-0.0213112696120027-0.0512171324051109i	-0.0212786948776786-0.05490379027744i	-0.0211043578093347-0.0586541780452729i	-0.0207766986573071-0.0624490572482098i	-0.0202845502563369-0.066267817903711i	-0.0196172765272377-0.0700886713210568i	-0.0187649095869917-0.0738888694910737i	-0.0177182824129294-0.0776449475858235i	-0.0164691539297283-0.0813329853425673i	-0.0150103234167195-0.0849288824301941i	-0.0133357312750473-0.0884086423335491i	-0.0114405434523524-0.0917486588693289i	-0.009321217194158-0.0949259991906514i	-0.0069755462674745-0.0979186770655368i	-0.004402684368836-0.10070591034082i	-0.00160314606589-0.103268356833785i	0.001421214696392-0.105588323427433i	0.004667247796143-0.107649943871489i	0.008130570431531-0.109439321691089i	0.011805648872306-0.110944635650848i	0.015685895874571-0.112156206378215i	0.019763780730405-0.113066523974146i	0.024030948625332-0.113670237683252i	0.028478345835792-0.113964109908293i	0.033096347327603-0.113946937982431i	0.037874883517274-0.11361944810528i	0.042803563323802-0.112984166657544i	0.047871791151364-0.112045274692067i	0.053068876075747-0.110808451723452i	0.058384132222602-0.10928071498167i
44	-0.00878042136599787-0.00839958682613383i	-0.00934763437407456-0.0097349450750665i	-0.0099183243813463-0.0112115885999196i	-0.0104878979115448-0.0128362996001699i	-0.0110512096579439-0.0146151617040612i	-0.0116025522265019-0.0165534065577558i	-0.01213565105416-0.0186552571926098i	-0.0126436651221734-0.0209237705751132i	-0.0131191940700463-0.0233606819834574i	-0.013554292287869-0.0259662540548015i	-0.0139404905220388-0.0287391334993503i	-0.0142688254701969-0.0316762185732145i	-0.0145298777647196-0.0347725404345164i	-0.0147138186497536-0.0380211614704655i	-0.0148104655445495-0.0414130935728546i	-0.0148093465563369-0.0449372391532308i	-0.0146997738604567-0.0485803574265775i	-0.0144709257058848-0.0523270581557282i	-0.0141119366333106-0.056159824642345i	-0.0136119953138712-0.060059067281003i	-0.0129604492334159-0.0640032084699591i	-0.0121469152641292-0.067968799107008i	-0.0111613949871975-0.0719306663048307i	-0.0099943934617978-0.0758620913524164i	-0.008637039981836-0.0797350163436059i	-0.0070812092270965-0.0835202773073136i	-0.0053196411038897-0.0871878611232877i	-0.003346057485307-0.0907071830085375i	-0.0011552740054157-0.0940473809276807i	0.001256694963211-0.0971776229284966i	0.003892540012737-0.100067423142439i	0.006753570910713-0.102686962026365i	0.009839643077755-0.105007406360422i	0.013149097997701-0.107001224558385i	0.016678719107371-0.10864249298739i	0.020423704574082-0.109907189226874i	0.024377658213165-0.110773468510772i	0.028532599628292-0.111221919978819i	0.032878994477585-0.111235799795514i	0.037405805580371-0.11080123866044i	0.042100565384282-0.109907421711651i	0.046949470110038-0.108546739295012i	0.051937495680123-0.106714907517827i	0.057048535314938-0.10441105790795i	0.062265558441568-0.101637795845538i	0.0675707903010786-0.098401227713422i	0.072945911354445-0.0947109569175085i	0.0783722752691844-0.0905800490597987i	0.0838311439132217-0.0860249666074274i
45	-0.0059610686432065-0.0105422202661851i	-0.0062268857781533-0.0120830407075237i	-0.0064772888370453-0.0137687033132408i	-0.0067080000277368-0.0156038832319378i	-0.0069144070750672-0.0175922671504114i	-0.007091572085364-0.0197363969168347i	-0.0072342449522948-0.0220375129216686i	-0.007336881633718-0.0244953997211284i	-0.0073936676027365-0.0271082365744386i	-0.0073985467415395-0.0298724557148827i	-0.0073452559030827-0.0327826112795749i	-0.0072273653125068-0.0358312618783475i	-0.007038324916856-0.0390088697834054i	-0.0067715167176822-0.0423037196647168i	-0.0064203130362563-0.0457018596789306i	-0.0059781405653146-0.0491870675407096i	-0.0054385499547806-0.0527408439649353i	-0.0047952905622472-0.0563424355679668i	-0.0040423898730467-0.0599688889591985i	-0.0031742369606908-0.063595137345246i	-0.0021856692179283-0.0671941205142631i	-0.0010720614436321-0.0707369385745263i	0.0001705837764522-0.0741930392979843i	0.0015455456036316-0.0775304383753682i	0.0030552957462569-0.0807159713347416i	0.0047014120128862-0.0837155753205285i	0.0064844962305906-0.0864945983856743i	0.0084040982504305-0.0890181334261405i	0.0104586478532748-0.0912513733943904i	0.0126453964371351-0.0931599839762246i	0.0149603704078103-0.0947104895116426i	0.017398338203704-0.0958706675925966i	0.0199527928591613-0.0966099474845469i	0.022615951944832-0.0968998072992404i	0.0253787766150009-0.0967141646962938i	0.0282310113376226-0.0960297558127952i	0.0311612456806681-0.0948264971136962i	0.0341569992767134-0.0930878249205459i	0.0372048307857723-0.0908010075103505i	0.0402904713243991-0.0879574248774336i	0.0433989824284198-0.0845528115159162i	0.0465149381698295-0.0805874579052132i	0.0496226305593208-0.0760663667619829i	0.0527062968399016-0.0709993605554806i	0.0557503667209535-0.0654011372656765i	0.0587397270242912-0.0592912718914544i	0.0616600006243006-0.052694161786715i	0.0644978359746287-0.045638914512554i	0.0672412029372459-0.0381591775413649i
46	-0.0012163833003347-0.012706734394393i	-0.0011339316522267-0.01437102856821i	-0.001029527107349-0.0161701215470641i	-0.0009013842241513-0.0181058912983429i	-0.0007477554805371-0.0201790524243682i	-0.0005669562479353-0.0223890198990489i	-0.0003573919729806-0.0247337762761095i	-0.0001175874960815-0.0272097447369871i	0.0001537815988785-0.0298116704690207i	0.0004578557484347-0.0325325129518064i	0.0007955564748914-0.0353633517768951i	0.0011675499884583-0.0382933086292292i	0.0015742096133855-0.0413094880143394i	0.0020155773815788-0.0443969392206349i	0.0024913251976678-0.0475386418592526i	0.0030007160438467-0.0507155171240177i	0.0035425657604843-0.05390646666128i	0.0041152060086916-0.0570884406350181i	0.0047164490927162-0.0602365362190528i	0.0053435553918669-0.0633241273490728i	0.0059932042220457-0.0663230261270989i	0.0066614690139693-0.0692036757957778i	0.0073437977565933-0.0719353746962265i	0.0080349997076454-0.0744865300986846i	0.0087292394158085-0.076824940258369i	0.0094200391280766-0.078918102508682i	0.010100290668072-0.0807335446697666i	0.0107622778635644-0.0822391765321037i	0.0113977105709636-0.0834036576822479i	0.0119977712881854-0.0841967774806886i	0.0125531752622665-0.0845898425896807i	0.0130542448819852-0.084556067090786i	0.0134909989965854-0.0840709599361898i	0.0138532576181062-0.0831127042522519i	0.0141307622461217-0.0816625228648918i	0.0143133118000269-0.0797050243499267i	0.0143909138564552-0.0772285239318014i	0.0143539505700645-0.0742253336644574i	0.0141933583079818-0.0706920165301943i	0.0139008196559864-0.0666295993867171i	0.0134689660635504-0.0620437400781334i	0.0128915889918203-0.0569448445000144i	0.0121638570212934-0.0513481299678622i	0.0112825359731676-0.0452736318771241i	0.010246208709862-0.0387461513545063i	0.0090554909165456-0.0317951423767175i	0.0077132388377492-0.0244545376644979i	0.0062247446626947-0.0167625135362835i	0.0045979150313286-0.00876119481533515i
47	0.0045706503818925-0.0152718695256589i	0.0049308591381092-0.017041203987578i	0.0053012523195712-0.0189342811114456i	0.0056796446085547-0.02095122969279i	0.0060634631533175-0.0230910758679051i	0.0064497248693495-0.0253516453119207i	0.0068350154736233-0.0277294714933842i	0.0072154706609441-0.030219711885715i	0.007586759847677-0.0328160740785213i	0.007944072921687-0.0355107537435886i	0.0082821104480524-0.0382943863885315i	0.0085950777877765-0.0411560147732754i	0.008876683591089-0.0440830737689155i	0.0091201431277528-0.0470613943038837i	0.0093181869137657-0.0500752278683166i	0.0094630750866685-0.0531072928343196i	0.009546617969939-0.0561388435986207i	0.009560203250253-0.059149763266843i	0.0094948301692288-0.062118680278129i	0.0093411511030777-0.0650231090188088i	0.0090895208687696-0.0678396140987176i	0.008730054053198-0.0705439975689379i	0.0082526906117154-0.0731115079511888i	0.0076472699235591-0.0755170695334586i	0.006903613423403-0.077735529970982i	0.0060116158498398-0.0797419238238933i	0.0049613450624213-0.0815117492707598i	0.0037431502784354-0.0830212548687187i	0.0023477784685273-0.0842477328941487i	0.0007664985264226-0.0851698155005115i	-0.001008767307531-0.0857677696796975i	-0.0029853054361119-0.0860237868168739i	-0.0051694671327491-0.0859222624927589i	-0.0075665199980871-0.0854500621169i	-0.0101804958114806-0.0845967679754117i	-0.0130140361237308-0.0833549033501323i	-0.016068237121099-0.0817201295154411i	-0.0193424954746423-0.0796914116449321i	-0.0228343570697359-0.0772711499622374i	-0.0265393706843356-0.0744652728465941i	-0.0304509488467238-0.0712832890508832i	-0.0345602382494736-0.0677382967029928i	-0.0388560022211385-0.0638469473342574i	-0.0433245178555733-0.0596293638038187i	-0.0479494904655355-0.0551090116562202i	-0.0527119880571264-0.0503125241514159i	-0.0575903985097024-0.0452694819306907i	-0.0625604120874723-0.040012149016963i	-0.0675950317999649-0.0345751675811316i
48	0.0105534502732544-0.0190611806544731i	0.0110903426056949-0.0210239783094857i	0.0116170577004064-0.0231113631630568i	0.0121281091268674-0.0253236386257704i	0.0126174957775566-0.0276602477608204i	0.0130787006158615-0.0301197122393633i	0.0135046943855068-0.0326995772998871i	0.0138879446991927-0.0353963639460968i	0.0142204308981934-0.0382055296052455i	0.0144936650422343-0.0411214384343196i	0.0146987193500735-0.0441373424038908i	0.0148262603659674-0.0472453742080434i	0.0148665900758093-0.0504365529432312i	0.0148096941394632-0.0537008033693539i	0.0146452973430355-0.0570269894133842i	0.0143629263069536-0.0604029624006544i	0.0139519794132474-0.0638156243030769i	0.0134018038389015-0.0672510060793187i	0.0127017795021504-0.0706943609519547i	0.0118414096457733-0.0741302722240997i	0.0108104176964588-0.0775427749865907i	0.009598849952852-0.0809154908105464i	0.0081971835676794-0.0842317742634601i	0.0065964392020768-0.0874748698345984i	0.0047882976436696-0.0906280776122742i	0.0027652195947936-0.0936749258265399i	0.0005205677542572-0.0965993481610436i	-0.0019512697640357-0.0993858635521209i	-0.004654755708678-0.102019756036409i	-0.007593080769594-0.104487252084783i	-0.010768042629832-0.106775692774264i	-0.014179928222687-0.108873698104194i	-0.01782740048019-0.110771320761378i	-0.021707390904945-0.112460186683113i	-0.02581499933439-0.113933619858616i	-0.030143402294041-0.115186748948738i	-0.034683771352911-0.11621659349075i	-0.039425202899209-0.117022127688083i	-0.044354660746396-0.117604320062057i	-0.049456932957649-0.117966147560538i	-0.054714604239613-0.118112583073194i	-0.060108045202923-0.118050555689543i	-0.065615419716273-0.117788883448528i	-0.071212711491805-0.117338178760502i	-0.076873770931464-0.116710727127098i	-0.082570383135872-0.115920340233896i	-0.088272357828884-0.11498218493717i	-0.093947641781756-0.113912590100987i	-0.099562454131068-0.112728833656397i
49	0.0166269320099627-0.0245998379359447i	0.0173278076483732-0.026879232436134i	0.0180081903136454-0.0292955079385509i	0.0186617111293737-0.0318501914123616i	0.0192815997877391-0.0345441993574824i	0.0198607061245271-0.0373777981658211i	0.0203915272302253-0.0403505687261497i	0.0208662402637594-0.0434613759604834i	0.0212767410817934-0.0467083439525481i	0.0216146887377605-0.0500888372889238i	0.0218715558414172-0.0535994491805722i	0.0220386847023416-0.0572359968667265i	0.0221073491101192-0.0609935247248481i	0.022068821530789-0.0648663154200868i	0.0219144454243041-0.0688479093262615i	0.0216357123122398-0.0729311323389053i	0.0212243431497269-0.0771081320807807i	0.0206723734816179-0.0813704223730893i	0.0199722417912338-0.0857089357132663i	0.0191168803817209-0.0901140833648639i	0.018099808066082-0.0945758225288717i	0.0169152238833119-0.0990837299313445i	0.015558101005687-0.103627081031982i	0.014024279956989-0.108194933934935i	0.012310560224062-0.112776216969272i	0.010414789315269-0.117359818804805i	0.008335948299736-0.121934679881925i	0.006074232851136-0.126489883863999i	0.003631128819599-0.131014747770032i	0.001009481365229-0.135498909415468i	-0.001786443293176-0.139932410781875i	-0.004750904430327-0.144305775953014i	-0.007876642543479-0.148610082296213i	-0.01115484508428-0.152837023634512i	-0.014575122960141-0.15697896424651i	-0.018125498503829-0.161028982646682i	-0.021792405533593-0.164980904238052i	-0.025560702042201-0.168829322089857i	-0.029413695962334-0.1725696052731i	-0.033333184358617-0.176197894384209i	-0.037299506293953-0.17971108409817i	-0.041291609510437-0.183106792814277i	-0.045287130953859-0.186383319686153i	-0.049262491056284-0.189539589558952i	-0.053193001574301-0.19257508656641i	-0.057052986661892-0.19548977736431i	-0.060815916737318-0.198284025190491i	-0.064454554583565-0.200958496140505i	-0.067941113002482-0.203514059228027i
50	0.0231713592015458-0.0312617881824225i	0.0241233546606856-0.0338732210921402i	0.025063992401503-0.0366315754394595i	0.0259882637822874-0.0395390668972284i	0.0268909597587554-0.0425974456416626i	0.0277667015452554-0.0458079657571263i	0.0286099752672934-0.0491713572292121i	0.0294151705298623-0.0526878009123033i	0.0301766227746263-0.0563569068368641i	0.0308886592458536-0.0601776961941489i	0.0315456483307744-0.0641485873019152i	0.0321420519854786-0.0682673858142749i	0.0326724809033331-0.072531279392346i	0.0331317520299922-0.0769368370003476i	0.0335149479782253-0.0814800129347952i	0.0338174778478192-0.0861561556332383i	0.0340351389115734-0.0909600212443746i	0.0341641785886931-0.0958857918743498i	0.034201356092477-0.100927098355643i	0.034144003110817-0.106077047316329i	0.033990082856336-0.111328252259893i	0.033738246808555-0.116672868300397i	0.033387888463808-0.122102630135999i	0.032939193410044-0.127608892786862i	0.032393185053516-0.133182674572571i	0.031751765342667-0.138814701760664i	0.031017749861464-0.144495454282691i	0.030194896699666-0.15021521188858i	0.029287928551017-0.155964100094723i	0.028302547541524-0.161732135276952i	0.027245442348435-0.167509268266886i	0.026124287235614-0.17328542582947i	0.024947732701885-0.179050549430878i	0.023725387514885-0.184794630749305i	0.022467791982958-0.190507743436119i	0.02118638240077-0.196180070700843i	0.019893446689478-0.201801928369552i	0.01860207133849-0.207363783151532i	0.017326079841914-0.212856265942059i	0.016079962907774-0.218270180088447i	0.014878800800811-0.223596504650362i	0.013738178259294-0.228826392791966i	0.012674092501815-0.23395116555068i	0.011702854910597-0.238962301333243i	0.010840987042858-0.24385142159211i	0.01010511168038-0.248610273231897i	0.009511839679336-0.253230708384485i	0.009077653427055-0.257704662270499i	0.008818787749587-0.262024129932191i
51	0.0298715216986508-0.0372406446109864i	0.0311437413258615-0.0400256591646099i	0.0324242903018719-0.0429515522269825i	0.0337102039751334-0.0460199549536627i	0.0349984596894129-0.0492320864273761i	0.0362860033933017-0.0525887289998139i	0.0375697783766002-0.0560902054445067i	0.0388467559641612-0.0597363581725176i	0.0401139679634789-0.0635265307493352i	0.041368540628467-0.0674595519343359i	0.0426077298689745-0.0715337224436124i	0.0438289574041779-0.0757468046129792i	0.0450298475285888-0.0800960151107889i	0.0462082641325562-0.0845780208200977i	0.0473623475953507-0.0891889379770661i	0.0484905511486881-0.0939243346176611i	0.0495916762923554-0.0987792363482237i	0.050664906831883-0.103748135417786i	0.051709841101336-0.108825003031732i	0.052726521932619-0.114003304808087i	0.053715463936443-0.119276019240054i	0.054677677669509-0.124635658991956i	0.055614690277601-0.130074294821246i	0.056528562225193-0.135583581887257i	0.057421899748808-0.141154788178578i	0.05829786270354-0.146778824765858i	0.059160167509633-0.152446277566161i	0.060013084948497-0.158147440288969i	0.060861432604545-0.16387234822325i	0.061710561800322-0.169610812519754i	0.062566338926912-0.175352454623291i	0.063435121129001-0.181086740516232i	0.064323726363413-0.186803014446922i	0.065239397910774-0.192490531835028i	0.066189763481318-0.198138491069825i	0.067182789117011-0.203736063946818i	0.068226728152174-0.209272424522406i	0.069330065552951-0.214736776204984i	0.070501458011427-0.220118376943392i	0.071749670222151-0.22540656241904i	0.073083507816644-0.230590767195798i	0.074511747474428-0.23566054383063i	0.076043064766617-0.240605579997326i	0.077685960319743-0.245415713724338i	0.079448684912722-0.250080946894734i	0.081339164138496-0.254591457200655i	0.08336492327359-0.258937608785357i	0.085533013003635-0.263109961842015i	0.087849936650696-0.267099281469112i
52	0.0352288796918404-0.0405641355588832i	0.0367295132170021-0.0432668195928599i	0.0382521922096628-0.0460854662507164i	0.0397952711166196-0.0490202948863738i	0.0413570990621856-0.0520711410761834i	0.0429360387731206-0.0552374391791275i	0.0445304865106178-0.058518206523729i	0.0461388928552229-0.0619120294014123i	0.0477597841711417-0.0654170510361523i	0.0493917845579062-0.0690309616880821i	0.0510336380801276-0.072750991034368i	0.0526842310503597-0.0765739029542029i	0.0543426141262339-0.0804959928263393i	0.0560080239712798-0.0845130874273539i	0.0576799042195051-0.0886205474970093i	0.0593579254770997-0.0928132730138799i	0.0610420040908046-0.0970857112001134i	0.062732319411722-0.101431867249086i	0.064429329285813-0.105845317744098i	0.066133783508143-0.110319226710486i	0.0678467349872-0.114846364217921i	0.069569548378322-0.119419127424636i	0.071303905961444-0.12402956393113i	0.073051810557959-0.128669397288037i	0.074815585304306-0.133330054481545i	0.076597870125886-0.138002695200391i	0.078401614783729-0.142678242671392i	0.080230068397856-0.147347415835886i	0.082086765385051-0.152000762627726i	0.083975507784555-0.15662869410469i	0.085900343982532-0.161221519179602i	0.087865543884654-0.165769479695148i	0.089875570625319-0.170262785587461i	0.091935048941431-0.174691649887969i	0.094048730377767-0.17904632332078i	0.096221455529314-0.183317128263878i	0.098458113562996-0.187494491856453i	0.100763599296513-0.191568978051606i	0.103142768145037-0.19553131843318i	0.105600389276884-0.199372441637217i	0.108141097346451-0.203083501242197i	0.11076934319647-0.206655902017374i	0.11348934394146-0.210081324444759i	0.116305032860014-0.213351747457065i	0.119220009534902-0.216459469360907i	0.122237490686802-0.21939712694106i	0.125360262149593-0.222157712767325i	0.128590632432607-0.224734590749867i	0.131930388307957-0.227121510011499i
53	0.0374506755019275-0.040677436101139i	0.0389022503396509-0.0430569380167255i	0.0403746521352665-0.0455181114324786i	0.0418664928765514-0.0480597512558875i	0.0433763875793102-0.0506803123375869i	0.0449029687045325-0.0533778997165223i	0.0464449011653931-0.0561502604062339i	0.0480008978103438-0.0589947768465751i	0.0495697352570042-0.0619084621368445i	0.0511502699407182-0.0648879571565007i	0.0527414542316609-0.0679295296684045i	0.0543423524654321-0.0710290754869463i	0.0559521567243229-0.0741821217795585i	0.0575702022000344-0.0773838325550853i	0.059195981963733-0.0806290163764005i	0.0608291609660522-0.0839121363176833i	0.0624695890881413-0.0872273221690209i	0.0641173130652109-0.0905683848726975i	0.0657725871063158-0.0939288331568189i	0.0674358820384236-0.0973018923130318i	0.069107892809174-0.100680525046206i	0.070789544191163-0.104057454305303i	0.072481994541079-0.107425187986428i	0.074186637479538-0.110776045381545i	0.075905101371963-0.114102185229635i	0.077639246507201-0.117395635211527i	0.079391159888743-0.120648322715327i	0.081163147573136-0.123852106686556i	0.082957724511416-0.126998810365974i	0.084777601871863-0.13008025470867i	0.086625671845931-0.133088292270625i	0.088504989963557-0.136014841343558i	0.090418754968998-0.138851920115658i	0.092370286333592-0.141591680634762i	0.094362999507133-0.144226442351709i	0.096400379034594-0.146748725025037i	0.098485949689441-0.149151280773752i	0.100623245798499-0.151427125072638i	0.102815778955939-0.153569566494342i	0.105067004345198-0.155572235014108i	0.107380285907252-0.157429108706535i	0.109758860611401-0.159134538678701i	0.112205802100361-0.160683272100512i	0.114723983994759-0.162070473210685i	0.117316043152947-0.163291742195422i	0.119984343190228-0.164343131856067i	0.122730938566951-0.165221162001816i	0.125557539557464-0.165922831523462i	0.128465478411474-0.16644562812406i
[truncated: 71 more columns]
