# Supplementary material for: Reconstructing spruce budworm outbreak severity: a comparison of paleoecological and tree-ring signals
Source: PLoS One. 2025 Aug 12;20(8):e0329406. doi: 10.1371/journal.pone.0329406 (PMC12342301; doi:10.1371/journal.pone.0329406)
Supplement: S10 Dataset — (ZIP) [file pone.0329406.s010.zip › Lake 1 wavelet data/Coherence_Lepidopteran_scales_GSI/coherence_wavelet_wave.txt]

V1	V2	V3	V4	V5	V6	V7	V8	V9	V10	V11	V12	V13	V14	V15	V16	V17	V18	V19	V20	V21	V22	V23	V24	V25	V26	V27	V28	V29	V30	V31	V32	V33	V34	V35	V36	V37	V38	V39	V40	V41	V42	V43	V44	V45	V46	V47	V48	V49	V50
1	-1.70745959077349e-05+2.915654145526e-07i	-1.34063137596282e-05-2.140461394907e-07i	-8.34641578737373e-06-4.7912137415697e-07i	-4.30584995828933e-06-4.8408942689955e-07i	-2.02464912155543e-06-3.7591678395143e-07i	-1.01108279763128e-06-2.7180832896814e-07i	-6.06798918367539e-07-2.05185693860242e-07i	-4.34199024113097e-07-1.68346497776317e-07i	-3.43439990011726e-07-1.49117793872717e-07i	-2.84280792967556e-07-1.36710865188054e-07i	-2.42778952225854e-07-1.23343522097665e-07i	-2.14095741878426e-07-1.10372888774976e-07i	-1.92479405530148e-07-1.0183229485079e-07i	-1.72709914033056e-07-9.6052799583155e-08i	-1.53658723007775e-07-8.9690852966862e-08i	-1.38276804679484e-07-8.1917088257851e-08i	-1.29324579025421e-07-7.3759664838412e-08i	-1.25452415867929e-07-6.9026155001773e-08i	-1.2130404839246e-07-6.7877721953784e-08i	-1.1595003057575e-07-6.4863804754424e-08i	-1.14067110131964e-07-5.9085902186801e-08i	-1.16671602636606e-07-5.5536512465585e-08i	-1.17754556251819e-07-5.5616930884525e-08i	-1.13895882617366e-07-5.5589214232139e-08i	-1.07090906513478e-07-5.3666908825269e-08i	-1.00357030548475e-07-5.0080149226979e-08i	-9.53112721858247e-08-4.82565633592561e-08i	-9.28025434951632e-08-5.12702654734618e-08i	-9.33881245978256e-08-5.56791979056831e-08i	-9.62721380111658e-08-5.72379034111748e-08i	-1.01055835405686e-07-5.8206373892127e-08i	-1.02764050275451e-07-5.8014322336934e-08i	-9.60929721936762e-08-5.0670223276245e-08i	-8.84488050445946e-08-3.49665102102522e-08i	-9.08665526224171e-08-2.06221799628085e-08i	-9.96677790155345e-08-1.83276800831572e-08i	-1.07314003500051e-07-3.0094626878843e-08i	-1.12642796345588e-07-4.9025388032282e-08i	-1.16975146342164e-07-6.050112091691e-08i	-1.22463477771618e-07-5.9816835215636e-08i	-1.31566676915315e-07-5.2474604698434e-08i	-1.3751377524763e-07-4.0396579922693e-08i	-1.31551962017996e-07-2.8066619187033e-08i	-1.20728333464079e-07-2.4955117348221e-08i	-1.14903635905247e-07-3.2774993962263e-08i	-1.13520034493178e-07-4.5896749845082e-08i	-1.16413539727558e-07-5.8280774825999e-08i	-1.30128264644627e-07-6.4659156533053e-08i	-1.48720177433182e-07-6.0407989588869e-08i
2	-2.31410257582489e-05+6.271658558655e-07i	-1.77388737397316e-05-2.25128044541e-08i	-1.03963829257874e-05-3.860361930547e-07i	-4.76061097038854e-06-4.154705100366e-07i	-1.8276247435458e-06-3.024315894498e-07i	-7.12680011572834e-07-1.98652925133364e-07i	-3.71641582701784e-07-1.40623695595695e-07i	-2.65866800466435e-07-1.13994637285687e-07i	-2.17797605026082e-07-1.03894131487894e-07i	-1.83889542917622e-07-9.8712775422505e-08i	-1.58664749956004e-07-8.9507363314546e-08i	-1.42327411913732e-07-7.8835262154947e-08i	-1.30474264952183e-07-7.2989593290106e-08i	-1.17617279510699e-07-7.0201034772254e-08i	-1.02908570924243e-07-6.609372833241e-08i	-9.06849299315361e-08-5.95210697551017e-08i	-8.52305831251854e-08-5.1872399760961e-08i	-8.50691627400209e-08-4.84381559587523e-08i	-8.30756960403904e-08-4.96013414752721e-08i	-7.81622386201732e-08-4.7785517830799e-08i	-7.73729670093346e-08-4.16743409413851e-08i	-8.25869543871517e-08-3.84068088291885e-08i	-8.58407226673906e-08-3.9941857662005e-08i	-8.26146723006709e-08-4.11291507502629e-08i	-7.58111117244601e-08-3.93883643805161e-08i	-6.9257144530389e-08-3.49984975204924e-08i	-6.44835303522581e-08-3.25829096343777e-08i	-6.22511386717938e-08-3.65221697455132e-08i	-6.31982499535792e-08-4.21013869027796e-08i	-6.68164818491798e-08-4.3913595726832e-08i	-7.32771216790669e-08-4.59886742330613e-08i	-7.5932217978572e-08-4.82683328632994e-08i	-6.69354508946742e-08-4.18467128213506e-08i	-5.62461182274569e-08-2.38574776253433e-08i	-5.87721938612744e-08-6.5632358465226e-09i	-6.9072513499161e-08-3.7285675782678e-09i	-7.66519668249383e-08-1.81846141993293e-08i	-8.06519462386551e-08-4.10529689438357e-08i	-8.33118998797952e-08-5.37579587480307e-08i	-8.80538112597046e-08-5.15414666886553e-08i	-9.89191576953032e-08-4.27665361887767e-08i	-1.06571037269717e-07-2.885809043186e-08i	-9.86414804232857e-08-1.4067254103131e-08i	-8.46698374680265e-08-1.02923241138354e-08i	-7.77521577545821e-08-1.96429384367678e-08i	-7.53396468954958e-08-3.47380416880914e-08i	-7.66618992171988e-08-4.89663852436918e-08i	-9.17432303354038e-08-5.64580972769435e-08i	-1.13364590241898e-07-5.1698858465498e-08i
3	-2.81563286536545e-05+1.114185771559e-06i	-2.11532183337431e-05+3.741201306903e-07i	-1.1748068704083e-05-1.037488232856e-07i	-4.77694593743468e-06-2.1310178754668e-07i	-1.41795287159077e-06-1.5212933844419e-07i	-3.41448347985883e-07-8.7562325472631e-08i	-1.22151054546778e-07-5.7823224578566e-08i	-9.70153096067539e-08-4.85329780072424e-08i	-9.12297961690538e-08-4.87585307513465e-08i	-8.07351427819828e-08-5.07404560840738e-08i	-7.05650413489587e-08-4.64812282783642e-08i	-6.55579704442459e-08-3.92100998848045e-08i	-6.29184251197144e-08-3.65565760625021e-08i	-5.74061875772266e-08-3.69151207558768e-08i	-4.82201652396769e-08-3.55244466219542e-08i	-4.00977719229511e-08-3.10850916749562e-08i	-3.81456291025923e-08-2.49842373562825e-08i	-4.10308350865413e-08-2.3237452918531e-08i	-4.07646949781799e-08-2.65176798348849e-08i	-3.61635928931593e-08-2.60669621506772e-08i	-3.58187585564985e-08-2.02960104994162e-08i	-4.23168820252975e-08-1.76854673310358e-08i	-4.68018022353712e-08-2.04652477741133e-08i	-4.44001297391514e-08-2.27049148862769e-08i	-3.86923951490014e-08-2.14544539989067e-08i	-3.36286587378541e-08-1.69011330508914e-08i	-3.00810097525112e-08-1.40757037489966e-08i	-2.84119117868773e-08-1.8098092469368e-08i	-2.92205542653556e-08-2.35253584633462e-08i	-3.25619610669694e-08-2.45942267215206e-08i	-3.9634613228992e-08-2.72180130032147e-08i	-4.3123060979261e-08-3.23504416263177e-08i	-3.32337118313023e-08-2.90131055491781e-08i	-2.09752589778655e-08-1.24466221896291e-08i	-2.31631366504269e-08+4.6441193978252e-09i	-3.30523427974632e-08+7.7089486840072e-09i	-3.87149690803938e-08-6.4325672217892e-09i	-4.02655965709597e-08-2.84536597714926e-08i	-4.05252677203784e-08-3.89137629316695e-08i	-4.35387204766426e-08-3.47127265200256e-08i	-5.47281461002166e-08-2.6614632363344e-08i	-6.34531263365412e-08-1.44816820167582e-08i	-5.50914329293232e-08-5.062824578565e-10i	-4.06882283027494e-08+3.0591004717977e-09i	-3.48248008689318e-08-5.7991592892952e-09i	-3.22564467971623e-08-1.91137658589943e-08i	-3.12954437949134e-08-3.16073726858584e-08i	-4.48807652162522e-08-3.8406481725544e-08i	-6.57897099404344e-08-3.393311416136e-08i
4	-3.14295107781494e-05+1.7007101583585e-06i	-2.33837108946685e-05+9.27106147384e-07i	-1.26250209558419e-05+3.095040186881e-07i	-4.79791744631321e-06+4.911930703407e-08i	-1.19121702716415e-06-1.95248881945e-09i	-1.54564255911124e-07-3.895902511071e-09i	-6.03015434695429e-09-6.66791455503848e-09i	-1.60581541443527e-08-1.01075493446191e-08i	-2.4618890079789e-08-1.42749354850733e-08i	-2.28023790020786e-08-1.8309856998403e-08i	-1.92985334902017e-08-1.67605884974323e-08i	-1.93434838512521e-08-1.22083441162051e-08i	-2.09704429210982e-08-1.15187077656044e-08i	-1.98036052892856e-08-1.33709434211818e-08i	-1.49314744104447e-08-1.36336077281264e-08i	-1.01335760865853e-08-1.11958808078815e-08i	-1.00522585043715e-08-6.9967842629197e-09i	-1.3794595235441e-08-6.4153929003402e-09i	-1.41397149589297e-08-1.03307446186488e-08i	-9.9471810166526e-09-1.06282074495934e-08i	-9.45054929285228e-09-5.80233887691195e-09i	-1.52636914777353e-08-3.9551993115799e-09i	-1.93434251676332e-08-7.0374536495221e-09i	-1.75681611916837e-08-9.5350848732945e-09i	-1.35892644519206e-08-8.9205425947317e-09i	-1.06333264876366e-08-5.1795496550947e-09i	-8.66751528401208e-09-2.51444529786413e-09i	-7.60186631690155e-09-5.6825760083564e-09i	-7.90431285329226e-09-9.57154869236048e-09i	-1.01360319777912e-08-9.2174113656475e-09i	-1.64146717722236e-08-1.15046873419476e-08i	-2.02671858798487e-08-1.83608113796539e-08i	-1.16452160218908e-08-1.87553393067505e-08i	-2.1042536256669e-10-6.80409706669021e-09i	-1.39041996681118e-09+6.85755325992668e-09i	-8.57042519384708e-09+9.76944076898748e-09i	-1.12134887161558e-08-9.100572820118e-10i	-1.07920083038696e-08-1.72240048626166e-08i	-9.7846567660023e-09-2.27010448703512e-08i	-1.14047397582429e-08-1.70172582910969e-08i	-2.13082943688557e-08-1.16908324865143e-08i	-2.974227120309e-08-4.674985552228e-09i	-2.26867185626717e-08+4.97983734909e-09i	-1.08433297813586e-08+7.342329126132e-09i	-7.64346228705966e-09+1.06110950018548e-09i	-5.98351424945189e-09-7.02761039912629e-09i	-3.4614873735195e-09-1.46438945389609e-08i	-1.35374116066581e-08-1.92505783738315e-08i	-3.01734468583645e-08-1.59579830886473e-08i
5	-3.31369091651481e-05+2.3111714059877e-06i	-2.47851363031243e-05+1.5311433005886e-06i	-1.35214538414199e-05+7.523645192394e-07i	-5.24717122388833e-06+2.9350964560815e-07i	-1.37474003902089e-06+1.0131613674801e-07i	-2.17912092314963e-07+3.1893384192252e-08i	-1.88675050590773e-08+7.1472290712412e-09i	-6.39982535427275e-09-2.6404733006395e-10i	-6.59439609389928e-09-2.94243084919532e-09i	-4.18701077788062e-09-5.19120142813849e-09i	-2.27682785939274e-09-4.32370663195287e-09i	-3.06875949806629e-09-1.64656359063592e-09i	-5.00897403553426e-09-1.62582057352776e-09i	-5.26843522225904e-09-3.26240672864753e-09i	-3.06533263711153e-09-3.8430604838201e-09i	-5.2814583186526e-10-2.75957363577816e-09i	-8.12048902244405e-10-3.61330936759846e-10i	-3.5800246635597e-09-2.5064690548515e-10i	-3.84005059924535e-09-3.24816578376646e-09i	-7.2519839120495e-10-3.57281465660495e-09i	-2.27370092265458e-10-1.91972646729708e-10i	-4.18204633631182e-09+8.8600230664253e-10i	-6.77648228808607e-09-1.53105989115595e-09i	-5.41003685343086e-09-3.44565344982845e-09i	-3.0764147353934e-09-3.39098462192264e-09i	-1.80819097563536e-09-1.18755420461521e-09i	-1.00623160595776e-09+6.905294893804e-10i	-4.1186508830125e-10-1.12127204589074e-09i	-3.8154705464889e-10-2.92936142758094e-09i	-1.62232642788567e-09-1.55513337913617e-09i	-6.36858312650472e-09-3.22846923457272e-09i	-1.00271268993171e-08-9.9936447536194e-09i	-4.23376924736e-09-1.27425178224646e-08i	4.62404688529154e-09-5.8607776695098e-09i	5.26814290572201e-09+3.36147667907869e-09i	2.37740226012783e-09+5.94604526722703e-09i	2.58477414889488e-09-2.5563258342801e-10i	3.34626644590828e-09-9.39758095563800e-09i	3.3672569488614e-09-1.00082006265256e-08i	1.60761636466061e-09-4.08639171985617e-09i	-6.09316315905293e-09-1.94946359238845e-09i	-1.26791223809778e-08-7.127938684412e-10i	-7.63325448105516e-09+3.10322130483146e-09i	5.2880721816242e-10+3.79077207526229e-09i	1.58372255494126e-09+9.9892707000237e-10i	2.06647693736191e-09-9.3868746360153e-10i	4.3191624636435e-09-3.02454431585766e-09i	-2.27659419743389e-09-5.2399009149205e-09i	-1.31482143119838e-08-3.7336246713559e-09i
6	-3.39527287284197e-05+2.8966222747097e-06i	-2.5877329064291e-05+2.1056720159203e-06i	-1.47262729597696e-05+1.1668859582455e-06i	-6.19502563663422e-06+5.0725165001056e-07i	-1.90340431229663e-06+1.7755800868412e-07i	-4.27885268258318e-07+5.0509218224595e-08i	-7.61344640906213e-08+1.18030807266544e-08i	-1.38848007730282e-08+2.6238526926047e-09i	-3.16938784103432e-09+2.4357182244313e-10i	-2.8643826802551e-10-1.14958455139916e-09i	6.70921766349289e-10-8.42076822685799e-10i	1.0333672637065e-10+3.8662799757836e-10i	-1.03039495655173e-09+2.8073405721631e-10i	-1.44318246916586e-09-5.4035095696169e-10i	-6.94212647098935e-10-8.03757507760811e-10i	4.25295293484556e-10-4.1972457580197e-10i	3.48464638320528e-10+5.93695840499464e-10i	-9.7079116587134e-10+5.54094554939804e-10i	-1.05538600206574e-09-1.02674879267901e-09i	5.3888678733757e-10-1.12082131619856e-09i	6.45228191775606e-10+7.04236554696764e-10i	-1.48437319524721e-09+1.12512052115738e-09i	-2.56264812016237e-09-2.4675623475262e-10i	-1.46679899787881e-09-1.24756838348052e-09i	-1.475713050194e-10-1.49830011708982e-09i	4.01366107822317e-10-8.07230206030373e-10i	7.70611600111864e-10+6.9462493788612e-11i	1.09449000358761e-09-4.8961456843018e-10i	1.03305547372202e-09-6.3933948413963e-10i	-2.9985270921218e-11+6.92914444695872e-10i	-3.66056823342734e-09-8.9028606126599e-10i	-7.04438382905995e-09-6.4462286851032e-09i	-4.30871349000493e-09-9.35655131610628e-09i	1.79074456534215e-09-5.26635386461775e-09i	4.68365130300991e-09+1.19205265532317e-09i	6.15071142940011e-09+3.53861455449548e-09i	8.34851517799851e-09+9.983368680917e-11i	8.2620163165187e-09-4.54657658198737e-09i	5.70927140362975e-09-2.95100731192699e-09i	2.1170899504433e-09+2.15082791484328e-09i	-3.77539673427207e-09+2.51968197733999e-09i	-7.80652118546731e-09+3.352004646643e-11i	-4.20812631147172e-09-9.5772503523608e-10i	1.32575029931876e-09-1.63854147375337e-09i	2.14006480261596e-09-1.34440955743638e-09i	2.01310184214746e-09+1.45847431644682e-09i	2.57468561889258e-09+3.5183787714637e-09i	-1.75501118768135e-09+3.12091630363137e-09i	-7.37311760073734e-09+2.96482316425117e-09i
7	-3.44949418430257e-05+3.4539391657937e-06i	-2.69758163330292e-05+2.6368263594107e-06i	-1.62238680086098e-05+1.5595535601491e-06i	-7.48631269958389e-06+7.224918005605e-07i	-2.64664794171895e-06+2.6358701071014e-07i	-7.18055814601878e-07+7.6387035173649e-08i	-1.50003831474534e-07+1.9585660424029e-08i	-2.37153983036968e-08+6.4635757632127e-09i	-2.33453637753321e-09+2.7992733017116e-09i	5.01020424160463e-10+7.71394353158339e-10i	7.85389204906074e-10+1.13161630679392e-10i	3.76565344478177e-10+2.4531252881159e-10i	-2.49040107859237e-10+1.07856749027774e-10i	-6.06836307905005e-10-7.7174861014424e-11i	-4.74363746185572e-10+4.2244226813383e-11i	-3.3538370806832e-11+2.41750994747298e-10i	1.02444972394407e-10+4.90244860221334e-10i	-2.56393007335486e-10+3.2253920838592e-10i	-3.22461115295147e-10-3.47623787052293e-10i	2.9433813301555e-11-3.74266856664317e-10i	-2.90130044058704e-10+3.03894099896234e-10i	-1.23775670148669e-09+4.0354732093354e-10i	-1.33148906732714e-09-1.72705168102e-11i	-3.28402999265911e-10-2.125492637942e-10i	7.1342674705556e-10-5.05163063722786e-10i	1.33407996263887e-09-8.2998323179704e-10i	1.79438851655119e-09-8.8034213289177e-10i	2.05187971634502e-09-8.8723256176117e-10i	1.70439341115616e-09-4.0683879315238e-10i	1.00857154311365e-10+5.046305734714e-11i	-3.59147889749684e-09-1.95814960580615e-09i	-7.44840760560899e-09-5.9840748401482e-09i	-7.31396062084295e-09-7.19979082185696e-09i	-3.2056700854358e-09-2.79442953961516e-09i	1.68988944483054e-09+3.43587412039521e-09i	6.69414243199373e-09+5.52690548570268e-09i	1.05822340537087e-08+1.8885590688187e-09i	9.87062344667853e-09-2.74164394183567e-09i	4.52229560734322e-09-2.27881040211574e-09i	-2.10905443270037e-09+1.40290670476323e-09i	-7.81856516568499e-09+1.77257596709207e-09i	-1.00043829330068e-08-1.5179758640778e-09i	-6.95124647278108e-09-4.74015250396732e-09i	-2.48887192252327e-09-5.79025431912796e-09i	-7.9842766957735e-10-3.19353150834885e-09i	-9.6091727091362e-10+2.59896359838615e-09i	-1.87361614365827e-09+7.43345278493332e-09i	-4.36944288993839e-09+8.65899108345895e-09i	-5.4460999481259e-09+7.60507147052766e-09i
8	-3.50932922226865e-05+4.006451796206e-06i	-2.81846427276805e-05+3.1532897157604e-06i	-1.79114007294425e-05+1.9619177948363e-06i	-9.00235109757052e-06+9.6841896807281e-07i	-3.57609535916629e-06+3.7652327171477e-07i	-1.11958941327645e-06+1.1128895010968e-07i	-2.72727648430155e-07+2.301226022841e-08i	-4.91197968034878e-08+3.3859401789003e-09i	-4.89238272144645e-09+1.23785115459332e-09i	1.10033977085906e-09+8.6219526526201e-10i	1.25438581417218e-09+2.7466304422823e-10i	6.37512131606353e-10-1.47665524769222e-10i	-6.1790281415263e-11-3.26356561704227e-10i	-5.09555706915233e-10-1.30501799261192e-10i	-5.23224305808521e-10+3.45011390031839e-10i	-1.9256714200798e-10+6.78011842966905e-10i	1.17167228775589e-10+6.56007852529127e-10i	1.21329319043265e-10+2.72253957741896e-10i	-1.11275850188515e-10-2.57693306123968e-10i	-5.21578362459778e-10-4.89525604600032e-10i	-1.15819272792684e-09-3.6667956913438e-10i	-1.62585971328039e-09-1.3967662142189e-10i	-1.29373716200743e-09+2.8224654445704e-10i	-1.86472380983349e-10+7.64355047224427e-10i	1.16729962931996e-09+5.6927883314781e-10i	2.40165233390408e-09-4.4594272390242e-10i	3.34820445117024e-09-1.59255253825466e-09i	3.72632053910379e-09-2.32695427800614e-09i	2.94771269894003e-09-2.71633660965614e-09i	1.1864448460049e-10-3.69389055427252e-09i	-5.17207300986415e-09-6.02365059475038e-09i	-1.09283447865789e-08-7.9678945256942e-09i	-1.32761976250628e-08-5.8962189437716e-09i	-1.04736776251482e-08+1.2234066866631e-09i	-3.82200490466447e-09+8.85263201765376e-09i	4.6431553967847e-09+1.04176194470064e-08i	1.13777797101762e-08+4.2127784051853e-09i	1.14915735625623e-08-4.2404767587106e-09i	3.91921079285113e-09-8.03929966614936e-09i	-6.69763361302767e-09-6.87909908279091e-09i	-1.47375567217886e-08-5.7883602135192e-09i	-1.72929046162001e-08-7.2952457726274e-09i	-1.49627564660013e-08-9.4166862115674e-09i	-1.11913140291138e-08-9.0001171498871e-09i	-9.06923603379608e-09-4.15529273945279e-09i	-8.98302088681411e-09+4.02065421159675e-09i	-9.580068091016e-09+1.14388947302989e-08i	-8.8916542893707e-09+1.47189295992742e-08i	-4.8696957696153e-09+1.33937136159604e-08i
9	-3.5860251216649e-05+4.5803107333887e-06i	-2.95258418281302e-05+3.6899018076009e-06i	-1.97387636710998e-05+2.4038580690558e-06i	-1.07147090207852e-05+1.2682894868852e-06i	-4.72362201939423e-06+5.3581939548681e-07i	-1.69025479499945e-06+1.7043947625368e-07i	-4.88554975057598e-07+2.9978204229809e-08i	-1.11675296265893e-07-6.44482781805e-09i	-1.81788671832719e-08-7.8610397070032e-09i	-2.801827425538e-10-3.58967058390539e-09i	1.81903247381188e-09-1.40149530384972e-09i	1.14388291197818e-09-1.01280797233076e-09i	1.02613344396785e-10-9.01786403685345e-10i	-5.58887447754999e-10-3.14389812898303e-10i	-5.17639800866522e-10+5.87569499023919e-10i	5.985931338698e-11+1.17605775327473e-09i	6.4216923405718e-10+1.02884443499583e-09i	7.31816109695859e-10+2.39377858962432e-10i	1.66829604898103e-10-7.34952180545015e-10i	-8.8683278560543e-10-1.39754157282425e-09i	-2.03188724473461e-09-1.45437957007213e-09i	-2.71388132915942e-09-7.9057183018209e-10i	-2.45859865871987e-09+4.8011502350559e-10i	-1.12342061724046e-09+1.64845305859051e-09i	1.08827084887974e-09+1.59570825245503e-09i	3.62986191296421e-09-1.7806162185396e-10i	5.66435717414842e-09-3.12629430076128e-09i	6.2390717372886e-09-6.39754890361797e-09i	4.25773392550577e-09-9.62408270071988e-09i	-1.3515176698522e-09-1.27326824642861e-08i	-1.03898701352222e-08-1.47777928996577e-08i	-1.99085993820511e-08-1.33885629913582e-08i	-2.52327073584947e-08-6.4703345566205e-09i	-2.33533620267652e-08+4.7459420872688e-09i	-1.44472840507325e-08+1.44153640656183e-08i	-1.1830750752121e-09+1.54362715816663e-08i	1.07642068913784e-08+5.7825765136209e-09i	1.39102450292533e-08-8.8618508746958e-09i	5.1741809562781e-09-2.0031197952506e-08i	-1.02801378669234e-08-2.39536738609573e-08i	-2.38467906583111e-08-2.3050175653094e-08i	-3.0636871823588e-08-2.09206721543062e-08i	-3.14131010153354e-08-1.82309469824775e-08i	-2.97091995766487e-08-1.32572236572428e-08i	-2.82767527585014e-08-4.4776240493461e-09i	-2.74006226619263e-08+7.2652483919665e-09i	-2.49985819001157e-08+1.83343574223188e-08i	-1.83617140371865e-08+2.4344602876706e-08i	-7.3685882531418e-09+2.26496091417789e-08i
10	-3.6817758809603e-05+5.1969126142387e-06i	-3.10047445694759e-05+4.2742704628058e-06i	-2.16943827367007e-05+2.9112503328495e-06i	-1.26181347823775e-05+1.6499568391245e-06i	-6.10819607548694e-06+7.7805750587184e-07i	-2.4667319640469e-06+2.9718874630516e-07i	-8.33777275451768e-07+8.012810927322e-08i	-2.36349002951574e-07+3.166137152418e-09i	-5.54248651218334e-08-1.30721281612974e-08i	-9.401367608163e-09-1.01598154599802e-08i	3.216393038741e-10-5.43194554287677e-09i	1.34555601736572e-09-2.95636524554458e-09i	4.6020550048146e-10-1.72583248523527e-09i	-2.48243080635347e-10-4.35854455396448e-10i	1.5871507525492e-11+9.72594505530985e-10i	1.06618863764513e-09+1.73490165542459e-09i	2.05414040173562e-09+1.26168998494057e-09i	2.1450645118935e-09-2.9081066093514e-10i	1.0410947215318e-09-2.17807764561942e-09i	-9.5477511491791e-10-3.5677945305726e-09i	-3.17869369136524e-09-3.88019673858117e-09i	-4.85243548972679e-09-2.89821429537358e-09i	-5.20966020764031e-09-9.4744105202486e-10i	-3.62715379182175e-09+8.7073714824007e-10i	-1.5587447893361e-11+9.50043241631895e-10i	4.65698932697245e-09-1.9270634645831e-09i	8.36621130801524e-09-7.86042000330233e-09i	8.6938541098054e-09-1.58317094826859e-08i	3.5761155898015e-09-2.40557788317565e-08i	-7.8054030999467e-09-3.0123827689616e-08i	-2.36933272482307e-08-3.12313527240213e-08i	-3.92383027105157e-08-2.52877586891559e-08i	-4.84584019220488e-08-1.26084134223948e-08i	-4.7399493104319e-08+3.0379069453365e-09i	-3.55279097622029e-08+1.48658347538741e-08i	-1.59761911566579e-08+1.57808003207465e-08i	3.46064904078883e-09+3.01513343593429e-09i	1.21925870183438e-08-1.88137192261306e-08i	4.2902522464848e-09-4.00282902466122e-08i	-1.59452840302614e-08-5.24138693203055e-08i	-3.7969644321891e-08-5.39115240912244e-08i	-5.38021797837289e-08-4.74269271687239e-08i	-6.20596765378611e-08-3.64689310639946e-08i	-6.53557019850183e-08-2.25836515177428e-08i	-6.59700962374441e-08-5.8758800051488e-09i	-6.35655403173503e-08+1.27893312228006e-08i	-5.5523160682864e-08+2.98808338540962e-08i	-3.99242729749564e-08+3.96458553061382e-08i	-1.96057676444993e-08+3.73449023714318e-08i
11	-3.79624740177023e-05+5.872149152186e-06i	-3.26189513310029e-05+4.9224339689876e-06i	-2.37677010738675e-05+3.496676624224e-06i	-1.46932800313533e-05+2.1267805475628e-06i	-7.71814884107847e-06+1.12548633935209e-06i	-3.45556764708039e-06+5.2646118737413e-07i	-1.32556290490437e-06+2.1669243529857e-07i	-4.38426024711308e-07+7.3273619942491e-08i	-1.24882248627266e-07+1.4848904026291e-08i	-2.89898330467703e-08-3.8695689943699e-09i	-3.37480069114146e-09-6.89572564690403e-09i	2.01247668815135e-09-5.4369137045677e-09i	2.15631399066669e-09-3.17316342987057e-09i	1.76242817679942e-09-7.8734493074969e-10i	2.40964276471651e-09+1.19206617188079e-09i	3.96506147516482e-09+1.83431045623687e-09i	5.27174281171465e-09+5.497252891666e-10i	5.15513638222983e-09-2.31348536404185e-09i	3.19497515273904e-09-5.67997180462955e-09i	-1.8906862151585e-10-8.40302559616885e-09i	-4.09858911523896e-09-9.71175436531244e-09i	-7.4321413965098e-09-9.31735369857482e-09i	-8.91301997742605e-09-7.55104129322094e-09i	-7.30383739325817e-09-5.67125615236474e-09i	-2.26770252893657e-09-5.87621588803304e-09i	4.547721570269e-09-1.05325466714419e-08i	9.3625221243913e-09-2.07825561277143e-08i	7.5801918390055e-09-3.53040246047079e-08i	-4.0537676771611e-09-5.0088629414251e-08i	-2.53908320899456e-08-5.97125953728247e-08i	-5.19451704594794e-08-5.98492697506814e-08i	-7.62012412031583e-08-4.97135944905171e-08i	-9.08602838949483e-08-3.26245945057143e-08i	-9.1554523547954e-08-1.4500188746559e-08i	-7.74998128987676e-08-2.1382013857443e-09i	-5.20920315091004e-08-1.9601955761652e-09i	-2.44920331561751e-08-1.75703699686694e-08i	-7.8656176303725e-09-4.61452599891083e-08i	-1.15865288761894e-08-7.75667468149958e-08i	-3.41141704313145e-08-9.93666507730847e-08i	-6.4808995368843e-08-1.04142266801983e-07i	-9.26116564865395e-08-9.26352635085751e-08i	-1.12398162433845e-07-7.050254544247e-08i	-1.24374112667074e-07-4.3136583038319e-08i	-1.29618491161927e-07-1.3309908861714e-08i	-1.26843639195379e-07+1.7157809631928e-08i	-1.12995835710885e-07+4.4087228052474e-08i	-8.74693146330996e-08+6.01306040579371e-08i	-5.62726641006812e-08+5.88115888008491e-08i
12	-3.928661446643e-05+6.6128127045282e-06i	-3.43630388286514e-05+5.6312667560778e-06i	-2.59467929863932e-05+4.141990819914e-06i	-1.69162791178785e-05+2.6670147409169e-06i	-9.53122837470242e-06+1.54185460130695e-06i	-4.65028034286851e-06+8.3061774344137e-07i	-1.97064808709714e-06+4.3131736579858e-07i	-7.26676140060128e-07+2.16102197047966e-07i	-2.30869404786443e-07+9.9441210155307e-08i	-5.90072156524729e-08+3.76618201082424e-08i	-7.20621483839545e-09+8.26738911297346e-09i	5.63246591253951e-09-2.70607148801534e-09i	7.66682157176e-09-4.4207857627301e-09i	7.98128163953384e-09-2.54341731722023e-09i	9.13399105974486e-09-5.6569763307842e-10i	1.09592103009563e-08-5.736125420313e-10i	1.20950385028704e-08-3.2762489605459e-09i	1.12633593852486e-08-8.057135559297e-09i	8.1122078758901e-09-1.35855124542788e-08i	3.2317020800676e-09-1.86363430048537e-08i	-2.3078804048909e-09-2.24631807569028e-08i	-7.2166221691327e-09-2.46901445862948e-08i	-9.9267159760762e-09-2.5359010309178e-08i	-8.8925254711024e-09-2.55206276039076e-08i	-3.8401498177207e-09-2.77737037705811e-08i	2.6504667267974e-09-3.55979427936346e-08i	4.8772078365947e-09-5.10983472648234e-08i	-3.8558042009398e-09-7.24731654380227e-08i	-2.74583022471518e-08-9.35415858939371e-08i	-6.394365723108e-08-1.06608097834835e-07i	-1.05413231278381e-07-1.07172111999688e-07i	-1.41591894709123e-07-9.6832013533911e-08i	-1.64298724046586e-07-8.1849047355283e-08i	-1.69395701716502e-07-6.9090509577965e-08i	-1.56189162112793e-07-6.3709396495357e-08i	-1.27778099536428e-07-6.9793917627981e-08i	-9.32830177078399e-08-9.02506297679305e-08i	-6.7183478146579e-08-1.23241466388701e-07i	-6.2253339339529e-08-1.5900333723705e-07i	-8.1159323563831e-08-1.83004777524155e-07i	-1.15329485841061e-07-1.84548380823826e-07i	-1.52259694939772e-07-1.62904226145652e-07i	-1.83650313564369e-07-1.25480614530328e-07i	-2.07174963415918e-07-8.0911543258081e-08i	-2.22249851453287e-07-3.4180777561247e-08i	-2.25772637034166e-07+1.2254680767804e-08i	-2.12931106284244e-07+5.375981559797e-08i	-1.8279201673571e-07+8.149621709723e-08i	-1.42844699421522e-07+8.6925995020439e-08i
13	-4.0788379447435e-05+7.4161228733855e-06i	-3.62415923430071e-05+6.3797930886368e-06i	-2.82366785768508e-05+4.8003394363404e-06i	-1.92861836177505e-05+3.19521842218e-06i	-1.15488383383289e-05+1.9289368709292e-06i	-6.06608226860362e-06+1.10377128252218e-06i	-2.79612391709578e-06+6.316582769974e-07i	-1.128264799316e-06+3.7120872281377e-07i	-3.91732053091045e-07+2.17574769983519e-07i	-1.07593256107569e-07+1.19135898975985e-07i	-1.20556318624082e-08+5.63878086015562e-08i	1.5011074701408e-08+2.0339657811915e-08i	2.10143448180925e-08+3.0559636240098e-09i	2.24939255302096e-08-3.4806477018651e-09i	2.39797592355603e-08-6.0545062467491e-09i	2.54566884656842e-08-9.0979564996601e-09i	2.55883001447372e-08-1.4390001676292e-08i	2.34401153377769e-08-2.16793695969945e-08i	1.91646158680073e-08-2.99287412111747e-08i	1.37219011374009e-08-3.83757322066276e-08i	8.2215743201921e-09-4.67208332865046e-08i	3.6358441045077e-09-5.46585699879635e-08i	9.396329058784e-10-6.17637434880196e-08i	8.763423387381e-10-6.83680945125799e-08i	2.6851585102138e-09-7.66372624165937e-08i	2.4752091439921e-09-9.01071551097331e-08i	-6.829490011817e-09-1.10967696751671e-07i	-3.2588704431119e-08-1.36955941485044e-07i	-7.7634904520367e-08-1.61207738250169e-07i	-1.36965554139391e-07-1.76487932546035e-07i	-1.9904901955981e-07-1.80923494936004e-07i	-2.51236232106342e-07-1.80002659443779e-07i	-2.84920659816337e-07-1.82527756157058e-07i	-2.96583594427246e-07-1.94267726782683e-07i	-2.85911308688822e-07-2.15479857491098e-07i	-2.55599500596595e-07-2.43655167548371e-07i	-2.14043566919201e-07-2.76356095455408e-07i	-1.76000274924851e-07-3.09604783172746e-07i	-1.56739759925176e-07-3.34591705716695e-07i	-1.63099792578596e-07-3.39303707494662e-07i	-1.90087476747676e-07-3.15968371359071e-07i	-2.26645159478226e-07-2.67191017357376e-07i	-2.64482206242153e-07-2.04004121113083e-07i	-3.01057835891159e-07-1.37515686482061e-07i	-3.3490175720191e-07-7.2477672436434e-08i	-3.60022040069704e-07-8.838514575097e-09i	-3.66862909676335e-07+5.1104473462266e-08i	-3.49773738220883e-07+9.8316971736628e-08i	-3.13264513644167e-07+1.21084929213057e-07i
14	-4.24799960607443e-05+8.2836782880884e-06i	-3.82797364970686e-05+7.1545459158559e-06i	-3.06714381170155e-05+5.4354421682251e-06i	-2.18385960088353e-05+3.644984102681e-06i	-1.38109544708346e-05+2.1861524505822e-06i	-7.75452586258569e-06+1.21447662856584e-06i	-3.86239133237797e-06+6.7011595624306e-07i	-1.69964888519246e-06+3.9933403361985e-07i	-6.48405122176907e-07+2.6226974677655e-07i	-1.96681375929163e-07+1.770907911677e-07i	-2.3957450864298e-08+1.12339529919975e-07i	3.43126501962139e-08+6.18553231621792e-08i	5.097329674195e-08+2.55646173983478e-08i	5.4676325053851e-08+1.564704079384e-09i	5.50022650273888e-08-1.43079971532309e-08i	5.39335638899246e-08-2.63211582309607e-08i	5.12410038514256e-08-3.71727738761151e-08i	4.70516756680202e-08-4.79049564709817e-08i	4.25221822960053e-08-5.8954738529833e-08i	3.92021947286503e-08-7.10816417235503e-08i	3.80222179575213e-08-8.52485056092502e-08i	3.8776413458892e-08-1.01744702208424e-07i	4.0219793711326e-08-1.19792122712373e-07i	4.0105753904855e-08-1.38449926863945e-07i	3.4590439254138e-08-1.58015152890637e-07i	1.7574203085111e-08-1.8003138686033e-07i	-1.8403559587126e-08-2.05155761878871e-07i	-7.8701072664134e-08-2.30888938670794e-07i	-1.61954361788113e-07-2.52474892038141e-07i	-2.57879079589419e-07-2.67729431859522e-07i	-3.50190468417459e-07-2.81901284172399e-07i	-4.23229134931128e-07-3.06993097137825e-07i	-4.67372300992976e-07-3.5426911534205e-07i	-4.79661822665583e-07-4.2545920459724e-07i	-4.6135906084089e-07-5.10129815884715e-07i	-4.17111557123538e-07-5.90998167770059e-07i	-3.57000310862662e-07-6.51593545375768e-07i	-2.97103509251421e-07-6.79983800964664e-07i	-2.5431207910721e-07-6.68574413987872e-07i	-2.38031169685075e-07-6.14770171797543e-07i	-2.46694586182786e-07-5.24335268656864e-07i	-2.7308283132019e-07-4.12926914743605e-07i	-3.12868910277324e-07-3.00651470216161e-07i	-3.66930902409599e-07-2.01535605084513e-07i	-4.34933652662996e-07-1.16622661665193e-07i	-5.07791413697083e-07-3.7629884348059e-08i	-5.68302129091644e-07+4.1425271546576e-08i	-6.00537374453437e-07+1.15050879962749e-07i	-5.99160686263136e-07+1.67941333775099e-07i
15	-4.43874698960364e-05+9.2516055726693e-06i	-4.05189139759477e-05+7.9958077652421e-06i	-3.33039158931952e-05+6.0868919198291e-06i	-2.46292386782441e-05+4.0445813567619e-06i	-1.63758499710264e-05+2.3141950638545e-06i	-9.78250889212057e-06+1.11842656742469e-06i	-5.24521898015814e-06+4.4837262322798e-07i	-2.51594007738292e-06+1.5666249481436e-07i	-1.06380750773891e-06+6.987583402003e-08i	-3.71028392306947e-07+5.9237468610656e-08i	-6.9577406539881e-08+5.76188722185983e-08i	5.18063962522515e-08+4.37605423229208e-08i	9.64277478837696e-08+1.90211079180622e-08i	1.09418689998993e-07-9.324860918425e-09i	1.09214269030986e-07-3.5670008200031e-08i	1.03238377789438e-07-5.7510035497566e-08i	9.5118376539838e-08-7.45192310708895e-08i	8.78844131118447e-08-8.77127273556555e-08i	8.47557939065342e-08-9.92847220743857e-08i	8.8316917577889e-08-1.12415484477112e-07i	9.9088773368167e-08-1.30294065026705e-07i	1.14491424278075e-07-1.54602981841333e-07i	1.28671818861996e-07-1.8461274661117e-07i	1.33071845018661e-07-2.17717973731818e-07i	1.17488134789709e-07-2.50854953514671e-07i	7.1804405424783e-08-2.81328928470075e-07i	-1.1092178224458e-08-3.06542886277649e-07i	-1.31346214984611e-07-3.24212151730753e-07i	-2.78858044925194e-07-3.35147577246462e-07i	-4.33459575220086e-07-3.47915539105851e-07i	-5.69944211165656e-07-3.80816101163162e-07i	-6.65930250183843e-07-4.56339152379166e-07i	-7.08140023219796e-07-5.8857787387457e-07i	-6.9412839102371e-07-7.70979877696194e-07i	-6.30570679285784e-07-9.7342892729877e-07i	-5.3134241718379e-07-1.15154638947967e-06i	-4.1632215444814e-07-1.26256944730536e-06i	-3.0841498058795e-07-1.27895092364838e-06i	-2.2707173184397e-07-1.19482492631732e-06i	-1.8166107523455e-07-1.02611526310226e-06i	-1.70969450151515e-07-8.06371955064441e-07i	-1.90546192913781e-07-5.78117464856935e-07i	-2.41214925872313e-07-3.79288622086742e-07i	-3.29541279242054e-07-2.28908241592198e-07i	-4.58623599356555e-07-1.20684143074216e-07i	-6.17869759797658e-07-3.084890234915e-08i	-7.82178117283786e-07+6.3186211608899e-08i	-9.21990009716584e-07+1.65758011750516e-07i	-1.01554719804896e-06+2.5927987725774e-07i
16	-4.65395241398117e-05+1.04241954302627e-05i	-4.29987169262921e-05+9.0429053515222e-06i	-3.61797889755193e-05+6.9301059483907e-06i	-2.77016336825817e-05+4.5971498153251e-06i	-1.92845646811394e-05+2.523290853987e-06i	-1.21967819067271e-05+1.0011810173378e-06i	-7.00327593691677e-06+9.286706140975e-08i	-3.64499389522198e-06-3.1260826464927e-07i	-1.70711239390399e-06-3.9823819886204e-07i	-6.95143269849971e-07-3.33813513723574e-07i	-2.06444049421761e-07-2.34103678179122e-07i	1.8123328688612e-08-1.55848082177452e-07i	1.17713249684679e-07-1.14478878904106e-07i	1.57606519761395e-07-1.0381166508992e-07i	1.66942069786653e-07-1.10578668030738e-07i	1.60433584409742e-07-1.22549213535946e-07i	1.48152056716255e-07-1.31962266973821e-07i	1.38909184500798e-07-1.36302699758514e-07i	1.40466969024951e-07-1.37662760252268e-07i	1.5802046811338e-07-1.41105921496809e-07i	1.91943216960176e-07-1.5222691211574e-07i	2.35881610908316e-07-1.7452297431713e-07i	2.76267731579155e-07-2.07613426205144e-07i	2.93984388453693e-07-2.47043862269457e-07i	2.68317055732177e-07-2.85498880162449e-07i	1.82618911330474e-07-3.1473801416066e-07i	3.0441264582356e-08-3.28172390587669e-07i	-1.79673244496582e-07-3.24859668051092e-07i	-4.22783813453913e-07-3.14939069062047e-07i	-6.61054947013258e-07-3.23663460470219e-07i	-8.52038457265612e-07-3.88732124249486e-07i	-9.59368330266467e-07-5.47339343000884e-07i	-9.62205186795561e-07-8.15993130409702e-07i	-8.6049213948775e-07-1.17332682265807e-06i	-6.7507493223092e-07-1.55738008440706e-06i	-4.4310312032229e-07-1.88176753327536e-06i	-2.0927604779474e-07-2.0643465577099e-06i	-1.407947630273e-08-2.05526304939241e-06i	1.1741154898778e-07-1.85276713351052e-06i	1.8021661064412e-07-1.5022969233733e-06i	1.8350948806635e-07-1.08109290614695e-06i	1.37044279236685e-07-6.73870541533586e-07i	3.9949543518855e-08-3.46350804862123e-07i	-1.18716859976294e-07-1.25009630579903e-07i	-3.4765408284808e-07+8.068636968725e-09i	-6.3939098824014e-07+1.00707303271507e-07i	-9.66096784702916e-07+2.01838359586657e-07i	-1.2877008324228e-06+3.3314980753768e-07i	-1.5649391449246e-06+4.7696047572878e-07i
17	-4.89529021916261e-05+1.19879599483981e-05i	-4.57382744900238e-05+1.05466876604569e-05i	-3.93156522745731e-05+8.2889849379021e-06i	-3.10623267699766e-05+5.7005512578197e-06i	-2.25327277528126e-05+3.2736185821048e-06i	-1.49896460816952e-05+1.3572310076883e-06i	-9.13352821059265e-06+8.951471523997e-08i	-5.08963234092893e-06-5.7910895678777e-07i	-2.58339066440278e-06-8.0735867309511e-07i	-1.17497310065816e-06-7.7828032814846e-07i	-4.45025212157402e-07-6.41861763334108e-07i	-8.6549648337569e-08-4.93258709235691e-07i	8.4616344729532e-08-3.76874614916825e-07i	1.6213427803906e-07-3.01849979991269e-07i	1.89205368809812e-07-2.58557725733304e-07i	1.87986633447883e-07-2.31478360696978e-07i	1.75001866218551e-07-2.07492675311959e-07i	1.66249062874578e-07-1.79988328989696e-07i	1.76504567736076e-07-1.4947507908934e-07i	2.15839693072389e-07-1.21561498921038e-07i	2.85266574163469e-07-1.03403548818557e-07i	3.73289592567321e-07-9.9939549266579e-08i	4.55299040739448e-07-1.11124355223303e-07i	4.97329503560231e-07-1.30906733532105e-07i	4.64320732785484e-07-1.48196766052232e-07i	3.31072205396894e-07-1.50010373237219e-07i	9.2565181536042e-08-1.27211760804575e-07i	-2.29905811732489e-07-8.2744372729624e-08i	-5.89208286640703e-07-3.9987184753766e-08i	-9.19999441832203e-07-4.5758785683811e-08i	-1.1522270909461e-06-1.6157977670353e-07i	-1.22782057467964e-06-4.4104386548602e-07i	-1.1168587232606e-06-8.9988355986455e-07i	-8.2877599961679e-07-1.49320545791001e-06i	-4.1410954892424e-07-2.11477096538374e-06i	4.617540166269e-08-2.62379729465251e-06i	4.6276918692249e-07-2.89040693710195e-06i	7.6471236337556e-07-2.84055008363409e-06i	9.1938966991421e-07-2.48134710104382e-06i	9.3552327747133e-07-1.89747066401277e-06i	8.4709705677862e-07-1.22171894232485e-06i	6.87578580224437e-07-5.91684404662738e-07i	4.70257776763966e-07-1.07333737649046e-07i	1.86185432268889e-07+1.96886106674329e-07i	-1.81350914122507e-07+3.55666964868382e-07i	-6.37860545959315e-07+4.49649123329695e-07i	-1.16714693220777e-06+5.6348909537064e-07i	-1.73355241682022e-06+7.4315957076565e-07i	-2.29157842321996e-06+9.7276877522967e-07i
18	-5.16264580224291e-05+1.41784136673198e-05i	-4.87338256881898e-05+1.28124476618055e-05i	-4.27015108503608e-05+1.05504273811478e-05i	-3.46884434541203e-05+7.8326041564768e-06i	-2.60816268803206e-05+5.1365765976343e-06i	-1.81095414884849e-05+2.8412172477153e-06i	-1.15750630038775e-05+1.1477925930435e-06i	-6.77769193453263e-06+7.628428296027e-08i	-3.60376591384756e-06-4.8124887026958e-07i	-1.70419654716244e-06-6.869063782828e-07i	-6.71395542712646e-07-6.95522142351164e-07i	-1.58300617853911e-07-6.21172235134137e-07i	7.4477388426946e-08-5.30093747382549e-07i	1.6565928702991e-07-4.49665258362634e-07i	1.85522285987369e-07-3.82887159070125e-07i	1.69594194993298e-07-3.21807320284616e-07i	1.41732624828135e-07-2.57252842984916e-07i	1.24425435058467e-07-1.84367954731975e-07i	1.39187163726835e-07-1.04300355719111e-07i	2.01144917488662e-07-2.2854535914479e-08i	3.11699334169379e-07+5.2647185453537e-08i	4.52940843037619e-07+1.16912059077411e-07i	5.87181615327606e-07+1.69528012327411e-07i	6.63688542329315e-07+2.16407400464726e-07i	6.32145618353361e-07+2.69113879684822e-07i	4.59378527556511e-07+3.40951150239062e-07i	1.44004721516466e-07+4.38772792619563e-07i	-2.76002375774583e-07+5.51329736032372e-07i	-7.25661816760407e-07+6.387517100521e-07i	-1.10543982409983e-06+6.3124962661359e-07i	-1.31205547605687e-06+4.4453569841949e-07i	-1.2644336454623e-06+1.245629665578e-08i	-9.29631585239016e-07-6.738301361836e-07i	-3.409480525235e-07-1.53929143857011e-06i	4.0084209967426e-07-2.42891818469328e-06i	1.14897312905615e-06-3.1471277958918e-06i	1.75186385130015e-06-3.51975836993541e-06i	2.09981963927666e-06-3.45323891837025e-06i	2.15688722292509e-06-2.96609138678114e-06i	1.96227590382763e-06-2.18074905678862e-06i	1.60084866141537e-06-1.280698970879e-06i	1.15888167985284e-06-4.5026385210304e-07i	6.8843648154242e-07+1.81927187266203e-07i	1.96335785656669e-07+5.77894164530642e-07i	-3.42482806565418e-07+7.92754245012915e-07i	-9.6066592749126e-07+9.43265537299819e-07i	-1.67838956318384e-06+1.1527652190475e-06i	-2.49449004430115e-06+1.49353832060733e-06i	-3.38621811823674e-06+1.95123640164965e-06i
19	-5.45568261146115e-05+1.71833435546861e-05i	-5.19888419174146e-05+1.60577246096724e-05i	-4.63500356205891e-05+1.39659208991294e-05i	-3.86008914680377e-05+1.12865662368501e-05i	-2.99601478986152e-05+8.457774204957e-06i	-2.15950772750449e-05+5.859846569705e-06i	-1.43750648196771e-05+3.7354172391795e-06i	-8.75464158542608e-06+2.16807922427612e-06i	-4.79302540116532e-06+1.11321180210569e-06i	-2.2685902385431e-06+4.559773324639e-07i	-8.26216761343579e-07+6.8234283435143e-08i	-1.03644736183483e-07-1.54218936349766e-07i	1.92108978643585e-07-2.78460280486262e-07i	2.60522625391547e-07-3.38988538300695e-07i	2.20068072446789e-07-3.49922276584323e-07i	1.36508525803239e-07-3.16767559094872e-07i	4.9985945249651e-08-2.43898270394306e-07i	-8.254906907505e-09-1.37452979083138e-07i	-1.13630935251685e-08-5.1497744242598e-09i	5.8342234699399e-08+1.45167097813975e-07i	2.0065750231704e-07+3.06958869696726e-07i	3.90816652688446e-07+4.75952955290459e-07i	5.79865124117925e-07+6.50846827707881e-07i	7.04469694899486e-07+8.33896152183227e-07i	7.0473528914348e-07+1.0305002360512e-06i	5.4503885121839e-07+1.24565109617823e-06i	2.3125177000247e-07+1.47530262685962e-06i	-1.8133473540595e-07+1.69369729022409e-06i	-5.9245731214214e-07+1.8427437691661e-06i	-8.7412033334371e-07+1.83324666487735e-06i	-8.9903781062302e-07+1.56583476181368e-06i	-5.76405113342388e-07+9.70241535866821e-07i	1.12647894364616e-07+4.8981268934057e-08i	1.09200100280895e-06-1.09654064939241e-06i	2.19328378682903e-06-2.27583160928339e-06i	3.19174217733171e-06-3.25787376828326e-06i	3.86877307154809e-06-3.84181821632232e-06i	4.07934825561973e-06-3.92114415090052e-06i	3.79572100265546e-06-3.51508393382606e-06i	3.10718728583178e-06-2.7560711958785e-06i	2.17641825212749e-06-1.84031982856957e-06i	1.17405771996023e-06-9.6115307851244e-07i	2.21820910736288e-07-2.47814471579894e-07i	-6.34344191601997e-07+2.71540587361043e-07i	-1.41814252442351e-06+6.7149987507704e-07i	-2.19656560078062e-06+1.09413563230006e-06i	-3.04974463559644e-06+1.68691627611244e-06i	-4.04682180429575e-06+2.53521235316075e-06i	-5.22898676240415e-06+3.6160458232709e-06i
20	-5.77758119609602e-05+2.10147901011329e-05i	-5.55714228135179e-05+2.02459807714282e-05i	-5.03789090568911e-05+1.84421147393149e-05i	-4.297708669224e-05+1.59134351487155e-05i	-3.44138129938985e-05+1.30458446190484e-05i	-2.57657662812375e-05+1.0203624841842e-05i	-1.79243210863333e-05+7.654298875734e-06i	-1.14629041029909e-05+5.5363576588386e-06i	-6.60588887433581e-06+3.87120786925849e-06i	-3.284108613431e-06+2.60415180987785e-06i	-1.24002406477967e-06+1.65222629913131e-06i	-1.40911697914162e-07+9.40363611324324e-07i	3.31905305942815e-07+4.17547478745307e-07i	4.3290834087938e-07+5.5301025488292e-08i	3.39915275645697e-07-1.62828407300228e-07i	1.66952618867545e-07-2.51641277028745e-07i	-1.3346189015954e-08-2.2913458516803e-07i	-1.50800381061018e-07-1.15397170651285e-07i	-2.08900816678949e-07+7.1423037292532e-08i	-1.66173959609643e-07+3.18309157704897e-07i	-2.2749837372762e-08+6.17562199886082e-07i	1.94770778503734e-07+9.64364547269995e-07i	4.3585525888559e-07+1.35382845559029e-06i	6.3807202428626e-07+1.77935276322191e-06i	7.4627908408759e-07+2.23194539879694e-06i	7.3334453378762e-07+2.6978330171705e-06i	6.1592763089248e-07+3.15160378287185e-06i	4.6027485540339e-07+3.54561772628443e-06i	3.7529831833594e-07+3.80196954268224e-06i	4.9215647208032e-07+3.81673665716205e-06i	9.3138802427987e-07+3.48337876178565e-06i	1.76189591375465e-06+2.73237684912781e-06i	2.96152523299323e-06+1.57230990941723e-06i	4.39444006617458e-06+1.1151035668175e-07i	5.82099067172643e-06-1.45512344777634e-06i	6.94701447698667e-06-2.89401360110923e-06i	7.50264861672854e-06-3.99807280404352e-06i	7.32379526777798e-06-4.64289992708408e-06i	6.40325328410482e-06-4.81223227856589e-06i	4.88922359459801e-06-4.58524534870293e-06i	3.03209280574825e-06-4.09378592981675e-06i	1.10321532005766e-06-3.4668118951953e-06i	-6.8110758399356e-07-2.78049633731285e-06i	-2.2051890391765e-06-2.02870487671654e-06i	-3.46199017307196e-06-1.12314448541419e-06i	-4.5326570690661e-06+7.424668219388e-08i	-5.55232490073514e-06+1.6933677379548e-06i	-6.67311099262305e-06+3.78985791956496e-06i	-8.02892134377474e-06+6.29515978729928e-06i
21	-6.13701494164368e-05+2.54436766913948e-05i	-5.96343613680845e-05+2.50329876794921e-05i	-5.50268533298771e-05+2.35094600630614e-05i	-4.81583499836575e-05+2.11214377346345e-05i	-3.99004131929042e-05+1.82068601355197e-05i	-3.12059631186179e-05+1.51139728862188e-05i	-2.29342971636396e-05+1.21321263350345e-05i	-1.5722758904274e-05+9.4515735390772e-06i	-9.92761006787613e-06+7.15854964593017e-06i	-5.63405579802413e-06+5.25873806542578e-06i	-2.71742094841176e-06+3.7138813159801e-06i	-9.2842222365666e-07+2.47539878093286e-06i	2.410633791792e-08+1.5044975538496e-06i	4.11977569740507e-07+7.76798134225947e-07i	4.55565407906585e-07+2.76642588396126e-07i	3.17730758171208e-07-1.0913705594853e-08i	1.13617982895255e-07-1.0426900946908e-07i	-7.54218836393249e-08-2.3970389716162e-08i	-1.92261504169635e-07+2.114865956266e-07i	-2.01427621852083e-07+5.88602252311764e-07i	-9.075943472802e-08+1.0979172889748e-06i	1.2811434501394e-07+1.72962505739678e-06i	4.2497426350016e-07+2.46855191917449e-06i	7.6294581005469e-07+3.29114780362979e-06i	1.11443762417251e-06+4.16466027357045e-06i	1.47619312629093e-06+5.04599558750278e-06i	1.87873457335194e-06+5.87753448691526e-06i	2.38707828991005e-06+6.58042098843424e-06i	3.09113188206891e-06+7.05073099852449e-06i	4.08506946072226e-06+7.166477448468e-06i	5.43630600579793e-06+6.81030053881667e-06i	7.14820043472481e-06+5.90424536435814e-06i	9.12644493972261e-06+4.44391498009614e-06i	1.11642295003085e-05+2.5158474817342e-06i	1.29606636596048e-05+2.876730877439e-07i	1.41772935686827e-05-2.0269574639108e-06i	1.45210966695247e-05-4.2146840488092e-06i	1.38271456074935e-05-6.1015279846416e-06i	1.21097095969327e-05-7.571446215979e-06i	9.56124260962668e-06-8.56171527429973e-06i	6.49985240055866e-06-9.04197322094132e-06i	3.28619197366806e-06-8.98766251615593e-06i	2.3965143936359e-07-8.35755868070436e-06i	-2.42183487566197e-06-7.08253271953805e-06i	-4.60834240123658e-06-5.07094405359291e-06i	-6.3542200443637e-06-2.23396004659433e-06i	-7.79342656445896e-06+1.47101873006839e-06i	-9.12233705164791e-06+5.98906212171982e-06i	-1.05555276562646e-05+1.11265090672677e-05i
22	-6.54168099388715e-05+3.00772421128697e-05i	-6.4311502698349e-05+2.99079050327865e-05i	-6.04988735685917e-05+2.85399335846501e-05i	-5.44339267272479e-05+2.61772052504117e-05i	-4.68079203423851e-05+2.31264941850722e-05i	-3.84201888055775e-05+1.97325403917001e-05i	-3.00444667242724e-05+1.63136358620327e-05i	-2.23190705235414e-05+1.31142767727927e-05i	-1.56799773367755e-05+1.02842287474286e-05i	-1.03425355372138e-05+7.8839569864482e-06i	-6.32542822833994e-06+5.90841395538209e-06i	-3.50234840604572e-06+4.3173741606132e-06i	-1.66377851621184e-06+3.0616427209869e-06i	-5.7311727966171e-07+2.09921355768785e-06i	-6.92457574467e-09+1.40112631770413e-06i	2.23813693665922e-07+9.50682412315646e-07i	2.68218111526725e-07+7.4045554927008e-07i	2.39248115943245e-07+7.69673377771515e-07i	2.2020046276952e-07+1.04192885751172e-06i	2.7034606489507e-07+1.56177076073551e-06i	4.2946074072797e-07+2.32932070749722e-06i	7.2294808267688e-07+3.33386130090292e-06i	1.16892243319983e-06+4.54861235203316e-06i	1.78673950296466e-06+5.92838556347921e-06i	2.60465651411155e-06+7.40973557308341e-06i	3.66387083630224e-06+8.91133220713425e-06i	5.0171805114495e-06+1.03324824190737e-05i	6.7218560261603e-06+1.15504863955859e-05i	8.8269015696429e-06+1.24210814891843e-05i	1.13547684462938e-05+1.278764468888e-05i	1.42781456824935e-05+1.25020973176844e-05i	1.74951467224952e-05+1.14544123709713e-05i	2.08107344854513e-05+9.6018205818599e-06i	2.39357710759436e-05+6.9872442188575e-06i	2.65137553981561e-05+3.7406457556365e-06i	2.81771623131391e-05+6.45059102328e-08i	2.8622678809827e-05-3.7891445268629e-06i	2.76837821307448e-05-7.5414757361583e-06i	2.53765764442544e-05-1.09044623039322e-05i	2.19030304012208e-05-1.3593701713255e-05i	1.76110131105093e-05-1.53397445292052e-05i	1.29250560030408e-05-1.59005043869844e-05i	8.2687221233796e-06-1.50749382070819e-05i	3.997073697835e-06-1.27172383929264e-05i	3.4972553622967e-07-8.75228828660484e-06i	-2.57280311997324e-06-3.19497817390553e-06i	-4.81066103074128e-06+3.82512911685116e-06i	-6.5260219461208e-06+1.20374850967241e-05i	-7.9664984869198e-06+2.10128797751804e-05i
23	-6.98182177281378e-05+3.45373190256472e-05i	-6.94963300194824e-05+3.44268732367791e-05i	-6.66811681971722e-05+3.30292766859539e-05i	-6.16884455855932e-05+3.05209441874312e-05i	-5.50347398508523e-05+2.71927139046865e-05i	-4.73505874769326e-05+2.33965302676803e-05i	-3.92854197487458e-05+1.94856154387415e-05i	-3.14229891272767e-05+1.57619282941514e-05i	-2.42205455639708e-05+1.24415265459297e-05i	-1.79778484643795e-05+9.6426529352979e-06i	-1.28352852525167e-05+7.3949830863557e-06i	-8.7952315665274e-06+5.66352857233639e-06i	-5.75785471011229e-06+4.37849726940876e-06i	-3.56186120207777e-06+3.46314286108275e-06i	-2.02195769030271e-06+2.85436468287137e-06i	-9.5747409489384e-07+2.51407161980909e-06i	-2.0982593735409e-07+2.43182758885916e-06i	3.506959138424e-07+2.62055019795211e-06i	8.2659661113955e-07+3.10735518789553e-06i	1.30052427745296e-06+3.92168964095767e-06i	1.84558683758522e-06+5.08305526771289e-06i	2.53605470586415e-06+6.59068173369076e-06i	3.45580692680578e-06+8.4169438153939e-06i	4.7019657242556e-06+1.05049104328441e-05i	6.3819199348446e-06+1.27687105269674e-05i	8.6034930511712e-06+1.5094508958484e-05i	1.1459804354477e-05+1.73406824092696e-05i	1.50114684594018e-05+1.93380827511586e-05i	1.926864544299e-05+2.08936688362302e-05i	2.4174542345708e-05+2.18014665657931e-05i	2.95915146367339e-05+2.18628624338125e-05i	3.52919413646915e-05+2.09144412953573e-05i	4.0958253389784e-05+1.88580716023991e-05i	4.61980534946471e-05+1.5686752961149e-05i	5.05789133685072e-05+1.15013567099349e-05i	5.36822436616894e-05+6.5164166146615e-06i	5.51681868128552e-05+1.055406447337e-06i	5.48373241743206e-05-4.4637283088444e-06i	5.267355791605e-05-9.5529593165987e-06i	4.88569129138963e-05-1.36889890768251e-05i	4.37431752456244e-05-1.63573620269183e-05i	3.78154216078187e-05-1.71016759082746e-05i	3.1617453186193e-05-1.55713071799624e-05i	2.56802440893726e-05-1.1561320406867e-05i	2.04513666480935e-05-5.0411667008514e-06i	1.62360787587031e-05+3.8277497576808e-06i	1.31580856033796e-05+1.46842432797534e-05i	1.11468530347814e-05+2.69697392643018e-05i	9.9551646768377e-06+3.99448050449978e-05i
24	-7.41149992835433e-05+3.86132955234874e-05i	-7.46198930091316e-05+3.83696927741161e-05i	-7.28832938186395e-05+3.67394988925727e-05i	-6.91047009350118e-05+3.38748343183641e-05i	-6.36439656774944e-05+3.00500731557932e-05i	-5.69653071525619e-05+2.56200680268485e-05i	-4.95745417158962e-05+2.09677307188809e-05i	-4.19603364247226e-05+1.64515035299124e-05i	-3.45471971606875e-05+1.23626186030768e-05i	-2.76642055666269e-05+8.8991758953645e-06i	-2.15303533916133e-05+6.1598347714628e-06i	-1.62551128494723e-05+4.1554623199087e-06i	-1.18514672642802e-05+2.8335256283318e-06i	-8.25765775582059e-06+2.10811670204795e-06i	-5.36319940899259e-06+1.88848323457662e-06i	-3.03439054997331e-06+2.1005051610035e-06i	-1.13484267762665e-06+2.6980635114151e-06i	4.6231375094705e-07+3.66396768044636e-06i	1.87198417214997e-06+5.00242759240833e-06i	3.20348368537222e-06+6.72655680174712e-06i	4.57245689743932e-06+8.84483425550478e-06i	6.1133995595427e-06+1.13497920935981e-05i	7.98738144666e-06+1.42106529535453e-05i	1.03806251030259e-05+1.73697547793692e-05i	1.34919976055387e-05+2.0741151923637e-05i	1.75105296594506e-05+2.42094761195103e-05i	2.25867620538833e-05+2.76282086024491e-05i	2.88031225941573e-05+3.08184629978947e-05i	3.61483429091647e-05+3.35711532032518e-05i	4.44996084514469e-05+3.56559534674654e-05i	5.36146668596049e-05+3.68392936509023e-05i	6.31353174516236e-05+3.6911208573483e-05i	7.26036506557173e-05+3.57182242849845e-05i	8.14923671147517e-05+3.31976127697502e-05i	8.92494638358652e-05+2.94076626036692e-05i	9.53550283837006e-05+2.4548812016846e-05i	9.93843440463825e-05+1.89710864406955e-05i	1.010683106624e-04+1.3164147470429e-05i	1.00340715653191e-04+7.727767946991e-06i	9.73628111227573e-05+3.3231366566457e-06i	9.25186574026637e-05+6.089155947209e-07i	8.63789071870632e-05+1.694240396051e-07i	7.96353384122043e-05+2.4443240046403e-06i	7.30131084108748e-05+7.6688771214741e-06i	6.71721375180522e-05+1.58315604856343e-05i	6.26125753405853e-05+2.66528928748461e-05i	5.96007088020149e-05+3.95871058606518e-05i	5.81296283405765e-05+5.38472135711884e-05i	5.79230775009032e-05+6.845330116629e-05i
25	-7.73977126726004e-05+4.23763567546116e-05i	-7.85724449538067e-05+4.18631119299223e-05i	-7.7771166888408e-05+3.98421843295648e-05i	-7.51031931682534e-05+3.64291441608525e-05i	-7.07961958394042e-05+3.18647993112629e-05i	-6.51616467199112e-05+2.6486737346804e-05i	-5.85570253874997e-05+2.06889021824189e-05i	-5.13506130230262e-05+1.48760840135072e-05i	-4.38923342601049e-05+9.420797000179e-06i	-3.64918570512193e-05+4.6291608195896e-06i	-2.9403763856926e-05+7.202983724757e-07i	-2.28191835281784e-05-2.1791278552307e-06i	-1.68633867067705e-05-4.0266597823056e-06i	-1.159886630168e-05-4.8459972190838e-06i	-7.03293591488562e-06-4.70450053757975e-06i	-3.1279397059316e-06-3.69160023828186e-06i	1.8873074200765e-07-1.90217917615925e-06i	3.01782560216708e-06+5.7315698057766e-07i	5.48672979394261e-06+3.65131742690658e-06i	7.75336906246397e-06+7.25561383629909e-06i	1.00131590527269e-05+1.13130975714094e-05i	1.25045689099438e-05+1.57525893734773e-05i	1.55081083380646e-05+2.0504202233779e-05i	1.93345397924752e-05+2.54995117487131e-05i	2.43006848416329e-05+3.0670454883802e-05i	3.06945520791436e-05+3.59450886222807e-05i	3.87345775340947e-05+4.12395860009819e-05i	4.85295903912384e-05+4.64478250835233e-05i	6.00462673673336e-05+5.14318252555045e-05i	7.30895364576693e-05+5.60172969927645e-05i	8.729931927345e-05+5.99982331737152e-05i	1.02164920490068e-04+6.3152825609673e-05i	1.17056736617799e-04+6.5270506676581e-05i	1.31273747143519e-04+6.6187237834687e-05i	1.44104105224888e-04+6.5823875462419e-05i	1.54894666205413e-04+6.4220946058264e-05i	1.63123359432654e-04+6.1562713613821e-05i	1.6846621630296e-04+5.8184182713205e-05i	1.70849255719927e-04+5.4556694044499e-05i	1.70475081152605e-04+5.1250852319809e-05i	1.67815649057678e-04+4.8879194722981e-05i	1.63566590578289e-04+4.8024545807855e-05i	1.5856453344992e-04+4.916270319605e-05i	1.53676198712991e-04+5.2589512273814e-05i	1.49675040577401e-04+5.8362427544903e-05i	1.47125841328333e-04+6.6265445569929e-05i	1.46298171502538e-04+7.5803921643277e-05i	1.4712519613131e-04+8.6232220893934e-05i	1.49215727056151e-04+9.661246499982e-05i
26	-7.84409508493025e-05+4.63668508329005e-05i	-7.99141473271918e-05+4.56503451674571e-05i	-7.96703484588386e-05+4.33166416335622e-05i	-7.77544207908977e-05+3.94312860701789e-05i	-7.42881625247946e-05+3.41823640101939e-05i	-6.94494588382517e-05+2.78662241169803e-05i	-6.34528637798714e-05+2.08620227375837e-05i	-5.65347307296133e-05+1.35984168961501e-05i	-4.8943553720105e-05+6.5166360392127e-06i	-4.09340370415525e-05+3.4436729531e-08i	-3.27622857496373e-05-5.4849547111918e-06i	-2.46796146843672e-05-9.7558279429974e-06i	-1.69235004056903e-05-1.25832853985626e-05i	-9.705531237883e-06-1.38668398842427e-05i	-3.1972429438024e-06-1.35956767173875e-05i	2.484845403016e-06-1.18377549597626e-05i	7.29376636040163e-06-8.7250134422264e-06i	1.12651979029105e-05-4.436419154231e-06i	1.4528039826972e-05+8.202091870606e-07i	1.73108721358408e-05+6.8272913718692e-06i	1.99419013575317e-05+1.33772353161811e-05i	2.28394360164547e-05+2.02919607611271e-05i	2.64901654858696e-05+2.74402166671948e-05i	3.14138934052705e-05+3.47496609068302e-05i	3.81158099484022e-05+4.22102643040841e-05i	4.70303310718935e-05+4.98662812025533e-05i	5.84631655172714e-05+5.7795877026588e-05i	7.25398001820951e-05+6.6080173058817e-05i	8.91685556949296e-05+7.47662824056603e-05i	1.08024770319363e-04+8.383108074495e-05i	1.28559965669684e-04+9.3153333782419e-05i	1.50036689361409e-04+1.02501071282036e-04i	1.71586714344922e-04+1.11538829997306e-04i	1.92287738813701e-04+1.19856000086681e-04i	2.11251712269253e-04+1.27013630265424e-04i	2.27716280439689e-04+1.32603375523111e-04i	2.41129512656005e-04+1.36309459405544e-04i	2.51217214338239e-04+1.37963090217609e-04i	2.58022205783701e-04+1.37579046803416e-04i	2.61906614900871e-04+1.3536623352795e-04i	2.63512012448811e-04+1.3170773517624e-04i	2.63678152656036e-04+1.27110846679027e-04i	2.63328446366872e-04+1.22133005870019e-04i	2.63337579707053e-04+1.1729457920077e-04i	2.64401926846915e-04+1.12992954981254e-04i	2.66934776380678e-04+1.09433345025747e-04i	2.71004957011188e-04+1.06589387821625e-04i	2.76329651369724e-04+1.04201092064221e-04i	2.82321874111651e-04+1.01809836419774e-04i
27	-7.6103372726611e-05+5.1706513890345e-05i	-7.74088227404732e-05+5.12481603961275e-05i	-7.7263365640864e-05+4.91695592336828e-05i	-7.56764760218902e-05+4.54879477563562e-05i	-7.26956175055246e-05+4.03339768310789e-05i	-6.83931135522557e-05+3.39497416202189e-05i	-6.28592272612517e-05+2.66774815475963e-05i	-5.62034254600079e-05+1.89393397355611e-05i	-4.85629235735553e-05+1.12093036668866e-05i	-4.01149392160129e-05+3.9792305974532e-06i	-3.1087397977219e-05-2.278376652593e-06i	-2.176258934653e-05-7.1475629769359e-06i	-1.2469482713787e-05-1.03024754920386e-05i	-3.5627054448194e-06-1.1533728996288e-05i	4.6110491631516e-06-1.07644919841731e-05i	1.17557966453508e-05-8.0540064792334e-06i	1.76728185427313e-05-3.5873084294329e-06i	2.2304425699384e-05+2.3488591351479e-06i	2.57680501961932e-05+9.4025845673763e-06i	2.83743082179736e-05+1.72029297162671e-05i	3.06239650415211e-05+2.54112514812734e-05i	3.31807703396147e-05+3.37717706425135e-05i	3.68198763012956e-05+4.21543108809844e-05i	4.23548450928749e-05+5.0581751362897e-05i	5.05497420848427e-05+5.92355217839642e-05i	6.20259446300612e-05+6.84346628837189e-05i	7.71754207454341e-05+7.85875258182955e-05i	9.60927693595205e-05+9.01196744322665e-05i	1.1853694229094e-04+1.03386244168523e-04i	1.43930341480966e-04+1.1858097459825e-04i	1.71398337186036e-04+1.35656463904033e-04i	1.99846889869053e-04+1.54270217710935e-04i	2.28070684189451e-04+1.73768497606187e-04i	2.54879730073262e-04+1.93215003946677e-04i	2.79229310410822e-04+2.11464702108953e-04i	3.00336821948488e-04+2.27275644512073e-04i	3.17769678745747e-04+2.39444704703166e-04i	3.31491128743247e-04+2.46948018750443e-04i	3.41855546635815e-04+2.49064744396587e-04i	3.49551256698229e-04+2.45464220979088e-04i	3.5549659082018e-04+2.36241853925878e-04i	3.60702634960364e-04+2.21897413837682e-04i	3.66122515315429e-04+2.0325952213398e-04i	3.72510570804007e-04+1.81369892610752e-04i	3.80314138254508e-04+1.57348206389389e-04i	3.89615549210397e-04+1.3226145663238e-04i	4.00133046277397e-04+1.07019274595566e-04i	4.11278521071393e-04+8.230955162768e-05i	4.22259768329794e-04+5.8578426716696e-05i
28	-6.97584384885384e-05+5.95051389687273e-05i	-7.05357372925271e-05+6.01222949610534e-05i	-7.01932444624487e-05+5.93062324120318e-05i	-6.87461757197974e-05+5.7043284326676e-05i	-6.62150858026066e-05+5.3417787571714e-05i	-6.26158086308727e-05+4.86182097322518e-05i	-5.7959275845419e-05+4.29358281832037e-05i	-5.22628139703929e-05+3.6754286099403e-05i	-4.55713031850491e-05+3.05288175979477e-05i	-3.79833816481726e-05+2.47549285986036e-05i	-2.96755213760974e-05+1.99278228595842e-05i	-2.09159470733623e-05+1.64956900898905e-05i	-1.2061348268037e-05+1.48117980524622e-05i	-3.53206371814e-06+1.50917495218634e-05i	4.2345784425575e-06+1.73828879567668e-05i	1.08485501505494e-05+2.15523750830721e-05i	1.60406296425277e-05+2.7298798862725e-05i	1.97336484778731e-05+3.41893800003205e-05i	2.20986840875894e-05+4.17212056517077e-05i	2.35841589607399e-05+4.94008790494175e-05i	2.49086591364755e-05+5.68331106431496e-05i	2.7012941181926e-05+6.38057360516009e-05i	3.09724874288908e-05+7.03570644974349e-05i	3.78782955434248e-05+7.68118649729948e-05i	4.86994070500676e-05+8.37749903555448e-05i	6.41450188827965e-05+9.20765959602683e-05i	8.4546031264084e-05+1.0266969810417e-04i	1.09774992866637e-04+1.16488595801613e-04i	1.39219456500371e-04+1.34284263082855e-04i	1.71817098074066e-04+1.56458856955161e-04i	2.06152409253524e-04+1.82924684658686e-04i	2.40605567079867e-04+2.13012364852223e-04i	2.73535634438755e-04+2.45448093092442e-04i	3.03473957409179e-04+2.78411197494404e-04i	3.29300655859605e-04+3.09671625803443e-04i	3.50378165313948e-04+3.36794383159579e-04i	3.6662100980901e-04+3.57386397752809e-04i	3.78489841151866e-04+3.69353030547528e-04i	3.86909100452604e-04+3.71128272375356e-04i	3.93119737834844e-04+3.61845574352923e-04i	3.9848923978025e-04+3.41425088803881e-04i	4.04308736485468e-04+3.10566469875786e-04i	4.11609571171639e-04+2.70651838035089e-04i	4.21028592652836e-04+2.23577981256748e-04i	4.32742872221287e-04+1.7154734374686e-04i	4.46482026481222e-04+1.16851645651611e-04i	4.61612302825796e-04+6.1679308620409e-05i	4.77273966019502e-04+7.969151590609e-06i	4.92544976218334e-04-4.2679499793937e-05i
29	-5.92646431832103e-05+6.92237204030733e-05i	-5.93495433169558e-05+7.15727624448965e-05i	-5.87771400058458e-05+7.28282954258126e-05i	-5.76270468045942e-05+7.29615863823245e-05i	-5.59636616787352e-05+7.20204967449648e-05i	-5.38251931993377e-05+7.0138347426425e-05i	-5.12236811675104e-05+6.75366978335588e-05i	-4.8157379364193e-05+6.45193518652557e-05i	-4.46336976610785e-05+6.14552763466164e-05i	-4.06976483229219e-05+5.87492711328828e-05i	-3.64581958721461e-05+5.68011728573115e-05i	-3.21037974582588e-05+5.59568933291417e-05i	-2.78992238702556e-05+5.64572595205692e-05i	-2.41585714001065e-05+5.83928516029676e-05i	-2.11938716622374e-05+6.16742042581973e-05i	-1.92441336589928e-05+6.60263192102831e-05i	-1.8394981468095e-05+7.10141439400342e-05i	-1.85031616460583e-05+7.61015509871785e-05i	-1.91420925073961e-05+8.07408335222103e-05i	-1.95836486571263e-05+8.44835986206641e-05i	-1.88273369967324e-05+8.70982262039723e-05i	-1.568129917624e-05+8.86749001270221e-05i	-8.8910791073476e-06+8.96976387910869e-05i	2.6968496339909e-06+9.10644824151178e-05i	1.99576440397989e-05+9.40422782908264e-05i	4.3322810749138e-05+1.00150991745835e-04i	7.2654545721508e-05+1.1098318168973e-04i	1.07184047286706e-04+1.27975694338688e-04i	1.4553060314193e-04+1.52160875995569e-04i	1.85807100002786e-04+1.83931754190626e-04i	2.25804414829335e-04+2.22858040533129e-04i	2.63233992783779e-04+2.67586454347989e-04i	2.95997064972453e-04+3.1584964810071e-04i	3.22442476826372e-04+3.6459387791691e-04i	3.41574462921167e-04+4.10218453668225e-04i	3.53177476612428e-04+4.48902623716811e-04i	3.57836817453731e-04+4.76980913737821e-04i	3.56849643178909e-04+4.91318815690678e-04i	3.5203845646466e-04+4.89639058730863e-04i	3.45495280550273e-04+4.70755145723312e-04i	3.39296500760778e-04+4.34682535423492e-04i	3.35233420097268e-04+3.82616464745554e-04i	3.34600792342736e-04+3.16785561918017e-04i	3.38075275872365e-04+2.40208350061761e-04i	3.45699722093254e-04+1.56392164327797e-04i	3.56970495598402e-04+6.9018765058789e-05i	3.71007231316035e-04-1.8342443898345e-05i	3.86770997137579e-04-1.02462889953278e-04i	4.0329023324707e-04-1.8060861695863e-04i
30	-4.42830550832591e-05+7.72391580799717e-05i	-4.3521672209222e-05+8.11197993583829e-05i	-4.27033711185751e-05+8.42453389936472e-05i	-4.20379693409264e-05+8.65702043097027e-05i	-4.17140375338972e-05+8.8095759147452e-05i	-4.18822724193975e-05+8.88761968475808e-05i	-4.26475062124173e-05+8.90196456995208e-05i	-4.40705134620525e-05+8.86821353157816e-05i	-4.61782337386818e-05+8.80525595772853e-05i	-4.89784439724833e-05+8.73280206562187e-05i	-5.24729335898379e-05+8.6680916783722e-05i	-5.66624725930402e-05+8.62215959210944e-05i	-6.15377442585642e-05+8.59628792115951e-05i	-6.70530467886689e-05+8.57946541209211e-05i	-7.30836606278976e-05+8.54774063450945e-05i	-7.93726444141305e-05+8.46624769349336e-05i	-8.54774768137316e-05+8.29437405203626e-05i	-9.07302928871305e-05+7.99404341961172e-05i	-9.42264624972086e-05+7.54045981765703e-05i	-9.48542505011098e-05+6.93399980277085e-05i	-9.13731385366415e-05+6.21137387790946e-05i	-8.25405657611219e-05+5.4538372782371e-05i	-6.72774740845657e-05+4.79022713718109e-05i	-4.48537183797503e-05+4.39300476404934e-05i	-1.50669474826002e-05+4.46628953873408e-05i	2.16153033445462e-05+5.22600902648591e-05i	6.39795799928025e-05+6.87360852944226e-05i	1.10079463319097e-04+9.5660561790953e-05i	1.57349177050504e-04+1.33859152336197e-04i	2.02814766751865e-04+1.83158167456402e-04i	2.43383760003259e-04+2.42215940533382e-04i	2.7617967196162e-04+3.08475711062062e-04i	2.98877366835824e-04+3.78260829245749e-04i	3.09991353549215e-04+4.47014231131105e-04i	3.0907283800161e-04+5.09663359284959e-04i	2.96782728430562e-04+5.61072334784783e-04i	2.74825343710382e-04+5.96528576897216e-04i	2.45748616645451e-04+6.12203946312296e-04i	2.12637609017829e-04+6.05532395620088e-04i	1.78745458934695e-04+5.75457029886382e-04i	1.47116266217689e-04+5.22517762284375e-04i	1.20255842521149e-04+4.48773369654922e-04i	9.9898265408148e-05+3.57574859494443e-04i	8.6900081479411e-05+2.53226718163121e-04i	8.1272641433915e-05+1.40585578424546e-04i	8.2340261214898e-05+2.46502142869177e-05i	8.89917784256119e-05-8.98076781770376e-05i	9.997913663668e-05-1.9853427065421e-04i	1.14211146968058e-04-2.97984751859587e-04i
31	-2.37839470636297e-05+7.78698137503992e-05i	-2.17037673886814e-05+8.2123383419043e-05i	-2.02126293712598e-05+8.58423654569709e-05i	-1.96930703254105e-05+8.89462425044771e-05i	-2.05070977795329e-05+9.13595020489536e-05i	-2.29676861440319e-05+9.3010373910599e-05i	-2.73138612442036e-05+9.38275228493033e-05i	-3.36908494110772e-05+9.37340498168501e-05i	-4.21353940778522e-05+9.26387104216638e-05i	-5.25649966241052e-05+9.04252603865582e-05i	-6.47689220412095e-05+8.69421866926295e-05i	-7.83986865467946e-05+8.19965311309432e-05i	-9.29566329098542e-05+7.53566801120991e-05i	-1.07783088035922e-04+6.6769430435079e-05i	-1.22045195766343e-04+5.5995922579404e-05i	-1.34733269504541e-04+4.2868884317324e-05i	-1.44672673092615e-04+2.7370030681558e-05i	-1.50560030892167e-04+9.721741798512e-06i	-1.51031344395266e-04-9.518038018299e-06i	-1.44766030161085e-04-2.9373403012999e-05i	-1.30625135888968e-04-4.8399356122245e-05i	-1.07814712322143e-04-6.4681078658004e-05i	-7.60576809603584e-05-7.58996684811626e-05i	-3.57510339010953e-05-7.94736860504955e-05i	1.19186017739668e-05-7.27758839776672e-05i	6.49277835168096e-05-5.3412437596404e-05i	1.20459196865275e-04-1.9539589572752e-05i	1.75046703475768e-04+2.9818011660466e-05i	2.24820922193881e-04+9.4489723668662e-05i	2.65838253967207e-04+1.72965575108786e-04i	2.94461234585057e-04+2.62325092830638e-04i	3.07746257390968e-04+3.5831401264711e-04i	3.0378849486224e-04+4.55577040948013e-04i	2.81974963071535e-04+5.48034204479965e-04i	2.43105673029284e-04+6.29367667654109e-04i	1.89358895687533e-04+6.93568527166402e-04i	1.24097602083948e-04+7.35482018888579e-04i	5.1536957164673e-05+7.51286922747737e-04i	-2.3686349859374e-05+7.38851545103281e-04i	-9.6986735537219e-05+6.97923784510971e-04i	-1.64280956804793e-04+6.30134272143515e-04i	-2.22357158249558e-04+5.3881613062722e-04i	-2.69113021149793e-04+4.28668671706425e-04i	-3.03634045929202e-04+3.05311642757379e-04i	-3.2610719918918e-04+1.74788519156701e-04i	-3.37589830388748e-04+4.3080215557642e-05i	-3.39674872274528e-04-8.4315589775582e-05i	-3.34107516588475e-04-2.02698082871092e-04i	-3.2241369923568e-04-3.08347138620928e-04i
32	2.6163285375353e-06+6.65689140538503e-05i	6.8279187403563e-06+6.97402748597272e-05i	9.9184042792662e-06+7.24980844572457e-05i	1.13508912131074e-05+7.47073041280202e-05i	1.06176102781795e-05+7.61874475268129e-05i	7.2851685693458e-06+7.67054502844009e-05i	1.0410183849895e-06+7.59717940457532e-05i	-8.2616805547731e-06+7.36414171804873e-05i	-2.05635510309911e-05+6.93211577582647e-05i	-3.55654678093079e-05+6.25856627237175e-05i	-5.27046003371526e-05+5.30037545832049e-05i	-7.11427581377803e-05+4.01770174760439e-05i	-8.97700760409805e-05+2.3791668741493e-05i	-1.07227444808242e-04+3.683462711084e-06i	-1.21951293390158e-04-2.0086645731272e-05i	-1.32244046118756e-04-4.7151004679831e-05i	-1.36372473424563e-04-7.6755902678118e-05i	-1.32693959657387e-04-1.07695285726174e-04i	-1.19807329054575e-04-1.38270805646867e-04i	-9.6720462692326e-05-1.66292392244506e-04i	-6.3021974699501e-05-1.89132467980558e-04i	-1.90394593704e-05-2.03843383148612e-04i	3.4036753717963e-05-2.07341533568273e-04i	9.4086762007206e-05-1.96653279572094e-04i	1.58071863567512e-04-1.69208060672924e-04i	2.22138293739678e-04-1.23154288204803e-04i	2.8182035956395e-04-5.7665287742618e-05i	3.32337613316409e-04+2.6802599624523e-05i	3.68967393618549e-04+1.28338253067687e-04i	3.87461109864668e-04+2.43524010707392e-04i	3.84462193534411e-04+3.67527209077352e-04i	3.5787773688705e-04+4.9434321758258e-04i	3.07156056685732e-04+6.17180010725844e-04i	2.33429505545447e-04+7.28955509556774e-04i	1.39495496646268e-04+8.22862206499599e-04i	2.9627479212705e-05+8.92941649584935e-04i	-9.0770909989905e-05+9.34606357020859e-04i	-2.15634154606554e-04+9.45049877862215e-04i	-3.38773711859528e-04+9.23497020396705e-04i	-4.54424411022854e-04+8.71264469454108e-04i	-5.57732771807108e-04+7.91624709502359e-04i	-6.45128187003049e-04+6.89490186272437e-04i	-7.14532976117984e-04+5.70956521301449e-04i	-7.65388802134808e-04+4.42760168338795e-04i	-7.98501727460296e-04+3.11714797022732e-04i	-8.15732590023605e-04+1.84190724348482e-04i	-8.19579777845638e-04+6.5693074624653e-05i	-8.12714884826256e-04-3.942146299282e-05i	-7.97536278709292e-04-1.28069847994892e-04i
33	3.13057152989017e-05+4.05958007843461e-05i	3.83346860064169e-05+4.12643233766947e-05i	4.40152044471261e-05+4.15817055959455e-05i	4.77557652231338e-05+4.13657191598134e-05i	4.90204400106337e-05+4.03524213151287e-05i	4.73878527405831e-05+3.81914732914062e-05i	4.26125228439486e-05+3.44510133405098e-05i	3.46838056664972e-05+2.86346913686989e-05i	2.38769444770652e-05+2.021291876361e-05i	1.07903092752655e-05+8.6694648348721e-06i	-3.63718811822347e-06-6.43678027662016e-06i	-1.8134160014948e-05-2.53967454517585e-05i	-3.11350638173172e-05-4.82666966641425e-05i	-4.08520508829017e-05-7.47804066754077e-05i	-4.5381433253502e-05-1.042662367681e-04i	-4.2842981586721e-05-1.35579285006747e-04i	-3.1546772469284e-05-1.67060009323632e-04i	-1.0178384472729e-05-1.96530968594806e-04i	2.2010764288026e-05-2.21342185473116e-04i	6.502476247525e-05-2.38472860013961e-04i	1.17975705228433e-04-2.44692663755725e-04i	1.78987857237281e-04-2.36779772034725e-04i	2.45172848927599e-04-2.11785586506235e-04i	3.1269154651401e-04-1.67328489249222e-04i	3.76911798291199e-04-1.01891925701807e-04i	4.32662374411826e-04-1.5096744868549e-05i	4.74572780614592e-04+9.2084875024547e-05i	4.97477347172738e-04+2.17205524698807e-04i	4.96851499586072e-04+3.5633505923357e-04i	4.69239979512755e-04+5.0418648062609e-04i	4.12632491297314e-04+6.54379314132406e-04i	3.26742951066744e-04+7.99829465646616e-04i	2.13154787150626e-04+9.33238959531085e-04i	7.530641094883e-05+1.04764495979587e-03i	-8.169294145131e-05+1.13697713727063e-03i	-0.00025140804909591+0.00119656751075928i	-0.00042655517455485+0.00122355849278607i	-0.00059956721309275+0.00121716329502551i	-0.00076318934076481+0.00117874742140265i	-0.00091104235289382+0.00111171910222539i	-0.00103809297451956+0.00102123786826232i	-0.00114098028557509+0.0009137712748857i	-0.00121816397476559+0.00079654728254053i	-0.00126988135715683+0.00067696158928148i	-0.00129792318094342+0.00056200365794037i	-0.00130526010907787+0.00045776166031589i	-0.00129556943125405+0.00036905556289178i	-0.00127272266273842+0.00029923063580294i	-0.00124029777521963+0.0002501231246433i
34	5.22716629616159e-05-5.8476484975996e-06i	6.22489254975533e-05-9.9527308571068e-06i	7.11750820814676e-05-1.44399454667375e-05i	7.85537679342943e-05-1.94550788368625e-05i	8.39709146954482e-05-2.52144731088507e-05i	8.71526946432757e-05-3.19985711432797e-05i	8.80226792767717e-05-4.01328295119487e-05i	8.67523504670412e-05-4.99542647201015e-05i	8.37984263979742e-05-6.17631438815269e-05i	7.99202957290756e-05-7.57609690398189e-05i	7.61713255905789e-05-9.19778407229695e-05i	7.3859021360358e-05-1.10194368381912e-04i	7.447101369136e-05-1.29865314123566e-04i	7.9566602315478e-05-1.50053857028675e-04i	9.0636977687597e-05-1.69386467635082e-04i	1.08941050377932e-04-1.8603860756871e-04i	1.35327722099176e-04-1.97760578396353e-04i	1.70059019738589e-04-2.01950677537894e-04i	2.1265131227864e-04-1.95779340737056e-04i	2.61753352140338e-04-1.763632813964e-04i	3.15079684238362e-04-1.40983078627238e-04i	3.69415719605531e-04-8.7331701674851e-05i	4.20706333242377e-04-1.3775728987252e-05i	4.64233321918063e-04+8.0393731025347e-05i	4.94878836206606e-04+1.94746419083457e-04i	5.07462661147789e-04+3.27561188439412e-04i	4.97131892970635e-04+4.75761403903147e-04i	4.59773246504187e-04+6.34956284863059e-04i	3.92412076990428e-04+7.99598629348236e-04i	2.93559253565696e-04+9.63258649093859e-04i	0.00016346805595432+0.0011190015869667i	4.26864459478e-06+1.25984467290368e-03i	-0.00018004277748672+0.00137925826961165i	-0.00038376995222691+0.00147166822086477i	-0.00059983227633364+0.00153291268512467i	-0.00082020896592077+0.00156060794745845i	-0.00103647587437494+0.00155438411997394i	-0.00124038779384773+0.00151596287862463i	-0.00142445245241328+0.00144906440234617i	-0.00158244161856618+0.00135914788092965i	-0.001709790115069+0.00125300736730424i	-0.00180384471166802+0.00113826026776406i	-0.00186394062952905+0.00102277744373837i	-0.0018913019304926+0.00091411022002273i	-0.00188878115222229+0.00081896968279448i	-0.0018604708400621+0.00074280741483959i	-0.00181123297270725+0.0006895349745179i	-0.00174620003168558+0.00066140342243682i	-0.00167030269685446+0.00065904601308178i
35	4.94841092195068e-05-8.56384437403057e-05i	6.17744526467451e-05-9.85674327454918e-05i	7.3928453078104e-05-1.11968782094402e-04i	8.5641050918182e-05-1.25768098773937e-04i	9.667702136826e-05-1.3989312841457e-04i	1.06908136498068e-04-1.5425780322762e-04i	1.16345477120765e-04-1.68736880892262e-04i	1.25161975821946e-04-1.831313733181e-04i	1.33700164264741e-04-1.97126286195602e-04i	1.42460526657659e-04-2.10243684864846e-04i	1.52066903740242e-04-2.21795623686176e-04i	1.63207070437413e-04-2.30842840652942e-04i	1.76548878669849e-04-2.3616611850784e-04i	1.926350882529e-04-2.36257637550789e-04i	2.11762994721555e-04-2.29339306771713e-04i	2.3385791969572e-04-2.13413824737112e-04i	2.58352217003022e-04-1.86352036861097e-04i	2.84083299512553e-04-1.46017073592844e-04i	3.09224953840199e-04-9.0421947467869e-05i	3.31265588472165e-04-1.7913051848478e-05i	3.47044868591848e-04+7.2632253464528e-05i	3.52856392240567e-04+1.81609578800636e-04i	3.44618804929784e-04+3.08511383883126e-04i	3.18111378365067e-04+4.51790555738281e-04i	2.69263126453888e-04+6.08782900245466e-04i	1.9447768336598e-04+7.75705103541677e-04i	9.0970199603614e-05+9.4773991637439e-04i	-4.291179478229e-05+1.11921359188511e-03i	-0.00020741356318331+0.00128386245008284i	-0.00040117346969197+0.00143517657080009i	-0.0006211235282174+0.0015667999278944i	-0.00086250833574209+0.00167295875353505i	-0.00111903106426616+0.00174888451830886i	-0.00138312402933314+0.00179119543675393i	-0.00164632959374355+0.00179820139912204i	-0.00189976605096151+0.00177010187011198i	-0.00213464393048107+0.00170905435195721i	-0.00234279200544005+0.00161910183217476i	-0.00251715000032697+0.00150596020651616i	-0.00265218702076538+0.00137667969963857i	-0.00274421099655255+0.00123920639137145i	-0.00279154437716193+0.00110187973254585i	-0.00279455392456958+0.00097290825572128i	-0.00275553634705816+0.00085986777546234i	-0.00267847516285283+0.00076926392967247i	-0.002568696034855+0.00070619416442791i	-0.00243245653902076+0.00067413394583426i	-0.00227651095202826+0.00067485925497278i	-0.00210769069685194+0.00070850373168115i
36	-1.478396820089e-06-2.12463765891003e-04i	1.0248966170923e-05-2.39252605334979e-04i	2.2925612694829e-05-2.66496839337752e-04i	3.6365679296533e-05-2.93710608973432e-04i	5.0376816572347e-05-3.20321718558676e-04i	6.4766260145722e-05-3.45659777953286e-04i	7.934147247327e-05-3.68942750250265e-04i	9.390303985127e-05-3.89263383927486e-04i	1.08227882550579e-04-4.05577780036531e-04i	1.22041560048125e-04-4.16699064764042e-04i	1.34979527834256e-04-4.21299692652481e-04i	1.4653858406792e-04-4.17926175389361e-04i	1.56021342501797e-04-4.05029901550142e-04i	1.62478244501611e-04-3.81017093328035e-04i	1.64653199072645e-04-3.44319786510852e-04i	1.60940209883781e-04-2.93488024572568e-04i	1.49359099068515e-04-2.27301298205715e-04i	1.27558472712427e-04-1.44894781001138e-04i	9.28532401047077e-05-4.58933216651645e-05i	4.23022166036284e-05+6.9456279794184e-05i	-2.7171379373779e-05+2.00166159390153e-04i	-1.18617259972177e-04+3.44414100234195e-04i	-2.34858073653755e-04+4.99488906634666e-04i	-3.7826128457565e-04+6.61786224503246e-04i	-5.50496311303718e-04+8.26864204646914e-04i	-7.52293856663592e-04+9.89564725500443e-04i	-0.00098322681034543+0.00114420110435492i	-0.0012415330594752+0.00128480766467731i	-0.0015239997118786+0.00140544065398971i	-0.00182592549335857+0.00150051437603864i	-0.00214117348729305+0.001565151605753i	-0.00246232021108992+0.0015955239644451i	-0.00278089973374379+0.0015891564226173i	-0.00308773375664954+0.00154517079017163i	-0.00337333103365663+0.00146444606450314i	-0.00362833295198425+0.00134967871534383i	-0.00384397723309861+0.00120533302991163i	-0.00401254910294886+0.00103747994459241i	-0.00412778927420787+0.00085353160636286i	-0.00418523076825449+0.00066188740396261i	-0.00418244178774299+0.00047151454971828i	-0.00411915906695017+0.00029149173507392i	-0.00399730468586676+0.00013054736337277i	-3.82088839211028e-03-3.37593209738e-06i	-0.00359580613087759-0.00010350137324436i	-0.00332955288084765-0.00016451873968725i	-0.00303087332058675-0.0001827888181051i	-0.00270937681927751-0.0001564430859273i	-2.37514355250578e-03-8.537885046888e-05i
37	-1.45592502670325e-04-3.88299522462818e-04i	-1.43801058374967e-04-4.33461274810042e-04i	-1.41009382037848e-04-4.79095050343291e-04i	-1.37519108204822e-04-5.24302949326612e-04i	-1.33752571693408e-04-5.6805261443987e-04i	-1.30270118878378e-04-6.09183479114132e-04i	-1.2778876611028e-04-6.46418663654708e-04i	-1.27201817287513e-04-6.78383808578099e-04i	-1.29598621303014e-04-7.03634197544214e-04i	-1.36283118353874e-04-7.20691453050909e-04i	-1.48789227355805e-04-7.2809084110628e-04i	-1.68890519881045e-04-7.24439759608016e-04i	-1.98601081765529e-04-7.08487288506973e-04i	-2.40164067551817e-04-6.79203750621744e-04i	-2.96024296767438e-04-6.35868101775853e-04i	-3.68781412207845e-04-5.78159701611799e-04i	-4.61120690980633e-04-5.06249708123411e-04i	-5.75719613688672e-04-4.20886113972318e-04i	-7.15129761762485e-04-3.23465445180723e-04i	-8.8163548617886e-04-2.16083524363898e-04i	-0.00107709297901387-0.00010155760447721i	-1.3027557371541e-03+1.658727767667e-05i	-0.00155909474459963+0.00013417362264124i	-0.0018456237935388+0.00024647237502928i	-0.00216074197870214+0.00034835067184075i	-0.00250160630799986+0.00043446449424774i	-0.00286404738370903+0.00049949075545494i	-0.00324254009100921+0.00053838975856649i	-0.00363023913434205+0.00054668559760301i	-0.00401908613316984+0.0005207492742282i	-0.00439999097606172+0.00045806736836026i	-0.00476308548258352+0.00035747828945571i	-0.00509804246570202+0.00021935862367383i	-5.39444840946519e-03+4.574395223087e-05i	-0.00564221358619028-0.00015962830076616i	-0.00583199992622836-0.00039136210031524i	-0.0059556446569173-0.00064253502884616i	-0.00600655688806997-0.00090491675673652i	-0.00598006506072077-0.00116926529534314i	-0.00587369547779471-0.00142568729461785i	-0.0056873658438606-0.00166404423295532i	-0.00542348257269577-0.00187438316376196i	-0.00508693619138012-0.0020473689924172i	-0.00468499502974369-0.00217469518703615i	-0.00422710306676566-0.00224945135953054i	-0.00372459287089197-0.00226642913027028i	-0.00319032864965965-0.00222235182640135i	-0.00263829725129869-0.00211601848411597i	-0.00208316640085109-0.00194835790058244i
38	-4.61831612357209e-04-6.02983585547642e-04i	-4.90740592470247e-04-6.71852186044295e-04i	-5.21016993161679e-04-7.42324920616182e-04i	-5.53292984069833e-04-8.13426252980084e-04i	-5.88403269609517e-04-8.840706965389e-04i	-6.2740549121769e-04-9.53088422945482e-04i	-0.00067159593958972-0.0010192590878884i	-0.00072251870121225-0.00108135403779267i	-0.00078196619592334-0.0011381866889771i	-0.00085196896490916-0.00118867040857292i	-0.00093477257178563-0.0012318826788504i	-0.00103279961494944-0.00126713370773678i	-0.00114859514752467-0.0012940369836667i	-0.00128475428728784-0.00131257859994212i	-0.00144383148918878-0.00132318154162589i	-0.00162823185054995-0.00132676059567927i	-0.00184008590974109-0.00132476317815674i	-0.00208111064911274-0.00131919123804514i	-0.0023524607666976-0.00131259955853308i	-0.00265457566187153-0.00130806628432768i	-0.00298702889232126-0.00130913239046536i	-0.00334838799403346-0.00131970808062818i	-0.00373609339680343-0.00134394573695007i	-0.00414636560181003-0.00138608098001483i	-0.00457414971509218-0.0014502455438114i	-0.00501310577528754-0.00154025790063258i	-0.00545565203402214-0.00165939973477564i	-0.00589306644384865-0.0018101882954i	-0.00631564913088459-0.00199415618900569i	-0.00671294567659766-0.00221165114303682i	-0.00707402775221229-0.0024616685525683i	-0.00738782422677378-0.00274172912046915i	-0.00764349252131434-0.00304781257799721i	-0.00783081693543206-0.00337435634695085i	-0.007940618153233-0.00371432515801438i	-0.00796515634455214-0.00405935421424142i	-0.00789850937586182-0.00439996467683853i	-0.00773690773914143-0.00472584628418219i	-0.00747900893588276-0.00502619804737539i	-0.00712609618532625-0.00529011445144525i	-0.00668218935782939-0.00550700166678776i	-0.00615405979837395-0.00566700613939209i	-0.00555114498184234-0.00576143672593942i	-0.0048853634755938-0.00578316135150965i	-0.00417083520497223-0.00572696000346192i	-0.00342351625746878-0.00558981767549378i	-0.00266076117980019-0.00537114351823231i	-0.00190082871942787-0.00507290576291739i	-0.00116234909313049-0.00469967575295605i
39	-0.00105102509564614-0.00085694441887063i	-0.00114222077925296-0.00096157998408612i	-0.00123989964390895-0.00107210457727986i	-0.00134497549398817-0.00118806778589076i	-0.00145854738701505-0.00130898116267986i	-0.00158190437317454-0.00143434842539894i	-0.00171652148529375-0.00156370127226571i	-0.00186404512276295-0.00169663994000705i	-0.00202626612020298-0.00183287720692023i	-0.00220507906342905-0.00197228410574343i	-0.00240242682197872-0.00211493518287093i	-0.00262022981359852-0.00226115074884332i	-0.00286030019825121-0.00241153324099376i	-0.00312424200477366-0.00256699459582737i	-0.00341333909927939-0.00272877143975067i	-0.00372843387683932-0.0028984249837915i	-0.00406980055222493-0.00307782277790537i	-0.00443701788716677-0.00326909996265715i	-0.00482884705851505-0.00347459835922573i	-0.00524312107689366-0.00369678265828909i	-0.00567665264090681-0.00393813408456192i	-0.006125167493231-0.00420102319016232i	-0.00658327017615206-0.00448756481348555i	-0.00704444852324892-0.00479945966228882i	-0.00750112224771135-0.0051378283588255i	-0.00794473959595961-0.00550304503086795i	-0.00836592425370273-0.00589457855156465i	-0.0087546725739218-0.0063108502322601i	-0.00910059882349442-0.00674911707420997i	-0.00939322362331931-0.00720538952254397i	-0.00962229821245537-0.00767439199669151i	-0.0097781547406913-0.00814957328171512i	-0.00985207063289336-0.00862317217227192i	-0.00983663331604488-0.0090863416162379i	-0.00972609038674561-0.00952933209191672i	-0.00951666973121667-0.00994173218402264i	-0.0092068542685274-0.0103127614357578i	-0.0087975969096638-0.0106316076997854i	-0.0082924630061999-0.0108877985490311i	-0.0076976899539424-0.011071593995036i	-0.0070221566265137-0.0111743859395539i	-0.0062772588093178-0.0111890885736523i	-0.0054766906209283-0.0111105034258907i	-0.0046361358585108-0.0109356429979175i	-0.0037728770860548-0.0106639979215837i	-0.0029053338983502-0.01029773429391i	-0.00205254495127761-0.00984181022218312i	-0.00123361088510606-0.00930400353254047i	-0.00046711705074023-0.00869484592394521i
40	-0.00197836033770519-0.00119185109864577i	-0.00216355573189543-0.00135783739879547i	-0.00236155333704224-0.00153911198200986i	-0.00257315493316189-0.00173633786555303i	-0.00279922136716036-0.00195019250659973i	-0.00304065668203429-0.00218138020356529i	-0.0032983838027773-0.00243064497696287i	-0.00357331089387422-0.0026987828218361i	-0.00386628781981481-0.00298665200381137i	-0.00417805255269002-0.00329517988750039i	-0.00450916787409855-0.00362536465773075i	-0.0048599493002748-0.00397827023933812i	-0.00523038580068296-0.0043550127573815i	-0.00562005555556488-0.00475673702160741i	-0.00602803967491057-0.00518458177796015i	-0.00645283744236848-0.005639632851903i	-0.00689228721101192-0.00612286381279358i	-0.00734349751980787-0.00663506440751325i	-0.00780279327656693-0.00717675772865977i	-0.00826568192458171-0.00774810787294562i	-0.00872684434153842-0.00834882067569568i	-0.0091801547850072-0.00897804093664412i	-0.00961873348500812-0.00963425033363465i	-0.010035034491107-0.0103151709033454i	-0.010420970125492-0.0110176794994283i	-0.0107680719077935-0.0117377389678117i	-0.0110676861523566-0.0124703518607783i	-0.0113112006605859-0.0132095423087644i	-0.0114902971199957-0.0139483711564211i	-0.0115972220683901-0.0146789886369174i	-0.0116250676830226-0.0153927277123288i	-0.011568052308592-0.0160802397732659i	-0.0114217896378156-0.0167316727114476i	-0.0111835348868589-0.0173368895164331i	-0.0108523962315289-0.0178857235798343i	-0.0104295002337548-0.0183682649073464i	-0.0099181010105429-0.018775169539563i	-0.0093236244694882-0.0190979827688144i	-0.008653641015935-0.0193294653108071i	-0.0079177626568996-0.0194639105380537i	-0.0071274632879622-0.0194974402843675i	-0.0062958240297681-0.0194282666443093i	-0.0054372086406305-0.0192569076531996i	-0.0045668771199821-0.0189863457503838i	-0.0037005484800044-0.0186221194809247i	-0.0028539261511176-0.0181723409306002i	-0.0020422014667606-0.0176476338412061i	-0.0012795520318652-0.0170609901194544i	-0.0005786524348097-0.0164275454161545i
41	-0.0031877682639091-0.00169597968431874i	-0.00348082320762031-0.00196309555734892i	-0.00379136497663903-0.00226043719563937i	-0.00411954985139166-0.00259004975226958i	-0.00446541898482412-0.00295397130373508i	-0.00482887204662731-0.00335421221189077i	-0.00520963640092436-0.00379273100692281i	-0.0056072319556858-0.00427140632025416i	-0.00602093210777898-0.00479200442835423i	-0.00644972153233997-0.0053561420409963i	-0.00689225191766534-0.00596524408638159i	-0.00734679711188809-0.00662049641478232i	-0.00781120950669322-0.00732279356364433i	-0.00828287981471957-0.00807268199921212i	-0.00875870267751337-0.00887029956806687i	-0.0092350507454326-0.00971531224813874i	-0.0097077599756355-0.0106068496704989i	-0.0101721288770225-0.0115434412744617i	-0.0106229342730643-0.0125229553396244i	-0.0110544658413375-0.0135425434869316i	-0.0114605812154787-0.0145985935321293i	-0.0118347828023939-0.0156866937836344i	-0.0121703166851639-0.0168016119779398i	-0.0124602930700928-0.0179372920162532i	-0.0126978267243579-0.0190868714868473i	-0.0128761947775675-0.020242722614558i	-0.0129890081731474-0.02139651876481i	-0.0130303920071099-0.0225393279454066i	-0.0129951690397109-0.0236617339051391i	-0.0128790398682837-0.0247539844438041i	-0.0126787526636705-0.0258061654529644i	-0.0123922550493432-0.0268083980394854i	-0.0120188206838848-0.0277510548914138i	-0.0115591434243982-0.0286249908814323i	-0.0110153926162-0.029421781824411i	-0.0103912240714427-0.0301339643714332i	-0.009691742646293-0.0307552692904419i	-0.0089234139644153-0.0312808399058825i	-0.0080939247070304-0.0317074272908228i	-0.0072119929236169-0.0320335539583686i	-0.0062871319257254-0.0322596383042474i	-0.0053293734129656-0.0323880729128545i	-0.0043489574435101-0.0324232510412072i	-0.0033559986001374-0.0323715371078008i	-0.0023601391213356-0.0322411787877034i	-0.0013702007810983-0.0320421602869992i	-0.0003938478431172-0.0317859984611877i	0.0005627265613372-0.0314854855656435i	0.0014950787991204-0.0311543844880733i
42	-0.00443742168658242-0.00246957886096502i	-0.00481815136961626-0.00288324142837209i	-0.00521680092474005-0.00334593349135006i	-0.00563252021394858-0.00386094636110711i	-0.00606420148685747-0.00443147031189937i	-0.00651045601038621-0.00506054152498023i	-0.00696959070538183-0.00575098467151136i	-0.00743958537922744-0.00650535162220249i	-0.00791807128665352-0.00732585694061421i	-0.00840231189281168-0.00821431099945133i	-0.00888918684462641-0.00917205175096247i	-0.0093751802688501-0.0101998763785807i	-0.0098563745977356-0.0112979742506573i	-0.0103284511652365-0.0124658627807061i	-0.0107866988079842-0.0137023279629516i	-0.0112260316368883-0.0150053714871767i	-0.0116410170098068-0.0163721664322803i	-0.0120259145285715-0.0177990235828086i	-0.0123747266032082-0.0192813703965527i	-0.0126812607746666-0.0208137445646235i	-0.0129392035712145-0.0223898039403046i	-0.0131422052037068-0.0240023543638103i	-0.0132839738965074-0.0256433965741226i	-0.0133583781233961-0.027304192977151i	-0.013359554494399-0.0289753545363745i	-0.0132820185460294-0.030646947477076i	-0.0131207752514611-0.0323086188619781i	-0.012871425716609-0.0339497394227224i	-0.0125302662897155-0.0355595613405378i	-0.0120943762098563-0.0371273879865402i	-0.0115616899733899-0.0386427519860536i	-0.010931050820471-0.0400955973924545i	-0.0102022421426884-0.0414764612749631i	-0.0093759941856638-0.0427766496710623i	-0.0084539641559371-0.0439884026545958i	-0.0074386887192034-0.045105043247573i	-0.0063335088674084-0.0461211050738445i	-0.0051424681975207-0.0470324340254505i	-0.0038701867402451-0.0478362597884434i	-0.002521713552701-0.0485312338460077i	-0.0011023622926457-0.0491174315247318i	0.0003824651294787-0.0495963167473631i	0.0019274610203775-0.0499706693657415i	0.0035275942101169-0.0502444762264019i	0.0051782856784429-0.0504227884178783i	0.006875571033095-0.050511548408105i	0.0086162437105318-0.0505173919458885i	0.0103979733951562-0.0504474306165774i	0.0122193950474365-0.0503090217570541i
43	-0.00529602515699877-0.00357419193335633i	-0.00570300233711931-0.00417140743300507i	-0.00612262992740569-0.00483706920080935i	-0.00655298486738017-0.00557524771748043i	-0.00699181183990059-0.00638977538512134i	-0.00743650829474654-0.00728417060946753i	-0.00788411192394709-0.0082615585969192i	-0.00833129112126704-0.00932459001732318i	-0.0087743389872633-0.0104753588595254i	-0.0092091714585811-0.0117153209692367i	-0.0096313301422322-0.013045214901262i	-0.0100359904190821-0.0144649868339499i	-0.0104179753425639-0.0159737213761337i	-0.0107717757961096-0.0175695801394216i	-0.0110915772840855-0.0192497499455413i	-0.0113712936152533-0.0210104024844755i	-0.0116046075952551-0.0228466671304061i	-0.0117850186770218-0.0247526184565223i	-0.0119058973284987-0.0267212797657833i	-0.0119605456703809-0.0287446436739866i	-0.0119422637188746-0.0308137104473818i	-0.0118444203474599-0.0329185444152998i	-0.0116605278659937-0.0350483483569075i	-0.0113843189148812-0.037191555310596i	-0.0110098241965073-0.0393359367871579i	-0.0105314494256774-0.0414687258981073i	-0.0099440497848703-0.0435767534540287i	-0.0092430001269426-0.0456465946613671i	-0.0084242591840585-0.0476647236666108i	-0.0074844261213465-0.0496176728809831i	-0.00642078791865-0.0514921937820524i	-0.0052313562722456-0.0532754157446762i	-0.0039148929757331-0.0549549994133633i	-0.0024709230573516-0.0565192811990083i	-0.0008997353084291-0.0579574056685968i	0.0007976297796-0.0592594428959543i	0.002619404260613-0.0604164882491901i	0.0045631283702497-0.0614207425954844i	0.006625696407415-0.0622655714907942i	0.0088034114064693-0.0629455425709498i	0.0110920469004941-0.0634564410476203i	0.0134869139084036-0.0637952639108782i	0.0159829311996531-0.0639601941207086i	0.0185746969064499-0.0639505567031702i	0.0212565596661394-0.0637667592240169i	0.0240226876816873-0.0634102195664771i	0.0268671343759993-0.0628832842671217i	0.0297838996707297-0.0621891408457483i	0.0327669863216736-0.061331727589519i
44	-0.00522086978058329-0.00499442420836074i	-0.00555813665304674-0.00578843297371489i	-0.00589747096160102-0.00666645046675389i	-0.00623614140891562-0.00763250940741433i	-0.00657108857730682-0.00869022714269241i	-0.00689891882997335-0.00984271442800792i	-0.0072159012893987-0.0110924822928286i	-0.0075179682615002-0.0124413484203046i	-0.0078007194656003-0.0138903446130217i	-0.0080594304137801-0.0154396270359691i	-0.0082890652577183-0.0170883910182202i	-0.0084842943859451-0.018834792251824i	-0.0086395170089622-0.0206758762457234i	-0.0087488889135733-0.0226075178706725i	-0.0088063555010404-0.0246243727655561i	-0.0088056901466684-0.0267198422648005i	-0.008740537831893-0.0288860533505306i	-0.008604463905057-0.0311138549329766i	-0.0083910077254003-0.0333928315209909i	-0.0080937408383197-0.035711335065498i	-0.0077063292210049-0.0380565354477389i	-0.0072225990287188-0.0404144897481223i	-0.0066366051660655-0.0427702300782955i	-0.0059427019074533-0.04510786939764i	-0.0051356146994812-0.0474107243753372i	-0.004210512197843-0.0496614540104288i	-0.0031630775250033-0.0518422123948415i	-0.0019895776843676-0.0539348137078033i	-0.000686930033509-0.0559209072732845i	0.0007472352958193-0.0577821603028098i	0.0023145181392899-0.059500445790488i	0.0040156972893476-0.0610580329298835i	0.0058506867785765-0.062437777385898i	0.0078185004473672-0.0636233087794177i	0.0099172257158088-0.0645992128261188i	0.012144007397106-0.0653512057092746i	0.0144950422970999-0.0658662984532699i	0.0169655852437444-0.0661329492915374i	0.0195499670834399-0.0661412022799219i	0.0222416250692927-0.0658828106830548i	0.0250331459503129-0.0653513439455501i	0.0279163219502326-0.0645422773399866i	0.0308822196991127-0.0634530636485285i	0.0339212620485039-0.0620831864745474i	0.0370233225591653-0.0604341949863541i	0.0401778322961998-0.0585097200609022i	0.0433738983965319-0.0563154719175086i	0.0466004336845329-0.0538592194096041i	0.0498462964002102-0.0511507511787121i
45	-0.00375523793172209-0.00664118261299745i	-0.00392269223359317-0.00761183866707288i	-0.00408043627602124-0.00867373956705469i	-0.00422577521882047-0.00982983047201003i	-0.0043558035107096-0.0110824338490887i	-0.0044674104735985-0.0124331509623002i	-0.004557288747746-0.0138827632086702i	-0.0046219458054542-0.0154311348671193i	-0.0046577187243067-0.0170771189428327i	-0.0046607923891484-0.0188184678836166i	-0.0046272212645792-0.0206517510108288i	-0.0045529548462537-0.0225722805424129i	-0.0044338668593732-0.0245740480863602i	-0.0042657882261614-0.0266496734472142i	-0.0040445437706469-0.0287903675144132i	-0.0037659925687352-0.0309859108885705i	-0.0034260717844665-0.0332246497503215i	-0.0030208437598687-0.0354935102872135i	-0.0025465460464667-0.0377780327692513i	-0.0019996439820644-0.0400624261061155i	-0.0013768853278876-0.0423296434325465i	-0.0006753563898064-0.0445614789575832i	0.0001074610453613-0.046738685983604i	0.000973632719794-0.0488411156583518i	0.0019247157121817-0.0508478756736761i	0.002961703979632-0.0527375077751968i	0.0040849766494425-0.0544881826041571i	0.005294250145551-0.0560779100629725i	0.0065885352918894-0.0574847630857047i	0.007966100577706-0.0586871124097572i	0.0094244427955123-0.0596638696907831i	0.0109602662680184-0.0603947360836934i	0.0125694718637247-0.0608604532325094i	0.0142471569593524-0.0610430534735349i	0.0159876274389097-0.0609261059619301i	0.0177844227220458-0.0604949553824026i	0.0196303546870097-0.0597369499006706i	0.0215175611949876-0.0586416550531622i	0.0234375747323857-0.0572010503569766i	0.0253814064658981-0.0554097055488128i	0.0273396457527919-0.0532649335283482i	0.0293025748673633-0.0507669172861476i	0.0312602983964224-0.047918808336223i	0.0332028864252998-0.0447267944464629i	0.0351205302855439-0.0412001347640449i	0.0370037092714916-0.0373511607655418i	0.0388433663615437-0.0331952418208241i	0.0406310906085507-0.0287507145443597i	0.0423593035004445-0.0240387755155207i
46	-0.0008118384536168-0.00848072774299448i	-0.00075680858064853-0.00959151083913139i	-0.0006871269069189-0.0107922613438974i	-0.0006016017931586-0.0120842326501492i	-0.0004990669082975-0.0134679016977166i	-0.0003783978976574-0.0149428780285282i	-0.0002385305245475-0.0165078151587381i	-0.0000784802380608-0.0181603258483619i	0.0001026369035105-0.0198969029307164i	0.0003055820502357-0.021712847422187i	0.000530970244464-0.0236022056644172i	0.000779246128165-0.0255577172531642i	0.0010506588653823-0.0275707754784498i	0.0013452365090476-0.0296314019374341i	0.0016627600817725-0.0317282368834231i	0.002002737683187-0.0338485467409908i	0.0023643789815563-0.0359782500484824i	0.0027465704942608-0.0381019628860211i	0.0031478521095608-0.0402030646111742i	0.0035663953500146-0.0422637844580405i	0.0039999839248834-0.0442653092618061i	0.0044459971635825-0.0461879122536332i	0.0049013969632326-0.0480111025345889i	0.0053627189190049-0.04971379448728i	0.0058260683344066-0.0512744960255514i	0.0062871218279989-0.0526715142220325i	0.0067411352612221-0.0538831764968106i	0.0071829587069689-0.0548880652045885i	0.0076070591582087-0.0556652631289096i	0.0080075516383434-0.0561946070869546i	0.0083782393182273-0.0564569465733378i	0.0087126631672845-0.0564344041323282i	0.009004161566605-0.0561106339505792i	0.0092459401893664-0.0554710750118766i	0.0094311523079623-0.0545031950560646i	0.0095529895179191-0.0531967215399376i	0.0096047826767621-0.0515438558114464i	0.0095801126428544-0.0495394667821933i	0.0094729301670048-0.0471812605180751i	0.0092776840412204-0.0444699223643867i	0.0089894563480454-0.0414092284790296i	0.0086041033849307-0.0380061239640672i	0.0081184005662242-0.0342707651591026i	0.0075301893365456-0.0302165240863041i	0.006838523870034-0.0258599535118496i	0.0060438150872399-0.0212207116067265i	0.0051479693026799-0.016321445744937i	0.0041545186288985-0.0111876355621479i	0.00306874011495244-0.00584739600482862i
47	0.003231937879469-0.0107988425029896i	0.0034866439336327-0.0120499508991996i	0.0037485514639497-0.0133885585707956i	0.0040161152174386-0.0148147565899688i	0.0042875159131856-0.0163278563310888i	0.0045606441919046-0.0179263203142953i	0.004833085790914-0.019607697331691i	0.0051021082338061-0.0213685631998928i	0.0053646493355262-0.0232044685128425i	0.0056173078331653-0.0251098947771371i	0.0058563364603538-0.0270782202967084i	0.0060776377885626-0.0291016971327968i	0.0062767631617064-0.031171440397547i	0.0064489150510259-0.0332774310443701i	0.0065889531550875-0.0354085331951483i	0.0066914045646608-0.0375525268936071i	0.0067504783039412-0.0396961569965557i	0.0067600845477756-0.0418251987115636i	0.0067138587988763-0.0439245400630241i	0.0066051912890745-0.0459782813210319i	0.0064272618440436-0.0479698511622817i	0.0061730804211414-0.0498821390530033i	0.0058355334945785-0.0516976430550598i	0.0054074364205125-0.0533986319624446i	0.0048815918663788-0.0549673203816115i	0.0042508543333103-0.0563860550807361i	0.0035082007374445-0.0576375106557319i	0.002646806944882-0.0587048923002877i	0.0016601300758194-0.0595721432290455i	0.0005419963058029-0.0602241540928188i	-0.0007133062037945-0.0606469715477601i	-0.0021109297177878-0.0608280030015575i	-0.0036553652646879-0.0607562144635204i	-0.005350337600631-0.0604223183756717i	-0.0071986976241392-0.0598189483018785i	-0.0092023131936967-0.0589408174040278i	-0.0113619594300425-0.0577848577398113i	-0.0136772097151897-0.0563503375764601i	-0.0161463287280453-0.0546389541283807i	-0.0187661689793171-0.0526548993927331i	-0.0215320724230831-0.0504048970731603i	-0.0244377788256255-0.0478982089447126i	-0.0274753426603666-0.0451466094181138i	-0.0306350603673136-0.0421643275035198i	-0.0339054098626198-0.0389679558466018i	-0.0372730042050184-0.0355763270060781i	-0.0407225613174462-0.0320103576539933i	-0.0442368916208765-0.0282928618997412i	-0.0477969053602755-0.0244483354572795i
48	0.0079061546149416-0.014279750934111i	0.0083083694055498-0.0157501877426021i	0.0087029598825019-0.0173139594917375i	0.0090858158669591-0.0189712934826298i	0.0094524416079874-0.0207217724840998i	0.0097979548445483-0.0225642890008636i	0.0101170895844308-0.0244970040396485i	0.0104042029130362-0.0265173112980697i	0.0106532861254995-0.0286218076916804i	0.0108579804513299-0.0308062711087449i	0.0110115976116197-0.0330656462391394i	0.0111071454149726-0.0353940392627993i	0.0111373585598048-0.0377847221040544i	0.0110947347677684-0.040230146861133i	0.0109715763260167-0.0427219709055226i	0.0107600370651834-0.0452510930146083i	0.0104521747456532-0.0478077007543019i	0.0100400087673696-0.05038132916786i	0.0095155830584995-0.0529609306547942i	0.008871033936229-0.0555349557420818i	0.0080986626692986-0.0580914442615325i	0.0071910124071178-0.0606181262551959i	0.0061409490749556-0.0631025317384107i	0.0049417457693292-0.0655321082610227i	0.003587170122851-0.0678943450250998i	0.0020715740439986-0.0701769021459015i	0.0003899851750987-0.072367743485683i	-0.0014618006481751-0.0744552713508215i	-0.0034871267097224-0.0764284612252921i	-0.0056883833261892-0.0782769946210144i	-0.0080669172381934-0.0799913880610448i	-0.0106229434028274-0.0815631161776248i	-0.0133554601508919-0.082984726905875i	-0.0162621687067036-0.0842499467870904i	-0.0193393980961415-0.0853537744641707i	-0.0225820364891513-0.0862925605561562i	-0.02598347003542-0.0870640722388454i	-0.0295355302555922-0.0876675410331104i	-0.0332284510443949-0.0881036925101252i	-0.0370508363255306-0.0883747568609164i	-0.0409896393703594-0.0884844595433757i	-0.0450301547523816-0.0884379915094334i	-0.0491560238565625-0.088241958824166i	-0.0533492547958747-0.087904311812341i	-0.0575902575064047-0.0874342542009771i	-0.0618578946964484-0.0868421330631993i	-0.0661295492138038-0.0861393107030524i	-0.0703812082687404-0.0853380199468309i	-0.0745875648078945-0.0844512046177168i
49	0.0131968046818093-0.0195249043088829i	0.0137530900446651-0.0213340609226085i	0.0142931101239621-0.0232518600597993i	0.0148118099391472-0.0252795136766857i	0.0153038158933434-0.0274177491997334i	0.0157634528974528-0.0296667780643397i	0.0161847658882489-0.0320262676217026i	0.0165615458726564-0.0344953169598284i	0.016887360587847-0.0370724371629836i	0.0171555898201431-0.0397555365021508i	0.0173594653754235-0.0425419110070782i	0.0174921156402463-0.0454282408183451i	0.0175466146168157-0.0484105926557361i	0.0175160352568364-0.0514844286675734i	0.01739350685992-0.0546446218451594i	0.0171722762422654-0.0578854780980051i	0.0168457723216052-0.0612007649901671i	0.0164076737056999-0.0645837470370694i	0.0158519788147839-0.0680272273571568i	0.015173078014147-0.0715235953652675i	0.0143658271822605-0.0750648800865443i	0.0134256220933234-0.0786428085629746i	0.0123484729515272-0.082248868721281i	0.0111310783784101-0.0858743759729731i	0.0097708981249966-0.089510542727008i	0.0082662237575428-0.0931485499147723i	0.0066162465500768-0.0967796195579865i	0.004821121808896-0.100395087354524i	0.002882028854032-0.103986474216749i	0.000801225890553-0.107545555673329i	-0.001417900981435-0.111064428039797i	-0.00377079534525-0.114535570276451i	-0.006251695329748-0.117951900485045i	-0.008853606410664-0.121306826048557i	-0.011568282759747-0.124594286490894i	-0.014386217696213-0.127808788225356i	-0.017296643734472-0.130945430471075i	-0.020287542655418-0.133999921744259i	-0.023345665956441-0.136968586474128i	-0.026456565958159-0.139848361450038i	-0.029604637764457-0.14263678197389i	-0.032773172187164-0.145331957767953i	-0.035944419658388-0.147932538869563i	-0.03909966506266-0.15043767192775i	-0.042219313328196-0.152846947499193i	-0.045282985522507-0.155160339118567i	-0.048269625102615-0.157378135087937i	-0.051157613875047-0.159500864087692i	-0.053924897126015-0.161529215854444i
50	0.019484712889136-0.02628792561702i	0.0202852424580645-0.0284838701894772i	0.0210762213623702-0.0308033604721375i	0.0218534378531934-0.0332482596163561i	0.0226125116638694-0.035820039339039i	0.023348919792825-0.0385197541952324i	0.0240580256427644-0.0413480180272043i	0.0247351114526379-0.0443049829147572i	0.0253754139156469-0.0473903209339066i	0.0259741628318318-0.0506032090078869i	0.0265266225982025-0.0539423171057705i	0.0270281362934875-0.0574058000099661i	0.0274741720690582-0.0609912928347893i	0.0278603715130954-0.0646959104345516i	0.0281825996123044-0.0685162507916956i	0.0284369958951531-0.0724484024240312i	0.0286200263034043-0.0764879557957963i	0.0287285353053198-0.0806300186609045i	0.0287597977349797-0.0848692352092189i	0.0287115698182976-0.0891998088289996i	0.0285821388280693-0.0936155282418055i	0.0283703707982588-0.0981097967111724i	0.028075755722107-0.102675663974412i	0.027698449659855-0.107305860498968i	0.027239313190151-0.111992833621977i	0.026699945654626-0.116728785095056i	0.026082714667741-0.121505709526772i	0.025390780393705-0.126315433193684i	0.024628114128757-0.131149652677924i	0.023799510770215-0.135999972785718i	0.022910594802801-0.140857943207397i	0.021967819487486-0.145715093395714i	0.020978458997723-0.150562965165633i	0.019950593311772-0.155393142555225i	0.018893085737136-0.160197278533507i	0.017815553013002-0.164967118196559i	0.016728328008223-0.169694518157243i	0.01564241510483-0.174371461905572i	0.014569438429465-0.178990070994969i	0.01352158316656-0.183542611993157i	0.012511530256676-0.18802149922375i	0.011552384850357-0.192419293414203i	0.01065759895137-0.196728696455995i	0.009840888742555-0.200942542571902i	0.009116147142151-0.205053786271328i	0.00849735218777-0.209055487555949i	0.007998471888822-0.212940794912672i	0.007633366225726-0.216702926697432i	0.007415687005511-0.220335151569953i
51	0.0266125003902294-0.0331776425466477i	0.0277459192253043-0.0356588084424731i	0.0288867586665479-0.0382654828211566i	0.0300323775096957-0.0409991188770942i	0.0311800828741843-0.0438608026895238i	0.0323271539095284-0.0468512312545639i	0.0334708673965297-0.0499706921307393i	0.0346085250923818-0.0532190449222681i	0.035737482638186-0.0565957048124855i	0.0368551798172378-0.0600996283446215i	0.0379591719231392-0.0637293016288211i	0.0390471619688096-0.0674827311329299i	0.0401170334412747-0.071357437190351i	0.0411668832831845-0.0753504503314719i	0.0421950547608152-0.0794583105160664i	0.0432001698602848-0.0836770693130586i	0.04418116083929-0.0880022950415141i	0.0451373005512241-0.0924290808531561i	0.0460682311524207-0.0969520557025882i	0.046973990801769-0.101565398117287i	0.047855037965291-0.106262852645847i	0.048712272946657-0.11103774883051i	0.049547056278087-0.115883022519256i	0.050361223624741-0.120791239304233i	0.051157096879397-0.125754619847666i	0.051937491152906-0.130765066834049i	0.0527057173993-0.13581419326896i	0.053465580452263-0.140893351830618i	0.054221372291574-0.145993664970741i	0.054977860403627-0.15110605545659i	0.05574027114872-0.156221277046652i	0.056514268098904-0.161329944998123i	0.057305925363175-0.166422566115514i	0.058121695970956-0.171489568065979i	0.058968375439518-0.176521327708368i	0.059853060705438-0.181508198209179i	0.060783104653681-0.186440534749132i	0.06176606652971-0.19130871865861i	0.062809658569406-0.196103179858i	0.063921689227906-0.200814417519543i	0.065110003431048-0.205433018909734i	0.066382420311365-0.209949676414963i	0.067746668924042-0.214355202797031i	0.06921032246636-0.218640544768509i	0.07078073154668-0.22279679501984i	0.072464957065593-0.226815202869545i	0.074269703282309-0.230687183745199i	0.076201251643619-0.234404327735005i	0.078265395950815-0.237958407477038i
52	0.0332516346056819-0.0382874455701679i	0.0346680440428311-0.0408384396051335i	0.0361052616304635-0.0434988877820104i	0.0375617341731809-0.04626899714333i	0.0390359034518291-0.0491486124938341i	0.0405262240862538-0.0521371999394958i	0.0420311823485908-0.0552338319619501i	0.0435493157816178-0.0584371741979868i	0.0450792334583624-0.0617454740844116i	0.046619636701716-0.0651565515170949i	0.0481693400665267-0.0686677916594762i	0.0497272923718218-0.072276140020253i	0.0512925975577255-0.0759780999025916i	0.0528645351305515-0.0797697323081016i	0.0544425799507313-0.0836466583582151i	0.0560264211119087-0.0876040642737143i	0.0576159796559213-0.0916367089302205i	0.0592114248676678-0.0957389339837519i	0.0608131888961893-0.0999046765362863i	0.062421979453788-0.104127484286935i	0.06403879035374-0.108400533090181i	0.065664909659164-0.112716646818976i	0.067301925230878-0.117068319407705i	0.068951727480547-0.121447738928414i	0.070616509156981-0.125846813533581i	0.072298762017952-0.13025719908049i	0.074001270267127-0.134670328236092i	0.075727100665432-0.139077440847521i	0.077479589258079-0.143469615352338i	0.079262324692243-0.147837800994295i	0.081079128135633-0.152172850605145i	0.082934029842531-0.15646555371086i	0.084831242450848-0.160706669721636i	0.086775131130951-0.164886960969238i	0.0887701807439-0.168997225362585i	0.090820960202963-0.17302832844285i	0.092932084267209-0.176971234632613i	0.09510817302933-0.180817037489594i	0.097353809390984-0.184556988793863i	0.099673494847638-0.188182526318i	0.102071603930526-0.19168530015197i	0.104552337675771-0.195057197478264i	0.107119676509442-0.198290365717557i	0.109777332952167-0.201377233990476i	0.112528704557661-0.20431053286647i	0.11537682750594-0.207083312395831i	0.118324331274044-0.209688958445196i	0.121373394804631-0.212121207379832i	0.124525704586002-0.214374159157332i
53	0.0374506755019275-0.040677436101139i	0.0389022503396509-0.0430569380167255i	0.0403746521352665-0.0455181114324786i	0.0418664928765514-0.0480597512558875i	0.0433763875793103-0.0506803123375869i	0.0449029687045325-0.0533778997165223i	0.0464449011653931-0.0561502604062339i	0.0480008978103438-0.0589947768465751i	0.0495697352570042-0.0619084621368445i	0.0511502699407182-0.0648879571565007i	0.0527414542316609-0.0679295296684045i	0.0543423524654321-0.0710290754869463i	0.0559521567243229-0.0741821217795585i	0.0575702022000344-0.0773838325550853i	0.059195981963733-0.0806290163764005i	0.0608291609660522-0.0839121363176833i	0.0624695890881413-0.0872273221690209i	0.0641173130652109-0.0905683848726975i	0.0657725871063158-0.0939288331568189i	0.0674358820384236-0.0973018923130318i	0.069107892809174-0.100680525046206i	0.070789544191163-0.104057454305303i	0.072481994541079-0.107425187986428i	0.074186637479538-0.110776045381545i	0.075905101371963-0.114102185229635i	0.077639246507201-0.117395635211527i	0.079391159888743-0.120648322715327i	0.081163147573136-0.123852106686556i	0.082957724511416-0.126998810365974i	0.084777601871863-0.13008025470867i	0.086625671845931-0.133088292270625i	0.088504989963557-0.136014841343558i	0.090418754968998-0.138851920115658i	0.092370286333592-0.141591680634762i	0.094362999507133-0.144226442351709i	0.096400379034594-0.146748725025037i	0.098485949689441-0.149151280773752i	0.100623245798499-0.151427125072638i	0.102815778955939-0.153569566494342i	0.105067004345198-0.155572235014108i	0.107380285907252-0.157429108706535i	0.109758860611401-0.159134538678701i	0.112205802100361-0.160683272100512i	0.114723983994759-0.162070473210685i	0.117316043152947-0.163291742195422i	0.119984343190228-0.164343131856067i	0.122730938566951-0.165221162001816i	0.125557539557464-0.165922831523462i	0.128465478411474-0.16644562812406i
[truncated: 71 more columns]
