# Supplementary material for: Reconstructing spruce budworm outbreak severity: a comparison of paleoecological and tree-ring signals
Source: PLoS One. 2025 Aug 12;20(8):e0329406. doi: 10.1371/journal.pone.0329406 (PMC12342301; doi:10.1371/journal.pone.0329406)
Supplement: S10 Dataset — (ZIP) [file pone.0329406.s010.zip › Lake 1 wavelet data/Coherence_Lepidopteran_scales_Percent_defoliation/coherence_wavelet_phase.txt]

V1	V2	V3	V4	V5	V6	V7	V8	V9	V10	V11	V12	V13	V14	V15	V16	V17	V18	V19	V20	V21	V22	V23	V24	V25	V26	V27	V28	V29	V30	V31	V32	V33	V34	V35	V36	V37	V38	V39	V40	V41	V42	V43	V44	V45	V46	V47	V48	V49	V50
1	0.0154800421792619	0.0379135827821856	0.0640494550755477	0.0985464921986073	0.147260564597816	0.208498005756426	0.266297853917579	0.308116398285357	0.334513394130778	0.350986476553893	0.359225822019956	0.359238214734804	0.351349358427818	0.339429825747983	0.335588137730551	0.344794601709131	0.362956906478709	0.388142405051283	0.403234629865389	0.391755520275177	0.365466979465449	0.335439152334906	0.305556173415713	0.286664329297959	0.282844608794223	0.284946665681739	0.299139771029356	0.33543894824316	0.365087202286163	0.370901737020265	0.358910957582031	0.322923826244648	0.274431834221916	0.241192712053568	0.230941320251724	0.244002476346928	0.297473148838597	0.365431407770717	0.38577920107136	0.362761582892208	0.306111463745327	0.199838054304797	0.0823684289404947	0.0388174632152645	0.0796829283707676	0.153006761463522	0.237314875266731	0.277843650282167	0.248219823845705
2	0.0121686694143223	0.0308001455151479	0.0520357142975846	0.0808906145587201	0.129164775425474	0.209542031664163	0.29569224329314	0.348384464678642	0.374273930530994	0.388525860075925	0.394214391784557	0.389927496993279	0.373362651049734	0.348862990971484	0.338316598147885	0.350082467197934	0.376946977646289	0.418601592509241	0.446371206705825	0.428919781163944	0.388130135699819	0.344611922782851	0.301184572898987	0.275658736800085	0.273105135131123	0.273612893469452	0.291682681138718	0.353288140793285	0.402346240546535	0.410991118502689	0.395078395741035	0.341788626343312	0.267680514805337	0.217458945345298	0.200161885333844	0.214486667075717	0.305979578786304	0.4258609757066	0.456546636573115	0.426733487028256	0.354546319089434	0.200734005197648	0.0120966038454852	-0.060758475848597	0.0189486815090262	0.148866493098673	0.290993005879667	0.344959384020844	0.288988482342665
3	0.0083292830076503	0.0219289627272404	0.0357895867477698	0.0521138661181085	0.0817195043424607	0.17396489189133	0.352752546738974	0.42437985025975	0.436159879134206	0.442531639640359	0.444339870517587	0.435210941880661	0.403786905934819	0.352245025862216	0.327456059690339	0.344597921531622	0.38754750648642	0.463848797922573	0.521940905209949	0.49204542220691	0.420075960349437	0.35270855768619	0.284636734686872	0.249676502876432	0.25362483814723	0.245579129885022	0.261215812885825	0.38264573727022	0.47075232672886	0.479749998091931	0.457661299240981	0.37278191874433	0.250358258215049	0.168561997678362	0.134106097284156	0.132559612789198	0.310138300765393	0.549964823458231	0.580431906069084	0.536043662227995	0.448193627529334	0.218326305530577	-0.120311972083297	-0.282223739974811	-0.110159742576199	0.157738835287574	0.420196054119176	0.469386842504026	0.349065399371638
4	0.00442772503141551	0.0125838619284003	0.0184400974507954	0.0192734526749035	0.00774157813377763	-0.0346980597842619	0.568168837173365	0.612587497096742	0.526810104220597	0.515770736168892	0.516264632930617	0.509785304588326	0.455034359554525	0.334752906882783	0.276185337230026	0.307529999962919	0.380814487596069	0.534202669101431	0.674635476559733	0.618713558921286	0.462904387209077	0.352591537055792	0.236011469902599	0.191925906803767	0.224641217446804	0.183432430701349	0.141318358877392	0.454253308238765	0.617076625072283	0.60491292226058	0.574539117625529	0.429332574045462	0.213066652788704	0.0723125156988617	-0.001087626648115	-0.125154007298407	0.299377639555552	0.864832977589251	0.795716267002449	0.721859229789062	0.640010964662949	0.318417205140484	-0.348611641391222	-0.848361617349699	-0.486283368721409	0.301447675004171	0.772815862955189	0.685936039431074	0.420037199323252
5	0.00116313445403254	0.00489089221224673	0.00549872071197849	-0.000651803461239995	-0.0225486011388309	-0.0897143250539819	-0.214026025300491	0.469224504265774	0.545368131907525	0.587050328945286	0.612620554962667	0.655717758148313	0.594984126049847	0.24214588053433	0.0964871853343182	0.18195550320286	0.315938170390119	0.638331082136897	1.01985128836264	0.981079821021603	0.474404140331758	0.312819216257261	0.0929961288923773	0.0669654471439509	0.223808978738521	0.107146443768054	-0.468881485908318	1.0190867808426	0.951691347636814	0.829805133064847	0.803623948223683	0.538891808341756	0.145052079777477	-0.0972452293065315	-0.189293041080084	-0.888881127003387	-3.0825913528419	1.55043780967452	1.09299669724905	1.0094674326521	1.01732351860345	0.753779780194006	-0.546848829319755	-2.05774524409471	-3.05057193109501	1.76442010492416	1.45439785341611	0.960234572410834	0.442312414951278
6	-0.00094343964124686	0.00029603719634545	-0.000549662625778396	-0.00476972080950963	-0.0123714626437899	-0.0159493627544979	0.0197004405142901	0.151701904489754	0.310559879379348	0.699325385948752	0.72253421926299	0.93784656015798	1.39864355695571	-0.414703735984584	-0.548831426260366	-0.170557065984374	0.134737765955779	0.734505869110752	1.63179798804473	2.61261499826364	-0.446015374543184	0.138560239272708	-0.339954991331462	-0.187697752737424	0.42952918118397	0.481289136820807	-1.75618444715042	2.23559932845393	1.33916040040915	1.16449088929125	1.24189011845846	0.739098396520223	0.046457208928107	-0.390355623052395	0.1435374257126	-2.03936478028762	2.7890638120267	1.89359682013834	1.24285662270424	1.39368293089298	1.579968601321	1.59420464822169	2.09814663169943	2.69800780933708	1.79008005126621	2.1702008495429	1.941559354987	1.14135552994354	0.255305997962384
7	-0.0019298517655214	-0.00156184678517426	-0.00211400320148174	-0.00373652749177904	-0.00497747279604689	-0.00011962266936987	0.0231927264799029	0.0738253476847121	0.109918864601184	0.207227255891141	0.701591719678633	0.913966993163087	3.00031508623484	-2.11219749874794	-1.88511281886329	0.651177090169516	-0.00751007404230009	0.57466431024821	2.10663181012846	2.87142789599527	0.445351677753642	0.489497135823197	-1.35369383375582	-0.854433048814968	1.21067527241458	1.32857165469656	1.5566686866012	1.65479677504248	1.28684574471007	0.69824477868712	1.84333088533251	1.03965257972732	-0.0805100459262115	-1.48337414414793	1.925338050896	2.15752925821139	2.20456646432758	1.81676578408398	0.798597842312509	2.39924554729348	2.09599027207287	2.05251862315493	2.18193764298185	2.30241304421075	-0.585012533914812	2.86008517829564	2.40755390080191	1.20286153740331	-0.377103921090071
8	-0.00223958094146739	-0.00198653298771772	-0.00219269875441504	-0.00313474554500375	-0.00452915289915446	-0.00407988418652413	0.00562339463696823	0.0404844939878403	0.118159515456004	0.238793960616926	0.344041690724232	0.15349246812147	-1.12838944829088	-1.66057046509997	-1.04509623189551	-0.251707839403551	-0.345371431071221	-0.522577813363537	2.63961369371875	2.27052129203989	1.9795116010237	2.50335407206553	-2.68350942034577	2.96486854354308	2.08498232645157	1.8228032817691	1.69674196419942	1.54014063011608	1.19100770571343	0.371105950346565	1.25236642057188	1.41424310174392	2.71323260283318	-2.86921640838662	2.65072685610081	2.28338907027367	2.13232182311843	1.96626955738957	2.67805144257469	2.80482583843829	2.36535131892758	2.28090996005621	2.36100772073841	2.67095140664665	-2.71024438903923	-2.9611638513739	-3.12789490616986	-2.0715505752958	-1.26955715649425
9	-0.00226606401549566	-0.00188567633850269	-0.00191305527734353	-0.00298239460295685	-0.00589708244315596	-0.0107757060465204	-0.014039190046076	-0.00123555461537441	0.057527895857296	0.152496365525233	0.130950065700341	-0.148378251754455	-0.695795477261526	-1.07700469207288	-0.955886710435491	-0.771902387855316	-0.861220323301124	-1.36125228076628	-2.89457360345024	2.74653177461093	2.61505636745553	2.77442349065753	2.94935784655503	2.7342649026347	2.38785367579514	2.11363130887795	1.88186708402169	1.6357734135089	1.32804629878362	1.02465209875253	1.11800574271232	1.71810409824339	2.51121460739192	2.75535833822914	2.5820392421748	2.38015535259568	2.26404511517543	2.27736927056185	2.50594410159479	2.54203009933035	2.4347635469595	2.4175539151579	2.52110985370299	2.77530547133277	-3.13927044105833	-2.90562361078249	-2.63867196635977	-2.13140822757188	-1.79115005754237
10	-0.00215812482859111	-0.00150458260894275	-0.00121970000374216	-0.00216786674540584	-0.00589126501287462	-0.0145215386490716	-0.0293755167029913	-0.0453779919290661	-0.0346001625731203	0.0632920243314345	0.100564598201645	-0.193308472066724	-0.577249633225743	-0.862711172011083	-0.989945180672645	-1.071452310754	-1.26714953668895	-1.7546374220507	-2.57279925866785	-3.09705548025523	2.98859289246725	2.93102334000295	2.87999090875908	2.74479638459626	2.53849522769103	2.30331797491615	2.05466685344042	1.79566722631502	1.54413282872722	1.37215428734374	1.42985319985357	1.82813398659252	2.28074344961743	2.46655156831262	2.46518544731306	2.40483979645695	2.36126480079691	2.37241662269796	2.42091965183017	2.44062947664076	2.44501897614937	2.49230711339707	2.61448138130557	2.82203997051311	3.10114658346638	-2.86807710565061	-2.53543336640671	-2.2260126180948	-2.03282672872189
11	-0.00192117678220574	-0.000789184995891316	0.000196657342923565	0.00016537048558702	-0.0026864517062641	-0.01156215139537	-0.0311167162335391	-0.0654417859900917	-0.107714707805112	-0.0835978863575182	0.301362663655405	-0.150609189499426	-0.649109568393018	-0.913228738938264	-1.10480659889371	-1.28905283589367	-1.54052770347582	-1.93291974261049	-2.41768402360288	-2.79181728380392	-3.00676854502341	-3.13678521815302	3.03149052667542	2.88810227955954	2.70148625333481	2.47705892983428	2.22940013012586	1.98114064164045	1.76862456040291	1.64697474541238	1.68234575277008	1.89081907906927	2.1453140368255	2.3088843944922	2.37567286653591	2.38773111296932	2.38144555810371	2.37915558463317	2.38714120604357	2.40626408396687	2.44834967094301	2.5327276208402	2.67425010680083	2.87834524835869	3.13909731538198	-2.84815652984493	-2.55748929088811	-2.31987632105348	-2.16467609578051
12	-0.00157751792661874	0.000279917891501295	0.00245395550834244	0.00430571375649875	0.00426374770393933	-0.000911922591500955	-0.017015796341723	-0.0528229609041295	-0.118591329347393	-0.221329777157243	-0.403721689775737	-1.90118227855681	-1.06447943454001	-1.15036914333832	-1.3039827465268	-1.48902001884879	-1.72088273141549	-2.00871692139767	-2.31306863536744	-2.56442250912216	-2.74154697794819	-2.87507871679595	-3.00607118796455	3.11875418088998	2.91968452046166	2.68255239388049	2.42425148932206	2.17469152923744	1.97261303316655	1.85645050966148	1.85137801040686	1.9485288570448	2.09356269957667	2.22348123631547	2.30865792917458	2.34927537925364	2.35927010359317	2.35735085138495	2.36170087132944	2.38786095950188	2.44916721230786	2.55659464009894	2.71656154085891	2.92751922548739	-3.106210582881	-2.84240913864315	-2.59593946290661	-2.39478549211006	-2.25222796887067
13	-0.00129972227567268	0.00147297983652293	0.00522418243548596	0.00973050246244193	0.0140070748218476	0.0154615097416974	0.00850348029712736	-0.017297959890149	-0.0789145580375036	-0.201717692808496	-0.434907395903988	-0.881159118137816	-1.25169733476186	-1.39137091963177	-1.52155271968867	-1.67368918730408	-1.84800561813921	-2.03628805133129	-2.21594423698295	-2.36368559834231	-2.47810883031661	-2.5811260484657	-2.70202958561759	-2.86418316722685	-3.0793927354904	2.93841177541055	2.64467930083411	2.36320171469367	2.13892735930089	2.00156142037672	1.95849244965853	1.99620592828388	2.0838492581864	2.1831028859075	2.26230096155991	2.30658025443754	2.3200489699722	2.32020251862015	2.32865473426868	2.36408884742037	2.44000680556782	2.56477823150991	2.74031421268541	2.95880159357629	-3.08179431370668	-2.84025598337747	-2.62297840873573	-2.44535754885903	-2.31358912070811
14	-0.00151284713259484	0.00218458784100582	0.00762427807639722	0.0151278104144115	0.0245745977124499	0.0345937287852831	0.0409053115301357	0.033377183856109	-0.00813362576851483	-0.117126809172302	-0.335082977861556	-0.678269357116295	-1.07811438718573	-1.40936838279827	-1.63520083492145	-1.79616605345648	-1.92480089284532	-2.03019263357881	-2.10930213962408	-2.16192161506934	-2.20136296910579	-2.25251078032352	-2.34157730535307	-2.48988997883553	-2.71384853371987	-3.02124754936013	2.89219269693013	2.52919091673385	2.24836666973047	2.0775413457475	2.0078943244757	2.0183348470084	2.08150378500585	2.16369661931816	2.23169816109845	2.26674625675273	2.27244715138587	2.26871338767453	2.27904592551076	2.32210343947125	2.4102692983247	2.55041712758753	2.74203042842008	2.97275588676816	-3.06509303983589	-2.83244143734649	-2.63145964326395	-2.47030839151937	-2.35011940478929
15	-0.00295271281296868	0.00137857360618738	0.00818669385835952	0.0184323132034879	0.0331456809752377	0.052932909834031	0.0765988665299733	0.0979227376902607	0.0993155338029125	0.0417004222269002	-0.14573060236365	-0.53645836389288	-1.04071206759062	-1.44208042044928	-1.70161126724838	-1.86221464411338	-1.95426557486216	-1.9917410628001	-1.98221953457142	-1.94003099024348	-1.89326050704771	-1.87502988757237	-1.91046737553239	-2.01740660163927	-2.21976375403563	-2.56447183114083	-3.09221743545866	2.62674437741152	2.24719311151234	2.05152995734949	1.97941906565889	1.99258329069902	2.06054529865215	2.14526869395901	2.20660837783037	2.22504887914081	2.21191002106527	2.1954810469609	2.2021921605768	2.24946668345628	2.34819562001493	2.50524276622291	2.71997952601564	2.97571086439425	-3.04449231759803	-2.80783664097883	-2.61427678715031	-2.4654372367155	-2.35700871910235
16	-0.00668264043005528	-0.00245198254458192	0.00473916020570605	0.01646389993655	0.0350208443598729	0.0635882450451773	0.105986881509218	0.165053306250352	0.237412726184071	0.301355827343794	0.290651936496173	-0.0163797352957555	-1.10208714100435	-1.71618663242759	-1.90730037091107	-1.98545631672928	-1.99967615061656	-1.95138442980975	-1.83929234371946	-1.68344831910777	-1.53165117252073	-1.42893085866775	-1.39201258242063	-1.42003162496863	-1.51635478151685	-1.72816233453805	-2.43401454939527	2.35987305232192	1.9612852110147	1.84418035073153	1.82990477035606	1.88893253389766	2.000157274985	2.11575095808721	2.17713821315067	2.16790353924974	2.12173548121887	2.08343327357196	2.08154793692086	2.12993488899573	2.23843703452733	2.41779636601513	2.67246368692422	2.97960499732428	-2.99976594548367	-2.74728932218102	-2.55754832614738	-2.42101839080181	-2.32581811738001
17	-0.0140299520776543	-0.0112477578368385	-0.00566301736596234	0.00455738272332912	0.0224532036718075	0.0531066878962814	0.104985418146705	0.191718322438719	0.332873729133416	0.548755034455075	0.848778582823593	1.27826700858775	2.32857753075212	-2.77026981640555	-2.43551853753484	-2.28425920584046	-2.15407691193949	-1.97601380237052	-1.70794075258183	-1.3751269879299	-1.08380808253844	-0.895422685567618	-0.792007970438122	-0.735183839597005	-0.681826318270077	-0.553607540278965	-0.114594064840156	0.789824436292473	1.24621052113771	1.411572962148	1.5270010589728	1.67954826604772	1.89385938042552	2.08913516186666	2.14468818465962	2.07329595378411	1.9719415467605	1.9057238936053	1.89338048144864	1.9392285251388	2.0537238145025	2.26162092030531	2.59200204299584	3.0135384409409	-2.88522268140958	-2.61385823787812	-2.43721120392853	-2.32160610415448	-2.24540329200063
18	-0.0262232786337221	-0.0268499224105015	-0.0259100737581705	-0.0220709183753383	-0.0129581355205567	0.00575648595561435	0.0421919989430158	0.112096841524053	0.246963848708081	0.50838511147803	0.981992364112863	1.63568658312455	2.28409812596406	2.85140065590605	-3.00130109821346	-2.70392458962678	-2.46056194036094	-2.15613571613833	-1.61344200191628	-0.892802905424103	-0.454530063953784	-0.251628394537735	-0.145472440024089	-0.0719388960505514	0.00753863049906787	0.128745696454226	0.320294388210853	0.565697682879478	0.793859150742999	0.965149373499448	1.11212808114204	1.33088553686692	1.78436407957228	2.19406342113095	2.12827582552666	1.88944964128838	1.71704977437432	1.63237563682966	1.61043751893588	1.64051335459614	1.73444964553585	1.94682955351648	2.43054232438553	-3.08157041468649	-2.57648602348769	-2.3432753519095	-2.22213643973429	-2.15053962023834	-2.10529870912495
19	-0.0433772978898727	-0.049385238022863	-0.0561362630902366	-0.0635498886026266	-0.0713307899943491	-0.0787208023195633	-0.0839804742352749	-0.0832668890456761	-0.0679199959517586	-0.0158113823704213	0.15756922391571	1.32673801926972	2.69011060564266	2.96524581875432	3.13357125351615	-3.02141422496238	-2.92954483025573	-2.88469288737217	2.61161843933945	0.489646339326596	0.4833171919246	0.494648763913785	0.507267935220548	0.520091931227457	0.534926731292503	0.554437333559718	0.579956153815732	0.608436642236491	0.631137379497758	0.635424865596059	0.603699819686	0.489350677301679	-1.44664497036498	2.97175339409156	1.89555600933576	1.47838136452926	1.32758588645217	1.25684123919218	1.21769409572157	1.19253581742727	1.17135153960145	1.13889642938527	0.932001920710479	-1.82184918846523	-1.88858103617411	-1.90317402536007	-1.90730744835274	-1.9074345831951	-1.90564938654639
20	-0.0629274046070196	-0.0749534769654045	-0.0902330890841059	-0.109982445237803	-0.135988669239246	-0.170916359430078	-0.218819782745684	-0.28608985428658	-0.383504464116156	-0.531565841524256	-0.776223825480606	-1.22519877819743	-1.9483969012975	-2.55959494606622	-2.90445054696152	3.14014584751966	2.87998441102887	2.4873182400202	1.96639168494652	1.54947806530653	1.31451941533761	1.18646080436848	1.10731040963717	1.04604294461913	0.984950018357104	0.913355997846379	0.82624810316764	0.72375127235149	0.607184205239391	0.470147693043268	0.287497276933183	0.0212739434126601	-0.165557742411377	0.575861140482145	0.931964627845697	0.933965659161369	0.887939719373686	0.827665911157061	0.749265534735051	0.635775151652137	0.451137780593187	0.123603287343053	-0.406568228929362	-0.944793762130275	-1.27988675256613	-1.46349749477164	-1.56871132408522	-1.63200484247177	-1.67033326622502
21	-0.0787893868065277	-0.0948755217117048	-0.115617605239879	-0.142818049587552	-0.179106964388349	-0.228334361806056	-0.296122383129867	-0.390584115186101	-0.523081252246154	-0.7084892265203	-0.963534299864179	-1.30057085847188	-1.71496003368608	-2.17318278056223	-2.62433789104017	-3.0361355999483	2.87674782969309	2.54435314991483	2.25837452928936	2.02963582266104	1.85641840615809	1.72514933801368	1.61803387449854	1.51755200264396	1.407834159394	1.27600381001803	1.11588147528421	0.933386950124825	0.747337565716454	0.58172085124612	0.460671132136194	0.413222793064819	0.454932572682527	0.532683152381515	0.571196471721422	0.55713952671658	0.505110485735875	0.423298472297404	0.310380062814454	0.159063192204403	-0.0389830629085744	-0.283463675388249	-0.553127436616478	-0.809482393083655	-1.02248628940843	-1.1847374441523	-1.30282338078779	-1.38625143642369	-1.44278232121168
22	-0.0829075091566624	-0.0985700129391004	-0.118395553412971	-0.143916881574599	-0.177366214228852	-0.222025391820356	-0.282762247988688	-0.36685383124971	-0.485210475658674	-0.653921230495621	-0.894816318955268	-1.22926969633891	-1.65434137618098	-2.11780953691565	-2.55259646575159	-2.92832800999917	3.04043624247723	2.78285809108796	2.57602492444143	2.4117575987926	2.27997775860038	2.16938827151682	2.06778826964169	1.96176157837372	1.83603198396609	1.67382478811737	1.4621555729799	1.20699710905222	0.946356096124262	0.728592379205799	0.575736503804505	0.480676884288432	0.422536059216416	0.378367514306417	0.330793252874321	0.270426252711428	0.193372812698324	0.0979771791307606	-0.0166382251886852	-0.150266846586612	-0.300386900115456	-0.461089428842613	-0.62341888303851	-0.777586967454232	-0.915768002729493	-1.03357166497575	-1.12970345306858	-1.20472811856156	-1.25988806164896
23	-0.0691564440408133	-0.0789550045250405	-0.0905956750092643	-0.104686477989647	-0.122151637134036	-0.144417563817814	-0.173726954587092	-0.213712434114609	-0.27056802793655	-0.355806631776796	-0.493913356640141	-0.747154055082245	-1.28317561690055	-2.15011099491219	-2.73798239233419	-3.04332756028003	3.04630207615999	2.90427799644182	2.79299096558079	2.70278948808786	2.62674615775779	2.55801991763815	2.48863905096586	2.40801018605096	2.29999934778759	2.13734356361767	1.8757553695732	1.47929242370421	1.02958182762579	0.684923954188293	0.469781657654923	0.335400736627513	0.242244957428279	0.16702755791763	0.0964832586815582	0.0231869421335536	-0.0567383355642175	-0.144910819500176	-0.241378696271938	-0.34494722928201	-0.453368996189419	-0.56358853411697	-0.672129953898745	-0.775574847761566	-0.87098372526057	-0.956130877116188	-1.02952061223232	-1.0902439466868	-1.13776389022311
24	-0.0378324063851995	-0.0377566861794771	-0.0361937224973714	-0.0325495492670067	-0.0260564054109559	-0.0157040669280669	-0.000107398161399896	0.0227712200812265	0.0562478535796299	0.106459600841304	0.186669889519312	0.331575236427993	0.654499915703011	1.45427716477553	2.26453982405859	2.59077017049792	2.73266285283047	2.80735575178753	2.85096981396126	2.8773897944909	2.89277455049907	2.89975471501648	2.89869778016628	2.88764316534842	2.86057220596812	2.80047203045	2.64449782730163	1.98879694348825	0.562408999380315	0.202368041729377	0.081119871583883	0.0122219386907028	-0.0415553704693951	-0.0924086491641619	-0.145465319306249	-0.203031871796598	-0.265956318895834	-0.334180704880039	-0.40702004438997	-0.483338700624894	-0.561689895655706	-0.640445025149728	-0.717918485646969	-0.792481006392046	-0.862649994187771	-0.927148605711305	-0.98493263165853	-1.03519123741804	-1.07733126678916
25	0.00120816578482447	0.0112524254438728	0.0256808385751437	0.0459736315423528	0.0740497608351289	0.112398373227293	0.164262176791513	0.233895987845271	0.326921850572279	0.450763899727603	0.614971672948747	0.830636597207904	1.10660668228491	1.43915598662356	1.79983902394093	2.14344823921326	2.4372890559917	2.67375482381973	2.86010229490151	3.00759768422446	3.12713068967094	-3.05467775387897	-2.96195169093122	-2.8667670999832	-2.75219442650086	-2.5846434336126	-2.28522580113541	-1.71877822125002	-1.05822868285552	-0.67939908286768	-0.503248867698418	-0.420804562050739	-0.386088357403284	-0.379544216432662	-0.391697753235209	-0.417290556993792	-0.452994638918444	-0.496430040874748	-0.545709603012697	-0.59921866543261	-0.655508357615495	-0.713247583078083	-0.771206939214643	-0.828260682365771	-0.883399267494682	-0.93574857775495	-0.984594292286804	-1.02941171368129	-1.06990334477558
26	0.0290665619498552	0.0439000668624173	0.0641983622955725	0.0916920069054856	0.128577580519398	0.177623273548437	0.242296525557356	0.326911153410681	0.4367669918163	0.578185947684746	0.758184688102059	0.98321750717731	1.25613639625471	1.57123425232359	1.91056765860844	2.24784131053063	2.5596933014317	2.83401511172758	3.06964324492872	-3.01123654284204	-2.83400575346218	-2.67250467571554	-2.51672523463227	-2.35577541625952	-2.17779110111177	-1.97151127623524	-1.73214753498594	-1.47140322962221	-1.21946393441456	-1.00695264607568	-0.846634781106303	-0.735165777616724	-0.663223007648378	-0.621604348040084	-0.602982414487377	-0.60187322862179	-0.614194912386601	-0.636852912153971	-0.667434097640996	-0.703997029773788	-0.744931707496783	-0.788867487735838	-0.834615139591498	-0.881134297867606	-0.927520767660585	-0.973009853121106	-1.01699283756747	-1.0590444821792	-1.09896027731598
27	0.023933679321749	0.033870485954201	0.0477700975903628	0.0669490472853885	0.0930670971238065	0.128209562500425	0.175028004849127	0.237018712881159	0.319118253679953	0.429036210553762	0.580361403143554	0.799948207232002	1.14285015462434	1.68538632414358	2.34190032033773	2.84975462146223	-3.09711501485799	-2.85479895044229	-2.66023238877515	-2.49118716589776	-2.3360975377418	-2.18800089988097	-2.04212815676027	-1.89512945965997	-1.74513867244013	-1.59227040504455	-1.43910183417467	-1.29055031564307	-1.15276994457551	-1.03141982472962	-0.930245794791645	-0.850635019459108	-0.792024944778394	-0.752640291383788	-0.730150107254209	-0.722103610345202	-0.726165691904683	-0.740218257015075	-0.762384938848541	-0.791017131844161	-0.824663930226523	-0.862039125708198	-0.901992934536411	-0.943492662656054	-0.985613983029361	-1.02754248049398	-1.06858358628407	-1.10817805668441	-1.1459197375258
28	-0.0265570466530169	-0.0322718872628927	-0.0379426555297472	-0.043271597473212	-0.0480052488501088	-0.0520976138168507	-0.0560044822222973	-0.0612024800506851	-0.0711473859064402	-0.0932306986438017	-0.143297921353391	-0.257051386372582	-0.514404325959387	-1.00530853758321	-1.51002642598437	-1.76990804096295	-1.86130871405358	-1.87040291351993	-1.83679594153621	-1.77858477860582	-1.70494753217553	-1.62111877648213	-1.53051376519656	-1.43575403434275	-1.33921163972649	-1.24328757173609	-1.1504963749902	-1.06339235755784	-0.984385670859945	-0.915520315125681	-0.858290263027045	-0.813544736526445	-0.781493713172055	-0.761792179110891	-0.753667856800836	-0.756059298402547	-0.767740795037792	-0.787420994469427	-0.813810789228277	-0.845662462179955	-0.881786292570044	-0.921052844407163	-0.962389108865445	-1.00477496910779	-1.04724378195894	-1.08888802416603	-1.1288686616093	-1.16642566438499	-1.20088706410486
29	-0.108985312973502	-0.135299466430818	-0.165485239149227	-0.199658552509795	-0.237912777960503	-0.280446751758434	-0.327774097397699	-0.380973325319339	-0.441859349033154	-0.512850288699407	-0.596206948579699	-0.692401127274654	-0.797992296785875	-0.904624170176429	-1.00104837976206	-1.07749547469547	-1.12891464882865	-1.15506598332079	-1.15870355387021	-1.14375364256274	-1.11423936113714	-1.07384888337439	-1.02585467513632	-0.973171144476779	-0.918439026733119	-0.864087929112719	-0.812360938866614	-0.765301315733196	-0.724709653382833	-0.69208426022842	-0.668559287240634	-0.654854927820078	-0.651252085384279	-0.657600118128818	-0.673360371389228	-0.697680614420336	-0.729488030468593	-0.767583933768313	-0.810724164677866	-0.857675054515988	-0.907243295547891	-0.958285361628967	-1.00970574298423	-1.06045272926873	-1.10951710337176	-1.15593492289597	-1.19879235062258	-1.23722924440594	-1.27043904759464
30	-0.182098370006942	-0.225402254844202	-0.274742101540773	-0.329463777442143	-0.388152277932468	-0.448617082664256	-0.508114991719811	-0.56380662227678	-0.613300213984885	-0.655055425487766	-0.688481074069632	-0.713723869859778	-0.731292645383802	-0.741709585471829	-0.745321359638984	-0.742293665592467	-0.732724257735048	-0.716783895744076	-0.694822543520605	-0.667421661544754	-0.635402907428608	-0.599812355057871	-0.561895188844224	-0.523068024136859	-0.484889704723954	-0.449027943435025	-0.417217959547174	-0.391209379973795	-0.372698415192595	-0.363243507913934	-0.364164715498395	-0.376430994920924	-0.400546230128973	-0.436453794805476	-0.483487116977601	-0.540393279677502	-0.60544186673337	-0.676603569661458	-0.75175572716261	-0.828862462213364	-0.906092208573902	-0.981864555859248	-1.05484312499203	-1.12390044613156	-1.18807585335876	-1.24653644709449	-1.29854169013088	-1.34340744753545	-1.38046488851702
31	-0.199842311026243	-0.257127216342251	-0.325587735954429	-0.404539576987288	-0.490653538673279	-0.577178650800289	-0.654587874510738	-0.713081987524652	-0.74577387720382	-0.750648661791841	-0.730485977464684	-0.691262843913345	-0.639991245849887	-0.58285758356893	-0.524215779954631	-0.46648172719585	-0.410581761635381	-0.356550769390572	-0.304039033584867	-0.252657833721049	-0.202183765512919	-0.152665514613291	-0.104470756330822	-0.0582980050856708	-0.0151676688511361	0.0235998365784715	0.0564140961374326	0.0814493658588336	0.0966821116618869	0.0999336756224918	0.0889286754242059	0.0613935529827222	0.0152375254873908	-0.0511290277444211	-0.138301313833832	-0.245265309413006	-0.368897402265798	-0.503979226648977	-0.644007844916588	-0.782568944620469	-0.91457390994129	-1.03679155355077	-1.14766750958785	-1.24680040516865	-1.33441903707102	-1.41100915391359	-1.47709152584565	-1.53309884129943	-1.5792981571139
32	-0.0982477160689069	-0.163007371219221	-0.259432549343663	-0.402014819279572	-0.600194121065881	-0.833359924187012	-1.03681971973902	-1.14792889824483	-1.14808462976378	-1.05047463625166	-0.885662674915518	-0.694778836854599	-0.51335223387912	-0.358002050028061	-0.229546610850041	-0.122328097911644	-0.0299676418389263	0.05269473802822	0.129350693205887	0.202443518480802	0.273429914548813	0.342983316356478	0.411139452132252	0.477406530909193	0.540859736422381	0.600229557581	0.65398157782121	0.700374685716283	0.737476866043467	0.763111743477459	0.774700015912076	0.768938816517758	0.741216020817092	0.684574826095223	0.587970632209594	0.433918346633996	0.1986037055587	-0.1318112802258	-0.51705918999254	-0.867053837867179	-1.1341189351071	-1.3284253502441	-1.47330068507564	-1.58615497440975	-1.6776875998742	-1.75427484196037	-1.8198182098711	-1.87684679372783	-1.92714162984204
33	0.2724200200048	0.319160646478829	0.394723791504676	0.547219884693356	1.0239155101631	2.40136244491556	2.95137691817349	3.11878286985015	-3.08875098936275	-3.08906774578088	0.43628813186105	0.320201731823027	0.345673825772428	0.386990972420388	0.435679839851182	0.490318011488649	0.550787730701785	0.617236262059201	0.689749206095457	0.768183620261831	0.852053328427073	0.940456883397752	1.03206795659028	1.12520967123133	1.21801542275584	1.30864873285643	1.39553222804207	1.47753760858421	1.55411552043443	1.62538225059859	1.69221456934637	1.75643460523036	1.8212126467939	1.89192009262294	1.97790839221643	2.09616494758261	2.27787662008462	2.57109129738542	2.98961970160003	-2.8799683438991	-2.60309069586907	-2.45000268448786	-2.3720523694494	-2.33727831325631	-2.32808308157272	-2.3347256160595	-2.35168153178944	-2.37585278030734	-2.40567592197758
34	0.625837487505169	0.726432897689808	0.84539386992597	0.97872787909406	1.11509925046505	1.23649082890731	1.32401779340947	1.36523088006042	1.35821284300276	1.31214420869165	1.2447946026025	1.17632383479934	1.12227686373733	1.09072286390727	1.08391406204519	1.10121016168771	1.14108850092736	1.20197060104739	1.28227202863907	1.38005700326858	1.49258239651443	1.61600689707842	1.74552178440714	1.87598078911238	2.00279075811649	2.12263680254383	2.23375395779022	2.33576832200931	2.42932291783369	2.51569305467054	2.59649148792151	2.67347289281375	2.74840046409087	2.82292162178399	2.89839966892827	2.97566368826675	3.05468503509857	3.13427845753007	-3.07115799078549	-2.99855025683824	-2.93448372769058	-2.88157496325533	-2.84109168661948	-2.81292038706835	-2.79594649965407	-2.78857311528227	-2.78916146248718	-2.79630672997839	-2.80895809552399
35	0.65933977950471	0.711565377739291	0.764483998023089	0.816629645323204	0.866435706211823	0.912493664603684	0.953843702358887	0.990221999661882	1.02220025207614	1.05119257576197	1.07935402415541	1.10943223273173	1.14464710224349	1.18866168352956	1.24567494825862	1.32061076054904	1.41926356486118	1.54800514754236	1.7121955480339	1.91224355506032	2.13828573170003	2.36956235882487	2.58364054587361	2.76740476986999	2.91886067382086	3.04221124372019	-3.13994723913093	-3.05606426520106	-2.98533321318915	-2.92490402990615	-2.87286384549964	-2.82803913183556	-2.78984205349015	-2.75815453317025	-2.73323026985447	-2.71559119386881	-2.70589500532906	-2.70475604061987	-2.71251774734266	-2.7290056949658	-2.7533302339892	-2.78383402159714	-2.81825511937908	-2.8540873137675	-2.88901307774256	-2.92124538381274	-2.94967607678762	-2.9738347083837	-2.99373286245113
36	0.607341061900925	0.637210868842342	0.66688268340668	0.696090080141098	0.72459830792071	0.752228182842506	0.778879044386548	0.804549321763372	0.82935481457568	0.853547416106703	0.877541204325098	0.901960246847986	0.927738029441262	0.956336898379843	0.990266110664189	1.03444775426591	1.10052387922059	1.22504987079577	1.59673183451899	3.05914573581454	-2.56452097439364	-2.39217919332112	-2.31063573051213	-2.25899976019349	-2.22072371618579	-2.18965243466184	-2.16310271408649	-2.13985267802489	-2.11942027475333	-2.10177085215084	-2.08719488221419	-2.07626408406119	-2.06982907368459	-2.06904109344048	-2.07538542488009	-2.09070969475284	-2.11721494089344	-2.15734683350067	-2.21347956779299	-2.28725391944405	-2.37851041742286	-2.48410337865037	-2.59744098015078	-2.70967770487273	-2.81232069019584	-2.89957787609093	-2.96905832438593	-3.02101258753666	-3.05712498859954
37	0.520797999953673	0.534417770076841	0.546516130870964	0.556692429011661	0.564466363913564	0.569251416625445	0.570315942003866	0.566726123144161	0.557262258579912	0.540296154043747	0.513613459643134	0.474164592766472	0.417745964526325	0.338694804404461	0.229941959421849	0.0843896410133568	-0.100690673973409	-0.316204935027802	-0.538185387650237	-0.738851149110588	-0.90221318651202	-1.02676435840465	-1.11849796004445	-1.18485964028675	-1.23225852990793	-1.26560440148532	-1.2885284341908	-1.30372217478178	-1.31323008067883	-1.31867208641799	-1.32141087572489	-1.3226848719618	-1.32372728045185	-1.32589194009358	-1.3308117152777	-1.34062828317901	-1.35836002291659	-1.38852926603191	-1.43826546354626	-1.51920047891154	-1.65013677943518	-1.85721229853472	-2.15586567799338	-2.50122503782318	-2.79696022630856	-2.99837189793465	-3.12085392175844	3.09287424805025	3.05797113981505
38	0.411275632728975	0.410990523275375	0.408106830486333	0.402193959947416	0.392771124926781	0.379307718489256	0.361228786818351	0.337929063250886	0.308800346660785	0.273278104459001	0.230913093824799	0.181470817975681	0.125053568630738	0.062225432989792	-0.0058971321949108	-0.0776376024553815	-0.150872286114009	-0.223261664814086	-0.292544428124264	-0.356805994480804	-0.414646763936409	-0.465224174540434	-0.508192002710155	-0.543584061598693	-0.571686147296895	-0.592923519047113	-0.607774514180038	-0.61670993968577	-0.620152757054404	-0.618451194047242	-0.611858693965848	-0.600514635471561	-0.584419640533499	-0.563397784766263	-0.53703398962088	-0.504565887473426	-0.464689810261362	-0.415196006096034	-0.352240722687732	-0.268784311511694	-0.150957258378452	0.0309368460853178	0.342271620995153	0.876206345455973	1.50382213665553	1.9299245401049	2.17644535455329	2.33365493900453	2.44731339537902
39	0.331993116776134	0.327734721444626	0.321630507501455	0.313554888463637	0.303402519187568	0.291096794172378	0.27659938185652	0.259920346615431	0.241128121939813	0.220358297957063	0.197819944836392	0.173798107319611	0.148651274299464	0.122803113261807	0.0967285411175238	0.0709351479216037	0.0459418718822101	0.0222573930828078	0.000360794561612158	-0.0193133905928982	-0.0363844297678853	-0.05052855747075	-0.0614765011372051	-0.0690063593999344	-0.0729330495364334	-0.0730954790644062	-0.0693423416264617	-0.0615170883808549	-0.0494422615985625	-0.0329030470240462	-0.011629634026321	0.0147222093124513	0.0465929926517111	0.0845442636330063	0.12928612391805	0.181705847448708	0.242892739552119	0.314148100785273	0.396957964085707	0.492888930835426	0.603347504878243	0.729139014874044	0.869818234892378	1.02299537958388	1.18401166517157	1.34645978577669	1.50357414040388	1.64979882063595	1.78167193413063
40	0.330023205709926	0.331261401554624	0.331794304855061	0.331623881487676	0.330766955774783	0.329256707825081	0.32714383692775	0.324497294656456	0.321404505545635	0.317971017704393	0.314319559862739	0.310588522814984	0.306929928164452	0.303506990627013	0.300491416436913	0.298060604688907	0.296394927342089	0.29567525592371	0.296080879977495	0.297787927404124	0.300968354802132	0.305789531833757	0.312414401948504	0.321002165506581	0.331709401626253	0.344691521208959	0.360104423160862	0.378106205079062	0.398858753912237	0.422529006106527	0.449289615218659	0.479318693326495	0.512798198269707	0.549910423854879	0.590831925499907	0.635724105432827	0.684719639109457	0.737904029048396	0.79529193757244	0.856798704994741	0.922208696141909	0.991143790679725	1.06303713145568	1.137118513775	1.21241763822398	1.28778912247564	1.36195871740331	1.43358485927759	1.50132571093157
41	0.407738740736168	0.417671368766997	0.427437177362637	0.437031131245955	0.446455057882085	0.455718195320517	0.464837591351159	0.473838340267229	0.482753650843853	0.491624746723962	0.500500607713572	0.509437567019439	0.518498784781299	0.527753622034935	0.537276941295303	0.547148360209533	0.557451483261106	0.5682731334783	0.579702601758828	0.591830926060868	0.604750206635005	0.618552956975242	0.633331483511448	0.649177280470235	0.666180419978482	0.684428911533161	0.704007999578729	0.724999363330075	0.747480179461701	0.771522006309927	0.797189448470518	0.824538564042139	0.853614984469215	0.884451730434199	0.917066728146218	0.951460060201465	0.98761102502592	1.02547512882296	1.06498119231377	1.10602881734379	1.14848651865735	1.19219087385338	1.23694706756671	1.28253119174449	1.32869460239553	1.37517051985971	1.42168289805107	1.46795739062128	1.51373402779509
42	0.54890052480392	0.567260355424412	0.585457275009758	0.603456567983281	0.621230980397284	0.638761328121857	0.656036894537805	0.673055618600517	0.68982408359931	0.706357324623894	0.722678478339319	0.738818302080461	0.754814590629374	0.77071151860558	0.78655893454131	0.802411629823717	0.81832860214469	0.834372329243567	0.850608064835792	0.867103164902676	0.883926449122791	0.901147599248832	0.918836593727187	0.937063175841943	0.955896351141952	0.975403908868826	0.995651961531673	1.01670449665745	1.03862293507336	1.06146569084098	1.0852877291523	1.11014012010199	1.13606958824302	1.16311806017033	1.1913222149868	1.22071304527833	1.25131543900717	1.28314779532465	1.31622168946155	1.35054160329866	1.38610473865776	1.42290092950888	1.46091266693753	1.50011524672684	1.54047704378642	1.5819599105686	1.62451968839093	1.66810681173281	1.71266697671929
43	0.746693011114317	0.772294720239093	0.797307517896301	0.821684046668543	0.845391673325463	0.868412259269409	0.890741572772912	0.912388420806045	0.933373579844346	0.953728600710298	0.973494554024657	0.992720771979297	1.0114636303932	1.02978540352919	1.04775321370898	1.06543808880912	1.08291413341996	1.10025781377674	1.11754735237268	1.1348622252157	1.15228275274573	1.1698897742428	1.18776439490243	1.20598779443905	1.22464108593354	1.24380521353323	1.26356087743053	1.28398847420491	1.30516804004393	1.32717918351589	1.35010099342068	1.37401190579224	1.39898951239145	1.42511029107901	1.45244923641515	1.48107936689506	1.51107108368432	1.54249135497831	1.57540270071556	1.60986195501371	1.64591878918092	1.68361398737611	1.7229774808091	1.76402616545083	1.80676155277512	1.85116733252001	1.89720695916747	1.94482140671596	1.99392726477291
44	1.0162184445978	1.04652097002786	1.0753009508286	1.10257595205655	1.12838608558822	1.15279008253949	1.17586157891395	1.19768574709311	1.21835634577424	1.23797321439427	1.25664020487507	1.2744635220336	1.29155043188444	1.30800829190209	1.32394385694257	1.33946281718957	1.35466952885487	1.36966690347919	1.38455642691117	1.39943828399186	1.41441156940855	1.42957456898871	1.44502509882883	1.46086089207903	1.4771800249222	1.49408137428011	1.51166510000456	1.53003314369263	1.549289734675	1.56954189098274	1.59089989895288	1.61347774926663	1.63739349923495	1.66276952060873	1.68973257862812	1.71841367103217	1.7489475351224	1.78147170694999	1.81612499032971	1.85304516708792	1.89236575822042	1.93421163588946	1.97869329954135	2.02589968094996	2.07588945071989	2.12868098036954	2.18424138002314	2.24247537450634	2.30321516178982
45	1.39536861247631	1.42146661154653	1.44498490488023	1.46617269733538	1.48526935649848	1.5025016403116	1.51808233605512	1.53220987903043	1.54506862482267	1.5568295372227	1.5676511235684	1.57768050221895	1.58705452598478	1.59590091359102	1.60433936131843	1.61248262103163	1.62043754058706	1.62830606941907	1.63618623690853	1.64417311466871	1.65235977667552	1.66083827362953	1.66970064037858	1.67903995790837	1.68895149453977	1.69953395475385	1.71089086867905	1.72313216088608	1.73637594388002	1.75075058961969	1.76639714145342	1.78347213867588	1.80215093559383	1.82263160469316	1.84513951569506	1.86993267252283	1.89730785707695	1.92760755263009	1.96122746779438	1.99862420119586	2.04032209479476	2.0869175012058	2.13907738650589	2.19752726553256	2.26302093216022	2.33628178858629	2.41790435174705	2.50820806961665	2.60704902011096
46	1.88473963274849	1.88764296480789	1.88907718269716	1.8892763304267	1.88843795744034	1.88673022172345	1.8842974095835	1.88126425444712	1.87773933923965	1.87381779515564	1.86958345688398	1.86511059544149	1.86046532092532	1.8557067259961	1.85088782478738	1.84605632978867	1.8412553000469	1.8365236870344	1.83189679920417	1.82740670220618	1.82308256869173	1.81895098938906	1.81503625555862	1.81136062195133	1.80794455896834	1.80480700287639	1.80196561375348	1.79943705248774	1.79723729090971	1.79538197346561	1.79388685548155	1.79276835324165	1.79204425681509	1.79173468120756	1.79186337084195	1.79245953701828	1.79356051701859	1.79521573341472	1.79749277542133	1.80048707189411	1.80433791039239	1.80925625961727	1.81557595413318	1.82385481513184	1.83509345758927	1.85126955958117	1.87688349543666	1.92475450729633	2.05062490804335
47	2.32133752455558	2.29668143521185	2.27259749782876	2.24902487350703	2.22591184434912	2.20321369756934	2.18089099952812	2.15890816508438	2.13723225114166	2.1158319199667	2.09467652977605	2.07373531857166	2.05297665318935	2.03236731964457	2.01187183355819	1.99145175102411	1.97106496094182	1.95066493971454	1.93019994838762	1.90961215082055	1.88883662937775	1.86780027191364	1.84642050056606	1.82460380916271	1.80224407210842	1.77922058387917	1.75539578547654	1.73061263375152	1.70469157370579	1.67742708657204	1.64858381394284	1.61789231047668	1.58504457037163	1.54968962943962	1.51142979929247	1.46981848866353	1.42436116324617	1.37452183570584	1.31973855632733	1.25945254171146	1.19315637396262	1.12046613934895	1.04121882478822	0.955587884851516	0.86419608725479	0.768189187569374	0.66922666356276	0.569359546712557	0.470804209622135
48	2.55958934270788	2.52140667001916	2.48399193955257	2.447289229578	2.411245960825	2.37581219734683	2.34094000405114	2.30658286107797	2.27269513401856	2.23923159827696	2.20614701557782	2.17339576064919	2.14093149641501	2.10870689659341	2.07667341539924	2.04478110509048	2.01297848337629	1.9812124542236	1.94942828735587	1.91756966372449	1.8855787964235	1.85339663886288	1.82096319442778	1.78821794419064	1.75510041130188	1.72155088216235	1.68751130496918	1.65292638519575	1.61774489436163	1.58192120231641	1.54541703340575	1.50820343258438	1.47026290831066	1.43159169491599	1.3922020488985	1.35212446315458	1.31140965377984	1.27013015035336	1.228381308226	1.18628156620057	1.1439718000794	1.10161367428565	1.05938696851887	1.01748594761729	0.976114939179432	0.935483370681511	0.895800581254942	0.857270751621126	0.82008828369153
49	2.62994631899596	2.58701467894904	2.54475789434737	2.5031712925584	2.46224832433347	2.42198055811196	2.38235771646635	2.34336775245862	2.30499696297514	2.26723013564029	2.23005072565611	2.19344105884253	2.15738255722197	2.12185598366052	2.08684170230504	2.05231995180103	2.01827112850687	1.98467607710557	1.95151638613385	1.91877468598286	1.88643494686754	1.85448277410996	1.82290569784191	1.79169345391744	1.7608382524568	1.73033503004899	1.70018168125388	1.6703792647092	1.64093217890603	1.61184830259558	1.58313909487556	1.55481965031556	1.52690870504937	1.49942859060359	1.47240513334768	1.44586749881663	1.4198479817329	1.39438174427026	1.36950650687588	1.34526219769722	1.32169056824186	1.29883478422612	1.2767390015491	1.25544793788984	1.23500645052005	1.21545913054012	1.19684992290025	1.17922178031202	1.16261635756416
50	2.58125825005165	2.53762030679584	2.49498489321227	2.45336016635571	2.41274870806507	2.37314815091817	2.33455181934984	2.29694936762285	2.2603273998521	2.22467006070279	2.18995958853681	2.15617682555645	2.12330168183696	2.09131355203978	2.06019168507594	2.02991550808663	2.00046490687477	1.97182046541507	1.94396366734335	1.91687706242994	1.89054440102115	1.86495073932488	1.84008251825219	1.81592761833152	1.79247539300464	1.76971668240813	1.74764380955041	1.72625056061943	1.70553215100298	1.68548517847374	1.66610756488492	1.64739848763712	1.62935830211042	1.61198845620541	1.59529139809757	1.5792704782789	1.56392984693429	1.54927434767501	1.53530940862409	1.52204093181635	1.50947518183708	1.49761867457607	1.48647806691793	1.47606004812439	1.46637123359031	1.45741806157366	1.44920669341165	1.44174291764257	1.43503205835798
51	2.39019672570406	2.35101588871461	2.31352209514813	2.27764246698797	2.24330388430158	2.21043426115141	2.17896349839689	2.14882417026342	2.11995199575687	2.09228613927794	2.06576937796317	2.04034816684609	2.01597262715337	1.9925964780337	1.97017692776981	1.9486745369987	1.92805306358529	1.90827929647362	1.88932288399086	1.8711561606215	1.85375397513218	1.8370935220485	1.82115417781349	1.8059173424499	1.79136628716996	1.77748600809928	1.76426308608261	1.75168555240171	1.73974276014368	1.72842526090253	1.71772468646782	1.70763363514519	1.69814556236025	1.68925467521453	1.680955830688	1.67324443721439	1.66611635939127	1.65956782562586	1.65359533855847	1.64819558814777	1.64336536734521	1.63910149032942	1.63540071331453	1.63225965798957	1.6296747376878	1.62764208642561	1.62615749098915	1.62521632628345	1.62481349419145
52	2.00235808517939	1.98228941586843	1.96343636911723	1.94568704672228	1.92894571089456	1.91313018793142	1.89816974495855	1.8840033457073	1.87057821106593	1.85784862563663	1.84577494365629	1.83432275713486	1.82346219651437	1.81316734000999	1.8034157124158	1.79418785781589	1.78546697354724	1.77723859507797	1.76949032331935	1.76221158738036	1.75539343697579	1.74902835967237	1.7431101189486	1.73763360968982	1.73259472826907	1.72799025479934	1.72381774550285	1.72007543344181	1.71676213610486	1.71387716855406	1.71142026101565	1.70939147995186	1.70779115178422	1.70661978855751	1.70587801493994	1.70556649605352	1.70568586572095	1.70623665480451	1.70721921939997	1.70863366873612	1.7104797927193	1.71275698915377	1.71546419076217	1.71859979222756	1.72216157757747	1.72614664833227	1.7305513529418	1.73537121813572	1.74060088291096
53	1.57222582128085	1.57596424928753	1.57932578350383	1.58236549606796	1.58513232209084	1.58766999840822	1.59001784597078	1.59221142454345	1.59428308272996	1.5962624218555	1.59817668867745	1.60005110905357	1.60190917242495	1.60377287514669	1.60566292922915	1.6075989418625	1.60959957013001	1.61168265452549	1.61386533424166	1.61616414666103	1.61859511303646	1.62117381197707	1.62391544204289	1.62683487448654	1.62994669695391	1.63326524876075	1.63680464819287	1.6405788121295	1.64460146815929	1.6488861592437	1.6534462408816	1.65829487064056	1.66344498984468	1.6689092971459	1.67470021365622	1.68082983928487	1.68730989990775	1.69415168500018	1.70136597539145	1.70896296085369	1.71695214732279	1.72534225366981	1.73414109810098	1.74335547446731	1.75299101901382	1.76305206839511	1.77354151012876	1.78446062704823	1.79580893774744
[truncated: 71 more columns]
