# Supplementary material for: Reconstructing spruce budworm outbreak severity: a comparison of paleoecological and tree-ring signals
Source: PLoS One. 2025 Aug 12;20(8):e0329406. doi: 10.1371/journal.pone.0329406 (PMC12342301; doi:10.1371/journal.pone.0329406)
Supplement: S10 Dataset — (ZIP) [file pone.0329406.s010.zip › Lake 1 wavelet data/Coherence_Lepidopteran_scales_Percent_defoliation/coherence_wavelet_power.corr.txt]

V1	V2	V3	V4	V5	V6	V7	V8	V9	V10	V11	V12	V13	V14	V15	V16	V17	V18	V19	V20	V21	V22	V23	V24	V25	V26	V27	V28	V29	V30	V31	V32	V33	V34	V35	V36	V37	V38	V39	V40	V41	V42	V43	V44	V45	V46	V47	V48	V49	V50
1	0.0189564007852562	0.0114147912867354	0.00434654868661182	0.00115229774574103	0.000260968822602165	6.89498890449914e-05	2.63811866965389e-05	1.3920724232198e-05	8.87300418110744e-06	6.34238636861856e-06	4.85264775239876e-06	3.83221191632604e-06	3.11504148409275e-06	2.63269323901776e-06	2.3020157752278e-06	2.07255049149073e-06	1.90594911735201e-06	1.74412728309289e-06	1.56362460338387e-06	1.41624423606599e-06	1.33557153634695e-06	1.3003535927545e-06	1.28055160596368e-06	1.24570465546285e-06	1.17779658640304e-06	1.08559733909774e-06	1.00777405968562e-06	1.0050164460932e-06	1.08604763401533e-06	1.18671767307273e-06	1.2841239061393e-06	1.34664671709973e-06	1.31262451064952e-06	1.21325607265776e-06	1.11436610638855e-06	1.04420728518088e-06	1.05061360757904e-06	1.20410665199371e-06	1.44764785545881e-06	1.64198992934829e-06	1.74542000188693e-06	1.67594472474518e-06	1.44437070030152e-06	1.24927917164631e-06	1.22577484682882e-06	1.41242903791911e-06	1.83227456286227e-06	2.49838549873608e-06	3.12183554149352e-06
2	0.0325862974354177	0.0186227586139802	0.00623782306305298	0.00128714592571865	0.000192194560263167	3.15670967370089e-05	9.52468518878777e-06	5.02309450714363e-06	3.36785590605795e-06	2.53075063864709e-06	2.01673677994076e-06	1.62031088304895e-06	1.32202724873546e-06	1.12779946250778e-06	1.00097019743921e-06	9.20193287233682e-07	8.69649419589184e-07	8.06291546099712e-07	7.11152627538244e-07	6.30773840867852e-07	5.98187142313655e-07	5.97080808174336e-07	6.04621533059614e-07	5.97670760917422e-07	5.60091904935505e-07	4.96809737496105e-07	4.38847801675477e-07	4.37854309808788e-07	5.01608329647916e-07	5.76779152166025e-07	6.50940847341584e-07	7.01690977889294e-07	6.72907309922913e-07	5.9235673838072e-07	5.15196447390082e-07	4.54986615342821e-07	4.46136225216364e-07	5.5696643068537e-07	7.43373199993693e-07	8.87931640918396e-07	9.64411722510928e-07	8.93364503783816e-07	6.94439501049573e-07	5.30400411090978e-07	4.9107862480349e-07	5.97110287948666e-07	8.83677598104086e-07	1.40583899456586e-06	1.90111214084747e-06
3	0.0451735419803568	0.024698571557862	0.00737251262389808	0.0011798061723473	0.000101831620888615	6.33988827538082e-06	1.052232012684e-06	6.75036661279232e-07	5.51795026069111e-07	4.68254373289266e-07	4.06828090208395e-07	3.35575467158417e-07	2.71930408719442e-07	2.34470304229282e-07	2.1307022111162e-07	2.03063430257363e-07	2.03148293341874e-07	1.93686089595038e-07	1.63949661012846e-07	1.37052951434887e-07	1.3101622660579e-07	1.37972559729234e-07	1.48170538711454e-07	1.51899598406193e-07	1.40510792210038e-07	1.14946533328952e-07	8.94863523890269e-08	8.86103453707398e-08	1.16384429003355e-07	1.46737527745261e-07	1.78294880454863e-07	2.02735695624142e-07	1.8859981785089e-07	1.51576321777644e-07	1.19393097659424e-07	9.22578999192537e-08	8.19554484706703e-08	1.27630069989571e-07	2.10822877359285e-07	2.73026431787232e-07	3.09561062635435e-07	2.6846106943537e-07	1.73528490759044e-07	1.03241545069966e-07	8.01284260238019e-08	1.0915922555985e-07	2.18499520553581e-07	4.68324595975076e-07	7.08622504443635e-07
4	0.0527945385677231	0.028239266092319	0.0079286300924496	0.0010949960597127	6.34426243036212e-05	9.7333228725675e-07	4.41923430333219e-09	2.20581010702426e-08	3.41063079777552e-08	3.58342077961976e-08	3.665394184589e-08	3.08478435716918e-08	2.34156728812355e-08	2.02665840399212e-08	1.91585429990447e-08	1.94257922710274e-08	2.22734423904821e-08	2.27941662893695e-08	1.74489081868365e-08	1.20392414254996e-08	1.16543342645105e-08	1.4090841055564e-08	1.73282573504385e-08	1.94353572520022e-08	1.78352528157377e-08	1.23201043081352e-08	6.61363545997875e-09	6.18862689771272e-09	1.22859050840356e-08	1.80913305378797e-08	2.50341644475377e-08	3.17521017016362e-08	2.78808503235734e-08	1.88433180287985e-08	1.25453538647823e-08	7.18168296906747e-09	3.63062599899243e-09	1.36915611049469e-08	3.36289715953735e-08	4.77607860509188e-08	5.99558289749896e-08	4.53542013235772e-08	2.05937029581685e-08	8.49613439528598e-09	2.83370955317119e-09	5.50414050858581e-09	2.88362678522051e-08	1.0176127920115e-07	1.70841097089495e-07
5	0.0551855860950385	0.0298299240166465	0.00855442240565215	0.00123348776796979	7.97705921390466e-05	1.80002857551715e-06	1.02563193339622e-08	1.34689652706971e-09	1.25924686376643e-09	1.12774207978149e-09	1.53622469326461e-09	1.24258562633459e-09	6.77313878176926e-10	5.68746414998492e-10	5.96229861342133e-10	6.57021417358269e-10	1.11530057008905e-09	1.38063863006136e-09	8.84804593361375e-10	2.89612557620116e-10	2.83634413777902e-10	5.50331172083783e-10	9.41000487009332e-10	1.31340158315986e-09	1.27461957958923e-09	6.7021258036679e-10	1.27126469939e-10	6.6133134661445e-11	6.73552998817039e-10	1.05865449233825e-09	1.83443998576193e-09	2.90995949587351e-09	2.28769130220322e-09	1.11476798126002e-09	5.95474865368744e-10	2.91312439917643e-10	5.95238322595923e-11	1.46299537929131e-09	3.70707185620765e-09	5.18542052405456e-09	8.99717419941139e-09	5.61820798687056e-09	5.7143190063285e-10	6.35577804680346e-10	8.85158301937073e-11	2.3046209247034e-10	4.80856794208866e-09	1.90366872433117e-08	3.15397532631098e-08
6	0.054627504107414	0.0307179869967554	0.00962383550351113	0.00164552687835404	0.000149739531191815	7.25770645187875e-06	2.15264442935641e-07	5.76114585721579e-09	1.17176218965301e-10	7.43379776960108e-12	4.17026319166941e-11	3.25097562387912e-11	5.5008237985721e-12	2.69245400755517e-12	5.55032071190747e-12	4.63435324087577e-12	3.3594198243597e-11	5.76404091770408e-11	3.84786471129975e-11	5.12139709382524e-12	1.46944852340409e-12	9.49037927353846e-12	3.12561969044726e-11	6.02651796305093e-11	8.40690939569661e-11	4.8913567642955e-11	6.21757206654692e-13	2.04574287443081e-11	5.13234048124702e-11	2.82300521794611e-11	8.57084817870508e-11	2.03498574553148e-10	1.28871847762002e-10	3.56114405152876e-11	1.49299239810164e-11	5.27354461492662e-12	1.33764479741787e-10	4.01912618271487e-10	3.44066773985144e-10	3.70075388330124e-10	1.93376762340207e-09	2.23727148836368e-09	4.84271992864456e-10	1.80733942519634e-10	4.04287429523867e-11	1.38954753065904e-10	1.67622372950345e-09	3.4125030169838e-09	5.92130518920218e-09
7	0.0532722080324465	0.031621680443387	0.0111146498539805	0.00230520560989522	0.000282372085347018	2.07390027235391e-05	9.47485597117625e-07	2.74119688035686e-08	3.96948574227599e-10	1.86001378644506e-12	3.89380002502956e-12	2.11960141290983e-12	3.66717425266923e-13	7.34432104436047e-13	1.14756643574703e-13	9.38754033710673e-14	2.80248129162056e-12	2.74514563749836e-12	2.53951574176787e-12	7.20217448787189e-13	2.94406377300978e-13	2.59305871151823e-13	2.38688979660494e-12	1.40721867757108e-12	1.53122172860008e-11	4.19373882112134e-11	3.189217832335e-11	3.08342435058287e-11	1.20924157713295e-11	8.3668807343602e-15	4.43783605933275e-12	1.78872002090024e-11	6.03977706564283e-12	2.44105521826957e-12	3.85423445255265e-12	3.59031272408729e-11	1.46578728697895e-10	1.50798096642349e-10	1.97036006672406e-11	2.49580340884222e-11	1.07795623845925e-09	2.74188115215886e-09	1.67344227863225e-09	2.08100144951644e-10	9.15508575772109e-12	7.17557779181992e-11	7.57700190028917e-10	2.34219506986389e-10	1.9323930962919e-09
8	0.0521379826322252	0.0327179496327954	0.0128793904142615	0.0031816908336638	0.00049467041156954	4.88230463216097e-05	3.12705384534332e-06	1.37804018311582e-07	4.91478173975628e-09	2.11840712478807e-10	2.13881939657765e-11	3.48729419683684e-12	7.80123658170428e-13	1.296835547854e-12	5.68700602754273e-13	1.76901526307651e-12	3.55881163065789e-12	8.93194099042127e-13	6.62285769737126e-13	2.55072356277788e-12	2.9199542422721e-12	1.23031959457746e-12	2.83546793624086e-12	5.5414383555943e-12	3.41292767599235e-11	1.00691455401766e-10	1.23280556673638e-10	7.73940026185414e-11	1.93072092484373e-11	1.66339124080855e-12	1.2568652148429e-12	4.84307256373472e-12	4.50939720583498e-13	8.50222890197142e-12	3.47709653760786e-11	1.48276094003512e-10	2.67376741268283e-10	1.30009217810259e-10	4.37956295271246e-12	1.52523414444295e-10	1.82922738614407e-09	4.78255040805522e-09	3.76719520197244e-09	8.58795171445167e-10	2.09148890547972e-10	4.94054830389021e-10	9.85580239516753e-10	5.52408230708376e-10	3.02598683133639e-09
9	0.051477894671628	0.0340021083050496	0.0148293168953828	0.00427160853166709	0.000813578839768295	0.000102810037860906	8.72019259474329e-06	5.18255933779332e-07	2.51931152418335e-08	1.49693377045267e-09	1.65343013951719e-10	3.25975801927335e-11	1.14347503560009e-11	8.49976814419128e-12	9.20519340484779e-12	1.38768134567151e-11	1.4269063837325e-11	5.50003450136881e-12	4.3694213875613e-12	1.4707763806538e-11	2.05286480119199e-11	1.91346647318859e-11	2.64029329234878e-11	6.08167145943238e-11	1.60224815664669e-10	3.08182588649539e-10	3.6094243131048e-10	2.52681527088338e-10	1.10404497874453e-10	4.02303995039221e-11	1.95159336046153e-11	1.53800360165497e-11	2.65914746453846e-11	8.74170684932878e-11	2.52949258782166e-10	5.7369509607104e-10	7.91220906149023e-10	6.13855070152359e-10	5.73911656674371e-10	1.84506089384311e-09	6.63652045739306e-09	1.29868310016581e-08	1.25810918608625e-08	6.97512179484143e-09	4.03076724999877e-09	4.30229195184147e-09	5.62191995239563e-09	8.24746520557528e-09	1.41228311020513e-08
10	0.0512816493409981	0.0354628702331297	0.016944110802029	0.00559104824064276	0.00127277979914615	0.000199410119075804	2.13954235547126e-05	1.56358079457414e-06	7.9980087386338e-08	3.80001269720658e-09	4.20858748008712e-10	1.47053507168919e-10	8.95098017899077e-11	7.42158234102395e-11	7.90247078176528e-11	8.85220382186894e-11	7.77390817512655e-11	4.94725530248087e-11	4.9834292883067e-11	9.21236600310465e-11	1.38268008552277e-10	1.76199700222986e-10	2.49133770824193e-10	4.23029082364408e-10	7.33356151374181e-10	1.07218304728225e-09	1.19444221692199e-09	9.98303950455062e-10	6.60170184932697e-10	3.85526037157506e-10	2.26157996517163e-10	1.83160896239843e-10	3.09607569401921e-10	7.09679658450632e-10	1.50846324049208e-09	2.69348881022205e-09	3.90096111781693e-09	5.07600597762911e-09	7.82948522557486e-09	1.58831926557006e-08	3.23420620295271e-08	5.05903432753786e-08	5.59738930335683e-08	4.7600091875191e-08	3.88210622939789e-08	3.77701674184628e-08	4.54683322317647e-08	6.216854967768e-08	7.99668018357775e-08
11	0.0515020726951415	0.0371100673163668	0.019239747215785	0.00717114856653591	0.00191774160308629	0.000366044397836909	4.91940523671142e-05	4.49564900132052e-06	2.55738031036515e-07	7.43186143972183e-09	1.89684475034152e-10	1.17747861151401e-10	2.7356579813164e-10	4.12244633625365e-10	4.95795477840748e-10	5.23307711346492e-10	4.76693989563935e-10	4.09556042369627e-10	4.44412621181339e-10	6.26753235426921e-10	8.95967084152859e-10	1.22069927644049e-09	1.66772056571189e-09	2.32629818616798e-09	3.16363839558435e-09	3.9269307743748e-09	4.26600013944585e-09	4.02953915198758e-09	3.37847908166283e-09	2.62191481983388e-09	2.05979372162059e-09	1.99478153610876e-09	2.78108185692522e-09	4.8160885330011e-09	8.51637599424484e-09	1.42565239390902e-08	2.26090203904305e-08	3.56960328482999e-08	5.92093772469039e-08	1.01598618558988e-07	1.64802493878502e-07	2.31073574520688e-07	2.71790799905262e-07	2.79347230250452e-07	2.75446125403146e-07	2.88211399692647e-07	3.33603457251937e-07	4.03325743379856e-07	4.53474510013131e-07
12	0.0521047811239323	0.038964789275772	0.0217472441238866	0.00905517525821983	0.00280983162550699	0.000647670016547733	0.000109861987147827	1.3358837577946e-05	1.08153435313586e-06	4.61995769631094e-08	3.47466757203314e-10	1.23512668995996e-11	3.87879836371948e-10	1.36774432995712e-09	2.27510984315074e-09	2.75066262321719e-09	2.83930046884619e-09	2.85334591405396e-09	3.17030990150648e-09	3.96505196848687e-09	5.17710023138564e-09	6.69461177764069e-09	8.45217183777656e-09	1.03611444739977e-08	1.22180394888384e-08	1.37375529385319e-08	1.47062489947992e-08	1.50648028850531e-08	1.48512693582445e-08	1.42795159590226e-08	1.40086264679292e-08	1.52350305611545e-08	1.9515058275315e-08	2.87219737659486e-08	4.54484514667662e-08	7.38528477604918e-08	1.21243733429083e-07	2.00545752153931e-07	3.3089311663203e-07	5.28889368825603e-07	7.86708325946949e-07	1.05772275120091e-06	1.28445653834678e-06	1.45186192210583e-06	1.60173028107614e-06	1.795471652285e-06	2.05829282084288e-06	2.32438471838265e-06	2.43347748012658e-06
13	0.0530580978499436	0.0410345492485528	0.0244817274085334	0.0112735895275427	0.00401092631580572	0.00110411264863248	0.000235454951623454	3.8862930433736e-05	4.93295537642469e-06	4.75979090187182e-07	3.63014294861327e-08	4.05463136225715e-09	2.95199318155967e-09	5.49014932003714e-09	9.28576797452721e-09	1.25914743602838e-08	1.4671602673661e-08	1.61189778277973e-08	1.79939087755139e-08	2.09562244022406e-08	2.50417370061255e-08	2.97807580841185e-08	3.4332978765841e-08	3.78295822716466e-08	3.99730860247174e-08	4.14364420152955e-08	4.35958036457922e-08	4.75940473613751e-08	5.34549329928293e-08	6.04427638518538e-08	6.87505392749153e-08	8.09221284907577e-08	1.02149717814527e-07	1.40729371789333e-07	2.10146527183154e-07	3.33152965040477e-07	5.47571674416438e-07	9.10030959937624e-07	1.48512779705089e-06	2.30639062808124e-06	3.32591185312124e-06	4.41843525036094e-06	5.4804123827524e-06	6.53449703231257e-06	7.70533694723148e-06	9.07388918201698e-06	1.05166983511672e-05	1.1621194378389e-05	1.18045332330392e-05
14	0.0543101826552216	0.0432828306207206	0.0274030478277778	0.0138005820224572	0.00554335465632883	0.00178499952550507	0.00046499087728332	9.95226235819011e-05	1.79846860529206e-05	2.9029256812465e-06	4.78355847872578e-07	1.06327707752649e-07	4.49617991250326e-08	3.75225833845844e-08	4.41414983378954e-08	5.47785650863558e-08	6.46095570930112e-08	7.23528812835405e-08	7.93713648321058e-08	8.75923304268857e-08	9.77061021912976e-08	1.07970256966235e-07	1.14383078272851e-07	1.1335897337039e-07	1.05473479786773e-07	9.68100995058498e-08	9.64343179124138e-08	1.11592738263442e-07	1.43597662250103e-07	1.87803789299936e-07	2.39018166489772e-07	2.99009415508933e-07	3.8191498611866e-07	5.18039263164522e-07	7.60436532290618e-07	1.19914714127465e-06	1.98248261061419e-06	3.32251917555306e-06	5.43345175931736e-06	8.38184697107373e-06	1.19638038868741e-05	1.58264543087322e-05	1.98541127147642e-05	2.44310250780301e-05	3.01535455008825e-05	3.70940338893372e-05	4.41841430678628e-05	4.9253160525353e-05	4.99402645908576e-05
15	0.0557798983759673	0.0456218958753695	0.0304036076691932	0.0165301649936019	0.00735214630158852	0.00268989565460689	0.000817987650483565	0.000210446629405242	4.70698424492249e-05	9.54003783643044e-06	1.91305244609082e-06	4.87338469978347e-07	2.30498284234621e-07	1.90476856200371e-07	1.99228281290834e-07	2.21533064604591e-07	2.43168515146143e-07	2.58099874019331e-07	2.68695937114719e-07	2.82049071841187e-07	3.01613081903798e-07	3.19558786088201e-07	3.18211398537108e-07	2.83467476420933e-07	2.20072499321632e-07	1.5458031771665e-07	1.23549252680534e-07	1.55635723807611e-07	2.56814209153337e-07	4.07225389124798e-07	5.7656747286416e-07	7.53385456652389e-07	9.71579719027287e-07	1.32377595716581e-06	1.97521715291542e-06	3.21037999225468e-06	5.51384650398761e-06	9.57615971670596e-06	1.60267744588411e-05	2.48915303773485e-05	3.52953235910404e-05	4.61494457059103e-05	5.76975628051382e-05	7.2380748794944e-05	9.3400135332926e-05	0.000121348743834	0.000151488244149299	0.000174372901076577	0.000180303105937095
16	0.0573852400868352	0.0479605999918616	0.03336629422221	0.0193276902420248	0.00933155242680091	0.00376591543918156	0.00127869738840338	0.000369967192081528	9.29584412947118e-05	2.05296871026855e-05	3.83190143959413e-06	5.38412674038737e-07	1.81877961292459e-07	3.57298206569831e-07	5.485360294153e-07	6.6636941357726e-07	7.09222586185252e-07	6.98728191574772e-07	6.74237833502095e-07	6.78985881478359e-07	7.28112892611441e-07	7.84614836619449e-07	7.75873745159027e-07	6.49317344157015e-07	4.22072377172629e-07	1.81321540150328e-07	3.91193025542299e-08	7.61422505921743e-08	2.99974774387054e-07	6.36337684235774e-07	9.75048641966421e-07	1.26288694603253e-06	1.58251378184456e-06	2.16717264117563e-06	3.413363118623e-06	6.0440284410015e-06	1.14095700043522e-05	2.14543532137711e-05	3.76688573003886e-05	5.92577056869877e-05	8.25446467140769e-05	0.000103997485608658	0.000126029564743452	0.000160021504647564	0.000220751216840094	0.000313347040415623	0.000422392803939997	0.000513906460769366	0.000551875190438276
17	0.0591127186777442	0.0503061373941288	0.0362927327650293	0.0221693197556796	0.0114490705506584	0.00499181638282156	0.00183733791767975	0.000573660045716108	0.000154610498141424	3.73518347725606e-05	8.31248976744015e-06	1.51852692682193e-06	2.43131865647209e-07	4.80585578061797e-07	1.01709084311291e-06	1.37847695573071e-06	1.43755413215901e-06	1.28193616406622e-06	1.11186357344103e-06	1.11695536160491e-06	1.34681409428575e-06	1.65739602361389e-06	1.8010174812953e-06	1.6106198453009e-06	1.12852565017501e-06	5.77902304021184e-07	2.21043242616396e-07	2.16304836017538e-07	5.36456844473395e-07	9.75708500853387e-07	1.28214762276664e-06	1.37681623971883e-06	1.47697011303115e-06	2.01170352563176e-06	3.62193470983407e-06	7.76600077652499e-06	1.77113428523733e-05	3.81789570524211e-05	7.17121516199741e-05	0.000113234805680814	0.000149478625274507	0.000169920822549185	0.000185494199769949	0.000237691857951247	0.00038054987184168	0.000638941994474837	0.000972768340177639	0.00128062485684114	0.0014488480635437
18	0.0610856822013691	0.0528531666102284	0.0394151752480083	0.0252773499364666	0.0138922520238631	0.00650938189769091	0.00258108818543767	0.000857935557893625	0.000237612120196129	5.64184926308615e-05	1.37169099001385e-05	4.99812374498866e-06	2.96565939917523e-06	2.48073450208115e-06	2.55428750635216e-06	2.56097424307866e-06	2.13143570161602e-06	1.38948493288599e-06	8.46376601069912e-07	1.00731499294523e-06	1.96413167516282e-06	3.27739541699685e-06	4.26195228170153e-06	4.45985024361973e-06	3.91369559819986e-06	3.0497689570434e-06	2.33633951080026e-06	2.00328297638687e-06	1.95194055673585e-06	1.85808573562471e-06	1.45947174694023e-06	8.67330071469077e-07	5.26407188982722e-07	8.03372237585117e-07	2.19654778279544e-06	7.32749958147541e-06	2.34210187295378e-05	6.03229435308782e-05	0.000120044238740377	0.000183665420430571	0.000213433996805535	0.000184647548411339	0.000134392579249839	0.000182337323538025	0.000481648193303991	0.00111077883102068	0.0019801485974776	0.00283686563470449	0.00338341066923038
19	0.063551921471541	0.055952495002921	0.0431584911929344	0.0291018577931288	0.0170955855831563	0.00870062564101638	0.00380102662801707	0.00140185951548098	0.000422062145593547	9.57692618663343e-05	1.28417636972013e-05	6.89787462505025e-07	2.52524847937854e-06	4.6526391324777e-06	5.25187697254797e-06	4.52298859410441e-06	2.84421745289074e-06	9.58593885559308e-07	7.47291969685642e-09	9.57801638730497e-07	3.87124970031856e-06	7.70979352627796e-06	1.09387687665331e-05	1.24724999302795e-05	1.22027814525751e-05	1.07738224657754e-05	8.94975714736074e-06	7.14324461104537e-06	5.35885263374335e-06	3.47183874447421e-06	1.62698069358745e-06	3.5411006509454e-07	1.93852975339524e-09	1.2360206106577e-07	1.00511770262852e-06	8.571049501385e-06	3.82050678362103e-05	0.000107275652499527	0.000211632253678602	0.000302662023646548	0.000301246508235123	0.000170920213428346	1.52070175157371e-05	0.000107744964269095	0.000779418593151564	0.00219338334713174	0.00415740171956737	0.00613464535575851	0.00748272552588517
20	0.0667377595799513	0.0599034212336131	0.0478851198610373	0.0340533961057707	0.0215104874804899	0.0120419134274557	0.00595563054742648	0.00259060173709887	0.000984493392189016	0.000323639301119546	9.14692663251441e-05	2.41887844278091e-05	1.01857529718721e-05	9.61379532463282e-06	1.03706647112663e-05	9.61507767416369e-06	7.58384496933128e-06	5.80879872840296e-06	6.23834349376394e-06	1.01743690495874e-05	1.72832601554937e-05	2.54585357963619e-05	3.18595959310678e-05	3.44753924002652e-05	3.30627884564324e-05	2.88515018297264e-05	2.34542326331514e-05	1.79417433349175e-05	1.26858244782587e-05	7.85654548035071e-06	3.93568717546836e-06	1.52404623004538e-06	5.21705267143811e-07	6.28468781398472e-07	6.07897675941773e-06	3.37087386819699e-05	0.000114631227311544	0.000275620875686518	0.000501062600263923	0.000709024164436356	0.000794215626954361	0.000754705509418481	0.00082971740525514	0.00150695025708784	0.00330448110959098	0.00640210194150448	0.0103634767575915	0.0141884601371785	0.0167260618605251
21	0.0706266556260401	0.0646659721293231	0.0535397871550128	0.0400841304630638	0.0271385523809115	0.0166220448236555	0.00922273122501045	0.00465324906041248	0.00215438091933722	0.000933492344048823	0.00039340826073844	0.000172198489387325	8.56319749157589e-05	5.2395011338181e-05	4.00039842945851e-05	3.61418561361123e-05	3.66280647907323e-05	4.08579639506944e-05	4.94446799651933e-05	6.22824559304211e-05	7.72311944368644e-05	9.01973697711113e-05	9.6800318865201e-05	9.46683754635599e-05	8.47572031389367e-05	7.06810808722302e-05	5.65368408943323e-05	4.4827854498584e-05	3.59057996922754e-05	2.90474889669858e-05	2.40193676008454e-05	2.20095439650194e-05	2.65731593833314e-05	4.73499123407685e-05	0.000108350465101874	0.000256028758276685	0.000554212870863067	0.00105561031767479	0.00176288306744834	0.00262427682615822	0.00361130265600322	0.00486644616724226	0.00681126300252875	0.0100600159923092	0.0150766579732165	0.0217191333956569	0.0289785396278119	0.0351726031787953	0.0385793831251264
22	0.0748575508904531	0.0697723787523631	0.0595683790970234	0.0465917346406217	0.0333876041606595	0.0219197495373581	0.0131863679513992	0.00727632140408619	0.0036973457038959	0.00175035167586637	0.00079624197384534	0.00037354859101725	0.000203403342539194	0.000141725202288852	0.00012451301877715	0.000127461112587212	0.000142710851310924	0.000167578415676302	0.000199493729627826	0.000233756834039071	0.000263108269764731	0.000279208359716992	0.000275751669044701	0.000251792063651541	0.000213165103905984	0.000170669989921933	0.000135724760391165	0.000116078891562178	0.000114312981544293	0.000130122310973109	0.000165323234888392	0.000230073797773822	0.000350282455771105	0.000577385990357402	0.000999513912307712	0.00174746935817077	0.00298589173197336	0.00488811638166748	0.00761312265578508	0.0113172296807715	0.0162144206016251	0.0226397432897474	0.0310102072391022	0.0415900679845951	0.0540918322291381	0.0673211879923171	0.0791595666636826	0.0870559763230979	0.0889032576022854
23	0.0789046374378726	0.0746364980344584	0.0653704131143287	0.053011394417742	0.039780106447335	0.0275833239746044	0.0176225754228659	0.0103196448062059	0.00548786958299115	0.00260722502385012	0.00107595778592938	0.000372177787972346	0.000119229120280413	8.33188488139419e-05	0.00013903931354303	0.000229235274015918	0.000332420365843481	0.000440973675987684	0.000548582686886798	0.000644546752971776	0.0007133410619646	0.000738392831042071	0.000708519042434574	0.000624330947638574	0.000501391264362559	0.000368125332193195	0.000259298857903999	0.000208713131329986	0.000245769039488642	0.000399125380411319	0.000708020623565614	0.00123976158888568	0.00211107702575733	0.0035104273898074	0.00571661697873947	0.00910681809592146	0.0141474059581593	0.0213659624733651	0.0313088834193038	0.0444866853379482	0.0612920433313977	0.0818546039964482	0.105802156885625	0.1319576161934	0.158103455143234	0.181021537285477	0.196977982082655	0.202636045217561	0.196121357303056
24	0.0823146791142063	0.078865512168686	0.0706820714959648	0.059274721696136	0.0465064361459414	0.0341094981230189	0.0233384253232833	0.0148365319304342	0.00869624079147842	0.00463308724163006	0.0021838738879198	0.000865898674964479	0.000271854087523709	0.000104932608160383	0.000173490469584194	0.000366191562802689	0.000622844732310217	0.000908986326675292	0.00119717756158956	0.00145582241558349	0.00164592997162633	0.00172584320950462	0.00166243711867515	0.00144504409208797	0.0010969729673386	0.000680457519783791	0.000294308890047751	6.78429265278305e-05	0.000157494069892706	0.000752445450837584	0.00209279399337866	0.00449958752937887	0.0084118446886441	0.0144219353106049	0.0232974474766382	0.0359750789188881	0.0535108394481558	0.0769716534639254	0.107256756602888	0.144844312162535	0.189473365273293	0.239799869950774	0.293110401204128	0.345226059117451	0.390749610024957	0.423759954236359	0.438919483814344	0.432764017760957	0.404780866454929
25	0.0845176241742937	0.0818884104014406	0.0749599088977863	0.0649057699371009	0.0532270962065034	0.0413977361301423	0.0305864085928424	0.0215162613885316	0.0144629626353331	0.00935013299508188	0.00588637388375403	0.00369649002000336	0.00241884533626933	0.00176024764433247	0.00151328450307445	0.00154733627746799	0.00178521007535623	0.00217516816566286	0.00266546843173816	0.00318666258219463	0.0036456929815267	0.00393426440002107	0.0039511773411428	0.00363459363531198	0.00299715126830427	0.00215634386923696	0.00135539569595783	0.000974876524641793	0.00154002632654741	0.00373073201033032	0.00839911044997573	0.016594074640075	0.0295845021544104	0.0488643990985302	0.0761164683672365	0.113106681277577	0.16148432618681	0.22247259353032	0.296456776443936	0.382511395372511	0.477950585779928	0.57802815801235	0.675938014046701	0.763250958175597	0.830852809213474	0.870319225318234	0.875499978544498	0.843944148196011	0.777747323128993
26	0.0844113553347221	0.0823329644115642	0.0764926038107799	0.0677957130972117	0.0574182669985225	0.0465572854781485	0.0362260929939058	0.0271345228003963	0.0196595758474942	0.0138865461284087	0.00968997238171067	0.00682553261234172	0.00501212336294782	0.00399246346122614	0.00356780190602589	0.00360722891911481	0.00403545713194003	0.00480565438954232	0.00586632463102139	0.00713295382697799	0.00847523157259679	0.00972821356346826	0.0107306345945349	0.0113867929416656	0.0117421981501751	0.0120599087045895	0.0128855187756076	0.0150934670240976	0.019913279448212	0.0289383205919625	0.0441191211897867	0.0677376731058774	0.102349653111296	0.150671591357691	0.215383958726195	0.298823794490379	0.402555844146258	0.526840865138227	0.670061214818721	0.828209000723888	0.99457774219535	1.15980894743284	1.31241661395331	1.43983908276895	1.52995421530055	1.57285985350434	1.56260010830459	1.49845165213483	1.38541334286389
27	0.0808656774577062	0.0788413281017603	0.0736303050248149	0.0659282715403571	0.056627193701386	0.0466488785613182	0.0368103230323716	0.0277426758652998	0.0198648832707842	0.0133991967382231	0.00841099633863799	0.00485748890245045	0.00263472655202498	0.0016168567478175	0.00168426643725969	0.00273869003774614	0.0047046169738125	0.00751858660505903	0.0111115042983225	0.0153930735691236	0.0202499889387086	0.0255687681221188	0.0312891807956549	0.0374861490602812	0.0444694287530257	0.0528845553090575	0.0637976387771774	0.078750578670607	0.0997797502490823	0.129396497985166	0.170528596989288	0.226417023605594	0.30045371944234	0.395938195140666	0.515730068443581	0.661786681003247	0.834602296826663	1.0326050431086	1.25161043049137	1.48446225097323	1.72099905448355	1.94845849618629	2.15237236268367	2.31792004695565	2.4316109333618	2.48307241828619	2.46664867919419	2.38248860321997	2.23684389895717
28	0.0741193400313403	0.0720368920658529	0.0674865270423961	0.061012085193764	0.0532608907124247	0.0448766726120554	0.0364240253786829	0.0283532444215542	0.0210005266385214	0.0146107986844488	0.00936936113794188	0.00543172394269881	0.00294543004310758	0.00206137608621356	0.00293466818052244	0.0057168123345111	0.0105425802968383	0.0175164529851039	0.0267049519238959	0.0381418833522573	0.0518527901404213	0.0679021199424765	0.0864617928441796	0.10789400371458	0.132836104401031	0.162273275354713	0.197586466922736	0.240568097329984	0.293403861505576	0.358622564758015	0.439014654146909	0.537513683869207	0.657025824628872	0.800185856605931	0.969020122860235	1.16451237813017	1.38609756603156	1.63114522108233	1.8945269757762	2.16837887557701	2.44216069699036	2.7030815589481	2.93691182563509	3.12914568477287	3.26642267880747	3.33806026895585	3.33749453638325	3.2633840167082	3.12012747057989
29	0.0651446999866082	0.0633175129992048	0.0599545306269894	0.0555235864380466	0.0505058151017614	0.045327239259141	0.0403239728057711	0.0357416948301319	0.0317605945258756	0.0285334067364618	0.0262256214886487	0.0250505226750186	0.025294614293303	0.0273302380705008	0.0316126843085035	0.0386604904838553	0.0490208254250272	0.0632262895760822	0.0817533317815271	0.104993811062086	0.133248947400436	0.166749438499074	0.205698661812183	0.250330050637688	0.300966989969866	0.35807479298115	0.422298795564642	0.494488272852587	0.575709974550851	0.667255100520612	0.770638268829917	0.887577324713458	1.01993199944301	1.16957270750545	1.33815373301697	1.526780933266	1.73559118783382	1.96329175312631	2.20673178017218	2.46058681694229	2.7172286098836	2.96683377420342	3.19776615848529	3.39725378332714	3.55236509842376	3.6512548612309	3.68458461717319	3.64693310123051	3.53793022062939
30	0.0525305402779776	0.0504859251348681	0.0477695076609076	0.0448310200317363	0.0420758393072283	0.0398247439893996	0.0383075654458464	0.0376858418008381	0.0380927514236218	0.0396776292107681	0.0426458849468347	0.0472898741963838	0.0540091486669834	0.0633184224346511	0.0758397855280533	0.0922747384333484	0.113353606528718	0.139765064327827	0.172075022102484	0.210649090146697	0.255593829942046	0.306728391804525	0.363591380101879	0.425480696165412	0.491519519425788	0.560741047417265	0.632187670194652	0.705024549599394	0.77866971308363	0.852939684786676	0.928200136039235	1.00549684829897	1.08662851149769	1.17411655323639	1.27103438130781	1.38068069029897	1.50611364508517	1.64959397115668	1.81200379683011	1.99230931579478	2.18712447452859	2.39042399707531	2.59346043218344	2.78496220010774	2.95170955809469	3.07957170577628	3.15501445107994	3.1669532920376	3.10866746256826
31	0.0345123491796289	0.031121477602126	0.0276749608815329	0.0245984718011045	0.0222171153728304	0.0207346061577113	0.0202534916185382	0.0208294668647386	0.0225443803374227	0.0255792531311989	0.0302704589889913	0.037137302327783	0.046875204008792	0.0603138808100326	0.0783439083111181	0.101818491586287	0.1314407834511	0.167650502166394	0.210525677637899	0.259714458036141	0.314407139366654	0.373350750886176	0.434900305794884	0.497095804617205	0.557755091067684	0.614580058925582	0.665284481560304	0.707760082009794	0.740296905676675	0.761860511386331	0.772403068889276	0.773155556852347	0.766825916550075	0.757625306668805	0.751067717228435	0.75353292303773	0.771634314957788	0.811471809187062	0.877860845503804	0.973610445703061	1.0988922533737	1.250724238689	1.42260829156036	1.60441078348724	1.78263273454667	1.94123616400794	2.06313368798783	2.13229693651797	2.1362282044994
32	0.0167948077888546	0.0125776587638724	0.00891330461694554	0.00612661758414033	0.0043486402125019	0.00351273048991784	0.00340889811521325	0.00378820287697107	0.00449542029254688	0.00559915173514793	0.00748660083297815	0.0108960320860449	0.0168723276510433	0.0266474392893153	0.0414643463916594	0.0623765439026022	0.0900616631851444	0.124685305179333	0.165839229157895	0.212558960386876	0.263404571523594	0.31657157138083	0.369993144502881	0.421404460186409	0.468363490768195	0.50825384092509	0.538321798539412	0.555809309613272	0.558227985111353	0.543776524385344	0.511846081855657	0.463504990572927	0.401827992921355	0.331950854262016	0.260789148100012	0.196442707919997	0.147384887569426	0.121578053807586	0.125647141605012	0.164188605512424	0.239222458011107	0.349750288165775	0.491392513475652	0.656146231609393	0.832399414066097	1.00540273300073	1.15838287704103	1.27435564044376	1.33848527158363
33	0.00932436638463725	0.00559811870488224	0.00276241800495026	0.00098461966054682	0.000198931618056117	0.000130088245188932	0.0003794308025472	0.000559613996541832	0.000448803767209308	0.000125743391417581	4.70498842535062e-05	0.00103892731352358	0.00419552313199276	0.0107008053916003	0.0216134211308293	0.0376674273650932	0.0591406976272249	0.0858255449232539	0.117105962642858	0.152111001476116	0.189885377221856	0.229507483701863	0.270098512443114	0.31070382734181	0.350079694449901	0.38646823025152	0.417471786299824	0.440129985810014	0.451254194922729	0.44799582968172	0.428540210833276	0.392756515865238	0.342622022960412	0.282285324490698	0.217727201694404	0.156088688745852	0.104823794487895	0.0708662181549413	0.0599631125360081	0.0762404492464416	0.121962995095103	0.197384046803284	0.300579577660368	0.427232350866055	0.570443634333634	0.720749622896177	0.866551567290831	0.995101676595918	1.09402998635704
34	0.0193961214088984	0.0159989706856536	0.0131525355785437	0.0110248695454875	0.00965052284599943	0.00895885680656844	0.00883729104125768	0.00921374567079057	0.0101341029998484	0.0118083497280452	0.0146051479432132	0.0189885739127652	0.0254095810720608	0.0341830057082745	0.045392262760667	0.0588628559437653	0.0742300732181973	0.0910979366135383	0.109252651166288	0.128864979797385	0.150603300125448	0.175590557561199	0.205175240332844	0.240541640379646	0.282243030019288	0.329783954556189	0.381387534614832	0.434051760003806	0.483929388748902	0.52697684066717	0.559735137847889	0.580058023779348	0.587607382115306	0.583995747893457	0.572552858196083	0.557796403952927	0.544761454690332	0.538362889174801	0.542924705717602	0.561926258036616	0.597922246793664	0.652528714341269	0.726358127175155	0.818837084469425	0.927929358617749	1.04987661995913	1.17911896325869	1.30854132020514	1.43010964469892
35	0.0714417145107295	0.071499195280826	0.0715829316761359	0.0719413041996466	0.0727806495239181	0.0742511599399319	0.0764390537341879	0.0793604291566916	0.0829518354096842	0.0870552873743322	0.0914010576652214	0.0955986701189359	0.0991525325561735	0.101520499650077	0.102228732046064	0.101043492842271	0.0981814641169523	0.0945190033203463	0.0917438550069697	0.0923871265800773	0.0996841522124393	0.1172417003569	0.148532018154929	0.196282311133653	0.261868720725786	0.34484374066566	0.442716194467607	0.551061636738464	0.663975642495166	0.774808181582438	0.877053508661278	0.965234502492624	1.03562358068427	1.08668348646253	1.11917827113631	1.13597775965253	1.14163644102305	1.14185464514554	1.14292167335784	1.15120519899434	1.1727057966039	1.21265939710186	1.27515821654975	1.36277607328749	1.47621884862866	1.61405845270927	1.77263052013926	1.94616932397138	2.12721606149591
36	0.22020461256611	0.233448502065477	0.245427491839408	0.255876107955552	0.264461671880692	0.270762086761718	0.274252849467836	0.274309837342193	0.270235072083957	0.26131272694405	0.246901537222214	0.226566788705	0.200249579016927	0.168462870284858	0.132493521836079	0.094578528254401	0.0580145811083584	0.0271559488114251	0.00725961472585891	0.00415075479528744	0.0237061922513684	0.0711860731380301	0.150479595182224	0.263362058578684	0.408879969844069	0.582981799172306	0.778490778836904	0.985473885377368	1.1920038431772	1.38524860893943	1.55276726061556	1.68385358281277	1.77075640706489	1.80962100223714	1.80103475705742	1.75011462812777	1.66613263961414	1.56172897636172	1.45180273064938	1.35219514341212	1.27829015660835	1.24365566538048	1.25883988288441	1.33042329370476	1.46040831862067	1.64600496806663	1.87984007348693	2.15058015593749	2.44391612584065
37	0.535900533050507	0.577189607206121	0.614242564777186	0.645551916703525	0.669579791747588	0.684830884498967	0.689951491499553	0.683857657188864	0.665892734493609	0.63601047326272	0.594974109588087	0.544555145414247	0.48770824261274	0.428691965440533	0.373100406723607	0.327769667769214	0.300527346913862	0.299763868538473	0.333822114871009	0.410225709712121	0.534794342314404	0.710723188029732	0.937728138813906	1.21137407353338	1.52270506115197	1.85827992055449	2.20068304831446	2.52953093986819	2.82293451878377	3.05931396597233	3.21940539182725	3.28825658730384	3.25698976869819	3.12411722365751	2.89623170041776	2.58795378773332	2.22109635693631	1.82309184819495	1.42481121562726	1.05797360689346	0.752395023930313	0.533346680561532	0.419287124250719	0.420197277738656	0.536688241732743	0.759974335428051	1.07271659629163	1.45065396354378	1.86485986517193
38	1.16968866896913	1.28367172976103	1.39526448470177	1.50233564815972	1.60292472221544	1.69542979948768	1.77881994243188	1.85286239062766	1.91834994430031	1.97730861124516	2.03316053020886	2.09081305846788	2.15664268097227	2.23834311228921	2.34461163856682	2.48465718731586	2.66752818791444	2.90127771243608	3.19200654748788	3.54284969892308	3.95299544505493	4.41684483589365	4.9234296239393	5.45620443515477	5.99331192116705	6.50838664567286	6.97191563978282	7.35311439586276	7.62221235356054	7.75297929030076	7.72527204501175	7.52734805668925	7.15768516847507	6.62607019699895	5.95377241728152	5.17269879336108	4.32352796612377	3.45292895646175	2.61007558416494	1.84275576588603	1.19343460404232	0.695653019444656	0.371125380941633	0.227840826562533	0.259379341747374	0.445534998132144	0.75420793119479	1.14439796003236	1.57002024292666
39	2.49159636644582	2.80884060506863	3.1473586819807	3.50692651981292	3.88758396197711	4.28979549814398	4.71461048203421	5.16380610756529	5.63999261403244	6.14665722270283	6.688121810492	7.26939000907119	7.89586297379723	8.57291006951541	9.30529149223134	10.0964443196488	10.9476610745994	11.8572094003713	12.8194610610817	13.8241158061433	14.8556179056606	15.8928675151391	16.9093229089222	17.8735712328409	18.7504141728245	19.5024718003842	20.0922556140212	20.4846050041877	20.6493260768783	20.5638249450039	20.2154963070331	19.6036185764141	18.7405233280301	17.6518509705759	16.3757745870979	14.9611645578891	13.4647694527355	11.9475929407621	10.4707401563502	9.09107846522172	7.85709718068294	6.80535205268203	5.95784113901014	5.32058154844719	4.88354865335594	4.62201159528768	4.49916459635167	4.46982691533762	4.48487854372095
40	4.96605447782533	5.71358024191682	6.5436308287911	7.46167120804969	8.47322077061881	9.58379591184188	10.7988168098837	12.1234662631746	13.5624880622355	15.1199132061899	16.7987047278251	18.6003163110788	20.5241665026514	22.5670391709432	24.7224317121047	26.9798847657473	29.3243399254484	31.7355837856683	34.1878460278098	36.6496243138322	39.0838077528505	41.4481621383452	43.6962230794873	45.7786174515443	47.6448001879842	49.245154405532	50.53336139685	51.4689072836129	52.0195598060197	52.1636265979585	51.8917995627781	51.2084016231972	50.1318833964129	48.6944672872687	46.9409018051408	44.9263641094733	42.7136266654893	40.3696762635719	37.9620323223108	35.5550491702284	33.2064986818787	30.9647127684451	28.866520496035	26.9361459168203	25.1851467205431	23.6133792235123	22.2108816520403	20.9604846053504	19.8408931764216
41	8.56454557444253	9.95776123449298	11.5317521260575	13.302391739364	15.2855769776778	17.4968758226237	19.9510947841209	22.6617620857561	25.640526063891	28.8964729739965	32.4353743316717	36.2588809937318	40.3636891919481	44.7407122851487	49.3743005252334	54.241558885981	59.3118190702554	64.5463251820135	69.8981922048799	75.3126914570072	80.7279069251602	86.0757905395397	91.2836232710142	96.2758632597389	100.976333509018	105.310672095815	109.208939932444	112.608257700593	115.455327485539	117.708688328694	119.34056016084	120.338148153015	120.704308994696	120.457520251822	119.63114081599	118.27200058327	116.438406338034	114.197693685613	111.62348752118	108.792852626467	105.783519602274	102.67135915659	99.5282511532341	96.4204567042027	93.4075560711476	90.541967031007	87.8690125782656	85.4274678524417	83.2504875372273
42	12.2186368719288	14.2902704795924	16.6582831311762	19.3542089210926	22.4105306099983	25.8601002289453	29.7354185695404	34.067771841596	38.8862306454075	44.2165245515058	50.0798147685919	56.4913972387026	63.4593785184571	70.9833763481613	79.0533051313903	87.6483128327662	96.7359392236522	106.271565192881	116.198218356888	126.446791036098	136.936712698887	147.577100466164	158.268388884245	168.904414995414	179.374908232828	189.568308612697	199.374813046648	208.689530326452	217.415612254567	225.467222967269	232.772211657318	239.27436592422	244.935143399683	249.734806910888	253.672921387512	256.768206611615	259.057776077366	260.595825955505	261.451866956942	261.708613746139	261.459660120909	260.80707289209	259.8590335235	258.727645145095	257.527005159305	256.371622360361	255.375234491882	254.650059630368	254.306494584832
43	14.149534836432	16.6687989767882	19.5872231869044	22.9549226168895	26.8248204759026	31.2519463536617	36.2925232003717	42.0028369356782	48.4378916800143	55.6498642015932	63.6863830173434	72.5886702001081	82.389596714	93.1117142930844	104.765337677399	117.346759564947	130.836686083571	145.198982166537	160.379813312489	176.307262422327	192.891487606951	210.025469247635	227.586372710173	245.437527858261	263.43099909297	281.410691535689	299.215911815079	316.685277419394	333.660848374036	349.992340545542	365.541272284002	380.184896101114	393.819774850658	406.364877113476	417.764088353503	427.988061606194	437.035362321092	444.93289460544	451.735628517656	457.525678319268	462.410808008434	466.522461664123	470.013431193786	473.055282542804	475.835663317249	478.555610561134	481.426967953589	484.670008056468	488.511338709763
44	13.2962136422821	15.8960906990008	18.9592462450145	22.5507198811577	26.7398640700825	31.5995130399011	37.2048764798773	43.632146057337	50.9568128165328	59.2517054782988	68.5847732597834	79.0166516485277	90.5980650249616	103.367135432467	117.34668133783	132.541603027446	148.936461437503	166.49336383534	185.150272053489	204.819846271638	225.388929193494	246.718761681122	268.646001592829	290.98459314937	313.528505382284	336.055326163163	358.330664308645	380.113277844719	401.160813361475	421.23601119027	440.113205507734	457.584928853842	473.468418106849	487.611814491596	499.899854099954	510.258857616807	518.660847968765	525.126651525769	529.727871009105	532.587654839177	533.88022656348	533.829177446451	532.70456353336	530.818883929523	528.522048320243	526.195467871366	524.245423938695	523.095883211015	523.180936137303
45	10.8272924601021	13.2901080206717	16.2354265735608	19.7323869870555	23.8541125348983	28.6766446088238	34.2775650818369	40.734294262617	48.1220618752614	56.5115611518685	65.9663107453135	76.5397654238656	88.2722339191996	101.187680239391	115.290502465853	130.562399647192	146.959451915165	164.409550362753	182.810320528944	202.027685576822	221.895211600653	242.214367309839	262.755813214333	283.261811278481	303.449815059141	323.017263205845	341.647556853552	359.017155215644	374.803675237497	388.694832407576	400.398012829999	409.650223607849	416.228131613738	419.957871841169	420.724287500394	418.479256265759	413.248761590174	405.138385280245	394.336927551067	381.117902999325	365.838714282284	348.937368242463	330.926669858034	312.385905515633	293.950106290876	276.297061694713	260.13233223589	246.172582816049	235.127626268088
46	9.68551774767132	12.0970278463644	14.9763025008584	18.3844344554301	22.3845586598282	27.0406136378998	32.4158154052055	38.5708373209703	45.5616994872964	53.4373835641663	62.237203005423	71.9879744623577	82.7010530298573	94.3693115598382	106.964161726788	120.43273105505	134.695324748719	149.643312864254	165.137591058135	181.007765768905	197.052211274445	213.03913576601	228.708775778113	243.776812665472	257.939071321503	270.877520371679	282.267545453624	291.786414150918	299.12279433857	303.987129171831	306.122614080841	305.316466539388	301.41113081228	294.315020123323	284.012370376418	270.571765099991	254.152892669903	235.011115578733	213.499468412493	190.067756410362	165.258499394434	139.699555053779	114.093358868554	89.2028324636025	65.8341343491916	44.8165527811725	26.9799654142683	13.1304098680602	4.02441855958014
47	11.7915806110021	14.3749704747887	17.3972002149513	20.9073902840452	24.955340659266	29.5904749160295	34.8605811919147	40.8103509169408	47.4797244102459	54.902062113785	63.1021712048555	72.0942293516173	81.8796600875539	92.4450272044914	103.760028109312	115.775677565077	128.422782868967	141.610818479318	155.227311547361	169.137848919237	183.186810212756	197.198919937727	210.981693905738	224.328831196757	237.024572840747	248.849012588567	259.584304499624	269.021667739809	276.969042489346	283.259204052215	287.758097245454	290.373112222908	291.060988439375	289.835007851737	286.771123904332	282.012671306407	275.77331463347	268.337922412751	260.061098013465	251.363159092771	242.723432546576	234.670820125318	227.771688609965	222.615244540264	219.796663204265	219.898350744028	223.469822323408	231.00677374423	242.930004172832
48	16.4104007808387	19.3443043053037	22.7109108210281	26.5560491606117	30.9271663097666	35.8727736647252	41.441779254966	47.6827073186775	54.6428114559001	62.3670931721987	70.8972438404318	80.2705347640432	90.518686872611	101.666758307102	113.732094389992	126.723389810139	140.639916840008	155.470975590034	171.195622252961	187.782728604522	205.19142038337	223.371933354402	242.266913779982	261.813174756713	281.94390167418	302.591279361347	323.689490946134	345.178014891934	367.005123087149	389.13146038262	411.533565822404	434.2071792604	457.170165340742	480.464881094852	504.159814662778	528.350331642577	553.158382777761	578.73105223399	605.237859332162	632.866767629331	661.818902595688	692.302031357736	724.522913246163	758.678686091578	794.947508030234	833.478725575232	874.382883425336	917.721927572351	963.49997859194
49	21.2752928497051	24.6598849965857	28.5224713913514	32.9184940284339	37.9076028866647	43.5536022376489	49.9243315843854	57.0914774377685	65.1303139840114	74.1193728650485	84.1400447249348	95.2761177815622	107.613261354066	121.238464880275	136.239445346804	152.704038067659	170.719587223764	190.372353360315	211.746954993172	234.925860489112	259.988944385353	287.01311927741	316.072050362912	347.235954776661	380.571482147689	416.141666575072	454.005933737666	494.220140456069	536.83661808227	581.904185994243	629.468097610338	679.56987908228	732.247020502825	787.532481334925	845.453976006329	906.033012284264	969.283664096463	1035.21107171754	1103.80967538361	1175.06120299859	1248.93244810591	1325.37289007917	1404.31222382586	1485.65788045377	1569.29263257021	1655.07238745326	1742.82427760282	1832.34516060441	1923.40063840809
50	23.5977328816909	27.3375841135838	31.6309027506063	36.5485352306814	42.1680172104398	48.5737935787862	55.8573809769736	64.1174636901991	73.4599141243285	83.9977296494626	95.8508783753348	109.146047409731	124.016288320454	140.600555847031	159.043137357722	179.49297208354	202.102860744244	227.028567771788	254.427819895875	284.459206349788	317.280987353405	353.049818813077	391.919402331722	434.039070643512	479.552319481032	528.595297662516	581.295267873024	637.769051231533	698.121469312782	762.443797854953	830.812246953731	903.286483135037	979.908209317581	1060.69981931495	1145.66314416383	1234.77830816484	1328.00271303552	1425.27016894007	1526.49019130556	1631.54748218386	1740.301614393	1852.58693569802	1968.21270880402	2086.96350088326	2208.59983371237	2332.85910224823	2459.45676564013	2588.08781030928	2718.42847989931
51	22.138053017346	26.0424955810085	30.5730182259677	35.8124285764749	41.8511705539228	48.7875148873938	56.7276752992082	65.7858394111019	76.084103721472	87.7523025671845	100.927721817783	115.754689162778	132.384034244746	150.972413555931	171.681496939942	194.677014701654	220.127666698107	248.203897324424	279.076542977614	312.915361327276	349.88745448965	390.15560092966	433.876513540583	481.199043806908	532.262354176417	587.194082687484	646.108525454811	709.104863753788	776.265463109409	847.654271947321	923.315346969152	1003.27153145008	1087.52331111465	1176.04787013208	1268.79836710346	1365.70344772543	1466.66700715665	1571.56821104887	1680.26177981186	1792.57853605042	1908.32621034379	2027.29049574238	2149.23633664871	2273.90943324721	2401.03793846791	2530.33432072516	2661.49736246914	2794.21426201903	2928.16280428994
52	21.8586439461979	26.1738417623614	31.1813594958252	36.9649587350741	43.6145215046687	51.2259480534528	59.9009652957458	69.7468385445321	80.8759801605904	93.4054499758886	107.456343831077	123.153068286232	140.622501504449	159.993042444968	181.393552804041	204.952198567635	230.795200543129	259.045505763418	289.821394146643	323.235037184001	359.391027649497	398.384901310553	440.30167329898	485.214413112448	533.18288309648	584.252265652081	638.452004279412	695.79478286949	756.275666372337	819.871424094768	886.540054422585	956.220526745871	1028.83275283413	1104.27779591914	1182.43832137198	1263.17928819666	1346.34887570778	1431.7796348279	1519.28984855141	1608.68508140285	1699.75989329453	1792.29968918629	1886.08267248704	1980.88186732113	2076.46717270762	2172.60741044307	2269.07232809633	2365.63451905125	2462.07122297969
53	32.8893683892806	38.343825345584	44.5181917561798	51.4793951903471	59.2967895728389	68.0417293843785	77.7870699607338	88.6065938018355	100.574364206023	113.764009077736	128.247939397521	144.096508563372	161.377120579418	180.15329684406	200.483713033124	222.421219238899	246.011858065339	271.293896743651	298.29689047154	327.04079504505	357.535147398623	389.778332855116	423.756957677613	459.445344880353	496.805170177732	535.785253418366	576.321518867576	618.337135279849	661.742843869439	706.437479081083	752.308683535785	799.233814742468	847.081037199857	895.71058944906	944.976211568306	994.726714626086	1044.80766982893	1095.06319161843	1145.3377858891	1195.47823190987	1245.33546452489	1294.76642186023	1343.63582313496	1391.81784131437	1439.19763627918	1485.67271592476	1531.15409513857	1575.56722589746	1618.85267572552
[truncated: 71 more columns]
