# Supplementary material for: Reconstructing spruce budworm outbreak severity: a comparison of paleoecological and tree-ring signals
Source: PLoS One. 2025 Aug 12;20(8):e0329406. doi: 10.1371/journal.pone.0329406 (PMC12342301; doi:10.1371/journal.pone.0329406)
Supplement: S10 Dataset — (ZIP) [file pone.0329406.s010.zip › Lake 1 wavelet data/Coherence_Lepidopteran_scales_Percent_defoliation/coherence_wavelet_power.txt]

V1	V2	V3	V4	V5	V6	V7	V8	V9	V10	V11	V12	V13	V14	V15	V16	V17	V18	V19	V20	V21	V22	V23	V24	V25	V26	V27	V28	V29	V30	V31	V32	V33	V34	V35	V36	V37	V38	V39	V40	V41	V42	V43	V44	V45	V46	V47	V48	V49	V50
1	0.000959940657617544	0.000578038119075759	0.00022010659364398	5.83516601251745e-05	1.32153031593024e-05	3.49158063190903e-06	1.33592732043856e-06	7.04937046085357e-07	4.49323559105177e-07	3.21174605376121e-07	2.45735143891188e-07	1.94060891028902e-07	1.57743814589089e-07	1.33317991521554e-07	1.16572684981258e-07	1.04952701954612e-07	9.65161092457738e-08	8.83215495424154e-08	7.91810031367721e-08	7.1717750574974e-08	6.76325339087221e-08	6.58491185697527e-08	6.48463579488177e-08	6.3081729475371e-08	5.96429059766869e-08	5.49739919200203e-08	5.10330681727796e-08	5.08934242902014e-08	5.49967945819921e-08	6.00946644039001e-08	6.50272570666748e-08	6.81933743559934e-08	6.64705104218854e-08	6.14385528898191e-08	5.64308248760667e-08	5.28780246514508e-08	5.32024369386497e-08	6.09752317673883e-08	7.33080108460564e-08	8.31493757932104e-08	8.83870120394013e-08	8.4868826072396e-08	7.31420576932171e-08	6.32627408105228e-08	6.20724960336926e-08	7.15245512509277e-08	9.27852744165395e-08	1.26516728877361e-07	1.58087861542046e-07
2	0.00174827341826589	0.000999121606992304	0.000334662760339518	6.90561120613033e-05	1.03113476303753e-05	1.69359272026891e-06	5.11004785551669e-07	2.69491881416753e-07	1.80687387659802e-07	1.35776213255737e-07	1.08199076958569e-07	8.69306017897737e-08	7.09275149092365e-08	6.05070835477581e-08	5.37026212360449e-08	4.9368893993732e-08	4.66571867052819e-08	4.32580007045089e-08	3.81537435334319e-08	3.38413758455467e-08	3.20930809070299e-08	3.20337254502976e-08	3.24382896355205e-08	3.20653767509959e-08	3.00492497229948e-08	2.66541253949296e-08	2.35444345235666e-08	2.34911331190349e-08	2.69115725971083e-08	3.0944530041815e-08	3.49233472298041e-08	3.7646120640497e-08	3.61018604591878e-08	3.17802764150833e-08	2.76405828536426e-08	2.44102910693396e-08	2.39354625979543e-08	2.98815662492336e-08	3.98823955982089e-08	4.76380382929795e-08	5.17412382327709e-08	4.79295144802181e-08	3.72570747776714e-08	2.84562841662337e-08	2.63466479345816e-08	3.20353070569818e-08	4.7409806472928e-08	7.54240628114379e-08	1.01995749212481e-07
3	0.00256770019600913	0.00140388652848706	0.000419059504293343	6.70611248793872e-05	5.78819064109079e-06	3.60364311801142e-07	5.98097077796255e-08	3.83696228255409e-08	3.13644698751011e-08	2.66159524661537e-08	2.31244334886193e-08	1.90743775011754e-08	1.54567415606545e-08	1.33274793105584e-08	1.21110814987657e-08	1.15422875164591e-08	1.15471112019436e-08	1.10092719856609e-08	9.31902964131902e-09	7.79019919261616e-09	7.44706693316958e-09	7.8424704623491e-09	8.42213173050755e-09	8.63409446110935e-09	7.98674562326763e-09	6.5336527361007e-09	5.08647572221281e-09	5.03668278382557e-09	6.61538387435439e-09	8.34067824296885e-09	1.01344233686711e-08	1.15236588182197e-08	1.07201642384738e-08	8.61571915941501e-09	6.78639900310555e-09	5.24401269683628e-09	4.6584131302713e-09	7.25459508734963e-09	1.198334068544e-08	1.55190403869723e-08	1.7595697976294e-08	1.52595415455747e-08	9.86349797252815e-09	5.86833185734491e-09	4.55456371556352e-09	6.20469754149702e-09	1.24196872141948e-08	2.66199439796861e-08	4.02786689683886e-08
4	0.00317932555942508	0.001700589168926	0.000477467878080159	6.59414601313087e-05	3.82056103675886e-06	5.86147791540879e-08	2.66129507991608e-10	1.32835490995046e-09	2.05390670385733e-09	2.15796208924256e-09	2.20732707067478e-09	1.85767960439353e-09	1.41010887304095e-09	1.22046844973754e-09	1.15374141134073e-09	1.16983535712003e-09	1.34132292107456e-09	1.37268129347538e-09	1.05078595793215e-09	7.25011886051054e-10	7.0183249651309e-10	8.48560709821982e-10	1.043520276702e-09	1.1704113672399e-09	1.0740519128346e-09	7.41925653377799e-10	3.98277943686503e-10	3.72683618560362e-10	7.3986615119742e-10	1.08947309974697e-09	1.50757561380728e-09	1.91213468749198e-09	1.67900511032092e-09	1.13475833407437e-09	7.55490345713894e-10	4.32486178356398e-10	2.18638941611412e-10	8.24515780425837e-10	2.02516115929683e-09	2.87618931710398e-09	3.61058368285924e-09	2.73126303226214e-09	1.24016778921413e-09	5.11643400473957e-10	1.70648052900915e-10	3.31463349739597e-10	1.73654104966444e-09	6.12813833970709e-09	1.02881752793446e-08
5	0.00352093084652822	0.00190319804593407	0.000545786170874803	7.86985413832644e-05	5.08949452896075e-06	1.14844773511255e-07	6.54369984448494e-10	8.59342061000208e-11	8.03420139163432e-11	7.19517931510655e-11	9.80136534275208e-11	7.92789996590681e-11	4.32137356002313e-11	3.62869534985435e-11	3.8040442422872e-11	4.1919043339007e-11	7.11580044400418e-11	8.80870075769399e-11	5.645198332316e-11	1.84777558747043e-11	1.8096340498907e-11	3.51120308165039e-11	6.00373734475407e-11	8.37971737776346e-11	8.13228183829697e-11	4.27606611603399e-11	8.11087715273375e-12	4.2194023889876e-12	4.29737853326834e-11	6.75438918320109e-11	1.17040277887973e-10	1.85660185497059e-10	1.45958454792706e-10	7.11240243997933e-11	3.79922724422700e-11	1.85862111515319e-11	3.79771806256512e-12	9.33415031672216e-11	2.36517260618378e-10	3.30838328760736e-10	5.74034461022848e-10	3.58450878262254e-10	3.6458291883745e-11	4.055090570233e-11	5.64745505100467e-12	1.47038592457245e-11	3.06794516339274e-10	1.21457184880224e-09	2.01228795440765e-09
6	0.00369257246875768	0.00207639713608078	0.000650527799224401	0.000111230182430872	1.01217157803213e-05	4.90588165584803e-07	1.45509037704457e-08	3.8942743089676e-10	7.92058299595038e-12	5.02491143076328e-13	2.81890950367291e-12	2.19751264156861e-12	3.71830835876275e-13	1.81997726312837e-13	3.75176603589025e-13	3.13261340919167e-13	2.27081602154798e-12	3.89623123905787e-12	2.60098269701495e-12	3.46183304898019e-13	9.93280811641943e-14	6.41506761037991e-13	2.11277769419197e-12	4.07365386291102e-12	5.68269092449282e-12	3.30633617951765e-12	4.20279780498557e-14	1.38282975576312e-12	3.46923028445138e-12	1.90822398300499e-12	5.79350613499711e-12	1.37555842263788e-11	8.7111546613625e-12	2.40717248514574e-12	1.0091954072173e-12	3.56467789916847e-13	9.04187447811995e-12	2.71674771404061e-11	2.32573594161221e-11	2.50154242380471e-11	1.30713954514725e-10	1.51229444545446e-10	3.27345987604623e-11	1.22167979522875e-11	2.73280036515898e-12	9.39271350500057e-12	1.13305150879165e-10	2.30669786144535e-10	4.00253478133783e-10
7	0.00381508483595905	0.00226458406743025	0.000795974743323737	0.00016508711185244	2.02220538756232e-05	1.48522198958408e-06	6.78541038068372e-08	1.96310591148355e-09	2.84274397875325e-11	1.33204735704202e-13	2.7885417140396e-13	1.51795082414163e-13	2.62624385188926e-14	5.25962952947039e-14	8.21828767564415e-15	6.72287936051691e-15	2.00699469265635e-13	1.96593381069175e-13	1.81867212847587e-13	5.15783138890654e-14	2.10838887129759e-14	1.85701688261904e-14	1.70936918225476e-13	1.0077785089009e-13	1.09658319281888e-12	3.00334263837684e-12	2.28395575105518e-12	2.20819183533199e-12	8.6599736979576e-13	5.99193481796245e-16	3.17815267655522e-13	1.28099038495954e-12	4.32538142246194e-13	1.74815970482897e-13	2.76020686156065e-13	2.5711995308461e-12	1.04972237078834e-11	1.07993933992995e-11	1.41107175571919e-12	1.78736757688164e-12	7.71977481516921e-11	1.96359595217679e-10	1.19843432379866e-10	1.49030749182077e-11	6.55640720296653e-13	5.13878418670823e-12	5.42626373478264e-11	1.67736109013039e-11	1.38388174079155e-10
8	0.00395588408986983	0.00248242087382839	0.000977202665979419	0.000241405584035696	3.75323077737922e-05	3.70436872337403e-06	2.37260091979742e-07	1.04556543241085e-08	3.72901019715862e-10	1.60730673066672e-11	1.62279420776765e-12	2.64592738987866e-13	5.91906056138816e-14	9.83952744608584e-14	4.31492273531987e-14	1.34221137463342e-13	2.70019007215324e-13	6.77696402350343e-14	5.02498487126155e-14	1.93531975159555e-13	2.21546748588864e-13	9.33484853830133e-14	2.15136488410628e-13	4.20447564696163e-13	2.58950300946048e-12	7.63979936123360e-12	9.35371044513938e-12	5.87214326587314e-12	1.46490289861108e-12	1.26207087665036e-13	9.53625908693059e-14	3.67460203362794e-13	3.42143131760539e-14	6.45092701015861e-13	2.63819008285963e-12	1.12502059259577e-11	2.02867725866075e-11	9.86423659503363e-12	3.32292170324795e-13	1.15724644121517e-11	1.38789633742541e-10	3.62868183866643e-10	2.85829769594994e-10	6.51596779096932e-11	1.5868829723789e-11	3.74856015593378e-11	7.47792874207727e-11	4.19130702924771e-11	2.29591797724077e-10
9	0.0041380520095215	0.0027332604314377	0.00119205505528553	0.000343373371834812	6.53995578933978e-05	8.2643877820392e-06	7.00972926734318e-07	4.16600177979693e-08	2.02514927655022e-09	1.20331063196264e-10	1.32911028220498e-11	2.62035739966701e-12	9.19182728642267e-13	6.83254101083564e-13	7.39959730481337e-13	1.11548803960632e-12	1.14701909747246e-12	4.42120427923612e-13	3.51236061004056e-13	1.18228400682354e-12	1.65019594721896e-12	1.53814056208754e-12	2.12240050488151e-12	4.88875331139448e-12	1.28796763089423e-11	2.47732660474095e-11	2.90143674820701e-11	2.03118116544332e-11	8.87486866360502e-12	3.23392179445153e-12	1.56878887113416e-12	1.23632462731374e-12	2.13755643649352e-12	7.02702350693646e-12	2.03333332741639e-11	4.61164964164282e-11	6.36023147712355e-11	4.93447570613051e-11	4.61339046466115e-11	1.48315271791117e-10	5.33476883429768e-10	1.04394677495128e-09	1.01133142271862e-09	5.60695361454028e-10	3.24013338641135e-10	3.45839859427622e-10	4.51918193328944e-10	6.62972722274117e-10	1.13526417493888e-09
10	0.00436740015881247	0.0030201943010498	0.00144304469841915	0.000476161459077519	0.000108396254183661	1.69827569298599e-05	1.82214061816471e-06	1.33162312411817e-07	6.81150179141506e-09	3.23627969664409e-10	3.58424229039255e-11	1.25238076157199e-11	7.62309963848965e-12	6.32058841931876e-12	6.73013691852931e-12	7.53897678298003e-12	6.62064661237365e-12	4.21332852421869e-12	4.2441360886147e-12	7.8457087987675e-12	1.17755908842644e-11	1.50060422904799e-11	2.12174702694918e-11	3.6027259365536e-11	6.24562550763575e-11	9.13124377072814e-11	1.01724636296105e-10	8.50205265975109e-11	5.62233743955124e-11	3.28333136228115e-11	1.9260739125957e-11	1.55988923446461e-11	2.63677195478669e-11	6.0439847252443e-11	1.2846822753848e-10	2.29390895353258e-10	3.32225238938528e-10	4.3229789988652e-10	6.66797879105228e-10	1.3526916356705e-09	2.75441076211942e-09	4.30852509805344e-09	4.76701495497182e-09	4.05386042544846e-09	3.3061946292052e-09	3.21669519802066e-09	3.87230917807454e-09	5.29458270598899e-09	6.81037032789208e-09
11	0.00464698789696631	0.00334840958140758	0.00173598590840556	0.000647046591567243	0.000173036181898975	3.30278724231015e-05	4.43873720007141e-06	4.05638557923824e-07	2.30750234472173e-08	6.70570490759606e-10	1.71150676778348e-11	1.06242886359765e-11	2.46836075989925e-11	3.71964801181118e-11	4.47352012128617e-11	4.72176064720924e-11	4.30116902900718e-11	3.69538908324484e-11	4.0098970076666e-11	5.65514074871036e-11	8.08423424195761e-11	1.10142649928526e-10	1.50476997892088e-10	2.09899892376119e-10	2.85452382114424e-10	3.54323599532834e-10	3.8491753785924e-10	3.6358186553926e-10	3.04837273163223e-10	2.36573127974207e-10	1.85853422856922e-10	1.79987429054748e-10	2.50934633371042e-10	4.34551542343763e-10	7.68425309900267e-10	1.28635394132424e-09	2.03999254046539e-09	3.2208224627707e-09	5.34241138375059e-09	9.16715631207309e-09	1.48699878347907e-08	2.08495706660691e-08	2.45234510296843e-08	2.5205261266065e-08	2.48532679178062e-08	2.60050676808158e-08	3.01007541465824e-08	3.63917362921578e-08	4.09166165425521e-08
12	0.00498092775593471	0.00372481749700119	0.00207891578345008	0.000865624474484244	0.000268604301392269	6.19136572982851e-05	1.05021959463795e-05	1.27703069552772e-06	1.03388678780132e-07	4.41642302768063e-09	3.32158926280122e-11	1.1807125333632e-12	3.7079158596927e-11	1.30748763340964e-10	2.17487868120893e-10	2.62948073318011e-10	2.7142135918538e-10	2.72764025757828e-10	3.03064022968811e-10	3.79036951649118e-10	4.94902035504773e-10	6.39967713119172e-10	8.07980695755656e-10	9.90467879925143e-10	1.16797673265936e-09	1.31323378112661e-09	1.40583574527746e-09	1.44011150626216e-09	1.41969888677578e-09	1.3650424365556e-09	1.33914690536107e-09	1.45638432688308e-09	1.86553121086912e-09	2.74566120901201e-09	4.34461960096577e-09	7.0599221670292e-09	1.15902276920359e-08	1.91710603459289e-08	3.16315446169911e-08	5.05588869231858e-08	7.52049476460475e-08	1.01112421852596e-07	1.22786912930812e-07	1.38789938074994e-07	1.53116521026299e-07	1.71637120336211e-07	1.96761364696886e-07	2.22198272587022e-07	2.32626934856027e-07
13	0.00537365989662182	0.00415592945485014	0.00247947970444257	0.00114177549497652	0.00040622176001308	0.000111823191967587	2.38465923633056e-05	3.93599053112668e-06	4.9960374669079e-07	4.82065858411115e-08	3.6765648171438e-09	4.10648154190652e-10	2.98974294549934e-10	5.56035674535221e-10	9.404513353489e-10	1.27524927487145e-09	1.48592215140455e-09	1.63251055423697e-09	1.822401290071e-09	2.12242102936692e-09	2.53619679831229e-09	3.01615911411332e-09	3.47720251199628e-09	3.83133428066003e-09	4.04842574497733e-09	4.19663266757169e-09	4.41533019851073e-09	4.82026748013193e-09	5.41385087932395e-09	6.12156992642802e-09	6.96297136051832e-09	8.19569517644374e-09	1.03455997164388e-08	1.42529003508543e-08	2.12833857846199e-08	3.37413288494014e-08	5.54573960728749e-08	9.21668335704625e-08	1.50411944788164e-07	2.33588449761543e-07	3.36844324788319e-07	4.47493771409485e-07	5.55049529318502e-07	6.61805946124201e-07	7.80387194814226e-07	9.18992507829737e-07	1.06511847323219e-06	1.17698049331903e-06	1.19554883049374e-06
14	0.00582754446806774	0.00464429703260891	0.00294037824896929	0.0014808181723792	0.000594808269511883	0.000191532482525365	4.98940508415663e-05	1.06788908846827e-05	1.92977730130237e-06	3.11487232557362e-07	5.13281274109227e-08	1.14090841684308e-08	4.82445226577167e-09	4.02621594220365e-09	4.73643305684026e-09	5.87780243650111e-09	6.93267907810074e-09	7.76354658479722e-09	8.51663786488581e-09	9.39875683837869e-09	1.04839760701231e-08	1.15853315702105e-08	1.22734346017786e-08	1.2163546979103e-08	1.13174245345715e-08	1.03878339612648e-08	1.03475121682056e-08	1.19740279400649e-08	1.54081927432551e-08	2.01515605345101e-08	2.56469215494574e-08	3.20840509101422e-08	4.09799130810691e-08	5.5586203078366e-08	8.15957061901125e-08	1.28669854305167e-07	2.12722642526676e-07	3.56510092489657e-07	5.8301556346319e-07	8.99381728442316e-07	1.28372978600722e-06	1.698196576533e-06	2.1303689117347e-06	2.62147682224763e-06	3.23550978260984e-06	3.98023209316791e-06	4.74100888494585e-06	5.28492023266613e-06	5.3586472816311e-06
15	0.00634114792484594	0.0051863699788001	0.00345633067274284	0.00187917555424772	0.000835803732542625	0.000305791633632872	9.29901423887906e-05	2.39239089026169e-05	5.35097485760795e-06	1.08452673616732e-06	2.17478857112383e-07	5.54014155201874e-08	2.62034130450236e-08	2.16537131940448e-08	2.26485891738788e-08	2.51842325605134e-08	2.76437851287156e-08	2.93412058499882e-08	3.05457832240088e-08	3.2063788903944e-08	3.42878568105224e-08	3.63279531205196e-08	3.61747799520066e-08	3.22250354016846e-08	2.50181931667033e-08	1.75729373743945e-08	1.40452763461645e-08	1.76929176242411e-08	2.91950494148851e-08	4.62940325525201e-08	6.55451110621145e-08	8.56460618278701e-08	1.10450734019026e-07	1.50488964808864e-07	2.24545840257862e-07	3.6496112432187e-07	6.26822875886491e-07	1.08863312920172e-06	1.82194931436879e-06	2.8297089237181e-06	4.01242875054289e-06	5.24634268600438e-06	6.55915107955996e-06	8.22835911113104e-06	1.06178765395867e-05	1.37951189863975e-05	1.72214255133846e-05	1.98229898584309e-05	2.04971450171893e-05
16	0.00691156189603908	0.00577644451627847	0.00401868507318767	0.00232785516298416	0.00112390576542633	0.000453572340444451	0.000154008175845917	4.45593874610603e-05	1.11960500608781e-05	2.4726254155566e-06	4.61519790440886e-07	6.48472066440712e-08	2.1905646558175e-08	4.30335163940121e-08	6.60664783100055e-08	8.02585027194663e-08	8.5419801242808e-08	8.41558410711325e-08	8.12061866753447e-08	8.17780484890037e-08	8.76949772619756e-08	9.4500153691785e-08	9.3447363905139e-08	7.82047266426348e-08	5.08350118431622e-08	2.18386303854051e-08	4.71158577579022e-09	9.17068356035789e-09	3.61293987319592e-08	7.66414374972126e-08	1.17436278569231e-07	1.52103943139309e-07	1.90600264771964e-07	2.61017429328907e-07	4.11110425473885e-07	7.27951588390858e-07	1.37418522904049e-06	2.58399354872581e-06	4.53689203688505e-06	7.13708438011467e-06	9.94179747418888e-06	1.25256086361058e-05	1.51791843362011e-05	1.92732230865524e-05	2.65875980741304e-05	3.77399739287678e-05	5.08736045097166e-05	6.1895642625301e-05	6.64686517270064e-05
17	0.00754297668438921	0.00641922804319368	0.00463107167430032	0.00282887787546166	0.00146093893417996	0.000636972134434268	0.000234450341388553	7.32009023843357e-05	1.97288064012126e-05	4.76621656236999e-06	1.06070094401921e-06	1.93769013840798e-07	3.10244230823953e-08	6.13242951983981e-08	1.29784125770464e-07	1.75898178422968e-07	1.83436619799815e-07	1.63579256930158e-07	1.41877436840762e-07	1.42527165702182e-07	1.7185789350658e-07	2.11489165826944e-07	2.29815734641597e-07	2.05520372134285e-07	1.44003572453015e-07	7.37422284508763e-08	2.82058423735636e-08	2.76012061582816e-08	6.84536519476192e-08	1.24503603240099e-07	1.63606239753527e-07	1.75686265615755e-07	1.88466228171098e-07	2.5669996456206e-07	4.6217074226607e-07	9.90967157298608e-07	2.26002540862622e-06	4.8717600767216e-06	9.15070563080878e-06	1.44491324069874e-05	1.90739626002799e-05	2.16824539853772e-05	2.3669667970811e-05	3.03302602671603e-05	4.85594111513911e-05	8.15310930507984e-05	0.000124128429099548	0.000163411929829559	0.000184877762467846
18	0.00825823225928579	0.00714527054092902	0.00532857553535204	0.00341726930357349	0.00187810694230117	0.000880009613354489	0.000348939799784459	0.000115985135063724	3.21230115713922e-05	7.62727040239253e-06	1.85440227157686e-06	6.75701166939617e-07	4.00930352870383e-07	3.35372888597301e-07	3.45316590144839e-07	3.46220576528458e-07	2.88150847061905e-07	1.87845807446733e-07	1.1442246854867e-07	1.36179884880063e-07	2.65532854455886e-07	4.4307424561221e-07	5.76177437198129e-07	6.02931453430156e-07	5.29096280459557e-07	4.1230120507453e-07	3.15851990538992e-07	2.70825756607582e-07	2.63884725404327e-07	2.51196401668586e-07	1.97307392301299e-07	1.17255188409667e-07	7.11654952996438e-08	1.08608667195851e-07	2.96953412080211e-07	9.90611731635653e-07	3.16631009833055e-06	8.15511688319343e-06	1.62288963498712e-05	2.48299052291018e-05	2.88543477641356e-05	2.49626800575271e-05	1.8168662334179e-05	2.46503585300026e-05	6.51144835291794e-05	0.000150167260881653	0.000267698197622855	0.000383518599703071	0.000457406549753222
19	0.00910253135197488	0.00801406673775204	0.0061815836577583	0.00416825434745185	0.00244859793611016	0.00124618919216492	0.000544420424277973	0.00020078810986768	6.04518923077322e-05	1.37170157645693e-05	1.83932372085355e-06	9.87981458037093e-08	3.61690928029036e-07	6.66396744459859e-07	7.52225482603865e-07	6.47826918984609e-07	4.07376802106064e-07	1.37299245956276e-07	1.0703450699266e-09	1.37185772572139e-07	5.54478463475773e-07	1.10427246989888e-06	1.56675806716496e-06	1.78643413171565e-06	1.74780239812424e-06	1.5431328353974e-06	1.28187225720458e-06	1.02312576113034e-06	7.67547589117438e-07	4.97270897383165e-07	2.3303217950805e-07	5.07191268955783e-08	2.77655300554809e-10	1.77035030565317e-08	1.43962844690669e-07	1.22763002280935e-06	5.47210563789424e-06	1.53650742191608e-05	3.03120531935643e-05	4.33502323061714e-05	4.3147488264554e-05	2.44808743054993e-05	2.17809863969282e-06	1.54322936674077e-05	0.000111635998034321	0.000314157939238814	0.000595463970543559	0.00087866425421999	0.00107174955721982
20	0.010127236536103	0.00909014806569654	0.00726641017685662	0.00516749137806463	0.0032641460560394	0.0018273209408689	0.00090374743855722	0.000393115332722691	0.000149393649317586	4.91112044432688e-05	1.38801617208741e-05	3.67056884982422e-06	1.54565466826746e-06	1.45886196772308e-06	1.57371441937289e-06	1.45905656006635e-06	1.1508236467774e-06	8.8146619070538e-07	9.46648202643376e-07	1.54392719532842e-06	2.62267814819289e-06	3.86324946320277e-06	4.83458938342178e-06	5.23152793426015e-06	5.01716991024096e-06	4.37812095117474e-06	3.55910301969539e-06	2.72260081498666e-06	1.9250323348494e-06	1.19220505658186e-06	5.97227644573925e-07	2.31269026122092e-07	7.91670663766689e-08	9.53680801518956e-08	9.2246482242701e-07	5.11519074231175e-06	1.73949134749879e-05	4.18245655822665e-05	7.60346092557768e-05	0.000107592095812831	0.000120519621357688	0.000114524090366335	0.00012590689999226	0.000228674768193063	0.000501444190463435	0.00097149801099013	0.00157262367093402	0.0021530523768952	0.00253812513103773
21	0.0113546513937057	0.0103963519729912	0.00860759458946023	0.00644432790698501	0.00436306659126951	0.0026723270803378	0.00148273901729572	0.000748103112921458	0.000346359941462471	0.000150077616608248	6.32482681856181e-05	2.76843608151099e-05	1.37670574191042e-05	8.42354891706006e-06	6.43144280297505e-06	5.8105282419137e-06	5.88869603463838e-06	6.56873716027522e-06	7.94922397643754e-06	1.00131539397574e-05	1.24164634694493e-05	1.45010362065414e-05	1.55625927034362e-05	1.52198400429546e-05	1.36264203113887e-05	1.1363401343594e-05	9.08943108754338e-06	7.20697668673857e-06	5.77257743417338e-06	4.66996643348112e-06	3.86159507890266e-06	3.53847562003336e-06	4.27216832727756e-06	7.61244806774798e-06	1.74195103629408e-05	4.11617578551071e-05	8.91008343914104e-05	0.000169710530090241	0.000283418809814949	0.000421905132806836	0.000580589330934729	0.000782378823766618	0.00109504713566027	0.0016173493363837	0.00242387514955316	0.00349178629647797	0.00465888144434766	0.00565470138950084	0.00620240959290889
22	0.0127504822426179	0.0118843251712724	0.0101462785098276	0.00793596742240971	0.00568690865397171	0.00373358965013055	0.00224603327799206	0.00123937539701441	0.000629768676393562	0.000298137298054684	0.000135623848597441	6.36265095486556e-05	3.46456793774946e-05	2.41400453744459e-05	2.12082951687279e-05	2.171044381409e-05	2.43079309144335e-05	2.85436216909314e-05	3.39797552401306e-05	3.98157878003176e-05	4.48152161220247e-05	4.75575434971384e-05	4.69687655781312e-05	4.28877273999962e-05	3.63083996172481e-05	2.90702093504493e-05	2.31179904587531e-05	1.97717107760077e-05	1.94709234264717e-05	2.21637255787195e-05	2.8159496879899e-05	3.91884564497676e-05	5.96635900998956e-05	9.8346121795541e-05	0.000170247145926255	0.00029764635305103	0.00050858676317931	0.000832592575938116	0.00129674273441719	0.00192766306623463	0.00276180130789886	0.00385622614364969	0.00528196677607978	0.00708403383491513	0.00921345860376328	0.0114668139932087	0.0134832443363751	0.0148282393294674	0.0151428866411577
23	0.0142389956753293	0.0134687745517006	0.0117966327437004	0.00956634540589251	0.00717864984949377	0.00497763938266427	0.0031801397659539	0.00186226541985189	0.00099033154192628	0.000470495360534961	0.000194165498482245	6.71625659209766e-05	2.15158827563571e-05	1.50355766968609e-05	2.50907962893663e-05	4.13674047728265e-05	5.99880096447261e-05	7.95773539960392e-05	9.89962917235637e-05	0.0001163138026626	0.000128728305789965	0.000133249105113507	0.000127858132407717	0.000112665693070316	9.04802084735221e-05	6.6431266694626e-05	4.67926276097521e-05	3.76640140667535e-05	4.43510597607655e-05	7.20254822799954e-05	0.000127768188592624	0.000223725252099182	0.00038096134290857	0.000633485711931469	0.00103161090502288	0.00164340078979435	0.00255301663877451	0.00385566497909628	0.00564994745661019	0.00802799101175188	0.0110606571206292	0.014771341585961	0.0190928759481485	0.0238128453195672	0.0285310786176756	0.0326668364527862	0.0355463091408084	0.0365673535195003	0.0353917241008392
24	0.0157376525177453	0.0150782101017823	0.0135136271246904	0.0113326685249612	0.00889151412335663	0.00652135724504223	0.00446204774168633	0.00283658014101774	0.00166262466500109	0.000885794828793653	0.000417532434803935	0.000165550210591967	5.19754825143753e-05	2.00619493725733e-05	3.316945112145e-05	7.00117601421131e-05	0.000119080995942491	0.000173788091097941	0.00022888705476453	0.000278337078520463	0.000314683532035138	0.000329962055657294	0.000317839515234117	0.000276276382764594	0.000209729049145443	0.00013009592110037	5.62685913897395e-05	1.29708141363288e-05	3.01111171451937e-05	0.00014385921407056	0.000400118970436873	0.000860271166365069	0.00160825128844212	0.00275731387152463	0.00445421323247892	0.00687803557538516	0.0102306782487668	0.0147161253492939	0.0205063007444235	0.0276926239464911	0.0362252032824153	0.0458470720860098	0.0560394536324124	0.0660033886656233	0.0747069860466228	0.0810181972701937	0.0839165309744387	0.0827396742233046	0.0773896064547752
25	0.0171196852502182	0.016587118076371	0.0151836975926904	0.0131471555560385	0.0107815516910327	0.0083854251647928	0.0061955088439802	0.00435828179426179	0.00292958268197365	0.00189394029336864	0.0011923296370371	0.000748752065516271	0.000489955452847243	0.000356551499498675	0.000306527243752637	0.000313424688700056	0.000361607829067592	0.000440596795357728	0.000539910829741818	0.000645482654520862	0.000738462740433371	0.000796915068040743	0.000800340912431051	0.000736214483746845	0.000607095701777518	0.00043678379146633	0.000274545669391356	0.000197468627670799	0.000311944002746358	0.000755688040142458	0.001701303470018	0.00336125556807969	0.00599256510243879	0.00989785433133746	0.0154179674776237	0.0229106154140785	0.0327098739957554	0.0450635097146664	0.0600495666152212	0.0774805818002502	0.0968125130545077	0.117083983697031	0.136916366996704	0.154602265486634	0.16829553270051	0.176289754358638	0.177339155184314	0.17094728261746	0.157538614061253
26	0.0181148691745623	0.0176688417471231	0.0164154870557317	0.0145491144939237	0.012322090917553	0.0099912995380195	0.00777420209269159	0.00582313041526493	0.00421898976852761	0.00298008443775305	0.0020794901503922	0.00146477484965128	0.00107561309312634	0.000856791755061206	0.000765658417781947	0.000774119544619887	0.000866018294751607	0.00103130438102219	0.00125892663143572	0.00153074814272943	0.00181880400513552	0.00208769679512468	0.00230281863227083	0.00244363170853215	0.00251990247602047	0.00258808388485784	0.00276526168713799	0.00323909241177212	0.00427343513927061	0.00621022953104167	0.00946806392671311	0.0145366589795472	0.0219644687473737	0.0323344667899789	0.0462218882655403	0.0641282671267906	0.0863894013222332	0.113061249993536	0.143796663342953	0.177735538516307	0.213438649484511	0.248897642585185	0.281647595516178	0.308992747638686	0.328331660394975	0.337539308108139	0.335337543412846	0.32157113856533	0.297312859853453
27	0.0183858787029675	0.0179256161678479	0.0167408213176323	0.0149896623851483	0.0128749396210482	0.0106062380211486	0.00836931261281037	0.00630766339182555	0.00451654330672329	0.00304648416598024	0.00191235099136074	0.00110441419115266	0.000599039843898603	0.000367613714248481	0.000382940196539277	0.000622677314060239	0.00106965674120122	0.00170944986407454	0.00252634710620348	0.00349981837047963	0.00460410216136822	0.00581339678411091	0.00711400807994233	0.00852297057703077	0.0101107113518094	0.0120240014025883	0.0145052349151023	0.017904983087337	0.0226862427023073	0.0294200010602562	0.0387719264612863	0.051478897638329	0.0683121172689301	0.0900217726307373	0.11725803554711	0.150465933467619	0.189757843835522	0.234776380629431	0.284570144984179	0.337512078592338	0.391291841711282	0.443007746857548	0.489370254823116	0.5270097050605	0.552858828110135	0.564559275684934	0.560825121909341	0.541690218237708	0.508575973103163
28	0.017854082532198	0.0173524564002181	0.0162563512184117	0.01469676880623	0.0128296385007735	0.0108100236220031	0.00877392533434459	0.00682981210766262	0.00505866803003431	0.00351949174754087	0.00225691900332693	0.00130840948562216	0.000709503768655011	0.000496550276319164	0.000706911419846804	0.00137708240788828	0.00253952745184301	0.00421941421948945	0.00643276660944378	0.00918772796704238	0.0124904511332719	0.0163564604467817	0.0208271685186222	0.0259898219039032	0.0319979477721853	0.0390888592603235	0.0475952037105602	0.0579487440461186	0.0706759768283303	0.0863860480461745	0.105751128715784	0.129477861917398	0.158266294515699	0.192751100035415	0.233420389895428	0.280511133802742	0.333887219329558	0.392915012288157	0.456359176574984	0.52232541991411	0.588274782567132	0.651126159843236	0.707451875617151	0.753757727572627	0.786825409775807	0.804081681167	0.803945405856965	0.786093447997884	0.751585393868274
29	0.0166253545464327	0.0161590444476149	0.0153007892974189	0.0141699832896888	0.0128894151465272	0.0115678086390622	0.0102909422371193	0.0091215148548308	0.00810551195579563	0.00728191247344398	0.00669295054761107	0.00639305762604248	0.00645535140737274	0.00697485594152547	0.00806776429857475	0.00986641064223507	0.0125104360449491	0.0161357636319436	0.0208639862720903	0.0267951089566332	0.0340060050000478	0.0425555499685403	0.0524956471218275	0.0638858701680038	0.0768087490778266	0.0913830348236449	0.10777342135641	0.126196649257997	0.146924960047298	0.170287876394415	0.19667193876064	0.226515552512621	0.260293333263915	0.298482623054624	0.341505606037222	0.389644504242074	0.442934250235754	0.501044927377396	0.563172418351532	0.627957888091485	0.693454556277209	0.757155430704303	0.81609088924089	0.867001439006308	0.906586863579218	0.931824179401063	0.94033015163826	0.930721237914099	0.902902988126341
30	0.014203308752164	0.0136504817680275	0.0129160115745311	0.0121214976243475	0.0113765465484378	0.0107678910565948	0.0103576733970731	0.0101895705593363	0.0102995915676115	0.010728113879131	0.0115306765874458	0.0127863273537245	0.0146030977389411	0.0171201571272687	0.0205057074199639	0.0249494216708726	0.0306487666637163	0.0377899475411719	0.0465259762135292	0.0569557070969298	0.0691079524901993	0.0829338139071224	0.0983085383071415	0.115042290898663	0.132897995245757	0.151614245433873	0.170932121039886	0.19062589691303	0.210538218193851	0.23061947632542	0.250968542227097	0.271868176305532	0.293804711812118	0.317459897202586	0.343664726401051	0.373311106809392	0.407225910942322	0.446020398116277	0.48993307988612	0.538684433708536	0.591358931904362	0.646327448744634	0.701224831496064	0.753003448697044	0.798088920815997	0.832660534807139	0.853058889725791	0.856286936560401	0.840527501621254
31	0.00988639629341673	0.00891504832690204	0.00792776027084057	0.00704647021193502	0.00636430762592103	0.00593962851952279	0.00580180860549625	0.00596680228672897	0.00645805584097505	0.00732742451197499	0.00867126581245386	0.010638339516384	0.0134278556569315	0.0172774946318011	0.0224423704311613	0.029166891902395	0.0376524839717884	0.0480251081889729	0.0603071169753026	0.0743977189704258	0.0900649666320878	0.106949934369699	0.124581399800921	0.14239790211503	0.159774341533976	0.176052403299051	0.190577175675069	0.202744722330871	0.212065210230017	0.218242313690898	0.221262331275844	0.2214778887324	0.219664702035159	0.217029098328383	0.215150613395364	0.215856795447727	0.221042114275278	0.232453949883379	0.251471731580858	0.278900130835256	0.314788316613077	0.358282057622434	0.407519907366023	0.4595989899276	0.510652391919703	0.556085878611321	0.591004603586517	0.610817085210128	0.611943234954318
32	0.00509711420121483	0.00381723708358919	0.0027051295920717	0.00185938832323272	0.00131978383210952	0.00106609070435939	0.00103457825847097	0.00114969477019594	0.00136433062537197	0.0016993058916053	0.00227213433487006	0.0033068743971889	0.0051206409718338	0.00808732335226341	0.0125841576452738	0.0189308726688522	0.0273331251049307	0.0378411737545539	0.0503311202299195	0.0645102527640953	0.0799415628363903	0.0960773991862499	0.112290496855182	0.127893494553527	0.142145252874486	0.154251712968127	0.163377141236451	0.168684486349244	0.169418538526821	0.165032614816297	0.155341934570635	0.140670729875875	0.121952164913986	0.100744910846027	0.0791477989516154	0.0596190756603116	0.0447303483861907	0.0368981433077163	0.0381330848121981	0.0498301667608492	0.0726024497158651	0.106146922495404	0.149134410485457	0.199136085226845	0.252627772098401	0.305133146669239	0.351561618759831	0.386758593129879	0.406221516297038
33	0.00299815781524017	0.0018000197175154	0.000888228195767533	0.000316594716309232	6.39644948268003e-05	4.18285889780863e-05	0.000122002222893561	0.000179938347340579	0.000144308413747533	4.04315442081472e-05	1.51284250705988e-05	0.000334056805150775	0.00134902897937707	0.0034407381682309	0.00694958185944276	0.0121115888282461	0.0190161065616169	0.0275963553601729	0.037654264389201	0.0489097885097066	0.0610557655322854	0.0737958621028185	0.0868475060461249	0.0999037435621015	0.112564664297315	0.124265038188513	0.134233925084636	0.141519445101596	0.145096324549899	0.144048629424111	0.137792867553053	0.12628697425146	0.11016672376845	0.0907660549615264	0.0700080289022068	0.0501887745214523	0.0337050546603162	0.0227863317498777	0.0192805459438146	0.0245143626190245	0.0392159951497559	0.0634668885922396	0.0966483911817116	0.137372338112208	0.18342051029325	0.231749914747869	0.278631088334556	0.319965104927686	0.351774524766387
34	0.00660748043872646	0.00545020747275363	0.00448054122382488	0.00375573076315659	0.00328754597809283	0.0030519231064204	0.0030105105271023	0.00313875351693867	0.00345228233644782	0.00402263103003185	0.00497538798118754	0.00646864535660967	0.00865602490056858	0.0116447787056375	0.0154633228952176	0.0200522135852156	0.0252872080151786	0.0310334123762574	0.0372179953013221	0.043899128866943	0.0513045025140966	0.0598166586943731	0.0698949732490496	0.0819428869309165	0.0961488774226668	0.112344163185955	0.129923432701628	0.14786402153083	0.164855328674952	0.179519868584281	0.190679306250427	0.197602498182447	0.200174261705586	0.198943922816196	0.195045789357245	0.190018857389708	0.18557837310645	0.183398638530217	0.184952666417349	0.191425732996305	0.203688122294183	0.222290355108792	0.247441074204557	0.278944944923544	0.316108306208782	0.35765084591983	0.401678527393056	0.445767532294068	0.487180983423162
35	0.0257844987820229	0.0258052445445888	0.025835466397433	0.0259648089805339	0.0262677426186694	0.0267984741988159	0.027588121329481	0.0286424941358904	0.0299386921735527	0.0314196959947679	0.0329881565159044	0.0345031444181607	0.0357857922704973	0.036640430839389	0.0368960436487508	0.0364682711769408	0.0354353175771079	0.0341134747770571	0.0331118777577772	0.0333440451295556	0.0359776626150623	0.0423144727244859	0.0536076669972972	0.0708415391066548	0.0945127613026396	0.124459821157379	0.159783611790523	0.198887277532631	0.239639813552322	0.279641113754532	0.316543146825644	0.348369128937264	0.373773713826217	0.392202080045678	0.40392998637577	0.409993200201917	0.412035512090779	0.412114265574917	0.412499373740771	0.415489035427192	0.423248957437371	0.437668874014572	0.460225733756368	0.491848470357944	0.532791848084054	0.582540445634819	0.639771732810849	0.702404763200551	0.767747531290045
36	0.0842013529703978	0.0892655221603252	0.0938460217894176	0.0978413405222781	0.101124269476791	0.103533408191349	0.104868198318261	0.104889989215681	0.103331889483881	0.0999201828729517	0.0944096640043818	0.086634107818209	0.0765709913543059	0.0644164599367924	0.0506625799905147	0.0361647285593471	0.0221834872776251	0.0103838316757801	0.00277591543082518	0.00158715644299523	0.00906472138835111	0.0272199732831315	0.0575400549567374	0.100703801773166	0.156346619002043	0.222919291632403	0.297677583085898	0.376823325809569	0.455795794519525	0.529688300866286	0.593743712578754	0.643868210682104	0.677097920512913	0.691958878501101	0.688675689049966	0.669204962713495	0.637092115595593	0.59717047363507	0.555137118801705	0.517049389785692	0.488789764305463	0.475546304112493	0.481352411635529	0.508724318023277	0.558427704506718	0.629395741043333	0.718809091739854	0.822334085971345	0.934499245696666
37	0.217101428036574	0.2338282577534	0.248838972439326	0.261522865428601	0.271256921774947	0.277435370593789	0.279509806097544	0.277041101460252	0.269763239000394	0.257657482080804	0.241033029209899	0.220607542674258	0.197578000778841	0.173669612446857	0.151148629466072	0.132784460083871	0.121748183021294	0.121438886360162	0.135236398135575	0.166188652377073	0.216653293403974	0.287924735177339	0.379887881222524	0.490745996749723	0.616870898360268	0.752817359870118	0.891530056380672	1.02475132126119	1.14361355789869	1.23937445451698	1.30422991747327	1.33212258026819	1.31945591817176	1.26562723636213	1.17330735706925	1.04841930238688	0.899799797087084	0.738562138447546	0.577212617861034	0.428601142779473	0.304806627478179	0.216066823687153	0.169859568741277	0.170228285713509	0.217420540762246	0.307877121437807	0.434573751229124	0.587681906714186	0.755482995160155
38	0.502035706672933	0.550957755754456	0.598853874672686	0.644809305922851	0.687982594864467	0.727686195550051	0.763477624887775	0.795256981044596	0.823364537489769	0.848669866001018	0.87264176412216	0.897386491957734	0.925640865904206	0.960707063311959	1.00631799902692	1.06642618669928	1.14491525344933	1.24524161450667	1.3700237552827	1.52060723457498	1.69664365773677	1.89572992991958	2.11315842931711	2.3418278059999	2.5723567864483	2.79342920526085	2.99237796170771	3.1559902048357	3.27148827448539	3.32761403960346	3.31572196367108	3.23077208599758	3.07211108992336	2.84393952174177	2.55538625120992	2.22014589268437	1.85567790419488	1.48201284216635	1.12025633412424	0.790919171652362	0.512227570210081	0.298577445846212	0.159288704617016	0.0977903209689769	0.111326795398699	0.19122565137946	0.323709480788089	0.49118081915443	0.673859842417009
39	1.13299461552614	1.27725394219993	1.43118704451327	1.59469202857351	1.7677870122314	1.95068321119704	2.14385779429737	2.34811889850286	2.56465346849948	2.79504723581744	3.04126547193501	3.30558346020782	3.59045724850114	3.89832842869577	4.23136158752646	4.591119654922	4.9781903751207	5.39178599981263	5.8293472216253	6.28619024481582	6.75524146851945	7.22690623666651	7.68911532622365	8.12758448348464	8.52630810623602	8.8682885546206	9.13647881776839	9.31489043870752	9.38979345708378	9.3509138362352	9.19251961292951	8.91428266272052	8.52181047811055	8.02676242952665	7.44649682513301	6.80323631642989	6.12278597556784	5.43288578064954	4.76132184870727	4.1339532715384	3.57282941942875	3.09457315650496	2.70918758012462	2.41940882842811	2.2206784387011	2.10175063701443	2.04588886493832	2.03254824722489	2.03939261982989
40	2.39247533690921	2.75260770401854	3.15249771053199	3.5947781920431	4.08210820247981	4.61714535260068	5.20250089901573	5.84067173689116	6.53394326238506	7.28425747311939	8.09304185703205	8.96099674936576	9.88784202579155	10.8720282640131	11.9104227317164	12.9979864665055	14.1274648427739	15.2891197325077	16.4705358768844	17.6565365260006	18.8292429208596	19.968308064077	21.0513470000305	22.054573444507	22.953636511784	23.7246324831126	24.3452465881983	24.7959606249897	25.0612461922238	25.1306526492251	24.999695673123	24.6704579003513	24.1518282077422	23.4593302487771	22.6145223260329	21.6439869092992	20.5779656271272	19.4487304259094	18.2888098541059	17.129207627947	15.9977562622899	14.9177404202428	13.9069030872555	12.9769145838289	12.133343009907	11.3761191435976	10.700443742773	10.0980451768878	9.55866428747394
41	4.37145636509061	5.08257190673076	5.88595749697816	6.78971517338868	7.80195892383949	8.93063485028939	10.1833003895537	11.566860524342	13.0872607182738	14.7491387152864	16.5554403726215	18.5070083092446	20.6021562385306	22.8362462196754	25.201290416039	27.6856029060237	30.2735301886285	32.9452907463204	35.6769538519547	38.4405852686783	41.2045822514528	43.9342121731623	46.5923582877988	49.1404630395435	51.5396446904006	53.7519479397698	55.74167496021	57.4767313231401	58.9299130740083	60.0800579958882	60.912986777181	61.4221687694103	61.6090620643432	61.483097853926	61.0613029538525	60.3675799571407	59.4316894110913	58.288000291613	56.9740917106202	55.5292985432316	53.9932955073507	52.4048080072005	50.80052446781	49.2142654296011	47.676441439376	46.2138072178198	44.8494962156224	43.6032997724385	42.4921404735705
42	6.60739718663562	7.72766176397681	9.00819741586599	10.4660566407846	12.1188049416301	13.9842075093829	16.0798395974264	18.42261965721	21.0282680186379	23.9106983034767	27.0813537285353	30.5485057864067	34.3165382099051	38.3852442868042	42.749170091094	47.3970395957238	52.311299482298	57.4678213482225	62.8357965876906	68.3778542654349	74.0504247501162	79.8043618656171	85.5858242133061	91.3374027028325	96.9994669972969	102.51168948972	107.814692638662	112.851755069929	117.570504778797	121.924524832639	125.874798682738	129.390928694663	132.452072548727	135.047557095255	137.177147063943	138.850965436314	140.089081848577	140.920803630985	141.383719663586	141.522559047259	141.387933924981	141.035038338924	140.522372914581	139.910558972746	139.261296264686	138.636507007484	138.097696461922	137.705548107731	137.519760549013
43	8.10654227171774	9.54987744022353	11.2218991356079	13.1513192969916	15.3684586548556	17.9048447258566	20.7926887259636	24.0642379475567	27.7510053154465	31.882883909654	36.4871610290396	41.5874535966962	47.2025940239485	53.3455026355714	60.0220889457008	67.2302289692948	74.9588688736981	83.1873061800407	91.8846980609103	101.009841818788	110.511265297155	120.327654885836	130.388636246303	140.615908413184	150.924716219611	161.225629889514	171.426585081376	181.435122631801	191.160755673533	200.517383518829	209.425667351123	217.815282759462	225.626968601482	232.814300409359	239.345129079683	245.202641168663	250.386014794588	254.910663841034	258.808081718026	262.125313274732	264.924098590704	267.279744521953	269.279788508461	271.02252399978	272.615457940016	274.173768341332	275.818824546234	277.676824967221	279.877597620213
44	8.07062756900831	9.64871889744941	11.5080142023326	13.6879916696808	16.2307473361643	19.1804906244941	22.5828728311942	26.4841413006132	30.930118108069	35.9650093334272	41.6300592617122	47.9620728398493	54.9918391025314	62.7424976308892	71.2278989354573	80.4510174259099	90.4024817926844	101.059291643255	112.38379062235	124.322964602741	136.808128587355	149.755057596494	163.064605089092	176.623837643518	190.30769715986	203.981182388627	217.502020950834	230.723782127282	243.499360571738	255.684742772212	267.142952528979	277.748059810557	287.389129795302	295.973986195259	303.432665327559	309.720444812743	314.82034293362	318.745001024026	321.537880998155	323.273732334583	324.058306445208	324.027320299652	323.34469438105	322.200111554204	320.805962416077	319.393758549819	318.210107418211	317.512351249567	317.563977262069
45	6.96281766890458	8.54660565316536	10.4406817701797	12.6895078589054	15.3401080506568	18.4413830607225	22.0432242574327	26.1954191102947	30.9463463671905	36.3414674477077	42.4216299414145	49.2212095527046	56.7661280298034	65.071796152411	74.1410422397108	83.9620973117667	94.506717369838	105.72853060179	117.561702016225	129.920009450722	142.696422551772	155.763269772394	168.973067421779	182.160069266026	195.142575274972	207.726014227351	219.706787653869	230.876832872747	241.028831716753	249.961960192018	257.488044088606	263.437957875255	267.668080434205	270.066602617999	270.559469372402	269.115734181415	265.752106489776	260.536483869409	253.590280005074	245.089386725085	235.263642610611	224.394721200389	212.812397235047	200.889198334308	189.033500425017	177.681176538222	167.285958684479	158.30871988982	151.205926750371
46	6.59893467436395	8.24194416775632	10.2036508983156	12.5256785602068	15.251042242547	18.4233045253691	22.08553572953	26.27907381387	31.0420863811806	36.4079456045234	42.4034365170265	49.0468298332418	56.3458620037477	64.2956771616877	72.876797515846	82.0532000035408	91.7705869851658	101.954946733131	112.511504708818	123.324168411003	134.255566250102	145.147773885485	155.823809333929	166.089960682885	175.738987420259	184.554208484742	192.314457695291	198.799851077838	203.798271902192	207.112439366976	208.567387443039	208.018143189656	205.357360770375	200.522640304373	193.503241401405	184.345891374932	173.159389071643	160.117718004938	145.461407615943	129.496919104449	112.593881948075	95.1800679999006	77.734060436095	60.7756528387006	44.8540969343705	30.5344032025801	18.3819836919055	8.94600776378586	2.74191590670021
47	8.51155373257025	10.3763301661283	12.5578757683831	15.0916473101518	18.0135920656599	21.3593856098527	25.1635230044357	29.4582640049533	34.2724388576342	39.6301282352575	45.5492387806632	52.0400044046667	59.1034526609213	66.7298848490063	74.8974275527893	83.570721604568	92.6998214179635	102.219382656413	112.048218689615	122.089305647811	132.230311580892	142.344716830302	152.293579928702	161.927986033893	171.092193169689	179.627465716373	187.376555253236	194.188756853899	199.925435374372	204.465882486183	207.713332714833	209.600937203692	210.097469057306	209.212515632399	207.000902642673	203.56609383228	199.062319374018	193.695206813185	187.720720615479	181.442259997822	175.205819001605	169.393176441442	164.413154632814	160.691062386138	158.656516952205	158.729918388974	161.307924956123	166.748346313905	175.354929248526
48	12.5499455477415	14.7936646357819	17.3682957503582	20.3088867468714	23.6517229723428	27.4339037876774	31.6928318812677	36.4656164349761	41.7883949030526	47.695582437933	54.2190627495993	61.3873392752901	69.2246707728652	77.7502205954234	86.9772536750951	96.9124193236906	107.555161007517	118.897295926337	130.92280718671	143.607889305469	156.921283463219	170.82493218354	185.274973875608	200.223086002543	215.618171718284	231.408368992451	247.543344004943	263.976812573	280.669215334695	297.590455220156	314.72259033244	332.062362701049	349.623434412249	367.438198242121	385.55903087785	404.058863692578	423.030959197745	442.587800829597	462.859029434505	483.988391191341	506.129697925476	529.441840705998	554.082939884522	580.203757716802	607.940541631447	637.40750520753	668.689188120139	701.832963912093	736.841983816615
49	17.2378871626612	19.9801863136862	23.1097708932905	26.6715616859179	30.7138889125257	35.2884487280007	40.450206754021	46.2572455746718	52.7705546173313	60.0537625987426	68.172814685829	77.1955986325118	87.191526317959	98.2310792215208	110.385328304625	123.725440401141	138.322184414027	154.245451251725	171.56380140074	190.344053231612	210.650923515548	232.546729168806	256.091155967442	281.341095962491	308.350550703678	337.170592328757	367.849369324051	400.432138578734	434.961300540456	471.476410149061	510.014133095817	550.608115127591	593.28873185393	638.082688030786	685.012438727598	734.095410189318	785.343005538802	838.759389582353	894.340057630747	952.070205077872	1011.92292704606	1073.85729019243	1137.81633119995	1203.72504794618	1271.48845924421	1340.98981680297	1412.08905813394	1484.62159109527	1558.39749928184
50	20.2565089624741	23.4668313428897	27.1522551878676	31.3735957253767	36.1974102696865	41.6961870830173	47.9484848842531	55.0390151631619	63.058659757802	72.1044166404641	82.2792675298672	93.6919617938914	106.456712110899	120.692798495656	136.524078540034	154.078403037284	173.486937517792	194.883391589496	218.403159314611	244.182375136279	272.356891069545	303.061181972093	336.427186700622	372.583093835082	411.652081420067	453.751020841931	498.989155549336	547.466765855453	599.273831555325	654.488704574446	713.176804353488	775.38934918207	841.16213722567	910.514391537959	983.44768389751	1059.94495282283	1139.96963156007	1223.46490215093	1310.35309181338	1400.535227738	1493.890765952	1590.27750906724	1689.53172645149	1791.46848860207	1895.88222522959	2002.54751377178	2111.22010176925	2221.63816278623	2333.52378141589
51	20.1335137622345	23.6844198887923	27.8047162830113	32.5697125686051	38.0616632209171	44.3699408272682	51.5911417522256	59.8291142453123	69.1948993058823	79.806575131962	91.7889967386542	105.273423343774	120.397027384401	137.302280542217	156.136213905216	177.049551359164	200.195717457282	225.729723327794	253.806936606128	284.581743876075	318.20611662105	354.828094167783	394.59019949203	437.627805989506	484.067475334603	534.025288295586	587.605191791208	644.897386507656	705.976780000247	770.901530342178	839.711705023029	912.428078922808	989.051093785061	1069.55999968915	1153.91219659482	1242.04279113284	1333.8643804885	1429.26707152841	1528.118739326	1630.26552502964	1735.53256868095	1843.72496822983	1954.62895171072	2068.01324545054	2183.63061737696	2301.21957109135	2420.50616345698	2541.20591611704	2663.02578966822
52	21.0614953070186	25.2193249865579	30.0442268195695	35.6169077477616	42.0239719467236	49.3578223416296	57.7164760342636	67.2032865488235	77.9265667529703	89.9991074999563	103.537588465146	118.661879306862	135.494231151165	154.158360459339	174.778429554422	197.477930420575	222.378480800819	249.598544052842	279.252086621542	311.447189289113	346.284630503855	383.856462001557	424.244598552597	467.519444930761	513.738584047544	562.945550576418	615.168714261727	670.420296433931	728.695542016177	789.972067500287	854.209403001555	921.348743595599	991.312921737402	1064.00660871926	1139.31674891236	1217.11322604276	1297.24975607471	1379.56499652202	1463.88385729813	1550.01899366819	1637.77245760518	1726.93747999559	1817.30035280365	1908.64237758898	2000.74184477334	2093.37600684052	2186.32300828521	2279.36373563491	2372.28355226271
53	33.5743297853812	39.1423824911542	45.4453376477114	52.5515166729685	60.5317178721411	69.4587817704443	79.407081005283	90.4519346875549	102.668948574537	116.133283961996	130.918859877872	147.097494915879	164.737996851119	183.905209992951	204.659032010042	227.053413662613	251.135356448259	276.943924560168	304.50928871925	333.851820325455	364.981254931567	397.895944232817	432.582215551304	469.013857146577	507.151746582825	546.943637819302	588.32412066564	631.214763771498	675.524449427549	721.14990518188	767.97643367541	815.878838236907	864.722537729247	914.364859989905	964.656499055027	1015.44311729835	1066.56706975757	1117.86922436651	1169.1908486644	1220.37553091071	1271.27110148508	1321.73151907477	1371.61868551079	1420.80415325629	1469.17069050578	1516.61367063097	1563.0422552953	1608.38034392173	1652.56726628019
[truncated: 71 more columns]
