# Supplementary material for: Reconstructing spruce budworm outbreak severity: a comparison of paleoecological and tree-ring signals
Source: PLoS One. 2025 Aug 12;20(8):e0329406. doi: 10.1371/journal.pone.0329406 (PMC12342301; doi:10.1371/journal.pone.0329406)
Supplement: S10 Dataset — (ZIP) [file pone.0329406.s010.zip › Lake 1 wavelet data/Coherence_Lepidopteran_scales_Percent_defoliation/coherence_wavelet_rsq.txt]

V1	V2	V3	V4	V5	V6	V7	V8	V9	V10	V11	V12	V13	V14	V15	V16	V17	V18	V19	V20	V21	V22	V23	V24	V25	V26	V27	V28	V29	V30	V31	V32	V33	V34	V35	V36	V37	V38	V39	V40	V41	V42	V43	V44	V45	V46	V47	V48	V49	V50
1	0.996704764568578	0.998638929505984	0.998660570068441	0.998075725877883	0.996846861780673	0.994383641940628	0.989458669514414	0.980520892733038	0.968941127641305	0.964009759967803	0.9719352484597	0.983450639347755	0.990980061412084	0.994599865571828	0.995646007533029	0.994770714831259	0.992546008136982	0.989857613788085	0.98776589217676	0.987118150782205	0.988142928938333	0.990303447594891	0.992614306740996	0.994154731631502	0.994334882497741	0.992938544172361	0.990226158642701	0.987007250911377	0.984285480660571	0.982641983889668	0.982010323465078	0.981850456086716	0.981271311118656	0.979040302647747	0.973861391305825	0.965306084544883	0.954724568746755	0.944283779324359	0.934808705555701	0.92563808121625	0.9162582701961	0.907532135850435	0.901880454368918	0.902347502388962	0.910538436783885	0.924444296801395	0.939248827461335	0.951211781162883	0.959185600806617
2	0.99459636753501	0.998142718501043	0.998615060507068	0.998213896560515	0.997174566578634	0.995049379005611	0.990733663174386	0.982452571489736	0.969805095186922	0.959939626063768	0.964080231133987	0.977372015489754	0.987870779205571	0.993009913585338	0.994451424779202	0.993469185839668	0.990958580574176	0.987966812302191	0.985664265259818	0.984975490317065	0.986141894235076	0.988546599797551	0.991059909661722	0.992627973454571	0.992597062881239	0.990775542073483	0.987530867417518	0.983814104877565	0.980715440895475	0.978796018630375	0.977889214317603	0.977309413966473	0.975980567396613	0.972472230912748	0.96539233819069	0.954496697970998	0.941579763178873	0.929088615106344	0.917666732101906	0.90629226706152	0.894300252062902	0.882780941874695	0.874809744644219	0.874416392123729	0.884066861685179	0.90162576585984	0.920928665809044	0.936863436799505	0.94774363090123
3	0.99139754588223	0.997219688689161	0.998418700289425	0.998289619331003	0.997457705170291	0.995670669065923	0.992033671512554	0.984898987892314	0.972853042179132	0.959596484213416	0.957069656000704	0.968769974408708	0.982379598841592	0.990231479407747	0.99281721441086	0.992055182769056	0.989404184139575	0.986191552132263	0.983721363785841	0.982981064932648	0.984210543587431	0.986720367439633	0.989269042616278	0.990716736534763	0.990396803737189	0.988182589680546	0.984550733696926	0.980537700788304	0.977233963191935	0.975121578926902	0.973922132918277	0.972824047082285	0.970606138544502	0.965699871483232	0.956679126525238	0.943490728688144	0.928282623989739	0.913681848235872	0.900164651887726	0.886439128831165	0.871753274643435	0.857420571581091	0.847084632857424	0.845595530713298	0.856148291461126	0.876614854398713	0.899834215407918	0.919510276098122	0.933385740289815
4	0.986908880750016	0.995660112837369	0.997957592794664	0.998247257155082	0.997662174849147	0.996194880602031	0.993187509843195	0.987273694002569	0.976748652791793	0.962512904852996	0.953280595004961	0.958879649684369	0.973429324997875	0.984904940599688	0.989833863268338	0.989915229386061	0.987330342212789	0.983901890043292	0.981170986273054	0.980222475106258	0.981307417778413	0.983679392693777	0.986009606999427	0.987103562367991	0.986317744523027	0.983623632952569	0.979615751480321	0.975376866007189	0.971917019830537	0.969554361524586	0.96783872805368	0.965801017695365	0.962068012523561	0.954954916015602	0.943066981675812	0.926662022284948	0.908376201601886	0.891068324467051	0.874970794449131	0.858374227630208	0.840297816243998	0.82218618889892	0.808231473748431	0.804193062426158	0.814297905593681	0.836956447991495	0.86432592438665	0.888677203097199	0.906760240272372
5	0.980352037218543	0.993031036819293	0.99709867809618	0.998143908835402	0.998003161298087	0.997035173359628	0.994904349306942	0.990645969214496	0.982630188005671	0.969559088934574	0.954406594499963	0.947657598834104	0.956151194569581	0.970799330997275	0.980303410583548	0.982508070420951	0.979992493748188	0.975667670221756	0.971806817490656	0.969899382779407	0.9703382896031	0.97224930646871	0.973994498016851	0.974103216336431	0.971864375692508	0.967437082169391	0.961781808430348	0.956287402990168	0.951909948166017	0.948509798417503	0.945007066080806	0.939803646586268	0.930929074868605	0.916264605526604	0.894634709386543	0.867808701702455	0.840742404706286	0.817246364127829	0.796131283073429	0.773516338066657	0.747131758801526	0.718545455085705	0.693580452284697	0.680911959676829	0.688217688715472	0.715996585265515	0.754698285934452	0.79228334999925	0.822278707318144
6	0.970575650160586	0.988405627678342	0.995379164937591	0.997803679535684	0.998463963005857	0.998279602155859	0.997376141760327	0.99539247655834	0.991418835538597	0.983841332940625	0.970768459262875	0.952676374019737	0.937050460122596	0.934335947792989	0.941464554353977	0.945328096628718	0.941096021779838	0.931910468452651	0.922064838912011	0.914645818534275	0.910849748020959	0.909489865248187	0.907634640141932	0.902455707858678	0.892799023581863	0.87975690370887	0.866344061534114	0.855707202563657	0.848395162218554	0.841606524233766	0.830954566769468	0.811978929122407	0.780618271005384	0.734483812922834	0.676488459177156	0.618076773453722	0.573245901264923	0.544524581385373	0.52090791473258	0.489793216269977	0.445721855528478	0.392512875370884	0.342375264831441	0.311009475521553	0.310318933263113	0.343001095934408	0.399226056201378	0.461785949860324	0.517322613891976
7	0.958899188738354	0.981409211891275	0.992130679250883	0.99655275702763	0.998273338989046	0.998832778700484	0.998782691174493	0.998212591618088	0.996895416543651	0.994214467644931	0.98891824658015	0.978742774007823	0.960173492267856	0.929355493554923	0.885575383489126	0.834429232926221	0.783437795512523	0.736292326479932	0.694449314808913	0.659697677213139	0.633350876280811	0.613762630378757	0.595854594736483	0.574460188330257	0.548602921530966	0.522982595647929	0.505044425788556	0.49829476150222	0.497620463096959	0.49216105812638	0.471610220020639	0.429900815080156	0.367259042098624	0.293119787271269	0.226522032820613	0.186429835847931	0.175837501900163	0.179041171439677	0.175867006971336	0.154698208464721	0.116006119556472	0.0707290935987284	0.0339041881062254	0.0129243351955694	0.00366932435455726	0.00225679227961285	0.0111959096754774	0.0319181581356621	0.0605057468852722
8	0.947744795859159	0.972624172489564	0.987208716043504	0.99415307293472	0.997249845559809	0.998590909121096	0.999111333266705	0.999177995111316	0.998859721611871	0.997978022852688	0.995963082796779	0.991367893766988	0.980544470205724	0.954314005647829	0.891462290827515	0.756094457418248	0.532607930576593	0.293979681898328	0.138809248288486	0.0708372783302901	0.0484010615064993	0.0452831584137172	0.0519231894588055	0.0659497404702754	0.0873035970192382	0.115847480560707	0.149352190507539	0.182405174200383	0.207742129026775	0.219671011528801	0.217560401679356	0.208009313938433	0.20442691586271	0.22121273433546	0.262914368850607	0.318591815404881	0.370091226818566	0.404775639304062	0.419799618578276	0.419042728245906	0.40893098288949	0.395037983750482	0.37915288232641	0.358586183960913	0.330220440215431	0.296289369543126	0.265031389987692	0.245694095999805	0.243761438074231
9	0.940229416636276	0.96407301992505	0.981364250044856	0.990837599239824	0.995503039973761	0.997714483345302	0.998715996944369	0.999070118069423	0.998955094682784	0.998245759634849	0.996366751150516	0.99175707340411	0.980455302946698	0.952699863274009	0.886093868232188	0.739029748746746	0.476092866667831	0.176731021260437	0.0349496451889223	0.0535183010070907	0.100786181864685	0.131077492035504	0.151248326359925	0.172704216454282	0.202608029469086	0.244662412041288	0.300014888796615	0.367219742803714	0.441865462869047	0.517271914199401	0.587110168826977	0.648132918343383	0.699829612787629	0.741501066396336	0.77093117997519	0.786010418505698	0.786567828614648	0.774505217633325	0.752899650075194	0.725248088758972	0.695176537740651	0.666303817694336	0.641923407087915	0.624513971293331	0.615437349823801	0.615119421225559	0.623510753992515	0.640299182901465	0.664637743373307
10	0.937568400701477	0.958132142646318	0.976171051312711	0.987431029419357	0.993478366777907	0.996509682405347	0.997920762151871	0.998395372845408	0.998139651755446	0.996945017273244	0.993999538407776	0.987279910618252	0.972109625589083	0.938134016823369	0.864315953193203	0.716800521455841	0.474313265759172	0.209036808565413	0.0789756942192311	0.0953350574634938	0.142197178974271	0.16915920592755	0.182182424030514	0.195193779636183	0.218362407134253	0.259032259172816	0.322728577881223	0.411786440607776	0.521650614402851	0.637771745779972	0.739301767601654	0.810617762100933	0.849326339079203	0.862561512109449	0.85892559477854	0.844482365059534	0.822804145871014	0.796198596185071	0.766684024436322	0.736537209283674	0.708512566089214	0.685737032671465	0.671253446879138	0.667320229082636	0.674766931515436	0.692747227514209	0.719015515545037	0.750533453634374	0.784068771737444
11	0.935796188406559	0.954193075602526	0.972117068701741	0.984420584279004	0.991480665527463	0.995138145007329	0.996798591638624	0.997186311385376	0.996469556722697	0.994282070636616	0.989494820991168	0.979580833731679	0.959279549951602	0.91820842994014	0.837924256172281	0.693609853431333	0.47702512921309	0.247640471538704	0.116774246011011	0.103168800712277	0.128754033896427	0.144585545217658	0.148221355854985	0.150981985165691	0.164017187752589	0.197099814458715	0.258810129070709	0.353728950659855	0.476131463645636	0.605725824102711	0.715257102347045	0.78727016220977	0.821593894169773	0.828115114173682	0.817379061143125	0.796801661168001	0.770936923267209	0.742770952986396	0.714734853704029	0.6892375556314	0.668801701039709	0.655881867409571	0.652451686813441	0.659518833273776	0.67678928370858	0.702658243719639	0.73454400675359	0.769408398712471	0.804246192103469
12	0.921844611039998	0.943080557479719	0.963550262032783	0.978335077884334	0.987294882879651	0.992110095275388	0.994268563871434	0.994573591883453	0.993167970629848	0.989524688999355	0.982210355307194	0.968290575659172	0.942215421702564	0.894158822985841	0.808807988371079	0.669169236812563	0.475389517656893	0.275316965170346	0.146704973471528	0.108434921785257	0.110556103076595	0.11159335080832	0.103549742463528	0.0940124868403264	0.0936814655527364	0.113857453797031	0.165967003890342	0.257548570454283	0.383301090433992	0.519348755761955	0.634089427261235	0.708736717824387	0.743850236222194	0.750041961147696	0.738366329744749	0.716867495684563	0.690852948975921	0.664029160623535	0.639370342866478	0.61953427433182	0.60690023947833	0.603348035203199	0.609924326508011	0.626569989836599	0.652060430666851	0.684214537692888	0.720299116286266	0.757474009396962	0.793131829543881
13	0.869604618659582	0.900506229164824	0.930635176860498	0.954252417764495	0.970189936838268	0.979854215097975	0.984983913922372	0.986717891835218	0.985406478376856	0.980554672841193	0.970616508930111	0.952511617363388	0.920801128483583	0.866695397662934	0.7780087493975	0.643606271556246	0.467850608385182	0.288660248917414	0.161788200296127	0.104838117806981	0.0870165993863245	0.0755751502077222	0.059359481816637	0.041612392224731	0.0309241798246965	0.0383944646331003	0.0767609334151914	0.155907818917575	0.272476064733521	0.40280980654245	0.514612586715606	0.588550406253525	0.62441645064958	0.631871980713262	0.621442231016084	0.601264990351071	0.577152362626632	0.553441537284143	0.533640608752657	0.520678489597844	0.516826284622146	0.523440136237253	0.540712033710148	0.567598898142263	0.602010923200314	0.641210780178847	0.68228095681008	0.722508108396287	0.759596032098358
14	0.749945136050634	0.79189543131126	0.837647383209942	0.879612244212828	0.9131417643033	0.93727639267906	0.953067547650902	0.961913504977961	0.964681759921772	0.961330933971001	0.95065102323099	0.929901840568025	0.894292738030081	0.836530815690863	0.747422501486117	0.620027784998418	0.460171017202714	0.297125590888155	0.171542908661419	0.0999743466791465	0.0658709151319663	0.0459825852663859	0.0284278650330494	0.0120041638238973	0.00131174117566715	0.00449442172053801	0.0321118668539973	0.0930554447786263	0.185442695687411	0.290315733961803	0.381086685844043	0.441237803670067	0.46966435963429	0.473730746672554	0.462229326017681	0.442598200064883	0.420696052045579	0.401242639586636	0.388121993614587	0.384373214921925	0.391949845922073	0.411439139466992	0.441951930804708	0.481309688143825	0.526500478349361	0.574244404385978	0.621480718251388	0.66565887366538	0.704816100089286
15	0.584547433709182	0.62309992019346	0.672479640823069	0.728166744103527	0.782965229854568	0.830763199590511	0.86838671814109	0.895070477623624	0.911099203741423	0.916672939212911	0.911173709719934	0.892670888368258	0.857545058182395	0.800376787741919	0.71482800272355	0.597143081906137	0.453537976361212	0.306497718914511	0.186093567630946	0.107457233729562	0.0635340219434578	0.0395448768915256	0.025318346218345	0.0170849776995005	0.0154521619523541	0.0239008895262573	0.0475558728368603	0.0901779497066552	0.148736191099123	0.210609899763411	0.259975312655353	0.287822008051013	0.29444586849471	0.285286192457992	0.266894027328848	0.24528950315361	0.225706098457195	0.212637838123127	0.209731297898524	0.21947043516984	0.242808350541083	0.278976027535428	0.32563799330281	0.379394491100928	0.436457084391091	0.493264091064562	0.546873168184817	0.595094400782481	0.636422392908918
16	0.466320339452839	0.482804813865951	0.508923046829457	0.548294864260762	0.599300774811524	0.656020108013723	0.71134611543619	0.759472372280843	0.796628725810126	0.82056462148956	0.829608161281226	0.821797071968292	0.794285894477899	0.743239603011141	0.664767594020369	0.557912143605274	0.429936929468743	0.299678668864319	0.190516434054159	0.115432448772786	0.0718770039311546	0.050305426191144	0.0426818526296056	0.0447052185371984	0.0548081836614586	0.0726979443697596	0.0977916876044939	0.127262737371791	0.154744356579568	0.172181527720581	0.174522586670568	0.162295838269207	0.139862270316231	0.112581702043403	0.0854230226004135	0.0627643401277004	0.0484674522782303	0.0457727416835342	0.0569647979517442	0.0829578777453209	0.123024612328512	0.174851741492187	0.234960663032667	0.299356766214687	0.364180710562463	0.426173090379684	0.482880156397247	0.532636266060873	0.574409875223351
17	0.437675804799861	0.431842505930148	0.428021528825993	0.433234387911893	0.452063345840115	0.484889446594701	0.52821370468656	0.576251272510272	0.622602466879601	0.661301441432754	0.687132770686117	0.695449082928161	0.681865248234114	0.642318584080967	0.57417400506443	0.479023456808956	0.366440655493288	0.254541913578183	0.162703383930823	0.101001800813593	0.0676986247523639	0.0554850764411941	0.0576710972364916	0.0701212186089234	0.0904577028741056	0.116430720260876	0.144234995050227	0.167592449801096	0.179117470710385	0.174168755276091	0.153767424346367	0.12338614861657	0.0895338574915001	0.0576068959635255	0.0315932398865837	0.0144906069953215	0.00860949723697549	0.0155648158794006	0.0360655471176022	0.0696922853264011	0.114831742265057	0.168854028745368	0.228503190775896	0.29037888166341	0.351363762798285	0.408897596753657	0.461073968967479	0.50659464807434	0.544640665368171
18	0.463113714111752	0.445315314044035	0.423612480674808	0.403793211961915	0.391510979258065	0.390569079307344	0.402052773473147	0.424373781532075	0.45381022336147	0.485127802426554	0.512086423240377	0.52784302312897	0.525440979674124	0.498784835222689	0.444635410544205	0.365689794249913	0.272982005544711	0.183825736734195	0.114056081534278	0.0705997035619126	0.0511834520692972	0.049483234393933	0.0597080596636747	0.0781356155703911	0.102534481768734	0.130827463369169	0.159848863420223	0.185012356845765	0.201594622761789	0.207015973115051	0.202054133114648	0.189965010412747	0.174742073159796	0.159975836901699	0.148542562509252	0.142674960210664	0.14405071928048	0.153781906563827	0.172333530420101	0.199447040922301	0.234138608930504	0.274807063875528	0.319439746825581	0.365866379742519	0.411997584062173	0.455998165198787	0.496373882257985	0.53197808450048	0.561961136664828
19	0.506053350335765	0.48511416434875	0.457723310120375	0.427497894036709	0.398770376151174	0.375503152659753	0.36039643070214	0.354449174370296	0.356900033050645	0.365320382411571	0.375697201159419	0.382529513950766	0.379201405594266	0.359140147544589	0.318269889975658	0.25837852176404	0.188958288228026	0.124215166796014	0.0759449263881062	0.0483152616561141	0.0386129415950558	0.0414779659021043	0.0524246131704897	0.069165434693584	0.0912970335670102	0.119143222734803	0.152324377708805	0.188752399696274	0.224828418190329	0.256834512826368	0.282408284999439	0.301065720382863	0.313801334779441	0.322393252430606	0.328850876566791	0.33508968647453	0.342758841817396	0.353142708335511	0.367097167014636	0.38501389276429	0.406820399833648	0.432023450322772	0.459794132445213	0.489081209564314	0.518731431563111	0.547594878643347	0.574599592873649	0.598789302048103	0.619327001239237
20	0.549466932035921	0.53027802746382	0.504317515617939	0.473478794383246	0.440478252838173	0.408303834072289	0.379582451421864	0.356082261071889	0.338437594417255	0.326040710043463	0.316993624711842	0.308085132900628	0.294943540546272	0.272774366096163	0.238189514318836	0.191935203579113	0.140507300569153	0.0938530147763245	0.0598530674304533	0.0405923581394811	0.0333836911137009	0.0343293803133405	0.0411888761245267	0.0543750664069456	0.0762675587341857	0.109348178431867	0.154021007292444	0.207451954545461	0.26434018338586	0.319029101798402	0.367385438108168	0.407481190378044	0.439259395482133	0.463825426445652	0.482811960718701	0.497956528558565	0.510863894183076	0.522886412071997	0.535069751911999	0.548134382183226	0.562479814957774	0.578207000557489	0.595156459250597	0.612958429376878	0.631088974879745	0.648924508858568	0.66578750309932	0.680978223362947	0.693790442668652
21	0.586386752114659	0.570731520956609	0.549023785150269	0.522067832121003	0.491318385043542	0.458661771213155	0.426062536356785	0.395181904571011	0.367065720448896	0.341941775965446	0.319112261908826	0.296926530605413	0.272899442737414	0.244192139179541	0.208765240876496	0.167151056303	0.12363078685395	0.0848369503597444	0.0559697147715284	0.0382050206445288	0.0297339690771179	0.0287211288018754	0.0354188036416714	0.0523493420840909	0.0827933917207197	0.128467185546576	0.187757786093475	0.255721599881863	0.325826283159948	0.392155526431541	0.450787557824951	0.500017785953529	0.539857490795664	0.571348037689917	0.595994459777216	0.615395623555162	0.631038637200805	0.644200621171161	0.655911491077806	0.666948511179139	0.677846864936158	0.688918734533764	0.700277473821572	0.71186489322218	0.723479720884813	0.734804910724521	0.745431262577326	0.754875123599938	0.762588824882733
22	0.613412715656635	0.601171712228869	0.583824223068033	0.561563283739306	0.535013371949185	0.50517416009096	0.473262905795714	0.440487550291917	0.407804866156836	0.375715250472371	0.344127423558537	0.312316962084088	0.279027098774764	0.242823169924939	0.202850973946498	0.159958375025146	0.117493720060527	0.0805247848413145	0.0533379431455781	0.0374943801790296	0.0324750390652314	0.0378154456423564	0.0544152307442787	0.084165518627313	0.128455070835516	0.186616850110614	0.255301019192362	0.329168688671945	0.402438225396882	0.470360193177484	0.529976932321257	0.580121073055398	0.62097581793377	0.653537044306384	0.679169022048914	0.699306994647389	0.715287490969008	0.728266781679841	0.739192068681657	0.748800862900871	0.757633835143779	0.766053211459045	0.774262784270769	0.782327645553325	0.79019259557478	0.797698428201908	0.804595346483939	0.810552879871384	0.815166011518627
23	0.629320696173384	0.619598773023566	0.605545207882076	0.587024516827087	0.564157157629799	0.537328883972113	0.507142779643296	0.474315249820598	0.439535616340674	0.403322047369359	0.365911285006278	0.327221182665613	0.286933735839479	0.244765404245846	0.200990586509111	0.157161950450231	0.116608795849914	0.0839254678784934	0.0631933676876427	0.0562814479175146	0.0629156697376242	0.0821347276154461	0.113369917384994	0.156352949611481	0.210332373892914	0.273377713414644	0.342251366638967	0.412903273835905	0.481301002449562	0.544189240901414	0.599501869977383	0.64638513280956	0.684959219130476	0.715984788028589	0.740553898175362	0.759858614059353	0.775043129907408	0.787123024458637	0.796950334982602	0.805206305301923	0.812408988377775	0.818927654476317	0.82499938325688	0.830745373802159	0.836185728044521	0.84125209795141	0.845797912314478	0.849606113002461	0.852394566848324
24	0.635386963327547	0.627338153568223	0.615510065329724	0.599602146491565	0.579455502553353	0.555086452717327	0.52669556983638	0.494645591060807	0.45941075778912	0.421511286325004	0.381456788105409	0.339730091495527	0.296848595203394	0.253542035791681	0.211066596095186	0.171589571280067	0.138379971342794	0.115348732198819	0.105756309459751	0.110857053021472	0.129721102243504	0.160314101372532	0.200631765984872	0.249039024769592	0.303987428714854	0.363644231884904	0.425758010071704	0.487809436022732	0.547336464452469	0.602276501207808	0.651200788510682	0.693388976950708	0.72876180890954	0.757728412167857	0.781008342124906	0.799471023674852	0.814012987335892	0.825476163071189	0.834601107484534	0.842005866413763	0.848181595364587	0.853497945939364	0.858213321512971	0.862486856007566	0.866390238423706	0.869918349311472	0.872998213025162	0.875496121334095	0.877223047070562
25	0.63533885837147	0.628512435035249	0.618351136827728	0.604498678926105	0.586678114014989	0.564734087513133	0.53867042742887	0.508676239425808	0.475135981009705	0.438624010672631	0.399891011654773	0.359856830691074	0.31962938101679	0.280568306520079	0.244395697401908	0.213306808476798	0.189941905976315	0.177008489705503	0.176484586144674	0.188795656701551	0.212668926585339	0.245857114954348	0.286079482287163	0.331492530006289	0.380633798775057	0.432168084343868	0.484704851204417	0.536769495741569	0.586896033124501	0.633772520796134	0.676375667491753	0.714053503814458	0.746541865212048	0.773922913376869	0.796546669927338	0.814938935942392	0.829714172362339	0.841504287391176	0.850907216507932	0.858454313855075	0.86459306907728	0.869680942490326	0.873986434298825	0.877694274982959	0.880912473197853	0.883679704959443	0.885972118976124	0.887709079685562	0.888757710555019
26	0.634242686693935	0.628477779874821	0.619810551990554	0.607899241671743	0.592451251124111	0.573265986265199	0.550282491505233	0.523626277662604	0.493648264728699	0.460948997079594	0.426383921400514	0.391050400155143	0.3562627368905	0.323524424531282	0.294501567750326	0.270981603466879	0.254767556960668	0.247437279602722	0.249955946732151	0.262305023174897	0.283428534423163	0.311625813389313	0.345127675010239	0.382466336814177	0.422514818663527	0.464340932627533	0.507055490654141	0.549739284047641	0.591451611893284	0.631289854632862	0.668465918469224	0.702372775917497	0.732624780735831	0.759065987908694	0.781749493532467	0.800896400660852	0.81684494516193	0.829999221867379	0.840784142848124	0.849610063073075	0.856847831056514	0.862813245517261	0.867759007286869	0.871872031321026	0.875274167946988	0.878024763137997	0.88012392644063	0.881515801139169	0.882091520192145
27	0.636576565790656	0.631690704294537	0.624323336236319	0.614174954055648	0.600978181823619	0.584535463906349	0.564764507145211	0.541747312602499	0.515775861624741	0.48738548956137	0.457366896138998	0.426750497577871	0.396762182625687	0.368755493548232	0.344128264589299	0.324228410011673	0.310244331179238	0.303069889857486	0.30315126276077	0.310371951252546	0.324071003543704	0.343238186211735	0.366794973930529	0.393798995701135	0.423490871460303	0.455228728872645	0.488399731419545	0.522365109911817	0.556450963225137	0.589973676317173	0.622283204141668	0.652809389460659	0.681100324468258	0.706845954439533	0.729884304023219	0.750191446734658	0.767859057926044	0.783064710984503	0.796040024675526	0.807040733858406	0.816321271888378	0.824114993197922	0.830620022408909	0.835989997320119	0.840328648963833	0.843687140052117	0.846063260649824	0.847401872677167	0.847596344933718
28	0.644476214514277	0.640062798303101	0.633522312230161	0.624593076262223	0.613031926347661	0.598644116824776	0.581321001081521	0.56108282100071	0.538121279077304	0.512834011850557	0.485841697575839	0.457979466217126	0.430258106069486	0.40379657492918	0.379733420426003	0.359128352343169	0.342865361284365	0.33156770032464	0.325537456125161	0.324739459963973	0.328850173986086	0.337369628712598	0.349753569176152	0.365504267554353	0.384189542246064	0.405409445106799	0.428751324699997	0.453761418867711	0.479940183538367	0.506756428731554	0.53367240879636	0.560173027208137	0.585793882125376	0.610144168243709	0.632921684562369	0.653918599481273	0.673018118448376	0.690183510890711	0.705441812010562	0.718864798513833	0.730549603173206	0.740600763391554	0.74911481092837	0.756167883478188	0.76180638211598	0.766040449657186	0.768839991338638	0.770133060958071	0.769806640613034
29	0.65692058757914	0.652375605918242	0.645953387926405	0.637414476157032	0.626526360050224	0.613085883410304	0.596948498619312	0.578062933541171	0.556507781810573	0.532524260644041	0.506537630615273	0.479159506990999	0.451165320996794	0.423445600713735	0.396935537305946	0.372532652625375	0.351015590772586	0.332977630626669	0.31878723733782	0.308585192160741	0.302321444864435	0.299822059885235	0.300861459937252	0.305211021900427	0.312650513327377	0.322952192819774	0.335858479058953	0.351068307218857	0.368235918680423	0.386978938504304	0.406891401588962	0.427558719511065	0.448572909356206	0.46954699179408	0.490127545115308	0.510004393310483	0.528916569731743	0.546654086283873	0.563055560609849	0.578002264909281	0.591409535135448	0.603216657082247	0.613376334821423	0.621844705047706	0.628572664659428	0.633499096181232	0.636546448962006	0.637619074636709	0.636604703657592
30	0.669659011277211	0.66431705489109	0.65724584237598	0.648217781248206	0.637004721765817	0.623394754889989	0.607214701389667	0.588357599357482	0.566813036164924	0.542696431782735	0.516271813133162	0.487961903863336	0.458340190659803	0.42810236343948	0.398018793642403	0.368874353308941	0.341405339305852	0.31624434178441	0.293882277027648	0.274653034842923	0.258741094294277	0.246206872009883	0.237019950461954	0.231089188144685	0.228282652451044	0.228437142965602	0.231361843314411	0.236840743215945	0.244635805565876	0.254490622443001	0.266133759078292	0.279281495787179	0.293640287570423	0.308909509317039	0.324784931631078	0.340963045133912	0.357145992693328	0.373046601962956	0.388392899304457	0.402931542088751	0.416429798532861	0.428675975337136	0.43947847949678	0.448663948570881	0.456075060737559	0.461568730210152	0.465015406441216	0.466300131218562	0.465325864494087
31	0.67582931030579	0.669119006469925	0.660759372178868	0.650537575577067	0.638238837894115	0.623659778084493	0.606626202301608	0.587014886545746	0.564777878369568	0.5399666189073	0.512752046817511	0.483436233044898	0.452451487241434	0.420344561036192	0.387746400230791	0.355331167320806	0.323770878722332	0.293692929595341	0.265646514093151	0.240080875659124	0.217334714842858	0.197633697477414	0.181093162344919	0.167725466328553	0.157453512231522	0.150131295950098	0.145568972275269	0.143557077045875	0.143884746358053	0.146349551334934	0.150759597636032	0.156930222386284	0.16467788344291	0.17381335079976	0.184135668758696	0.195427816653818	0.207454582685272	0.219962832939429	0.232684071314409	0.245338945687695	0.257643184893584	0.269314376667686	0.280079030470609	0.289679498526614	0.297880517457028	0.3044753305822	0.30929150361636	0.312196609271736	0.313103902059472
32	0.66822224622391	0.65987959773947	0.649953492244374	0.638262042406908	0.624625964752805	0.608879736805158	0.590885770196502	0.570551076675777	0.547845216370719	0.522817558984131	0.495611250198249	0.466471019098579	0.435742343283378	0.403860632477236	0.371330872745897	0.338700166341211	0.306527171165869	0.275352964246733	0.245676985595844	0.217939628930694	0.192510501806551	0.169679640581922	0.149649308291264	0.132526737887681	0.11832170461221	0.106954049372064	0.0982732632896386	0.0920866039651302	0.0881881296424502	0.086381269235001	0.0864911612742186	0.0883670491784579	0.0918774254470755	0.0969011353693555	0.103317086918944	0.11099439037416	0.119784089110164	0.129513218569241	0.139981664294524	0.150962082033284	0.162202930671655	0.173434436739778	0.184377076961716	0.19475196767671	0.204292417801289	0.212755848479047	0.219935298493949	0.225669793822126	0.229852932292103
33	0.643014543324307	0.633225360579714	0.621951939683663	0.609061819771705	0.594432136084466	0.57795856402819	0.559565775152946	0.539218796598417	0.516934277640764	0.492790312319306	0.466933256817951	0.439580035507191	0.411014838624625	0.381579881569058	0.35166090367587	0.321669098059799	0.292021885706416	0.263125109712261	0.235358693250246	0.209066644717917	0.184550811216495	0.162066513293812	0.141817809477607	0.123951152046448	0.108548464683104	0.0956230336617082	0.0851222830332421	0.0769394857214818	0.0709326916259092	0.0669460364767513	0.0648279977107052	0.0644429936867658	0.065675432099311	0.068427401784119	0.072612113007767	0.0781451788339333	0.0849354046598714	0.0928762950257786	0.101839153830911	0.111668446714217	0.122179947375981	0.133162033556135	0.144380288575115	0.155585289451542	0.166523142093076	0.176947999421298	0.186635521087712	0.195396052785257	0.203086255617649
34	0.601625412142821	0.590761222647326	0.578543242379874	0.564894217002296	0.549751742305232	0.533074601199111	0.514849431343922	0.495097189629778	0.473878728633958	0.451298714927177	0.42750714512793	0.40269788652002	0.377103990319376	0.350989962141914	0.324641648516343	0.298354804379178	0.272423636379931	0.247130591825352	0.222738358925692	0.199484503230511	0.177578498505944	0.157200292114289	0.138499197719811	0.121592051201689	0.106560297330772	0.09344681094986	0.0822542611219449	0.0729470208431921	0.0654576681416409	0.0596974006194603	0.0555681382223845	0.0529735461787844	0.0518268094375974	0.0520542123396068	0.0535947425911765	0.0563966458666941	0.0604120763537346	0.065590899259365	0.0718745048065879	0.0791903143954225	0.0874475373992364	0.0965346545966787	0.106319021902906	0.116648867184189	0.127357769767035	0.13827146533118	0.149216531266403	0.160030223655425	0.17057051337054
35	0.548520533322437	0.536585446629719	0.52342020310763	0.508995101342896	0.493297606295784	0.476336226968949	0.458144080555492	0.438781788286875	0.418339331863254	0.396936533078838	0.374721911785895	0.351869826566052	0.328575992422102	0.305051670984052	0.281517002775517	0.258194059049012	0.2353002028135	0.213042252887731	0.191611751803767	0.171181382716816	0.151902318763146	0.133902094788847	0.117282547823205	0.102117545393993	0.088450619032001	0.0762931462303362	0.0656241532384313	0.056392858615717	0.0485245648624254	0.0419295368412847	0.0365134890536284	0.0321877340428255	0.0288771847421478	0.0265251277324424	0.0250945994633697	0.0245669189505847	0.0249382770027186	0.0262152892650394	0.0284102353372713	0.031536475588219	0.0356043505026964	0.040617752901299	0.0465715097309014	0.0534496890936118	0.0612249304652054	0.0698588595170322	0.0793035820654645	0.0895041543276425	0.100401809272671
36	0.488589409143273	0.475073273310791	0.460441156677508	0.444701997231904	0.427882219550505	0.410027675647774	0.391205054237498	0.371502583830207	0.351029890160934	0.329916927523437	0.308311982271581	0.28637883555738	0.264293257533128	0.242239070692154	0.220404050361833	0.198975914154502	0.178138584946746	0.158068798497397	0.138932982890607	0.120884190602657	0.104058756049562	0.0885723341210791	0.0745151037840069	0.0619462340647763	0.0508881957728313	0.0413220598237505	0.0331853445780794	0.0263739926040173	0.0207494715696715	0.0161508363392462	0.0124102064351045	0.00936905535999792	0.00689244374743905	0.00487896476629922	0.00326539752538349	0.00202635656636518	0.00117013894077057	0.000732327293686786	0.00076858934919711	0.00134773288553722	0.00254563812790142	0.0044403275813122	0.0071081939300047	0.0106212798204932	0.0150454539271753	0.0204393179493444	0.0268536802571256	0.0343314271275941	0.0429076065227447
37	0.427412183621403	0.411794165158909	0.395215638737218	0.377720050382628	0.359367204041746	0.340233802955627	0.320413498455733	0.300016405031857	0.27916807918619	0.258008002765061	0.236687653220176	0.215368276426779	0.194218494808596	0.173411877961547	0.15312457013876	0.133533007453912	0.114811670408803	0.0971307129366323	0.0806532034754621	0.0655316317506081	0.0519033124283482	0.0398843976610586	0.029562438989285	0.0209878406124085	0.0141650977076835	0.009045311500681	0.00552191941100153	0.00343161803348494	0.00256187803574808	0.00266523108288372	0.00347891818012114	0.00474704508485381	0.00624164919606106	0.00777935129591324	0.00923143334990262	0.010526784070318	0.0116486184721868	0.0126268016085006	0.013527875836397	0.0144446378808249	0.0154865807636658	0.0167719344477601	0.0184215531640309	0.0205545631323742	0.0232854956082072	0.026722551118183	0.0309666304855237	0.0361107937126856	0.0422398478109916
38	0.372117158654725	0.354467881506572	0.336103336548822	0.317097738114398	0.29753903578907	0.277528549112854	0.257180269527058	0.236619858275433	0.215983390353088	0.195415910876239	0.175069877744692	0.15510355977382	0.135679439901367	0.116962637160662	0.0991193091345487	0.0823149312430381	0.0667122764496542	0.0524688492773963	0.0397334777664957	0.0286417594100489	0.0193101216252638	0.0118284254034004	0.00625133575496114	0.00258910248237121	0.000798890803440784	0.000778260586971852	0.00236264235159441	0.00532850584670761	0.00940323518554622	0.0142815474367136	0.0196468714377185	0.0251948640809753	0.0306556184707453	0.0358113576224067	0.0405074360530393	0.0446559306345656	0.0482325188996253	0.051268337782411	0.0538389271056349	0.0560522479055529	0.0580373151790674	0.0599344111069686	0.0618873113862586	0.0640375512219842	0.0665205001945876	0.0694628872948139	0.072981383068686	0.077181869059852	0.0821590773775371
39	0.329729825784658	0.310850630333911	0.291585075475587	0.272028762592811	0.252286980968152	0.232473854561298	0.212711323969606	0.193128006614605	0.173857981078497	0.15503953765599	0.136813925334007	0.119324104862103	0.10271348838836	0.0871246093844746	0.0726976247136298	0.059568508007621	0.0478667568024503	0.0377124150544164	0.0292122211315229	0.0224547455136824	0.0175044992469492	0.0143951862411168	0.0131225394771304	0.0136374991063509	0.0158408018602612	0.0195802634154115	0.0246520346457361	0.0308067999854827	0.0377612287098929	0.0452140684357543	0.0528652895836988	0.0604359307788723	0.0676860127788384	0.0744281993958329	0.0805357075666786	0.0859440571156534	0.0906472926368693	0.0946900526409716	0.0981571883670849	0.101162573495752	0.103838418232143	0.106325956623742	0.108767939785358	0.111303016431993	0.114061844062941	0.117164643363944	0.120719861429462	0.124823618404111	0.129559652613863
40	0.30278198513028	0.28381839687932	0.264814029861367	0.245870207417024	0.227093132172619	0.20859289172859	0.190482420598889	0.172876447636938	0.155890451289012	0.139639633725787	0.12423790934655	0.109796883874175	0.0964247783285543	0.0842252293179456	0.0732958759365026	0.0637266278478417	0.055597503980203	0.0489759432124341	0.0439135251660586	0.0404421084703455	0.0385695012518586	0.0382749241049384	0.0395046991779541	0.0421687752282347	0.0461388355762541	0.0512487784289173	0.0572982504187355	0.0640596176683617	0.0712882822386667	0.0787356657099103	0.0861636150203136	0.0933585946592525	0.100143943090211	0.106388738417333	0.112012380677216	0.116984708670715	0.12132214644383	0.125080866913794	0.128348190887145	0.131233415606521	0.13385905595535	0.136353176144059	0.138843174632454	0.141451117965728	0.144290527196407	0.147464406042065	0.151064250389816	0.155169775815493	0.159849125374159
41	0.285837193618594	0.267799670888176	0.250000673271856	0.232531696385692	0.215484817035507	0.198951837264557	0.183023450719833	0.167788442087918	0.153332921980091	0.139739589559761	0.127087003905657	0.115448833315281	0.10489304047682	0.0954809520327212	0.087266155334221	0.0802931654855407	0.0745958149881832	0.0701953397160647	0.0670981718668069	0.0652935053878109	0.0647507724260741	0.0654172568483519	0.0672161630759227	0.0700455381947243	0.0737784881932432	0.0782651070622207	0.0833364255820875	0.0888104741385978	0.0945002550542148	0.100223080152257	0.10581042112881	0.111117226232593	0.116029642334113	0.120470269256273	0.124400429668865	0.127819381145515	0.130760823955695	0.133287378151759	0.135483864682198	0.137450223603665	0.139294773063523	0.141128310677722	0.143059339502954	0.145190505809037	0.147616188471874	0.150421086220443	0.153679603635405	0.157455828272468	0.161803906885502
42	0.268390397654156	0.252051884524424	0.236118937134298	0.220664722314192	0.205760203546195	0.191473565273904	0.177869678066651	0.165009602201428	0.152950121146903	0.14174329018225	0.131435979377815	0.122069384934444	0.113678479097532	0.106291367386838	0.0999285237837984	0.0946018810788628	0.0903137662402207	0.0870556908420708	0.0848070353552226	0.0835337036380474	0.0831868688230041	0.0837019800265839	0.0849982437105119	0.0869788233616408	0.0895320029796627	0.0925335198398474	0.0958501800548753	0.0993447255691007	0.102881736288514	0.106334154917483	0.109589856176624	0.112557590891069	0.115171652634989	0.117394749829768	0.119218798411966	0.12066363176681	0.121773895222069	0.122614597416825	0.123265896850138	0.123817703263122	0.124364589166901	0.125001370178288	0.125819559778182	0.126904763854247	0.128334970848759	0.130179621052125	0.132499301451939	0.135345903473996	0.138763091146792
43	0.24384645486629	0.229921555249124	0.216456797234269	0.203506740843593	0.191122575231113	0.179351804821331	0.168237964777343	0.15782035702958	0.148133794771824	0.139208340409907	0.131069019716532	0.123735493758651	0.117221670464266	0.111535240024273	0.10667712331661	0.102640830886925	0.0994117423859743	0.0969663332251865	0.0952713966080947	0.0942833342888067	0.0939476164817636	0.0941985368241376	0.0949594069434278	0.0961433402340544	0.0976547584447931	0.0993917111754646	0.101249024356259	0.103122192320005	0.104911810344805	0.106528229866435	0.107896031594319	0.108957876703603	0.109677329391177	0.110040347206007	0.110055293384111	0.109751508351684	0.109176649645276	0.108393138513429	0.107474117447267	0.106499322077779	0.105551214253138	0.104711630918949	0.104059098339002	0.103666862561702	0.103601607638969	0.103922778545134	0.104682395731518	0.105925238733618	0.107689281527666
44	0.217173337607303	0.206309934124422	0.195875549006238	0.18591065695209	0.176452284681885	0.167533847376551	0.159184993968978	0.151431451247675	0.144294855450322	0.137792559287737	0.131937402360524	0.126737433968287	0.122195579671864	0.118309247000356	0.115069871759161	0.112462414815635	0.11046483020996	0.109047538895206	0.108172957855981	0.107795150667168	0.10785968080621	0.108303760401376	0.109056790957833	0.110041384908255	0.111174933879591	0.112371749108444	0.113545742009898	0.11461354297942	0.115497882965611	0.116130997764331	0.116457773432816	0.116438344906983	0.116049895411092	0.115287479753582	0.114163799247172	0.11270797197147	0.110963448992953	0.108985307091653	0.106837190412868	0.104588174917541	0.102309796300725	0.100073425359235	0.0979481076951908	0.0959989189642568	0.094285831158911	0.092863044229271	0.0917787116759119	0.0910749770084371	0.0907882371351627
45	0.203180388854206	0.195623759965115	0.188416733940335	0.181590569557014	0.175173451887037	0.169190361550819	0.163662938610456	0.158609332839651	0.154044032159133	0.149977661646203	0.146416746868541	0.143363437528906	0.140815190721582	0.138764417664995	0.137198103712931	0.136097418786559	0.135437343970826	0.135186349491574	0.135306168907518	0.135751722982642	0.136471252793346	0.137406723257925	0.138494553382268	0.139666716219555	0.140852228666458	0.141979018870103	0.14297611911856	0.143776088646374	0.144317529738451	0.144547528946071	0.144423840043045	0.143916631618806	0.143009651631369	0.141700711265821	0.140001454371648	0.137936447009338	0.135541683824987	0.132862655146611	0.129952145188884	0.12686793604473	0.12367057664565	0.120421345838195	0.117180500712568	0.114005861717431	0.110951750027658	0.108068263418368	0.105400856017929	0.102990174721605	0.100872099669095
46	0.214989820754511	0.210312541445902	0.205889035800559	0.201744145664273	0.197900063673615	0.194376175584369	0.191188895509116	0.188351489202004	0.185873881333354	0.183762443996145	0.182019765558765	0.180644401493914	0.179630612020991	0.178968095305782	0.178641729505955	0.178631341974683	0.178911529146622	0.17945155558025	0.180215364692795	0.181161736109105	0.182244624349468	0.18341370988379	0.184615185601308	0.185792789048669	0.186889073501478	0.187846889941044	0.188611029056067	0.189129950033543	0.189357504248128	0.189254550196154	0.188790353822723	0.187943677292322	0.186703479175894	0.185069178102255	0.183050466704615	0.18066669874261	0.177945904977348	0.174923518776588	0.171640907933255	0.168143813888713	0.164480794212891	0.160701750851353	0.156856608094368	0.152994183405836	0.149161273795772	0.145401962314786	0.141757134715319	0.138264185857196	0.134956888942017
47	0.254417658989428	0.251675989348002	0.249094689404614	0.246693630503978	0.244490430324621	0.242500274018746	0.240735735725506	0.239206598903354	0.2379196748583	0.236878620105281	0.236083754798267	0.235531886391276	0.235216144909614	0.235125838643218	0.235246341598521	0.23555902648121	0.236041259086749	0.236666471445819	0.237404331558164	0.238221026681727	0.239079674579703	0.239940872605632	0.2407633879201	0.241504983602672	0.242123365355518	0.242577222608911	0.242827327141363	0.242837643032554	0.242576395149471	0.242017040566491	0.241139089138394	0.23992872615902	0.238379201294151	0.2364909627893	0.234271532820099	0.231735136976484	0.228902116434555	0.22579816381385	0.222453431965722	0.21890156851709	0.215178728040904	0.211322608894492	0.207371554064227	0.203363745941498	0.199336514967864	0.195325772499717	0.191365569779353	0.187487778008343	0.18372187938912
48	0.314748252816033	0.312928414573094	0.31119373883294	0.309560546785606	0.308043328095626	0.3066545677775	0.305404581562765	0.304301360158312	0.303350423431789	0.302554686363029	0.301914339548825	0.3014267481054	0.301086373924451	0.300884727330225	0.300810355161231	0.300848873045286	0.300983050018587	0.301192953518377	0.30145616201838	0.30174805106156	0.302042156102622	0.30231061239387	0.302524668208499	0.302655263171548	0.302673658642543	0.302552102343187	0.30226450519506	0.301787105097767	0.301099090575428	0.300183157190158	0.299025971549772	0.297618521608493	0.295956337542255	0.294039574341318	0.291872954815737	0.289465579285691	0.286830615166118	0.283984885379221	0.280948378621639	0.277743706755037	0.274395534965356	0.270930009018371	0.267374201240898	0.263755593177032	0.260101608633653	0.256439206442293	0.252794538066541	0.249192671433192	0.245657379227557
49	0.389252963523014	0.387673003129628	0.386137144351251	0.384659470051557	0.383252673377528	0.381927902848965	0.38069461917341	0.379560464958369	0.37853114878284	0.377610345449332	0.376799614644339	0.376098340659187	0.375503696226031	0.375010633859111	0.374611908306486	0.374298133755967	0.374057879244369	0.37387780524055	0.373742843570213	0.373636421703624	0.373540730940768	0.373437036239218	0.373306023410521	0.373128177270608	0.372884182210236	0.3725553347184	0.372123955820384	0.371573790350463	0.370890379607313	0.370061394331644	0.369076916131979	0.367929657426311	0.366615112553467	0.36513163576397	0.363480445106004	0.361665554534621	0.359693639652323	0.357573845125564	0.355317543852937	0.352938059287659	0.350450362907671	0.347870758713339	0.345216565900882	0.34250580963294	0.339756928251004	0.336988503497102	0.334219018473846	0.331466646292288	0.328749070729189
50	0.467805897843153	0.466097345240592	0.464434828651101	0.462831628633424	0.461299964679063	0.459850852215387	0.458493970190033	0.457237540638939	0.45608822174881	0.455051016063145	0.454129195634674	0.453324246076679	0.452635831587694	0.452061783091005	0.451598111613369	0.451239048897078	0.450977116969552	0.450803227963949	0.450706814880582	0.450675993201696	0.450697752335491	0.45075817479926	0.450842679903089	0.450936287526917	0.45102389646901	0.451090570864285	0.451121827407462	0.451103915642175	0.451024083450527	0.450870820132902	0.450634070111873	0.450305411302953	0.449878193515141	0.449347633796754	0.448710867329162	0.447966954185901	0.447116843910702	0.446163301329166	0.445110798217096	0.443965376349931	0.442734488024819	0.441426820378543	0.44005210974329	0.438620951929233	0.437144613752156	0.435634850396584	0.434103732381522	0.432563485034661	0.431026342531581
51	0.56139059887366	0.559595379091013	0.557871563153056	0.556232032412873	0.554688791071798	0.55325282370877	0.551933961479851	0.550740758758272	0.549680382015689	0.548758512777636	0.547979266511213	0.547345129308695	0.546856914202259	0.546513738866396	0.546313026319222	0.546250530006538	0.546320384330827	0.546515181263589	0.546826073152478	0.547242901211053	0.547754348474552	0.548348115244361	0.5490111142606	0.549729682076771	0.550489802407968	0.551277336631288	0.552078256177623	0.552878871305498	0.553666050716956	0.554427426676397	0.555151580724061	0.555828205718884	0.556448240768408	0.557003976561622	0.557489129660402	0.557898885369212	0.558229909833468	0.558480332962439	0.558649704589017	0.558738926934152	0.558750166918737	0.558686752153942	0.558553054548052	0.558354365409486	0.558096765725269	0.557786994980175	0.557432321484477	0.557040416728392	0.556619235806886
52	0.66638177158354	0.664849839764997	0.663402572644198	0.662051345393734	0.660806804814817	0.659678732055329	0.658675912459486	0.657806014715705	0.657075481448434	0.65648943334874	0.656051588852496	0.655764201248765	0.655628014928342	0.655642242258092	0.655804562285673	0.656111142139147	0.656556681586474	0.657134480764561	0.657836530584029	0.658653624776212	0.659575491989818	0.660590945786641	0.661688049852697	0.662854295258609	0.664076786196801	0.665342430317091	0.666638129596763	0.667950967631058	0.66926838932287	0.67057836918628	0.671869564848961	0.673131452827173	0.674354444231129	0.675529978709657	0.676650595629861	0.677709982177791	0.678702998728712	0.67962568244291	0.680475230572095	0.681249965395702	0.681949283035299	0.682573588615316	0.683124220351633	0.683603365163663	0.684013968332063	0.684359639577326	0.684644557730139	0.684873375918828	0.685051128928009
53	0.759017547598553	0.757969459906762	0.7569981438327	0.756112306992816	0.755320099573786	0.754628999589609	0.754045703612196	0.753576025068781	0.753224802155578	0.75299581732687	0.752891730180574	0.752914025375241	0.753062976979621	0.753337630376743	0.753735802522993	0.754254101004333	0.754887961943352	0.755631706401335	0.756478614499542	0.757421016065846	0.758450396210241	0.759557513859944	0.760732530955964	0.761965149741862	0.763244755373732	0.764560560957912	0.765901752085925	0.767257627987354	0.768617736559746	0.769972000754624	0.771310834091391	0.772625243423702	0.773906917480677	0.775148300131487	0.776342647758624	0.777484070555598	0.778567557972884	0.779588988907761	0.7805451275582	0.781433606129965	0.78225289579485	0.783002267444719	0.783681743872053	0.784292045036758	0.784834528056793	0.785311123493908	0.785724269403535	0.786076844488038	0.786372101543275
[truncated: 71 more columns]
