# Supplementary material for: Reconstructing spruce budworm outbreak severity: a comparison of paleoecological and tree-ring signals
Source: PLoS One. 2025 Aug 12;20(8):e0329406. doi: 10.1371/journal.pone.0329406 (PMC12342301; doi:10.1371/journal.pone.0329406)
Supplement: S10 Dataset — (ZIP) [file pone.0329406.s010.zip › Lake 1 wavelet data/Coherence_Lepidopteran_scales_Percent_defoliation/coherence_wavelet_significance.txt]

V1	V2	V3	V4	V5	V6	V7	V8	V9	V10	V11	V12	V13	V14	V15	V16	V17	V18	V19	V20	V21	V22	V23	V24	V25	V26	V27	V28	V29	V30	V31	V32	V33	V34	V35	V36	V37	V38	V39	V40	V41	V42	V43	V44	V45	V46	V47	V48	V49	V50
1	0.983403274750551	0.975645534054104	0.963483333379527	0.941716868264314	0.905681574497888	0.848884320072689	0.803848507470899	0.80933080166151	0.826410652504064	0.829044462484147	0.842399882597277	0.850609754742725	0.859531523260659	0.855385763381379	0.857834935903536	0.839092214503545	0.848657401431501	0.853462391046041	0.849034119779277	0.844295621452369	0.848934484420883	0.849972436991415	0.845249158107566	0.84360435918697	0.845764459311856	0.84388275584576	0.840281440613308	0.853261304452125	0.858819401929382	0.859057213559763	0.86119542474479	0.864164358167073	0.86507710712313	0.855014431086191	0.857605672368682	0.859542348362796	0.880377792647278	0.873636922233629	0.875089318217829	0.873640346683996	0.859772354049744	0.857757350309297	0.858634789284256	0.855923477946531	0.844368826800548	0.85761440916056	0.865705918344784	0.868734065011211	0.870932005609886
2	0.979295645630789	0.9692005994033	0.953263551657649	0.926037712806284	0.886840429997905	0.821519829958597	0.780267184111674	0.761350024738343	0.786890288804497	0.797943933539997	0.807127828968165	0.813020082012807	0.822197130419587	0.825855764784846	0.82646740690817	0.814378448439489	0.825603629888511	0.82496848598025	0.81478132960556	0.815614665013418	0.817380183543098	0.81047799774134	0.824636304321258	0.813852597301695	0.813107175593509	0.811246242543728	0.813477579712614	0.818534808484631	0.820459217195939	0.818897532018511	0.833636165843166	0.836095438276888	0.818335183428958	0.82288153758003	0.823850150674253	0.837777758462871	0.842575687389556	0.848025756517408	0.84389082795887	0.837348991695413	0.827002147827076	0.830590371119683	0.830584385359916	0.819941834009139	0.808800782635324	0.830738529423419	0.839150200665138	0.827885739421291	0.83927869134436
3	0.972446905754852	0.959552939139491	0.941271935483909	0.911031773229587	0.859538605899239	0.808721190066513	0.748323661030951	0.736830442458874	0.742521255902562	0.766801084921909	0.767954161771741	0.775876335333145	0.789545895032739	0.797839367887231	0.792747739208472	0.795839267113627	0.794762844625019	0.791718724876051	0.775843733477922	0.769996872016975	0.785833919483541	0.781681797044645	0.789168698172035	0.784526223727673	0.779449633458675	0.779726908756725	0.785462058914592	0.78484011670715	0.771655296291847	0.775488207843715	0.794613900094427	0.798451708004997	0.778755792465008	0.79327924737747	0.795159895392788	0.795576499530994	0.812870502988176	0.810779482841834	0.814349992852054	0.801857008663078	0.787239997983423	0.792032055350979	0.793501213304682	0.784932861751008	0.783166475984197	0.797107195145135	0.807099526751472	0.793794827886077	0.803562818169052
4	0.965195920382478	0.951048252735245	0.92895155907951	0.897400137394706	0.841418583139358	0.780975428422428	0.7308284924006	0.682491672382448	0.7024758086519	0.72422819548371	0.740147999965069	0.744209652343919	0.756618338277719	0.756618511191266	0.762852093996418	0.763540936086273	0.75821509989769	0.73924792604253	0.729667228680323	0.731041680870918	0.743887316994459	0.755153600042938	0.754179249077325	0.745406408825419	0.75281773753072	0.743785981778354	0.74644370471686	0.745576395929921	0.739494262640748	0.737825547837305	0.754869182058219	0.765708966088738	0.754216879395036	0.741017613040124	0.756930718453628	0.751147355334307	0.76211866561943	0.780157053971195	0.780475875436124	0.774613528559407	0.758619715439329	0.75436913028195	0.751254471393794	0.754356769977341	0.73877774961574	0.761524583151248	0.771795651116274	0.763888572495854	0.769394992303913
5	0.957154901871068	0.941127800245755	0.917744437188801	0.882425670975271	0.834057297476797	0.764078941652845	0.702490992969697	0.652592682039726	0.665954386590044	0.68704044566569	0.706887499143736	0.717535520019826	0.723408864967756	0.729762803083633	0.733624099744206	0.733779165182273	0.725341877774271	0.710323481443306	0.699623517780185	0.710280058907196	0.715000560044799	0.721410736734504	0.72361798788325	0.726669542161133	0.722250177938089	0.718601966374612	0.718847161630253	0.714700555725629	0.718042154599492	0.708063617826211	0.714931090578759	0.727291675218827	0.731832015655577	0.715019866983689	0.720392831024234	0.735664644272589	0.735394545787721	0.740585110565828	0.747111396351835	0.739294825171408	0.725836634661964	0.723163613965149	0.730078763382742	0.722782469674503	0.708423940619909	0.72689838410984	0.740286858915956	0.743128148245384	0.736045857310368
6	0.947390610569024	0.934421235401998	0.905459138744833	0.863907580991305	0.811423488970923	0.747594719508279	0.677218361654566	0.650497928084214	0.656913457365417	0.663017332687855	0.680225738974665	0.695477949996264	0.695325763302204	0.707867517794655	0.715243851330718	0.714177825115281	0.696958187350818	0.697838249527832	0.687957775731877	0.692676289583695	0.705554589652495	0.708456012178504	0.699955211750771	0.703825413851728	0.692918307512964	0.694550304139455	0.689328588140126	0.712490370564757	0.705941020765361	0.693267383602986	0.688565526369462	0.694553600286389	0.702422039073336	0.701877602437987	0.71493520938595	0.717424235728238	0.712266254481428	0.71977714441487	0.724936774142592	0.702425012989526	0.705264597521239	0.703181619603595	0.709799091278934	0.697068865134015	0.689084613013956	0.697237802010206	0.714011974932365	0.718548419696031	0.700432171007386
7	0.938442579758133	0.924886125597725	0.902442977494149	0.861020189247607	0.809576300302573	0.734859033845153	0.689610095799109	0.649050424723355	0.64114006219231	0.657063273826608	0.653229530868197	0.667416633282276	0.683110125985399	0.687571143597798	0.694752762364804	0.701311923676279	0.681120330918055	0.685572756693395	0.684660332453335	0.689837536919836	0.707583018613847	0.714452073610978	0.707372188432611	0.690275961354313	0.69463843414217	0.684886917611633	0.683480864342081	0.69599099103962	0.697606034258978	0.677100323719261	0.688595042278597	0.689789492887783	0.704429829789241	0.700138039689425	0.710462764538912	0.710742712413489	0.708326657909255	0.715741715153747	0.718486650496384	0.706297365902481	0.686682005314501	0.689118081710151	0.693509206515382	0.702089984845785	0.694372979611089	0.705294491531959	0.700786894517143	0.696856476679356	0.686168287020178
8	0.933149747569069	0.921792443099225	0.900996022159393	0.868830095890527	0.818247814649057	0.75960392988205	0.708854227960926	0.664434396572595	0.647410447494325	0.639292487854424	0.63627361762933	0.654288942527344	0.668672363283221	0.679863026990542	0.690391716550425	0.686342600890093	0.680885480034876	0.689277404981833	0.696173248154393	0.689895906386785	0.698782413306913	0.697200143239741	0.698466876234015	0.693187048150045	0.69677791737278	0.693265648061638	0.682218725960766	0.674183856836162	0.683328690222972	0.681482364144223	0.686585388985493	0.70038150791489	0.696569136440683	0.706569858839805	0.709858631341505	0.707011640841509	0.718729935407413	0.723276750153578	0.710166070107565	0.698838412554331	0.682505896565896	0.688663636365648	0.688730380569989	0.695475207499549	0.703206406815307	0.69749099140003	0.68124767986373	0.673215854444593	0.679821354680064
9	0.924615250235616	0.918157121646377	0.895807853743941	0.868606906413488	0.833649705711748	0.774314446624285	0.718975854532646	0.682857556268128	0.641228951882027	0.631853175527856	0.622325062269461	0.641285513570107	0.658872131954749	0.667697950934788	0.66414479160617	0.680842984279348	0.692222707477874	0.698886428760976	0.701072533545018	0.698838239740956	0.689869128003702	0.691183683983698	0.698449910826815	0.695531355247613	0.693989712809823	0.688633042336181	0.690134664823617	0.684889450307693	0.691281566230936	0.704438341714595	0.713252354573383	0.723143309443334	0.719509423166094	0.719509560524815	0.72352791441061	0.725150155134426	0.734267517691693	0.731351296679575	0.716886414093751	0.700831106247426	0.693169004334055	0.694173149058636	0.69693715964176	0.703325748592211	0.692987865305713	0.687308704711825	0.674301304198442	0.679497456434866	0.690810180073852
10	0.915534301846404	0.917706115600104	0.901200983566796	0.872023079276198	0.840436459176541	0.800257379515513	0.744840809441036	0.693046440122171	0.648032556869705	0.633419926922004	0.628738494887205	0.626834107106115	0.655797815801755	0.664754207163025	0.665921643031451	0.674929469796552	0.681973333348164	0.682279045556525	0.692130486777017	0.686966958428846	0.703060111283132	0.70703668766807	0.706496155894756	0.698812355360344	0.691393360455642	0.693360156192089	0.697676508592183	0.685212991954908	0.690496958350926	0.704926717172383	0.717325646879967	0.734980654369145	0.728129723079161	0.717803972757233	0.717849297245222	0.727185839266278	0.730572013218753	0.733336972378806	0.714135097682975	0.712113030557525	0.704001907515632	0.689488615473377	0.688948339467449	0.690931053926172	0.69274620189831	0.682803476641078	0.676836122064263	0.68697250765672	0.697855927983995
11	0.912311555290772	0.906046176209024	0.893500803434296	0.873577265691961	0.843864043975432	0.799236190215352	0.751244127955811	0.706306945027212	0.663628861443131	0.63902058995775	0.646148979858564	0.645901650780118	0.666388685620466	0.670905977675013	0.670335579294283	0.685022532689065	0.679094703890723	0.689315080884981	0.697826575803821	0.696593780113128	0.715210360247892	0.70938786417963	0.706197306172884	0.705279492730574	0.702701813831883	0.690035333375757	0.696222685820289	0.696050244695874	0.699545119804315	0.712540237169941	0.726347171674065	0.731902353199905	0.722241433973304	0.717960661137503	0.716817791368844	0.716373368361823	0.728750648581164	0.731638308461679	0.714473590611217	0.697633374010647	0.696410122583804	0.68788993069645	0.689067999115224	0.685256494187948	0.693221448320962	0.689821677608333	0.689217854054696	0.682560650490973	0.684528658606008
12	0.901044291141515	0.896145346133441	0.886269783613806	0.872621866019835	0.848061493509535	0.803831120865369	0.75983608306013	0.718755238359343	0.682598542671444	0.659883491511504	0.650964800928805	0.655828986220708	0.669063976887991	0.670496821121026	0.664553433991888	0.66750166132785	0.679332574039197	0.691447576631155	0.704323476000522	0.709897741387216	0.717388607220081	0.717567108248232	0.709916940417004	0.704411763091215	0.688625604981325	0.694104853238732	0.690598140887764	0.690263132896245	0.707312823019681	0.712219767318267	0.715425792389922	0.730646546109066	0.728498254053895	0.712950471786967	0.718546153699914	0.709467380790679	0.712436681938368	0.713021093081031	0.705744181917428	0.698062382427817	0.689884110986898	0.682335137850113	0.685557016282729	0.694296985948646	0.693101561981801	0.69935507912711	0.697695268824642	0.696224035179696	0.703499779036042
13	0.888863319228296	0.891803216575028	0.886327414042439	0.869833917336504	0.84370275503945	0.805429782439256	0.768998287824225	0.741328764984003	0.702035240264399	0.688206453624879	0.677128181033522	0.667580243913893	0.663870695162137	0.667643965036672	0.669782632363501	0.673526955685703	0.685422814224864	0.698451216493682	0.704978134688344	0.70670635031061	0.702972019728253	0.711447440487465	0.710359445652205	0.697967249647405	0.693991778081773	0.69677696711473	0.697770654449769	0.692151585005497	0.700997556416781	0.695670192931548	0.711482334772984	0.716756736518225	0.711286215885287	0.720041645767609	0.713147862443863	0.709935965510436	0.715143216508542	0.706233754964682	0.698377449463658	0.688658699539837	0.685386687151445	0.682609172709636	0.685015385069097	0.69509963541753	0.68623078543826	0.690012103486024	0.70516061484827	0.70533836616431	0.708683290069803
14	0.879188233668657	0.883408176742061	0.880266723931735	0.870841757665628	0.849820594606032	0.82488425114408	0.786760679763874	0.75670569229908	0.725150197479674	0.705065370399245	0.689751404494857	0.676938268727625	0.681818964352424	0.687437655525953	0.688999591697526	0.69628383391943	0.694059287497525	0.699926609949462	0.697992105449568	0.702801690246845	0.709823341030867	0.723462913280914	0.714945835064861	0.707672210547489	0.697737281284896	0.694118536381347	0.700831631643238	0.695704766492495	0.688088481686784	0.683507834483758	0.692378616016068	0.690899133633235	0.698935394841647	0.701858565256571	0.702212524900461	0.695755853897588	0.692013953255229	0.686036236181411	0.693348428442444	0.699277791659294	0.702402818312759	0.694102810825478	0.696198273805895	0.699126997729373	0.706147254328929	0.711667143364068	0.718621731258312	0.728025140490915	0.71828383498435
15	0.875736673732157	0.874703051939707	0.871320187451857	0.864815710510185	0.850703086203037	0.837116370056033	0.808292500512679	0.775772156689546	0.743098727421652	0.730283573901025	0.713806176949636	0.69981520560541	0.690469972791666	0.688750495720957	0.692953475981809	0.699393332274579	0.699707613608829	0.707954565906351	0.695178798111412	0.697257848984675	0.701675256044197	0.72224435354387	0.719604172290195	0.705993317299458	0.71597858586949	0.711345684535572	0.706797905478785	0.707474982458135	0.701980490498237	0.701144724392227	0.700970382991392	0.693333504470646	0.686466037206226	0.692809601523109	0.689512816668132	0.690158846356085	0.688372321111471	0.688032453817473	0.696857191832525	0.700650338805572	0.69939151633129	0.706393800144194	0.697904701939474	0.699288439618953	0.696694133266217	0.713746532016066	0.706324103618836	0.71665104739019	0.72625135190009
16	0.870187232112909	0.871700661242604	0.871306559671232	0.865993965724469	0.85528656649556	0.845362367295235	0.817607493530445	0.796744761165211	0.773953718772181	0.749206148333883	0.717983148385439	0.706337211274936	0.695694804686586	0.680140352636305	0.688212895336836	0.693862374145843	0.693750822632816	0.700321500319183	0.703873861811028	0.71329437455806	0.717228687259678	0.71335919872941	0.710661003928474	0.703100873206403	0.707980462736059	0.708605408375161	0.707241018112076	0.705043322104009	0.701943309097873	0.697592815883724	0.690460384425603	0.692981208858481	0.69564145721493	0.68648892187486	0.679326052192245	0.685030397067005	0.687663261434229	0.69216996508862	0.697494550095115	0.691929635964389	0.694052694028426	0.690095447205452	0.696676319849347	0.702895080483519	0.70426915649761	0.711335344556219	0.709234456551284	0.720271726135582	0.716536008919396
17	0.855449378725375	0.865553636337217	0.860247790074937	0.856173478076448	0.856143061224937	0.841199112363125	0.822004553102392	0.803043038842846	0.796106207219741	0.772344392588067	0.737501798529229	0.718263961692369	0.699243483759333	0.696661872484734	0.687160036352193	0.679439397426217	0.688624313126851	0.699136710907557	0.702146512326203	0.69265780560421	0.699019762000968	0.697954657382778	0.688781622566184	0.686273433422537	0.690551252986108	0.704125634809163	0.706618876881079	0.703745966884958	0.703272220022938	0.70573807686261	0.712423817353763	0.708793520100422	0.704773706101045	0.70223882480892	0.697139207648903	0.696998703320942	0.693610134699477	0.692622770968604	0.702332396714198	0.707450503311882	0.69882879525048	0.701256968189715	0.710395732990512	0.711050515273972	0.712681283493887	0.713097123390215	0.716852175887931	0.720367792427119	0.715121480768459
18	0.842208422187572	0.847797910087407	0.850716203511755	0.849410342927492	0.845624961735606	0.831156042432777	0.819739200563816	0.806976629904638	0.792782762397573	0.769216734647327	0.747460272023967	0.725390068723536	0.707786642666171	0.690200537671243	0.678205581384614	0.67642906996343	0.674636149580048	0.681091387463107	0.677307656060947	0.677480016637879	0.680042668374434	0.687502633165495	0.688975471324139	0.701232678492535	0.695080842262732	0.700512695281822	0.706255351920806	0.707480856088243	0.71493906981191	0.715099161412902	0.716427134689408	0.722426364996328	0.718903464774219	0.717369273421193	0.719722798641547	0.709903515490009	0.707128745639203	0.70906363246016	0.69727037855439	0.700937870705959	0.696564762632812	0.697691030173844	0.699327596490928	0.710126499197227	0.719609494639837	0.722783943503223	0.710950439734181	0.697881854445513	0.707649787067549
19	0.842385133876341	0.842758067302958	0.848532021315176	0.838604919555352	0.834136581541739	0.835522869179375	0.825995839671995	0.813953112981008	0.783402273345937	0.762216075886442	0.743929960936783	0.733540225620504	0.719616448270082	0.695880565647159	0.674720840643349	0.669387298604595	0.67058388483875	0.668901629873282	0.672814935560457	0.679736477618214	0.671775998834805	0.683040355283356	0.69003256100637	0.692011180027236	0.701105515161894	0.709434696863976	0.711719648612816	0.712330079585438	0.707678952659462	0.714015326078329	0.713376243943288	0.720867699961246	0.722478926739665	0.727673108967367	0.734667181232909	0.719082753005663	0.717214510014341	0.717061790201333	0.709602024626471	0.70137765128046	0.701515146795694	0.699001136358718	0.706419282744095	0.70541170353623	0.712147041982223	0.709664300040011	0.700199781009358	0.699041108227716	0.704220605053566
20	0.832678465657735	0.84207798622963	0.846072229051786	0.845710421476013	0.840132666967835	0.832906321276105	0.817173930872854	0.807160094824316	0.791794275119848	0.774599149181994	0.752172203519317	0.737177591731009	0.717801043218566	0.703881410787693	0.687182147303232	0.673692854090474	0.667749832551593	0.673033865389132	0.671518620807876	0.680557371648247	0.684460735563361	0.680662661921631	0.684400646165614	0.691973292426081	0.6998219667008	0.710077293182498	0.712162944594782	0.712569749135815	0.713315868431448	0.709817058167711	0.711821554847195	0.723202447191567	0.727983412891499	0.727196923098221	0.735489835410134	0.73312026240777	0.728293719240105	0.723544557596175	0.717547816659425	0.711592479889331	0.701989073009394	0.696941996855149	0.690780046306089	0.688568334220057	0.68834065999682	0.695830032330254	0.697755735068725	0.699641056274628	0.704583324669548
21	0.832512746037163	0.842261696401648	0.851181392306643	0.845320359169867	0.839212111653222	0.829119694357875	0.818753241090717	0.812645953539796	0.80369168133557	0.792754770470534	0.772915259346851	0.752779971444404	0.731480177585016	0.70724842618249	0.693190058926209	0.684689644429203	0.686206911592856	0.679456819698959	0.672578595820865	0.673853010091224	0.675848701384074	0.672242557975473	0.684966528966788	0.686910369525944	0.687464155958013	0.690368730230208	0.697910690262329	0.703427677199209	0.702599796473274	0.707646347727428	0.718398754345669	0.72612876195248	0.724393250091267	0.726149952316475	0.720099139151032	0.728487752169974	0.726588311581739	0.718376529855212	0.715240333491382	0.711119555845225	0.701939813276557	0.703138313867296	0.69687098866782	0.687717865445943	0.687194265713286	0.682651582285205	0.685584759797076	0.689297742652463	0.690237612665858
22	0.819577764312778	0.823927178015031	0.825202238563387	0.825660781120097	0.826622514646483	0.831285855885744	0.826652043324649	0.812344527709155	0.810180748527692	0.799432414471506	0.786512889900775	0.761995206895258	0.747455887500691	0.733596929331773	0.716279215469244	0.700374633810533	0.696252903958061	0.68382360481367	0.693200731425567	0.683893997514337	0.687937658224479	0.689192179783739	0.692896544697701	0.698363000695074	0.704065806383806	0.700663952971805	0.701951579693493	0.704922494645337	0.705960274738861	0.718134419703148	0.717463980368057	0.711430753950663	0.707282841065405	0.715508609138896	0.718946395882282	0.721626298097768	0.71706543965975	0.717756548602122	0.708696587877762	0.700269307246378	0.696658190571121	0.695550779028893	0.691511525428728	0.689405605494908	0.686086925132676	0.685499736546657	0.685965453511272	0.68195627828028	0.69237159799176
23	0.80270909912108	0.811672482119984	0.814468961696292	0.813938290105596	0.814588878042841	0.820291826299617	0.81365228930635	0.807107581427326	0.809842597132341	0.804320394297614	0.794602074881128	0.785664995663211	0.767273459020699	0.751142242754558	0.728719235920264	0.717398942672618	0.698763457560381	0.683427135468924	0.684737037359123	0.689685721491793	0.683833543247631	0.683678481127352	0.6871553845036	0.696046740993087	0.698382055180126	0.700212842549989	0.701624313488798	0.697120581184658	0.701963501742543	0.69908507133522	0.692563653462822	0.701156658137233	0.708281617976972	0.696895620361579	0.69939609827599	0.709995155977132	0.700665527884705	0.706061329811331	0.696210596755441	0.688845268817663	0.690141462881143	0.691526590463989	0.688480125728345	0.693297779747763	0.688711336071113	0.684418658357007	0.680668158305034	0.681536264760137	0.683891109175279
24	0.792036173773591	0.802277951465709	0.803525721442039	0.807003051677234	0.808232898256376	0.809775050841839	0.811405947702262	0.810993393699405	0.812340023139108	0.818058795145648	0.807474445750356	0.787413577095581	0.770444209766519	0.756066815664965	0.745624297700669	0.742072688138079	0.729174114965149	0.713701304156491	0.698153764182673	0.68184000503576	0.680748032384319	0.683481416010762	0.686898849182011	0.686859611834979	0.687842992121634	0.682901492062262	0.682202019984397	0.703605262531333	0.700490420699505	0.693968028566494	0.694404946824887	0.700522326491805	0.688667233106965	0.687170327155955	0.689059446010112	0.689210813883951	0.687595995542762	0.689391831014455	0.69589232691974	0.692806086631602	0.686624650473146	0.682416325059243	0.674932328071793	0.681513273760712	0.681971524181101	0.67881117621541	0.68129392185194	0.674526074083631	0.683665959421956
25	0.78068745446119	0.787548350963355	0.801610539921895	0.80130734400007	0.805771827010809	0.809909824025879	0.815800074921014	0.808622297494415	0.812490308928435	0.801427483237127	0.787505957332883	0.773253763689951	0.77526424303917	0.767979221934076	0.754778618017712	0.749386054909723	0.73535119765613	0.721800643572678	0.706292724463775	0.69714048185297	0.681278499568414	0.675376314166869	0.679192741453487	0.682184866762355	0.680818682996051	0.674578178901644	0.680506872688249	0.694688931385592	0.693814869778551	0.69754294447676	0.697563197554981	0.693502856628052	0.6909286092249	0.693212445397308	0.687703148438677	0.68178085400352	0.686423610799344	0.692352021882575	0.69032425304331	0.691255698673302	0.693043999785753	0.686044390783414	0.680923897300542	0.679043352647975	0.681386879015955	0.682404367605335	0.686713918571661	0.692848394851043	0.695196095461754
26	0.777470179341249	0.785335292259599	0.794374256734977	0.80022110500231	0.810132512632997	0.80807074213678	0.808226826577926	0.800971164529427	0.797188005924357	0.798692612601277	0.800488169273123	0.777857537469082	0.779963868271226	0.75703997022578	0.745314320288565	0.743657714612894	0.737591346479822	0.727493742671924	0.715142262496046	0.710569970509663	0.694483679723039	0.682885474845811	0.672650367113735	0.669531918296078	0.664393864795905	0.666319305271239	0.670902039939618	0.665613723014172	0.676056934137875	0.67200628624559	0.675708892573251	0.671397314358591	0.673759011167488	0.683250824239386	0.687879064911995	0.693994127057503	0.683436549606597	0.686893200027932	0.688620010486188	0.681367168097235	0.688180675805534	0.687069749952469	0.68842860341929	0.687994964078375	0.693183195878147	0.696712661699958	0.697245291004457	0.690926249704458	0.686028139579253
27	0.76689926299962	0.775115740676762	0.783474964528365	0.783564775286211	0.782580606303287	0.788182909414388	0.79227755607737	0.785925421353034	0.788381220241518	0.783249686324972	0.772630508844881	0.768951672404551	0.767107438120736	0.75828477304901	0.748041607764782	0.73783828555185	0.722082991182355	0.706395493631022	0.703994386282301	0.696615965753414	0.688323498989364	0.680397296883656	0.685043009699292	0.679287636839148	0.666755802024248	0.669868187410686	0.670090871102506	0.664533617956337	0.664207418312692	0.666513808623896	0.667567783968582	0.677856120925464	0.678994105197164	0.683638070729193	0.680403126215925	0.676623627743302	0.683521252991871	0.681212730092937	0.682957299179086	0.685172391413441	0.683945847953499	0.693505180334006	0.699481660599326	0.698827298120171	0.704328635889052	0.70588189539612	0.699966073776745	0.702316076004938	0.695786693484906
28	0.75574398257036	0.759213627277836	0.767063771569566	0.764443469254723	0.771499595112625	0.776448390704521	0.775404203845021	0.778593655602226	0.780298717944393	0.77644969237794	0.770424653862944	0.764652903558243	0.756210481863258	0.746361163085675	0.735284746559016	0.719506994693862	0.713152853662526	0.706786860287027	0.700596265159098	0.693458030062071	0.690289574603515	0.691708895809614	0.684043123524798	0.674923075197728	0.667071979238444	0.659663289881513	0.661961847851647	0.662560456375262	0.667691900108646	0.67189462135439	0.67628938007905	0.681867989330067	0.675697547432444	0.676163064744762	0.676747298966663	0.677707875284865	0.671952662387861	0.672900757943272	0.678434002104795	0.680628289524068	0.679581789549268	0.685776554319989	0.696237906348103	0.703823857347561	0.705717580435979	0.714103697875208	0.717712315342559	0.715307305010886	0.713713189819039
29	0.737177020458621	0.748262495598291	0.755902961307384	0.753903459026405	0.754276390616886	0.756548976338262	0.767358352176636	0.764557530470495	0.76415505810094	0.763235571011482	0.761584189042964	0.756321532735261	0.751207194682431	0.742602713524649	0.737132700009502	0.733006575992222	0.722780591531301	0.707102754692513	0.695015209595437	0.693349583704171	0.687391279253219	0.679240194371471	0.671475273021113	0.666502931398939	0.663784731341715	0.658532686895799	0.66212821077527	0.663200482751662	0.66934589064335	0.666103694700447	0.662171337326092	0.670381816949634	0.669747136521296	0.670803924761997	0.671360534949721	0.673162381256802	0.676553633996992	0.677905566364978	0.679247702541827	0.683468044294306	0.688968942267617	0.683832547351645	0.691963604731113	0.697239052006226	0.703741546273701	0.707317559815024	0.708266583061173	0.710761210456137	0.709991423802408
30	0.721519290854909	0.726879705235778	0.733273432968837	0.739676325707186	0.746961293624035	0.752215102925421	0.751988174726262	0.748849961879167	0.757781302918589	0.750720904551985	0.742160325003173	0.744673781380923	0.74092800703694	0.739080515222539	0.734682070248349	0.729256589980564	0.716369339509047	0.717481062141609	0.71199945921303	0.694988174102586	0.692426107968851	0.690308545308769	0.694671792769534	0.686761453186789	0.672602467766476	0.668856208288608	0.665804639793993	0.66754965978384	0.663111293740615	0.667995961092259	0.667985792788999	0.671389068853247	0.671539004827354	0.671428485736748	0.669222518073119	0.662983629168258	0.655507062732488	0.661807860293324	0.666691340414257	0.666791663582434	0.667707105856487	0.667687414104079	0.677524325700145	0.679797698064157	0.68058152936976	0.68550344531434	0.693458487011703	0.697086190884559	0.697841894583609
31	0.71165164940013	0.718444438637622	0.720513993589475	0.72281467265654	0.73343016013281	0.735309893074849	0.740097784217832	0.735380060048527	0.73766504124088	0.736441885549577	0.740260963087753	0.739647970507891	0.741906233650525	0.735160676512828	0.738495417642577	0.730792439301662	0.71883492855239	0.710389815289129	0.703930667695719	0.701188117412694	0.701196794582708	0.696957849535052	0.702799675270967	0.692931447511602	0.682068536139695	0.673590471672997	0.676407737079877	0.677906881300873	0.67953991345813	0.671647501785113	0.66771194966631	0.675878452838452	0.674245332569912	0.661840788983908	0.6603270810372	0.659339180091152	0.654922638809127	0.654417340615902	0.658721172782768	0.655727595280579	0.670824595917912	0.669925526725594	0.673891235175899	0.678381748690247	0.686773866631399	0.687898068716821	0.692702437621584	0.697185069552138	0.698696689977729
32	0.716895585651106	0.7146706283522	0.715273312174636	0.722398682131254	0.724976839254232	0.728825397603801	0.73455576670521	0.733826911060214	0.729953644235616	0.739342432935698	0.734009037456271	0.733221819614067	0.734181344557157	0.733726870945432	0.738618824060601	0.72735194369689	0.725354174660911	0.717741903888586	0.714205710186342	0.708017066512626	0.693450436227038	0.695299650454222	0.691120531134002	0.682070659358986	0.676768415185508	0.665404473804607	0.675998328267642	0.673417642809061	0.674259713625956	0.675823447086461	0.676297602280814	0.670693996976283	0.665880146967095	0.66591409131716	0.65821317382762	0.652408071082134	0.659535531562754	0.662441488354945	0.664264187723643	0.664277133042758	0.667118908893154	0.672459575892681	0.675837950904107	0.678173249004752	0.681051685548182	0.684940568388616	0.691497767629693	0.693889575349179	0.699637202604662
33	0.715097560588413	0.720778584570674	0.723813607152309	0.722012138443654	0.722855266540977	0.728761390321269	0.729895510409958	0.729225199360059	0.724515381175061	0.723227522292251	0.733235624786981	0.733891082868366	0.72819964100471	0.725188900951142	0.718715914100993	0.716048111700578	0.714097240401346	0.71332272748945	0.704224477752207	0.704844776442232	0.699524174719237	0.695476025622698	0.690898603956995	0.689704613241325	0.682697931031072	0.678694074788725	0.674939683970372	0.674928936360418	0.675367574978469	0.666323443103748	0.664637025759999	0.672325971280827	0.668962083564666	0.673355650342312	0.668832328737467	0.665160197641837	0.660210824380153	0.658188055835862	0.653367649284922	0.658752300301995	0.661097639683032	0.659275830226337	0.673230773876124	0.669592795466209	0.67843378091198	0.687753471446956	0.68773534186791	0.684528021115787	0.686537708512569
34	0.699347896057583	0.704698832529338	0.709808755310964	0.71277977461261	0.716867156489913	0.719324052511445	0.71981311237375	0.718091480908143	0.717789664445398	0.716992163645805	0.715429630051283	0.715017870962888	0.71945965680167	0.719482024262561	0.715442934775229	0.712138617878141	0.705660480269682	0.699063198389953	0.696217244056028	0.691770123224235	0.68384294227209	0.682214840127035	0.67531875762634	0.681073664161137	0.677310399622097	0.669560715290793	0.670028359226721	0.673499715758489	0.670516546218108	0.669640284797463	0.670089535467503	0.668263130727163	0.668737134913747	0.66647334388376	0.661876193742794	0.663911720300445	0.650439970451287	0.65818385797309	0.657227815275566	0.662141769393089	0.661302658667908	0.659289511442541	0.66802247668699	0.666235687178868	0.67589235282018	0.676337039140083	0.685154890613707	0.684718150412952	0.687125705170379
35	0.699368820009539	0.699466678894357	0.703803421849171	0.70361202557834	0.701273598698942	0.705551968405616	0.708843181408905	0.717735363464512	0.71514350088717	0.714866132378591	0.705514967090474	0.703289464345154	0.711609658569404	0.711863499066179	0.709453352944344	0.708767664885026	0.704080031306449	0.704531490792058	0.702851777077765	0.70475925842496	0.699588136520755	0.695389918024846	0.689038494359369	0.68410026081425	0.681338310202289	0.681370644350402	0.686368963006956	0.686864332741987	0.681422072977659	0.673122713008424	0.669082928960473	0.676383185833226	0.670520035394591	0.669621220485962	0.664544291720341	0.658218659279981	0.652314994361689	0.656353746115481	0.659689089620652	0.664386129364036	0.666377177579984	0.666698631341265	0.669038216250956	0.668991292053263	0.667647430979396	0.66739627986344	0.678570425341921	0.681198376068665	0.687477803619122
36	0.698952340828562	0.698398405524172	0.695123349458945	0.693770494142085	0.689292430969532	0.691190680247822	0.693392441765868	0.695618094318522	0.696105718571311	0.702918624026333	0.70386662449181	0.708140980414585	0.713470731761318	0.712701411480892	0.711892940209469	0.708796656734594	0.713245437823207	0.717241127914247	0.713191677620442	0.706195401501178	0.705097685787112	0.698063430869457	0.702874675308296	0.692338848948638	0.69503549010438	0.686828474110475	0.685542768330428	0.682652367415293	0.684284507103394	0.677227875245046	0.668178094736535	0.668022240269553	0.666798009915804	0.672208337175154	0.677863462651683	0.676086136632034	0.673628742358717	0.673897251139628	0.675476952772916	0.673046388620991	0.678080659144247	0.671623305030396	0.672943582073379	0.676072264768434	0.676944857304452	0.67920973904309	0.68287908792946	0.688143356969143	0.685506716437266
37	0.684778711094232	0.686470629740776	0.692517845684944	0.696666299132845	0.700903947096981	0.703362599953863	0.705567623642973	0.712082196969428	0.713012370833752	0.713572593244926	0.709846661708286	0.708378831749219	0.713595009445361	0.716201263246235	0.710566018892608	0.710896786981572	0.714341595784013	0.713551655679485	0.713690652169148	0.713580270196942	0.719838007189027	0.714850218322464	0.707238218236203	0.702510008332065	0.70014501917629	0.695401975446162	0.6967838633445	0.694922452616975	0.692882470215924	0.691651174012558	0.690509463739293	0.68899781895735	0.679984788931269	0.674763320343782	0.677787490227429	0.681206494372354	0.677364322837397	0.67456700410476	0.675516494180087	0.677507482631709	0.673453158737174	0.677324477704092	0.679910795403859	0.681356300087976	0.681104171304965	0.678576689222075	0.681942502479967	0.683327181403573	0.682290947923203
38	0.668526144036133	0.669262247210408	0.676381955835242	0.679036517882151	0.679896458069914	0.689429233064312	0.705069238786589	0.712735840624434	0.711783535137544	0.716414587215644	0.719543590273877	0.717705127227758	0.711721409372037	0.706291606065577	0.711932976755885	0.717216037353761	0.718712041369008	0.720824252868797	0.720477957500605	0.722272754488167	0.722155459828684	0.720782289327868	0.718829738613501	0.713833494510465	0.707293672550269	0.704591096886882	0.702623857967347	0.700127372584435	0.700832948373521	0.698021385434683	0.693479706379259	0.689537694194157	0.683399078696034	0.67934710531127	0.677779114284858	0.675759145983321	0.678906945089866	0.679124583252798	0.681315134454807	0.675975436180811	0.671536505022307	0.669729094225615	0.670449707429359	0.670473988312138	0.669035333696909	0.67340916358836	0.669520053409218	0.669998306900601	0.667149586040809
39	0.666378147335806	0.666970298598481	0.665500336541303	0.667619846779815	0.67490796581758	0.677021264721078	0.683195208871482	0.688416522447023	0.692288428261006	0.697784047048485	0.700738898904564	0.704964382306214	0.70377519383075	0.702019068720915	0.699810565974233	0.706147398813852	0.70720869864013	0.715661203896523	0.715929429203375	0.716180972338199	0.71720141481206	0.714097557025611	0.711612424433954	0.710820275968476	0.703751911327577	0.693975761115809	0.694421257764619	0.693461947687477	0.698307451477227	0.700643823436819	0.699898482015903	0.704982016277222	0.703012003299928	0.702518771006086	0.700347744767195	0.694314136884685	0.697626329474571	0.690999438129339	0.687855271276378	0.681438229801835	0.677614141895371	0.676534810622982	0.680746326899182	0.672933119228763	0.678880785236141	0.677084017065092	0.667071482615839	0.671677948112074	0.675859753439581
40	0.660732790895431	0.662321778235459	0.669524886673729	0.674212539899991	0.670820499215757	0.671873876986922	0.673077882043843	0.67480482600285	0.679135356650197	0.680811912528728	0.681099366285588	0.685415026279978	0.686704593281234	0.692026602257915	0.69157528181815	0.694577025105564	0.697224125599532	0.69916646752072	0.700334567983358	0.701096478400778	0.706315751570903	0.707235894142072	0.709152498773464	0.708823240852174	0.711716127353143	0.712167202975054	0.711576893908708	0.708631688415938	0.708016802848753	0.709362736584206	0.705970827651109	0.706365382801359	0.704106512032927	0.702130166869483	0.698413750584897	0.691168695286025	0.69587290597203	0.70095986295044	0.696913446243873	0.69758277896176	0.68962522697089	0.688659749140098	0.684774185532433	0.685364867747455	0.686260379284595	0.687423304434145	0.687560810285857	0.685413870469158	0.68430508822336
41	0.663598450675853	0.665805527007939	0.664640266840628	0.666572384497975	0.662052672935177	0.667856803854659	0.669808032172446	0.671403540926035	0.668597202258734	0.668443542523553	0.671234320508496	0.681845035978304	0.683042362448934	0.689033626764255	0.688858701935855	0.693657735104338	0.696923180667878	0.696936127091002	0.703680713356233	0.706577213106031	0.704235268990247	0.70898680042242	0.710802135941296	0.716235231598899	0.719359687448002	0.72512559631377	0.723799189990921	0.726233772580756	0.729407063620097	0.725558005510739	0.726203966645895	0.72343914928014	0.722888734275622	0.721065488517656	0.714697755140445	0.712960748378896	0.711769195081052	0.708887080102531	0.706995920061093	0.703996109832077	0.700184440063234	0.696639707492265	0.698045123834949	0.696797801905744	0.695443509660844	0.698437121650415	0.69776706305605	0.702200860827214	0.697674424690996
42	0.671416031121142	0.672860560250867	0.674253672199136	0.672870358472699	0.673412639667837	0.675452631986609	0.676553956534797	0.680776409141759	0.684042814976761	0.685360940897587	0.685979865101921	0.686629681802479	0.687779303491322	0.692249996273602	0.695379799018828	0.694912702994779	0.691330140736521	0.69642773537814	0.70138640941156	0.705665813010309	0.706080189589455	0.707694812183534	0.707835376413772	0.712590149455447	0.714865405804575	0.714350111916628	0.718755700392992	0.718902848104946	0.719659641287514	0.717120582755666	0.714279295045805	0.714623050521481	0.71574597651834	0.718031341930123	0.71960584752828	0.717570193897671	0.716098758286437	0.710454085765521	0.706224083000407	0.707109505013334	0.706146180645793	0.700173691571423	0.704011008663109	0.700216104039371	0.700729921530487	0.702686013082489	0.695434207366075	0.694067198995278	0.695295622024007
43	0.677080363329255	0.678633638987118	0.681043267551308	0.683032937589447	0.685171111708737	0.686800376545794	0.687892972093078	0.686439994048264	0.690382981598782	0.690480068700574	0.692698970159254	0.694626664934399	0.695596672052594	0.697090133445697	0.696665000075755	0.694664704387187	0.696705029494472	0.700779537557096	0.703232292538927	0.703244877293958	0.707544564227716	0.71000611705484	0.714591479748811	0.716424314008451	0.712766979354105	0.713551034281536	0.712882779021616	0.71290356553361	0.710246101361389	0.711493568315808	0.715419868236968	0.716965757811347	0.718563328140484	0.71893032981911	0.720365297656843	0.718440083305709	0.724946928091068	0.725389394853859	0.719901736646719	0.718664763748121	0.714721099104071	0.713494747606581	0.714706417113732	0.71485253310083	0.711069658279792	0.712705780680745	0.708829527574502	0.704368077907714	0.710752091475757
44	0.681995467116369	0.685659640000164	0.684777078727053	0.685789362726261	0.688429614774012	0.68758866992454	0.685464604240541	0.687501180505642	0.688871564605167	0.683871003703543	0.684779408604318	0.690924805272161	0.691015715752358	0.690633507890118	0.695706441806477	0.696680823676379	0.695082192030166	0.695864866165813	0.699000562987669	0.70050207534064	0.701950431258008	0.700308557056381	0.707308411370443	0.710632737878287	0.713158609256215	0.714463043136047	0.716559601125166	0.714766631139821	0.714809694150455	0.711817811085313	0.713577712132082	0.714914277354701	0.715353837041821	0.717641040279621	0.720197450182074	0.720475168580948	0.718652080366288	0.721542918814451	0.719807846803089	0.71598823501274	0.716198985389155	0.714766640081641	0.717086960027706	0.716938988635134	0.713774966381611	0.711146412745148	0.70926002060223	0.708068567970579	0.71021215039428
45	0.691150270466164	0.691708446528425	0.696008965593416	0.693146165372419	0.697147350027874	0.702063631911069	0.701583265799246	0.703493198833662	0.702660098135086	0.705037035280408	0.705949905444911	0.705882589299321	0.707002670483539	0.709698538735219	0.70954553006414	0.709000239774497	0.70965968030967	0.712757398537086	0.712848516140106	0.714131000946211	0.716980365945474	0.719564536772715	0.721264335434023	0.718577548872328	0.72344889664848	0.726076701944796	0.722641226556599	0.723050063965144	0.723637617601372	0.721724419543557	0.721273452691812	0.720394609366826	0.721712845192939	0.717337299596597	0.715532136267728	0.717992032272983	0.719198619967374	0.72090807126385	0.722008967559228	0.722949144803787	0.721370816663925	0.72171850151486	0.723012003255629	0.722706332653128	0.721277262544569	0.71989865132614	0.718015711743347	0.721114910841554	0.722518977415965
46	0.692089680594174	0.69626786485224	0.700139037932728	0.701950033497309	0.706447460232821	0.711550864670387	0.712331955307165	0.715417262296192	0.716456240608748	0.714586071310275	0.715000715856936	0.715996139527604	0.715328623950224	0.716399757947313	0.720415543092627	0.718412746761835	0.72011207193622	0.720165808460524	0.722502490265979	0.724695165398771	0.725045216578051	0.723871175194268	0.723526893550056	0.72285292826226	0.723252777570861	0.723932089110429	0.723676925154986	0.721804747086068	0.724139756828624	0.724978171634788	0.726282719338892	0.726899671520365	0.72714667486715	0.726982768271468	0.724136806459983	0.721120960171982	0.722683037287831	0.71948377090408	0.719371223033162	0.718295668511818	0.715942472736007	0.714210845218257	0.717654514634905	0.718306397372413	0.720628906437321	0.725738184545477	0.723162865636048	0.726973589342986	0.726706991542917
47	0.718163754325857	0.715989911166211	0.715565696814933	0.716323934618235	0.714256461076659	0.714505956328099	0.715844440369861	0.719511240709752	0.72202482339644	0.72429474867035	0.726868850987787	0.731997650001284	0.735300119920967	0.734262736949411	0.735417492531709	0.735056183503862	0.737146950858193	0.738930368949013	0.73986262786015	0.738466374287013	0.739473837983818	0.741981038820468	0.744134295021487	0.745137856158497	0.744185140099931	0.74398305098747	0.743690645929679	0.7420211172657	0.742526614089501	0.741765749354435	0.743078685880409	0.741353081289483	0.744374319771898	0.745440331693232	0.743442895699541	0.741249037195697	0.738253561291388	0.739418727497035	0.739023970614932	0.739604996484624	0.74014383674509	0.740180452597182	0.741645953746081	0.743434261675978	0.743869207344367	0.74470514126018	0.748266291793036	0.747567986178524	0.750253324867533
48	0.720872107085432	0.723482286950023	0.724323133305884	0.719420560645503	0.721771181676289	0.722909078150682	0.72321621326046	0.724330328000917	0.726351157807577	0.730473138611748	0.732047223285898	0.734822731709896	0.737349429309037	0.740016816365117	0.741295550086125	0.741573282032677	0.742757911365681	0.742737561830963	0.743220131549763	0.742064578744225	0.741577972738022	0.740844190447664	0.741587410097969	0.744215455068879	0.746474818372113	0.747628271974986	0.749292305110407	0.74982435580653	0.752292273535308	0.755022673566982	0.755753241033124	0.75728220243306	0.758052352391502	0.757337403863389	0.760614319755238	0.759829705781665	0.758955148973001	0.758654765064215	0.760361418942862	0.763020745318173	0.765583565679348	0.767819520663753	0.767963316867423	0.768386389758587	0.765915880829541	0.76127414914364	0.761261424693924	0.764193117754602	0.768584829080701
49	0.728100067147763	0.728064349193546	0.728734502434182	0.730062734429086	0.731320334009929	0.731198412729084	0.730829787376107	0.731186875860486	0.732642889334628	0.73432481016205	0.735709201805792	0.736917251059192	0.737806379477246	0.737752096093291	0.739806950926183	0.744334748985856	0.74744749303856	0.74991320876139	0.752371132316951	0.754617125240036	0.757021251848453	0.759787674629778	0.762076241498365	0.762428009140014	0.762326577429998	0.764415770458581	0.764738095329292	0.7647472215101	0.765199122318751	0.765074852686548	0.766068754144212	0.767176238925828	0.766309533297167	0.76841878635205	0.770438251437186	0.772515873487667	0.774283795441668	0.772906515925018	0.773518729532346	0.772073086039519	0.771650896729036	0.770117847701765	0.768280525361633	0.766741955753359	0.767532818923718	0.766673399007298	0.765686447990594	0.76728957870595	0.77052002054022
50	0.759401930314043	0.757474293280204	0.757312456463781	0.752784540972817	0.75007668095029	0.75042946069272	0.750824187685928	0.75319679923447	0.755474147152248	0.755620228544857	0.757115575224608	0.758609473094062	0.75842187493202	0.758170561152035	0.758867610045565	0.761394355192209	0.762650765361184	0.764553956675952	0.766336873176577	0.767942660883798	0.770294802772573	0.772525235751479	0.774941379984576	0.777075784937594	0.776302642085692	0.779137488382259	0.782685539181351	0.784280329426585	0.785843932642323	0.785894097926798	0.783937027216278	0.786505064960661	0.786581026713323	0.787551455274724	0.786161120872263	0.785809775174769	0.787989588732725	0.788682422344185	0.78756940908835	0.786484675899635	0.786870414746706	0.787292032597649	0.786319472470509	0.785457232928786	0.787200999039655	0.784356314584213	0.784546738479551	0.784291667119548	0.785717154170076
51	0.785992174300923	0.785721915865068	0.786814884460811	0.787003291766138	0.785851366895439	0.786344716395729	0.787048290554793	0.78770464423534	0.789312690306072	0.789927426820306	0.789946959561622	0.791488424467196	0.792822396471674	0.792684476761702	0.791709445840678	0.793197349136791	0.792212093655705	0.793056607486785	0.792870525483394	0.793500782324241	0.796114887042057	0.798710044028474	0.8012739740703	0.802295174875605	0.804095403672493	0.806464123390706	0.806194005848873	0.806201647009917	0.806614164013558	0.808419063416651	0.808978903019773	0.808963536736749	0.810010516039506	0.809017151827389	0.808075415852237	0.807556094768052	0.806929076076226	0.806302657951863	0.805325064883019	0.804216402030016	0.803634137393936	0.803529291186276	0.804211612492694	0.804808179398996	0.805565188440845	0.806291781990735	0.806849290525822	0.804015342848404	0.804933285163736
52	0.812284318469094	0.811749722533647	0.811801182849478	0.812071625743352	0.812421372873281	0.811273298449189	0.811469110847788	0.81088099040425	0.810653146655038	0.809768406501121	0.811450549061544	0.813256756548028	0.814969733474389	0.817240051813023	0.819495099879421	0.82071464645155	0.821409116356106	0.821710317919601	0.821969657144038	0.822184601985284	0.82300145077461	0.825536730415374	0.82792930900917	0.828436570502164	0.828293324637246	0.828071196724329	0.827182454570401	0.825772696368045	0.82696157070533	0.826467892674005	0.826283557261583	0.827091650306051	0.82786770771677	0.828526091769505	0.82901464290689	0.83036602622114	0.831207528812049	0.830533434575391	0.830314245313887	0.830377496038519	0.828784895116334	0.827532601539344	0.826841067082907	0.827705119105166	0.826809446207726	0.82595367100039	0.827139339209345	0.826177602798706	0.827366962573644
53	0.842543329767448	0.841505636217078	0.839449506135365	0.839014872420694	0.839318589131022	0.839766484511564	0.84029170714823	0.84111631747909	0.842182310276525	0.842640796177244	0.843011210738989	0.843898203178341	0.844822394869359	0.84588126385631	0.84716160803856	0.848118600314719	0.848812992305498	0.849612164429409	0.850166964181051	0.850017239483484	0.850580473281381	0.851526023800556	0.851899100882108	0.852639418672674	0.853610976629802	0.854811301761655	0.8559725396762	0.857086000631269	0.858118621788665	0.859097318479744	0.859593623748495	0.859407692067904	0.860361562895935	0.860829546043822	0.860431515906686	0.859895553273481	0.85917581562174	0.858336952453405	0.86027911534258	0.859895085651638	0.859074907227647	0.859790344777219	0.861112589333711	0.861645851425343	0.860921852638776	0.860110088470017	0.858831013223684	0.858619320050858	0.857934062982589
[truncated: 71 more columns]
