# Supplementary material for: Reconstructing spruce budworm outbreak severity: a comparison of paleoecological and tree-ring signals
Source: PLoS One. 2025 Aug 12;20(8):e0329406. doi: 10.1371/journal.pone.0329406 (PMC12342301; doi:10.1371/journal.pone.0329406)
Supplement: S10 Dataset — (ZIP) [file pone.0329406.s010.zip › Lake 1 wavelet data/Coherence_Lepidopteran_scales_Percent_defoliation/coherence_wavelet_wave.corr.txt]

V1	V2	V3	V4	V5	V6	V7	V8	V9	V10	V11	V12	V13	V14	V15	V16	V17	V18	V19	V20	V21	V22	V23	V24	V25	V26	V27	V28	V29	V30	V31	V32	V33	V34	V35	V36	V37	V38	V39	V40	V41	V42	V43	V44	V45	V46	V47	V48	V49	V50
1	0.624501477573146+0.009668081485801i	0.484316587129643+0.018370980255047i	0.29846157121675+0.019142484439072i	0.153241958736899+0.015150533626823i	0.072489612264754+0.0107527003500218i	0.0368523729449896+0.0077969566475126i	0.0224786545677089+0.0061316483821913i	0.016128306426581+0.005132863800383i	0.0127637162243809+0.0044363567130332i	0.0107279126609969+0.0039279910878896i	0.00935516237415243+0.00351304352212725i	0.0083135149745764+0.0031220024318018i	0.00751732042961773+0.00275553697975954i	0.00694055020642153+0.00245067695728514i	0.00649880387369651+0.00226665712456663i	0.00614634053643713+0.00220740063411735i	0.00585471362858766+0.00222351755209543i	0.00554531764541777+0.00226739778140532i	0.00521753765723706+0.00222586045388448i	0.00498955140886319+0.002061226312522i	0.00489629991721983+0.00187360500692438i	0.00488464016079461+0.00170285180866869i	0.00489563113914022+0.00154425160401118i	0.00485647136850944+0.00143160846655689i	0.00472752686388665+0.00137399270151895i	0.00453593558214869+0.00132865577988007i	0.00435171965843511+0.00134204404423403i	0.00429426123032184+0.00149703672347286i	0.0044159276504305+0.001687864685688i	0.00460572068145879+0.00179116899773419i	0.0048130097005927+0.00180564883302582i	0.00499212531787888+0.00167055223301271i	0.0050028139383508+0.00140846881023163i	0.00485207028916611+0.00119351812809834i	0.00466160822917497+0.00109611428019334i	0.00449823587585163+0.0011198945425244i	0.00444552840747445+0.00136286459174816i	0.00464914213499618+0.00177883868121922i	0.00505693115479255+0.0020537687212971i	0.00543459841104785+0.00206275063966162i	0.00571457552076229+0.00180606461838227i	0.00575582050845854+0.0011657921786428i	0.00543340383083196+0.0004485558141252i	0.00506652322263947+0.00019676841867263i	0.0050064825844413+0.00039977766351175i	0.00532828290972956+0.00082168552110069i	0.00596838630029801+0.00144358933831754i	0.00689531215394198+0.00196668862778107i	0.00776951264734858+0.00196915608263886i
2	0.795517986772445+0.009680873235556i	0.601146922386815+0.018521269783725i	0.347610540921401+0.018104506362568i	0.157599971043312+0.012776236889676i	0.0605901869992258+0.0078699327630713i	0.0242201538955214+0.0051507479628946i	0.0130112983993811+0.0039635347724516i	0.00928418389026036+0.00337200420313759i	0.00752809905979735+0.00295694883545723i	0.00648859954340232+0.00265599621559292i	0.00577871706000962+0.00240388836482578i	0.00518890596090515+0.00213248553434468i	0.00471828337695374+0.00184832499265089i	0.00439843789415262+0.00159989007858036i	0.00415941100148248+0.00146346362927766i	0.00397126662420645+0.00144999662670627i	0.00382140356106498+0.00151280558433674i	0.00361571748438129+0.00160861934595155i	0.00335244776487224+0.00160443903693343i	0.00318319947130146+0.0014557224648199i	0.00315511460971749+0.0012900341819015i	0.0032052815449466+0.00115048582686723i	0.00327267853562636+0.00101660734946775i	0.00327855006209208+0.00092737042514008i	0.00317608875282468+0.00088963514853773i	0.00299086082104996+0.0008393900818715i	0.00279626883398964+0.00083956918428223i	0.00273617250084833+0.0010089889409844i	0.00287212403728935+0.00122226573135267i	0.00306837648735823+0.00133722933441675i	0.00328186944814975+0.00136855221933248i	0.00347824945142858+0.00123738929809947i	0.00348653165738025+0.00095622519224611i	0.00331211804449593+0.00073182178664048i	0.0031002191992074+0.00062896806405935i	0.0029046690355399+0.00063274572701827i	0.00280700333017787+0.00088673299039891i	0.00299534312481882+0.00135875020727962i	0.00341068330672827+0.00167517429495071i	0.00378050438896447+0.00171889461100679i	0.0040588968230628+0.00150255973441249i	0.00408197024814989+0.00083057610348776i	3.6724008804916e-03+4.442574554182e-05i	0.00320379311188631-0.0001948974727985i	3.08789264942835e-03+5.851849825404e-05i	0.00336792022980618+0.00050510726449286i	0.0039687952953198+0.0011886325241819i	0.00491771353491306+0.00176706568162593i	0.00582472491596754+0.00173175784812i
3	0.910015397229667+0.007579951076965i	0.672749249431351+0.014755058425964i	0.367410271894705+0.0131550790339i	0.146871340269087+0.007660969980707i	0.0430636977829865+0.0035269987257424i	0.0106183594143702+0.0018660847668192i	0.0041217078258898+0.00151741066024305i	0.00320585627125098+0.00144852187057489i	0.00288284470643609+0.00134368742163807i	0.00264772411484938+0.00125469546029019i	0.00246583645007576+0.00117396784214661i	0.00224915460148598+0.00104572906090521i	0.00205324133210637+0.00087727657567256i	0.00194601620765781+0.00071530642471483i	0.00187141689512782+0.00063569212127859i	0.0018160372490726+0.00065180954848621i	0.00178674940817261+0.00072933487535499i	0.00168528068774163+0.0008430642112708i	0.00150287384398752+0.00086436569872904i	0.00139708682778511+0.00074886420512401i	0.00141508532157899+0.00063206718650414i	0.00149253608951883+0.00054940402971683i	0.00158185617642482+0.00046282137643338i	0.00161703872191832+0.00041234060623453i	0.00155366036286558+0.00040271916166668i	0.00140812083723532+0.00035292871966209i	0.00123740465473369+0.00033078773478675i	0.00118239383107943+0.00047589434692741i	0.00130184015625302+0.00066252299964173i	0.00145502338794621+0.00075703866429726i	0.00162190856234131+0.00079885379643096i	0.00179549717749449+0.00070215978717883i	0.00180151189322531+0.00046068905745403i	0.00164338053418534+0.00027966526002827i	0.00146620369240605+0.00019781413843917i	0.00128912955659583+0.0001718945428802i	0.00116729465860366+0.00037409459639356i	0.00130411077516624+0.00079949399822846i	0.00164400905217954+0.00107811799439093i	0.00192348685432545+0.00114267507613155i	0.00214699575147702+0.00103233809952387i	0.00216585051935253+0.00048052141961019i	0.00177074619042868-0.00021407587838271i	0.00132135207470004-0.00038314385340798i	0.00120468797201533-0.00013324754726835i	0.00139709662436858+0.00022222253849071i	0.00182735121677925+0.00081647462987504i	0.00261327427963414+0.001325439039625i	0.00338699918109665+0.001232765155403i
4	0.955804474359252+0.0042320670525i	0.69899027428792+0.008796461422891i	0.370342925606562+0.006829933799789i	0.137627248552096+0.002652880754862i	0.0331326652403521+0.0002565042410324i	0.00410154890336575-0.00014237293052754i	2.33089149066205e-04+1.48801338661599e-04i	5.05478519210639e-04+3.55238831958798e-04i	6.6407725452996e-04+3.86253900217267e-04i	6.85020339770285e-04+3.88378879573142e-04i	6.92617124936416e-04+3.93138117834723e-04i	6.37720662436099e-04+3.56534878080236e-04i	5.71777939642299e-04+2.79759134605888e-04i	5.59328766624581e-04+1.94559211859791e-04i	5.53963901935515e-04+1.57009292678336e-04i	5.52585441266743e-04+1.75504565841705e-04i	5.76354841736787e-04+2.30747956016044e-04i	5.40542436341284e-04+3.19772160357832e-04i	4.29118917305258e-04+3.43220918114887e-04i	3.71822996469903e-04+2.64726332129074e-04i	4.01817441830453e-04+2.00535560168286e-04i	4.63417815823662e-04+1.70522987445699e-04i	5.32410814273922e-04+1.28041294500783e-04i	5.69281077175521e-04+1.10621401061756e-04i	5.41585440288778e-04+1.23751094723918e-04i	4.53981558885242e-04+8.4221681707008e-05i	3.34925188794441e-04+4.7648696587715e-05i	2.94060727260833e-04+1.43593288336004e-04i	3.76049948117795e-04+2.66809267944064e-04i	4.60232447229618e-04+3.18192551043772e-04i	5.52505372689283e-04+3.57687146095655e-04i	6.73977492130394e-04+3.08555969478526e-04i	6.78888421615302e-04+1.46877863891672e-04i	5.69535803022873e-04+4.1256503237812e-05i	4.65929296003784e-04-5.06757318291e-07i	3.49769329051937e-04-4.4005031418603e-05i	2.39502172609548e-04+7.3923415512874e-05i	3.15786968701513e-04+3.7040981948231e-04i	5.33817687119311e-04+5.44948907634413e-04i	6.82355443046719e-04+6.00720290574778e-04i	8.16990858561346e-04+6.08299420539233e-04i	8.4137326204858e-04+2.7734498897921e-04i	5.61052629218365e-04-2.03917910299413e-04i	2.53530949164257e-04-2.87650716037112e-04i	1.95769953573439e-04-1.03488607129674e-04i	2.94703270331855e-04+9.1630072905611e-05i	5.05742653627483e-04+4.9317332930545e-04i	0.0010268658117613+0.00084051704277318i	0.00156993206763225+0.00070115860913147i
5	0.949398271159463+0.001104278337771i	0.698002181356193+0.003413880653919i	0.373787419778104+0.002055373342427i	0.141939487228829-0.000092516662164i	0.0360866770509236-0.0008138420217092i	0.00540039475226717-0.00048579680790079i	3.99952018853587e-04-8.6931574435037e-05i	1.32290465743237e-04+6.7070033808271e-05i	1.22609787831249e-04+7.4393517799335e-05i	1.12996710182721e-04+7.5175810834038e-05i	1.29596420917735e-04+9.108382382596e-05i	1.1291688318471e-04+8.6863118782208e-05i	8.71051379181553e-05+5.89526187876193e-05i	9.35699682850221e-05+2.31110607884427e-05i	9.82240925742734e-05+9.506886883508e-06i	1.01881744234532e-04+1.8745273711399e-05i	1.28288109579458e-04+4.1935785162312e-05i	1.20598203366165e-04+8.9478194464069e-05i	6.2931804501321e-05+1.02427026281819e-04i	3.82487593304321e-05+5.71606325507948e-05i	6.05470635504847e-05+3.10920610949765e-05i	9.02075623469861e-05+2.91766273657463e-05i	1.23438365245397e-04+1.1512497040799e-05i	1.4613699438026e-04+9.800783671644e-06i	1.40688030849352e-04+3.2023733101746e-05i	1.0402661700624e-04+1.1188932535501e-05i	4.06494728061467e-05-2.05913795478151e-05i	1.72264578547705e-05+2.79895723682703e-05i	6.08666241503692e-05+8.54198051373605e-05i	8.87624684652062e-05+9.70178359939968e-05i	1.20146534941009e-04+1.24607870060403e-04i	1.87114442758773e-04+1.11880260986113e-04i	1.91271251023997e-04+2.794052538246e-05i	1.34298578851709e-04-1.3101219972135e-05i	9.68589850690753e-05-1.85569059007633e-05i	4.34760104500166e-05-5.35528390483848e-05i	-3.11261195289188e-05-1.838615535704e-06i	3.146831716669e-06+1.5454941688973e-04i	1.13147574770631e-04+2.18508684133673e-04i	1.54915137028467e-04+2.4636540439396e-04i	2.01502888449687e-04+3.26112569473e-04i	2.20864642254046e-04+2.07321573014313e-04i	8.25203601947023e-05-5.02365691063324e-05i	-4.76763133632043e-05-9.0044439050338e-05i	-3.78656022995957e-05-3.4561040994227e-06i	-1.1805307750642e-05+6.02065002787748e-05i	3.2546923222032e-05+2.78352463563076e-04i	3.19694081914805e-04+4.56865502398708e-04i	6.48664643590471e-04+3.07213112487091e-04i
6	0.91769522099966-0.000865790306948i	0.688159866964249+0.000203720923605i	0.385182913795429-0.000211720673124i	0.159272403662168-0.000759690659184i	0.0480427637238658-0.0005943895814106i	0.0105763896557351-0.0001687009803355i	1.82135604753739e-03+3.588615915077e-05i	2.94598697502526e-04+4.5037202093767e-05i	4.04691287119964e-05+1.2988362261042e-05i	8.19250652375573e-06+6.89101066321731e-06i	1.90200904466068e-05+1.67673806072119e-05i	1.32426056706574e-05+1.80504919903022e-05i	1.57751528409318e-06+9.07275762822648e-06i	5.89657867682081e-06-2.5958802791466e-06i	7.89168332290078e-06-4.82575271494085e-06i	8.32990282458039e-06-1.43466214225055e-06i	2.25512692366745e-05+3.0570294394737e-06i	2.21235714747257e-05+1.99790220935656e-05i	-1.4848246214221e-06+2.43105246018392e-05i	-7.67115479732722e-06+4.48413149837322e-06i	4.29398040114673e-06-2.05316704673657e-06i	1.197987710956e-05+1.6706398529126e-06i	2.06950583664757e-05-7.3195573440455e-06i	2.99454380951361e-05-5.6876415561968e-06i	3.27304822718734e-05+1.4992239914919e-05i	2.43409126365881e-05+1.2712053414801e-05i	-5.7068275556613e-07-3.042966507503e-06i	-1.09555999151475e-05+1.39770137098035e-05i	6.4575231236423e-06+2.73775089320701e-05i	8.2449081323579e-06+1.91632531368562e-05i	1.17413557457223e-05+3.44015395831264e-05i	4.13964297082967e-05+3.77302622595106e-05i	4.45249233362198e-05+2.0699930831407e-06i	2.16682217279586e-05-8.9158380860093e-06i	1.50152460035442e-05+2.1701742975303e-06i	-4.07199621686296e-06-8.04477975250006e-06i	-4.26185682301218e-05+1.56792411756128e-05i	-2.49703347299188e-05+7.46496540293823e-05i	2.34582671615492e-05+6.89493824099417e-05i	1.3308114903987e-05+7.43516219115629e-05i	-1.583675075208e-06+1.72654084719804e-04i	-4.346932914205e-06+1.85666406376157e-04i	-4.34827966968113e-05+7.46661146873502e-05i	-4.76766656554835e-05+2.26543933632352e-05i	-5.4307320133899e-06+2.43675424574506e-05i	-2.6111088486203e-05+3.82152836174295e-05i	-5.8245092235448e-05+1.49829980750791e-04i	9.5499489917989e-05+2.08539497754289e-04i	2.92342065800479e-04+7.6301743605647e-05i
7	0.880439681227577-0.001699120182613i	0.678331540119128-0.00105945079668i	0.402158257114647-0.000850165109508i	0.183147869005153-0.000684340232438i	0.0640996367455611-0.0003190568330446i	1.73717671269132e-02-2.0780571653e-06i	3.71209909806834e-03+8.610913904364e-05i	6.29847795368483e-04+4.6583392569128e-05i	7.55419660639289e-05+8.3370908956996e-06i	5.09114716351744e-06+1.07039047555544e-06i	5.74943978673986e-06+4.85835136469107e-06i	3.39109806889025e-06+4.39810096475429e-06i	-2.2870056006884e-06+3.2526952905837e-07i	-1.68468014858526e-06-2.8015627514763e-06i	-3.9951348861534e-07-1.22891860618648e-06i	9.29599040679844e-07+7.0841341179922e-07i	6.38570984707758e-06-4.795805539841e-08i	5.30504041597829e-06+3.43537935234141e-06i	-3.10364450030645e-06+5.22690205138703e-06i	-3.11986559818783e-06+8.6400160544058e-07i	1.86788985794361e-06+8.9160901199958e-07i	1.71437218711623e-06+9.1331873509324e-07i	1.26944546993087e-06-5.75506081694376e-06i	2.97140811057974e-06-3.41284584396774e-06i	5.260047122719e-06+1.3969385113159e-05i	5.9253487802325e-06+2.39818979142786e-05i	3.043318025336e-07+2.15401546808238e-05i	-1.7772047455051e-06+2.11073010286444e-05i	3.7161869712275e-06+1.27337995813999e-05i	2.67266552247618e-07+2.24314771151299e-07i	-2.16305564456653e-06+7.73932990801684e-06i	8.1717997484031e-06+1.39105251844306e-05i	9.34440125740225e-06-7.5394787549301e-07i	5.2036392531546e-07-5.93713840854671e-06i	-2.59985781678736e-06+7.02315077876997e-06i	-1.26545372860926e-05+1.90341237152069e-05i	-2.73491836310492e-05+3.72145812977255e-05i	-1.14062033103642e-05+4.54334511863664e-05i	1.18140547211559e-05+1.21301286099008e-05i	-1.40428197925675e-05+1.28829214956598e-05i	-6.2794029075044e-05+1.08362883869874e-04i	-9.2542761208545e-05+1.77013050743469e-04i	-8.9540171316236e-05+1.27801507508569e-04i	-3.67629627251136e-05+4.09463141493902e-05i	9.62262957658486e-06-6.37360890533632e-06i	-3.10411751246533e-05+8.9767092594854e-06i	-7.79615754934189e-05+7.03382783445332e-05i	2.09985355935167e-05+5.44724406874917e-05i	1.55903894988685e-04-6.1747062811503e-05i
8	0.846219782010816-0.001895180864652i	0.670346481213434-0.001331667149857i	0.420584982175739-0.000922217644528i	0.209042218491048-0.000655296309585i	0.0824253241652051-0.0003733194485721i	0.0258950034715273-0.0001056492013671i	6.55341942598737e-03+3.685285211532e-05i	1.37461820626117e-03+5.568114619094e-05i	2.58000441888007e-04+3.0627878839771e-05i	5.24095071263684e-05+1.27585082923614e-05i	1.61349637870057e-05+5.7810097319067e-06i	6.83935668321294e-06+1.05811250701295e-06i	1.40136152321377e-06-2.95818018483615e-06i	-3.7837055708044e-07-4.20336567150405e-06i	1.40247726054685e-06-2.41741639303972e-06i	4.77383497145981e-06-1.2276485017569e-06i	6.57848808888277e-06-2.36688737660634e-06i	3.03505384233226e-06-1.74816001823293e-06i	-2.64391337925675e-06+1.45117755296484e-06i	-3.81179592669994e-06+4.52805051299135e-06i	-2.5168459893569e-06+5.8111729955986e-06i	-3.30149657973191e-06+2.44908169997265e-06i	-5.59711738419417e-06-2.7597357238548e-06i	-8.58817710576458e-06+1.5337382362411e-06i	-1.06483523542456e-05+1.88510664801837e-05i	-9.2727679131582e-06+3.60134305870509e-05i	-5.1687891188151e-06+4.08226171724532e-05i	9.993185988137e-07+3.25879247134258e-05i	6.0369529886359e-06+1.51238536292923e-05i	4.45436887855576e-06+1.73335544517633e-06i	1.30077140923579e-06+3.94594305809994e-06i	1.27161075415908e-06+8.05607895338023e-06i	-2.2638093482236e-06+1.03374053183814e-06i	-1.04078355845484e-05-2.9070966325298e-06i	-1.9272906273925e-05+1.03013834388728e-05i	-2.95043590841975e-05+3.41467070363763e-05i	-3.22678987336993e-05+5.12940621728567e-05i	-1.62791289191069e-05+3.89949678811863e-05i	-6.93730250123488e-06+3.46772865592968e-06i	-4.31984585486837e-05+1.51239215351379e-05i	-1.13101031741747e-04+1.11048475723244e-04i	-1.67082588705235e-04+1.94343938018989e-04i	-1.61614955039014e-04+1.60066615520581e-04i	-9.67976881974291e-05+4.92480374000972e-05i	-4.86870467715268e-05-2.24084023550707e-05i	-8.10376620549174e-05-1.47822877761181e-05i	-1.16335537491304e-04-1.593634480066e-06i	-4.18174412027774e-05-7.64092780010187e-05i	6.0487241978263e-05-1.94683970396107e-04i
9	0.816908675256456-0.001851170521561i	0.663920969507095-0.00125194154671i	0.438453976266619-0.000838787716429i	0.235319559031199-0.000701817863641i	0.102696704042987-0.000605617950637i	0.03650537209687-0.0003933863850829i	0.0106312534595986-0.0001492639944637i	2.59200625269021e-03-3.20256691827e-06i	5.70540048596348e-04+3.2858224144297e-05i	1.37687984732152e-04+2.1161207750992e-05i	4.59010737762413e-05+6.0453432144678e-06i	2.03309903136019e-05-3.0390120051626e-06i	9.34503400498178e-06-7.80428350432041e-06i	4.97527142095493e-06-9.24310505234839e-06i	6.30187394909377e-06-8.92298225453541e-06i	9.61118317607585e-06-9.35520156344481e-06i	8.8610361335069e-06-1.03180272993154e-05i	1.75646452970202e-06-8.25927037172613e-06i	-7.29775429789428e-06-1.84026755403536e-06i	-1.27446120157092e-05+5.3142903086276e-06i	-1.41037950343009e-05+8.198163925876e-06i	-1.47000201760792e-05+5.6537750947824e-06i	-1.81600022488805e-05+3.5346320301898e-06i	-2.5781301183478e-05+1.11235443765578e-05i	-3.3230520752473e-05+3.11903274845818e-05i	-3.26507897887177e-05+5.41212335894928e-05i	-2.09370540354787e-05+6.51213002622127e-05i	-3.7162555740359e-06+5.71128108642733e-05i	9.0937534832074e-06+3.67226466864887e-05i	1.18615156160311e-05+1.95150883558387e-05i	6.9584696821921e-06+1.43030806207825e-05i	-2.0725106201324e-06+1.39673419734683e-05i	-1.49982930759918e-05+1.09441630819923e-05i	-3.1183871882226e-05+1.2681225226622e-05i	-4.85307133238563e-05+3.03961243241385e-05i	-6.24238323122406e-05+5.95018290980039e-05i	-6.47203370049787e-05+7.79000421300198e-05i	-5.79157129203284e-05+6.78497896587486e-05i	-6.94086577667742e-05+5.12098443369313e-05i	-1.27682119846596e-04+8.727006639819e-05i	-2.23044138380348e-04+1.90486411543053e-04i	-3.07380844897147e-04+2.71798091111549e-04i	-3.28573994318341e-04+2.34811503102628e-04i	-2.80756957137093e-04+1.07697784303282e-04i	-2.28589840361585e-04-5.30835146059e-07i	-2.29619734852342e-04-5.5211728562779e-05i	-2.36537057378573e-04-1.3011925221197e-04i	-1.73858066242763e-04-2.76931243641149e-04i	-9.3524465655951e-05-4.17536953953765e-04i
10	0.792138823864164-0.001709537117531i	0.658730493689265-0.00099111519267i	0.455334320895213-0.000555371548303i	0.261557343274782-0.000567022354771i	0.124793055562762-0.000735197467607i	0.0493911481697219-0.0007172858870182i	0.0161731403207813-0.0004752310571142i	0.00436952458254547-0.0001984164604954i	9.88672014360293e-04-3.4221869998056e-05i	2.15200558875286e-04+1.3638695534698e-05i	7.13986046327257e-05+7.2044752359853e-06i	4.16287692815994e-05-8.1489513416121e-06i	2.77321412123813e-05-1.80604060922309e-05i	1.95991410769881e-05-2.28907210212775e-05i	1.70634158698122e-05-2.59960231100573e-05i	1.57596399289962e-05-2.88928591614243e-05i	9.2217920799455e-06-2.94309512964567e-05i	-4.4977671500226e-06-2.41892675674051e-05i	-2.0805680101989e-05-1.33003959141058e-05i	-3.35410028241616e-05-1.4948099356192e-06i	-4.06517299215252e-05+6.2686959552967e-06i	-4.54070942140469e-05+9.7052076090353e-06i	-5.33340283512773e-05+1.42795125116611e-05i	-6.63560392727735e-05+2.78046338558694e-05i	-7.80164193292901e-05+5.37294113441346e-05i	-7.65979877259162e-05+8.51591201637566e-05i	-5.6240847242773e-05+1.07015273138151e-04i	-2.4644478078418e-05+1.07740363595378e-04i	2.3961551545597e-06+8.98451988188143e-05i	1.3553749716336e-05+6.7332212734642e-05i	7.3897946006298e-06+5.20833982017647e-05i	-1.20486132176423e-05+4.57821362002185e-05i	-4.01178122610621e-05+4.66791923075286e-05i	-7.27488714221932e-05+5.82349152514795e-05i	-1.05946557746146e-04+8.5047150213329e-05i	-1.34460393814509e-04+1.21976112418578e-04i	-1.55268376421622e-04+1.53701788294304e-04i	-1.79060376711646e-04+1.73343138669377e-04i	-2.32561076627623e-04+2.04248930782923e-04i	-3.3690649152898e-04+2.84327591083171e-04i	-4.82531877421867e-04+4.03612865443203e-04i	-6.26685466066884e-04+4.75702935333563e-04i	-7.15254182718602e-04+4.16308786299865e-04i	-7.24541853831802e-04+2.39745855156562e-04i	-6.88651822390497e-04+2.7868458083629e-05i	-6.54551978342978e-04-1.83632370741692e-04i	-6.13005344733209e-04-4.2494590134185e-04i	-5.31446789291141e-04-6.91566506735205e-04i	-4.40944211517281e-04-8.85465486347303e-04i
11	0.771240724677904-0.001481691596678i	0.654672558982593-0.000516657868031i	0.471387513286345+0.000092701817045i	0.287788049535838+0.000047591649932i	0.148823625262513-0.000399808443828i	0.0650154023286298-0.0007517514239347i	0.0238245339888748-0.0007415806241329i	0.00719024973273655-0.000471215656713i	0.00170864457272077-0.00018476126584237i	2.91949594391125e-04-2.4463383905082e-05i	4.46958452715059e-05+1.38928067080939e-05i	3.64594910540112e-05-5.5330332989661e-06i	4.47777011933313e-05-3.39773343349912e-05i	4.21730102054697e-05-5.46130631381143e-05i	3.39995431527335e-05-6.76027870775437e-05i	2.16147346393196e-05-7.46770170460739e-05i	2.2455596220545e-06-7.416504445568e-05i	-2.43645329557401e-05-6.43153757697336e-05i	-5.36762939208842e-05-4.74502227679923e-05i	-7.99282368175891e-05-2.9155739016198e-05i	-1.00801085701699e-04-1.3673366486146e-05i	-1.18734718437169e-04-5.7081389044e-07i	-1.37943850804874e-04+1.5249582135584e-05i	-1.58673987874625e-04+4.1106590665082e-05i	-1.7293362829382e-04+8.1436264132026e-05i	-1.67645750022438e-04+1.31332871892824e-04i	-1.35846881561676e-04+1.75542216050586e-04i	-8.6059225913957e-05+1.97818827274139e-04i	-3.8823155248021e-05+1.93679977234304e-04i	-1.3243400606299e-05+1.73510727971153e-04i	-1.7169456922009e-05+1.53278987061793e-04i	-4.7749457506391e-05+1.44077688164591e-04i	-9.7393257605348e-05+1.50446623240642e-04i	-1.58693771740416e-04+1.74467430286579e-04i	-2.26041142228855e-04+2.17402487766604e-04i	-2.95830727240333e-04+2.77736359358941e-04i	-3.70338027923009e-04+3.52092019582476e-04i	-4.64322487940653e-04+4.43474804726551e-04i	-6.02547152436737e-04+5.663617096966e-04i	-8.03337614439645e-04+7.2666683230472e-04i	-0.00106117489520803+0.00088162706664068i	-0.00134006240681552+0.00093433280531974i	-0.00158173860794395+0.00079818839125806i	-0.00173430458570235+0.00046739816652197i	-1.78359145686105e-03+4.45067314712e-06i	-0.00174647317256956-0.000527712156994i	-0.00163744769759417-0.00108243317041105i	-0.00146970903513926-0.00158053712307753i	-0.00128061197237573-0.00189667073938905i
12	0.753656992317812-0.001188908402127i	0.651735884996105+0.000182432539509i	0.486896096144404+0.001194823755494i	0.314180979730382+0.001352781726283i	0.175013554665098+0.000746218163836i	0.0840257119141792-0.000076624966202i	0.0346016122496189-0.0005888308177317i	0.0120507378692212-0.0006371483699036i	0.00340953004173141-0.0004062469607857i	6.92355458928995e-04-1.55791132929211e-04i	5.65970236478531e-05-2.4177518963281e-05i	-3.7642890930175e-06-1.09760067319483e-05i	3.15347640688332e-05-5.68672299103778e-05i	4.9837729687819e-05-1.11472600328076e-04i	4.1522113416172e-05-1.51911655086803e-04i	1.4144822170548e-05-1.72583941872337e-04i	-2.630575731787e-05-1.73952727994206e-04i	-7.4788898883627e-05-1.59722497098211e-04i	-1.25663756516763e-04-1.36998310369138e-04i	-1.74224486909081e-04-1.1344302780835e-04i	-2.1880577249378e-04-9.2521377638035e-05i	-2.60608248761698e-04-7.114830870655e-05i	-3.00759417786836e-04-4.101073368367e-05i	-3.3598978746632e-04+7.674828020981e-06i	-3.56003516988766e-04+8.0322876918455e-05i	-3.46920439851898e-04+1.71466818415911e-04i	-3.01718630412589e-04+2.6321169764098e-04i	-2.30119361468708e-04+3.3356895362949e-04i	-1.57360269359221e-04+3.70314945929868e-04i	-1.11175831150588e-04+3.78553295924891e-04i	-1.08212932686283e-04+3.75499169981866e-04i	-1.50301844896748e-04+3.7879835592691e-04i	-2.30283946341178e-04+3.99631358507485e-04i	-3.39829736124495e-04+4.44541702256135e-04i	-4.73501246824188e-04+5.20802670422625e-04i	-6.30054751147087e-04+6.38834476590316e-04i	-8.1542075255077e-04+8.10420278321433e-04i	-0.00104671595022464+0.00104429798178272i	-0.00135033842168437+0.00133554875372962i	-0.00175076918914218+0.00164325644158494i	-0.00225405115781191+0.00186955938239286i	-0.00283098831586335+0.00187506368253527i	-0.00340899149737737+0.00154297990836594i	-0.00388749544552538+0.00084515959144319i	-0.00417597871986779-0.00014781646285638i	-0.00422756854646561-0.00130395911286238i	-0.0040489995332438-0.0024583108166087i	-0.0036940570151233-0.00341940503089026i	-0.00324432691949735-0.00400024545648741i
13	0.738870011323758-0.000960326353297i	0.649780884912305+0.000957114833842i	0.501888993141973+0.002621983515709i	0.340567434177815+0.003313996850254i	0.203129175319714+0.002845431649108i	0.106573038579778+0.001647911391919i	0.0492187727893165+0.0004185409528287i	0.019993800918542-0.0003458864656776i	0.00710219300461195-0.00056163276377963i	0.00216815436640071-0.00044338525947529i	5.5426591756276e-04-2.57497564189578e-04i	1.29957414115209e-04-1.57576402044706e-04i	5.4673920691124e-05-1.65483103112619e-04i	4.2416598675866e-05-2.33860076748619e-04i	1.5215134769615e-05-3.08727063558798e-04i	-3.6970006226748e-05-3.58036966287787e-04i	-1.06331658181042e-04-3.73702902304151e-04i	-1.82799250474094e-04-3.6391917808682e-04i	-2.5873700018516e-04-3.43801679945091e-04i	-3.30798238027534e-04-3.25878906499045e-04i	-3.99916325189049e-04-3.12615525283378e-04i	-4.68864689591055e-04-2.94259355834421e-04i	-5.37857197597709e-04-2.52925661452328e-04i	-6.00037947794743e-04-1.70861819989758e-04i	-6.40082214428319e-04-3.9864484213868e-05i	-6.3952430859956e-04+1.31757207881804e-04i	-5.88752196567864e-04+3.19281127469664e-04i	-4.98282762625519e-04+4.91348083611782e-04i	-3.99038915142496e-04+6.25124715067576e-04i	-3.29298676171809e-04+7.16571783207832e-04i	-3.17970894426334e-04+7.78645173553677e-04i	-3.76577421702108e-04+8.31155926842149e-04i	-5.03211512267014e-04+8.93210831663734e-04i	-6.91622057615339e-04+9.84714855221926e-04i	-0.00093770878882903+0.00113267799586892i	-0.0012426418333551+0.00137249648897837i	-0.00161665990468962+0.00173796749105409i	-0.00208448100600468+0.00224020212566876i	-0.00268697432170637+0.00283920236600892i	-0.00347172690210323+0.00341734100924604i	-0.00446826304091072+0.00377569538898663i	-0.0056516679284258+0.00367711612134017i	-0.00691277493332289+0.00293309733085009i	-0.00806310724035455+0.00149050151138111i	-0.00888815129996149-0.0005321311157903i	-0.00922710946151389-0.00286779882501357i	-0.00903452971727019-0.00515621611456037i	-0.0083899957135386-0.00701296917248374i	-0.00745395860282792-0.00811780089090973i
14	0.726256089707651-0.001098715281056i	0.64834541440022+0.001416369762244i	0.515865475870579+0.003933178049722i	0.366056950488345+0.005538062617384i	0.231955585086777+0.005701362941859i	0.131585727885176+0.004553857700832i	0.0671441880965413+0.0027480868429398i	0.0310719568799003+0.0010374797095534i	0.0132155948817405-0.0001074930735194i	0.00527329174270835-0.0006204838424646i	0.00203551060130269-0.0007087935966075i	7.91262556812091e-04-6.37601745891001e-04i	3.12553209180412e-04-5.82211357024821e-04i	9.7025721376828e-05-5.95816647622207e-04i	-4.2139480370938e-05-6.53389047684788e-04i	-1.62992604419942e-04-7.10936957791597e-04i	-2.74598267637547e-04-7.43014315517269e-04i	-3.71689417287582e-04-7.51347456843964e-04i	-4.50272256583353e-04-7.53719417627812e-04i	-5.14006249285659e-04-7.65817169220786e-04i	-5.74341015618586e-04-7.86786877826421e-04i	-6.45250836178804e-04-7.95132613094274e-04i	-7.34300242878685e-04-7.56087061280188e-04i	-8.34205892420806e-04-6.36411131056513e-04i	-9.20909155233103e-04-4.1983647406467e-04i	-9.62625658371362e-04-1.16409814165002e-04i	-9.37813413619359e-04+2.38863752214124e-04i	-8.51851967608727e-04+5.98425867306791e-04i	-7.40325907034393e-04+9.20058672542458e-04i	-0.00065545435605699+0.00118080084714683i	-0.00064494959372467+0.001380338500517i	-0.0007374404219114+0.00153626118217008i	-0.00094136784928774+0.00168015026102756i	-0.00125332303891794+0.00186018013796232i	-0.00166812492963052+0.00214535766155088i	-0.00218787072740759+0.00261898596290185i	-0.00283228369252124+0.00335136163887496i	-0.00365039433055229+0.00435226737901801i	-0.00472539832596413+0.00551716917849421i	-0.00615860499437319+0.0065935063632757i	-0.0080228228959799+0.00719890752146039i	-0.0102936459748687+0.0069097077268879i	-0.0127921522111905+0.005401835309139i	-0.0151845139761933+0.0025883454438747i	-0.0170626631091682-0.0013078393752753i	-0.0180804271041167-0.005774741640625i	-0.0180774711929875-0.0101149481160162i	-0.0171254308537235-0.0136035287222289i	-0.0154776707622778-0.0156668788889345i
15	0.715062004405149-0.002111378878506i	0.646685297951179+0.000891503848022i	0.52790374369518+0.004321882890428i	0.389198851506992+0.007174647677075i	0.259462857410255+0.008603223931748i	0.156807107868071+0.008308017343625i	0.086338554764963+0.0066264003887813i	0.0437111458934701+0.004294048870115i	0.0206696312896636+0.0020595915675451i	0.00934338128846608+0.00038984894367619i	0.0041432592921727-0.00060811067803051i	0.00181668731071677-0.00108024878152373i	0.00073494161049569-0.0012541019321933i	0.00016961340898142-0.00131044927846665i	-0.00017627885582187-0.00133984833359151i	-0.000409428729732-0.00136495325117387i	-0.00055859178930793-0.00138456865737814i	-0.00062852612293814-0.00140388086997618i	-0.00062763056646916-0.00143844968256755i	-0.00058030738791591-0.00149956835810041i	-0.00052693917845261-0.00157706519380101i	-0.00051270655455178-0.00163292209564094i	-0.00056903575395342-0.00161032598621551i	-0.0006962294520805-0.00145386676761381i	-0.00085839713610724-0.00113158960829051i	-9.97578423529333e-04-6.49484538787264e-04i	-1.06291172076974e-03-5.252418812501e-05i	-0.00103959460578972+0.00058814159344372i	-0.00096046535441648+0.00119651475997576i	-0.00089344937967545+0.00171308641819192i	-0.00091348300181571+0.00210968608438898i	-0.0010758559570777+0.00239762374705091i	-0.00140383903999074+0.00263351951860627i	-0.00189289779068924+0.0029243131987762i	-0.00252683615625742+0.00342364440488375i	-0.00330135983429063+0.00430460732608953i	-0.00425206037275167+0.00569770235122167i	-0.0054794965236965+0.00759980215090006i	-0.00715454504025305+0.00978392927304443i	-0.0094825510244692+0.0117581739953394i	-0.0126167797118586+0.0128202515622442i	-0.0165421509532047+0.012222757761044i	-0.0209838425098246+0.0094114374277199i	-0.0254047821796442+0.0042532745994306i	-0.0291225832753298-0.0028367335873741i	-0.0315117698483581-0.0109259805975106i	-0.0322025900854624-0.0187521179777728i	-0.0311840240296309-0.0250196400007422i	-0.0287704509654123-0.0287236376059981i
16	0.704618795104119-0.004708784142612i	0.644176411192084-0.001579512481334i	0.537295161673801+0.002546346912296i	0.4088791217243+0.006732353247765i	0.283971262806552+0.00994898107094i	0.180144282037734+0.011470523138094i	0.104593299955411+0.011127213734218i	0.0558088040001363+0.0092959970210487i	0.0275646217264359+0.0066699828541142i	0.0127270797932787+0.0039558619805241i	0.00551648505163891+0.00165010709686193i	2.15805840576448e-03-3.535158705569e-05i	0.00056667970053483-0.00111916154282413i	-0.00025473203393922-0.00173969390530925i	-0.00071933187477974-0.00205636013049897i	-0.00096737690877269-0.00219767099703401i	-0.00103013524684414-0.0022528143327041i	-0.00091335092159638-0.00228283624243105i	-0.00064073370925799-0.00232875836492422i	-0.0002724671269243-0.00240842231280626i	9.822686164043e-05-2.50801627728036e-03i	0.00036839272021905-0.00257933098161311i	0.00046075632055909-0.00254965394925303i	0.00035599630799851-0.00234335320397854i	0.00010398559332448-0.00190815376047545i	-0.0001962933024944-0.00123705420344256i	-4.42117512178711e-04-3.78154708483645e-04i	-5.76040996483433e-04+5.71818504945392e-04i	-0.00061322694782076+0.00148976540447734i	-0.00063351580520057+0.00225929025123927i	-0.00074419723551946+0.0028075803612931i	-0.00103397112166208+0.00313969449918015i	-0.00154039954811046+0.00336443595612295i	-0.00224469955186692+0.00370299636206446i	-0.00309690051149649+0.00446568937997853i	-0.00406591725796509+0.00598018317727798i	-0.0052012161064874+0.00846554665087338i	-0.0066825176623116+0.0118731536648961i	-0.0088250184733917+0.0157492334156252i	-0.0120111812089827+0.0191948517188761i	-0.0165460231909759+0.0209862740713069i	-0.0224765314852529+0.019864914629989i	-0.0294541571087011+0.0149294461680042i	-0.0367223068813384+0.006001142471324i	-0.04326460804723-0.0061775526974768i	-0.0480731653804885-0.0200029705396655i	-0.0504327657684828-0.0333342514180869i	-0.0501063332283222-0.0439975908179077i	-0.0473552204119745-0.0503232510232419i
17	0.694734114349024-0.009747725918767i	0.640920136938155-0.007209218513284i	0.54440709229793-0.003083019775147i	0.425493153566966+0.001939148572182i	0.305700771961644+0.006865115408564i	0.20162180155573+0.010717543618525i	0.121819728907127+0.012836490870229i	0.0671919708715041+0.0130421165077002i	0.0335831536507981+0.0116110034253932i	0.0149009783784941+0.0091103624162451i	0.00544530738675928+0.00618332336862095i	0.00101552302905375+0.0033719326599552i	-0.00096849068202125+0.00102351789242363i	-0.00184608386789547-0.00071883881739481i	-0.00219299150051267-0.00187001933893447i	-0.00219584203081434-0.00253688020899275i	-0.00188711947038567-0.00285984680912797i	-0.00127553168307018-0.00297356543042427i	-0.00041196711339219-0.00298503585494246i	0.00058720098454733-0.00296258900434845i	0.00155199167953082-0.00293090890528659i	0.00230009281615669-0.00287138984639649i	0.00269386115637542-0.00272971044018114i	0.00268998633090746-0.00243254544790539i	0.00235708388193057-0.00191321305936795i	0.00184795132759749-0.00114218147055832i	0.00133475552520692-0.00015362812189725i	9.3563870648097e-04+9.43958370408697e-04i	0.00066752101491983+0.00198379671823703i	0.00044755987746885+0.00278709898701973i	0.00014167012102439+0.00323275871679818i	-0.00036394813593442+0.00333338607931308i	-0.0011025874860685+0.00329334775547852i	-0.00200813120273905+0.00352082473357559i	-0.00295266831045304+0.00456734905097857i	-0.00383550035966871+0.00697931479860968i	-0.0046961023150056+0.0110719577852825i	-0.0058040834017148+0.0166764882627045i	-0.0076718809846114+0.02295184965378i	-0.0109521214548541+0.0283689180210546i	-0.0162247575261233+0.0309433490371746i	-0.0237356713798999+0.0287105374246032i	-0.0331895915029066+0.0203300212986139i	-0.0436975941319172+0.0056264486295081i	-0.0539256553432317-0.0141359827918691i	-0.0624080080089225-0.0363762352588797i	-0.0679184190634208-0.0577174827439369i	-0.0697691356030885-0.0747705237796929i	-0.0679403291075327-0.084948740300856i
18	0.685959317998002-0.017992226696597i	0.638053254686552-0.017135798417103i	0.551015636278435-0.014280051472375i	0.441304107993112-0.009741568786242i	0.327210966089364-0.004240281378234i	0.22399620815133+0.001289445269204i	0.140926522421732+0.005949502469015i	0.0808110926848647+0.0090968027779523i	0.0414984010402603+0.0104621747421079i	0.0182166035191424+0.0101510286861996i	0.00571065645978392+0.00855112961104245i	-0.00040249097946691+0.00619393287287517i	-0.00312851487072652+0.00361558408829512i	-0.00419005082099802+0.00125124091072693i	-0.00439364487394789-0.00062046724525932i	-0.00402425342029394-0.0018830885135663i	-0.00314914569632151-0.00255196541535421i	-0.00180810346723286-0.00272786794984099i	-0.00010889380118151-0.00255190660010861i	0.00174778696098437-0.00217022574196475i	0.00349595338520781-0.00170831326946298i	0.00486794585533707-0.00125143793563614i	0.00567114377705014-0.00083086438976658i	0.00584808090479056-0.00042143173375859i	5.49236217345544e-03+4.140567337029e-05i	0.00480841733714532+0.00062250628712627i	0.00402788913203514+0.00133611589452489i	0.00331743269837145+0.00210628885327848i	0.00271950871566975+0.00276592198295003i	0.0021545051020024+0.00311138282911606i	0.00148504190990442+0.00300742885372226i	0.0006143923770783+0.00251159746339945i	-0.00042694122161294+0.00196860384530185i	-0.00145251105689963+0.00202059601656097i	-0.00217692875560942+0.00349178001882407i	-0.00235450482202546+0.00713712331713232i	-0.0019581124060622+0.0132928905324171i	-0.0013270263848581+0.0215226281930269i	-0.0012055399434214+0.0303953625173398i	-0.0026210703624675+0.037534911183121i	-0.0066083691141042+0.0400191547830007i	-0.0138545478544136+0.0350907617797627i	-0.0243865087840171+0.021005480720353i	-0.0374225169975806-0.0022488845668137i	-0.0514586998452282-0.0326292574905367i	-0.0645792440949484-0.0662697949792826i	-0.0748997841928602-0.0982522728436678i	-0.08100777164436-0.123713457554769i	-0.08226692697114-0.138968841445664i
19	0.679345499276934-0.029486668352392i	0.63725753925828-0.031496725228369i	0.559478684595599-0.031440075065697i	0.45921690551946-0.029222533046374i	0.351780093097081-0.025135396728892i	0.250820636345067-0.019785689031805i	0.165711345503108-0.013949326375419i	0.100642174246179-0.008399582219064i	0.0552867132644306-0.0037608582245318i	0.0263933095224857-0.0004173494885585i	0.00954626759044519+0.00151677163481906i	0.00054133524186704+0.0021738420215174i	-0.00385685959586936+0.00187013046770837i	-0.00572791508820695+0.00102070236806403i	-6.18127933244269e-03+4.958357794674e-05i	-0.00569513484646862-0.00068774655695424i	-0.00444711682838459-0.00095739415573626i	-0.00255423443911466-0.00067100923163131i	-2.01187263826033e-04+1.17872071981656e-04i	0.00232963134134897+0.0012415396424115i	0.0046992520951797+0.00246632926123705i	0.00659182977792917+0.00355546412594337i	0.00779772616890359+0.0043337992019371i	0.0082664340846801+0.00473405375574395i	0.0081062021414674+0.00480336491794535i	0.00752730377227068+0.00466111144251324i	0.00674993707049093+0.00442192281375704i	0.00591539800913622+0.00412063290016926i	0.0050412303335197+0.00368442450556697i	0.00404495215101208+0.00298297655971973i	0.00283239100152363+0.0019531661667868i	0.00141672955753375+0.00075448552885832i	1.4706405271781e-05-1.17846220821502e-04i	-9.34660493138602e-04+1.6028618961297e-04i	-0.00086286832996084+0.00256287239646305i	0.00072874569485502+0.00786311946879607i	0.0040150206430904+0.0161816330792025i	0.0086276995569845+0.0265717880407868i	0.0135695025796076+0.0368188120910899i	0.0173300031563713+0.0436087781336326i	0.0182071397776853+0.0431306833410492i	0.0147614114258944+0.0320257963638111i	0.00627147166825783+0.00844447496392072i	-0.006955478750951-0.0271207110859335i	-0.0235298409041619-0.0715339206948372i	-0.041219063427593-0.119411965035215i	-0.057427215461938-0.164163939975527i	-0.069784552588575-0.199407818771566i	-0.076678340562724-0.220367683826411i
20	0.675643377892638-0.042572692994171i	0.639582959711492-0.048028942922894i	0.571112970206657-0.051673606045816i	0.480662690243975-0.053078646339049i	0.380793174421867-0.052105145794627i	0.283377512794028-0.048911052728352i	0.197412437974456-0.043900679256065i	0.127959245306491-0.037640412646743i	0.0762511634395797-0.0307659694146856i	0.0406384668936233-0.0238963263485548i	0.0178839227525081-0.017558750567659i	0.0043660626182831-0.0121263548184395i	-0.00308355306663328-0.00777431964307801i	-0.00678760378661184-0.00446642933541657i	-0.00820290484313513-0.00198255818078709i	-8.12583683079884e-03+1.175651825481e-05i	-0.00697112531094081+0.00186647930411044i	-0.00501160254043068+0.00384375416879819i	-0.00252226528399731+0.00603975041705549i	0.00017818239230809+0.00835693843231329i	0.0027615320979227+0.0105386339102081i	0.004957632908383+0.0122577562827729i	0.0066128216648997+0.0132309912558929i	0.0077087529675096+0.0133164205361641i	0.0083312894462506+0.0125555090530081i	0.0086016839148589+0.0111419105492915i	0.0086000618466867+0.00933303554926928i	0.00831755736265721+0.00735044811139677i	0.00766533311417782+0.00532538139470907i	0.0065483214850176+0.00332754078165666i	0.00498541551995163+0.00147413364604573i	3.23439412751345e-03+6.881869996063e-05i	0.00186691913037201-0.00031193814686996i	0.0017424202484082+0.0011312993917273i	0.00385249047494564+0.00518693643169847i	0.0090474267323222+0.0122323823282362i	0.017704392103895+0.0217659923255487i	0.0294359351336066+0.0320357533887974i	0.042949838193329+0.0399530351660937i	0.0561447289239243+0.0414346696540937i	0.066463090592925+0.0321986497641165i	0.0714422140823525+0.0088757391284169i	0.0693311723983297-0.029851036698348i	0.0596036064243996-0.0824381512095109i	0.04320746879363-0.144311774426407i	0.022455088907416-0.208472420710518i	0.000556225892173-0.266774274957238i	-0.019094153962672-0.311562900848936i	-0.033678745992604-0.337236079823021i
21	0.674503427891088-0.053253953166949i	0.644509883089146-0.061332346871959i	0.585165032546443-0.06795845992979i	0.504534861566436-0.072550628543582i	0.41270437984923-0.074718919606317i	0.319720424742585-0.074298899759793i	0.233858271404068-0.07134844130339i	0.160591316131249-0.06612152967079i	0.10236955180978-0.059032471209584i	0.0590669033080979-0.0506147338098394i	0.028815013841976-0.0414693303526032i	0.0089184989211866-0.0321966436635207i	-0.0033846812684893-0.0233151647369012i	-0.0104418828399067-0.0151849693385006i	-0.013996213751019-0.0079627586948876i	-0.0152207144382701-0.0016111086135019i	-0.0148711121272966+0.0040332829050937i	-0.0134566187211906+0.0091517375189163i	-0.0113620132736772+0.0138346406585986i	-0.0088990892673785+0.0180141966181245i	-0.006304001280521+0.0214676502195351i	-0.0037173667326964+0.0238919720608354i	-0.0011828058102445+0.0250208990811929i	0.0013183168329719+0.0247363606822981i	0.0038027729624597+0.0231283756221024i	0.0062188307665849+0.0204809613430353i	0.0084112598416883+0.0171963253561938i	0.0101443560548012+0.013698873403042i	0.0111900571197675+0.0103691060339434i	0.0114646162948262+0.0075394841727705i	0.0111768377414075+0.0055468960452497i	0.0109388155986216+0.0047963226207573i	0.0117892917730598+0.0057667697392094i	0.0150916826207221+0.008896953953606i	0.0222942126792702+0.0143275514354567i	0.0345767515032586+0.0215403421745409i	0.0524512271958879+0.0290032636725466i	0.0754174036596549+0.0339781553534187i	0.101788139427843+0.032648201379588i	0.12877651579416+0.020658122667397i	0.152880150920119-0.005962757339603i	0.170517227142479-0.049673059271781i	0.178786317341864-0.110385627281767i	0.176164286595651-0.18486098369973i	0.162946225177336-0.266782776888067i	0.141280409103859-0.347591495604815i	0.114754094882573-0.417930409673698i	0.087616439171395-0.469368334631753i	0.063840685511872-0.495973640298554i
22	0.674419034628158-0.056042867615976i	0.650181857571451-0.064296806060726i	0.599464143027557-0.071307384664608i	0.528381471189507-0.076572402655229i	0.444868486353615-0.079742599722959i	0.357215801786991-0.080640417366901i	0.27275366989451-0.079247859278521i	0.196950991429997-0.075678042198293i	0.133041427721989-0.070146308103852i	0.0821349278457435-0.0629490532084063i	0.0436685441105896-0.0544472422436855i	0.0160113760580295-0.0450446754704779i	-0.0029437488351398-0.0351534503348939i	-0.0153161262990625-0.025149500751788i	-0.022949609403408-0.0153326982032091i	-0.0272924886322428-0.0059104009782336i	-0.0293974075932121+0.0029839209739268i	-0.0299812542674757+0.0112417355763616i	-0.0294957713513606+0.0187219393696454i	-0.0281845109351891+0.0252144420260467i	-0.0261274175471868+0.0304477616483564i	-0.0232888947210898+0.0341443492928701i	-0.0195833354358099+0.03610476410898i	-0.0149570051814652+0.0362872302474728i	-0.0094665599564306+0.0348502204004232i	-0.003323330353762+0.0321422166440488i	0.0031244528845223+0.0286462551778154i	0.0094824875858672+0.0249049848107332i	0.0154612648927305+0.021455097549368i	0.0210516645332139+0.0187862057462711i	0.0266764053801832+0.0173154360471131i	0.0332665578542024+0.0173475615470027i	0.0422216368391328+0.0189836002992323i	0.055230738924248+0.0219553805689301i	0.073959363177233+0.0253984905603629i	0.0996399811552375+0.0276219057840526i	0.132639366092619+0.025973398712323i	0.172103314584004+0.016916361648679i	0.215788163072361-0.003590663391458i	0.260168437710029-0.039391627287485i	0.300857879791431-0.093193803797301i	0.333304202762069-0.165587645346467i	0.35363427892527-0.254292407789895i	0.359461295798588-0.353889063039557i	0.350444314865078-0.456207218162258i	0.328430210012512-0.551368869150159i	0.297106841860454-0.62930857796548i	0.261230725621677-0.68144761830209i	0.225620195565138-0.702146441394362i
23	0.673403404905139-0.046644569595018i	0.654461268103867-0.051780635437358i	0.611884317981115-0.055586232173076i	0.550254858263544-0.057815602962585i	0.475716511861074-0.058400304164732i	0.394949852817924-0.057437566142346i	0.31420357775268-0.05514149288821i	0.238562173879294-0.051774343349248i	0.171542112140959-0.047580595875416i	0.115016929351539-0.042742923386941i	0.0694037083603556-0.0373687197701839i	0.0340105167684196-0.0315037594362371i	0.0074433809169799-0.0251615645127279i	-0.0120082558812022-0.0183559321471595i	-0.0260587967196234-0.0111285486378533i	-0.0362079522581296-0.0035694741914536i	-0.0436146571995628+0.0041686911610069i	-0.0490482866577319+0.0118634271529862i	-0.0528985278948928+0.0192256880685007i	-0.0552286373843417+0.0259198629987136i	-0.0558618211507463+0.0316032074796359i	-0.0544920508514214+0.0359803801764006i	-0.0508065633948065+0.0388606916183493i	-0.0445996427597943+0.0402016671787234i	-0.0358513614080361+0.0401253854354458i	-0.0247463194682248+0.0389027017956927i	-0.0116185696000136+0.036910336275381i	0.003172281258768+0.0345714489391373i	0.0194081306723029+0.0322886725671916i	0.0371810013496576+0.03037085068938i	0.0570149996049906+0.0289460162199724i	0.0798973888646603+0.02784987109096i	0.10718797324974+0.026485871019986i	0.140396733509047+0.023670656978563i	0.180845780167753+0.017502935646592i	0.229260892400991+0.0053168119132i	0.285366105029231-0.016208594671654i	0.347575118142689-0.05072293937832i	0.412876911584945-0.101641401464186i	0.476992014731733-0.171389411161314i	0.534827635806648-0.260577105359634i	0.581190045481468-0.367288798881752i	0.611636601333511-0.486695693683378i	0.623290075834305-0.611163260997106i	0.61541784533874-0.730927760728953i	0.589613424191108-0.835281255926884i	0.549506950342167-0.9140700214051i	0.500053630077978-0.959219307390049i	0.446567872080678-0.965977384234325i
24	0.669342277542945-0.02533491742118i	0.655170628842706-0.024748833321312i	0.620284030284822-0.022460196429211i	0.568100467812568-0.01849794732002i	0.503303060987467-0.013117237325402i	0.431126380035818-0.006770994151398i	0.356661523240063-0.000038304791985i	0.284298179343726+0.006474935595353i	0.217369640990617+0.01223948631053i	0.158011972121597+0.016885732038829i	0.107207031841569+0.02024805852628i	0.0649575551989632+0.0223639682415606i	0.0305389846548433+0.0234334572811672i	0.0027802888199725+0.0237531318654833i	-0.019662757738378+0.0236430929799476i	-0.0380681990031913+0.0233829129995573i	-0.0534611937893325+0.0231679125322228i	-0.0664928749429125+0.0230906990932924i	-0.0773918115707036+0.0231472110596742i	-0.0859879177363517+0.0232620439824244i	-0.0917997354587933+0.0233247838063911i	-0.0941662796014216+0.0232275806632544i	-0.0923961499013765+0.0228945761630967i	-0.0859021388164038+0.0222961735507447i	-0.0742915140049575+0.0214449495253816i	-0.0573914533822061+0.0203738640830224i	-0.0352044088399173+0.0190996677545386i	-0.0078059942801957+0.0175740794151755i	0.0247861518728638+0.0156229720815529i	0.0627341237575442+0.0128715724538058i	0.106451855212509+0.008654352287837i	0.156593742025993+0.001913974415816i	0.213939522309062-0.008895457067i	0.279174222815617-0.025871797621279i	0.352584723143528-0.051653697817836i	0.433718504781453-0.08928895277714i	0.521071578469359-0.141944885474944i	0.611885720498648-0.212448430823956i	0.70213330054537-0.302684677130332i	0.786745720272185-0.412932819307556i	0.860097684913991-0.541264779755026i	0.916699959552558-0.683157604230227i	0.951991194909981-0.831461389253105i	0.963073304037321-0.976813447089338i	0.94922301397637-1.10850310288229i	0.91204565472807-1.21568950916814i	0.85521365603784-1.28878460518256i	0.78383373752769-1.3207611829812i	0.70358388493061-1.30814806305715i
25	0.659402962783985+0.00079666848567i	0.649024806241963+0.007303411491605i	0.620795943510619+0.01594606607347i	0.577244900906634+0.026556756918205i	0.521857789243669+0.038714231812438i	0.458581747036137+0.051762002762334i	0.391341760024063+0.064867117739791i	0.323646941333725+0.077111056568334i	0.258328532164217+0.087596412991433i	0.197416867502284+0.095549282836236i	0.142138521338825+0.100398834025208i	0.093002296806003+0.101821853510091i	0.0499421352047738+0.0997490649152382i	0.0124910342608181+0.0943388449646043i	-0.0200332046848869+0.0859300728330368i	-0.0483458564984249+0.0749877926619933i	-0.0730319534954891+0.0620532041140667i	-0.0944178955466002+0.0477045287542609i	-0.112493166079475+0.032529492634142i	-0.12689224620197+0.017105419341162i	-0.136937438369488+0.001980522369126i	-0.141731668371529-0.012349706798868i	-0.140279846910037-0.025474627614874i	-0.13161150502904-0.037109218256039i	-0.114878371842313-0.047140527926737i	-0.0894084640581513-0.055675338846416i	-0.0547111154074571-0.0630850156642157i	-0.0104417844762478-0.0700454113677482i	0.043652261246677-0.0775716694282629i	0.107777107357625-0.087048118691524i	0.182099355458044-0.100250882440727i	0.266692599414134-0.119355047706375i	0.361412491869085-0.146910438984323i	0.465705930933944-0.185762794815426i	0.578378454434527-0.238893968398091i	0.697362119597303-0.30915923777806i	0.819540310242059-0.398914394498493i	0.940691502180272-0.509550096996236i	1.05560648138896-0.64098274539444i	1.15841000318568-0.79118289758346i	1.24307929143456-0.95584435776391i	1.30410417570008-1.12829965928841i	1.33718818955857-1.29976409618853i	1.33986052514858-1.45994059984335i	1.31186782345672-1.5979495937558i	1.25524841823915-1.7034764667673i	1.1740557028112-1.76797256500552i	1.07377683103803-1.78571936688129i	0.96056584500091-1.75457819557887i
26	0.639958195656309+0.018606624863378i	0.631688407004023+0.027748991693488i	0.608203344818246+0.039099388572075i	0.571357007408119+0.052536184585978i	0.523672585463137+0.067706075892189i	0.467994929354443+0.084012184217035i	0.407165042564174+0.100631708181538i	0.343766456177504+0.11656338939358i	0.279968621506431+0.13069970074346i	0.217467054015838+0.14191438855828i	0.157501118387187+0.149153908708018i	0.100921814371897+0.151521809371067i	0.048283253256109+0.148347812392539i	-0.000060975501179+0.139237138020646i	-0.043866522200146+0.12409915602945i	-0.082915822244136+0.103156638971863i	-0.116946175145881+0.076937306958095i	-0.14559136392988+0.046248340837908i	-0.168342053091125+0.012133054867181i	-0.184530832747018-0.024191905879826i	-0.19334539964477-0.061419810305656i	-0.193868293039866-0.098256149438187i	-0.185135625774228-0.133535154668241i	-0.166202782606327-0.166342143524519i	-0.136204083966815-0.196130904321302i	-0.094396683317612-0.222824862766788i	-0.040185721774074-0.246892359276015i	0.026863963132398-0.269389350533661i	0.107016983836778-0.291966032408791i	0.200340767115013-0.316835967471739i	0.30664717172109-0.346706421498977i	0.425392209500364-0.384666755236127i	0.55553407352635-0.434028900693161i	0.695363078932239-0.498112087708909i	0.842331327860836-0.579965407866828i	0.99292201833328-0.682028523702664i	1.14260496517452-0.80574369465832i	1.28592274552362-0.95115022076453i	1.41673847609855-1.11651204862267i	1.52865119518328-1.29804532618545i	1.61555091843848-1.48981896729169i	1.6722489665251-1.68389255670968i	1.69508919098351-1.87072986420564i	1.68243195309471-2.03988491669869i	1.63491238879264-2.18090780968961i	1.55540935379605-2.284369589163i	1.44871590346264-2.34287102951306i	1.3209638222798-2.35188835344229i	1.17890744264264-2.31032450111337i
27	0.608624532841362+0.014569406389956i	0.600785638631818+0.02035668659377i	0.580262257178938+0.027740288812924i	0.548470865526567+0.036774561675015i	0.50724843864447+0.047344911106628i	0.458599018113261+0.059121073012921i	0.404473473144467+0.071526076831735i	0.346617977452823+0.083728751541576i	0.286507104185136+0.094665130908309i	0.225356640190034+0.103090529072746i	0.164194702295306+0.107660020615823i	0.103961083737477+0.107031248072248i	0.0456048274244526+0.0999804293871722i	-0.0098429064815252+0.0855204379138878i	-0.0612328768406137+0.0630089313141691i	-0.107300124228267+0.032234630834283i	-0.146697988210841-0.006529086100959i	-0.178052877572287-0.052512119249057i	-0.200028204445467-0.104482935455848i	-0.211387482610152-0.160832986567308i	-0.211049017806742-0.219707068039238i	-0.198126908967388-0.279171029331677i	-0.171954996916049-0.337403164626929i	-0.132092312059272-0.392891768426124i	-0.078311056458855-0.444619553574952i	-0.01057151715896-0.492216337155057i	0.071007719911342-0.536064470529723i	0.166172188757486-0.577346209063079i	0.274532389468146-0.618027477311069i	0.395529567861284-0.660777132569981i	0.528357374905387-0.708824057915572i	0.671838650245217-0.765756081396231i	0.82426792696842-0.835265452853988i	0.983242914413789-0.920846671186977i	1.14551964919307-1.02545531808781i	1.30693323053814-1.1511423373337i	1.46242617312265-1.29868707449579i	1.60621730097693-1.46726318212268i	1.73212522662065-1.65418162627313i	1.83403351933828-1.85476095725023i	1.90645390912075-2.06237308477032i	1.94511568120443-2.26870041108336i	1.94749110690278-2.46421682334156i	1.91316470173869-2.63887300916412i	1.84397163901896-2.78293086457289i	1.74386646299226-2.88785934644201i	1.6185309276188-2.94718232533999i	1.4747789405162-2.95716377840107i	1.31985541344491-2.91722999973181i
28	0.566058643645274-0.015036380910354i	0.557956206154377-0.018012553423128i	0.539938966750861-0.02049655508842i	0.513274909722078-0.022224098049546i	0.47946004857963-0.023034295873128i	0.440017051277506-0.022944600616888i	0.396334019999692-0.022219717165489i	0.349571739961143-0.021421410492806i	0.300651792325495-0.021426755023074i	0.250320042271422-0.023405364608908i	0.199264301541267-0.028751225517428i	0.148254785766434-0.038971250396806i	0.0982731406567183-0.0555395956109552i	0.0506002457902074-0.079733033116164i	0.006843046809653-0.112467206576288i	-0.031106357838192-0.154155630276768i	-0.061173138965278-0.204612360414693i	-0.08124681913474-0.26301534483765i	-0.089349498741966-0.327940923384499i	-0.08379953318901-0.397471575698735i	-0.063346999681705-0.469369870619211i	-0.027262705330289-0.541302911905198i	0.024629781524585-0.611094651945512i	0.09198065087497-0.676979305101591i	0.173991402024173-0.737828370280431i	0.269527700328025-0.793326537598862i	0.377245536414737-0.844077462559968i	0.495705360148336-0.891627977882928i	0.623449385447645-0.938407422848332i	0.759022198428694-0.987586081947618i	0.9009241399103-1.0428622876087i	1.04749987708132-1.10819122225857i	1.19677944454072-1.18747021312184i	1.34630333369393-1.28419626484381i	1.49297395163736-1.40111285879455i	1.63297998433548-1.53986557851933i	1.76183560551706-1.70069015783003i	1.87456219344873-1.88216142106997i	1.96601733388586-2.08103568938894i	2.0313476558254-2.29222033685817i	2.0665136048876-2.50890003773752i	2.06881175969479-2.72283828978436i	2.0373095686883-2.92485483802182i	1.973112403497-3.10545625122772i	1.87940440040552-3.25557148249541i	1.76123968423716-3.36732141445991i	1.62510272194988-3.43473615506417i	1.47829703991404-3.45433044896082i	1.32825155377627-3.42545837820044i
29	0.51269737733719-0.056098770169145i	0.503825977342101-0.068586410586324i	0.488025944426975-0.081506480262986i	0.466691910275465-0.094437246457411i	0.441334411157949-0.107026070993484i	0.413407299835154-0.119077045092673i	0.384174074028369-0.13063443894454i	0.354636399802001-0.142046688144314i	0.325535631764756-0.153995921193555i	0.297423386352871-0.167481129759428i	0.270783243853063-0.183748860160246i	0.246175296099386-0.2041730775765i	0.224370577160346-0.230094473255437i	0.206444256235275-0.262637514707766i	0.193804340032343-0.302529513538471i	0.188144867074378-0.349948680908109i	0.191326759124725-0.404426814098689i	0.205202963385856-0.464826808530619i	0.231414878676113-0.529406209144514i	0.271192582272645-0.595966716039097i	0.325191235367877-0.662077593972699i	0.393390375700292-0.725350130490805i	0.475072601878862-0.783732337531946i	0.568885077979052-0.835789262159325i	0.672973413200105-0.880935168086181i	0.785165007124686-0.919589293524674i	0.903169957636224-0.95323594630393i	1.02476375147707-0.98438084184253i	1.14791817913008-1.0164070123624i	1.2708553498341-1.05334358217473i	1.39201344474235-1.09956791051157i	1.5099300445996-1.15946543743976i	1.62306675614248-1.23707220376491i	1.72961417691979-1.33572331261832i	1.82732572033815-1.45772782383619i	1.9134298438887-1.60408799646068i	1.98466142958266-1.77427929416396i	2.03743487682615-1.96610731160096i	2.06815628764873-2.17565812192162i	2.07364413835253-2.39735817034917i	2.05160236178624-2.6241571312611i	2.0010722484871-2.84784071668407i	1.92278436742471-3.0594696442752i	1.8193409761496-3.24992637402818i	1.69518240904041-3.4105346233908i	1.55632399891289-3.53370096086593i	1.40988716027392-3.61351637902845i	1.26348221283326-3.64625184326036i	1.12452471639202-3.63068753437209i
30	0.442515216688085-0.081483961427798i	0.429953038250904-0.098587688100271i	0.412987533503178-0.116408881339573i	0.393316866806978-0.134485201463582i	0.372741203454978-0.152412620989238i	0.35301023508729-0.169921685943668i	0.335698418308238-0.186945925826819i	0.32212574502927-0.203668873382139i	0.313333111431108-0.220537180720547i	0.310110727686693-0.238230860766046i	0.313067573842008-0.25758752699892i	0.322721749319998-0.279484945752602i	0.339587371713967-0.304694131673736i	0.364234383225072-0.333722235850969i	0.397303188061313-0.366669213374158i	0.439465471987571-0.403123583395356i	0.49133406646722-0.442119877478248i	0.553336094012698-0.48217364116167i	0.625572628798045-0.521399853471863i	0.707692890595234-0.557708737331471i	0.798810472386141-0.589060955925091i	0.897483152459701-0.613754060725071i	1.00176733045201-0.6307055000556i	1.10934479464485-0.6396957077323i	1.2177057096327-0.64153820030749i	1.32435995555659-0.6381517834025i	1.42704158033319-0.63252165842384i	1.52386983896631-0.62854959164375i	1.61343581298235-0.63080625925972i	1.69479547991782-0.64420944935194i	1.76736669406998-0.67365852604333i	1.83074618607887-0.72365776340592i	1.88448009235291-0.79795904639128i	1.92783428557154-0.89924902837581i	1.95961601326919-1.02889868698085i	1.97809430271426-1.18678604388239i	1.98105308010359-1.37119705609544i	1.96598959516117-1.57880617140223i	1.93044481886524-1.80473678048569i	1.87242645803927-2.04270201028049i	1.79086397928501-2.2852266491555i	1.68602289476933-2.52394998517835i	1.55980542068894-2.75000580103346i	1.41587722742415-2.95446925725297i	1.25958369819307-3.12885142688462i	1.09765005220495-3.26561228754825i	0.93769253629933-3.35865417229095i	0.78759687362798-3.40375235746126i	0.65484022452469-3.3988795595669i
31	0.347277613802658-0.070339647157811i	0.325411257657203-0.085566173980904i	0.30062548204323-0.101491869111509i	0.27499430651572-0.117740074743667i	0.250752256745618-0.133958854505665i	0.230152040092339-0.149861999595831i	0.215331161161644-0.165260000309335i	0.208200408796588-0.180072917429723i	0.21036247971254-0.194318872511798i	0.223063154239393-0.208075275438929i	0.24717157887482-0.221414593866822i	0.283181544865983-0.234321794469354i	0.331223168659632-0.246605657086358i	0.39107462647487-0.257819979362945i	0.462166542365875-0.267212324877157i	0.543576648591041-0.273716762757724i	0.634018303968098-0.276002774554311i	0.731831961078907-0.272585470676444i	0.834992307004776-0.261993310343907i	0.941144455025243-0.242979944927036i	1.04767968475572-0.21475814389265i	1.15185498395195-0.17722754457523i	1.25095195379831-0.13116543022236i	1.34246104827088-0.07835158453513i	1.42426855214067-0.02160449054261i	1.4948181160073+0.03528401399964i	1.55321765976686+0.08771644412656i	1.59926691968453+0.13054808951098i	1.6333907814904+0.1584135643879i	1.65647769316086+0.16609117603204i	1.66963881156971+0.14887141540866i	1.67391936519534+0.10289716864958i	1.67000604636744+0.02544872930662i	1.65798042793506-0.08484487337347i	1.63716661828428-0.22787703758576i	1.60611107763688-0.4020169643656i	1.56271465992917-0.60413803843267i	1.50451391347742-0.82971021494566i	1.42908399978968-1.07294494339592i	1.3345133752517-1.32698339851331i	1.21988458344021-1.58412248345766i	1.08568920263603-1.8360766532607i	0.93410976201609-2.07427558191112i	0.76911700038699-2.29019702219536i	0.59635503319003-2.47573056437413i	0.42281611620666-2.62356189204945i	0.25633614771633-2.72755979127575i	0.10496715557199-2.78314127654935i	-0.02370015004303-2.78758551118677i
32	0.238982035180662-0.023555277953979i	0.205060219408255-0.033725569698391i	0.169088640053016-0.044878496651496i	0.133476539473084-0.056750250094262i	0.100838596369394-0.069016136087227i	0.0738452340450083-0.0812915793390522i	0.0550640488688767-0.0931282307245975i	0.046803332026976-0.104003651878079i	0.050967694203208-0.113304603345603i	0.068934054876669-0.120306057979182i	0.101454156029892-0.12415039170102i	0.148587746143796-0.123833334237829i	0.209669001224269-0.118204691991913i	0.283307769390255-0.105992107006412i	0.367426778788368-0.085854839893284i	0.45933574826006-0.056471633384932i	0.555842943537226-0.016662290459005i	0.653403643950973+0.034462837811836i	0.748302838376801+0.097336965156547i	0.836866100330537+0.171771141599395i	0.915688179756262+0.256808676525653i	0.981863941261119+0.35062071898992i	1.03320174795657+0.45046209235095i	1.06839630634762+0.5527015911664i	1.08713742304051+0.65293351802557i	1.09013392266807+0.7461681758416i	1.07903853131713+0.82708959567851i	1.05626961310985+0.89036038280973i	1.02473833756624+0.93094752738189i	0.987503587047098+0.944440343497633i	0.947389661844306+0.927332838861569i	0.906611417029365+0.877247610807285i	0.866455887367334+0.793086023016065i	0.827067327052474+0.675098652487498i	0.787373417092857+0.524879250618985i	0.745174779534162+0.345293195626406i	0.697399602076943+0.140356395373765i	0.640502767833551-0.084917854040408i	0.570967618491124-0.324688441997627i	0.485851641779224-0.572461495096815i	0.383307778605897-0.821266156162367i	0.26301253156159-1.06383257490025i	0.12644113439483-1.29277835955486i	-0.02305225297517-1.50081185147182i	-0.18036736050662-1.6809594247135i	-0.33899473637154-1.82681965270415i	-0.4915218711575-1.93284037733429i	-0.6302522347717-1.99460675390268i	-0.74786724071733-2.00912080564164i
33	0.16742698964019+0.046773285950926i	0.127893907224521+0.042263581881253i	0.0873431826886649+0.0363860913739822i	0.0482406688238854+0.0293923910278186i	0.0132041605224705+0.0216880578365664i	-0.0151598172452699+0.0138486713809357i	-0.0344346650254208+0.0066301730480861i	-0.0425760664076076+0.0009713193277771i	-0.0380851680265088-0.0020143588687792i	-0.0201593937733578-0.0010598451356217i	0.0111917545527209+0.0052181988863294i	0.0550771820749911+0.0182643264326668i	0.109710063533849+0.039510277443745i	0.172455233078395+0.070282715844818i	0.239940594922017+0.11169559834615i	0.308230759861092+0.164532563264797i	0.373056324832526+0.229127305344975i	0.430087146935985+0.305252155094362i	0.475232953397462+0.392026584026154i	0.504950129723206+0.48785770795059i	0.516530097660646+0.590423756215196i	0.508342942760972+0.696708786375598i	0.480010458756743+0.80309275147471i	0.432485988017353+0.905495723891716i	0.368024551600018+0.999569232019424i	0.29003562923372+1.08092202901624i	0.20282200889396+1.14536300590746i	0.1112204003103+1.18914113770332i	0.02017166585729+1.20916186360591i	-0.06574098329354+1.20316138837446i	-0.1427402182184+1.16982490354185i	-0.20824097444291+1.10884112209939i	-0.26112953741801+1.02089292233733i	-0.301898463502027+0.907591220666359i	-0.332614284032651+0.771365316994327i	-0.356712688275129+0.615326909802889i	-0.378635583894922+0.443126119116972i	-0.403343665659808+0.258815995534626i	-0.435754332548592+0.066737449529843i	-0.480165670633354-0.128569905704801i	-0.539731055006821-0.322432706956421i	-0.616044899165009-0.510092965529165i	-0.708888431625273-0.686754636980603i	-0.8161664115608-0.847643080740199i	-0.934043625513303-0.988091797782658i	-1.05726666641543-1.10366659970494i	-1.17963492595479-1.19033055419502i	-1.29456774429836-1.24464473761149i	-1.39570443252342-1.26399136294279i
34	0.197418217504104+0.14268572324111i	0.165377601291724+0.146940318972092i	0.133074704361053+0.150083386476488i	0.102488093161831+0.152386064725558i	0.075614768967323+0.154284060919685i	0.054317693083583+0.156380724862754i	0.040164395421809+0.159437422966084i	0.034268615158011+0.164349370638412i	0.037148173970192+0.17210595687649i	0.048612579960271+0.183735740655174i	0.067693063389897+0.200237665400075i	0.092625783028052+0.222501540786971i	0.120895827200599+0.251222360641636i	0.149345474731894+0.286814411146683i	0.174345188835822+0.329332202881654i	0.192020307016271+0.378405855617169i	0.198520775103089+0.433198513721376i	0.190316046199918+0.492392550242078i	0.164492966553686+0.554209673204549i	0.119031644757439+0.616467611803107i	0.053033439320602+0.676672971345508i	-0.033123325112592+0.732146350986164i	-0.137720303084175+0.780172261001158i	-0.257742656396681+0.818163167555507i	-0.389034483970948+0.843824565556968i	-0.52656136460987+0.855306731823543i	-0.664764501864234+0.851329041094236i	-0.797980712616163+0.831264580096284i	-0.920893906786065+0.795176214205325i	-1.02897789865282+0.74379997264773i	-1.11888830891235+0.67847713999204i	-1.18876355789761+0.60104213022214i	-1.23840165213875+0.5136783453514i	-1.26929023753446+0.41875806586079i	-1.28448130831994+0.31868438691772i	-1.28831763298089+0.21575292261053i	-1.28603367394181+0.1120483640203i	-1.2832677001362+0.0093862389365i	-1.2855321914652-0.09069605836788i	-1.29769512634093-0.18690190458162i	-1.32352448981339-0.27810145738049i	-1.36534218835094-0.36323629668267i	-1.42382209306611-0.44122144915789i	-1.49795142710858-0.51086440077458i	-1.58515697375056-0.57081869588137i	-1.68157972729606-0.61958504619861i	-1.78246578970433-0.65556611374425i	-1.88262942879857-0.67717319259587i	-1.97693765015493-0.68297499500656i
35	0.358979412109746+0.278226116562634i	0.344104388677567+0.296705453353234i	0.328120744470803+0.314675242476096i	0.312051434758758+0.332178226121567i	0.296843463254665+0.349322056664521i	0.283264280684754+0.36626375862031i	0.271799504986067+0.383184028536128i	0.262561114137078+0.400251938696391i	0.255215620658201+0.417581757695988i	0.248941282230978+0.435184795183999i	0.242422063445572+0.452920296831602i	0.233883839454951+0.470450321486867i	0.221175306244572+0.487204086673745i	0.201892404746125+0.502357346538237i	0.173541032077582+0.514831874863488i	0.133728730609459+0.523319019361144i	0.080372294206424+0.526329587749786i	0.011905213025768+0.52227010647678i	-0.072533019169867+0.50954291594754i	-0.172944158144051+0.48666485305628i	-0.288372212685568+0.452396693037568i	-0.41687238612349+0.405873373706129i	-0.555557453381183+0.346723595924753i	-0.700724961194605+0.275166934081946i	-0.848061561137232+0.192077273363088i	-0.992913349190214+0.099003284081409i	-1.13060401271024-0.00186031386863i	-1.25677663965865-0.10775295016543i	-1.36773095034156-0.21547750670629i	-1.46072606543291-0.32157156559799i	-1.53422011113415-0.42250896463467i	-1.58802208971134-0.51491637581937i	-1.62333829924679-0.59578727479552i	-1.64270463482802-0.6626749754442i	-1.64980652156246-0.71384755544593i	-1.64919898248308-0.74839048483536i	-1.64594929270961-0.76624736381599i	-1.64523270299396-0.76819494765231i	-1.65191688185008-0.75575499031424i	-1.67017236397814-0.73105167944626i	-1.70314412371105-0.69662884907782i	-1.75271356817066-0.65524509923161i	-1.81937134743411-0.60966693381446i	-1.90221036058455-0.5624797835908i	-1.99903641135959-0.51593430854228i	-2.10658246609609-0.47184094631038i	-2.22080267379994-0.43151981012441i	-2.33721530096011-0.39580644583226i	-2.45126024926388-0.36510743720053i
36	0.636137343821033+0.442095350815181i	0.641101070288675+0.474554245380662i	0.642618921745125+0.505864928151016i	0.640791560883091+0.535462393002956i	0.635671620482864+0.562719688042546i	0.627223545784437+0.586935148677079i	0.615288653136221+0.607318220511473i	0.59955990549904+0.622975742081514i	0.579570614354622+0.632901166099635i	0.554700533175951+0.635969670029321i	0.524201616536503+0.630942354223449i	0.487244132580954+0.61648266811422i	0.442981932531069+0.591187780493921i	0.390633639974567+0.553636787071483i	0.329574501261034+0.502456434617367i	0.259431835934709+0.436403488788611i	0.180175648801659+0.354461081947019i	0.092195205634111+0.255944491428873i	-0.003647609526004+0.140609995863206i	-0.105996444163516+0.008758935386884i	-0.213016624724201-0.138671939888931i	-0.322453149363754-0.30004313175183i	-0.431731039475042-0.472976954169288i	-0.538094780762271-0.654361605084668i	-0.638779671770291-0.840400232370869i	-0.73120422412324-1.02670758833117i	-0.81316971135814-1.208453407481i	-0.88305090731374-1.38054787621631i	-0.93996129175203-1.53786081378565i	-0.98387672778426-1.6754628048901i	-1.01570389432406-1.78887386323835i	-1.03728349277541-1.87430356772846i	-1.05132318607295-1.92886622500083i	-1.06126096992717-1.95075559120278i	-1.07106570754011-1.93936601982293i	-1.08498730262395-1.89535044273656i	-1.10727385942036-1.82061006072574i	-1.14187666124298-1.71821563439824i	-1.19216549190357-1.59226537366571i	-1.2606765016065-1.44768914719277i	-1.34891246107015-1.29001262321286i	-1.45721105116942-1.12509763769696i	-1.58469119662894-0.95887631283997i	-1.72928092692289-0.79709611609314i	-1.88782348965407-0.64509121902491i	-2.05625212964988-0.50759240587136i	-2.22981870529084-0.38858374758131i	-2.40335764054866-0.29120974608727i	-2.57156492226953-0.2177321549682i
37	1.0184396457848+0.5841993057938i	1.04858989684267+0.62062558567144i	1.07389897919197+0.65327633431339i	1.09405622354473+0.68088741103315i	1.10880656580096+0.70208410575479i	1.11795279349974+0.7153924433772i	1.1213595485654+0.71925614615371i	1.11895986587597+0.71206050455321i	1.11076472223997+0.69216438026921i	1.09687563413731+0.65794139225774i	1.07749980230518+0.6078309901114i	1.05296669999804+0.54039958359365i	1.02374439637602+0.45441117505749i	0.990453363858435+0.348906056114983i	0.953875109982056+0.223285127647812i	0.914952769920484+0.0773963520038i	0.874780855507528-0.088381163436535i	0.834581723412841-0.273060818824527i	0.795667017885089-0.474985893800079i	0.759383351129502-0.691786883701549i	0.727042762420361-0.920364865180949i	0.69983996695901-1.15690627566778i	0.67875995763311-1.39693328725616i	0.66448102298053-1.63539225143619i	0.65727954405839-1.86678055831558i	0.65694388131433-2.08530981218491i	0.66270512318878-2.28510063610755i	0.67319233331517-2.4604018744646i	0.68641913861646-2.60582467283487i	0.69980703726324-2.71658008571953i	0.71024872660114-2.78870767890493i	0.71421217361319-2.81928219803126i	0.70788324934399-2.80658585392007i	0.68734174520564-2.75023514465601i	0.64876273241669-2.65125333542501i	0.588632770464-2.5120826171897i	0.50396865109672-2.336533367307i	0.3925253711278-2.12967159324696i	0.25297998438459-1.89764928127103i	0.08507893306123-1.64748571916141i	-0.11026164513564-1.38681066264827i	-0.33091042928404-1.12358226252318i	-0.573534731682517-0.865793823020779i	-0.833674456675372-0.621183660081695i	-1.10587335390237-0.39696159213539i	-1.38386128816912-0.19956402705942i	-1.66077834094985-0.03444737533383i	-1.92942938402953+0.09407316198859i	-2.18255645801367+0.18293526895626i
38	1.54468577090022+0.67371261667575i	1.61840039803638+0.70531402479042i	1.68939384081791+0.73046391859808i	1.75746810872543+0.74759488303155i	1.82254644664175+0.75507729085794i	1.88468352702201+0.75125411850194i	1.94407215980984+0.73448286854838i	2.00104581596128+0.70318452420717i	2.05607623859877+0.65589914152245i	2.10976541638856+0.59134729703854i	2.1628312297391+0.50849615861305i	2.21608616588012+0.40662844940183i	2.27040864737545+0.28541205250797i	2.32670674154094+0.1449674876706i	2.38587432292991-0.01406997938313i	2.4487401489552-0.19049721492612i	2.51601077374491-0.38250294532596i	2.58820875261855-0.58764425593684i	2.66560815489499-0.80284361275018i	2.74816997269319-1.02440973145605i	2.83548054647767-1.24808491525586i	2.92669657686409-1.469120504563i	3.02050060623139-1.68238085120134i	3.11507098352286-1.88247479227848i	3.20807022721651-2.06391202232015i	3.2966553409245-2.22128013397453i	3.3775129943127-2.34943652010912i	3.44692155859846-2.44370791430775i	3.50084080193983-2.50008920384064i	3.53502864959683-2.51543238174493i	3.54518286313108-2.48761619774628i	3.5271038780208-2.41568728056165i	3.4768734606423-2.2999642633369i	3.39104241253644-2.14209773942351i	3.26681937129736-1.94508065888477i	3.10225193362748-1.71320596188234i	2.89639093987777-1.45197071644985i	2.64942886798566-1.16792864400836i	2.36280391360737-0.86849552103229i	2.03926247228671-0.56171438141618i	1.68287434210911-0.25598956213267i	1.29899695069121+0.0401996944349i	0.89418716899008+0.318594244176525i	0.476061675944307+0.571446299690249i	0.053109241185183+0.791794710852652i	-0.365539443180453+0.973712767759143i	-0.77037675675408+1.11251831654591i	-1.15180873175752+1.2049377367939i	-1.50046082868939+1.24921744092358i
39	2.25906489135816+0.77882018380925i	2.40207516808027+0.81669541338725i	2.54793585040646+0.84897210619072i	2.69669354292861+0.87440731648611i	2.84847974640983+0.89176869650005i	3.00350707221049+0.89987367170969i	3.16205960904882+0.89763315496242i	3.32447691871811+0.88409893588298i	3.49113133400041+0.85851358250997i	3.66239847441044+0.82036138747725i	3.83862118092574+0.76941859542501i	4.02006739428721+0.70580087856948i	4.206882854693+0.63000580269306i	4.39903987258116+0.54294786702847i	4.59628379641874+0.44598362990503i	4.79807916674758+0.34092446804559i	5.00355787639595+0.23003467901715i	5.21147193306816+0.11601293726319i	5.42015361982156+0.00195556203399i	5.6274859487801-0.10869934972908i	5.83088628295233-0.21224714019273i	6.02730584248668-0.30481052130241i	6.21324750211948-0.3824506448156i	6.38480381928643-0.44129275021282i	6.5377166084649-0.47766284254312i	6.66745860676809-0.48823092186711i	6.76933687821443-0.47015547103717i	6.83861660883007-0.42122326882763i	6.87066289053644-0.33997818692593i	6.8610970255473-0.22583250016288i	6.8059628580008-0.07915442577028i	6.70189771283317+0.09867386999355i	6.54630175122054+0.30523269862777i	6.33749899224286+0.53707942912052i	6.07488295025471+0.78980347716777i	5.75903983519497+1.05812227391477i	5.3918425837963+1.33601694975663i	4.97650964244989+1.61690457524954i	4.51762339868186+1.89384194634211i	4.02110443071364+2.15975418547278i	3.49413926839736+2.40767995089286i	2.94506107274148+2.63102389177743i	2.38318447079103+2.82380622908717i	1.81859764393804+2.98089903458928i	1.26191657221109+3.09823895215456i	0.72400799647197+3.17300675981984i	0.2156890919633+3.20376528515017i	-0.25258702212118+3.19054871184852i	-0.67105003930551+3.13489818138385i
40	3.10060673819013+1.06211530630016i	3.32437904705017+1.1433698780854i	3.55701828380643+1.22550278599607i	3.7985710133079+1.30800100439229i	4.04906200586957+1.39037513287868i	4.30847535359655+1.47218268117111i	4.57673093575961+1.55305286562407i	4.85365641312893+1.6327121205119i	5.13895517635365+1.7110093648966i	5.432170937812+1.78793991989454i	5.73264993057938+1.86366685140317i	6.03950195119428+1.93853843043345i	6.35156174212177+2.0131003677246i	6.66735244141707+2.08810150134901i	6.98505301658658+2.16449170434221i	7.3024717324405+2.24341094079366i	7.61702776483721+2.32616863727758i	7.92574305100308+2.41421285239467i	8.22524635211324+2.50908911669766i	8.51179128756967+2.61238926979663i	8.78128977921757+2.72569112734009i	9.02936191837422+2.85049034913628i	9.25140274481489+2.98812642746824i	9.44266581597682+3.13970524416321i	9.59836276335537+3.30602112571841i	9.7137773035141+3.48748172572428i	9.78439142038954+3.68403935111321i	9.80602069486658+3.89513249370882i	9.77495506120286+4.11964130573288i	9.68810065369329+4.35586054826252i	9.54311790685901+4.60149313432554i	9.33855072240399+4.85366678247714i	9.07394134634762+5.10897550248157i	8.74992563446859+5.36354667391859i	8.36830364022148+5.61313338444077i	7.93208094416829+5.85323051095164i	7.4454768548538+6.07921180707637i	6.91389653397446+6.28648406353092i	6.34386520837061+6.47065329761582i	5.74292389169264+6.62769696758636i	5.11948740368157+6.75413545715822i	4.48266689096494+6.84719558780525i	3.84206046045426+6.90495873398654i	3.20751687220763+6.92648626740174i	2.58887844044028+6.91191555298423i	1.99571030000509+6.86252055599034i	1.43702395844556+6.78073227226839i	0.92100352751354+6.67011562081107i	0.45474318186404+6.53530108100819i
41	3.83879689580289+1.65815073293611i	4.12130785332966+1.8289639703959i	4.41565165315146+2.0114299555126i	4.72160698914911+2.2057398154753i	5.03883752995418+2.41204312608278i	5.36686886731903+2.63044824358119i	5.70506347397714+2.86102294924504i	6.0525942937672+3.10379516276845i	6.40841776709096+3.35875342880782i	6.77124726795142+3.62584683865801i	7.13952808592506+3.90498402055288i	7.51141521804059+4.19603082199911i	7.88475533213885+4.49880632017318i	8.25707431568018+4.81307683545943i	8.62557182374842+5.13854769147017i	8.98712418006862+5.47485256387061i	9.33829685988835+5.82154038988937i	9.67536759051001+6.17805996845209i	9.99436084372483+6.54374256318497i	10.2910941670495+6.9177830205661i	10.5612364134416+7.299220124452i	10.8003774914179+7.6869171151719i	11.0041087819371+8.0795434936938i	11.1681128709316+8.4755593951258i	11.2882607456663+8.8732039365413i	11.3607141200907+9.2704890076334i	11.3820301114517+9.6651999660042i	11.349265110645+10.0549046112261i	11.2600743946856+10.4369716355933i	11.1128038422601+10.8085994812927i	10.9065700508637+11.1668561750533i	10.6413252308889+11.5087302691517i	10.3179034776333+11.8311925047147i	9.9380454000243+12.1312672480149i	9.5043986117965+12.4061121566545i	9.0204922566934+12.653103938382i	8.490684526581+12.8699275022995i	7.9200830157645+13.0546653036319i	7.3144387055403+13.2058832822865i	6.6800153539731+13.3227095233519i	6.0234370369569+13.4049016516802i	5.3515175053584+13.4528990339869i	4.6710758466291+13.4678561139581i	3.988743626587+13.4516536529813i	3.3107692008439+13.4068852854139i	2.642825194292+13.3368176062993i	1.9898252277384+13.2453229641842i	1.3557558093259+13.1367851955961i	0.7435289016767+13.0159796660356i
42	4.13960253220877+2.53175386058791i	4.42577736570694+2.81970752883919i	4.72223512409246+3.13082442097733i	5.02846544354613+3.46573528476989i	5.34381549272238+3.82493753299378i	5.66747118346444+4.20877898705443i	5.99843811157681+4.61744238324427i	6.33552286277342+5.05093090477953i	6.67731541827461+5.50905499109748i	7.02217347758512+5.99142065993794i	7.36820957676663+6.49741955870739i	7.71328191328485+7.0262209409499i	8.05498978806343+7.57676574291877i	8.39067453737469+8.1477629156918i	8.71742674844982+8.73768815123816i	9.03210043146355+9.34478512721747i	9.33133465679636+9.96706938548186i	9.6115829620626+10.6023349530745i	9.8691505922073+11.2481638111088i	10.1002393639978+11.9019383147032i	10.3009996514873+12.560856663881i	10.467588681421+13.2219515181735i	10.5962340186527+13.8821118333063i	10.6833008242654+14.5381079732934i	10.7253611969001+15.1866201120849i	10.7192636746897+15.8242698825459i	10.6622007947052+16.447655154681i	10.5517724914437+17.0533877284123i	10.3860430763649+17.638133609032i	10.1635895851589+18.1986553975155i	9.8835394135824+18.7318561768625i	9.5455953880578+19.2348241151236i	9.1500467315037+19.7048768432098i	8.697764781547+20.139604510056i	8.1901827865605+20.5369102796012i	7.629259629931+20.8950469245261i	7.0174278958998+21.2126481020938i	6.3575272693939+21.488752878553i	5.6527248332984+21.7228221098415i	4.9064243641049+21.9147453950962i	4.1221672051346+22.0648375001952i	3.3035276909758+22.1738234021794i	2.4540063851951+22.2428114288634i	1.576924557211+22.2732543538958i	0.6753233497701+22.2668987442872i	-0.2481290321454+22.2257233291764i	-1.1912190481159+22.1518676459491i	-2.1522558113478+22.0475527005262i	-3.1301232242304+21.9149958286435i
43	3.72336954771605+3.44574907255877i	3.94420117813627+3.84216710411518i	4.17005951502357+4.27058691833468i	4.40030783728073+4.73182069723634i	4.6341918274159+5.22647883171899i	4.87082515805502+5.75494578479783i	5.10917495770764+6.31735729282563i	5.34804762282424+6.91357938332475i	5.58607550341671+7.54318967890624i	5.82170503669088+8.20546143624461i	6.05318693374311+8.89935073737533i	6.27856903521528+9.62348720818937i	6.4956924402296+10.3761685867391i	6.7021914769779+11.1553594029454i	6.895498021932+11.9586939628456i	7.0728505876822+12.7834837561663i	7.2313084879282+13.6267293273671i	7.3677712543288+14.4851365690863i	7.4790033271348+15.3551373147897i	7.5616638742983+16.2329140260368i	7.6123414175994+17.1144282906552i	7.6275927656638+17.9954527727i	7.6039855795964+18.8716061846746i	7.5381437347396+19.7383907882966i	7.4267944992127+20.5912318732146i	7.26681643356+21.425518614555i	7.0552868324944+22.2366456710138i	6.7895274848111+23.0200548564158i	6.4671475251404+23.77127620029i	6.0860821936951+24.4859677081178i	5.6446264080412+25.1599531406216i	5.1414621825881+25.7892571548553i	4.5756791032458+26.3701371889662i	3.9467872706938+26.89911152819i	3.2547223582142+27.3729830625025i	2.49984267959+27.7888583365768i	1.6829184184378+28.1441615999303i	0.8051134209321+28.436643688343i	-0.132039812668+28.6643857049476i	-1.1266710975201+28.8257976180646i	-2.1766084890899+28.919612049169i	-3.279418040665+28.9448736836498i	-4.4324462088132+28.900924893681i	-5.6328637196698+28.7873883102355i	-6.877709767154+28.6041472131637i	-8.1639355310085+28.3513247171939i	-9.4884461724155+28.0292628106381i	-10.8481406791133+27.6385023459391i	-12.239949178598+27.1797650813i
44	2.51590488039561+4.06169971350777i	2.61508535601732+4.52239171560148i	2.71264858265436+5.01907533205721i	2.80806171890375+5.55250180591168i	2.90072228621105+6.12317697268238i	2.98994575667866+6.73133302699981i	3.07495254352615+7.37690158030493i	3.15485473999165+8.05948851973979i	3.22864300679031+8.77835117565764i	3.29517405466125+9.53237829137633i	3.3531592046335+10.3200732637419i	3.4011545322133+11.1395410869249i	3.4375531108232+11.9884793851242i	3.4605798629992+12.8641738633048i	3.4682895040417+13.7634984398547i	3.4585680215666+14.682920252493i	3.4291380758677+15.6185096505216i	3.3775686309968+16.5659552044042i	3.3012890364501+17.5205836796571i	3.1976076764291+18.4773848381987i	3.0637351904806+19.4310408487258i	2.8968121490956+20.3759600104315i	2.6939409440985+21.3063144234221i	2.4522215302005+22.2160811763577i	2.168790534821+23.0990865687586i	1.8408631420531+23.9490528434429i	1.4657770570817+24.7596468747716i	1.0410377727117+25.5245302414878i	0.5643642926514+26.2374101093198i	0.0337344189039+26.8920903581268i	-0.5525713156057+27.482522410778i	-1.1959279926441+28.0028552553167i	-1.8973278392496+28.4474841970365i	-2.657345812933+28.8110979312558i	-3.4761100555327+29.0887235888467i	-4.3532779579543+29.2757694726818i	-5.288018492876+29.3680652715556i	-6.2790013771454+29.3618996061122i	-7.3243935232583+29.2540548260416i	-8.4218631331539+29.0418390364573i	-9.5685916804239+28.7231153812093i	-10.7612939213264+28.2963286493704i	-11.9962459724792+27.760529296069i	-13.269321394862+27.1153949784253i	-14.5760351300338+26.3612497003833i	-15.9115950447818+25.4990806361292i	-17.2709607535035+24.5305526607333i	-18.6489093016287+23.4580205596261i	-20.040107206+22.2845388173582i
45	0.73105075532428+4.12441097472178i	0.69042172787303+4.58905377750446i	0.64361306693537+5.08867681181229i	0.59053581298586+5.62377307348579i	0.53109763122033+6.19456095195461i	0.46519246115037+6.80095356467363i	0.39268920876807+7.44252911880783i	0.31341975191398+8.11850281485863i	0.22716657962087+8.82770081934279i	0.13365043108267+9.56853683721519i	0.0325183376234+10.3389918089626i	-0.0766675001827+11.136597241882i	-0.1944395499101+11.9584226599073i	-0.3214330427103+12.8010676216023i	-0.4583918772932+13.6606587119635i	-0.6061719039585+14.5328518610658i	-0.7657411955552+15.4128402821439i	-0.9381769620055+16.2953682544231i	-1.1246588287579+17.1747509030646i	-1.3264582763138+18.0449000512668i	-1.5449241264929+18.8993561392637i	-1.7814640596003+19.7313261231408i	-2.0375222530099+20.533727184525i	-2.3145533434172+21.2992360017355i	-2.6139930294153+22.0203432553045i	-2.9372257451934+22.689412967139i	-3.285549947005+23.2987462041527i	-3.6601416585595+23.8406486148793i	-4.0620170166366+24.3075012121684i	-4.49199464116+24.69183376709i	-4.9506587220508+24.986400138971i	-5.4383237660619+25.1842548341655i	-5.9550019784787+25.2788300616214i	-6.5003742654606+25.264012536273i	-7.0737658317424+25.1342192713247i	-7.6741273147086+24.8844715970382i	-8.3000223392933+24.5104666460673i	-8.9496222989782+24.0086455530286i	-9.6207090670852+23.3762576282167i	-10.3106862207371+22.6114197815843i	-11.0165992188501+21.7131704928446i	-11.7351648172789+20.6815176465032i	-12.4628098310406+19.5174795766607i	-13.1957191680099+18.2231186956244i	-13.9298928634687+16.8015671130364i	-14.6612116435417+15.2570436888823i	-15.3855103411769+13.5948620051244i	-16.0986582844539+11.8214287876963i	-16.7966455772922+9.9442323642471i
46	-1.18858801689703+3.66078761861179i	-1.34021259466673+4.08734256776688i	-1.49772365470827+4.54568428613794i	-1.660416098128+5.03609134224017i	-1.82751175171866+5.55856393560193i	-1.99816722807622+6.112793796374i	-2.17148301651482+6.69813502812117i	-2.34651362723249+7.31357640547985i	-2.52227857327107+7.95771565999003i	-2.69777394069684+8.62873630150303i	-2.87198426842159+9.32438752832886i	-3.043894436455+10.0419677760448i	-3.2125012462832+10.7783124421032i	-3.3768243705174+11.529786300681i	-3.5359163517758+12.2922810894062i	-3.6888713435342+13.0612187066705i	-3.8348323087448+13.8315604053792i	-3.9729964254063+14.5978223065769i	-4.1026184917014+15.3540974850106i	-4.2230121762007+16.0940847991114i	-4.3335490200429+16.8111245510505i	-4.4336551666973+17.4982409695636i	-4.5228058693587+18.1481914104066i	-4.6005179044105+18.7535220679921i	-4.6663400996693+19.3066298884434i	-4.7198422660777+19.799830270564i	-4.7606028987777+20.2254300386537i	-4.7881960856499+20.5758050713507i	-4.8021781260215+20.8434818753597i	-4.8020744169583+21.0212223036247i	-4.7873672071481+21.1021105357644i	-4.7574848468251+21.0796413658435i	-4.7117931747382+20.9478087801549i	-4.6495896784137+20.7011937568656i	-4.5701010408755+20.3350501812028i	-4.472484644976+19.8453877452848i	-4.3558345454278+19.2290506914816i	-4.2191923388846+18.4837912629522i	-4.0615632648685+17.6083367451496i	-3.8819377563731+16.6024490178742i	-3.6793185304408+15.4669755889325i	-3.4527531682823+14.2038911474886i	-3.2013719843259+12.8163287574477i	-2.9244308271053+11.3085999081589i	-2.62135829558232+9.6862027506254i	-2.2918066960519+7.9558179713513i	-1.93570591107095+6.12529189177596i	-1.55331920683917+4.20360652762908i	-1.14529987308024+2.20083649791981i
47	-2.81401143918555+3.01735763297515i	-3.02393619291471+3.407120519359i	-3.23543548819408+3.82723251691096i	-3.44697350354066+4.27804491399894i	-3.65688500381065+4.75966135352345i	-3.86338192705875+5.2719115418775i	-4.06456147062313+5.81432593345069i	-4.25841559859661+6.38611185303982i	-4.44284186743705+6.98613153728276i	-4.61565544315195+7.61288258812762i	-4.77460216299907+8.26448133559578i	-4.91737247766254+8.9386496030027i	-5.04161609700864+9.63270535479135i	-5.1449571543213+10.3435576847722i	-5.2250097007686+11.0677065705797i	-5.2793933440317+11.8012477784398i	-5.3057488526464+12.5398832509943i	-5.3017535606278+13.2789372502169i	-5.2651364251301+14.0133784578879i	-5.1936926128523+14.7378481583583i	-5.0852975180402+15.4466945433254i	-4.9379201455307+16.1340130871698i	-4.7496358254142+16.7936928453317i	-4.5186382605433+17.4194684286903i	-4.2432509431278+18.0049773055403i	-3.9219380108197+18.5438219812431i	-3.5533146447308+19.0296365057773i	-3.136157140462+19.4561566630753i	-2.6694128072208+19.8172931050986i	-2.152209868281+20.1072066099505i	-1.5838675473415+20.3203845687562i	-0.9639065288638+20.4517177423071i	-0.2920599754901+20.4965762771573i	0.4317147283173+20.4508839334184i	1.2072233604799+20.3111894541718i	2.0340212598148+20.0747340002099i	2.9113986666166+19.7395135844848i	3.8383649826468+19.3043354686547i	4.81363198483+18.7688675296508i	5.835596090123+18.1336796670887i	6.9023198369593+17.4002764021589i	8.0115128197002+16.571119914558i	9.1605123847889+15.649642874959i	10.3462644687664+14.6402505550492i	11.5653050268633+13.5483118335836i	12.81374256433+12.3801388632368i	14.087242338859+11.1429553170828i	15.3810128492704+9.844853292883i	16.6897952611013+8.494739115451i
48	-3.95025724481636+2.5994092602366i	-4.17800473100356+2.98388843439969i	-4.40288443657271+3.40020491716876i	-4.62291454250521+3.8490237037441i	-4.83597105432373+4.33081554877187i	-5.03979461690374+4.84583632157365i	-5.23199894326742+5.39410730818046i	-5.41008084219914+5.97539682005344i	-5.57143181111959+6.58920347831119i	-5.71335114273158+7.23474154546453i	-5.83306047685164+7.91092867356094i	-5.92771971289525+8.61637642783538i	-5.99444418398844+9.34938392812662i	-6.030322980894+10.107934926249i	-6.0324383030778+10.8896986061405i	-5.9978857054591+11.6920343550196i	-5.9237951027804+12.5120007082091i	-5.8073523891319+13.3463686181184i	-5.6458215279353+14.1916391396714i	-5.4365669675231+15.044065560938i	-5.1770762391804+15.8996799397457i	-4.8649825979041+16.7543239356156i	-4.4980875709071+17.6036837526405i	-4.074383284702+18.4433289341398i	-3.592074448091+19.2687546754464i	-3.0495998751607+20.0754272484065i	-2.4456534390366+20.8588320615628i	-1.7792043532989+21.6145238150027i	-1.049516683218+22.3381781499279i	-0.2561679929918+23.0256441415271i	0.6009329623229+23.6729969410033i	1.5215295907482+24.276589839813i	2.5050019549037+24.8331050073349i	3.5503524959578+25.3396021431642i	4.6561930899544+25.7935642876683i	5.8207335433927+26.192940049768i	7.0417716434962+26.5361815393012i	8.3166848884845+26.8222773327123i	9.6424240339393+27.0507798548484i	11.0155086025647+27.2218266257275i	12.4320245157007+27.3361548984151i	13.8876240152598+27.3951093014875i	15.3775280536332+27.4006421956279i	16.8965313358949+27.3553065571442i	18.4390102026146+27.2622413098754i	19.9989335421102+27.1251491391863i	21.5698769174019+26.9482669355416i	23.145040084901+26.736329128438i	24.7172680685008+26.494524282166i
49	-4.56112276567364+2.56117147652615i	-4.78767582070027+2.96559083636772i	-5.00966857558332+3.40407041489544i	-5.22520565877244+3.87758828415207i	-5.43227649427995+4.38698434684593i	-5.62876275029005+4.93294542176389i	-5.81244724168229+5.51599110009471i	-5.98102428368313+6.13646060888344i	-6.13211147836362+6.79450091834699i	-6.26326289987534+7.49005632628605i	-6.37198362836019+8.2228597451147i	-6.45574556658736+8.992425904952i	-6.5120044577647+9.798046669714i	-6.5382180078449+10.638788642233i	-6.5318650011906+11.5134932092236i	-6.4904652848591+12.4207791476235i	-6.4116004841885+13.359047880763i	-6.29293530096+14.3264914363647i	-6.1322392353133+15.3211031190343i	-5.9274085639171+16.3406908682636i	-5.6764883997266+17.3828932296791i	-5.3776946530747+18.4451978230817i	-5.0294357098774+19.5249621465108i	-4.6303336404129+20.6194365119711i	-4.1792447514586+21.7257888664462i	-3.6752792955172+22.8411312122529i	-3.1178201533954+23.9625473045317i	-2.5065403104617+25.0871212715566i	-1.8414189524291+26.2119667763602i	-1.1227560134112+27.3342563166287i	-0.3511850171892+28.4512502445613i	0.4723159379839+29.560325079919i	1.3464151902335+30.659000688237i	2.2694206482714+31.744965902391i	3.2392751642727+32.816102179534i	4.2535542475303+33.8705049068193i	5.3094662070565+34.9065019981133i	6.4038547967197+35.9226694597404i	7.5332044213398+36.917843645677i	8.6936479464885+37.8911299708878i	9.8809771386027+38.8419079048657i	11.0906557454749+39.7698321249984i	12.3178352102726+40.674829770092i	13.5573729950048+41.5570937971432i	14.8038534718286+42.4170725080634i	16.0516113228233+43.2554553763186i	17.2947573708755+44.0731553651103i	18.5272067461812+44.8712879875716i	19.7427092746142+45.6511474143056i
50	-4.53380577234555+2.84457991972615i	-4.74165575183952+3.27166805805292i	-4.94578528741458+3.73340266064231i	-5.14475841215602+4.23088944027i	-5.33707080174514+4.76513838029215i	-5.52115720729292+5.33705315360511i	-5.69539994855155+5.94742104147597i	-5.85813844805143+6.59690348776329i	-6.00767977384498+7.28602742168103i	-6.14231014536375+8.01517747764242i	-6.26030734357861+8.78458923381157i	-6.35995395336377+9.59434358178586i	-6.4395513528882+10.4443623283759i	-6.4974343521775+11.3344051168318i	-6.5319863708956+12.2640677392225i	-6.5416550340765+13.232781894192i	-6.5249680541761+14.2398164252288i	-6.4805492585977+15.2842800541609i	-6.4071346139295+16.3651256031489i	-6.3035880916889+17.4811556763424i	-6.1689172155249+18.6310297499715i	-6.0022881267167+19.8132725973684i	-5.8030400035216+21.0262839536751i	-5.5706986705437+22.2683493042143i	-5.3049892368749+23.5376516611155i	-5.005847606316+24.8322841751949i	-4.6734307095278+26.1502634147003i	-4.3081253164397+27.4895431296915i	-3.9105552976158+28.8480283108763i	-3.4815872154295+30.2235893449229i	-3.0223341397314+31.6140760648547i	-2.5341575980467+33.01733149425i	-2.0186675870447+34.4312050877151i	-1.4777205898897+35.8535652774879i	-0.9134155628885+37.2823111470003i	-0.3280878743718+38.7153830666526i	0.2756988012656+40.1507721447133i	0.8951626112383+41.5865283668732i	1.5273156304712+43.020767321201i	2.168977882984+44.451675430646i	2.8167931961186+45.877513642345i	3.4672467866749+47.2966195512965i	4.1166844605624+48.7074079649029i	4.7613332913763+50.1083699438877i	5.3973236285622+51.4980703835622i	6.0207122727065+52.8751442267712i	6.6275066441471+54.2382914255101i	7.2136897616346+55.5862707916337i	7.7752458402923+56.9178928977656i
51	-3.68037724156859+3.43823518060231i	-3.84261893711981+3.8826252557421i	-4.00284888197187+4.35992524699877i	-4.16022517484362+4.8711182441826i	-4.31388333648501+5.41711189151932i	-4.46294259668139+5.99873034979836i	-4.60651277105099+6.61670655023202i	-4.74370169226074+7.27167482008628i	-4.87362315137796+7.96416395858285i	-4.99540529618654+8.69459083888409i	-5.10819942455405+9.46325460815401i	-5.2111891024758+10.2703315527568i	-5.3035995283787+11.1158706896472i	-5.3847070577836+11.9997901379802i	-5.4538487956354+12.9218743170028i	-5.5104321576531+13.8817720074837i	-5.5539442970574+14.8789953044021i	-5.5839612891227+15.9129194784996i	-5.6001569632832+16.9827837537309i	-5.602311271104+18.0876929968119i	-5.5903180783855+19.2266203041159i	-5.5641922710675+20.3984104602948i	-5.5240760674951+21.6017842323905i	-5.4702444340117+22.8353434530259i	-5.4031095067723+24.0975768367145i	-5.323223930089+25.3868664645701i	-5.2312830304963+26.7014948648966i	-5.1281257559751+28.0396526104389i	-5.0147343213136+29.3994463476092i	-4.8922325132899+30.7789071688745i	-4.7618826230907+32.1759992367842i	-4.625080987978+33.588628566892i	-4.4833521394861+35.014651877103i	-4.3383415711946+36.4518854127679i	-4.1918071551503+37.8981136601055i	-4.045609252093+39.3510978652163i	-3.9016995765389+40.8085842819484i	-3.7621088932689+42.268312079091i	-3.6289336366177+43.7280208456393i	-3.5043215579458+45.1854576420475i	-3.3904565195792+46.6383835552659i	-3.2895425651243+48.0845797257474i	-3.2037874062158+49.5218528252939i	-3.1353854742793+50.9480399753732i	-3.0865006926342+52.3610131061512i	-3.0592491291331+53.7586827667302i	-3.0556816924233+55.1390014067567i	-3.077767035798+56.4999661584553i	-3.1273748314396+57.8396211560863i
52	-2.03379787655897+4.41637808165i	-2.1280847139704+4.87637064132301i	-2.22200024669056+5.36527904954369i	-2.315248951167+5.88372751910883i	-2.4075427243925+6.43226644812229i	-2.49860512844011+7.01136611351942i	-2.58817584664988+7.62141061073582i	-2.67601531580795+8.26269209775334i	-2.76190949395321+8.93540540112575i	-2.84567471894828+9.63964304029745i	-2.9271626087377+10.3753907245756i	-3.0062649503655+11.1425233744975i	-3.0829185214151+11.940801716064i	-3.1571097846401+12.7698694924002i	-3.2288793942541+13.6292513328984i	-3.2983264507019+14.5183513148144i	-3.3656124398101+15.4364522466987i	-3.4309647920714+16.3827156969825i	-3.4946799984858+17.3561827845891i	-3.5571262209223+18.3557757416591i	-3.6187453373766+19.3803002514571i	-3.6800543658201+20.4284485573346i	-3.7416462145466+21.4988033313649i	-3.8041897120206+22.589842284009i	-3.8684288751864+23.6999434890294i	-3.9351813819665+24.827391390915i	-4.0053362212063+25.9703834554123i	-4.079850501538+27.1270374174643i	-4.1597454094597+28.2953990750063i	-4.2461013162553+29.4734505717545i	-4.3400520431081+30.6591191073939i	-4.4427783037753+31.8502860095021i	-4.5555003543502+33.0447960981821i	-4.6794698898251+34.2404672717524i	-4.8159612372266+35.4351002400003i	-4.966261904895+36.6264883304471i	-5.1316625568685+37.8124272928212i	-5.3134464901748+38.9907250274738i	-5.5128787009872+40.1592111647886i	-5.7311946329377+41.3157464247061i	-5.9695887072772+42.458231688262i	-6.2292027399112+43.584616716488i	-6.5111143545364+44.6929084560793i	-6.8163255040577+45.7811788758364i	-7.1457512141245+46.8475722829732i	-7.5002086629325+47.890312073867i	-7.8804067103704+48.9077068796409i	-8.2869359871349+49.8981560730253i	-8.7202596506108+50.8601546091768i
53	-0.00828296855369+5.79433008878621i	-0.03233238091398+6.25630378964278i	-0.05749906340427+6.74107050144255i	-0.08386584258767+7.24875735512064i	-0.11153327974477+7.77941374395593i	-0.1406217715497+8.33300709754951i	-0.17127366135959+8.90941896748646i	-0.20365533701931+9.50844147014949i	-0.2379592892872+10.1297741313012i	-0.2744061033803+10.7730211757159i	-0.3132463547535+11.4376893033124i	-0.3547623791022+12.1231859909123i	-0.3992698857416+12.8288183559305i	-0.4471193830025+13.553792614995i	-0.4986973841213+14.2972141667219i	-0.5544273623088+15.0580883236398i	-0.6147704242936+15.8353217136146i	-0.6802256726538+16.627724366083i	-0.7513302286957+17.4340124930177i	-0.8286588895161+18.2528119688524i	-0.9128233951954+19.0826625076469i	-1.0044712848063+19.9220225296233i	-1.1042843230782+20.7692747029141i	-1.2129764831126+21.6227321399955i	-1.3312914744721+22.4806452218975i	-1.4599998102412+23.3412090169596i	-1.5998954112333+24.2025712546984i	-1.7517917503661+25.0628408093505i	-1.9165175452821+25.9200966419143i	-2.0949120125109+26.7723971441057i	-2.2878197017906+27.6177898226398i	-2.4960849345248+28.4543212577026i	-2.7205458756813+29.2800472654598i	-2.9620282736788+30.0930431910073i	-3.221338907877+30.8914142553497i	-3.4992587881225+31.673305877854i	-3.7965361553352+32.4369138941855i	-4.1138793362796+33.1804945890359i	-4.4519495093902+33.9023744630113i	-4.8113534417418+34.6009596538788i	-5.1926362599303+35.2747449339771i	-5.5962743196932+35.9223222079741i	-6.0226682405207+36.5423884382975i	-6.4721361722378+37.1337529294348i	-6.9449073605667+37.6953439068929i	-7.4411160779649+38.2262143318589i	-7.9607959845901+38.7255468984886i	-8.5038749820541+39.1926581672043i	-9.0701706197086+39.6270017943519i
[truncated: 71 more columns]
