# Supplementary material for: Reconstructing spruce budworm outbreak severity: a comparison of paleoecological and tree-ring signals
Source: PLoS One. 2025 Aug 12;20(8):e0329406. doi: 10.1371/journal.pone.0329406 (PMC12342301; doi:10.1371/journal.pone.0329406)
Supplement: S10 Dataset — (ZIP) [file pone.0329406.s010.zip › Lake 1 wavelet data/Coherence_Lepidopteran_scales_Percent_defoliation/coherence_wavelet_wave.txt]

V1	V2	V3	V4	V5	V6	V7	V8	V9	V10	V11	V12	V13	V14	V15	V16	V17	V18	V19	V20	V21	V22	V23	V24	V25	V26	V27	V28	V29	V30	V31	V32	V33	V34	V35	V36	V37	V38	V39	V40	V41	V42	V43	V44	V45	V46	V47	V48	V49	V50
1	0.0309791969517283+0.0004795975850336i	0.0240251456217264+0.0009113160432047i	0.0148055691287985+0.0009495874979959i	0.0076017639532694+0.00075156165678432i	0.00359594021143242+0.00053340149522261i	0.00182810923688753+0.00038677803701287i	0.00111508249711284+0.00030416828413092i	8.00065330875629e-04+2.54622293635548e-04i	6.33160517550182e-04+2.20071166036721e-04i	5.32171870109046e-04+1.94853037032428e-04i	4.64074831064465e-04+1.7426903070734e-04i	4.12402575506124e-04+1.54870935765295e-04i	3.72906323686163e-04+1.36691946887737e-04i	3.44294896840989e-04+1.21568974375895e-04i	3.22381503301277e-04+1.12440434499634e-04i	3.04897107290472e-04+1.09500940272286e-04i	2.90430580406019e-04+1.10300440664564e-04i	2.75082595744812e-04+1.12477175732287e-04i	2.58822648930681e-04+1.10416663313457e-04i	2.47513098602464e-04+1.02249775526311e-04i	2.4288723872958e-04+9.2942579967645e-05i	2.42308841554109e-04+8.4472148513332e-05i	2.42854063134983e-04+7.6604581897216e-05i	2.40911492475792e-04+7.1016774556843e-05i	2.34515034904425e-04+6.8158670618369e-05i	2.25010903586338e-04+6.5909674458914e-05i	2.15872636364706e-04+6.6573816487649e-05i	2.13022337326223e-04+7.426242717737e-05i	2.19057756178401e-04+8.3728693051285e-05i	2.28472682963105e-04+8.8853235976753e-05i	2.38755520682938e-04+8.9571526782198e-05i	2.47640780661188e-04+8.2869886626631e-05i	2.48171003391851e-04+6.9868902219565e-05i	2.40693171288935e-04+5.92059978777e-05i	2.31245056464249e-04+5.4374155045509e-05i	2.23140761291499e-04+5.5553805465521e-05i	2.20526139705608e-04+6.7606646457226e-05i	2.30626659870082e-04+8.8241574807785e-05i	2.50855557339014e-04+1.0187983214645e-04i	2.69590226085064e-04+1.02325391729592e-04i	2.83478849787806e-04+8.9592152348205e-05i	2.85524860314601e-04+5.7830616586059e-05i	2.69530967400959e-04+2.2251186600275e-05i	2.51331384169975e-04+9.760949837345e-06i	2.48352991287581e-04+1.9831483862873e-05i	2.64316309252778e-04+4.0760764393196e-05i	2.96069459113927e-04+7.1611101070479e-05i	3.42050805213019e-04+9.7560112394799e-05i	3.85416642177543e-04+9.7682513658453e-05i
2	0.0418092639591751+0.0005087882250191i	0.0315938932547422+0.0009734043354426i	0.0182690286103257+0.0009515009062639i	0.00828282816840065+0.00067146823756005i	0.00318437944045008+0.00041361239054715i	0.00127291503672733+0.00027070284361709i	6.83822136364747e-04+2.08307636367998e-04i	4.87939809492264e-04+1.77219140414928e-04i	3.95646969566153e-04+1.5540547973904e-04i	3.41015006003994e-04+1.3958860603872e-04i	3.03706403782973e-04+1.26338819290757e-04i	2.72708276350861e-04+1.12074965088178e-04i	2.47974223614474e-04+9.7140616283999e-05i	2.31164416119315e-04+8.4083864492388e-05i	2.18602112544592e-04+7.6913832482111e-05i	2.08713991769495e-04+7.6206060345455e-05i	2.00837784733583e-04+7.9507049552785e-05i	1.9002774194915e-04+8.4542640094902e-05i	1.761913317379e-04+8.4322939665653e-05i	1.67296314028432e-04+7.650698764196e-05i	1.65820285314129e-04+6.7799069944733e-05i	1.6845686006403e-04+6.0464962975804e-05i	1.71998978055374e-04+5.3428842243001e-05i	1.72307562152692e-04+4.8738904132038e-05i	1.6692260292362e-04+4.6755687955567e-05i	1.57187758933981e-04+4.4115006927829e-05i	1.46960777411723e-04+4.4124419838776e-05i	1.43802352967447e-04+5.3028448969027e-05i	1.5094742544504e-04+6.423742949887e-05i	1.6126167430427e-04+7.0279459605197e-05i	1.72482015892488e-04+7.1925665957762e-05i	1.82802968441531e-04+6.5032264065322e-05i	1.83238248272478e-04+5.025539602094e-05i	1.74071761907111e-04+3.8461644811909e-05i	1.6293520069464e-04+3.3056061898536e-05i	1.52657861217748e-04+3.3254600851048e-05i	1.47524939871988e-04+4.6603162057103e-05i	1.57423331007188e-04+7.1410511157917e-05i	1.79251960387093e-04+8.8040503721826e-05i	1.98688286783197e-04+9.0338269787159e-05i	2.13319486774888e-04+7.8968568398252e-05i	2.14532134302597e-04+4.3651779251141e-05i	1.93006795986248e-04+2.334840635693e-06i	1.68378633937484e-04-1.0243036638641e-05i	1.62287366224537e-04+3.075499712991e-06i	1.7700450300653e-04+2.6546430501916e-05i	2.08584108544389e-04+6.2469801789908e-05i	2.58455480172066e-04+9.2869949824819e-05i	3.06124393854756e-04+9.1014310410724e-05i
3	0.0506707219299927+0.0004220605436272i	0.0374594652467667+0.0008215789148611i	0.0204578337664117+0.000732490190521i	0.00817796804858019+0.0004265717709702i	0.00239783707207785+0.00019638741522791i	5.9124267443849e-04+1.03905782918779e-04i	2.29501513664639e-04+8.4491200756439e-05i	1.78505827662479e-04+8.0655392355839e-05i	1.60520165847599e-04+7.4818087594916e-05i	1.47428376244286e-04+6.9862911076815e-05i	1.37300658282264e-04+6.536790285665e-05i	1.25235559460207e-04+5.8227417492659e-05i	1.14326879425395e-04+4.8847786045077e-05i	1.08356459055167e-04+3.98290985535e-05i	1.04202682060972e-04+3.5396080998688e-05i	1.01119078580868e-04+3.6293518201125e-05i	9.94882973361867e-05+4.06102190968005e-05i	9.38384002759803e-05+4.69428015706968e-05i	8.36817738209456e-05+4.81288933126363e-05i	7.77914290002819e-05+4.16976350253855e-05i	7.87936061908705e-05+3.51942403896943e-05i	8.31061555581576e-05+3.05914591134915e-05i	8.80796024912029e-05+2.57704356870277e-05i	9.00386077837702e-05+2.29596073457222e-05i	8.65096266064001e-05+2.24238740562122e-05i	7.84058155549781e-05+1.96514839963666e-05i	6.8900138795196e-05+1.84186480561288e-05i	6.58370717778566e-05+2.64983539779913e-05i	7.24879829018395e-05+3.68900556949569e-05i	8.10174044490935e-05+4.21527984753191e-05i	9.03097661956698e-05+4.44811139513679e-05i	9.99753833659024e-05+3.90970783954568e-05i	1.00310289774313e-04+2.5651705671692e-05i	9.15053507076564e-05+1.5572088854223e-05i	8.16399368810737e-05+1.10145226478432e-05i	7.17802418430033e-05+9.5712892442055e-06i	6.49963321901289e-05+2.08300247743904e-05i	7.26144136192881e-05+4.45167611364144e-05i	9.15403473248665e-05+6.00308712004319e-05i	1.07101998304896e-04+6.3625485036032e-05i	1.19547235177727e-04+5.7481793097078e-05i	1.20597090710922e-04+2.6755994798106e-05i	9.85972194502999e-05-1.1919995352245e-05i	7.35744293476464e-05-2.13338979915322e-05i	6.70784356267211e-05-7.4193793160446e-06i	7.77919744855104e-05+1.23736109177039e-05i	1.01749053538802e-04+4.5462262571861e-05i	1.45510169117199e-04+7.3801996335942e-05i	1.88592076798837e-04+6.8641806044788e-05i
4	0.0563849557058704+0.0002496587112751i	0.0412349352946687+0.0005189221237227i	0.0218473233977138+0.0004029124419336i	0.00811892653958638+0.00015649912494514i	1.95456697694062e-03+1.513173526278e-05i	2.41959165755919e-04-8.398884496635e-06i	1.37504287730266e-05+8.7781100784583e-06i	2.98192618684564e-05+2.09563005220599e-05i	3.91753413866883e-05+2.27859459117623e-05i	4.04108188983536e-05+2.29113030010741e-05i	4.08589695469331e-05+2.3192060672514e-05i	3.76205094962367e-05+2.10327570621896e-05i	3.37304068616518e-05+1.65035913057849e-05i	3.29960034475547e-05+1.14774651481283e-05i	3.26795185743659e-05+9.2623148882127e-06i	3.25982002233473e-05+1.03533907160211e-05i	3.40004081315672e-05+1.36123167742093e-05i	3.18877575360573e-05+1.88640455045305e-05i	2.53146451956383e-05+2.02473380114793e-05i	2.19346359520173e-05+1.56167740491922e-05i	2.37040726082022e-05+1.18300227513799e-05i	2.73380107746882e-05+1.00595167232336e-05i	3.14080557116937e-05+7.5534305526126e-06i	3.35831115901087e-05+6.5257936809407e-06i	3.19492865756864e-05+7.3003424672591e-06i	2.67813457414357e-05+4.9684176208812e-06i	1.97579551483212e-05+2.8108987963692e-06i	1.73472729268749e-05+8.4708760208656e-06i	2.21839928946044e-05+1.57396508998631e-05i	2.71500990501668e-05+1.87708609635547e-05i	3.25934768062525e-05+2.1100731823507e-05i	3.97593776342192e-05+1.82023783509611e-05i	4.00490838962315e-05+8.6646401768067e-06i	3.35981384141144e-05+2.4338096023275e-06i	2.74861683764898e-05-2.98947009686e-08i	2.06336428160021e-05-2.5959511740481e-06i	1.41287467848506e-05+4.3609008130186e-06i	1.8628950502311e-05+2.1851269610901e-05i	3.1491050157942e-05+3.21477047275045e-05i	4.02536109256459e-05+3.54377782112635e-05i	4.81960428182386e-05+3.58848873416338e-05i	4.96344130890536e-05+1.6361175678029e-05i	3.30976977988589e-05-1.20295548392091e-05i	1.49563343991219e-05-1.69691326182454e-05i	1.15488893983036e-05-6.1050148703067e-06i	1.73851779205954e-05+5.4054545052973e-06i	2.98348437241535e-05+2.90933523269453e-05i	6.05770163932828e-05+4.95839028777993e-05i	9.2613659455834e-05+4.13628500171762e-05i
5	0.0593373919474665+0.0000690173961107i	0.043625136334762+0.0002133675408699i	0.0233617137361315+0.0001284608339017i	8.87121795180182e-03-5.78229138526e-06i	2.25541731568272e-03-5.086512635683e-05i	3.37524672016698e-04-3.0362300493799e-05i	2.49970011783492e-05-5.4332234021898e-06i	8.26815410895233e-06+4.19187711301697e-06i	7.66311173945308e-06+4.64959486245841e-06i	7.06229438642004e-06+4.69848817712735e-06i	8.09977630735846e-06+5.69273898912249e-06i	7.05730519904439e-06+5.42894492388799e-06i	5.44407111988471e-06+3.6845386742262e-06i	5.84812301781388e-06+1.44444129927767e-06i	6.13900578589209e-06+5.9418043021925e-07i	6.36760901465823e-06+1.17157960696242e-06i	8.01800684871614e-06+2.62098657264451e-06i	7.53738771038529e-06+5.59238715400434e-06i	3.93323778133256e-06+6.4016891426137e-06i	2.390547458152e-06+3.57253953442468e-06i	3.78419147190529e-06+1.94325381843603e-06i	5.63797264668663e-06+1.82353921035914e-06i	7.71489782783731e-06+7.1953106504992e-07i	9.13356214876624e-06+6.1254897947775e-07i	8.79300192808453e-06+2.00148331885915e-06i	6.50166356289002e-06+6.993082834688e-07i	2.54059205038417e-06-1.28696122173844e-06i	1.07665361592315e-06+1.7493482730169e-06i	3.80416400939807e-06+5.33873782108503e-06i	5.54765427907539e-06+6.0636147496248e-06i	7.50915843381304e-06+7.78799187877516e-06i	1.16946526724233e-05+6.9925163116321e-06i	1.19544531889998e-05+1.7462828364038e-06i	8.39366117823184e-06-8.1882624825841e-07i	6.05368656681721e-06-1.15980661879771e-06i	2.71725065312604e-06-3.34705244052405e-06i	-1.94538247055742e-06-1.149134709815e-07i	1.9667698229179e-07+9.65933855560815e-06i	7.0717234231644e-06+1.36567927583545e-05i	9.6821960642792e-06+1.53978377746225e-05i	1.25939305281055e-05+2.03820355920625e-05i	1.38040401408779e-05+1.29575983133946e-05i	5.15752251216889e-06-3.13978556914578e-06i	-2.97976958520027e-06-5.62777744064612e-06i	-2.36660014372473e-06-2.1600650621392e-07i	-7.3783173441512e-07+3.76290626742342e-06i	2.034182701377e-06+1.73970289726922e-05i	1.99808801196753e-05+2.85540938999193e-05i	4.05415402244045e-05+1.92008195304432e-05i
6	0.0607665136574398-0.0000573295548541i	0.045567498879239+0.0000134896750068i	0.0255054426090022-0.000014019389968i	0.0105464521018727-0.0000503040135334i	3.18122094477871e-03-3.935836407351e-05i	7.00330906988421e-04-1.1170778915478e-05i	1.20603719628374e-04+2.376253826159e-06i	1.95072779781403e-05+2.9822033432217e-06i	2.67972177070227e-06+8.6004315448394e-07i	5.4247864451356e-07+4.56298217532194e-07i	1.25944274247223e-06+1.11027630890104e-06i	8.7687824882592e-07+1.19523938117208e-06i	1.04457451517778e-07+6.00765741948296e-07i	3.90450468192351e-07-1.71889959570683e-07i	5.22559202061507e-07-3.19544181499e-07i	5.51576538890136e-07-9.4998224536806e-08i	1.49326484295104e-06+2.0242561684327e-07i	1.46494421830574e-06+1.32293978559511e-06i	-9.831980549955e-08+1.60975647626014e-06i	-5.0795658743034e-07+2.9692323954878e-07i	2.84332110182318e-07-1.35953419535754e-07i	7.93264854533658e-07+1.1062382925792e-07i	1.37035316093079e-06-4.8467505456642e-07i	1.9828804066386e-06-3.7661539517093e-07i	2.16729612672694e-06+9.9273280572731e-07i	1.61176866384305e-06+8.4174696540661e-07i	-3.7788582381849e-08-2.01494419504427e-07i	-7.25440861666536e-07+9.25508137180672e-07i	4.2759421440443e-07+1.81284127056377e-06i	5.459484926635e-07+1.26892246664776e-06i	7.7747081814602e-07+2.27794759859143e-06i	2.74112434463619e-06+2.49836377527805e-06i	2.94828206586887e-06+1.3706757982291e-07i	1.4347925775729e-06-5.9037508796312e-07i	9.94256187092559e-07+1.43701223535029e-07i	-2.69633107008561e-07-5.3269670312642e-07i	-2.82205001089048e-06+1.03822358582003e-06i	-1.6534467562592e-06+4.94303459067626e-06i	1.55332301970512e-06+4.56558287763745e-06i	8.8121603726669e-07+4.92329996381605e-06i	-1.048653309775e-07+1.14325394281885e-05i	-2.87838437266e-07+1.22941690886159e-05i	-2.87927614623749e-06+4.94412455690288e-06i	-3.15697923275576e-06+1.50009335584036e-06i	-3.5960375897138e-07+1.61353199586888e-06i	-1.72898341279262e-06+2.53048016457125e-06i	-3.85678285318816e-06+9.92120843962665e-06i	6.3236365686404e-06+1.38087438491808e-05i	1.93578518527728e-05+5.0524300865905e-06i
7	0.0617662580002224-0.0001191998700312i	0.0475875881221855-0.0000743245819578i	0.0282129613140896-0.0000596423793887i	0.0128485332616888-0.0000480091211902i	4.49683809733183e-03-2.238307414665e-05i	1.21869683200178e-03-1.4578376889e-07i	2.60418147321573e-04+6.040890036817e-06i	4.41862654070282e-05+3.2680056400215e-06i	5.29956187258967e-06+5.8487925773303e-07i	3.5716371708789e-07+7.5092042855175e-08i	4.03345497478465e-07+3.40832189013611e-07i	2.37898680276532e-07+3.08543838598096e-07i	-1.60442311940232e-07+2.2818918864968e-08i	-1.18186845645447e-07-1.96540491530583e-07i	-2.80274205474002e-08-8.62134059940988e-08i	6.52149777067454e-08+4.9697948078624e-08i	4.47982309678753e-07-3.364443568464e-09i	3.72169158230188e-07+2.41005184034304e-07i	-2.17732697689881e-07+3.66687448932022e-07i	-2.18870670611991e-07+6.0613063236589e-08i	1.3103971724773e-07+6.2549829868759e-08i	1.20269857294694e-07+6.4072851134505e-08i	8.9056522649729e-08-4.03739834545731e-07i	2.08455802135277e-07-2.3942437103651e-07i	3.69012704223185e-07+9.80006539233679e-07i	4.1568619555045e-07+1.68242314095047e-06i	2.135005615234e-08+1.51112538399614e-06i	-1.2467780493155e-07+1.48075902168092e-06i	2.6070492747654e-07+8.93325422556199e-07i	1.87497851050278e-08+1.57365510932835e-08i	-1.51746741837956e-07+5.42944006318411e-07i	5.73283442747907e-07+9.75877286973443e-07i	6.55545985975526e-07-5.2892367290274e-08i	3.6505547342244e-08-4.16513283697099e-07i	-1.82390108146517e-07+4.92701263045232e-07i	-8.8776486515968e-07+1.33531759332157e-06i	-1.91865129238104e-06+2.61074719690129e-06i	-8.0018939569903e-07+3.18733279252579e-06i	8.28801753821729e-07+8.50975562857837e-07i	-9.85158266775293e-07+9.03786903139196e-07i	-4.40524465607324e-06+7.6020765368306e-06i	-6.4922335813968e-06+1.24181519696879e-05i	-6.28159025634963e-06+8.9657713684434e-06i	-2.57906440264701e-06+2.87254272817772e-06i	6.75064781540987e-07-4.47133381687917e-07i	-2.17765881327177e-06+6.2975096640498e-07i	-5.46930685736055e-06+4.93450299907248e-06i	1.47312870461225e-06+3.8214529594058e-06i	1.09372628317756e-05-4.3317959125305e-06i
8	0.0628956616014571-0.0001408601605289i	0.0498238003110033-0.0000989767530891i	0.0312601658291676-0.0000685442365284i	0.0155371558478443-0.0000487051896121i	6.12629887210423e-03-2.774713402568e-05i	1.92465764821003e-03-7.85242387251e-06i	4.87085813061327e-04+2.73910462148e-06i	1.02169109456129e-04+4.138525951361e-06i	1.91759975729415e-05+2.2764307146061e-06i	3.89535992302895e-06+9.4828180238109e-07i	1.19923835848865e-06+4.2967611906771e-07i	5.0833822685739e-07+7.8644682613323e-08i	1.04156818381054e-07-2.19868057704201e-07i	-2.8122559911725e-08-3.12417022719425e-07i	1.0423974605449e-07-1.7967554840794e-07i	3.54817407119301e-07-9.1245520813234e-08i	4.88949052578753e-07-1.75919956791899e-07i	2.25581726482367e-07-1.29932770740368e-07i	-1.96510037628939e-07+1.07859416944876e-07i	-2.83313427310623e-07+3.36549367946314e-07i	-1.87065697369331e-07+4.31918017054845e-07i	-2.45385201423396e-07+1.82029086426902e-07i	-4.1600823854932e-07-2.05118584895957e-07i	-6.3832008244242e-07+1.13995776443102e-07i	-7.9144352392031e-07+1.40111389897649e-06i	-6.8920259863104e-07+2.6767142431111e-06i	-3.8417254975273e-07+3.0341591746571e-06i	7.427479924148e-08+2.42211199577368e-06i	4.4869921543892e-07+1.12408714638838e-06i	3.31072947701575e-07+1.28832414264525e-07i	9.6680413428457e-08+2.93283972505503e-07i	9.4513034772498e-08+5.98771650648965e-07i	-1.68258636494823e-07+7.6833224720538e-08i	-7.73567008057719e-07-2.16071249962808e-07i	-1.43246732923326e-06+7.6565490499242e-07i	-2.19292460915767e-06+2.53796918509826e-06i	-2.39832592251891e-06+3.81245398083457e-06i	-1.20995349604053e-06+2.89831832835058e-06i	-5.15618093337168e-07+2.5774047440815e-07i	-3.2107446414528e-06+1.12409219352055e-06i	-8.40628447883965e-06+8.25372734001803e-06i	-1.24184877050836e-05+1.44446996156143e-05i	-1.20121034014525e-05+1.18970223782175e-05i	-7.19453122001235e-06+3.66038227975723e-06i	-3.61868640182312e-06-1.66551446978087e-06i	-6.02316026868087e-06-1.09870011246109e-06i	-8.64669055702031e-06-1.184475914005e-07i	-3.10809991309692e-06-5.67915356568952e-06i	4.4957411579651e-06-1.44699726732519e-05i
9	0.064327527237334-0.0001457705441912i	0.0522805003092875-0.0000985842192461i	0.0345260871317763-0.0000660503937701i	0.0185302541172117-0.0000552646937246i	8.08685869866142e-03-4.76894252626e-05i	2.87461792119322e-03-3.097723670675e-05i	8.37158751282246e-04-1.1753803038516e-05i	2.04107702451471e-04-2.52186342126e-07i	4.49272135646614e-05+2.5874230163477e-06i	1.08422493926027e-05+1.6663406929171e-06i	3.6144830664665e-06+4.760409481092e-07i	1.60096516633224e-06-2.3930719976172e-07i	7.35875315928746e-07-6.14548816652538e-07i	3.91778074512593e-07-7.27848913865212e-07i	4.96241477640461e-07-7.02640823145474e-07i	7.56833249870839e-07-7.36675960987097e-07i	6.97762871780276e-07-8.12493736737338e-07i	1.3831291464783e-07-6.50376787381925e-07i	-5.74662141054861e-07-1.44911989297981e-07i	-1.00357530945845e-06+4.1847413906826e-07i	-1.1106042654449e-06+6.4556495629375e-07i	-1.15755405335759e-06+4.4520689083048e-07i	-1.43001056871892e-06+2.783348311543e-07i	-2.03015025342147e-06+8.7592423184156e-07i	-2.61673953718807e-06+2.4560843844337e-06i	-2.57108858440613e-06+4.26178009035497e-06i	-1.64868969388037e-06+5.12798106230539e-06i	-2.9263678903231e-07+4.49735203916016e-06i	7.1608821475299e-07+2.89172722300996e-06i	9.340358255184e-07+1.53671691312997e-06i	5.4794515172807e-07+1.12629702202921e-06i	-1.6319998477722e-07+1.0998592602158e-06i	-1.18104157243341e-06+8.6179884003028e-07i	-2.45557603760259e-06+9.9858391259244e-07i	-3.82155420519626e-06+2.39354480445023e-06i	-4.91556877158123e-06+4.6854754367389e-06i	-5.09640718430392e-06+6.13424392920683e-06i	-4.56057661424939e-06+5.3428361388748e-06i	-5.46558931033176e-06+4.03252255262122e-06i	-1.00543369056204e-05+6.8720871050502e-06i	-1.75636253125666e-05+1.49998649763769e-05i	-2.42047248012742e-05+2.14027585195428e-05i	-2.58735807431073e-05+1.84902472197785e-05i	-2.2108225012591e-05+8.4806690919214e-06i	-1.80003219789794e-05-4.1800648409e-08i	-1.80814210882341e-05-4.3476511885829e-06i	-1.8626126104466e-05-1.02462490536525e-05i	-1.36904648345796e-05-2.18069689523156e-05i	-7.3645901850064e-06-3.28789748372084e-05i
10	0.066086154508079-0.0001426223922915i	0.0549562322583458-0.0000826862537031i	0.0379873999063986-0.0000463332547842i	0.0218210728721257-0.0000473052523346i	0.0104111715055519-0.0000613356800279i	4.12057956376013e-03-5.98413618016e-05i	1.34928451670395e-03-3.964733468596e-05i	3.64538472284836e-04-1.6553387449538e-05i	8.2482425466918e-05-2.855044747352e-06i	1.79536426641498e-05+1.1378421474129e-06i	5.95660643724322e-06+6.0105129208589e-07i	3.47298376982051e-06-6.7984656377976e-07i	2.31362295823487e-06-1.50673436465032e-06i	1.63510716356655e-06-1.90971541936806e-06i	1.42355797195642e-06-2.16878298107686e-06i	1.3147872165371e-06-2.41045874434944e-06i	7.693509746988e-07-2.45535042104048e-06i	-3.7523742791418e-07-2.01804989950968e-06i	-1.73576568707796e-06-1.1096186588993e-06i	-2.79824170740753e-06-1.2470824227961e-07i	-3.39147182751302e-06+5.2298157467529e-07i	-3.78819993868521e-06+8.0968111934591e-07i	-4.44952416416997e-06+1.19130389991781e-06i	-5.53591786163563e-06+2.31967083758875e-06i	-6.50871411252361e-06+4.4825099752029e-06i	-6.39037792286126e-06+7.10461172128983e-06i	-4.69203277074636e-06+8.92801572435596e-06i	-2.05602697026822e-06+8.98850820186757e-06i	1.9990521231758e-07+7.49555950557399e-06i	1.13075533092569e-06+5.61735756422845e-06i	6.165120216907e-07+4.34518722877022e-06i	-1.0051855693993e-06+3.81948875056827e-06i	-3.34692841676106e-06+3.89432789078478e-06i	-6.06925580751468e-06+4.85839286136808e-06i	-8.8388554807302e-06+7.09527034927107e-06i	-1.12176932794378e-05+1.01761610070652e-05i	-1.2953651058741e-05+1.28229545420276e-05i	-1.49385579460878e-05+1.44615831214254e-05i	-1.94019871007027e-05+1.70399758112914e-05i	-2.81072632513426e-05+2.37207375136236e-05i	-4.02564238056373e-05+3.36724086530847e-05i	-5.228279600845e-05+3.9686702301807e-05i	-5.96718618096629e-05+3.47315974746385e-05i	-6.0446708906808e-05+2.0001395145941e-05i	-5.74524936358537e-05+2.3249955327684e-06i	-5.4607629207378e-05-1.53199879363586e-05i	-5.11414978105705e-05-3.54521703110818e-05i	-4.43372721697825e-05-5.76956584374563e-05i	-3.6786869187428e-05-7.3872163791777e-05i
11	0.0681686932933717-0.0001309642719548i	0.0578654257391677-0.0000456665352548i	4.16651634014298e-02+8.1937604326e-06i	2.54371101714051e-02+4.2065472993e-06i	0.0131542743279861-0.0000353384077258i	5.74660398351823e-03-6.644606620386e-05i	2.10581119276785e-03-6.554708601512e-05i	6.35534293055347e-04-4.164997328288e-05i	1.51024270501056e-04-1.6330742997219e-05i	2.58049422448283e-05-2.1622780812567e-06i	3.95059191029331e-06+1.22796222912589e-06i	3.2225941703627e-06-4.8905567077874e-07i	3.95782701996869e-06-3.00320043936435e-06i	3.72760268741714e-06-4.82715841079121e-06i	3.00516344006782e-06-5.97529864620518e-06i	1.91049067962634e-06-6.60057814400779e-06i	1.9848130453918e-07-6.55532573270163e-06i	-2.15354080918087e-06-5.68472979266745e-06i	-4.74435892755244e-06-4.19404678600746e-06i	-7.06472478275019e-06-2.57702759610735e-06i	-8.90964140632971e-06-1.20856627050037e-06i	-1.04947655711497e-05-5.04532965907e-08i	-1.2192629040889e-05+1.3478853672916e-06i	-1.40249316030074e-05+3.6333436263424e-06i	-1.52853176577193e-05+7.1980168252818e-06i	-1.48179308347463e-05+1.1608295538515e-05i	-1.20072813944134e-05+1.55158864192354e-05i	-7.606632778428e-06+1.74848792764893e-05i	-3.4315145428668e-06+1.71190531603041e-05i	-1.1705622968355e-06+1.53363265446271e-05i	-1.5175799273553e-06+1.35480763955999e-05i	-4.2204956500935e-06+1.27347887898579e-05i	-8.6084291118238e-06+1.32977284375094e-05i	-1.40266802662148e-05+1.54208878814789e-05i	-1.99794030621471e-05+1.92158466683239e-05i	-2.61479891643734e-05+2.45486578855964e-05i	-3.27335663594516e-05+3.11208318310545e-05i	-4.10406974850306e-05+3.91980052134405e-05i	-5.32581471840826e-05+5.00597756913591e-05i	-7.10056843440621e-05+6.42288805982519e-05i	-9.3795495553315e-05+7.79255596624033e-05i	-1.18445901884052e-04+8.258413281583e-05i	-1.39807261967717e-04+7.0550553015369e-05i	-1.53292316649133e-04+4.131255163273e-05i	-1.57648701751605e-04+3.93387645397e-07i	-1.5436787793554e-04-4.6643605590629e-05i	-1.44731296350892e-04-9.5674479372363e-05i	-1.29905153139764e-04-1.3970106470565e-04i	-1.13191176216945e-04-1.67643592687513e-04i
12	0.0705756003204608-0.0001113343670416i	0.0610312805465095+0.0000170837478124i	0.0455949916597993+0.0001118883055298i	0.02942122408438+0.0001266801521224i	0.0163890029690038+0.0000698789972356i	7.8685199250385e-03-7.17548307037e-06i	3.24024003155917e-03-5.514058633066e-05i	1.12848161444e-03-5.966524447794e-05i	3.19282686896864e-04-3.8042668519053e-05i	6.48350677392198e-05-1.45889348114046e-05i	5.29998256635845e-06-2.26408423525025e-06i	-3.5250381171736e-07-1.02783928514527e-06i	2.95304751074808e-06-5.32528581356827e-06i	4.6670139429204e-06-1.04387616218376e-05i	3.8883047736454e-06-1.42256442422879e-05i	1.3245804474559e-06-1.61614838414122e-05i	-2.4633813969978e-06-1.62896627122327e-05i	-7.0035460293221e-06-1.49570842336665e-05i	-1.17676809809984e-05-1.28290961216392e-05i	-1.63151113563178e-05-1.06232807117231e-05i	-2.04898898368062e-05-8.6640896798405e-06i	-2.44044489632557e-05-6.6626259026769e-06i	-2.81643727567079e-05-3.8404170316342e-06i	-3.14634922699425e-05+7.187030711029e-07i	-3.33376618060785e-05+7.521770932626e-06i	-3.24870843839544e-05+1.60568717176305e-05i	-2.82541974482951e-05+2.46482468307629e-05i	-2.15493417384318e-05+3.12367952405884e-05i	-1.47358753250089e-05+3.46778440099955e-05i	-1.04109709119108e-05+3.54493176412035e-05i	-1.01335126783398e-05+3.51633164840719e-05i	-1.40748948672762e-05+3.54722660871588e-05i	-2.15647541558798e-05+3.74231557871004e-05i	-3.18230811605292e-05+4.16287486535734e-05i	-4.43406418141633e-05+4.87701454219058e-05i	-5.90009682789661e-05+5.98231385767551e-05i	-7.6359417761183e-05+7.58911523908358e-05i	-9.80188697313297e-05+9.77924410295677e-05i	-1.26451350836762e-04+1.25066384326682e-04i	-1.63949366629336e-04+1.5388142222187e-04i	-2.11078800086979e-04+1.75073378330027e-04i	-2.65105614263328e-04+1.75588824071066e-04i	-3.19232255345809e-04+1.44491107261451e-04i	-3.64041371084784e-04+7.9144287309346e-05i	-3.91056154304021e-04-1.3842153273537e-05i	-3.95887241946918e-04-1.22108197922471e-04i	-3.79165290933098e-04-2.30206530855457e-04i	-3.45926985509074e-04-3.20207422280663e-04i	-3.03812373949025e-04-3.7459975479368e-04i
13	0.0733051895776931-0.000095276441466i	0.0644664287661638+0.0000949578183809i	0.0497936947303017+0.0002601337119425i	0.0337885689549984+0.0003287901303945i	0.0201529666617466+0.0002823025745686i	0.0105733845970617+0.0001634935173177i	4.88312073139656e-03+4.152452180075e-05i	1.98363628818352e-03-3.431628371738e-05i	7.04626790425137e-04-5.5721027502724e-05i	2.15108157628371e-04-4.3989389207392e-05i	5.49901437880778e-05-2.55469940171116e-05i	1.28934084923468e-05-1.56335591481956e-05i	5.4243399512698e-06-1.64180032477458e-05i	4.2082595849364e-06-2.32018582402576e-05i	1.5095325586953e-06-3.0629604091518e-05i	-3.6678891734757e-06-3.5521766058046e-05i	-1.05494366283818e-05-3.70760237650737e-05i	-1.81359826563484e-05-3.61053553829013e-05i	-2.56699616423137e-05-3.41094467758295e-05i	-3.28193419396334e-05-3.23312824369269e-05i	-3.96767247065221e-05-3.10153883560266e-05i	-4.6517268842974e-05-2.91942256876903e-05i	-5.33621925797045e-05-2.50934038161986e-05i	-5.95313043468884e-05-1.69516395495589e-05i	-6.3504198783103e-05-3.955057761079e-06i	-6.34488475143861e-05+1.3071970649748e-05i	-5.8411616011276e-05+3.16766998511836e-05i	-4.94359113480856e-05+4.87479040504938e-05i	-3.95896746045905e-05+6.20202268943495e-05i	-3.2670566560429e-05+7.10929251546776e-05i	-3.1546708269227e-05+7.72513854755667e-05i	-3.73612122098374e-05+8.2461112038677e-05i	-4.99249052459479e-05+8.86177383632752e-05i	-6.86175988639375e-05+9.76960873167499e-05i	-9.3032494864189e-05+1.12375890136473e-04i	-1.23285684592973e-04+1.36168898151682e-04i	-1.60392977086195e-04+1.72428213974113e-04i	-2.06806708858723e-04+2.22256200681749e-04i	-2.66581616555514e-04+2.81684551409573e-04i	-3.4443893353406e-04+3.39043169563202e-04i	-4.43307840725769e-04+3.74596427024304e-04i	-5.60716475934878e-04+3.64816124951538e-04i	-6.8583413757351e-04+2.91000111782284e-04i	-7.99961557216951e-04+1.47876479195411e-04i	-8.81816295225712e-04-5.2794093311908e-05i	-9.15445204114554e-04-2.84521679478732e-04i	-8.96338873577041e-04-5.11561430276782e-04i	-8.32393001354992e-04-6.95774665113828e-04i	-7.39526357966028e-04-8.05387854618656e-04i
14	0.076338267798918-0.0001154882176531i	0.0681489168519162+0.0001488775319681i	0.0542236786765902+0.0004134244153208i	0.0384769971805445+0.0005821171253011i	0.0243813274996936+0.0005992819574837i	0.0138312458596494+0.0004786653270256i	0.00705766338443784+0.00028885704687925i	0.00326603714440327+0.00010905162108274i	1.38911829518761e-03-1.129881752338e-05i	5.54286515378808e-04-6.5220329856417e-05i	2.13956695980796e-04-7.4502749317754e-05i	8.3171230943472e-05-6.70196278099066e-05i	3.28531091469816e-05-6.11974303802715e-05i	1.01985726616476e-05-6.26275103917499e-05i	-4.429367248072e-06-6.86790634955221e-05i	-1.71324870961995e-05-7.4728042409792e-05i	-2.88635873614117e-05-7.8099759300083e-05i	-3.90690373231088e-05-7.89756728837606e-05i	-4.73290408061428e-05-7.9224994548793e-05i	-5.40282515552897e-05-8.04966140421883e-05i	-6.03701626458558e-05-8.27007831416125e-05i	-6.78236393852773e-05-8.35780205002868e-05i	-7.71838052445773e-05-7.94738624312782e-05i	-8.76850930650227e-05-6.68944798416229e-05i	-9.67986509262304e-05-4.41298732542176e-05i	-1.01183558169466e-04-1.2236074428963e-05i	-9.8575492211171e-05+2.51074591213636e-05i	-8.95399082361253e-05+6.29017708266719e-05i	-7.78171751680845e-05+9.67092549455056e-05i	-6.8896152296344e-05+1.2411639993679e-04i	-6.7791975172802e-05+1.45090212115179e-04i	-7.751387590606e-05+1.61479565122532e-04i	-9.8949106237645e-05+1.76604041448208e-04i	-1.31739356322624e-04+1.95527351217334e-04i	-1.75340034190208e-04+2.25502945879404e-04i	-2.29971581464448e-04+2.75286988475496e-04i	-2.97707150502833e-04+3.52268498543597e-04i	-3.83700438352988e-04+4.57475754655241e-04i	-4.96696314118643e-04+5.79920973068008e-04i	-6.47343607841505e-04+6.93056983103886e-04i	-8.43295376680616e-04+7.56691941067381e-04i	-0.00108198625001974+0.00072629355724887i	-0.00134460936722124+0.00056779799340574i	-0.00159607542124386+0.00027206630064906i	-0.00179349153039767-0.00013746968029958i	-0.00190047079226348-0.00060699494307724i	-0.00190016009037943-0.00106320295140442i	-0.00180008917682143-0.0014298948171654i	-0.00162688973255958-0.00164677778698989i
15	0.0796309778894261-0.0002351280920462i	0.0720163878731136+0.0000992799544275i	0.0587885960699403+0.0004812949908794i	0.043342094738659+0.0007989855523269i	0.0288943908839782+0.0009580751465836i	0.0174624064243698+0.0009252002502154i	0.00961486347077438+0.00073793145153124i	0.00486777548061723+0.00047819532925218i	0.00230181850254934+0.00022936093592732i	1.04050080162386e-03+4.341449052369e-05i	4.61403049039963e-04-6.7720627943105e-05i	2.02310549547424e-04-1.20299031841519e-04i	8.1844817337325e-05-1.39659725476042e-04i	1.888854608012e-05-1.45934697796734e-04i	-1.9630825835869e-05-1.49208645362394e-04i	-4.5594941311008e-05-1.52004387724036e-04i	-6.2206088632269e-05-1.54188805254434e-04i	-6.9994139655413e-05-1.5633945843544e-04i	-6.9894408391634e-05-1.60189122288601e-04i	-6.4624388502707e-05-1.66995440999433e-04i	-5.8681179827669e-05-1.75625669947634e-04i	-5.7096201529041e-05-1.81846025228694e-04i	-6.3369152971641e-05-1.79329669613434e-04i	-7.7533740798759e-05-1.61906004951748e-04i	-9.559311352666e-05-1.26016466435868e-04i	-1.11092667345843e-04-7.2328117882193e-05i	-1.18368336191263e-04-5.849216483991e-06i	-1.15771687710459e-04+6.5496823960503e-05i	-1.06959669133481e-04+1.332466832373e-04i	-9.9496613384518e-05+1.90773311753851e-04i	-1.01727604420076e-04+2.34939578532582e-04i	-1.19809836633021e-04+2.67004990353811e-04i	-1.5633480015039e-04+2.93274895415486e-04i	-2.10797526911966e-04+3.25658360028824e-04i	-2.81394386570049e-04+3.8126505145991e-04i	-3.67647155561191e-04+4.79371143613835e-04i	-4.73519391942474e-04+6.34509465131073e-04i	-6.10209553626957e-04+8.46331749294632e-04i	-0.00079674687565485+0.00108956125596638i	-0.00105599906905+0.00130941776751487i	-0.00140503410904423+0.00142769321038001i	-0.00184217263493676+0.00136115490268174i	-0.00233680979920769+0.00104807969252671i	-0.00282913598480994+0.00047365461106645i	-0.00324315901361582-0.00031590528958715i	-0.00350922442052945-0.00121674276359355i	-0.00358615577849215-0.00208827973360178i	-0.00347272587930697-0.00278624565062425i	-0.00320394473567566-0.00319873149043891i
16	0.0831339476164379-0.0005555625495218i	0.0760026959199611-0.0001863576572114i	0.0633923876790073+0.0003004289302116i	0.0482413124984273+0.0007943119118081i	0.0335041475628608+0.0011738234587771i	0.0212541950489879+0.0013533415178834i	0.0123403661383154+0.0013128364019309i	0.006584562064652+0.00109678159986668i	0.00325219229829632+0.00078695318525322i	0.00150159546154075+0.00046672956349136i	6.50858567066814e-04+1.94686712737717e-04i	2.54616986808488e-04-4.170931866799e-06i	6.6859301606623e-05-1.32043479001614e-04i	-3.0054377931549e-05-2.05256548643788e-04i	-8.486985986222e-05-2.42618188100094e-04i	-1.14135276858995e-04-2.59290650228247e-04i	-1.21539774760525e-04-2.65796697485068e-04i	-1.07761059169872e-04-2.69338811161184e-04i	-7.5596511179735e-05-2.74756900136824e-04i	-3.2146840269254e-05-2.84155994393408e-04i	1.1589226439717e-05-2.95906517489062e-04i	4.3464553199212e-05-3.04320532181084e-04i	5.4362006922683e-05-3.00819108615921e-04i	4.2001971316164e-05-2.76478861846961e-04i	1.2268666303493e-05-2.2513216489497e-04i	-2.315952574699e-05-1.45952960753044e-04i	-5.21629203665276e-05-4.46163144446684e-05i	-6.79637874540348e-05+6.74655997917507e-05i	-7.2351145486527e-05+1.75768912151002e-04i	-7.4744911900835e-05+2.66560754129615e-04i	-8.7803581771943e-05+3.31250372976769e-04i	-1.2199234772394e-04+3.70434623430519e-04i	-1.81742945590994e-04+3.96950584455891e-04i	-2.64839280836912e-04+4.36895393263301e-04i	-3.65385605216542e-04+5.26881186772147e-04i	-4.79714357160305e-04+7.05567660770485e-04i	-6.13661784702469e-04+9.98801503320991e-04i	-0.00078843209568721+0.00140084559435224i	-0.00104121353074697+0.0018581621081796i	-0.00141713067601548+0.00226469093414765i	-0.00195217078337471+0.00247605062685056i	-0.00265187758838894+0.00234374783035767i	-0.00347512778707424+0.00176144009256792i	-0.00433265527096369+0.00070804052817823i	-0.00510454402300277-0.00072885416329823i	-0.00567187824149275-0.00236003625871487i	-0.00595027401579545-0.00393291795575069i	-0.00591176010461031-0.00519102447411288i	-0.00558717201478031-0.00593735299643385i
17	0.086841764293628-0.0012184657398458i	0.0801150171172693-0.0009011523141605i	0.0680508865372412-0.0003853774718934i	0.0531866441958707+0.0002423935715227i	0.0382125964952054+0.0008581394260705i	0.0252027251944663+0.0013396929523156i	0.0152274661133909+0.0016045613587786i	0.00839899635893802+0.00163026456346253i	0.00419789420634977+0.00145137542817415i	0.00186262229731176+0.00113879530203064i	6.8066342334491e-04+7.72915421077619e-04i	1.26940378631719e-04+4.21491582494401e-04i	-1.21061335252656e-04+1.27939736552954e-04i	-2.30760483486934e-04-8.9854852174352e-05i	-2.74123937564083e-04-2.33752417366809e-04i	-2.74480253851793e-04-3.17110026124094e-04i	-2.35889933798209e-04-3.57480851140997e-04i	-1.59441460383772e-04-3.71695678803033e-04i	-5.1495889174024e-05-3.73129481867808e-04i	7.3400123068416e-05-3.70323625543556e-04i	1.93998959941353e-04-3.66363613160823e-04i	2.87511602019586e-04-3.58923730799561e-04i	3.36732644546927e-04-3.41213805022642e-04i	3.36248291363433e-04-3.04068180988174e-04i	2.94635485241322e-04-2.39151632420994e-04i	2.30993915949686e-04-1.4277268381979e-04i	1.66844440650865e-04-1.9203515237156e-05i	1.16954838310121e-04+1.17994796301087e-04i	8.3440126864979e-05+2.47974589779629e-04i	5.5944984683607e-05+3.48387373377466e-04i	1.7708765128049e-05+4.04094839599773e-04i	-4.5493516991803e-05+4.16673259914134e-04i	-1.37823435758562e-04+4.11668469434815e-04i	-2.51016400342381e-04+4.40103091696949e-04i	-3.69083538806629e-04+5.70918631372322e-04i	-4.79437544958589e-04+8.7241434982621e-04i	-0.0005870127893757+0.00138399472316031i	-0.00072551042521435+0.00208456103283806i	-0.00095898512307643+0.0028689812067225i	-0.00136901518185676+0.00354611475263183i	-0.00202809469076541+0.00386791862964683i	-0.00296695892248749+0.0035888171780754i	-0.00414869893786332+0.00254125266232674i	-0.00546219926648966+0.00070330607868851i	-0.00674070691790396-0.00176699784898364i	-0.00780100100111532-0.00454702940735996i	-0.00848980238292761-0.00721468534299211i	-0.00872114195038607-0.00934631547246162i	-0.0084925411384416-0.010618592537607i
18	0.0908435727063444-0.0023827625212989i	0.0844992344470293-0.0022693432519126i	0.0729725913814884-0.0018911484400665i	0.0584431769759813-0.0012901040762733i	0.0433334928301665-0.0005615527037423i	0.0296644644765946+0.0001707649593648i	0.0186633061902779+0.0007879097869651i	0.0107020462893078+0.0012047158524882i	0.00549575304713465+0.00138553600325016i	0.00241247739163839+0.00134433003285138i	0.0007562787204632+0.0011324507797478i	-5.3303042319714e-05+8.20280410968761e-04i	-4.14318255711124e-04+4.78822238262672e-04i	-5.54900526042158e-04+1.65705445883462e-04i	-5.81863074208587e-04-8.2170268451379e-05i	-5.32943497643824e-04-2.49382847941924e-04i	-4.1705045550163e-04-3.37964146956135e-04i	-2.39452361789537e-04-3.61259427392761e-04i	-1.4421120444539e-05-3.37956357883373e-04i	2.31464472745666e-04-2.87409260005022e-04i	4.62979198903514e-04-2.26236857825037e-04i	6.44676122383615e-04-1.65731538460959e-04i	7.51045941823751e-04-1.10033769671881e-04i	7.74478236431614e-04-5.5811421088635e-05i	7.2736937795388e-04+5.483472854115e-06i	6.36792588872858e-04+8.2440304652115e-05i	5.33424985445265e-04+1.76945685004498e-04i	4.39337188993166e-04+2.78941913263614e-04i	3.60152389880068e-04+3.66299032851579e-04i	2.85327330272544e-04+4.12049409983959e-04i	1.96668387140072e-04+3.98282484928752e-04i	8.1365756121267e-05+3.32618102544768e-04i	-5.6541058469948e-05+2.60707890188889e-04i	-1.92360232366747e-04+2.67593363519469e-04i	-2.88296959452211e-04+4.62426507945663e-04i	-3.11813870553373e-04+9.45189844299111e-04i	-0.00025931847860375+0.00176041586705676i	-0.00017574193499977+0.00285030378301611i	-0.00015965313485387+0.00402534560334917i	-0.00034711591459415+0.00497085664357134i	-0.00087516539878715+0.00529985219500519i	-0.00183479776759825+0.00464717088232653i	-0.00322957575711686+0.00278181645031122i	-0.00495597195712126-0.00029782627525166i	-0.00681482417121646-0.00432118676344628i	-0.00855241572252729-0.00877630025641335i	-0.0099191946409764-0.0130118321268483i	-0.0107280930516856-0.0163837303193578i	-0.0108948466265342-0.0184040448471937i
19	0.0953174425785176-0.0041372082695806i	0.089412175352055-0.004419234839359i	0.0784991987870763-0.0044112863821554i	0.0644316935484581-0.0041001480375027i	0.0493574754815264-0.0035266911121726i	0.0351920806537681-0.0027760856297316i	0.0232505870376901-0.0019571986819862i	0.0141208776313344-0.0011785265328192i	0.00775715467688572-0.00052767757826363i	3.70318603353408e-03-5.855737022353e-05i	0.00133941538416006+0.00021281482450457i	7.5953533051016e-05+3.05006896021676e-04i	-5.41147315252648e-04+2.62393809423713e-04i	-8.03670912806368e-04+1.43212458846422e-04i	-8.67281432583252e-04+6.956960558075e-06i	-7.99071590645656e-04-9.6496176129571e-05i	-6.23964983032457e-04-1.34329825635893e-04i	-3.58378902548873e-04-9.4147799571423e-05i	-2.82281335309909e-05+1.6538365919375e-05i	3.26865345902035e-04+1.74197641259812e-04i	6.5934151653469e-04+3.46045124296685e-04i	9.24884844330138e-04+4.98859193187112e-04i	0.00109408146096289+0.00060806564114598i	0.00115984481686306+0.00066422445943488i	0.00113736303246517+0.00067394935307179i	0.00105613910130873+0.00065399008714521i	9.47068523762828e-04+6.2043006737446e-04i	8.29976220737529e-04+5.78156755681873e-04i	7.07323715770234e-04+5.16953334669994e-04i	5.67538159592304e-04+4.18534747410232e-04i	3.97406425647906e-04+2.7404436203251e-04i	1.98778145131221e-04+1.05860171517761e-04i	2.0634227230789e-06-1.65347388011027e-05i	-1.31140116450276e-04+2.2489395588585e-05i	-1.21067119133641e-04+3.59590874961184e-04i	0.00010224867316795+0.00110325664813077i	0.00056333853688095+0.00227040862638404i	0.00121053316461634+0.00372822795393801i	0.00190390645750571+0.00516596490451033i	0.00243153385501355+0.00611864980351828i	0.00255460292608946+0.00605156939599714i	0.00207114051313085+0.00449346762315779i	0.00087993611683336+0.00118482533311246i	-0.0009759076157206-0.00380524611464045i	-0.0033014191772099-0.0100367638933409i	-0.0057833542955412-0.0167544248582594i	-0.0080574837370139-0.0230334740404333i	-0.0097913139798656-0.0279784635884045i	-0.0107585659011248-0.0309192952211232i
20	0.1004349890243-0.006328468676687i	0.0950745757904257-0.0071395450812457i	0.0848964509550117-0.0076813274959415i	0.0714509363943105-0.0078901879851388i	0.0566052440458696-0.0077454762634031i	0.0421243193058041-0.0072706714883537i	0.029345534478657-0.0065258750155955i	0.0190212556186072-0.0055952808163931i	0.0113348032611979-0.0045733887159875i	0.00604094424658742-0.00355221016451605i	0.00265846102268021-0.00261012388820227i	0.00064901909127622-0.00180259342864197i	-0.0004583729057911-0.00115565952923172i	-0.00100898333960728-0.00066393869304178i	-0.00121936910039332-0.00029470903681236i	-1.20791287181714e-03+1.74761689453e-06i	-0.0010362639774183+0.00027745380855668i	-7.44979174830735e-04+5.71377475732022e-04i	-3.74936977706744e-04+8.97814271100381e-04i	2.648697108762e-05+1.24226633041833e-03i	0.00041050420239476+0.00156657730355356i	0.00073695654102759+0.00182212637318036i	0.00098300182176786+0.00196679861750583i	0.0011459129845951+0.00197949775599683i	0.00123845358582854+0.00186638758728979i	0.00127864796406934+0.00165625491249266i	0.00127840684219291+0.00138736403497054i	0.0012364122993894+0.00109265064906642i	0.00113945858478078+0.00079162268058639i	9.73413812663514e-04+4.94641896625977e-04i	7.41086450946434e-04+2.1913127754281e-04i	4.80795563645252e-04+1.0229960954802e-05i	2.77519189121636e-04-4.6369882962315e-05i	2.5901231959148e-04+1.68168660730044e-04i	5.72676135410696e-04+7.7104271370533e-04i	0.00134490803031792+0.0018183545122715i	0.00263177363209373+0.00323553411732964i	0.00437567793720544+0.0047621432330538i	0.00638453164596531+0.00593905421068407i	0.00834596388827873+0.00615930049505444i	0.00987979752727211+0.00478635792412101i	0.0106199486622852+0.0013193865153027i	0.0103061404384467-0.0044373831539853i	0.0088601291049647-0.0122545044957526i	0.0064228286638304-0.0214520736158189i	0.0033379689370897-0.0309896107488486i	0.0000826834735651-0.039656233234855i	-0.0028383629684208-0.0463141023075553i	-0.0050063755448468-0.0501304431951453i
21	0.106227633378279-0.008386972073144i	0.101503946071162-0.009659239357929i	0.0921577177709604-0.0107027867729974i	0.0794592615616687-0.0114260080106454i	0.0649968669444818-0.0117674924546752i	0.050352811651814-0.0117013434739241i	0.0368303698542518-0.0112366753844162i	0.0252915474530104-0.0104134883854346i	0.0161221941491807-0.0092970316380335i	0.00930245435374721-0.00797132107023029i	0.00453808031156472-0.00653101027953614i	0.00140457556553346-0.00507065363595427i	-0.00053305389716933-0.00367190835422357i	-0.00164449349881681-0.00239148281394814i	-0.00220426554046711-0.00125405591186529i	-0.00239711231440191-0.00025373370697725i	-0.00234205340056598+0.00063520225403858i	-0.00211928464840469+0.00144130834289941i	-0.00178940496158636+0.00217881937293747i	-0.00140151873660796+0.00283705818951501i	-0.00099281798898658+0.00338094305042157i	-0.00058544857458788+0.00376274981536833i	-0.00018628024228312+0.00394054467996128i	0.00020762189103651+0.00389573269017742i	0.00059889921292176+0.00364249091202029i	0.00097940447356928+0.00322554928977167i	0.00132469041633482+0.00270825153713869i	0.00159763596638406+0.00215743737004221i	0.00176232356434014+0.00163303187009466i	0.00180556392485241+0.00118739435182784i	0.00176024164270735+0.00087358138612358i	0.00172275550420271+0.00075537347899738i	0.00185669710852882+0.00090820932304083i	0.00237679107652255+0.00140118244576171i	0.00351111848068072+0.00225644795587293i	0.00544549713199247+0.0033923913159553i	0.00826055065461471+0.0045677278020866i	0.0118774967999022+0.0053512241457963i	0.0160306274368467+0.0051417695199188i	0.0202810303726477+0.0032534504499954i	0.0240771150319204-0.0009390754359476i	0.0268547804808144-0.0078230166236491i	0.0281570805815248-0.0173846469272685i	0.0277441366151968-0.0291137805834453i	0.0256624223877294-0.0420156545438355i	0.022250270170964-0.0547422302596184i	0.0180726374630234-0.0658199150673851i	0.0137987245036094-0.0739208806195809i	0.0100542779395158-0.0781109537006421i
22	0.112530175729068-0.009351031654473i	0.108486081993085-0.010728242403212i	0.100023578657384-0.011897992368369i	0.0881630807435938-0.0127764868492194i	0.0742285231811379-0.0133054500231668i	0.0596032360955723-0.0134552553697806i	0.0455103086182911-0.0132229001153286i	0.0328622540848825-0.0126272583514803i	0.022198624997374-0.011704260959989i	0.0137046218884848-0.0105033631256063i	0.00728631413154965-0.0090847936120652i	0.00267157786029521-0.00751592850451865i	-0.00049117915822641-0.00586552831482541i	-0.0025555719744363-0.00419631948949573i	-0.00382925665866304-0.0025583370792006i	-0.00455388769322504-0.00098617984748396i	-0.00490510390808754+0.00049788207971143i	-0.00500252163427899+0.00187573958467107i	-0.00492151639116035+0.00312384885224471i	-0.0047027260583227+0.00420715526462837i	-0.0043594897785658+0.005080360714812i	-0.00388586810416009+0.00569715477885319i	-0.00326757707716242+0.0060242597572593i	-0.00249565082690594+0.00605470514147138i	-0.00157954268896671+0.00581493288963681i	-0.00055451422559682+0.00536308897223047i	0.00052133052909211+0.00477977038550909i	0.00158220029328601+0.00415552078660826i	0.00257978907183708+0.00357988991050028i	0.00351257510194396+0.0031345720173451i	0.00445109113343305+0.00288916676600238i	0.00555069090435532+0.00289452706570084i	0.00704489044514602+0.00316750828188119i	0.0092155239364183+0.00366336462460978i	0.0123404881947508+0.0042378646794667i	0.0166254272393453+0.0046088525860854i	0.0221315390115346+0.0043337909686822i	0.0287162954176864+0.0028225792145263i	0.0360053300158913-0.0005991200747284i	0.0434103999315626-0.0065726892529934i	0.0501996360483375-0.0155498504337925i	0.0556134666761475-0.0276291235458297i	0.0590056411637666-0.0424299550663513i	0.0599779079579449-0.0590481531625115i	0.0584733797686523-0.0761204470703782i	0.0548002167047669-0.0919986426112869i	0.049573756682741-0.105003271304924i	0.043587647961696-0.11370292992986i	0.037645853618248-0.117156631679607i
23	0.119042028520634-0.008245672866541i	0.115693500175048-0.009153609612976i	0.108166887636538-0.009826350427548i	0.0972722354147487-0.0102204512283083i	0.084095592864844-0.0103238127745598i	0.0698179297890458-0.0101536231285259i	0.0555438701254986-0.0097477308865008i	0.0421722327211633-0.0091524973184335i	0.0303246476884838-0.0084111404991009i	0.0203323126739318-0.0075559527436607i	0.0122689582052752-0.0066059187884392i	0.00601226675965207-0.00556913048255824i	0.00131581628033775-0.00444797822305317i	-0.00212277979095532-0.00324490102406416i	-0.00460658796750187-0.0019672680516476i	-0.00640072214365055-0.00063099985151181i	-0.00771005496623439+0.00073692744715511i	-0.00867059402531598+0.0020971774469973i	-0.00935122694731611+0.00339865360155353i	-0.00976313600254023+0.00458202772345416i	-0.0098750681362807+0.00558671057902399i	-0.00963292466945057+0.00636049270310072i	-0.00898141637631297+0.0068696646412335i	-0.00788417745848701+0.00710671786926999i	-0.00633768519159801+0.00709323303478192i	-0.00437457257634761+0.00687709106155309i	-0.00205389233796438+0.00652488726904943i	0.00056078539747647+0.00611142649507713i	0.003430905202135+0.00570788483194331i	0.00657273454641227+0.00536885861821618i	0.0100789232125093+0.0051169810893696i	0.014123996366325+0.0049232081758972i	0.0189483356866333+0.0046820847509661i	0.0248188705801719+0.0041844205161706i	0.0319693193763975+0.0030941111215942i	0.0405279829194051+0.0009398884395293i	0.0504460769967405-0.0028653018014577i	0.0614431807526027-0.0089666335990311i	0.0729870159942682-0.0179678310561575i	0.0843210720471606-0.0302976537139336i	0.0945450620112125-0.0460639595554397i	0.102740855579516-0.064928100085787i	0.108123097106205-0.086036456344452i	0.110183159817179-0.108039421565784i	0.108791532925559-0.129210994042235i	0.104229912631038-0.147658260065979i	0.097140022724021-0.16158627765372i	0.088397828196272-0.169567619225142i	0.078942792652074-0.170762289716234i
24	0.125360033911919-0.00474493575803i	0.122705848719597-0.00463516901372i	0.116171994031167-0.004206533907241i	0.106398618912566-0.00346445067216i	0.0942628172614022-0.0024567061892151i	0.0807449632794865-0.0012681285568163i	6.67985605400254e-02-7.1740426137e-06i	0.0532457467567326+0.0012126802281048i	0.0407108089242981+0.0022923136195504i	0.0295938070076287+0.0031625014765026i	0.0200786318123958+0.0037922261728674i	0.0121657955814018+0.0041885114854219i	0.00571959710362251+0.00438881436000753i	0.00052071580184073+0.00444868569650483i	-0.00368260613379044+0.0044280766913886i	-0.00712973149630391+0.00437934800315356i	-0.0100126606241041+0.0043390809129362i	-0.0124533431361053+0.0043246197326887i	-0.0144945873710865+0.0043352037675835i	-0.0161045382087832+0.0043567106401854i	-0.0171930241616647+0.0043684610804668i	-0.0176362503912448+0.0043502560608098i	-0.0173047256591739+0.0042878881859075i	-0.0160884728134326+0.0041758143272939i	-0.0139139376481889+0.0040163899546428i	-0.0107487525943497+0.0038157880923645i	-0.0065933768627635+0.00357714592032732i	-0.00146197205900952+0.00329142094466877i	0.00464215834495651+0.00292600120395469i	0.0117493726984482+0.0024106960122585i	0.0199371960014442+0.0016208596598313i	0.0293281889840183+0.0003584651765222i	0.0400683875374105-0.0016660157844424i	0.0522860892157732-0.0048454871834355i	0.0660350232355692-0.0096741376234142i	0.0812304381358029-0.016722783729112i	0.0975906541974929-0.0265846283041948i	0.114599088157864-0.03978912342186i	0.131501411639739-0.056689324225814i	0.147348335048282-0.077337520680394i	0.161086306013985-0.101372606246382i	0.171687254596271-0.127947484130034i	0.178296893057239-0.155723060458456i	0.180372443373766-0.182945812570283i	0.177778444921876-0.207609755473538i	0.170815557364211-0.22768452435892i	0.160171584135385-0.241374386814343i	0.146802954504054-0.247363228415594i	0.131773089245991-0.245000937560131i
25	0.130842119599281+0.000158079049028i	0.128782832522744+0.001449180385591i	0.123181516723293+0.003164100257473i	0.114539895367809+0.005269527983603i	0.1035497004529+0.007681876538151i	0.0909941434573223+0.0102708822046137i	0.0776520401926605+0.0128712663672862i	0.0642196868924306+0.015300771539369i	0.0512588729638599+0.0173813297664052i	0.039172467893674+0.018959379011131i	0.0282038547873069+0.0199216518434994i	0.0184539929731635+0.0202040146719087i	0.0099097747451995+0.0197927213224117i	0.0024785351157242+0.0187191977172847i	-0.0039750912738855+0.0170506860013583i	-0.0095930329329879+0.0148794626195527i	-0.014491374975754+0.0123129151860834i	-0.0187348833394121+0.0094657773910201i	-0.0223214712717239+0.0064546688534287i	-0.0251786106384518+0.0033941450820647i	-0.0271718292151945+0.0003929854115247i	-0.0281231249337716-0.0024504921955027i	-0.0278350470693663-0.0050548063342937i	-0.0261150301917771-0.0073634015121691i	-0.0227947560388601-0.0093538654526548i	-0.0177408862375963-0.0110473864316858i	-0.0108560602690189-0.0125176525286008i	-0.0020719124577526-0.0138987699613386i	0.0086617056779707-0.0153921687066692i	0.021385686699698-0.0172725343978473i	0.0361330885521037-0.0198922945308939i	0.0529185141077662-0.0236830410358517i	0.0717133212234292-0.0291507231736031i	0.0924077605840465-0.0368600069883199i	0.114764820875639-0.047402567092998i	0.138374170281441-0.061344962409322i	0.162617393826074-0.079154641184021i	0.186656835017314-0.10110754500029i	0.209458854877661-0.127187085541575i	0.229857657208429-0.156990570490404i	0.246658171862889-0.189663542379038i	0.258767042547803-0.223883008261223i	0.265331742348091-0.257905861700021i	0.265862000888941-0.289688905500301i	0.260307545374804-0.317073358265015i	0.24907283244928-0.338012541918685i	0.23296215721397-0.350810188692586i	0.213064308896105-0.354331600188417i	0.190600404104896-0.348152409177796i
26	0.134534638159906+0.003911561036896i	0.132796129251753+0.00583350691049i	0.127859003100746+0.008219633922217i	0.120113014839894+0.011044372322364i	0.110088599970649+0.01423344912716i	0.0983838146127667+0.0176613861364348i	0.0855959061772101+0.0211552106676782i	0.072267995171034+0.024504434072721i	0.0588561525520704+0.0274762274574773i	0.045716816539426+0.0298338251528952i	0.0331105314625592+0.0313557467884131i	0.0212161979815573+0.0318535365832218i	0.0101503036449623+0.0311862859129042i	-0.0000128185200899+0.0292710025579369i	-0.0092218003169375+0.026088633860294i	-0.017430904423227+0.0216860119802653i	-0.024584904864451+0.0161740764050841i	-0.0306068140051338+0.0097225160055071i	-0.0353895572451943+0.0025506605859723i	-0.0387928289401875-0.0050857217331251i	-0.040645863366771-0.0129119245778974i	-0.040755788162145-0.0206558109598012i	-0.0389199710123253-0.0280723082177186i	-0.0349398310247132-0.0349691280488467i	-0.0286333814876527-0.041231443591063i	-0.0198444581534049-0.0468431570824982i	-0.0084480073460505-0.0519027249671832i	0.0056474525743853-0.0566321347928205i	0.0224975495199028-0.0613782975071005i	0.0421164582240484-0.0666065573176069i	0.0644646268619887-0.0728860467459833i	0.0894276960114283-0.0808662238863343i	0.1167866527449-0.091243336677347i	0.146182080093476-0.104715167237241i	0.17707834851352-0.121922708111594i	0.208736141460735-0.143378835170588i	0.240203104816588-0.169386746112866i	0.270331956751006-0.199954702752168i	0.29783257647582-0.234717744818596i	0.321359327550731-0.272880415406546i	0.339627743993691-0.313195857243143i	0.351547040340672-0.353994803652396i	0.356348606058338-0.393272509179649i	0.353687749566413-0.428832978495513i	0.343697991747406-0.458479389791706i	0.326984537464799-0.480229549660441i	0.304555002485695-0.492527962529829i	0.277698435708732-0.494423621371646i	0.247834760608529-0.485685897764766i
27	0.135555704034283+0.003244966369219i	0.133809788833553+0.004533936497994i	0.129238725276484+0.006178446936069i	0.122157997758735+0.008190602464111i	0.112976745941762+0.010544880153841i	0.102141319344381+0.013167722040573i	0.0900862246865442+0.01593062254075i	0.0772003779492794+0.0186484593549702i	0.0638122029641595+0.0210842609446999i	0.0501924854674287+0.0229608050508296i	0.0365702124500806+0.0239785435903999i	0.0231546990595496+0.0238385004271316i	0.0101573205733641+0.0222681090950381i	-0.0021922581917915+0.0190475121280708i	-0.013638072871337+0.0140336440347965i	-0.0238983857828155+0.0071794478224974i	-0.0326732624127013-0.001454188609493i	-0.0396567700975874-0.0116957449314545i	-0.044551217733095-0.0232709283162886i	-0.0470812093220744-0.0358214753918742i	-0.047005824857201-0.0489341863206323i	-0.0441277523070385-0.0621782780433776i	-0.0382986215825835-0.0751480117156562i	-0.0294202178724498-0.0875066932146813i	-0.0174418049538524-0.0990277475850136i	-0.002354537771429-0.109628725954793i	0.015815171661771-0.119394787408877i	0.037010647488655-0.12858924939437i	0.061145138466294-0.137649971827985i	0.088094196248555-0.147171375095761i	0.117678227005801-0.157872611146004i	0.14963504807515-0.170552777831018i	0.18358480988509-0.186034230313632i	0.218992463017954-0.205095279741069i	0.25513549676767-0.228394207098657i	0.29108628494536-0.256387808181918i	0.325718400752464-0.289249662483432i	0.357744233623796-0.326795722031904i	0.385787036013721-0.368427072604507i	0.408484527851223-0.413101039817744i	0.424614335957329-0.459341384387254i	0.433225266754924-0.505295572019657i	0.43375433268235-0.548841902283714i	0.426108995092586-0.587742145299864i	0.410697992372284-0.619827384980295i	0.388402099121933-0.643197547478697i	0.360486782171521-0.656410238942815i	0.328469666911563-0.658633354877138i	0.293964373992165-0.649739116820403i
28	0.133572053302054-0.003548113424245i	0.131660132647612-0.004250396620474i	0.127408630283008-0.004836542961606i	0.121116750657671-0.005244188817871i	0.113137505952858-0.005435370046339i	0.103830197960695-0.005414204784255i	0.0935223751798955-0.0052431550668894i	0.0824879464471919-0.0050547797763924i	0.0709443759594364-0.0050560409176007i	0.0590676644623478-0.0055229306083244i	0.0470201139148154-0.0067843858060047i	0.0349834710042662-0.0091959905456579i	0.0231893732731079-0.0131055994084774i	0.0119400680541892-0.0188144904576365i	0.0016147440260274-0.0265387268266059i	-0.0073401230311385-0.0363758848933745i	-0.0144349386238583-0.0482820877631493i	-0.0191716963920942-0.0620633569583439i	-0.0210836741783817-0.077383753414936i	-0.0197740566979559-0.0937908025807883i	-0.014947901446254-0.110756541006051i	-0.006433141813868-0.12773047848178i	0.005811854527005-0.144199136147132i	0.021704543406157-0.159745844075624i	0.041056503749523-0.174104311468874i	0.063600068223948-0.187200135102068i	0.089018092848924-0.199175758705974i	0.11697088902566-0.210396186198004i	0.147114465045305-0.221434665314092i	0.179105388963008-0.233039283578079i	0.212589788334044-0.24608273123458i	0.247177056628573-0.2614983070573i	0.282402343911862-0.280205657810089i	0.317685283437857-0.303029966706963i	0.352294940613346-0.330618609146048i	0.385331965084403-0.363359891136782i	0.415737842803889-0.401309438451586i	0.442337775480128-0.444130954417106i	0.463918314935452-0.491059032747016i	0.479334218114942-0.540891973741751i	0.487632277115162-0.592021574676645i	0.488174569437432-0.642504279828402i	0.480741042216376-0.690173837482894i	0.465592528423614-0.732790096172657i	0.443480384170927-0.76821257385662i	0.415597224106767-0.794582046412924i	0.383473178679399-0.810489806901039i	0.348831650622063-0.815113444572086i	0.313425630597242-0.808300543085921i
29	0.128174344334297-0.014024692542286i	0.125956494335525-0.017146602646581i	0.122006486106744-0.020376620065747i	0.116672977568866-0.023609311614353i	0.110333602789487-0.026756517748371i	0.103351824958788-0.029769261273168i	0.0960435185070923-0.032658609736135i	0.0886590999505003-0.0355116720360785i	0.0813839079411889-0.0384989802983887i	0.0743558465882178-0.0418702824398571i	0.0676958109632657-0.0459372150400616i	0.0615438240248464-0.051043269394125i	0.0560926442900865-0.0575236183138592i	0.0516110640588186-0.0656593786769415i	0.0484510850080857-0.0756323783846178i	0.0470362167685946-0.0874871702270273i	0.047831689781181-0.101106703524672i	0.051300740846464-0.116206702132655i	0.057853719669028-0.132351552286128i	0.067798145568161-0.148991679009774i	0.081297808841969-0.165519398493175i	0.098347593925073-0.181337532622701i	0.118768150469716-0.195933084382986i	0.142221269494763-0.208947315539831i	0.168243353300026-0.220233792021545i	0.196291251781171-0.229897323381169i	0.225792489409056-0.238308986575982i	0.256190937869266-0.246095210460631i	0.286979544782519-0.254101753090601i	0.317713837458524-0.263335895543682i	0.348003361185588-0.274891977627892i	0.377482511149901-0.289866359359939i	0.405766689035619-0.309268050941228i	0.432403544229948-0.33393082815458i	0.456831430084538-0.364431955959048i	0.478357460972175-0.401021999115171i	0.496165357395666-0.443569823540991i	0.509358719206538-0.491526827900239i	0.517039071912183-0.543914530480406i	0.518411034588133-0.599339542587294i	0.51290059044656-0.656039282815274i	0.500268062121775-0.711960179171017i	0.480696091856177-0.7648674110688i	0.454835244037399-0.812481593507045i	0.423795602260102-0.852633655847701i	0.389080999728221-0.883425240216483i	0.352471790068479-0.903379094757114i	0.315870553208315-0.911562960815089i	0.281131179098005-0.907671883593023i
30	0.117207135193358-0.021582312478737i	0.113879844083621-0.026112504275111i	0.109386262544273-0.030832728408732i	0.104176176192756-0.035620526922035i	0.0987263872019047-0.040368886763167i	0.0935003290015207-0.0450064387971566i	0.0889150212580917-0.0495155772635861i	0.085320084650376-0.0539449137045281i	0.0829912169505068-0.0584127509768665i	0.0821377177872392-0.0630992012297684i	0.0829208851315528-0.0682261196056585i	0.0854779457879024-0.074025996363473i	0.0899450719103548-0.0807030468940438i	0.0964732216809211-0.0883915981627925i	0.105232016255563-0.097118124851919i	0.116399362204005-0.106773639768313i	0.130137577605874-0.117102423367714i	0.146559792595845-0.127711294470908i	0.165692778263214-0.138100975539446i	0.187443624931525-0.147717956151104i	0.211577553720208-0.15602208578266i	0.237712569460072-0.162562444087842i	0.265333878937184-0.167052300179582i	0.293827467211451-0.169433498490606i	0.322528564786612-0.169921511711866i	0.35077762413988-0.169024565778629i	0.377974472119795-0.167533338370749i	0.403620963748012-0.166481273830289i	0.427343924743095-0.16707898784413i	0.44889331586497-0.170629034156477i	0.468114946641736-0.178429086635846i	0.4849020048224-0.191672173318791i	0.499134277475677-0.211352040115425i	0.51061731940089-0.238180289550657i	0.51903521129355-0.272520046672737i	0.523929477722035-0.314339003598516i	0.524713156584142-0.363183169006808i	0.520723354991907-0.418171717936841i	0.511308760321208-0.47801300348935i	0.495941682298624-0.54104184816643i	0.474338573267473-0.605278324256652i	0.446569758313232-0.668507965326289i	0.413139069400377-0.728382413867231i	0.375017417149913-0.78253778536966i	0.333620610623039-0.828725653629419i	0.290729930208176-0.864948924785902i	0.248362659016327-0.889592535564531i	0.208607455210402-0.901537501267164i	0.173444762646465-0.900246863883327i
31	0.0974514854302309-0.0197383961065288i	0.0913154467032084-0.0240111957281503i	0.0843601735870592-0.0284801928224128i	0.0771676681412626-0.0330396913662187i	0.0703649729312211-0.0375909325544014i	0.0645842325861569-0.0420536017575187i	0.0604252640555837-0.0463745196127059i	0.0584242643291669-0.050531253935803i	0.0590309749663942-0.0545288899161902i	0.0625949812524746-0.0583891499679293i	0.0693601791769231-0.0621323696393352i	0.0794651342234211-0.0657543303458997i	0.0929463590853028-0.069201372744458i	0.109741606568701-0.072348285532703i	0.129691100951015-0.074983923378781i	0.152536039597661-0.076809169545412i	0.177915371034416-0.077450659916325i	0.205363400512724-0.076491711438714i	0.234311793810787-0.073519386942994i	0.264099733185661-0.068183941670225i	0.293995171230755-0.060264466521216i	0.323228376160517-0.049732798175189i	0.351036523099265-0.036807054368692i	0.376715394504419-0.021986670016397i	0.399671849094609-0.006062555176786i	0.419469151085879+0.009901241656652i	0.435856968963051+0.024614594886177i	0.448779105615629+0.036633818988843i	0.458354790570339+0.044453303490708i	0.464833336111032+0.04660776041376i	0.46852655009284+0.041775628468579i	0.469727739840471+0.028874541671909i	0.468629601873659+0.007141308206094i	0.46525502679921-0.023808787588835i	0.459414348945775-0.063945831592795i	0.450699682504168-0.112812196319233i	0.438521974526795-0.169530505020185i	0.422189942257954-0.232829556842778i	0.401023138402518-0.301084994721844i	0.374485154170321-0.372372125891945i	0.342318537057332-0.444529341888705i	0.304661231554552-0.515231590268005i	0.262125689204591-0.582073904607518i	0.215826160910985-0.642664810141356i	0.167346473018521-0.694728400087376i	0.118648760963885-0.73621216380406i	0.071931899355352-0.765395587550417i	0.029455412112136-0.780992614502488i	-0.006650629740634-0.782239735681058i
32	0.0710497841486683-0.0070030260346847i	0.0609647679810791-0.0100266718607117i	0.0502703534542952-0.0133424568821462i	0.0396828126068333-0.0168719502975699i	0.0299794940673427-0.0205186200212316i	0.0219543194338413-0.0241681311349523i	0.0163706396739314-0.0276871886463266i	0.0139147138630787-0.0309204706999195i	0.0151527861454344-0.0336856601152879i	0.0204942171313306-0.0357672050316931i	0.0301625010493361-0.036910132285307i	0.0441754012291051-0.0368158705375342i	0.0623349670128538-0.0351424651858721i	0.0842279037736103-0.0315116419465386i	0.109236634894415-0.025524796614628i	0.136561335001491-0.016789117054297i	0.165253095819631-0.004953728591523i	0.194258065588801+0.010245862982255i	0.222471764893606+0.028938452879234i	0.248801780204414+0.051067865935535i	0.272235724622509+0.076349676329685i	0.291909896228084+0.104240163422545i	0.307172717475799+0.13392318131569i	0.317636122287803+0.164319166172103i	0.323207889616374+0.194118296314942i	0.324098754285674+0.221837125924858i	0.320800074701104+0.245895207981403i	0.31403083481785+0.26470572553847i	0.304656530512457+0.276772355814184i	0.29358657295178+0.28078379404575i	0.281660631636318+0.275697702487463i	0.269537186918505+0.26080727509779i	0.257598876523308+0.235785885344979i	0.245888587479271+0.200708030216721i	0.234087517442708+0.156047534838348i	0.221541787435652+0.102656281250237i	0.207338142197492+0.041728206003654i	0.190422612171649-0.025246229053904i	0.169749688586451-0.096530451345682i	0.144444557309902-0.170193820758557i	0.113958084388505-0.244163889054806i	0.078194093466979-0.31627931681076i	0.037591174162837-0.384345305826046i	-0.00685347581373-0.446194033012675i	-0.053623537107184-0.499752226975044i	-0.100783738110376-0.543116732205645i	-0.146130326589988-0.574636882222621i	-0.187375110459219-0.593000135843386i	-0.222342260934625-0.59731518924226i
33	0.0527361971420515+0.0147326618855809i	0.0402840564663692+0.0133121941140364i	0.0275113786085656+0.0114609006113696i	0.0151948585280551+0.0092580230406725i	0.00415904994711288+0.00683131014990687i	-0.00477504321496873+0.00436205814647941i	-0.0108462398279016+0.0020883736469323i	-0.0134106205721667+0.000305946416809i	-0.0119960762213454-0.0006344832852043i	-0.00634981114204329-0.00033383029899961i	0.00352518178655746+0.00164362965485609i	0.0173482252662935+0.0057529023336671i	0.0345565046079001+0.0124449575596402i	0.054319994579999+0.0221376682841664i	0.0755765515666371+0.0351819088842292i	0.0970866056435203+0.0518245099626195i	0.11750537911323+0.072170578777456i	0.135468962428469+0.09614840393229i	0.149689000397293+0.123480636333233i	0.159049324396354+0.153665548900104i	0.162696785736726+0.185971829703381i	0.160117993537513+0.219449516400331i	0.151193820289329+0.252958365650245i	0.136224550021911+0.285213280780242i	0.115920469859746+0.314844579062131i	0.091355498622766+0.340469104413159i	0.063884929596866+0.360766740228419i	0.035032230882169+0.374555987672089i	0.00635367660626+0.380862121171799i	-0.02070711217308+0.37897208990843i	-0.044960351399986+0.368471755165905i	-0.06559179678781+0.349263067680519i	-0.082250650235566+0.321561120635373i	-0.095092057274281+0.285873320904332i	-0.104766934487112+0.242964850009996i	-0.112357456180606+0.193815831556856i	-0.119262735597112+0.139575981308424i	-0.127045293676638+0.081521930205893i	-0.137254014040216+0.021020979369736i	-0.151242708966963-0.04049698264512i	-0.170004629371265-0.101559938667245i	-0.19404198403459-0.160669216168374i	-0.223285864257911-0.216314155811194i	-0.257076310535654-0.266990840055579i	-0.294205306326084-0.31122941381371i	-0.333018132092245-0.347633195258538i	-0.371561718600406-0.374930630390834i	-0.407763287889107-0.392038526139398i	-0.439619348491958-0.398132331264234i
34	0.0658804261659215+0.0476156475008271i	0.0551881532978088+0.0490354484871014i	0.0444083547407571+0.050084321429405i	0.0342012978325758+0.0508527481039524i	0.0252334017953604+0.0514861283446982i	0.0181263553786358+0.0521858059927008i	0.0134032589319188+0.0532058566053234i	0.011435778315032+0.0548450224839786i	0.0123967157812634+0.0574334725947021i	0.0162225022862495+0.0613144473154939i	0.0225898497159231+0.066821304020496i	0.0309101466773876+0.0742509810641722i	0.0403441420875535+0.0838354048107831i	0.049838072928019+0.0957128266872258i	0.058180726610214+0.109901437417011i	0.064079089653821+0.126277804282277i	0.066248360622082+0.144562660220629i	0.063510360838929+0.164316299989887i	0.05489294187163+0.184945289839996i	0.03972204583241+0.205721384259952i	0.017697787102212+0.22581251259791i	-0.01105358361573+0.244324532095373i	-0.045958637321283+0.260351256775573i	-0.086011292469486+0.273029200816772i	-0.129824683462724+0.281592665008289i	-0.175718773786853+0.285424378294497i	-0.221838537681468+0.284096983266236i	-0.266294114514765+0.27740127271811i	-0.307311472060096+0.265358225452329i	-0.343380177045478+0.248213461755194i	-0.373384176775278+0.22641458165117i	-0.396702243566675+0.200573747363941i	-0.413266970186206+0.171419581899793i	-0.423574798892487+0.139743738891536i	-0.428644210570479+0.106348155139879i	-0.429924430333224+0.071998899938548i	-0.42916225044556+0.037391655472211i	-0.42823921742773+0.003132281453301i	-0.428994900746572-0.030266178331395i	-0.433053793300524-0.062371027763956i	-0.441673309243244-0.092805227203563i	-0.45562829189764-0.121215571323288i	-0.47514361876811-0.147239993712652i	-0.499881316128854-0.17048054055765i	-0.528982675919451-0.190487886191955i	-0.561159909489789-0.206761703178421i	-0.594826593698001-0.218768943917297i	-0.628252198048425-0.22597944141313i	-0.659723791159013-0.227915560684085i
35	0.126918388304581+0.098367786862319i	0.12165927333498+0.10490121904055i	0.116008201731642+0.111254498913184i	0.110326842798455+0.117442738126539i	0.104950012909137+0.123503997542757i	0.10014904687006+0.129493793711647i	0.096095636549398+0.135476012510138i	0.092829372141111+0.14151043001764i	0.090232348016074+0.147637446283315i	0.0880140343914+0.153861059871942i	0.0857091424858+0.160131506613325i	0.082690424444271+0.166329306267377i	0.078197279438274+0.172252656754402i	0.071379744233022+0.177610143158034i	0.061356020298085+0.182020554943478i	0.047280246126709+0.185021213657079i	0.028415897126441+0.186085610318497i	0.004209128430996+0.184650366950376i	-0.025644294857473+0.180150625586036i	-0.061144993495129+0.172062008880625i	-0.101954973547867+0.159946384716617i	-0.147386645558668+0.143497907425333i	-0.196419221312282+0.122585302937889i	-0.247743685903693+0.097286202523828i	-0.299835040371893+0.067909571253431i	-0.351047881171524+0.035002946766851i	-0.399728882112066-0.000657720275821i	-0.444337642169738-0.038096420877416i	-0.483565914912618-0.076182803092593i	-0.516444653161778-0.113692717335557i	-0.542428722207869-0.149379477002641i	-0.561450594154459-0.182050430542939i	-0.573936759778621-0.210642611076284i	-0.580783793386731-0.234290984429612i	-0.583294689521304-0.252383223594628i	-0.58307989201987-0.264595993401287i	-0.581930953182085-0.2709093535103i	-0.58167760045845-0.271597928379096i	-0.584040814556363-0.267199739283387i	-0.590495102159655-0.258465799967134i	-0.602152379607052-0.246295491576552i	-0.619677824765573-0.231664126502961i	-0.643244908633584-0.215549811582707i	-0.672532922606321-0.198866634628696i	-0.706766101155593-0.182410324108521i	-0.744789373452612-0.166820966388774i	-0.785172315160578-0.152565291977653i	-0.826330394200925-0.139938710942667i	-0.866651372353758-0.129084972353068i
36	0.238282271028147+0.165598648195166i	0.240141567651684+0.17775699605393i	0.240710119546396+0.189485250448095i	0.240025632618497+0.200571773209413i	0.238107821884786+0.210781722722996i	0.234943369358127+0.219852271732634i	0.23047283582898+0.227487296927123i	0.224581212355182+0.233352240770808i	0.217093688259324+0.237070074032647i	0.207777933601199+0.238219464320965i	0.19635374794171+0.236336348608557i	0.182510333003171+0.230920086101839i	0.165930741109952+0.221445208819265i	0.146322286809998+0.207379479022118i	0.123450951899377+0.188208507952357i	0.097177138937021+0.163466608906412i	0.067489612420093+0.132772886889646i	0.0345341822639224+0.0958708606988709i	-0.0013663097916236+0.0526692379703607i	-0.0397038056034901+0.0032808937190184i	-0.0797910790791638-0.0519432872249508i	-0.120783458913221-0.112389186918002i	-0.161716417938195-0.177166179407855i	-0.201557804511629-0.245108655933686i	-0.239272025694598-0.31479440389252i	-0.273892115911492-0.384580811369897i	-0.304594483307417-0.452658573126131i	-0.330770355917638-0.517121163225494i	-0.352087663855552-0.576046935136595i	-0.368537366003359-0.627589444402622i	-0.380459083219238-0.670070592232439i	-0.388542299488191-0.702070574935692i	-0.39380124244441-0.72250847881679i	-0.397523705413722-0.73070772688897i	-0.401196332351818-0.726441458038716i	-0.406411038460702-0.709954245378383i	-0.41475906490252-0.681958234554566i	-0.427720470615168-0.643603661154759i	-0.446557498331823-0.596425619407256i	-0.472220131002291-0.542270723589124i	-0.505271271627137-0.483208760655018i	-0.545837407617513-0.421435438184647i	-0.593588508643328-0.359172791344387i	-0.647748462679107-0.298573687923317i	-0.70713482361068-0.241636184674006i	-0.770224279424291-0.190132323471481i	-0.835238286572317-0.145554444740085i	-0.900241940274925-0.109080405854504i	-0.963248480421068-0.081557407163116i
37	0.404168041271229+0.231839648144041i	0.416133176332822+0.246295426893308i	0.426177092319226+0.259252885078751i	0.434176500041816+0.270210348136483i	0.440030177245423+0.278622262011326i	0.443659860113068+0.283903679296768i	0.445011831756824+0.285436990759747i	0.444059517050427+0.282581398498192i	0.440807272143222+0.274685616343567i	0.435295383876963+0.261104214550841i	0.427606079918692+0.241217888280425i	0.417870111816091+0.214457716869936i	0.40627323293846+0.18033319432809i	0.39306167792858+0.13846346012875i	0.37854558825795+0.088610761629248i	0.363099247368249+0.030714762647333i	0.347157012568573-0.035074087953332i	0.331203976424744-0.108364257763338i	0.315760665301798-0.188498276872075i	0.301361482607527-0.27453580673141i	0.288527111472987-0.365247038795702i	0.277731674940032-0.459118559755912i	0.269366067695174-0.554373342429958i	0.26369946872305-0.649005845077612i	0.260841559918867-0.740832355515983i	0.26070835207061-0.827555747385483i	0.262994702423646-0.906842788402582i	0.267156554520356-0.976411130947411i	0.27240561568272-1.03412220672569i	0.2777186067816-1.07807552145676i	0.28186239394143-1.10669937578137i	0.28343528893052-1.11883288173751i	0.28092365366983-1.11379433423795i	0.27277175235027-1.09143154044672i	0.257461660979-1.05215058342196i	0.233599069764377-0.996920647289488i	0.200000091727482-0.927253881305483i	0.155773796763118-0.845160731866755i	0.100395173334751-0.753082616339084i	0.033763596960431-0.653805140924853i	-0.043757362870014-0.550356176192147i	-0.131321890888184-0.445893916375527i	-0.227607409103282-0.343590506362689i	-0.330843927381376-0.246516898869785i	-0.438866131332054-0.157534312236673i	-0.549185716154432-0.079197036622284i	-0.659080321377447-0.013670449960617i	-0.765694558476708+0.037332959075666i	-0.866148104357721+0.072597909595812i
38	0.649460363721708+0.283261262136918i	0.680453546576989+0.296548017537217i	0.710302612347744+0.307122245310652i	0.738924316274972+0.314324928601624i	0.766286386807222+0.317470893560966i	0.792411810880267+0.315863447596435i	0.817381655089322+0.308812005613798i	0.841336126700142+0.295652672833848i	0.864473569263021+0.275771618437107i	0.887047087833701+0.248630911124842i	0.909358513943196+0.213796298473998i	0.931749456390969+0.170966202721087i	0.954589246369524+0.120000985912078i	0.978259679154215+0.060951320355273i	1.00313658269882-0.00591569761298i	1.02956840657214-0.08009421257359i	1.05785222019091-0.16082267777429i	1.08820773100261-0.24707397413086i	1.12075017096113-0.33755415798548i	1.1554631392728-0.4307112354662i	1.19217271352736-0.52475506558544i	1.23052433001017-0.61768908293138i	1.26996406602582-0.70735401343335i	1.30972601165262-0.79148315231623i	1.34882737697426-0.86776811048403i	1.38607282925521-0.93393325096674i	1.4200692846952-0.98781637381296i	1.4492519911431-1.02745261253426i	1.47192224036257-1.05115802466205i	1.48629645963258-1.05760903631121i	1.49056578051291-1.04591377160596i	1.48296450362758-1.01567138729914i	1.46184521467244-0.96701585212583i	1.4257577043376-0.90064115510216i	1.37352834930267-0.81780567671777i	1.30433626510063-0.72031437596907i	1.21778237925828-0.61047848525802i	1.11394761877942-0.49105350500938i	0.993436670449943-0.365157385149978i	0.85740425135366-0.236171804864661i	0.707561500801003-0.107630352569865i	0.546160939630873+0.0169018894723i	0.375959392484813+0.133952378924253i	0.200159278370622+0.240263572459765i	0.022329685264733+0.332908666986423i	-0.153690403702141+0.409395787947718i	-0.323903526574645+0.467756332143775i	-0.484275916796415+0.506613911736957i	-0.630866066036764+0.525231233972529i
39	1.00629900795342+0.34692495170874i	1.07000284405973+0.3637964484489i	1.13497639151546+0.37817408057111i	1.20124041030622+0.389504178695i	1.26885347736262+0.39723779429479i	1.33791030027889+0.4008481503072i	1.40853742619247+0.39985011355814i	1.48088611268655+0.39382130434369i	1.55512221516027+0.3824243250821i	1.6314130530857+0.36542945425765i	1.70991134475655+0.34273702018874i	1.79073644420413+0.31439854898994i	1.87395327130628+0.28063568102011i	1.9595494917654+0.24185577937635i	2.04741167121933+0.19866312209698i	2.13730128959564+0.15186458578225i	2.22883164911108+0.1024688003321i	2.32144683239739+0.05167788854773i	2.41440395601138+0.00087110385466i	2.50676000906048-0.04842005566816i	2.59736455755216-0.09454535256333i	2.68485952445558-0.135777651352i	2.76768711756346-0.17036239460908i	2.84410676908991-0.19657357274461i	2.91222167302309-0.21277460706247i	2.97001516301173-0.21748215122394i	3.01539677373068-0.20943045323684i	3.04625738532997-0.18763363512471i	3.06053238097666-0.15144306546399i	3.05627127254829-0.10059694245477i	3.03171179295184-0.03525928822694i	2.98535604073537+0.0439542121456i	2.91604591936112+0.135965709971i	2.82303486420243+0.23924168747151i	2.70605271661726+0.35181745269578i	2.56536060344718+0.4713398887332i	2.40179282315931+0.59512789397597i	2.21678303063582+0.72024910672253i	2.01237244746323+0.8436106811783i	1.79119839141561+0.96206111766796i	1.55646209760952+1.07249949097132i	1.3118755672752+1.17198790629056i	1.06158799505985+1.25786267488523i	0.81009315489872+1.32783956441068i	0.56211992829146+1.38010855548348i	0.32250889799012+1.41341382748706i	0.09607856777348+1.4271151928814i	-0.11251472711332+1.42122787877508i	-0.29891880991265+1.39643838564768i
40	1.46329152695272+0.50125167736138i	1.56889799406395+0.5395987289094i	1.67868909391201+0.57836029991077i	1.7926868021793+0.61729427450387i	1.91090280889785+0.65616968645779i	2.03332960654098+0.69477770816614i	2.15992938315957+0.73294335304963i	2.29062080546758+0.77053751527762i	2.42526389249142+0.80748889414186i	2.56364330514839+0.84379528150331i	2.70545050653518+0.87953363421791i	2.85026537656162+0.91486831431621i	2.99753798690026+0.95005686297266i	3.14657135152458+0.9854526846977i	3.29650605753792+1.02150405987062i	3.44630774366739+1.0587489799021i	3.59475842310655+1.09780541184604i	3.74045263737862+1.13935674836067i	3.88179937361925+1.18413238274006i	4.01703057562242+1.23288356324316i	4.14421692740888+1.28635491970036i	4.26129138732986+1.3452523095484i	4.36608070355184+1.4102078889663i	4.45634485346902+1.48174356467883i	4.52982402806581+1.56023420887431i	4.5842924379487+1.64587220842899i	4.61761786346442+1.73863505521215i	4.62782552175483+1.83825775265177i	4.61316449494365+1.94421180297187i	4.57217467284791+2.0556924405643i	4.50375192758846+2.17161558473553i	4.4072090722761+2.29062569914829i	4.28233007579893+2.4111153704562i	4.12941502212498+2.53125696519055i	3.94931342336288+2.64904620761485i	3.7434437246562+2.762356962746i	3.5137971744813+2.86900593302532i	3.26292466947874+2.96682541232483i	2.99390570664806+3.05374171694434i	2.71029917052733+3.12785645997156i	2.41607632721626+3.18752748119214i	2.11553706534526+3.2314460146184i	1.81321108819639+3.2587065895685i	1.51374639158496+3.2688662324715i	1.22178792929351+3.26198977094345i	0.94184984386454+3.23867843652469i	0.67818500054246+3.20007950648295i	0.43465578575463+3.14787539855024i	0.2146102041143+3.08425140800227i
41	1.91939844790144+0.82907536646805i	2.06065392666483+0.91448198519795i	2.20782582657573+1.0057149777563i	2.36080349457456+1.10286990773765i	2.51941876497709+1.20602156304139i	2.68343443365951+1.3152241217906i	2.85253173698857+1.43051147462252i	3.0262971468836+1.55189758138422i	3.20420888354548+1.67937671440391i	3.38562363397571+1.812923419329i	3.56976404296253+1.95249201027644i	3.7557076090203+2.09801541099956i	3.94237766606943+2.24940316008659i	4.12853715784009+2.40653841772972i	4.31278591187421+2.56927384573508i	4.49356209003431+2.73742628193531i	4.66914842994418+2.91077019494469i	4.83768379525501+3.08902998422605i	4.99718042186241+3.27187128159249i	5.14554708352476+3.45889151028304i	5.28061820672082+3.64961006222602i	5.40018874570896+3.84345855758595i	5.50205439096854+4.03977174684692i	5.58405643546582+4.23777969756289i	5.64413037283315+4.43660196827064i	5.68035706004535+4.63524450381668i	5.69101505572585+4.83259998300208i	5.67463255532251+5.02745230561306i	5.63003719734281+5.21848581779664i	5.55640192113007+5.40429974064635i	5.45328502543185+5.58342808752667i	5.32066261544443+5.75436513457587i	5.15895173881663+5.91559625235733i	4.96902270001214+6.06563362400747i	4.75219930589824+6.20305607832726i	4.5102461283467+6.32655196919098i	4.24534226329048+6.43496375114973i	3.96004150788223+6.52733265181597i	3.65721935277014+6.60294164114327i	3.34000767698655+6.66135476167593i	3.01171851847844+6.70245082584011i	2.67575875267919+6.72644951699343i	2.33553792331457+6.73392805697904i	1.99437181329348+6.72582682649067i	1.65538460042195+6.70344264270694i	1.32141259714599+6.66840880314965i	0.99491261386922+6.6226614820921i	0.67787790466294+6.56839259779806i	0.37176445083834+6.50798983301782i
42	2.19287805409574+1.34114988964728i	2.3444738914086+1.49368803184608i	2.50151691843157+1.65849646447214i	2.66373677934908+1.83590931451625i	2.83078764880239+2.0261900772183i	3.00223827861269+2.22952300454953i	3.17756190150695+2.44600489768886i	3.35612632828899+2.67563744288636i	3.53718462752913+2.91832022393183i	3.71986682084505+3.17384453599303i	3.90317305904449+3.44188811550937i	4.08596876175717+3.72201088987543i	4.2669822029471+4.01365183961411i	4.44480500456437+4.31612705538237i	4.61789595888157+4.62862906312867i	4.78458853584115+4.95022748350227i	4.9431023449958+5.27987108641821i	5.09155871333896+5.61639129840902i	5.22800041255889+5.95850721858879i	5.35041542517534+6.30483219788447i	5.45676448287937+6.65388203445947i	5.54501194744933+7.00408483445634i	5.61315944097853+7.35379257957822i	5.65928147462371+7.70129442975747i	5.68156218089444+8.04483176840429i	5.67833213101996+8.38261496786932i	5.64810412331927+8.71284181256645i	5.58960676738011+9.03371746602624i	5.50181466791727+9.34347580607385i	5.3839740358452+9.64040188031515i	5.23562262516802+9.92285515411603i	5.0566030136668+10.1892931382328i	4.8470684118456+10.4382948971379i	4.6074803947335+10.6685838566982i	4.3385981992088+10.8790492567028i	4.0414595075986+11.0687655357206i	3.7173529365166+11.2370088988996i	3.3677827566528+11.383270309317i	2.994426671724+11.5072641653546i	2.5990877695172+11.6089319841924i	2.1836420113091+11.6884405072459i	1.7499828348914+11.7461737777248i	1.2999645992181+11.782718911837i	0.835346685477+11.798845489615i	0.3577400829203+11.7954787227038i	-0.1314417760986+11.7736668063514i	-0.6310263093883+11.7345431210074i	-1.1401178008717+11.6792842035746i	-1.6581250184345+11.6090646467429i
43	2.08967050457105+1.93386128097222i	2.21360806667754+2.15634337881601i	2.34036677240267+2.39678586991858i	2.46958927411296+2.65564457602629i	2.6008522254299+2.93326206744844i	2.73365819193363+3.22985411675678i	2.86742749409973+3.5454969034036i	3.00149024458568+3.88011523787808i	3.13507887578796+4.23347206888561i	3.26732148006852+4.60515952552535i	3.39723630222441+4.99459172864892i	3.52372772985977+5.40099958179165i	3.64558412082389+5.82342772273729i	3.76147778670511+6.26073378252864i	3.86996741690553+6.7115900603203i	3.96950317901794+7.17448768073799i	4.0584346686584+7.64774325627696i	4.13502180680439+8.12950803168881i	4.19744869694415+8.61777944121525i	4.2438403604859+9.11041496384761i	4.27228217001448+9.60514811738637i	4.2808416997084+10.0996063897497i	4.2675926144943+10.5913308664689i	4.2306401284731+11.0777972772811i	4.1681474829795+11.5564381528108i	4.078362829351+12.024665755092i	3.9596458547059+12.4798954237079i	3.8104934638269+12.9195689631633i	3.629563828894+13.3411776873527i	3.4156981426571+13.7422847342455i	3.1679394599555+14.120546268795i	2.8855480863865+14.473731205208i	2.5680130693178+14.7997391016631i	2.2150594620522+15.0966159118172i	1.8266511624397+15.3625673183371i	1.4029892672919+15.5959694243265i	0.9445060275486+15.7953766387039i	0.4518546297904+15.9595266607306i	-0.0741048392929+16.0873425459527i	-0.6323227739467+16.1779319192621i	-1.2215802115157+16.2305834885114i	-1.8405111455938+16.2447611015028i	-2.4876263252828+16.2200956770982i	-3.161337874314+16.1563754240921i	-3.8599840964585+16.0535348355153i	-4.5818538992007+15.9116430071728i	-5.3252103629814+15.7308918735153i	-6.0883131035129+15.5115849777131i	-6.8694392131059+15.2541273928618i
44	1.49596599221826+2.41510109915397i	1.55493905585761+2.68903020251132i	1.61295049749731+2.98436004780854i	1.66968348774356+3.30153732682782i	1.72477979070457+3.64086281116736i	1.77783238365723+4.00247456458049i	1.8283777215285+4.38633192298672i	1.87588785179906+4.79220054547865i	1.91976261773941+5.21963883804228i	1.95932221548776+5.6679860435011i	1.99380039194354+6.13635227629559i	2.02233858446591+6.62361075921809i	2.04398130879532+7.12839249142657i	2.05767309755687+7.64908354343708i	2.06225727754785+8.183825136002i	2.05647684948396+8.7305166166411i	2.03897769907433+9.28682140106947i	2.0083143236957+9.85017589794691i	1.9629582054135+10.4178013854244i	1.9013088998984+10.9867187581146i	1.8217078435019+11.5537660146066i	1.7224548092654+12.115618309708i	1.6018268690596+12.6688103534093i	1.4580996456386+13.2097609012013i	1.2895705674798+13.7347990488157i	1.0945837731379+14.2401920194992i	0.8715562526446+14.7221741142166i	0.6190047631477+15.1769764851397i	0.3355730161373+15.6008573906237i	0.0200586054905+15.9901325955903i	-0.3285608700323+16.3412055945595i	-0.7111030389416+16.650597355007i	-1.1281578829642+16.9149753055217i	-1.5800672738813+17.1311813254448i	-2.066907405286+17.296258529102i	-2.5884745605919+17.4074766770463i	-3.1442746079971+17.4623560873991i	-3.7335165564066+17.4586899607921i	-4.3551104454693+17.3945650709042i	-5.0076697797628+17.2683808074594i	-5.689518653458+17.0788665881891i	-6.3987036489384+16.8250976791433i	-7.1330105318975+16.5065094775634i	-7.8899857070139+16.1229103172262i	-8.6669623425829+15.6744928520296i	-9.4610910191483+15.1618440592565i	-10.2693747054995+14.5859538795465i	-11.0887078142687+13.9482224766937i	-11.9159190373962+13.2504660580784i
45	0.4605331175873+2.5982161027347i	0.43493843412601+2.89092272668873i	0.40545082550964+3.20566551565712i	0.37201425074884+3.54275503755837i	0.3345705425619+3.90232886911222i	0.29305288702787+4.28433227774494i	0.24737870009673+4.68849955062077i	0.19744207144463+5.11433629503559i	0.14310597774848+5.5611030422321i	0.08419449572429+6.02780048895096i	0.02048526903968+6.51315670740133i	-0.04829749866151+7.01561664462416i	-0.12248924093189+7.53333421637852i	-0.20249012832126+8.06416727879224i	-0.28876878765124+8.60567573331631i	-0.3818643708261+9.15512298738036i	-0.48238672552584+9.70948095507038i	-0.5910144514786+10.2654387397682i	-0.7084906661511+10.819415094736i	-0.8356163520675+11.3675747089201i	-0.9732412137294+11.9058483146591i	-1.1222520341608+12.4299565624429i	-1.2835585880982+12.9354375562908i	-1.4580772392379+13.4176778926326i	-1.6467124210194+13.8719469966343i	-1.8503362723312+14.2934345035281i	-2.0697667693563+14.6772903893851i	-2.3057447606081+15.0186675165167i	-2.5589103721458+15.312766223778i	-2.8297793022062+15.5548805618309i	-3.1187195673787+15.7404457480929i	-3.4259292945025+15.8650863957409i	-3.7514161724254+15.9246650556761i	-4.0949791846244+15.9153305996292i	-4.4561932367197+15.8335659663077i	-4.8343972716873+15.6762347903097i	-5.2286864299367+15.4406264350632i	-5.6379087615456+15.1244989558628i	-6.0606669342675+14.7261195267779i	-6.4953253041838+14.2443018754137i	-6.9400226270423+13.6784402819456i	-7.3926905886377+13.0285397133008i	-7.8510782234824+12.295241679764i	-8.3127821741385+11.479845419675i	-8.7752826207323+10.584324038468i	-9.23598458333099+9.6113352513943i	-9.69226417111202+8.56422640533616i	-10.141519223824+7.4470334847259i	-10.581223665227+6.2644738403804i
46	-0.79328732757154+2.44328260548762i	-0.89448459221089+2.72797387855046i	-0.9996106124189+3.0338802748057i	-1.10819479114338+3.36118771643142i	-1.21971776007908+3.70989633659685i	-1.3336166256663+4.07980038986168i	-1.44929103654868+4.47046879207423i	-1.56610995399151+4.88122663127607i	-1.68341898146068+5.31113800555385i	-1.80054808679174+5.75899055318499i	-1.91681953101925+6.2232820442697i	-2.03155580283332+6.7022094008779i	-2.14408734755488+7.19366050420805i	-2.25375987514966+7.69520913210635i	-2.35994103368095+8.20411334839999i	-2.4620262431276+8.71731763684746i	-2.55944349988571+9.23145903723017i	-2.65165698455372+9.7428774994556i	-2.738169334589+10.247630623902i	-2.818522478719+10.741512903123i	-2.8922969709764+11.2200795220793i	-2.9591098080772+11.6786747120222i	-3.0186107635471+12.1124645878585i	-3.070477324315+12.5164743312065i	-3.1144083690752+12.8856295124023i	-3.1501167810783+13.2148012754756i	-3.1773212395829+13.4988550416613i	-3.1957374823533+13.7327023204364i	-3.2050693747186+13.9113551534505i	-3.2050001572231+14.0299826571231i	-3.195184272324+14.0839690751199i	-3.1752401895761+14.0689727033695i	-3.1447446571234+13.9809850086418i	-3.1032288041421+13.81638922778i	-3.0501765034723+13.5720177092086i	-2.9850253756387+13.2452072419319i	-2.9071707747039+12.8338516104228i	-2.815973043176+12.3364506169742i	-2.7107682580897+11.7521548265361i	-2.5908826143071+11.0808053129423i	-2.4556505053093+10.3229677197911i	-2.30443626781753+9.47995999398034i	-2.1366594563508+8.55387320479335i	-1.95182340939179+7.54758492613702i	-1.74954676250126+6.4647647335531i	-1.52959745797191+5.30987145034096i	-1.29192869802501+4.08814186778356i	-1.03671619176836+2.8055707621643i	-0.76439595778169+1.46888213496768i
47	-1.98980657098462+2.13359404354172i	-2.13824578788542+2.40919802355858i	-2.28779837379364+2.7062620658854i	-2.43737833892395+3.02503456890927i	-2.5858081842139+3.36558881922797i	-2.7318235589368+3.72780440107721i	-2.87407897842718+4.11134929557179i	-3.01115454687823+4.51566299670024i	-3.14156361220424+4.93994098427384i	-3.26376126347334+5.38312090244204i	-3.3761535669246+5.84387079538943i	-3.47710742457528+6.32057974893365i	-3.56496093033407+6.81135127754493i	-3.6380340927348+7.31399978049668i	-3.69463979117899+7.82605036823979i	-3.73309483411594+8.34474233059745i	-3.75173099297905+8.86703648206569i	-3.74890589489983+9.389626576579i	-3.7230136700818+9.90895493490603i	-3.6724952659463+10.4212323728728i	-3.5958483593573+10.9224624585026i	-3.4916368198624+11.4084700616903i	-3.358499700317+11.874934092098i	-3.1951597557592+12.3174242505919i	-3.0004315161618+12.7314415478575i	-2.7732289628439+13.1124622720532i	-2.5125728809786+13.4559850167502i	-2.2175979808873+13.7575803122883i	-1.887559897772+14.0129423393766i	-1.5218421923981+14.217942144615i	-1.1199634832265+14.368681724886i	-0.6815848429896+14.4615483024986i	-0.2065175891822+14.4932680766853i	0.3052684119313+14.4609587105792i	0.8536358246022+14.3621797970095i	1.4382702258927+14.1949805420645i	2.0586697399021+13.9579439129132i	2.7141339078985+13.6502265161857i	3.4037518186097+13.2715935054081i	4.1263895675917+12.822447860463i	4.8806771626323+12.3038534384868i	5.664995042373+11.7175512634394i	6.4774604264276+11.0659686000313i	7.3159137658141+10.3522204457454i	8.17790561098587+9.58010317115691i	9.06068425961642+8.75408014222586i	9.96118458602546+7.87925926716796i	10.8760184872365+6.9613625231843i	11.8014674057398+6.006687632946i
48	-2.95934919269587+1.94735664515564i	-3.12996702784345+2.23539057893577i	-3.29843645499354+2.54727554511242i	-3.46327278741584+2.88350972719294i	-3.62288482713201+3.24444579268623i	-3.77557997025594+3.63027542699993i	-3.91957052145445+4.04101457663951i	-4.05298120617097+4.47648967131625i	-4.17385785546818+4.93632510126705i	-4.2801772249181+5.41993222847162i	-4.36985789615824+5.92650020813151i	-4.44077219778618+6.45498888942958i	-4.49075907140607+7.00412405197461i	-4.51763779906277+7.57239521630393i	-4.5192225001617+8.15805624331724i	-4.49333729939344+8.75912890860559i	-4.43783206223163+9.37340960349787i	-4.3505985912765+9.99847927556584i	-4.2295871750441+10.6317166777248i	-4.072823380677+11.2703149474751i	-3.8784249833471+11.9113014868976i	-3.6446189276608+12.5515610605086i	-3.3697582199506+13.1878619728402i	-3.0523386546885+13.8168851315931i	-2.6910152831213+14.435255746411i	-2.2846185372978+15.0395773588052i	-1.8321699276481+15.6264678466109i	-1.3328972368788+16.1925969976691i	-0.7862491368828+16.7347252032845i	-0.1919091583845+17.2497427834471i	0.4501910550884+17.7347094237926i	1.1398592767477+18.1868931797122i	1.8766310783111+18.6038084866558i	2.6597591350502+18.9832526081712i	3.4882035289915+19.3233399550435i	4.3606231303394+19.6225337203871i	5.2753681436+19.8796742968097i	6.2304739122848+20.0940039727759i	7.2236560841486+20.2651874457763i	8.2523072473093+20.3933277394188i	9.3134951558894+20.4789771694463i	10.4039626715332+20.5231430691145i	11.5201295538142+20.5272880563376i	12.65809623762+20.4933247023501i	13.8136497385894+20.423604543053i	14.9822718280651+20.3209014582892i	16.1591496163511+20.188389529542i	17.3391886769008+20.0296155714214i	18.5170288340464+19.8484666152252i
49	-3.62016553819322+2.03280314805428i	-3.79998081713116+2.35379100667868i	-3.9761765834465+2.70181247878942i	-4.14724847974278+3.07764386068128i	-4.31160071080106+3.48195178357563i	-4.46755195554492+3.91528137590486i	-4.61334243297806+4.37804503746878i	-4.74714211988297+4.8705120129515i	-4.86706010577034+5.39279895269145i	-4.97115505800775+5.94486164582377i	-5.05744675739155+6.52648810479102i	-5.12392865181991+7.13729317063344i	-5.16858136333865+7.77671479536876i	-5.18938707182522+8.44401214117401i	-5.18434468710208+9.13826561607516i	-5.15148571047417+9.85837894260114i	-5.0888906767003+10.6030833296084i	-4.9947060583558+11.3709437885493i	-4.8671615065285+12.1603676042342i	-4.7045872949037+12.9696149370844i	-4.5054318286057+13.7968114995217i	-4.2682790747273+14.6399632140607i	-3.9918657683329+15.4969727255053i	-3.6750982458776+16.3656576050472i	-3.317068757449+17.2437700507178i	-2.9170711099905+18.129017857237i	-2.4746154956738+19.0190863995257i	-1.9894423628138+19.9116613486614i	-1.4615351911001+20.8044518174748i	-0.8911320383963+21.6952136158924i	-0.2787357328608+22.5817722840136i	0.3748774084085+23.4620455641927i	1.0686504446813+24.3340649724006i	1.8012403622122+25.195996134075i	2.5710144016905+26.0461575606441i	3.3760482435667+26.8830375598895i	4.2141261212356+27.7053089961675i	5.0827429204822+28.5118416449489i	5.9791083115631+29.3017119197726i	6.9001529478485+30.0742097880255i	7.8425367521458+30.8288427343179i	8.802659298692+31.5653366759106i	9.7766722853789+32.2836337828357i	10.7604940770979+32.9838872051631i	11.7498262871819+33.6664527603556i	12.7401723498171+34.3318776838658i	13.7268580220313+34.980886595067i	14.7050537394601+35.6143648773196i	15.6697987356124+36.233339714512i
50	-3.81246102142197+2.39199705740042i	-3.98724132408901+2.75113394191678i	-4.15889311880148+3.1394049140328i	-4.32620890612839+3.55773976365784i	-4.48792370514276+4.00698778217556i	-4.64272130366483+4.48790886488507i	-4.78924140017319+5.00116503378166i	-4.92608762102641+5.54731249463488i	-5.05183638581849+6.12679434033185i	-5.1650465826129+6.73993400857182i	-5.26427000360176+7.38692959618852i	-5.34806248056228+8.06784912463622i	-5.41499564848587+8.78262684154222i	-5.46366925509236+9.53106063177725i	-5.4927239237723+10.312810598341i	-5.5008542679814+11.1273988586603i	-5.4868222464017+11.9742105858459i	-5.4494706404299+12.8524963072778i	-5.3877365289013+13.7613754548647i	-5.3006646295372+14.6998411427285i	-5.1874203725318+15.6667661292363i	-5.047302569076+16.6609099015718i	-4.8797555365352+17.6809268027521i	-4.6843805425189+18.7253751035314i	-4.4609464322476+19.7927269053227i	-4.2093993074575+20.8813787454829i	-3.9298711305785+21.9896627633618i	-3.6226871350579+23.1158582747199i	-3.2883719314165+24.2582035937535i	-2.9276542088478+25.414907936246i	-2.5414699437991+26.5841632344946i	-2.1309640398855+27.7641556947584i	-1.6974903375348+28.9530769311251i	-1.2426099467849+30.1491345159046i	-0.7680878724699+31.3505617958861i	-0.2758879174474+32.5556268359226i	0.231834133674+33.7626403661581i	0.7527390308594+34.9699626265506i	1.2843142386242+36.1760090218621i	1.8238857265658+37.3792545216518i	2.3686313011272+38.5782367626013i	2.9155953937149+39.771557834304i	3.4617052056176+40.9578847539871i	4.0037880965465+42.1359486600222i	4.5385900912221+43.304542778021i	5.062795367393+44.462519236315i	5.5730465791335+45.6087848291978i	6.065965861311+46.742295846007i	6.5381763548182+47.8620521015259i
51	-3.27884336678634+3.06311931506361i	-3.42338428538183+3.45902586335995i	-3.56613293785823+3.88425181373891i	-3.70633927544335+4.33967299965229i	-3.84323313468146+4.82609804017735i	-3.97602983851737+5.3442611791049i	-4.10393632282643+5.8948153839125i	-4.22615775687525+6.47832577594825i	-4.34190461826171+7.09526346176095i	-4.45040017496405+7.74599983311657i	-4.55088831934042+8.43080139984006i	-4.64264169138257+9.14982521522733i	-4.72497002136226+9.90311494842049i	-4.7972286153407+10.6905976518796i	-4.8588269009628+11.5120812649884i	-4.9092369456524+12.3672528869836i	-4.9480018548713+13.255677843908i	-4.9747439546247+14.1767995652657i	-4.9891726599737+15.1299402766534i	-4.9910919300497+16.1143025049757i	-4.9804072100304+17.1289713831079i	-4.9571317617804+18.1729177311771i	-4.9213922874411+19.2450018821809i	-4.8734337541754+20.3439782105952i	-4.8136233335553+21.4685003141173i	-4.7424533756903+22.6171267908855i	-4.6605433460985+23.7883275475672i	-4.5686406624607+24.9804905677404i	-4.4676203786727+26.1919290651207i	-4.3584836749344+27.4208889425108i	-4.2423551248462+28.6655564749356i	-4.1204787234848+29.924066134336i	-3.9942126740399+31.1945084734413i	-3.8650229446322+32.4749379880334i	-3.7344756212149+33.7633808797249i	-3.6042280967864+35.0578426455362i	-3.4760191513072+36.3563154259098i	-3.3516579905176+37.656785049218i	-3.2330123250791+38.9572377181941i	-3.1219955839255+40.2556662918847i	-3.0205533672037+41.5500761255239i	-2.9306492545373+42.8384904399853i	-2.8542500933918+44.1189552019888i	-2.7933108999112+45.3895435058227i	-2.7497595106071+46.6483594567996i	-2.7254811276167+47.8935415657931i	-2.7223029028248+49.1232656728179i	-2.741978706927+50.3357474255404i	-2.7861742284739+51.5292443456802i
52	-1.91964957287059+4.16850582635989i	-2.00864449672723+4.60268098745995i	-2.09728895562361+5.06414907523354i	-2.18530401246976+5.55349926810521i	-2.27241773423778+6.07125107270694i	-2.35836919826936+6.61784837135786i	-2.44291269835602+7.19365370187324i	-2.52582211693391+7.79894282466739i	-2.60689542529413+8.43389963151986i	-2.68595926946298+9.09861144915762i	-2.76287359542982+9.79306478896278i	-2.8375362637653+10.5171415916436i	-2.9098876004544+11.2706160126183i	-2.9799148280378+12.0531517901742i	-3.0476563189837+12.8643002342055i	-3.1132056116561+13.7034988685418i	-3.1767151283787+14.5700707545965i	-3.2383995349515+15.463224518349i	-3.2985386816133+16.3820550965818i	-3.3574800668951+17.3255452118978i	-3.4156407680864+18.2925675794089i	-3.4735087851697+19.2818878412075i	-3.5316437490533+20.2921682178709i	-3.5906769497442+21.3219718594068i	-3.6513106457245+22.3697678713026i	-3.7143166221814+23.4339369847792i	-3.7805339728502+24.5127778340573i	-3.8508660879832+25.6045137974997i	-3.9262768392846+26.7073003539758i	-4.0077859614573+27.8192329007727i	-4.0964636391914+28.9383549749176i	-4.193424317873+30.0626668159342i	-4.2998197658835+31.1901342048783i	-4.4168314259733+32.3186975120253i	-4.5456621026889+33.4462808838372i	-4.68752704208+34.5708014988448i	-4.8436444687786+35.6901788218381i	-5.0152256538847+36.8023437862677i	-5.2034645947918+37.9052478360039i	-5.4095273950091+38.9968717595506i	-5.6345414380737+40.0752342524384i	-5.8795844546886+41.1384001467702i	-6.1456735861799+42.1844882507277i	-6.4337545501571+43.2116787451878i	-6.7446910158261+44.2182200893973i	-7.0792542966947+45.2024353928331i	-7.438113467403+46.1627282158588i	-7.8218260090942+47.0975877675106i	-8.2308290841262+48.0055934746214i
53	-0.00828296855369+5.79433008878621i	-0.03233238091398+6.25630378964278i	-0.05749906340427+6.74107050144256i	-0.08386584258767+7.24875735512064i	-0.11153327974477+7.77941374395593i	-0.1406217715497+8.33300709754951i	-0.17127366135959+8.90941896748646i	-0.20365533701931+9.50844147014949i	-0.2379592892872+10.1297741313012i	-0.2744061033803+10.7730211757159i	-0.3132463547535+11.4376893033124i	-0.3547623791022+12.1231859909123i	-0.3992698857416+12.8288183559305i	-0.4471193830025+13.553792614995i	-0.4986973841213+14.2972141667219i	-0.5544273623088+15.0580883236398i	-0.6147704242936+15.8353217136146i	-0.6802256726538+16.627724366083i	-0.7513302286957+17.4340124930177i	-0.8286588895161+18.2528119688524i	-0.9128233951954+19.0826625076469i	-1.0044712848063+19.9220225296233i	-1.1042843230782+20.7692747029141i	-1.2129764831126+21.6227321399955i	-1.3312914744721+22.4806452218975i	-1.4599998102412+23.3412090169596i	-1.5998954112333+24.2025712546984i	-1.7517917503661+25.0628408093505i	-1.9165175452821+25.9200966419143i	-2.0949120125109+26.7723971441057i	-2.2878197017906+27.6177898226398i	-2.4960849345248+28.4543212577026i	-2.7205458756813+29.2800472654598i	-2.9620282736788+30.0930431910073i	-3.221338907877+30.8914142553497i	-3.4992587881225+31.673305877854i	-3.7965361553352+32.4369138941855i	-4.1138793362796+33.1804945890359i	-4.4519495093902+33.9023744630113i	-4.8113534417418+34.6009596538788i	-5.1926362599303+35.2747449339771i	-5.5962743196932+35.9223222079741i	-6.0226682405207+36.5423884382975i	-6.4721361722378+37.1337529294348i	-6.9449073605667+37.6953439068929i	-7.4411160779649+38.2262143318589i	-7.9607959845901+38.7255468984886i	-8.5038749820541+39.1926581672043i	-9.0701706197086+39.6270017943519i
[truncated: 71 more columns]
