# Supplementary material for: Reconstructing spruce budworm outbreak severity: a comparison of paleoecological and tree-ring signals
Source: PLoS One. 2025 Aug 12;20(8):e0329406. doi: 10.1371/journal.pone.0329406 (PMC12342301; doi:10.1371/journal.pone.0329406)
Supplement: S10 Dataset — (ZIP) [file pone.0329406.s010.zip › Lake 1 wavelet data/Cross-wavelet_Lepidopteran_scales_GSI/cross_wavelet_power.corr.txt]

V1	V2	V3	V4	V5	V6	V7	V8	V9	V10	V11	V12	V13	V14	V15	V16	V17	V18	V19	V20	V21	V22	V23	V24	V25	V26	V27	V28	V29	V30	V31	V32	V33	V34	V35	V36	V37	V38	V39	V40	V41	V42	V43	V44	V45	V46	V47	V48	V49	V50
1	0.000344252463984991	0.00027028879431641	0.000168530190958666	8.73473353453386e-05	4.15119126787635e-05	2.1105804563349e-05	1.29127070824061e-05	9.38776888509436e-06	7.54774827044258e-06	6.35896895525609e-06	5.48951844820108e-06	4.85566859177675e-06	4.38970728850845e-06	3.98383027609523e-06	3.58663825117026e-06	3.23991002469519e-06	3.00123818429156e-06	2.8864973263775e-06	2.80214108194678e-06	2.67828545870655e-06	2.58962882251273e-06	2.6048151422106e-06	2.62523557748421e-06	2.5548709994582e-06	2.41472717303499e-06	2.26097600020249e-06	2.15358479946275e-06	2.13729694551261e-06	2.19179474546683e-06	2.25782371110095e-06	2.35091529342374e-06	2.37891130696188e-06	2.18992281008951e-06	1.91729065853225e-06	1.87833617480093e-06	2.04286395173276e-06	2.24677074764555e-06	2.47648159549194e-06	2.65480464894058e-06	2.7474633071926e-06	2.85538915445764e-06	2.88924155806876e-06	2.71160516834074e-06	2.48517969986932e-06	2.40869876797218e-06	2.46838030767348e-06	2.62441367254283e-06	2.92920886519493e-06	3.23588959734699e-06
2	0.000440473237324647	0.00033752338963419	0.000197951564518538	9.09259418406819e-05	3.52476922488502e-05	1.40773293542155e-05	7.56063405442522e-06	5.50412316220697e-06	4.59145237018181e-06	3.97117754021962e-06	3.46621422598127e-06	3.09579078364664e-06	2.84463207154168e-06	2.60625652678495e-06	2.3271388760827e-06	2.06396056089082e-06	1.8984452354846e-06	1.86263869111852e-06	1.84102062344736e-06	1.74313367302761e-06	1.67216714107616e-06	1.73302044602913e-06	1.8014738455746e-06	1.75596348105356e-06	1.62555720937281e-06	1.47648116750042e-06	1.374685131043e-06	1.37327561872811e-06	1.44489186526037e-06	1.52133412677851e-06	1.64610951291742e-06	1.71198605836084e-06	1.5020135465819e-06	1.16250582130701e-06	1.12522824354176e-06	1.31617781175123e-06	1.49896161750948e-06	1.72195431438272e-06	1.88656471983436e-06	1.94134522835496e-06	2.05053860819418e-06	2.10078911395791e-06	1.89587197414237e-06	1.62289862725488e-06	1.52589603141479e-06	1.57855553450961e-06	1.73083241000044e-06	2.04968748311776e-06	2.37073781412751e-06
3	0.00050606632445186	0.000379958368361675	0.000210996407399406	8.58763720301008e-05	2.56117166957997e-05	6.3306320787564e-06	2.42713771110522e-06	1.94819435442046e-06	1.85775747483789e-06	1.7125349558265e-06	1.5175346450273e-06	1.37190006637567e-06	1.30686041183365e-06	1.22574618874738e-06	1.07564179058816e-06	9.11182891894655e-07	8.18936718661019e-07	8.46858907391804e-07	8.73378344004066e-07	8.00612722339665e-07	7.39375682158208e-07	8.23687194268942e-07	9.17377852778294e-07	8.95611109613583e-07	7.94567670086311e-07	6.7593557050059e-07	5.96455358752265e-07	6.04988391616381e-07	6.73724611878126e-07	7.32857068400969e-07	8.63494402331341e-07	9.68167771359911e-07	7.92300324914001e-07	4.38032458925417e-07	4.24274735466428e-07	6.09531645269475e-07	7.04829349019613e-07	8.85478025222273e-07	1.00902036066134e-06	1.00003239594768e-06	1.09294505428768e-06	1.16888171589598e-06	9.89450461030455e-07	7.32798249706326e-07	6.34044656475478e-07	6.73372914020603e-07	7.98825798091241e-07	1.0608728881843e-06	1.329449089766e-06
4	0.000533553945298918	0.000396698282272786	0.000214076200304522	8.13357254527906e-05	2.01928347669453e-05	2.62091417115083e-06	1.52396703116094e-07	3.2164238368012e-07	4.82404929680108e-07	4.95723488279144e-07	4.33290336447072e-07	3.87744376270414e-07	4.05574687234274e-07	4.05051761352398e-07	3.42747350985177e-07	2.55981500889331e-07	2.07613519314497e-07	2.57888898914072e-07	2.96846152214065e-07	2.46761059655079e-07	1.87984954857386e-07	2.67286629605988e-07	3.48924846627332e-07	3.38840880976522e-07	2.75555153673614e-07	2.00496816528422e-07	1.52984246328463e-07	1.60886685486782e-07	2.10424767798912e-07	2.32240383348747e-07	3.39789843037459e-07	4.63576335263685e-07	3.74228543172916e-07	1.15394179647375e-07	1.18610581487706e-07	2.20299308157487e-07	1.90709409252956e-07	3.4454914177941e-07	4.19038344630452e-07	3.47257875449739e-07	4.11999107902158e-07	5.10363613104082e-07	3.93727633682545e-07	2.21984256146946e-07	1.30810051337725e-07	1.56458617811439e-07	2.55075369081256e-07	3.98933435882417e-07	5.78610513708137e-07
5	0.000531478544388676	0.000397318171785629	0.00021667790885782	8.40859807804244e-05	2.20554944270106e-05	3.52373866662581e-06	3.22813880465327e-07	1.02484322229172e-07	1.155372387642e-07	1.06708882805174e-07	7.81848216725475e-08	5.57214937688757e-08	8.42595812774215e-08	9.91479958581698e-08	7.86532693723587e-08	4.49545467753333e-08	1.42209622447639e-08	5.74206105724139e-08	8.04731123312657e-08	5.8330736519666e-08	4.76119395981704e-09	6.8397916499608e-08	1.11156661011875e-07	1.02626033596059e-07	7.32567724415084e-08	3.46126990550681e-08	1.95261172089144e-08	1.91123589877203e-08	4.72656804801056e-08	3.59568910443194e-08	1.14242537381102e-07	2.26509491158842e-07	2.14839288769313e-07	1.19444607534759e-07	9.99876538159054e-08	1.02459352582142e-07	4.15581494671907e-08	1.59609144154914e-07	1.6895159004861e-07	7.02599109164864e-08	1.023587986873e-07	2.03186279505725e-07	1.31838986830387e-07	6.12396525148998e-08	2.99590437111498e-08	3.63149285868037e-08	8.43657298476051e-08	9.14095035591017e-08	2.18688742627017e-07
6	0.000514616359518074	0.000392090801413141	0.000223093100974312	9.38703081837723e-05	2.88699902203541e-05	6.50678417185501e-06	1.16351679796208e-06	2.13399331701427e-07	4.80051980170643e-08	1.78918198992957e-08	1.62599363678472e-08	6.04380934850823e-09	1.61282269563715e-08	2.32725266555817e-08	1.60391181005596e-08	9.0239256756563e-09	1.03962947339101e-08	1.68808643082392e-08	2.22366349585651e-08	1.87814311846586e-08	1.44243250264902e-08	2.81288885414953e-08	3.88800817663754e-08	2.90803539929892e-08	2.27367981813165e-08	1.36145528790334e-08	1.16849513781434e-08	1.81074724457907e-08	1.83472608623377e-08	1.04741798099495e-08	5.68933619301162e-08	1.44203995546577e-07	1.55565195423042e-07	8.40046005349346e-08	7.29874286065714e-08	1.07163530992299e-07	1.26088198741939e-07	1.42417659427501e-07	9.70580102899589e-08	4.55773188678618e-08	6.85477563493186e-08	1.17895083904409e-07	6.51761749968334e-08	3.18305794694286e-08	3.81674633437171e-08	3.75421181418949e-08	6.58418927008874e-08	5.40730988763498e-08	1.20013825317068e-07
7	0.000494162704345389	0.000386356145951266	0.000232327189787859	0.000107208544433737	3.79129609161384e-05	1.02931932566923e-05	2.15636055870256e-06	3.50378890151231e-07	5.19571469868059e-08	1.31114779184215e-08	1.13108457049538e-08	6.40622478321573e-09	3.86853600785579e-09	8.7197461743069e-09	6.78852066584669e-09	3.4790138648673e-09	7.13908216376841e-09	5.87323534156854e-09	6.75879288565352e-09	5.35141432582765e-09	5.98899525122910e-09	1.85574946250475e-08	1.89811469682164e-08	5.57609971858035e-09	1.24607040831613e-08	2.2396354368277e-08	2.8490337864856e-08	3.18654477209294e-08	2.49776214068097e-08	1.60756830470247e-09	5.83090730982203e-08	1.36193064012623e-07	1.4629397369531e-07	6.06190966426542e-08	5.45794910075676e-08	1.23741009040001e-07	1.53226512604536e-07	1.46026234597068e-07	7.21842317962713e-08	3.61068182669904e-08	1.14277091722446e-07	1.44238493686388e-07	1.19930823752862e-07	8.98382519291329e-08	4.69229626203874e-08	3.9497683848095e-08	1.09273238062104e-07	1.3825290096011e-07	1.33335313909772e-07
8	0.000475224221725651	0.000381571733095782	0.000242427466916262	0.000121819514989727	4.83799674351416e-05	1.51375746305594e-05	3.68241042968378e-06	6.624428419816e-07	6.78980358937427e-08	1.88078442384813e-08	1.72767776994672e-08	8.80439296824045e-09	4.46892110945210e-09	7.07700645931325e-09	8.43230500279268e-09	9.48299411285466e-09	8.96582758326598e-09	4.010274890602e-09	3.77653008401479e-09	9.62412843652009e-09	1.63450290868318e-08	2.19554481980216e-08	1.78158001547988e-08	1.05855035516226e-08	1.74733885317966e-08	3.28649656175422e-08	4.98840445096978e-08	5.91075794118814e-08	5.39307632746904e-08	4.97244982036619e-08	1.06819944631202e-07	1.81965228149272e-07	1.95446184340667e-07	1.41874526077704e-07	1.29732807481171e-07	1.53453656451557e-07	1.63236928422435e-07	1.64802190919568e-07	1.20332193004836e-07	1.2917591390786e-07	2.13029746309498e-07	2.52520901164683e-07	2.37863516593197e-07	1.93222169879123e-07	1.342184479364e-07	1.32414469117973e-07	2.00747637148282e-07	2.31363218849649e-07	1.91744681758541e-07
9	0.000459096471326578	0.000377871494631877	0.000252518682128808	0.00013701824889505	6.03709568140428e-05	2.15737495804159e-05	6.21593052015721e-06	1.42054753084555e-06	2.51517162507598e-07	4.5724623293846e-08	2.91613983913864e-08	1.94021634202657e-08	1.15258747107123e-08	8.14331364101507e-09	9.9442901132269e-09	1.49543355718771e-08	1.54016960720968e-08	9.77803240348635e-09	9.57074580384017e-09	2.10193760632636e-08	3.17322337992172e-08	3.58966790085809e-08	3.18120057829104e-08	2.53331586560473e-08	2.45282778439932e-08	4.61518018415018e-08	8.2161678386882e-08	1.1348193983246e-07	1.33644472286441e-07	1.62603335864053e-07	2.29407101454175e-07	3.04676731135174e-07	3.30802740094642e-07	3.02631351526185e-07	2.59177975491372e-07	1.9660333021002e-07	1.5517286446505e-07	2.09451227725232e-07	2.62729724075752e-07	3.31023259382086e-07	4.21181269799653e-07	4.71120511340347e-07	4.61236638332589e-07	4.13142260186062e-07	3.63566574280987e-07	3.59990183434736e-07	3.93691387648119e-07	3.8723470969262e-07	3.02470749248891e-07
10	0.000445689156476972	0.000375151883568096	0.000262369714326087	0.000152534281307664	7.38072164187279e-05	2.97811896640373e-05	1.0040080009749e-05	2.8332412531802e-06	6.82575421708022e-07	1.65919389673549e-07	6.52238212286092e-08	3.89340637507719e-08	2.14094586484621e-08	6.01230117465538e-09	1.16595140044456e-08	2.44083873681035e-08	2.88954524254091e-08	2.59469345426311e-08	2.89365586364504e-08	4.42700482779407e-08	6.01237847769231e-08	6.77481656559806e-08	6.34696222615781e-08	4.47119379375085e-08	1.1389184731497e-08	6.04111743443923e-08	1.37598932817084e-07	2.16496154263806e-07	2.91512275453368e-07	3.7300214291657e-07	4.69889150061397e-07	5.5953970140459e-07	6.00183895289049e-07	5.69317678288597e-07	4.6163039586942e-07	2.69167978273192e-07	5.50165581022467e-08	2.68725346148494e-07	4.82545369415866e-07	6.56685634600687e-07	7.90392649717841e-07	8.59687852072925e-07	8.62807293411227e-07	8.28834578468918e-07	7.93878103031548e-07	7.7719438852564e-07	7.55782504717116e-07	6.74417043077478e-07	5.05571043925207e-07
11	0.000434604234745718	0.00037321973660367	0.000271795302211321	0.00016796787257654	8.82444176831484e-05	3.95464027517812e-05	1.51960947672713e-05	5.02902172624313e-06	1.42283394833761e-06	3.30891447438689e-07	8.68582749281509e-08	6.55903339720297e-08	4.34049304908284e-08	2.18388721125722e-08	3.04155749821818e-08	4.94273218070442e-08	5.99663587463925e-08	6.39276047030957e-08	7.37302724719286e-08	9.50934436358752e-08	1.19259907409105e-07	1.34842037685967e-07	1.32162396941907e-07	1.04619194881485e-07	7.12605476689746e-08	1.29795561522532e-07	2.5788591827707e-07	4.08522561293206e-07	5.68541018844952e-07	7.34109607108127e-07	8.96588080135208e-07	1.02936535869092e-06	1.09222446666654e-06	1.04873172963331e-06	8.77143940170185e-07	5.89771167929194e-07	3.4102482517665e-07	5.29603983087091e-07	8.8730407778063e-07	1.18861306256067e-06	1.38775525751765e-06	1.4819753719944e-06	1.50110171092558e-06	1.48936215922683e-06	1.47417695220086e-06	1.44814139577898e-06	1.37226201884519e-06	1.20088343730141e-06	9.20898045328763e-07
12	0.000425432354006305	0.000371847894728126	0.000280586696241952	0.000182875504986405	0.000103104470898088	5.04449759787745e-05	2.1542151084568e-05	8.09583791889761e-06	2.68435966970219e-06	7.47530469791761e-07	1.1711553769432e-07	6.67291728749006e-08	9.45072648539062e-08	8.94528864048778e-08	9.77262103620294e-08	1.17190520837331e-07	1.33814089418836e-07	1.47884139760344e-07	1.68971641190622e-07	2.01982308013584e-07	2.41140699461953e-07	2.74690790608523e-07	2.90810178667802e-07	2.88598069931224e-07	2.99409143159742e-07	3.81192646429362e-07	5.4814481122912e-07	7.75015104821285e-07	1.04105113201682e-06	1.32751885855007e-06	1.60528570039994e-06	1.83178795709093e-06	1.96015839325145e-06	1.9536044777641e-06	1.80131791982766e-06	1.55478749152214e-06	1.38605070943816e-06	1.49890868990558e-06	1.82345306097616e-06	2.13781401821859e-06	2.32391581502682e-06	2.38115799485064e-06	2.37521263629049e-06	2.37510031326478e-06	2.40124764310857e-06	2.41451148116335e-06	2.34518314581161e-06	2.13719970839669e-06	1.7856381551666e-06
13	0.000417861339412882	0.000370909085573438	0.000288691353848653	0.000197042320009146	0.000118017509707395	6.21462053287005e-05	2.88933514531929e-05	1.19718856965329e-05	4.51655566677946e-06	1.61803442529272e-06	5.8119802420811e-07	2.54797590324486e-07	2.14039274613822e-07	2.29422808508261e-07	2.49285807296658e-07	2.72481664103831e-07	2.95899984368179e-07	3.21819896977371e-07	3.58209472550229e-07	4.10786806822411e-07	4.78152164442812e-07	5.52141382629448e-07	6.22611562223002e-07	6.89163819573742e-07	7.72929191865039e-07	9.08565810633766e-07	1.12060057354582e-06	1.41897152021667e-06	1.80347796413491e-06	2.25173075046935e-06	2.7112156396555e-06	3.11517065903552e-06	3.4105842918124e-06	3.57358428359081e-06	3.60859471159423e-06	3.55930093875987e-06	3.52327404198785e-06	3.58960285026094e-06	3.72417265932945e-06	3.79456492662821e-06	3.71666730006595e-06	3.53150731598977e-06	3.36669793537839e-06	3.33604840369455e-06	3.45374231590152e-06	3.62988814424237e-06	3.73345114148589e-06	3.66212590674973e-06	3.38517077891279e-06
14	0.000411752279531319	0.00037048649429457	0.000296344098203125	0.000210638935307768	0.000133028592788781	7.46731924426017e-05	3.72944114881015e-05	1.66101856699693e-05	6.65422069537979e-06	2.51788078024444e-06	1.0927928781629e-06	6.72948437638033e-07	5.42514285403917e-07	5.20384756088758e-07	5.40687826694253e-07	5.70948840529247e-07	6.0225698438955e-07	6.38815322623214e-07	6.91545174742491e-07	7.72272930938554e-07	8.8803741171037e-07	1.03587930632217e-06	1.20218088113072e-06	1.37131547587252e-06	1.53889942558767e-06	1.72089807159239e-06	1.9596188317315e-06	2.32069979443128e-06	2.85366554214788e-06	3.53647938172982e-06	4.27693320074498e-06	4.97417494249508e-06	5.57944527919089e-06	6.09981227783551e-06	6.5436023084334e-06	6.88187249301452e-06	7.06848300361913e-06	7.05967490241757e-06	6.80520052845152e-06	6.27181078241787e-06	5.51288051499378e-06	4.70981625600951e-06	4.12807496831121e-06	3.98274549272834e-06	4.28397897908754e-06	4.84419985013149e-06	5.42097623979257e-06	5.81720908054515e-06	5.91989409491114e-06
15	0.000407151722084203	0.00037086421462719	0.000304012931494096	0.000224125385341187	0.000148511245893174	8.84162074782086e-05	4.72722469634653e-05	2.26361343705883e-05	9.57325362568345e-06	3.37391877043334e-06	8.11207598079168e-07	6.08959006368098e-07	8.82577311273159e-07	9.8610816045177e-07	1.03169271291464e-06	1.06118459467909e-06	1.08504393088347e-06	1.11497287492978e-06	1.17222019543041e-06	1.28372349742985e-06	1.46990603872054e-06	1.72752108167289e-06	2.02069713290302e-06	2.29130519266499e-06	2.48741916848232e-06	2.60723499256004e-06	2.75446353881994e-06	3.14116591978448e-06	3.91504163539971e-06	4.99106700342854e-06	6.15523509850478e-06	7.24917113220509e-06	8.26857058111091e-06	9.31564711305546e-06	1.04148346592882e-05	1.13882372176714e-05	1.19379507856992e-05	1.18137974513668e-05	1.09212017542871e-05	9.35748683905314e-06	7.40194081529643e-06	5.46602944366133e-06	4.03631608430202e-06	3.60304583092823e-06	4.25849988331733e-06	5.55519389483419e-06	7.04660242477445e-06	8.41192582595161e-06	9.41182778536366e-06
16	0.000404229024172842	0.00037241669886304	0.000312224014634751	0.000238001999428065	0.000164843509090376	0.000103724015479941	5.93629176968476e-05	3.10073026557098e-05	1.48574689679396e-05	6.53594797409967e-06	2.64550191292021e-06	1.32982375426738e-06	1.39171544035929e-06	1.59956730318658e-06	1.6972013395744e-06	1.71111117898957e-06	1.68159075575449e-06	1.64948162678012e-06	1.66697968805177e-06	1.79559659443858e-06	2.07637868554213e-06	2.48698615623747e-06	2.92905437938772e-06	3.25468707553428e-06	3.32074232411077e-06	3.08415144108358e-06	2.79343321578101e-06	3.14648799771082e-06	4.46833471594226e-06	6.23843928611585e-06	7.93772352039978e-06	9.36159891807989e-06	1.06931138830445e-05	1.23324928055248e-05	1.43866416056766e-05	1.63855112365258e-05	1.75864709257425e-05	1.74202115394779e-05	1.57350072543055e-05	1.28243156817581e-05	9.29409473030549e-06	5.82844236109405e-06	2.95503043894662e-06	1.46119529011962e-06	2.94740685106008e-06	5.48609785714197e-06	8.36514583663636e-06	1.12735228448328e-05	1.38663302307794e-05
17	0.000403195064787836	0.000375507965203999	0.000321439540574675	0.000252648616573496	0.000182154290398613	0.000120407724845267	7.30717348179713e-05	4.09797800284278e-05	2.16528765415707e-05	1.1274841533831e-05	6.24837367735886e-06	4.00635491878963e-06	3.09005528664163e-06	2.74110558175027e-06	2.56313269727914e-06	2.38557271380812e-06	2.17150806197853e-06	1.96015590366364e-06	1.85034762918476e-06	1.98174018277695e-06	2.42743403279409e-06	3.09149060152343e-06	3.74931109466947e-06	4.114156695085e-06	3.89917754907602e-06	2.90777624740427e-06	1.25859972781947e-06	1.95474091970132e-06	4.72450889716579e-06	7.369093684035e-06	9.30801046273473e-06	1.04370510927622e-05	1.14742531372817e-05	1.36622860683224e-05	1.72394764737964e-05	2.09936286123493e-05	2.34177472288511e-05	2.35334788266698e-05	2.11695793832618e-05	1.69244887161387e-05	1.18933140145568e-05	7.25690728045297e-06	3.85881148827731e-06	2.16782514705264e-06	3.19386555961774e-06	6.24333454597552e-06	1.03684195037466e-05	1.50890479582697e-05	1.99160008191671e-05
18	0.000404265223874981	0.000380494049584779	0.00033213481254371	0.00026852655047996	0.000200725216574109	0.000138417784271878	8.78318980794726e-05	5.11815560502857e-05	2.74535814000447e-05	1.38743770580632e-05	7.2996015904005e-06	4.84038202633761e-06	4.04204857258044e-06	3.61850908005562e-06	3.21268945677483e-06	2.74675811255483e-06	2.21782313725802e-06	1.67953590987778e-06	1.31334416647198e-06	1.52861687478476e-06	2.3869767486556e-06	3.53225028103172e-06	4.61489947184937e-06	5.2711926049087e-06	5.18787044006469e-06	4.31977816146248e-06	3.48704667206278e-06	4.65561395491894e-06	7.29985854631351e-06	9.61225078994982e-06	1.04605166045079e-05	9.54819478637824e-06	8.66971877590352e-06	1.19048887050742e-05	1.85888215551992e-05	2.52981448001215e-05	2.96877275352039e-05	3.05176986060442e-05	2.76925561973095e-05	2.21518345454167e-05	1.54802869780269e-05	9.38799778969864e-06	5.3768292617874e-06	4.60863990289297e-06	6.52081503608019e-06	1.01661989334274e-05	1.5374869106244e-05	2.19539724791441e-05	2.95105739391701e-05
19	0.000407667439069019	0.000387806250333274	0.000345015819522125	0.000286634926369216	0.000221877144424394	0.000159477964027262	0.000105856363576812	6.42808970887042e-05	3.50700706105921e-05	1.64920414023387e-05	5.90865116244287e-06	1.32430994584533e-06	2.41111878380534e-06	3.04711549275718e-06	2.94617331522595e-06	2.45837700484183e-06	1.77444068786032e-06	9.81418555415169e-07	8.89158186267877e-08	1.11506478313734e-06	2.61371822488159e-06	4.38926620150599e-06	6.21270697552098e-06	7.78026813545369e-06	8.89781204943278e-06	9.69065620523143e-06	1.06431525573275e-05	1.21402902351036e-05	1.37956883895135e-05	1.44751797075664e-05	1.28686882665511e-05	8.0433470111201e-06	8.75476347400443e-07	1.10295825127753e-05	2.25267719701506e-05	3.25057361964959e-05	3.88591825253238e-05	4.03278374100364e-05	3.68712836543145e-05	2.96019066157012e-05	2.03138329911731e-05	1.08141495410813e-05	2.37043654460873e-06	4.91789956153337e-06	1.11831950569789e-05	1.74900034250906e-05	2.48396917456613e-05	3.40349007478249e-05	4.53112678319768e-05
20	0.000413579678702291	0.000397875803614457	0.000360901680221654	0.000308297344262132	0.000247584087157219	0.000186427465414496	0.00013111420471575	8.56359731652705e-05	5.15074772361386e-05	2.81955773875233e-05	1.38969608585444e-05	6.39661612341434e-06	3.58821938759091e-06	2.93591387059149e-06	2.5354876029478e-06	2.03152230782257e-06	1.54404012352445e-06	1.27740573141406e-06	1.48517907308771e-06	2.4155557555057e-06	4.15726465657644e-06	6.61843797883668e-06	9.56778144907564e-06	1.2716368523211e-05	1.58317552528704e-05	1.88073438050208e-05	2.1602468322657e-05	2.40521146445337e-05	2.57008067354641e-05	2.58884214627038e-05	2.42564776466834e-05	2.18712335448148e-05	2.25563871708661e-05	2.95716672997372e-05	4.03637660354852e-05	5.06267466858198e-05	5.71905801941899e-05	5.83345049921807e-05	5.38842778465623e-05	4.50916137884216e-05	3.4270742238673e-05	2.44742118051652e-05	1.92578922990966e-05	2.01573962970463e-05	2.44843433586385e-05	3.04960511307244e-05	3.9049943807665e-05	5.16256966115359e-05	6.86344956861822e-05
21	0.000421839142907023	0.000410663199976485	0.000379950962106024	0.000333903571729715	0.000278481561350233	0.000220162333853787	0.000164743840200706	0.000116483206225803	7.77151803359726e-05	4.89360131389288e-05	2.92201107519396e-05	1.67869497217181e-05	9.5541901943388e-06	5.58310721566033e-06	3.38423160171096e-06	2.01865435867226e-06	9.79179634945522e-07	5.02503686021384e-07	1.8148215893538e-06	3.95017700505679e-06	6.99511907193534e-06	1.10125206324771e-05	1.59049051897014e-05	2.14516472122988e-05	2.73743554643837e-05	3.33829905997042e-05	3.9180225042861e-05	4.44472671659308e-05	4.88828410759881e-05	5.23779584356983e-05	5.53303856395105e-05	5.88690440879821e-05	6.44540743692443e-05	7.26660836739687e-05	8.23153536072291e-05	9.09356011185806e-05	9.60084114174399e-05	9.59648938425776e-05	9.06842337692698e-05	8.14929905103334e-05	7.07077284760016e-05	6.07631362765587e-05	5.3089002398006e-05	4.75277752958795e-05	4.35081317366423e-05	4.27676316935702e-05	5.03589642515681e-05	6.92909991538248e-05	9.73828031346917e-05
22	0.000431512417983868	0.000425073796455911	0.000400903590489473	0.000361997858784822	0.000312902549322903	0.000258855020860269	0.00020489520544156	0.000155145357860614	0.000112383346669667	7.79407345862154e-05	5.18753284272764e-05	3.33183414467861e-05	2.08834684089112e-05	1.30415195302986e-05	8.39737246002533e-06	5.85342264350265e-06	4.71989227371555e-06	4.83054487651041e-06	6.3824476440339e-06	9.49924777959457e-06	1.41954410459348e-05	2.04449785518018e-05	2.81466491219441e-05	3.7108777242245e-05	4.70719981985732e-05	5.77455528633363e-05	6.88392892680137e-05	8.00936350410143e-05	9.13249727666674e-05	0.000102492023548756	0.000113740023277169	0.000125326374794275	0.000137358939128381	0.000149439765057249	0.00016047663740782	0.000168872609319416	0.000173038872192306	0.00017196133956796	0.000165534433793815	0.000154496482978094	0.000139971785534336	0.000122807538327899	0.000103046154339704	7.98932964852631e-05	5.24963210883992e-05	2.45848050501469e-05	3.68347499328535e-05	8.20634721262813e-05	0.000134681884160948
23	0.000440632633642602	0.00043872358448711	0.000420944131610336	0.000389337585254092	0.000347252819943194	0.000298769517212295	0.000248066662902481	0.000198864185151006	0.000154031312163153	0.000115403125231693	8.37960041741293e-05	5.91761179391851e-05	4.09190925416416e-05	2.81027905798042e-05	1.978743896047e-05	1.52182130377227e-05	1.38076064207211e-05	1.4956225153665e-05	1.8189155645088e-05	2.33724713532749e-05	3.05907916234629e-05	3.99474291281692e-05	5.14703937290109e-05	6.51058522405845e-05	8.07502560890066e-05	9.82835560413731e-05	0.000117579097769907	0.000138483862430049	0.00016078070477723	0.000184148847798194	0.000208126307211431	0.000232064472419939	0.000255073660595709	0.000275990397813164	0.000293421617947042	0.000305901786594264	0.000312135494629479	0.000311232748560415	0.000302827355976441	0.000287019796469664	0.000264183492174607	0.000234774678719745	0.000199369321874664	0.000159312429249196	0.00011915324713736	9.43630303313723e-05	0.000111536500564771	0.000165081232712959	0.000232873717113862
24	0.00044621265628277	0.000448008902194018	0.000435796582397242	0.000410921349813106	0.000375792341813306	0.000333504189731947	0.000287398474918525	0.000240645930038804	0.000195914708354231	0.0001551636221096	0.000119570621604733	8.95830207509245e-05	6.50627057969016e-05	4.55047098596553e-05	3.0359447785805e-05	1.97048029818606e-05	1.56283831004154e-05	1.97183585447238e-05	2.85186810426642e-05	3.97805117342462e-05	5.31630917249297e-05	6.88324891144907e-05	8.7039897932715e-05	0.000108043327528375	0.000132113208676022	0.000159531390979352	0.000190539567302708	0.00022522969473625	0.000263405543014043	0.00030446346614132	0.000347332042527932	0.000390485925298872	0.000432029133678149	0.000469835941804488	0.000501737232572413	0.000525736483575726	0.000540229988913516	0.000544198298246639	0.000537341672302268	0.000520157758858178	0.000494001063526466	0.00046120891865005	0.000425401942252655	0.000391987742501647	0.000368482898019429	0.000363339829989955	0.00038203045509912	0.000423077313013619	0.000478787160253805
25	0.000444697848295175	0.000448677659830097	0.000440381725572905	0.00042067244054669	0.000391264761674949	0.000354486796061546	0.000312986538913152	0.000269431497199119	0.000226241321161684	0.000185381257862544	0.000148230140091794	0.00011552465959247	8.737536405969e-05	6.33513338498066e-05	4.26425524711242e-05	2.43849478309234e-05	9.63345213291184e-06	1.54807584091537e-05	3.32146629019379e-05	5.35153393769014e-05	7.6139193105566e-05	0.000101360104633102	0.00012956240379241	0.000161273794457246	0.000197205623780498	0.000238212652752863	0.000285135291225617	0.000338542323086193	0.000398447098806306	0.00046408946272546	0.00053384885241244	0.000605306782107109	0.000675440253089492	0.000740911519347262	0.000798416663019398	0.000845055826467075	0.000878687375970097	0.000898227612327032	0.000903860034797651	0.000897126118290164	0.000880882417198001	0.000859120370477236	0.000836643477105478	0.000818573036718285	0.000809631042292174	0.000813204580294338	0.000830392384230023	0.000859437122602221	0.000895863959245178
26	0.000433442554509018	0.000437789118374694	0.000431371064889183	0.00041470641274201	0.000388990068338965	0.000355960621212351	0.000317729433212001	0.00027659608620015	0.000234870687083653	0.000194716261286746	0.000158013514318385	0.00012623618631321	0.000100316531683159	8.05136722723173e-05	6.6436528327408e-05	5.7537354971096e-05	5.40951767985088e-05	5.75923070595581e-05	6.92174418046541e-05	8.85176889918267e-05	0.000114226284936086	0.00014532897311734	0.000181427604977418	0.000222829445913623	0.000270534404593326	0.000326059617943989	0.000391053689703327	0.000466766125767813	0.000553532739898893	0.000650434347596489	0.000755201138941288	0.000864349603857704	0.000973499920586793	0.0010778183457347	0.00117253407602376	0.00125347944451156	0.00131759606606628	0.00136334307787069	0.00139094294678104	0.00140241026173555	0.00140133218176495	0.00139240531557787	0.00138077827156045	0.00137129306976861	0.00136774979563618	0.00137232507512836	0.00138525006541547	0.00140480302161524	0.00142761039430426
27	0.000413097435145188	0.000416818987934537	0.000411189534650611	0.000396433063007343	0.000373264994920131	0.000342825796136846	0.000306593532997211	0.000266287124921738	0.000223773152677217	0.000180993940651001	0.0001399520549502	0.000102845748110539	7.26230690493218e-05	5.41989537113604e-05	5.25784155397654e-05	6.39808527114191e-05	8.09664542757873e-05	0.000100697250366321	0.000123156217367128	0.000148981942061277	0.000178668821593857	0.000212569349045689	0.000251298741322457	0.000296209086446863	0.000349635622986028	0.000414686056432401	0.000494536851584574	0.000591491722415333	0.000706202200299513	0.000837298194414134	0.000981420286376821	0.00113352510687816	0.00128735565458262	0.00143601963261522	0.00157264153433628	0.00169104888719636	0.00178643682824796	0.00185594104321932	0.00189904370733515	0.00191774217303147	0.00191642394545805	0.00190141149951437	0.00188016985847009	0.00186022361347028	0.00184792738535301	0.00184736040591101	0.00185968395583531	0.00188319500756991	0.00191403836741603
28	0.000388569729136683	0.000392773261908286	0.000389428906770563	0.000378570295662148	0.000360538827523979	0.000335954255297988	0.000305677058660105	0.000270767902146509	0.000232455083212815	0.000192136196360066	0.000151484977462004	0.000112888038068649	8.09491354436944e-05	6.56848495939318e-05	7.58204315492339e-05	0.000102254022199802	0.000134181824873517	0.000167292172808577	0.000200079187224906	0.000231987463576141	0.00026296697878658	0.000293633661119513	0.000325775140588595	0.000362944974768124	0.000410653826926838	0.00047555960671961	0.000563635932470707	0.000678323074404038	0.000819718534032727	0.000984792360786496	0.00116798975783482	0.00136183045900313	0.00155746990287544	0.0017453019561267	0.00191565664576809	0.00205959326999876	0.00216974731759746	0.00224116378311106	0.00227203769910883	0.00226427999613627	0.00222382193063725	0.00216054461810497	0.00208765252477897	0.00202022556422674	0.00197274137800905	0.00195585269567234	0.00197363048272399	0.00202289854203984	0.00209515449930828
29	0.000364510003112696	0.000371914584084567	0.000374351979866996	0.000371898257287539	0.000364831651694497	0.000353644775505725	0.000339059194044041	0.000322040493164185	0.000303813573304145	0.000285874810017566	0.000269979948417447	0.000258048916984043	0.000251898037948232	0.00025277220386491	0.000260856670742145	0.00027509450038104	0.000293431667895541	0.000313274654028807	0.000331915697813116	0.000346894744396585	0.000356439495595353	0.000360203077308167	0.000360548863648508	0.000364417627575432	0.000384546645529482	0.000436478399536656	0.000530598901347889	0.000667726870320229	0.000842207467405441	0.00104579285605581	0.00126903642177321	0.00150143742064686	0.00173147457470284	0.00194688611552465	0.00213523691781435	0.00228472456306193	0.00238514730780497	0.00242894494458349	0.00241222712915634	0.00233573079307523	0.00220570540927189	0.00203480438389344	0.00184308776774673	0.00165889092393958	0.001517718323898	0.00145432609635121	0.00148584150399404	0.00160045217632705	0.00176754059530042
30	0.000336143876819414	0.000347562315118907	0.000356596765574303	0.000363343136443559	0.000368007842347847	0.000370943385135273	0.000372672506347829	0.00037388349687822	0.000375385495391999	0.000378022709387393	0.000382556627210045	0.000389531783421535	0.000399141858306836	0.000411110457126598	0.000424598410780111	0.000438148882637322	0.000449681584439391	0.000456545814370732	0.00045563979212152	0.000443606694948785	0.000417139773688274	0.000373514411948981	0.000311813244169603	0.000237037045371295	0.000177961223049597	0.000213518919324144	0.000354535798770175	0.000550607202363139	0.0007799581202002	0.00103175949931637	0.00129639941577878	0.00156322217327395	0.00182012229297374	0.00205380235730575	0.00225040780147873	0.00239642131004222	0.00247971518697843	0.00249064392661524	0.00242304646891402	0.00227503310567017	0.00204946568774071	0.00175411977163941	0.0014017188510641	0.00101078597129676	0.00061309178060346	0.00032450726520289	0.000477342250901678	0.000839245435198724	0.00120484569800553
31	0.00029015156295179	0.000302702237342303	0.000314273148819602	0.000324644296253242	0.000333669336261795	0.00034140734704002	0.000348242744518688	0.000354951677735378	0.000362670362741433	0.000372728968373048	0.000386349518941658	0.00040427228959797	0.00042643538586639	0.000451823230397218	0.000478512284432457	0.000503852432818444	0.000524699876769092	0.000537652292754672	0.000539282239980577	0.000526399782821501	0.000496420709902523	0.000448045415504001	0.000382908733511381	0.00031054849730974	0.000262798689105879	0.000299607118281119	0.000434878517713163	0.000632781092590451	0.000869055182355664	0.00113021065886555	0.00140534859677555	0.00168319677125396	0.00195133386536943	0.0021963177600117	0.00240431504598913	0.00256205890234243	0.00265800707384996	0.00268357409991026	0.00263432022909808	0.00251101736963283	0.00232060201904245	0.00207719841571734	0.00180368124840649	0.00153445280573534	0.00131851532729156	0.00121278928843274	0.00124719781390114	0.00139260593881525	0.00158981289914397
32	0.000224083114117473	0.000235698964058753	0.000246125011093823	0.000254168344410578	0.000258739567715804	0.000259166398627839	0.000255561626336042	0.000249253129096631	0.000243210330069644	0.000242128355219326	0.00025141926236018	0.000274817191534159	0.000312373903260471	0.000360881436742501	0.000415720563691025	0.000472241976235125	0.000526365370736017	0.000574828439459874	0.000615385547835854	0.000647068628787903	0.000670551362691983	0.000688628970417739	0.000706745395414162	0.000733268086112506	0.000778857720195082	0.000854326922778884	0.000967567442739876	0.00112147549372288	0.0013139856953045	0.00153929548764082	0.00178899577827342	0.00205275665037371	0.00231881606556766	0.00257455066673281	0.00280725674263596	0.00300513852500706	0.00315842019063598	0.00326045348299842	0.00330867148155342	0.0033052313837611	0.00325718688195763	0.00317602841456455	0.00307643761503769	0.00297417173206955	0.00288322498325603	0.00281286249960826	0.00276556826039877	0.00273685012315103	0.00271694868374843
33	0.000162755196463536	0.000178814722910707	0.000192236206419258	0.000200584585697753	0.000201576719831109	0.000193225175375253	0.000173969289472379	0.000142792417635076	9.93195909219403e-05	4.39443986273276e-05	2.34723487422601e-05	9.9074298914033e-05	0.000182352690304365	0.000270529641126886	0.000361020127924678	0.000451416933431449	0.000539755999859262	0.000624783156232899	0.000706183591907236	0.000784744837326045	0.000862429406365681	0.000942340487853017	0.00102857150419401	0.00112593552763794	0.00123957410248282	0.00137445335066948	0.00153477613823577	0.00172337063814893	0.00194114183989182	0.00218667630073921	0.00245606979258283	0.00274301455879618	0.0030391495524599	0.00333464718567104	0.00361898301143992	0.00388181044156419	0.0041138437150936	0.00430764296658855	0.00445819933982212	0.00456323831039131	0.00462319627832301	0.00464087653915417	0.00462084898266726	0.00456871082820241	0.00449035629763333	0.00439139482000177	0.00427680390038857	0.00415081784929636	0.0040169717909112
34	0.000157615117572096	0.00018890522472053	0.000217629385750854	0.000242507275412479	0.000262727779260486	0.000278209452818162	0.000289892584443528	0.000299981864898192	0.000311948284845499	0.000329994820288022	0.000357866422316718	0.000397522681969963	0.000448601563013169	0.000508957109680182	0.000575684107929277	0.000646036347155965	0.000718080536918178	0.000791152369094314	0.000866172504927373	0.000945804841034568	0.00103438083808895	0.00113750936477531	0.00126137022270601	0.00141183379088629	0.00159365572707755	0.0018099516859061	0.00206198636119371	0.00234916378516852	0.00266908206721947	0.00301758340082142	0.00338880675138452	0.00377529004853673	0.00416816940474674	0.00455750112867059	0.00493270366645238	0.00528309101938251	0.00559845179495147	0.00586962085438657	0.00608899345195329	0.00625094318576364	0.00635212207431476	0.00639163973467445	0.00637113458672494	0.00629475910887161	0.00616910036818633	0.00600304511830808	0.00580757689710647	0.00559546507094757	0.00538078161019688
35	0.000279751605700623	0.000329018197646781	0.000379498873128499	0.000430367324703737	0.000480970134941905	0.000530847017556665	0.000579713067092388	0.000627392190483922	0.000673703238131978	0.000718316970041088	0.000760618915880924	0.000799624736593272	0.000833997324171438	0.000862210872245451	0.000882904676911258	0.00089547746903351	0.00090099034255715	0.000903434809347334	0.000911246182593288	0.000938329441219175	0.00100285825542504	0.00112246041411597	0.00130825500479597	0.00156284242404569	0.00188280482450838	0.00226192834013459	0.00269293375530147	0.00316794000750242	0.00367839440726534	0.00421489923216032	0.00476710096503534	0.00532369166669457	0.00587253102583414	0.0064008831722923	0.00689575486979649	0.00734431572249441	0.00773437598666293	0.00805489422585076	0.00829648613221584	0.00845190770821039	0.00851649057958303	0.00848851410067023	0.00836950756562313	0.00816448560595813	0.007882129758645	0.00753493703615462	0.00713935649265446	0.00671591371518546	0.00628925280865848
36	0.000567223936154464	0.000639313604238596	0.00071408891612246	0.000790100648951854	0.000865667375935696	0.000938859781942973	0.00100747721228068	0.00106901843906586	0.00112065067946622	0.00115918296221093	0.00118105165090963	0.00118232710404939	0.00115875134456021	0.00110581860613255	0.00101891847637508	0.000893593171388762	0.000726103905315835	0.000515363406389596	0.000276513887100306	0.000217110006866311	0.0005392804238194	0.000972478708364474	0.00147352652298686	0.00203499407995817	0.00265193491046173	0.00331855727058892	0.00402752939090255	0.00476979584020259	0.00553457413592719	0.00630945761832384	0.00708060435052509	0.00783300474859802	0.0085508226002021	0.00921780231970069	0.00981773198717423	0.0103349479468538	0.0107548631653333	0.0110644987236719	0.0112529962268827	0.0113120889895748	0.0112365119926943	0.0110243352318536	0.0106772128161479	0.0102005521897985	0.00960362656035599	0.00889968425438627	0.00810616265884738	0.00724521620580962	0.00634496797814782
37	0.00104497124536015	0.0011507912821	0.00125844787787231	0.00136584992651149	0.00147054652290994	0.00156975204376898	0.00166039632831577	0.00173921117978933	0.00180287066234253	0.00184821315591387	0.00187259113048519	0.00187442545121815	0.0018540912342931	0.00181532984618396	0.00176741126197074	0.00172800984503088	0.00172553270818278	0.00179705237431863	0.00197777985705511	0.00228733552956964	0.00272614219620984	0.00328300483267391	0.00394319379928757	0.00469196752001614	0.00551503241699382	0.00639801432029857	0.00732587849332551	0.00828255262308163	0.00925077288999101	0.0102121192676086	0.0111472033925533	0.0120359787827028	0.0128581483793825	0.0135936469225178	0.0142231762096869	0.0147287707500917	0.0150943704510638	0.0153063763227309	0.0153541651504464	0.0152305399290295	0.0149320947326746	0.0144594756731129	0.0138175236771671	0.0130152899904262	0.0120659217118928	0.0109864228564096	0.00979730828229268	0.00852218891210299	0.00718737454171028
38	0.0018064641552073	0.00197882304272375	0.0021570328870475	0.00233980287509548	0.00252582597421737	0.00271391049480657	0.00290315654954504	0.00309318218573211	0.00328439979928042	0.0034783350289938	0.00367796571948589	0.00388803650843281	0.00411527697157061	0.00436842646872392	0.0046579642755669	0.0049954811040763	0.00539271723100037	0.00586040834625049	0.00640716244007109	0.00703858302721349	0.0077567557036865	0.00856008812889964	0.00944340796896291	0.0103982051057755	0.0114129335690481	0.0124733312237834	0.0135627487264228	0.0146624971844208	0.0157522291588671	0.0168103653372205	0.0178145735531753	0.0187423003358061	0.0195713490515949	0.020280493467162	0.0208501113887001	0.0212628199898697	0.0215040925572789	0.0215628356914832	0.0214319065259271	0.0211085512751772	0.0205947493795919	0.0198974516203369	0.0190287057198566	0.0180056688827979	0.0168505129560593	0.0155902331837103	0.0142563729685231	0.0128846675742065	0.011514573065294
39	0.0030443417981179	0.00335186366540717	0.00367973078529944	0.00402866258928466	0.00439958856995649	0.00479372875235667	0.00521267685809937	0.00565847861367456	0.00613369517063783	0.0066414394905275	0.0071853723829274	0.00776964532129788	0.00839877974327884	0.00907747747582819	0.00981036386253632	0.0106016731348057	0.0114548931227671	0.0123723920488069	0.0133550528229427	0.0144019396897579	0.0155100188132346	0.0166739495230299	0.0178859576742365	0.0191357977934245	0.0204108068274078	0.0216960493744044	0.0229745519894637	0.0242276221681933	0.0254352456363128	0.0265765534457494	0.0276303480734114	0.0285756753159456	0.029392426419733	0.0300619527564446	0.030567673624938	0.0308956565787382	0.0310351491504994	0.0309790410211303	0.0307242365482528	0.030271919044019	0.0296276901243578	0.0288015696263786	0.0278078437518626	0.0266647509898887	0.0253939968423897	0.0240200895277535	0.0225694903273497	0.0210695757234305	0.0195474171729242
40	0.00489394830527125	0.0054124757439291	0.00597289168922031	0.00657754946436174	0.00722889023745118	0.00792943194036943	0.00868174786961239	0.00948843210261889	0.0103520489062217	0.0112750636213087	0.0122597531248298	0.0133080949162431	0.0144216351347993	0.0156013373315584	0.016847415502374	0.0181591566117084	0.0195347394618736	0.0209710581476947	0.0224635593581453	0.0240061033481262	0.0255908584449009	0.0272082384515614	0.028846891275174	0.0304937455791185	0.0321341202987947	0.033751899545106	0.035329772841503	0.0368495378988253	0.0382924603373558	0.0396396820340136	0.0408726672254938	0.0419736732571968	0.0429262310505976	0.043715619076063	0.0443293139558698	0.0447574008536426	0.044992927575941	0.0450321878350421	0.0448749213861898	0.0445244217189289	0.0439875455915488	0.0432746228786505	0.0423992698789882	0.041378114330687	0.0402304458306145	0.0389778110633294	0.0376435790576789	0.0362525072957535	0.03483034428141
41	0.00722169331777746	0.00799246504402521	0.00882814243236141	0.00973222455501983	0.0107081115372073	0.0117590381928278	0.0128879975047654	0.0140976540115824	0.0153902475467876	0.0167674882326552	0.0182304441533027	0.0197794237106537	0.0214138552842038	0.0231321674458311	0.0249316735916647	0.0268084654055058	0.0287573200195785	0.0307716260439841	0.0328433337533248	0.0349629346098253	0.0371194749377148	0.0393006079261557	0.0414926872243496	0.0436809042154094	0.045849469644795	0.0479818386808924	0.050060976761344	0.0520696618037621	0.0539908166179497	0.0558078637388294	0.0575050934958741	0.0590680350325439	0.0604838192649122	0.0617415224842371	0.0628324795058186	0.0637505559643752	0.0644923705456568	0.0650574595875915	0.0654483785151594	0.0656707368965512	0.0657331664039498	0.0656472234898996	0.0654272309952548	0.0650900650276476	0.0646548951369566	0.0641428869334168	0.063576876749276	0.0629810276984166	0.0623804755815883
42	0.00958662820539878	0.0105996141863986	0.0116995165241971	0.0128910137655068	0.0141785466306912	0.0155662151413117	0.0170576676746978	0.0186559837196998	0.0203635525066144	0.0221819500663535	0.0241118176289251	0.0261527445874528	0.0283031595178753	0.0305602329411449	0.0329197956279962	0.0353762762595894	0.0379226621545401	0.0405504865399325	0.0432498454700159	0.0460094469752442	0.0488166943558546	0.051657804725074	0.0545179629717203	0.0573815102729533	0.060232165175562	0.0630532741159992	0.0658280871089059	0.0685400532488687	0.0711731296905769	0.0737120969479439	0.0761428727297315	0.0784528161485516	0.0806310140341995	0.082668541272695	0.0845586875879949	0.0862971439788652	0.0878821430988784	0.0893145491884478	0.0905978946862219	0.0917383623034729	0.0927447130708655	0.0936281625882136	0.0944022093489804	0.0950824204993266	0.095686181660301	0.096232418435817	0.0967412979071131	0.0972339187519491	0.0977319986176195
43	0.0113843792316246	0.0125897418633871	0.0139030259158562	0.015330189780514	0.0168767976390834	0.0185478863100838	0.0203478280334389	0.022280191827823	0.0243476062786076	0.026551626805895	0.0288926106156541	0.0313696026433169	0.0339802358476366	0.0367206491918611	0.0395854265486328	0.0425675595754093	0.0456584373220661	0.0488478649484825	0.0521241134479402	0.0554740016969943	0.058883011493354	0.0623354355139274	0.0658145573432408	0.0693028619093127	0.0727822738439603	0.076234420483643	0.0796409154723224	0.0829836582460387	0.0862451440947039	0.0894087790314893	0.0924591933709441	0.0953825477345003	0.0981668251701896	0.100802103188499	0.103280799766745	0.105597887741324	0.107751072465778	0.109740928134164	0.111570988724649	0.11324779008237	0.114780860217876	0.116182655447362	0.117468440564828	0.118656111861131	0.119765962565312	0.120820391277774	0.121843555302939	0.122860972571812	0.123899078133339
44	0.0121510846517598	0.0134962003543939	0.0149690640144084	0.0165760848823933	0.0183229961125272	0.0202147096648716	0.0222551712514363	0.0244472174858743	0.0267924376602759	0.0292910428128375	0.0319417449474591	0.0347416494052456	0.0376861634572661	0.0407689241803245	0.0439817485887078	0.0473146088237063	0.0507556349506396	0.0542911475842812	0.0579057221645799	0.0615822862444136	0.0653022506410078	0.069045674755793	0.0727914657986576	0.0765176110776571	0.0802014419506466	0.0838199274970366	0.0873499954706805	0.0907688776510941	0.0940544763282634	0.0971857483392685	0.10014310281851	0.1029088086135	0.10546740712865	0.107806126148504	0.109915289898984	0.111788720147792	0.113424122416111	0.11482345024133	0.11599323874263	0.116944896339277	0.117694940218257	0.118265156978683	0.118682664884393	0.118979848693117	0.119194132877335	0.119367555547649	0.119546105513984	0.119778791188358	0.120116425061722
45	0.0121108524683353	0.0135931592808237	0.0152161907718903	0.0169846529634275	0.0189022985028589	0.0209717848048457	0.0231945311615154	0.0255705776157881	0.0280984485478378	0.0307750240345052	0.0335954221076248	0.0365528950584649	0.0396387429091024	0.0428422470947637	0.0461506272719688	0.0495490239850695	0.0530205096895936	0.0565461303477688	0.0601049794849511	0.0636743062329172	0.0672296584969425	0.0707450619805738	0.0741932353998465	0.0775458418349409	0.0807737758224037	0.0838474855088809	0.0867373289954425	0.0894139639322463	0.091848769514247	0.0940143003244864	0.0958847720249355	0.0974365797680759	0.0986488514674525	0.0995040398024164	0.0999885591224114	0.100093476323935	0.0998152683071322	0.0991566626507145	0.0981275822523549	0.0967462178620519	0.0950402525831468	0.093048255462247	0.0908212398946157	0.0884243344666103	0.0859384206578446	0.083461430933064	0.0811087563916082	0.0790119064653822	0.0773143078807622
46	0.0127648222589656	0.01441569502661	0.0162028626147232	0.0181283146824783	0.0201929020946489	0.0223961972537099	0.0247363582181975	0.0272099988142454	0.0298120671026622	0.0325357346750588	0.0353722993174203	0.0383111035960719	0.0413394718872136	0.0444426682855776	0.0476038776893524	0.0508042121672242	0.0540227444700013	0.0572365702556674	0.0604209002557347	0.0635491832264392	0.0665932601056818	0.0695235493417245	0.0723092628794973	0.0749186517927552	0.0773192800437282	0.0794783243453543	0.0813628976040354	0.0829403929427096	0.0841788448544945	0.0850473036257835	0.0855162188038745	0.0855578271772977	0.0851465404964775	0.0842593279984828	0.0828760887247667	0.0809800086521803	0.078557897822617	0.075600503004728	0.0721027920483252	0.0680642071983702	0.0634888866629747	0.0583858577214109	0.0527692132671214	0.0466583043126427	0.0400780368495309	0.0330595371185892	0.0256421228792101	0.0178809760966741	0.00989441040323136
47	0.0159411682044398	0.0177402368976888	0.0196624077203939	0.021707427035914	0.023873905632489	0.0261592215272499	0.0285594297181697	0.0310691809244237	0.033681651427941	0.0363884861738281	0.0391797573033306	0.0420439402791412	0.0449679097189535	0.0479369569799368	0.0509348314360979	0.0539438072653952	0.0569447774186041	0.0599173762835934	0.0628401323951415	0.0656906523822258	0.0684458372049515	0.0710821316279843	0.0735758078258705	0.0759032840409754	0.078041479343803	0.0799682058086941	0.0816625998484473	0.0831055950823029	0.0842804399700257	0.0851732645398906	0.0857737018398436	0.0860755711387491	0.0860776311378928	0.0857844119911276	0.0852071337791221	0.084364714476727	0.0832848594415595	0.0820052024029487	0.0805744281970079	0.0790532419097298	0.0775149507100247	0.0760452951081332	0.0747410301809693	0.0737066813461714	0.0730490027421996	0.0728690865279745	0.073252849738283	0.0742615461023402	0.0759245055123944
48	0.0217877011318889	0.023769799390601	0.0258667960302251	0.028078064467513	0.0304021464026248	0.0328367092623696	0.0353785122077969	0.0380233821295841	0.0407662010413968	0.0436009062436095	0.0465205045653046	0.0495171018992177	0.052581949120183	0.0557055053205557	0.0588775191038155	0.0620871284476408	0.0653229793773917	0.0685733633768751	0.071826373101574	0.0750700755455737	0.0782927013417787	0.0814828483395677	0.084629696998233	0.0877232344520346	0.0907544833384047	0.0937157306326701	0.096600750804149	0.0994050166123061	0.102125889824451	0.10476278310451	0.107317283368066	0.109793226126587	0.11219670989428	0.114536039780938	0.116821590148063	0.119065577877236	0.121281740578931	0.123484918076216	0.125690540722787	0.127914034366257	0.130170158628311	0.132472301998291	0.134831763203607	0.1372570525432	0.139753248562454	0.142321444101537	0.144958311281541	0.147655807809475	0.15040103792904
49	0.0296918657975322	0.0319804010959015	0.0343878133028283	0.0369146875278698	0.0395611147419284	0.0423266753181689	0.0452104277717514	0.0482109031560644	0.0513261055005268	0.0545535185866738	0.0578901192552319	0.0613323973177077	0.0648763820125424	0.0685176747995436	0.0722514881289786	0.076072689655966	0.0799758511997496	0.083955301574936	0.0880051822523442	0.0921195046459688	0.096292207675604	0.100517214128378	0.104788484243795	0.109100064883102	0.113446132622186	0.117821029134777	0.122219287315723	0.12663564673763	0.131065057241622	0.135502669735352	0.139943813606987	0.144383960557631	0.148818675097734	0.153243552433082	0.157654144966792	0.162045879146116	0.16641396486517	0.170753300074145	0.175058373619425	0.179323169626556	0.183541076921522	0.187704807052705	0.191806324419355	0.195836791832501	0.199786534537601	0.203645025328362	0.207400892896689	0.211041955017525	0.214555277584787
50	0.0389128678923786	0.0415852299169096	0.0443855385714696	0.047315194869315	0.0503752527729778	0.0535664021706642	0.0568889537305612	0.0603428257730394	0.0639275332724568	0.0676421790692888	0.0714854473402827	0.075455599339958	0.0795504713918731	0.0837674750735328	0.0881035995055682	0.092555415624838	0.0971190822933741	0.101790354071549	0.106564590465379	0.11143676644529	0.11640148402758	0.121452984710779	0.126585162567342	0.131791577806752	0.137065470648938	0.142399775376501	0.147787134469918	0.153219912770613	0.158690211661483	0.164189883301568	0.169710544999624	0.175243593858576	0.180780221867504	0.186311431658134	0.191828053177088	0.197320761551894	0.202780096446512	0.208196483209966	0.213560256118701	0.218861683999183	0.224090998491973	0.229238425182314	0.234294217775997	0.239248695443754	0.244092283394122	0.248815556664995	0.253409287049614	0.257864492995243	0.262172492233823
51	0.0477406893502257	0.0507147514568857	0.0538160797558431	0.0570457194361001	0.0604043915177042	0.0638924757704268	0.0675099947716916	0.0712565992498547	0.075131554854277	0.0791337304877667	0.0832615883299573	0.08751317567209	0.0918861186745619	0.0963776181485564	0.100984447452168	0.105702952579736	0.110529054510676	0.115458253871045	0.120485637947358	0.12560589007796	0.130813301432465	0.136101785174516	0.141464892987334	0.146895833925357	0.152387495538516	0.157932467198633	0.16352306553984	0.169151361906987	0.174809211687713	0.180488285385292	0.186180101270599	0.19187605943276	0.197567477029323	0.203245624518444	0.208901762637705	0.214527179877243	0.220113230179007	0.225651370579676	0.231133198502357	0.236550488392131	0.241895227383122	0.247159649680609	0.252336269341031	0.25741791113601	0.26239773919401	0.267269283125282	0.272026461352366	0.276663601389822	0.28117545684296
52	0.0537263720902651	0.0567545136428727	0.0598924069343595	0.0631399470540822	0.0664967170303559	0.0699619761913193	0.0735346498164376	0.077213320214242	0.0809962193583169	0.0848812232086466	0.0888658478391792	0.0929472474848361	0.0971222146121618	0.10138718210736	0.105738227663608	0.110171080436265	0.114681130019954	0.119263437785478	0.12391275059722	0.128623516913127	0.133389905249605	0.138205824972847	0.143064949356244	0.147960740820877	0.152886478252583	0.157835286265125	0.1628001662545	0.167774029064806	0.17274972906141	0.177720099382749	0.182677988118153	0.187616295135967	0.192528009264181	0.197406245505161	0.202244281947251	0.207035596019368	0.211773899720654	0.216453173446186	0.221067698022209	0.225612084560679	0.230081301743718	0.234470700154181	0.238776033279572	0.242993474833281	0.247119632060076	0.251151554722239	0.255086739498987	0.258923129575031	0.262659109244267
53	0.05529201482414	0.0580283119939312	0.0608441534037849	0.0637380805842168	0.0667083582324277	0.0697529696617092	0.0728696136119234	0.0760557025197734	0.0793083623434414	0.0826244340310553	0.0860004767163591	0.0894327727178777	0.0929173344097884	0.0964499130236328	0.10002600942993	0.103640886937691	0.107289586137795	0.110966941803184	0.114667601844895	0.118386048308055	0.122116620376196	0.125853539335582	0.129590935433665	0.133322876547479	0.137043398558507	0.140746537310599	0.144426362006739	0.148077009878903	0.151692721943027	0.155267879628133	0.158797042045091	0.162274983636304	0.165696731922959	0.169057605041377	0.172353248734725	0.175579672440996	0.178733284093035	0.181810923221873	0.184809891931078	0.187727983287945	0.190563506657642	0.193315309489952	0.195982795055874	0.198565935624329	0.201065280568974	0.20348195890312	0.205817675758801	0.208074702355878	0.210255859050591
[truncated: 71 more columns]
