# Supplementary material for: Reconstructing spruce budworm outbreak severity: a comparison of paleoecological and tree-ring signals
Source: PLoS One. 2025 Aug 12;20(8):e0329406. doi: 10.1371/journal.pone.0329406 (PMC12342301; doi:10.1371/journal.pone.0329406)
Supplement: S10 Dataset — (ZIP) [file pone.0329406.s010.zip › Lake 1 wavelet data/Cross-wavelet_Lepidopteran_scales_GSI/cross_wavelet_power.txt]

V1	V2	V3	V4	V5	V6	V7	V8	V9	V10	V11	V12	V13	V14	V15	V16	V17	V18	V19	V20	V21	V22	V23	V24	V25	V26	V27	V28	V29	V30	V31	V32	V33	V34	V35	V36	V37	V38	V39	V40	V41	V42	V43	V44	V45	V46	V47	V48	V49	V50
1	1.70770851085131e-05	1.34080223885339e-05	8.36015632550585e-06	4.33297662543155e-06	2.05925168298379e-06	1.04698051145298e-06	6.40551400199019e-07	4.65692318869785e-07	3.74415735765366e-07	3.15444812781458e-07	2.72314604983539e-07	2.40871669706105e-07	2.17757061487837e-07	1.9762301159801e-07	1.77919791654283e-07	1.60719893171358e-07	1.48880270342236e-07	1.43188402887345e-07	1.39003803163926e-07	1.32859786081935e-07	1.28461859908246e-07	1.29215196778994e-07	1.30228178667587e-07	1.26737653505718e-07	1.19785639209123e-07	1.12158615037384e-07	1.06831336755309e-07	1.06023356864848e-07	1.08726790145388e-07	1.12002241692512e-07	1.16620169058406e-07	1.18008947225323e-07	1.08633930389539e-07	9.51096627588406e-08	9.31772756196539e-08	1.01338887062766e-07	1.11453945260748e-07	1.22849046558244e-07	1.31694990390573e-07	1.36291442002549e-07	1.41645242111395e-07	1.43324534020893e-07	1.34512653023328e-07	1.23280527184455e-07	1.19486592442298e-07	1.22447171783077e-07	1.30187407018569e-07	1.45307163563907e-07	1.60520454715049e-07
2	2.31495228925934e-05	1.77388880254796e-05	1.04035475623439e-05	4.77870615921232e-06	1.85247862862652e-06	7.39848486894105e-07	3.97356879588208e-07	2.89274839763424e-07	2.41308489930879e-07	2.08709309869172e-07	1.82170444820567e-07	1.62702460771497e-07	1.49502556979697e-07	1.36974485662817e-07	1.22305171168469e-07	1.08473564804884e-07	9.97747370671559e-08	9.78928873921521e-08	9.67567276665653e-08	9.161217855981e-08	8.78824596647499e-08	9.10806675392056e-08	9.46783061823126e-08	9.22864622833983e-08	8.54328268844645e-08	7.75979825587954e-08	7.224798742479e-08	7.21739090589873e-08	7.59377743704187e-08	7.99552758506992e-08	8.6512974282956e-08	8.9975183714998e-08	7.89398629364526e-08	6.109668611554e-08	5.9137524771031e-08	6.91730752336304e-08	7.87794656729144e-08	9.04990756371934e-08	9.91503443783025e-08	1.02029390205849e-07	1.07768160310614e-07	1.10409127195702e-07	9.96394966772691e-08	8.52931023736753e-08	8.01950314291607e-08	8.29626056405027e-08	9.09656730608947e-08	1.07723428559008e-07	1.24596558087891e-07
3	2.81783649842597e-05	2.1156526457507e-05	1.17485268052717e-05	4.78169686000998e-06	1.42609034835384e-06	3.52497000248887e-07	1.35145867223357e-07	1.0847774081509e-07	1.03442109559295e-07	9.5355949807272e-08	8.44981043742738e-08	7.63890006594206e-08	7.27675166056847e-08	6.8250981770028e-08	5.98929932758234e-08	5.07357293987722e-08	4.55993545558223e-08	4.71540946900679e-08	4.86307279452972e-08	4.45790530037034e-08	4.11693029661804e-08	4.58638665951758e-08	5.10806720681575e-08	4.98686743441868e-08	4.42424574222282e-08	3.76368833315271e-08	3.32113321587706e-08	3.36864614113013e-08	3.75137745688637e-08	4.08063389261569e-08	4.80803785098969e-08	5.39087141530834e-08	4.41162089905036e-08	2.43901597600322e-08	2.36241136228983e-08	3.39394350897842e-08	3.9245722721829e-08	4.93044523507476e-08	5.6183434118168e-08	5.56829737280374e-08	6.085645924142e-08	6.50847013968379e-08	5.50937592122125e-08	4.08030638324282e-08	3.53043482311085e-08	3.74941916207113e-08	4.44795549710575e-08	5.90706435120771e-08	7.40252806190857e-08
4	3.14754914623514e-05	2.34020824076396e-05	1.26288141514962e-05	4.79816887238873e-06	1.1912186272966e-06	1.54613347618294e-07	8.99020833804121e-09	1.8974373989086e-08	2.84581013397545e-08	2.9243791673728e-08	2.55607261566e-08	2.28738722905268e-08	2.39257205721465e-08	2.38948720529377e-08	2.02194012709128e-08	1.51008977006966e-08	1.22475667403999e-08	1.52134192006724e-08	1.75115911183285e-08	1.4556964098659e-08	1.10896356287822e-08	1.57678114880224e-08	2.05838249867462e-08	1.99889502275109e-08	1.62555894549738e-08	1.1827737180977e-08	9.02486877215032e-09	9.49105060521701e-09	1.24134083173377e-08	1.37003582631395e-08	2.00449315345751e-08	2.73473621764068e-08	2.20765443108255e-08	6.80735012513339e-09	6.99709256740528e-09	1.29959286294625e-08	1.12503570362854e-08	2.03256927738818e-08	2.47199705953339e-08	2.04854867820892e-08	2.43047109247888e-08	3.01074440335226e-08	2.32268374766188e-08	1.30953273248035e-08	7.71676545614075e-09	9.22982939686872e-09	1.50474430421e-08	2.35339389124539e-08	3.41334750585419e-08
5	3.32174090242923e-05	2.48323857366018e-05	1.35423693036137e-05	5.25537379877653e-06	1.37846840168816e-06	2.20233666664113e-07	2.01758675290829e-08	6.40527013932326e-09	7.2210774227625e-09	6.66930517532341e-09	4.88655135453422e-09	3.48259336055473e-09	5.26622382983884e-09	6.19674974113561e-09	4.91582933577242e-09	2.80965917345833e-09	8.88810140297742e-10	3.58878816077587e-09	5.02956952070411e-09	3.64567103247912e-09	2.97574622488565e-10	4.2748697812255e-09	6.94729131324221e-09	6.41412709975369e-09	4.57854827759427e-09	2.16329369094176e-09	1.22038232555715e-09	1.19452243673252e-09	2.9541050300066e-09	2.24730569026996e-09	7.14015858631888e-09	1.41568431974276e-08	1.34274555480821e-08	7.46528797092243e-09	6.24922836349409e-09	6.40370953638388e-09	2.59738434169942e-09	9.97557150968212e-09	1.05594743780381e-08	4.3912444322804e-09	6.39742491795628e-09	1.26991424691078e-08	8.23993667689919e-09	3.82747828218124e-09	1.87244023194686e-09	2.26968303667524e-09	5.27285811547532e-09	5.71309397244386e-09	1.36680464141886e-08
6	3.40760650414334e-05	2.59628583584364e-05	1.47724316930285e-05	6.21575794855251e-06	1.91166807331118e-06	4.308561058151e-07	7.70439441942455e-08	1.41305447686625e-08	3.1787334772806e-09	1.18473267963919e-09	1.07667515614779e-09	4.00199559630511e-10	1.0679538273579e-09	1.54102394400511e-09	1.06205335585082e-09	5.97532263724945e-10	6.8840566179123e-10	1.11779079596666e-09	1.47243088008372e-09	1.24363957496216e-09	9.55127501663095e-10	1.86259495594127e-09	2.57450073357166e-09	1.92559761415475e-09	1.50554990981253e-09	9.01507270096184e-10	7.73735921532857e-10	1.19901242427769e-09	1.21489036038934e-09	6.93562934520298e-10	3.76727607993652e-09	9.54867570879693e-09	1.03009739573441e-08	5.5624858764474e-09	4.83296793505290e-09	7.09598788422305e-09	8.3491120750828e-09	9.43039088427926e-09	6.42683624463476e-09	3.01796795502158e-09	4.53898862832726e-09	7.80659315019459e-09	4.3157345025405e-09	2.10770776374564e-09	2.52731367612372e-09	2.48590554096339e-09	4.35981596120968e-09	3.58052829107086e-09	7.94688867101981e-09
7	3.46674300823515e-05	2.71043819350858e-05	1.62986533329526e-05	7.52109514883492e-06	2.65974123546262e-06	7.22107424159444e-07	1.51277055600926e-07	2.45804379202197e-08	3.64499535194508e-09	9.19821022542159e-10	7.93499689880855e-10	4.49421512006162e-10	2.71392803208523e-10	6.11724009471897e-10	4.76241050723549e-10	2.44066314303479e-10	5.00834299287025e-10	4.12030235731252e-10	4.74155531658092e-10	3.75422467845039e-10	4.20151242313108e-10	1.30188021427006e-09	1.33160106907534e-09	3.91185019480939e-10	8.74166714285135e-10	1.57119111242992e-09	1.99870768730077e-09	2.2354847324456e-09	1.75227700538648e-09	1.12777150755848e-10	4.09060760155308e-09	9.55447159982113e-09	1.02630895855847e-08	4.25266471151109e-09	3.82896295450233e-09	8.6809116541818e-09	1.07494340745868e-08	1.02443066495456e-08	5.06400379235508e-09	2.53303332436877e-09	8.01698115310091e-09	1.01188896917676e-08	8.41361238031674e-09	6.30250176730675e-09	3.29182779597652e-09	2.77091569472555e-09	7.66594141378669e-09	9.69897714977485e-09	9.35398934769603e-09
8	3.53212516061109e-05	2.83604887425889e-05	1.80185292830566e-05	9.05428962324778e-06	3.5958625935919e-06	1.12510696590912e-06	2.73696792708761e-07	4.92363588104464e-08	5.04655171122181e-09	1.39790138664156e-09	1.28410418528292e-09	6.54390422569467e-10	3.32154548734143e-10	5.26001652145971e-10	6.26734819074631e-10	7.0482775440848e-10	6.66389122119222e-10	2.98065464563791e-10	2.80692277870763e-10	7.15317625775606e-10	1.21485155531167e-09	1.63184845063506e-09	1.32416726897208e-09	7.86772258717258e-10	1.29871737282622e-09	2.44270318416881e-09	3.70765379100281e-09	4.39319712419985e-09	4.00842796273683e-09	3.69579544085842e-09	7.93943988622635e-09	1.3524646499888e-08	1.45266245636284e-08	1.05448872405778e-08	9.64244860661791e-09	1.14055112547109e-08	1.21326572944468e-08	1.22489961255992e-08	8.94374375532696e-09	9.6010572441379e-09	1.5833530626155e-08	1.87687282719963e-08	1.76793116457623e-08	1.43613236997824e-08	9.97584582816185e-09	9.84176430027509e-09	1.49206574010451e-08	1.71961741253709e-08	1.42515087381993e-08
9	3.61515817598009e-05	2.97555156401212e-05	1.98846001941124e-05	1.0789511000163e-05	4.75391495576918e-06	1.69882632634542e-06	4.89473856689379e-07	1.11861108530531e-07	1.9805735465822e-08	3.60058846165188e-09	2.29631622985489e-09	1.52782463166832e-09	9.07605760404836e-10	6.41245767013184e-10	7.83063777494753e-10	1.17758013588747e-09	1.21280756783237e-09	7.69971803231663e-10	7.53649006340703e-10	1.65517214736014e-09	2.49875683273871e-09	2.82668634401441e-09	2.50503848282914e-09	1.99486124069253e-09	1.93148084833231e-09	3.63422666441781e-09	6.46982675589533e-09	8.93614279861377e-09	1.05238427397362e-08	1.28042103523904e-08	1.80646772573427e-08	2.39917891856479e-08	2.60490834755089e-08	2.38307256341234e-08	2.04089866869198e-08	1.54815421381898e-08	1.22190973945e-08	1.6493250671084e-08	2.0688669362257e-08	2.60664482812688e-08	3.31659467276272e-08	3.70984155796837e-08	3.63201093511236e-08	3.25329143880977e-08	2.8629073748424e-08	2.83474506165588e-08	3.10012541537617e-08	3.04928226244789e-08	2.38180789972595e-08
10	3.71827280398055e-05	3.12979803471032e-05	2.18888469506042e-05	1.27255523635408e-05	6.15755087506693e-06	2.48456992925961e-06	8.37618683504299e-07	2.36370208826474e-07	5.69455547732991e-08	1.38422383697388e-08	5.44145975107557e-09	3.24817124870795e-09	1.78613741626078e-09	5.01591201450207e-10	9.7272399833673e-10	2.03633051468531e-09	2.41067509385689e-09	2.16468764506532e-09	2.41410448190388e-09	3.69333904921417e-09	5.01597650648616e-09	5.65205947278228e-09	5.29511133274201e-09	3.73020479476022e-09	9.50171105381692e-10	5.03995269700682e-09	1.14795337134693e-08	1.8061730936617e-08	2.43201377034343e-08	3.11186328784915e-08	3.92016727840023e-08	4.6680993339078e-08	5.00718364539274e-08	4.74967454164484e-08	3.85126656439245e-08	2.24560090540894e-08	4.58989339963376e-09	2.24190813665405e-08	4.02575494088438e-08	5.47856347953711e-08	6.59404755804019e-08	7.17216004432984e-08	7.19818476071178e-08	6.91475892409083e-08	6.62312582049635e-08	6.48393777650834e-08	6.30530380238037e-08	5.62649217144579e-08	4.21785236591073e-08
11	3.84139501901359e-05	3.2988275828139e-05	2.4023537661034e-05	1.48464027150437e-05	7.79977826820154e-06	3.49544119466485e-06	1.34315770718637e-06	4.44506920670125e-07	1.25761941671494e-07	2.92469482900662e-08	7.67725940048263e-09	5.79742124148907e-09	3.83649008587443e-09	1.9303018205332e-09	2.68838241544858e-09	4.36879930320633e-09	5.30032736407992e-09	5.6504553488215e-09	6.51689695545407e-09	8.40515235516351e-09	1.05411861565822e-08	1.19184649045949e-08	1.16816158869363e-08	9.24711776787185e-09	6.2986020609749e-09	1.14724152150622e-08	2.27941101982795e-08	3.61086341697654e-08	5.02524012259968e-08	6.48867351650436e-08	7.92479389243291e-08	9.09839031811094e-08	9.65399158697213e-08	9.26956647086513e-08	7.75293035213782e-08	5.21288990238805e-08	3.01426208044208e-08	4.6810820973036e-08	7.8427341296645e-08	1.05059544592945e-07	1.22661394152252e-07	1.30989354386087e-07	1.32679899880776e-07	1.31642260303992e-07	1.30300064946268e-07	1.27998825134034e-07	1.21291972386272e-07	1.06144102741304e-07	8.13966565791756e-08
12	3.9839269171247e-05	3.48213957620529e-05	2.62753145410478e-05	1.7125228956783e-05	9.65513490026442e-06	4.72387903136701e-06	2.01729733882218e-06	7.58128202945679e-07	2.51374693124822e-07	7.00018870668717e-08	1.09671899337261e-08	6.24879949703694e-09	8.85005648417916e-09	8.37674329671715e-09	9.1514920363605e-09	1.09742116695899e-08	1.25309123226282e-08	1.38484908225465e-08	1.5823212861711e-08	1.89144700937899e-08	2.25814260329273e-08	2.57231972201e-08	2.72326842953588e-08	2.70255331594316e-08	2.80379273798641e-08	3.5696477487404e-08	5.13305781136139e-08	7.25756635150034e-08	9.74883924057052e-08	1.24314431278301e-07	1.50325682832386e-07	1.71536303715426e-07	1.83557449525492e-07	1.82943713403245e-07	1.6868296168641e-07	1.45596818849186e-07	1.29795599178821e-07	1.40364093604843e-07	1.70755789100814e-07	2.00193867033943e-07	2.17621219482521e-07	2.22981617177888e-07	2.2242486887756e-07	2.22414350478541e-07	2.24862896062689e-07	2.26104977464191e-07	2.19612781496341e-07	2.00136340486846e-07	1.67214642789196e-07
13	4.14570956100531e-05	3.67988420389899e-05	2.86418099245922e-05	1.95490741290483e-05	1.17088199412617e-05	6.16568448216319e-06	2.86658353073033e-06	1.18776149679496e-06	4.48099076044915e-07	1.60529346801901e-07	5.7662147189362e-08	2.52791226825032e-08	2.12353856052807e-08	2.27616254732195e-08	2.47322845464661e-08	2.70336050150291e-08	2.93569966539639e-08	3.1928577687886e-08	3.55388808469505e-08	4.07552130802846e-08	4.74387030523369e-08	5.47793632263226e-08	6.17708905525223e-08	6.83737107606113e-08	7.66842882664683e-08	9.01411452238987e-08	1.11177658080175e-07	1.40779805244053e-07	1.78927676091827e-07	2.23399985127762e-07	2.68986659906361e-07	3.09064073825841e-07	3.38372818290577e-07	3.54544465691818e-07	3.58017940081973e-07	3.53127378403677e-07	3.49553057538986e-07	3.56133708790766e-07	3.69484724820674e-07	3.76468522268203e-07	3.68740098871282e-07	3.50369901777222e-07	3.34018740267426e-07	3.30977921590098e-07	3.42654636593072e-07	3.60130516168577e-07	3.70405266841661e-07	3.63328907300907e-07	3.35851478471136e-07
14	4.3280126978804e-05	3.89425956190275e-05	3.11493362325754e-05	2.21406907016452e-05	1.39829083502916e-05	7.84905248006682e-06	3.92009211616769e-06	1.74593069832197e-06	6.99438791131494e-07	2.64659615267972e-07	1.14865701732747e-07	7.07349911075513e-08	5.70247897275106e-08	5.46987094934644e-08	5.68328069048149e-08	6.00136041617886e-08	6.33044674043356e-08	6.71471893503757e-08	7.26897323033706e-08	8.11751924029638e-08	9.33434345148046e-08	1.08883399415227e-07	1.26363699178672e-07	1.44141783480393e-07	1.61756876301583e-07	1.80887127427384e-07	2.05979556358336e-07	2.43933517252162e-07	2.9995464059065e-07	3.7172660433941e-07	4.49557224598256e-07	5.22845734748621e-07	5.86466941796985e-07	6.4116378476906e-07	6.87811465500948e-07	7.23367738701132e-07	7.42982752378143e-07	7.42056914787444e-07	7.15308591182196e-07	6.59242900510598e-07	5.7947018284754e-07	4.95058450772759e-07	4.33910430343936e-07	4.18634550962894e-07	4.50297820817123e-07	5.09183786093519e-07	5.69809935902142e-07	6.11458782826472e-07	6.22252215386552e-07
15	4.5341368411681e-05	4.13003066769359e-05	3.38555913707721e-05	2.49591273128966e-05	1.65385598244567e-05	9.84623573814579e-06	5.2643480279206e-06	2.5208128868012e-06	1.06609992294422e-06	3.75727488461087e-07	9.03379761593043e-08	6.78150997716692e-08	9.82858744091256e-08	1.09815312011776e-07	1.14891714431297e-07	1.18175999388734e-07	1.20833030893754e-07	1.24165988129523e-07	1.30541183685896e-07	1.4295845228836e-07	1.63692175710359e-07	1.92380789652849e-07	2.25029560681645e-07	2.55165107376692e-07	2.77004818584826e-07	2.90347789095298e-07	3.06743504487373e-07	3.49807586425264e-07	4.35988196805458e-07	5.55816899438379e-07	6.85461382388792e-07	8.07284658657683e-07	9.20807366445579e-07	1.03741225895861e-06	1.15982035595042e-06	1.26822074238769e-06	1.32943813152524e-06	1.31561212572404e-06	1.21621058043079e-06	1.04207162874094e-06	8.24297448012281e-07	6.08709828084404e-07	4.49493603189238e-07	4.01243614021857e-07	4.74236510906025e-07	6.18639389991102e-07	7.8472613343452e-07	9.36771741928988e-07	1.04812316366726e-06
16	4.76926740446416e-05	4.39393194588172e-05	3.68375284020119e-05	2.80804967033792e-05	1.94489442303397e-05	1.22378042274643e-05	7.0038916424865e-06	3.65837456028391e-06	1.75294791378794e-06	7.71139175222079e-07	3.12127662469459e-07	1.56898310255864e-07	1.64200556839703e-07	1.88723811110418e-07	2.00243093484155e-07	2.01884235998843e-07	1.98401289849957e-07	1.94612917094771e-07	1.96677413414276e-07	2.11852187678663e-07	2.44980063085375e-07	2.93425293608441e-07	3.45582398643986e-07	3.84001940801738e-07	3.91795422345383e-07	3.63881415207377e-07	3.29581232070939e-07	3.71236149525062e-07	5.27193294855219e-07	7.36037824173634e-07	9.36526666509332e-07	1.10452159305054e-06	1.26161943959821e-06	1.45504039630833e-06	1.69739768216948e-06	1.93323289453924e-06	2.07492726969147e-06	2.0553112741993e-06	1.85648364464988e-06	1.51306776871656e-06	1.09655715944571e-06	6.87664628447814e-07	3.48647165564278e-07	1.72398087519423e-07	3.47747701967206e-07	6.47273355526799e-07	9.86955784629659e-07	1.33009857833349e-06	1.63600911449929e-06
17	5.03993830984795e-05	4.69384956504999e-05	4.01799425718344e-05	3.1581077071687e-05	2.27692862998266e-05	1.50509656056583e-05	9.13396685224641e-06	5.12247250355348e-06	2.70660956769634e-06	1.40935519172888e-06	7.81046709669858e-07	5.00794364848704e-07	3.86256910830204e-07	3.42638197718784e-07	3.20391587159893e-07	2.98196589226016e-07	2.71438507747316e-07	2.45019487957955e-07	2.31293453648096e-07	2.47717522847119e-07	3.03429254099261e-07	3.86436325190429e-07	4.68663886833684e-07	5.14269586885625e-07	4.87397193634503e-07	3.63472030925534e-07	1.57324965977434e-07	2.44342614962666e-07	5.90563612145724e-07	9.21136710504375e-07	1.16350130784184e-06	1.30463138659527e-06	1.43428164216021e-06	1.7077857585403e-06	2.15493455922455e-06	2.62420357654366e-06	2.92721840360639e-06	2.94168485333373e-06	2.64619742290773e-06	2.11556108951733e-06	1.4866642518196e-06	9.07113410056621e-07	4.82351436034664e-07	2.7097814338158e-07	3.99233194952218e-07	7.80416818246941e-07	1.29605243796833e-06	1.88613099478372e-06	2.48950010239589e-06
18	5.35380106285551e-05	5.03899253947986e-05	4.39855720302505e-05	3.55617462611407e-05	2.65826198834431e-05	1.83310667548801e-05	1.1631831815341e-05	6.77812121839492e-06	3.63575703766702e-06	1.83742380628041e-06	9.66707311069468e-07	6.41025764938095e-07	5.35300161032081e-07	4.79209603365367e-07	4.25465739136267e-07	3.6376110617298e-07	2.93712720467628e-07	2.22425789020833e-07	1.73929959321142e-07	2.02439145531162e-07	3.16114221536794e-07	4.6778610159917e-07	6.11164459325327e-07	6.98079253520051e-07	6.87044658695757e-07	5.72080692236094e-07	4.61799657169865e-07	6.16556395852592e-07	9.66741340482808e-07	1.27297812070973e-06	1.38531641130109e-06	1.2644949992402e-06	1.14815588519295e-06	1.57659877818512e-06	2.46177130067051e-06	3.35030634643578e-06	3.93163145986785e-06	4.04154692473549e-06	3.66740515994003e-06	2.93363139665279e-06	2.05009909291378e-06	1.24327964851404e-06	7.1206902094186e-07	6.10335486538338e-07	8.63570359483767e-07	1.34633907248514e-06	2.0361382998338e-06	2.9074279520291e-06	3.90817049773899e-06
19	5.7198903585806e-05	5.4412224762033e-05	4.84083954349926e-05	4.02171033211746e-05	3.11310842504551e-05	2.23759952702811e-05	1.48524688358763e-05	9.01910842666887e-06	4.92060291148995e-06	2.31396132165901e-06	8.29029585817648e-07	1.85810956801253e-07	3.38298666098418e-07	4.27533937179432e-07	4.13370966760367e-07	3.44929361046428e-07	2.48967791137399e-07	1.37700635245017e-07	1.24755789878661e-08	1.56452237559748e-07	3.66724939050516e-07	6.15848091389689e-07	8.71690974661151e-07	1.09163196346469e-06	1.24843204230977e-06	1.35967422669825e-06	1.49331685249587e-06	1.70337688054558e-06	1.9356420809414e-06	2.03097998302515e-06	1.80557677384096e-06	1.12854397017062e-06	1.22836121768689e-07	1.54753597241088e-06	3.16068082592667e-06	4.56080690411536e-06	5.45224470162535e-06	5.6583083728946e-06	5.17332707180223e-06	4.15337709171535e-06	2.85018832353583e-06	1.51730905557574e-06	3.32590632406113e-07	6.90019451902315e-07	1.56908900378747e-06	2.45398313368315e-06	3.48520140952605e-06	4.77536055092622e-06	6.35752231277191e-06
20	6.1478987066663e-05	5.91445920682172e-05	5.36483557420035e-05	4.58286744166213e-05	3.68035947511024e-05	2.77126085378553e-05	1.94902431407367e-05	1.27298635735402e-05	7.65663230063208e-06	4.19129765510657e-06	2.06579559123691e-06	9.50862675738183e-07	5.33392003239227e-07	4.36426207992822e-07	3.7690248717834e-07	3.01987597843669e-07	2.29522937593119e-07	1.89887498067856e-07	2.20773190096131e-07	3.59074511391644e-07	6.17981088568756e-07	9.83836691829601e-07	1.42225922175398e-06	1.89029949059989e-06	2.3534044987119e-06	2.79572838340413e-06	3.21122612886557e-06	3.57536823326758e-06	3.82044777889048e-06	3.84833687495457e-06	3.60574697529254e-06	3.2511783181725e-06	3.35302701404376e-06	4.3958546444176e-06	6.00010971971302e-06	7.52571092102717e-06	8.50143060975805e-06	8.67147604835788e-06	8.00994582523943e-06	6.70290849301822e-06	5.09437631333178e-06	3.63811335159826e-06	2.86270281775523e-06	2.99641488704713e-06	3.63961941603282e-06	4.53326512301803e-06	5.80480887706646e-06	7.6742057159263e-06	1.02025788255789e-05
21	6.64355019772712e-05	6.46754012584452e-05	5.98385268856486e-05	5.25865173321688e-05	4.38580976440937e-05	3.46733948520461e-05	2.59455290136733e-05	1.83449554353918e-05	1.22393739502085e-05	7.70693913145857e-06	4.60187907707853e-06	2.64377891473994e-06	1.50469066756833e-06	8.792842881038e-07	5.32983079089385e-07	3.17918139869152e-07	1.5421112921203e-07	7.91393714585133e-08	2.85816490278815e-07	6.22113894935218e-07	1.10166222065655e-06	1.73436331965743e-06	2.50486560563587e-06	3.37842273471175e-06	4.31119083461022e-06	5.25749157062625e-06	6.17049878388985e-06	7.00000593908218e-06	7.6985650562879e-06	8.24901154795688e-06	8.71398969575253e-06	9.27129347920475e-06	1.01508806311626e-05	1.14441910542819e-05	1.2963855842411e-05	1.43214597542679e-05	1.5120377313975e-05	1.51135237253988e-05	1.42818718774363e-05	1.28343417703565e-05	1.11357694371457e-05	9.56959430655839e-06	8.3609939548959e-06	7.48515556874402e-06	6.85210137707435e-06	6.73547992811003e-06	7.93103988893175e-06	1.0912648550269e-05	1.53368304458958e-05
22	7.19999966367681e-05	7.09256805590889e-05	6.68927612831514e-05	6.04011461287746e-05	5.2209349163452e-05	4.31912497870379e-05	3.41877857689689e-05	2.58867758577275e-05	1.87517212599598e-05	1.30047998486211e-05	8.65565697911104e-06	5.55933125475192e-06	3.48451074068945e-06	2.17604250349742e-06	1.40114342874396e-06	9.76672728481081e-07	7.87537539293092e-07	8.06000477315371e-07	1.06494318530126e-06	1.58499681510488e-06	2.36858005695437e-06	3.41134652357457e-06	4.69640862616387e-06	6.19178435030833e-06	7.85419740135945e-06	9.63513317038298e-06	1.14861783559605e-05	1.33640220147619e-05	1.52380266662426e-05	1.71013047209267e-05	1.8978089510574e-05	2.09113299817561e-05	2.29190232843849e-05	2.49347692745278e-05	2.6776326409394e-05	2.81772361496553e-05	2.88723978653657e-05	2.86926061789724e-05	2.7620244933182e-05	2.57785078510327e-05	2.33549897238215e-05	2.04910495690741e-05	1.71937642039492e-05	1.3330594528694e-05	8.75927269826276e-06	4.1020971984921e-06	6.14606152859498e-06	1.36926991457165e-05	2.24723433265932e-05
23	7.78935808151929e-05	7.75561054143262e-05	7.44131124905877e-05	6.88258116759911e-05	6.13862059419958e-05	5.28154879081612e-05	4.38524048811655e-05	3.51545534638533e-05	2.72291463364068e-05	2.04005831053625e-05	1.48131806969658e-05	1.04609585697732e-05	7.23354195404867e-06	4.96791844731124e-06	3.4979580678158e-06	2.69022540912881e-06	2.4408630330117e-06	2.64391205677734e-06	3.21541882517483e-06	4.13170824674725e-06	5.40773904970382e-06	7.06177450687437e-06	9.09876610903129e-06	1.15091974035617e-05	1.42747634157717e-05	1.73742422389957e-05	2.07852443397243e-05	2.44807195522982e-05	2.8422281657983e-05	3.25532247564481e-05	3.67918807931294e-05	4.10235905301544e-05	4.50910787773254e-05	4.87886704590153e-05	5.18701039492704e-05	5.4076306919471e-05	5.51782812253805e-05	5.50186967585993e-05	5.35328192349335e-05	5.07384111046205e-05	4.67014846985519e-05	4.15026918434062e-05	3.52438498645346e-05	2.81627247623521e-05	2.10635172628059e-05	1.66811846601563e-05	1.97170539747917e-05	2.91825147744919e-05	4.11666461328324e-05
24	8.35704475875521e-05	8.39068635826313e-05	8.16196379355575e-05	7.69607958080869e-05	7.03815406468671e-05	6.24614609554249e-05	5.38263961067489e-05	4.50701874998388e-05	3.66925492489219e-05	2.90603441350791e-05	2.23941885671143e-05	1.67778592448876e-05	1.21854890670304e-05	8.52250360174271e-06	5.68597193344246e-06	3.69048071952282e-06	2.92701462493655e-06	3.69301951899393e-06	5.34121770367659e-06	7.45042778164962e-06	9.9568295700133e-06	1.28915256949098e-05	1.63015618804014e-05	2.02352602806337e-05	2.47432694385211e-05	2.98783765110429e-05	3.56858477643334e-05	4.21829056932622e-05	4.93327986483107e-05	5.7022470746243e-05	6.50512571682041e-05	7.31334781620049e-05	8.0914038550859e-05	8.79948145720857e-05	9.3969555786971e-05	9.84643367392214e-05	0.000101178801941267	0.000101922020185898	0.000100637853788905	9.74195063986903e-05	9.25206611832889e-05	8.63790733415014e-05	7.96728425742797e-05	7.34147510798915e-05	6.90125667263174e-05	6.80493298231401e-05	7.15498668071788e-05	7.92374665192845e-05	8.96712738157457e-05
25	8.82392290239694e-05	8.90289236511157e-05	8.73828018052501e-05	8.34719843322306e-05	7.76367617851127e-05	7.03390891221169e-05	6.21043951403279e-05	5.3461980260906e-05	4.48919639013416e-05	3.67843004682738e-05	2.94125850393885e-05	2.29229957706695e-05	1.7337468103057e-05	1.25704967495965e-05	8.46135408140897e-06	4.83858647987469e-06	1.91151900623369e-06	3.07177152299451e-06	6.59062385391316e-06	1.06187882529161e-05	1.51079294039732e-05	2.01123920902742e-05	2.57084370094499e-05	3.2000773872042e-05	3.9130551830401e-05	4.72673769465037e-05	5.65780076556004e-05	6.71753049753475e-05	7.90619179748509e-05	9.2087012667219e-05	0.00010592902873894	0.000120108077835039	0.000134024321036991	0.0001470154656534	0.000158425931348241	0.000167680313488211	0.000174353658120764	0.000178230932089352	0.000179348546258726	0.000178012367990244	0.00017478920946505	0.000170471072482859	0.000166011091959946	0.000162425462449926	0.000160651146030088	0.000161360225778074	0.00016477071803414	0.000170533924064911	0.000177761923915774
26	9.11200725762614e-05	9.20338250695911e-05	9.06845955273729e-05	8.71812839643708e-05	8.17750885088833e-05	7.48315025872378e-05	6.67943853521415e-05	5.81471643397284e-05	4.93754797042051e-05	4.09340515269077e-05	3.32182494379929e-05	2.65378891365195e-05	2.10889529707636e-05	1.6925914598176e-05	1.39665596281048e-05	1.20957388845938e-05	1.13721100630955e-05	1.21072911381434e-05	1.45511746716416e-05	1.86085518399426e-05	2.4013118382626e-05	3.05516531317186e-05	3.81404556633944e-05	4.68441205704342e-05	5.68728527563314e-05	6.85455909720241e-05	8.22089114608164e-05	9.81254904800046e-05	0.000116365924176637	0.000136736977812944	0.000158761482632813	0.000181707120852478	0.000204653148367803	0.000226583395805749	0.000246494925322801	0.000263511592870998	0.000276990452176883	0.000286607576735607	0.000292409734442653	0.000294820440452111	0.000294593802056454	0.000292717159612413	0.00029027287470385	0.000288278856657671	0.000287533975028616	0.000288495809059555	0.000291212953559461	0.000295323456253461	0.000300118115737348
27	9.20069938594775e-05	9.28358755118581e-05	9.1582057333238e-05	8.82954269154225e-05	8.31353263752512e-05	7.63557655809394e-05	6.82859463843332e-05	5.93087145625132e-05	4.98398037185887e-05	4.03118174292864e-05	3.11707765890598e-05	2.29062862894658e-05	1.61749497808645e-05	1.20714445964996e-05	1.17105107515568e-05	1.42501149165323e-05	1.80332275816668e-05	2.24277628179029e-05	2.74299290458469e-05	3.31819553021125e-05	3.97939560324031e-05	4.73444401451827e-05	5.59704316286144e-05	6.59730738542578e-05	7.78724820836129e-05	9.23608190265747e-05	0.000110145561787464	0.00013173980432261	0.000157288658748681	0.000186486972026193	0.000218586518772509	0.00025246401617441	0.000286725875614594	0.000319837012480315	0.000350266081758613	0.000376638321478971	0.0003978835700812	0.000413363874087034	0.00042296390113934	0.00042712851091935	0.000426834909105507	0.000423491266893664	0.000418760229199277	0.000414317708173767	0.000411579034706856	0.000411452754392334	0.000414197513099959	0.000419434004563081	0.000426303582000591
28	9.16902465044496e-05	9.26821481558575e-05	9.18929854291121e-05	8.93306944049539e-05	8.50758345060648e-05	7.92746479529698e-05	7.21301809113422e-05	6.38927168837002e-05	5.48520954742153e-05	4.53381050701581e-05	3.57456947458876e-05	2.66380298355078e-05	1.91014523947736e-05	1.54995605660182e-05	1.78912394289406e-05	2.41287362306942e-05	3.16626944317165e-05	3.94756961566807e-05	4.7212401330955e-05	5.47417519334248e-05	6.20519440900413e-05	6.92883175173474e-05	7.68726967279606e-05	8.56436096501345e-05	9.6901399660169e-05	0.000112217124232912	0.000133000369590874	0.000160062931407311	0.000193427816975646	0.000232380053167884	0.0002756088824739	0.000321349197120144	0.000367513958524745	0.000411836421065277	0.000452034774964618	0.00048599929553098	0.000511992189522563	0.000528844231347765	0.000536129505408311	0.000534298931268006	0.000524752099076678	0.000509820641607991	0.000492620397985988	0.000476709753974124	0.000465504978066757	0.000461519779708593	0.000465714778842186	0.000477340492748162	0.000494390628249141
29	9.1127500778174e-05	9.29786460211418e-05	9.3587994966749e-05	9.29745643218847e-05	9.12079129236243e-05	8.84111938764313e-05	8.47647985110103e-05	8.05101232910463e-05	7.59533933260362e-05	7.14687025043914e-05	6.74949871043617e-05	6.45122292460108e-05	6.29745094870579e-05	6.31930509662276e-05	6.52141676855362e-05	6.877362509526e-05	7.33579169738854e-05	7.83186635072017e-05	8.2978924453279e-05	8.67236860991461e-05	8.91098738988382e-05	9.00507693270418e-05	9.01372159121271e-05	9.11044068938581e-05	9.61366613823705e-05	0.000109119599884164	0.000132649725336972	0.000166931717580057	0.00021055186685136	0.000261448214013954	0.000317259105443302	0.000375359355161715	0.00043286864367571	0.000486721528881162	0.000533809229453588	0.000571181140765483	0.000596286826951243	0.000607236236145872	0.000603056782289086	0.000583932698268806	0.000551426352317972	0.000508701095973359	0.000460771941936682	0.000414722730984894	0.000379429580974501	0.000363581524087802	0.000371460375998509	0.000400113044081763	0.000441885148825105
30	8.90330079712564e-05	9.20573614646394e-05	9.44502781734669e-05	9.62371609126762e-05	9.74726818505845e-05	9.82502066618822e-05	9.87081916894763e-05	9.90289416331183e-05	9.94267696314012e-05	0.000100125277356413	0.000101326157007902	0.000103173637153769	0.00010571901707252	0.000108889089257702	0.000112461586536284	0.000116050642747251	0.000119105260731637	0.0001209233603025	0.000120683386018573	0.000117496230427235	0.000110486048853029	9.8931183667815e-05	8.25886561325344e-05	6.27830003917141e-05	4.71358370120228e-05	5.65538537428527e-05	9.39043986065486e-05	0.000145837002598041	0.000206584210874491	0.000273277777945081	0.000343371834141642	0.00041404405021697	0.000482088099156573	0.000543981950168392	0.000596056003231239	0.000634729984131471	0.000656791681281476	0.000659686330359741	0.000641782077433004	0.000602578403475789	0.000542833314829243	0.000464606290284478	0.000371267347842532	0.000267722608221257	0.000162387028751098	8.59508678334815e-05	0.000126431624552181	0.000222287391425638	0.000319122387858607
31	8.14210294177579e-05	8.49429433387679e-05	8.81899205881718e-05	9.11002254360921e-05	9.36327916596108e-05	9.58041975166026e-05	9.77223160803311e-05	9.96049468104252e-05	0.000101770929555963	0.000104593530326063	0.000108415668098649	0.000113445075564214	0.000119664384172797	0.000126788607166355	0.000134277969731313	0.000141388808446763	0.000147238924606478	0.00015087357345091	0.000151330961926366	0.000147715944613858	0.000139303351715095	0.000125728493705561	0.000107450130333183	8.71447255974221e-05	7.37453887167007e-05	8.40744049184735e-05	0.000122033657939515	0.00017756819033013	0.000243870365020204	0.000317154642792828	0.000394362616131345	0.000472331123892361	0.000547574551864504	0.000616320832910248	0.000674688097825502	0.000718953470853138	0.000745878016133607	0.000753052520243813	0.000739231120064061	0.000704630425014619	0.000651196923901315	0.000582894097112767	0.00050614093714589	0.000430591259839939	0.000369995853749747	0.000340327487215471	0.000349983053209611	0.000390786828642592	0.00044612616080045
32	6.66203084151164e-05	7.00737212643599e-05	7.31734035932244e-05	7.55647008953804e-05	7.69237337150906e-05	7.70506313044642e-05	7.5978926090122e-05	7.41033986396015e-05	7.23068637402453e-05	7.19851906926823e-05	7.47473939118655e-05	8.17036398743719e-05	9.2869317074631e-05	0.000107290693061647	0.000123594463048577	0.000140398379535439	0.000156489360992579	0.000170897517527898	0.000182955217989061	0.000192374654312407	0.000199356112872019	0.000204730617804443	0.000210116663180483	0.000218001906302355	0.000231555785607698	0.000253992913776757	0.000287659521787812	0.000333416659109108	0.000390650284466978	0.000457635286498512	0.000531871627058145	0.000610288203498392	0.00068938814088892	0.000765418492703415	0.000834602422995511	0.000893433028876796	0.00093900394071814	0.000969338620029281	0.00098367391676748	0.000982651169574746	0.000968367453729386	0.000944238897012743	0.000914630375166206	0.00088422654625427	0.000857187916060417	0.000836269024514622	0.000822208363072978	0.000813670409786819	0.000807753676452729
33	5.12646745010461e-05	5.63231083565796e-05	6.05506107548899e-05	6.31801854512602e-05	6.34926881209938e-05	6.08621164562274e-05	5.47968924603762e-05	4.4976793185953e-05	3.12837108173751e-05	1.38416182138854e-05	7.39332656771174e-06	3.12064486763418e-05	5.74374982548575e-05	8.52114973690672e-05	0.00011371421465201	0.000142187424177319	0.000170012486507435	0.000196794362539397	0.000222433893133574	0.000247179134835853	0.000271648240782115	0.000296818654203555	0.000323979722364016	0.000354647468023882	0.000390441376155663	0.000432925677151754	0.000483424190859903	0.00054282773594365	0.000611421366227842	0.000688759875151895	0.000773613507921511	0.000863995445698851	0.000957272123730703	0.00105034804579991	0.00113990821883127	0.00122269367175711	0.00129577957315604	0.00135682251225913	0.00140424479821733	0.00143733000073718	0.0014562155772137	0.0014617845104109	0.00145547622541195	0.00143905373583371	0.00141437360522906	0.00138320269302988	0.00134710881509301	0.00130742569565196	0.00126526682905073
34	5.25977351387324e-05	6.30395556544773e-05	7.2625094384696e-05	8.09270940366914e-05	8.76748776386212e-05	9.28412663571301e-05	9.67400437858933e-05	0.000100106937198589	0.00010410025076294	0.000110122559447532	0.0001194235907444	0.000132657279707516	0.000149702811238237	0.000169844058516074	0.000192111522669081	0.000215588765856553	0.00023963062979555	0.000264015428247033	0.000289050395040837	0.000315624499019974	0.000345183191767734	0.000379598208648431	0.000420931811032828	0.000471143002884746	0.00053181879458236	0.000603998911117425	0.000688105393419104	0.000783939361103969	0.000890699279343774	0.0010069976466746	0.00113087857745713	0.00125985190445959	0.00139095966009703	0.0015208835354936	0.00164609236069782	0.00176302011146989	0.00186825914438775	0.00195875096132569	0.00203195778286191	0.00208600202262748	0.00211976642583714	0.00213295386283506	0.00212611109066039	0.00210062383273042	0.00205869025895754	0.00200327596757462	0.00193804627460372	0.00186726244482929	0.001795620434969
35	9.89071287193678e-05	0.000116325499344907	0.000134173113320908	0.000152157826849563	0.000170048621982815	0.000187682762943486	0.00020495952044174	0.000221816636177332	0.000238190064095228	0.000253963400278714	0.000268919396659081	0.000282710036824805	0.00029486258170653	0.000304837577288763	0.000312153942092634	0.000316599095376681	0.000318548190502876	0.000319412440024738	0.000322174177521034	0.000331749555436531	0.000354563936489977	0.00039684968521743	0.000462537992706236	0.000552548237984366	0.000665672029530311	0.0007997124339336	0.000952095859829911	0.00112003593084856	0.001300508814628	0.00149019191453927	0.00168542470948871	0.00188220923923302	0.00207625325554786	0.00226305394835537	0.00243801751491663	0.00259660772527539	0.00273451485420788	0.00284783516441972	0.00293325080205499	0.00298820062721921	0.00301103412036726	0.00300114294139077	0.00295906777742212	0.00288658156843648	0.00278675370126508	0.0026640025370393	0.00252414369463209	0.00237443406493569	0.00222358665479948
36	0.00021246890942852	0.000239472024393557	0.00026748111913637	0.000295953348442355	0.00032425888889643	0.000351675063870014	0.000377377559238034	0.00040042947314101	0.000419769710937726	0.000434203008918878	0.000442394511678698	0.000442872266795077	0.000434041334973734	0.000414213960827577	0.000381663190978296	0.000334719243135115	0.000271981654970628	0.000193043159739201	0.000103575678474267	8.13243649371347e-05	0.000202001918857416	0.000364267932713596	0.000551948804339176	0.00076226150785087	0.000993353210940285	0.00124305446088599	0.00150861894717953	0.00178665471565813	0.00207312289883959	0.00236337625019702	0.00265222990173889	0.00293406161200827	0.00320293950374997	0.00345277461221446	0.00367749432881543	0.00387123141198081	0.00402852189786483	0.00414450418494265	0.00421511097070123	0.00423724574683466	0.00420893635951589	0.00412945987393681	0.0039994358809382	0.00382088988350627	0.00359729540976556	0.00333361497507873	0.00303638021951613	0.00271388967866654	0.0023766776060537
37	0.000414697113540305	0.000456691822950343	0.000499415371295414	0.000542037902543755	0.000583586774358854	0.000622956511402028	0.000658928719563146	0.000690206414098111	0.000715469696491286	0.000733463876989785	0.000743138282609629	0.000743866233274914	0.000735796593940473	0.000720414126875423	0.000701397624128199	0.000685761161453357	0.000684778109043722	0.000713160707358834	0.000784882456412699	0.000907729706460771	0.0010818702475196	0.00130286133125081	0.00156485749627589	0.00186200854426856	0.00218864206509368	0.00253905366563739	0.00290727680672403	0.00328693318671544	0.00367117165427266	0.00405268221705666	0.00442377059796064	0.00477648134528233	0.00510275956594873	0.00539464235622226	0.00564447121939652	0.00584511654572351	0.00599020488320408	0.00607433946913106	0.00609330447797804	0.00604424377634629	0.0059258057216841	0.005738246723602	0.00548348790518265	0.00516512125561842	0.00478836420460615	0.00435996479990802	0.00388806436844204	0.003382032911036	0.00285231147710009
38	0.000759524616199074	0.000831992601523924	0.000906920611151306	0.00098376592503406	0.00106197900363705	0.00114105880320114	0.00122062696771638	0.00130052290585439	0.00138092000873746	0.00146245972846616	0.00154639409447087	0.00163471798115836	0.00173026082658495	0.00183669707892469	0.00195843273085203	0.00210034107644271	0.00226735829401258	0.00246399818514249	0.00269387996390201	0.00295935961802473	0.00326131403261439	0.00359907371092379	0.00397046395443964	0.00437190669925976	0.00479854746287068	0.00524438975617587	0.00570243339251791	0.00616482066052356	0.00662299651597319	0.00706788797558699	0.00749010552006935	0.00788016658299393	0.00822873862958268	0.00852689712805643	0.00876639196219927	0.00893991455383321	0.00904135717234995	0.00906605561783652	0.00901100668485238	0.00887505254924787	0.00865902546317376	0.00836584787011275	0.00800058521337265	0.00757045120889507	0.00708476796996827	0.00655488559857575	0.0059940664618755	0.005417335387443	0.00484128160689133
39	0.00135610010276215	0.00149308552144621	0.00163913371986241	0.00179456516830682	0.00195979390865956	0.00213536340029352	0.00232198356548027	0.00252056567177359	0.00273225058249242	0.00295842496435879	0.00320071952265551	0.00346098352857468	0.00374123105361508	0.00404355652358157	0.00437002029481196	0.00472250850297063	0.00510257479975389	0.00551127410830588	0.00594899972032808	0.00641533480416989	0.00690892793952163	0.00742740012820202	0.00796728838234482	0.00852402886237731	0.00909198081937383	0.0096644912881832	0.0102339994586309	0.0107921787666159	0.0113301138664879	0.0118385086987032	0.0123079208401868	0.0127290162544852	0.0130928375101872	0.013391077587756	0.0136163506244948	0.013762450421051	0.0138245872977371	0.013799593967471	0.0136860914783395	0.0134846069359823	0.0131976355766248	0.0128296407302852	0.0123869861763906	0.0118777962382116	0.0113117396176724	0.0106997334849459	0.0100535650008583	0.00938542900188253	0.00870738445115632
40	0.00230963604646882	0.00255434841135371	0.00281882951894251	0.00310418998990214	0.00341158190216282	0.00374219356133623	0.00409723940165308	0.00447794366464316	0.00488551652310366	0.00532112146300257	0.00578583302717298	0.00628058447108587	0.00680610547530242	0.00736285077536998	0.00795092136388308	0.00856998073287776	0.00921916939149594	0.00989702154768158	0.0106013883247769	0.0113293721489392	0.0120772769628077	0.0128405786838736	0.0136139198376792	0.0143911315747904	0.0151652853553278	0.0159287754924192	0.016673432528987	0.0173906661284459	0.0180716348409064	0.0187074388173877	0.0192893303424653	0.0198089359981813	0.0202584834144492	0.0206310249544369	0.0209206503708738	0.0211226804840755	0.0212338342956393	0.0212523626706767	0.0211781427900175	0.0210127289737519	0.0207593571808889	0.0204229024630729	0.0200097908576178	0.0195278696119709	0.0189862422036247	0.0183950773136185	0.0177654036549728	0.0171089052033837	0.0164377336345413
41	0.00361084665888873	0.00399623252201261	0.00441407121618071	0.00486611227750992	0.00535405576860365	0.0058795190964139	0.0064439987523827	0.00704882700579119	0.00769512377339379	0.00838374411632761	0.00911522207665135	0.00988971185532687	0.0107069276421019	0.0115660837229156	0.0124658367958323	0.0134042327027529	0.0143786600097893	0.0153858130219921	0.0164216668766624	0.0174814673049127	0.0185597374688574	0.0196503039630778	0.0207463436121748	0.0218404521077047	0.0229247348223975	0.0239909193404462	0.025030488380672	0.0260348309018811	0.0269954083089749	0.0279039318694147	0.0287525467479371	0.029534017516272	0.0302419096324561	0.0308707612421186	0.0314162397529093	0.0318752779821876	0.0322461852728284	0.0325287297937958	0.0327241892575797	0.0328353684482756	0.0328665832019749	0.0328236117449498	0.0327136154976274	0.0325450325138238	0.0323274475684783	0.0320714434667084	0.031788438374638	0.0314905138492083	0.0311902377907941
42	0.00507833939148195	0.00561495002246825	0.00619760298961676	0.00682877666671605	0.00751082344343481	0.00824591523053828	0.0090359846885939	0.00988266311999489	0.0107872161754028	0.0117504787281111	0.012772790457884	0.0138539338533055	0.0149930764814765	0.0161887194780831	0.0174386542708562	0.0187399295564469	0.0200888304962956	0.0214808719736859	0.0229108075561122	0.0243726555310761	0.0258597430293229	0.0273647688209176	0.0288798848740921	0.0303967962163964	0.0319068780484305	0.0334013084522107	0.0348712144320773	0.0363078284512986	0.037702652108607	0.0390476231620905	0.0403352817778237	0.0415589316789727	0.0427127918150004	0.0437921342714693	0.044793404403469	0.0457143195971091	0.046553943633232	0.0473127343272492	0.0479925629233511	0.0485967045987458	0.049129800347762	0.049597791427442	0.0500078284156124	0.0503681577206941	0.0506879890546241	0.0509773479068446	0.0512469174165022	0.0515078742188102	0.0517717228366708
43	0.00638926681553004	0.00706575371983189	0.00780280947360514	0.00860377811100357	0.00947178242343418	0.010409649229713	0.0114198323665303	0.012504334877892	0.013664632007458	0.0149015967052455	0.0162154294463261	0.0176055942188343	0.0190707625657869	0.0206087675535732	0.0222165694834893	0.0238902350562726	0.0256249315395657	0.0274149372728066	0.0292536695735426	0.0311337307863629	0.0330469728457272	0.0349845803146099	0.0369371714220344	0.0388949161662144	0.0408476700897527	0.042785121883874	0.0446969525551483	0.0465730035055268	0.0484034505486392	0.0501789806242628	0.0518909677880912	0.0535316449515169	0.0550942678282796	0.0565732676094278	0.0579643890286056	0.0592648106856351	0.0604732447537342	0.061590013488423	0.0626171002678856	0.0635581732111836	0.0644185797334346	0.0652053107057338	0.0659269332040523	0.0665934911820357	0.0672163738294017	0.0678081519355949	0.0683823833293169	0.0689533894651192	0.0695360065125954
44	0.00722507816143656	0.00802488874347373	0.00890065871543283	0.00985619904051558	0.0108949186725923	0.0120197382805898	0.013233003998906	0.0145364024881103	0.0159308787469335	0.0174165582594378	0.0189926751785603	0.020657508329824	0.0224083268602682	0.0242413473531242	0.0261517041759761	0.028133434728361	0.0301794811048907	0.032281709494445	0.0344309483987446	0.0366170464799955	0.0388289505439887	0.0410548038398764	0.0432820645196204	0.0454976437582804	0.0476880627005933	0.0498396270792441	0.0519386180545943	0.0539714975617463	0.0559251262237129	0.057786991700961	0.0595454451951105	0.061189943699814	0.0627112954791397	0.0641019061283408	0.0653560223977293	0.066469970688401	0.0674423866950892	0.0682744319980754	0.0689699924024726	0.0695358513949619	0.0699818301536853	0.0703208830679819	0.0705691347540019	0.0707458413039007	0.070873255442153	0.0709763731788733	0.0710825396240481	0.0712208953538105	0.0714216536560455
45	0.00762935897851347	0.0085631537562418	0.00958559952636037	0.0106996608968908	0.0119077018875742	0.0132113965647453	0.0146116390264179	0.016108454498051	0.0177009133974044	0.0193870502960469	0.02116378974675	0.0230268809593791	0.0249708432912746	0.0269889244697452	0.0290730733829029	0.0312139291602675	0.0334008281170371	0.0356218299576267	0.0378637644282947	0.0401122993801524	0.0423520309587708	0.0445665963827212	0.046738809520036	0.0488508192298303	0.050884290219068	0.0528206059866972	0.0546410933065075	0.0563272676563891	0.0578610990589712	0.0592252979849794	0.0604036213192937	0.0613811989397799	0.0621448822558981	0.0626836171483209	0.0629888451934921	0.0630549388888396	0.0628796788205302	0.06246478325548	0.0618165032275163	0.0609462981910573	0.0598716074084161	0.0586167278564403	0.0572137959603892	0.0557038401587135	0.0541378125907694	0.0525774068434572	0.0510953147542912	0.04977438207403	0.0487049619785127
46	0.00851949674133203	0.00962132212353989	0.0108141133848871	0.0120991984635539	0.0134771452436454	0.0149476683380527	0.0165095383983383	0.018160495424587	0.0198971676519125	0.0217149976644852	0.0236081774312621	0.0255695939686368	0.0275907873126973	0.0296619224266238	0.0317717765763916	0.0339077435802605	0.0360558561751008	0.038200827546634	0.0403261128430935	0.0424139912353024	0.0444456688040878	0.0464014022323454	0.0482606429586055	0.0500022011168285	0.0516044282490511	0.0530454174394157	0.054303219186311	0.0553560710102259	0.0561826384948877	0.0567622651846977	0.0570752285186683	0.0571029987762246	0.0568284978497005	0.0562363545489799	0.0553131530937752	0.0540476714699823	0.0524311064367233	0.0504572822030062	0.0481228402115194	0.0454274082054358	0.0423737481073115	0.0389678849032203	0.0352192244710759	0.0311406820622545	0.0267488804318246	0.0220645938531532	0.0171140637823475	0.0119341197626512	0.00660372666987391
47	0.0112721081373948	0.0125442418102115	0.0139034218335453	0.015349468859207	0.0168814005661407	0.0184973629324795	0.0201945664205384	0.0219692285175717	0.0238165241262587	0.0257305453306267	0.0277042720744282	0.029729555279183	0.0317971138980565	0.0338965473499611	0.0360163647070586	0.0381440319203811	0.0402660382658535	0.0423679830810349	0.044434683747265	0.0464503057600401	0.0483985156316117	0.0502626572953424	0.0520259526449513	0.0536717268597024	0.055183659257833	0.056546060606649	0.0577441781221606	0.0587645298372398	0.0595952706241909	0.0602265929319523	0.0606511662184264	0.0608646200467146	0.0608660766860783	0.0606587394390269	0.0602505421006866	0.0596548616993606	0.0588912888812952	0.0579864347117004	0.0569747245683328	0.0558990834291506	0.0548113472903994	0.0537721438482932	0.0528498892738318	0.0521184941986338	0.0516534451979241	0.0515262252228001	0.0517975867911791	0.0525108428303622	0.0536867327060495
48	0.0163223333973916	0.0178072293214382	0.019378201774106	0.0210347813483372	0.0227758755536468	0.0245997369345752	0.0265039376051551	0.0284853512657711	0.0305401437588512	0.0326637731915184	0.0348510006050349	0.0370959121010108	0.0393919532413699	0.0417319764213901	0.0441083017710944	0.0465127919680259	0.0489369411419078	0.0513719778164041	0.0538089815622366	0.0562390127258001	0.0586532542440897	0.0610431641556218	0.0634006369631909	0.0657181714929979	0.0679890423221093	0.0702074712107992	0.0723687942807286	0.0744696199336311	0.0765079717281515	0.0784834096593922	0.0803971225707769	0.0822519838492932	0.0840525622184399	0.0858050794806045	0.0875173076254152	0.089198398972937	0.0908586451026674	0.0925091633205657	0.0941615133307045	0.095827251461405	0.0975174349354792	0.0992420937870925	0.101009692497862	0.102826606588355	0.104696640668816	0.106620613444321	0.108596031822613	0.11061687089144	0.11267346974934
49	0.0235664495009506	0.0253828611709995	0.0272936255058978	0.0292992069074089	0.0313996775791859	0.0335947044631888	0.0358835403024052	0.0382650191931368	0.0407375569324835	0.0432991563965263	0.0459474181021599	0.0486795560109304	0.0514924185273003	0.0543825145276052	0.0573460441311042	0.0603789337929654	0.0634768751632673	0.0666353670191804	0.0698497594430121	0.0731152992909002	0.076427175880297	0.0797805657241499	0.0831706750613767	0.0865927788826173	0.0900422551330906	0.0935146127962608	0.0970055126278915	0.100510779423993	0.104026404870812	0.107548540241199	0.111073478468086	0.114597625438259	0.118117460701328	0.121629488169809	0.125130177783717	0.128615899511828	0.132082851444585	0.135526984082369	0.138943923219659	0.142328894053733	0.1456766492923	0.148981404087476	0.152236780578719	0.155435764684495	0.158570677547034	0.161633163717167	0.164614197781674	0.167504110702122	0.17029263667171
50	0.0327216911179425	0.0349688707646308	0.0373236402738542	0.0397871777526379	0.0423603694742967	0.0450437955633503	0.0478377172595633	0.0507420658788283	0.0537564335648215	0.0568800658993148	0.0601118564112519	0.0634503429957912	0.0668937062251692	0.0704397695041886	0.0740860009951812	0.077829517211244	0.0816670881532288	0.0855951438461716	0.0896097821153174	0.0937067774313099	0.0978815906490046	0.102129379465158	0.106445009427186	0.110823065338329	0.115257862923755	0.119743460647034	0.124273671596373	0.128842075394296	0.133442030121995	0.138066684289215	0.142708988920938	0.147361709871854	0.152017440517155	0.156668615002112	0.161307522261712	0.165926321044121	0.170517056186675	0.175071676399691	0.17958205381088	0.184040005511304	0.188437317322526	0.192765769974215	0.197017167842509	0.20118337035278	0.205256326097211	0.209228109658952	0.21309096107202	0.216837327780916	0.220459908897554
51	0.0425321189452522	0.0451817070637454	0.0479446764698189	0.050821958321015	0.0538141949731699	0.0569217247626859	0.060144567803761	0.0634824129307354	0.066934605911566	0.0705001390532144	0.0741776423134876	0.0779653760266553	0.0818612253420583	0.085862696465968	0.0899669147872473	0.0941706249569359	0.098470192980825	0.102861610372436	0.107340500401622	0.111902126461331	0.116541402561889	0.121252905948588	0.126030891824276	0.130869310144257	0.135761824435881	0.140701832580004	0.145682489475823	0.150696731494627	0.155737302611707	0.160796782089104	0.165867613565215	0.170942135390465	0.176012612031645	0.181071266351114	0.186110312551189	0.191121989558897	0.196098594612207	0.201032516796044	0.205916270265427	0.210742526884021	0.215504147999889	0.220194215076469	0.22480605889624	0.229333287057435	0.233769809490866	0.238109861734601	0.242348025719075	0.246479247834283	0.250498854073918
52	0.0507109425295799	0.0535691275562503	0.0565309044300209	0.0595961741284304	0.0627645430826162	0.0660353121914345	0.0694074670537791	0.0728796695470892	0.0764502508766471	0.0801172062156427	0.0838781910500812	0.0877305193354049	0.0916711635631782	0.0956967568263183	0.0998035969601683	0.103987652824179	0.108244572775144	0.112569695367824	0.116958062302449	0.12140443362108	0.125903305136147	0.130448928054852	0.135035330742466	0.139656342546179	0.144305619578982	0.148976672340414	0.153662895027932	0.158357596369382	0.163054031783787	0.167745436654615	0.172425060477096	0.177086201619347	0.181722242416204	0.186326684295258	0.190893182616764	0.195415580893426	0.199887944042754	0.20430459031429	0.208660121526836	0.212949451247395	0.217167830544261	0.221310870952023	0.225374564296617	0.229355299044399	0.233249872860858	0.237055501092392	0.24076982091882	0.244390890965025	0.247917186207518
53	0.05529201482414	0.0580283119939312	0.0608441534037849	0.0637380805842168	0.0667083582324277	0.0697529696617092	0.0728696136119234	0.0760557025197734	0.0793083623434414	0.0826244340310553	0.0860004767163591	0.0894327727178777	0.0929173344097884	0.0964499130236328	0.10002600942993	0.103640886937691	0.107289586137795	0.110966941803184	0.114667601844895	0.118386048308055	0.122116620376196	0.125853539335582	0.129590935433665	0.13332287654748	0.137043398558507	0.140746537310599	0.144426362006739	0.148077009878903	0.151692721943027	0.155267879628133	0.158797042045091	0.162274983636304	0.165696731922959	0.169057605041377	0.172353248734725	0.175579672440996	0.178733284093036	0.181810923221873	0.184809891931078	0.187727983287945	0.190563506657642	0.193315309489952	0.195982795055874	0.198565935624329	0.201065280568974	0.20348195890312	0.205817675758801	0.208074702355878	0.210255859050591
[truncated: 71 more columns]
