# Supplementary material for: Reconstructing spruce budworm outbreak severity: a comparison of paleoecological and tree-ring signals
Source: PLoS One. 2025 Aug 12;20(8):e0329406. doi: 10.1371/journal.pone.0329406 (PMC12342301; doi:10.1371/journal.pone.0329406)
Supplement: S10 Dataset — (ZIP) [file pone.0329406.s010.zip › Lake 1 wavelet data/Cross-wavelet_Lepidopteran_scales_GSI/cross_wavelet_significance.txt]

V1	V2	V3	V4	V5	V6	V7	V8	V9	V10	V11	V12	V13	V14	V15	V16	V17	V18	V19	V20	V21	V22	V23	V24	V25	V26	V27	V28	V29	V30	V31	V32	V33	V34	V35	V36	V37	V38	V39	V40	V41	V42	V43	V44	V45	V46	V47	V48	V49	V50
1	0.0294844023429288	0.0231495904725248	0.0144342088350966	0.0074810909095395	0.00355539629630233	0.00180766181398817	0.00110594255897801	0.000804040010945625	0.000646446634579721	0.000544630522008809	0.000470164160111132	0.000415876431926164	0.000375967957829092	0.000341205559915626	0.000307187010462917	0.000277490564968524	0.000257048891177934	0.000247221610406289	0.000239996699298486	0.000229388760619481	0.000221795531215542	0.000223096203271443	0.00022484516484068	0.000218818606584005	0.000206815622157089	0.000193647200969875	0.000184449400802963	0.000183054384966012	0.000187721991530259	0.000193377214927959	0.000201350286888498	0.000203748078664921	0.000187561664730601	0.000164211371300362	0.000160875012692787	0.000174966424314048	0.000192430554974307	0.000212104741128378	0.000227377685275347	0.000235313678321943	0.000244557269688373	0.000247456647304415	0.000232242514267114	0.000212849713019398	0.000206299303643924	0.000211410885151952	0.000224774770643065	0.000250879751819719	0.000277146224956682
2	0.0393378389273517	0.030143581063604	0.0176786830631169	0.00812042537742248	0.00314790530445821	0.00125721988928752	0.000675226051026613	0.000491562919250913	0.000410054002095243	0.000354658420061825	0.000309561093285784	0.000276479270203909	0.000254048756554554	0.000232759883612318	0.000207832409580534	0.000184328447716536	0.000169546584349797	0.000166348769010611	0.000164418099921306	0.000155675999919749	0.000149338112015151	0.000154772806579063	0.000160886251340667	0.000156821806018342	0.000145175466409489	0.000131861764631097	0.000122770551485147	0.000122644670583175	0.000129040583278754	0.000135867498323825	0.000147010954102985	0.0001528942648564	0.000134142013533028	0.00010382121517403	0.000100492024600187	0.000117545372501856	0.000133869451470011	0.00015378451111099	0.000168485557773332	0.000173377902274511	0.000183129758287689	0.000187617536736519	0.000169316771204251	0.000144938033425443	0.000136274913473209	0.000140977834956748	0.000154577397183961	0.000183053745902995	0.000211726148988239
3	0.0465315152587783	0.0349362084787439	0.0194005846191942	0.00789611464429161	0.00235493240441348	0.000582085566530098	0.000223169157840678	0.000179131530690114	0.000170816088940832	0.000157463246570583	0.000139533462471143	0.000126142732261868	0.000120162500953204	0.000112704253828519	9.89025350500158e-05	8.37809563472882e-05	7.52991546347676e-05	7.78665290839414e-05	8.03049240328925e-05	7.36143096387042e-05	6.79837190778875e-05	7.57359488207391e-05	8.43505672914601e-05	8.23491704532103e-05	7.30584824129513e-05	6.21505616813496e-05	5.48425577556905e-05	5.56271484896232e-05	6.19472696425262e-05	6.73843490727017e-05	7.93961206596204e-05	8.90205715128088e-05	7.28500057738536e-05	4.02759738427668e-05	3.90109860573191e-05	5.6044889142318e-05	6.48072713478108e-05	8.14174590387362e-05	9.27768635057582e-05	9.19504429418688e-05	0.000100493526269858	0.000107475709745817	9.09774608597248e-05	6.73789408428808e-05	5.82987983630238e-05	6.19149319163566e-05	7.34500064853145e-05	9.75445719247178e-05	0.000122239472609089
4	0.0499624715145322	0.0371471840899123	0.0200462880162226	0.00761635051498345	0.00189087521651807	0.000245424761210968	1.4270564402032e-05	3.01188822125215e-05	4.51728316695499e-05	4.64199934804258e-05	4.05736969672873e-05	3.6308732275379e-05	3.79783786372441e-05	3.79294113871513e-05	3.20951703406194e-05	2.39703380681877e-05	1.94411167533792e-05	2.41489485354472e-05	2.77969407870927e-05	2.31069276547203e-05	1.76030803163884e-05	2.50289604932504e-05	3.26736365908865e-05	3.17293649740778e-05	2.58032325267269e-05	1.87747023010833e-05	1.4325582477093e-05	1.50655739902691e-05	1.97043645909416e-05	2.17471984601017e-05	3.18182266353131e-05	4.34097051469597e-05	3.50430975029651e-05	1.08056148105977e-05	1.11068015729536e-05	2.06290254349505e-05	1.78582006773766e-05	3.22638916517917e-05	3.92391276300401e-05	3.25175399099232e-05	3.85799671690966e-05	4.77909079418031e-05	3.68690098830166e-05	2.0786805480752e-05	1.22491709064471e-05	1.46509257489e-05	2.38854870703678e-05	3.73564858850461e-05	5.41816091209967e-05
5	0.0502131164199823	0.0375378909013047	0.0204713307394763	0.00794428897797253	0.00208376259221829	0.000332916355267727	3.04988623396574e-05	9.6825304758738e-06	1.09157460487575e-05	1.00816591975611e-05	7.38675830730831e-06	5.26446435750321e-06	7.96069043398297e-06	9.36732048997513e-06	7.43101638533543e-06	4.24722298702346e-06	1.34357038555876e-06	5.42499379141544e-06	7.60295180460394e-06	5.51098081879165e-06	4.49828857865562e-07	6.46210948746668e-06	1.05018771108923e-05	9.69591910545943e-06	6.92116526997094e-06	3.27014421487336e-06	1.84479167972661e-06	1.80570056316151e-06	4.4655746533421e-06	3.39714100441399e-06	1.07934250407601e-05	2.14002005722965e-05	2.02976212915013e-05	1.12849070714241e-05	9.44664983116847e-06	9.68017138949764e-06	3.92633760934853e-06	1.50795786993865e-05	1.59622358231037e-05	6.63802729904197e-06	9.67067124225469e-06	1.91966663856571e-05	1.24559052558205e-05	5.78580985764332e-06	2.83047540786362e-06	3.43096773362686e-06	7.97071915587347e-06	8.63620195502996e-06	2.0661310619605e-05
6	0.0486601683207638	0.0370746169275572	0.021094836267501	0.00887601980011269	0.00272983662015101	0.000615256796977568	0.000110017729101911	2.0178230264297e-05	4.53918918933999e-06	1.69178253229228e-06	1.53747782384008e-06	5.71479656170331e-07	1.5250238821546e-06	2.20056172596335e-06	1.51659808720564e-06	8.53268136875226e-07	9.83034142439792e-07	1.59619041145163e-06	2.10261174165637e-06	1.77590079648106e-06	1.36390938748959e-06	2.65976086027847e-06	3.67635285603555e-06	2.74972781947977e-06	2.14990527626093e-06	1.28734040893318e-06	1.10488462009422e-06	1.71217381798921e-06	1.73484729988449e-06	9.90398659404043e-07	5.3796202095988e-06	1.36353820978299e-05	1.47096540056105e-05	7.94315595714147e-06	6.90141402543337e-06	1.01329764580667e-05	1.1922421160086e-05	1.34664729393392e-05	9.17743680362332e-06	4.30961815865356e-06	6.48161547971815e-06	1.11477113404468e-05	6.1628115530946e-06	3.00977869452175e-06	3.60897036468314e-06	3.54984009760857e-06	6.22575929063586e-06	5.11294684726414e-06	1.13480514809444e-05
7	0.046438285424804	0.0363073069326009	0.0218326398500735	0.0100747809225844	0.00356282027122087	0.000967289198848273	0.000202641126542463	3.29263919850506e-05	4.88260405007293e-06	1.23213376598957e-06	1.06292173938615e-06	6.02016486396949e-07	3.63540545915777e-07	8.19426593940781e-07	6.37942235463467e-07	3.26935718606232e-07	6.70885787771812e-07	5.51929509775744e-07	6.35148606706142e-07	5.02892071182038e-07	5.62807893915817e-07	1.74391597056845e-06	1.78372813822086e-06	5.24006583280348e-07	1.17097815703109e-06	2.10466772883405e-06	2.67734175400773e-06	2.99451323104995e-06	2.34723887886006e-06	1.51069101567536e-07	5.47951789072766e-06	1.27985627484269e-05	1.37477823531645e-05	5.69659929276616e-06	5.12903535508102e-06	1.16283973800996e-05	1.43992585122398e-05	1.37226219261346e-05	6.78341754618242e-06	3.39309040872516e-06	1.07390382889242e-05	1.35546213426311e-05	1.12703402658543e-05	8.44243069836085e-06	4.40952324402848e-06	3.71174250915244e-06	1.02688077707981e-05	1.29921331964895e-05	1.2530009468744e-05
8	0.0441136144172208	0.03542013966623	0.0225038020176115	0.0113081338599194	0.00449096475175802	0.0014051748625934	0.000341826923785889	6.1492547662048e-05	6.30276748989521e-06	1.7458747909413e-06	1.60375055597718e-06	8.17284933769371e-07	4.14836310252633e-07	6.5693691504335e-07	7.82745143315409e-07	8.80277407359822e-07	8.32270416485233e-07	3.72261581256707e-07	3.50563764103421e-07	8.93378475972453e-07	1.51725917537725e-06	2.0380572619969e-06	1.65378636574794e-06	9.82619994394941e-07	1.62200133960966e-06	3.05075447506219e-06	4.63058363709139e-06	5.48677623763101e-06	5.00622819200398e-06	4.6157734403371e-06	9.9157695127966e-06	1.68912768856144e-05	1.81426729134583e-05	1.31697793439302e-05	1.20427006555062e-05	1.42446346843083e-05	1.51527859689692e-05	1.5298084510381e-05	1.11700702984336e-05	1.19910059243848e-05	1.97749013170478e-05	2.34407447200764e-05	2.20801444354285e-05	1.79362244372872e-05	1.24590889716104e-05	1.2291631122505e-05	1.8634790600888e-05	2.14767416307172e-05	1.77990737234184e-05
9	0.0418729691140874	0.0344646548427928	0.0230315579358658	0.0124970703596794	0.00550627453693516	0.00196768436761346	0.000566938504087753	0.000129564365224398	2.29402119927247e-05	4.17042137876622e-06	2.65973365170457e-06	1.76961976487365e-06	1.05124440268499e-06	7.42729996576234e-07	9.06992274563729e-07	1.36394520679614e-06	1.40474776917358e-06	8.91828350683353e-07	8.72922290787775e-07	1.91712143234561e-06	2.89421271733199e-06	3.27404069798521e-06	2.9014885079729e-06	2.31057007888079e-06	2.23715903896084e-06	4.20938319888325e-06	7.49374834338075e-06	1.0350386157142e-05	1.2189357160922e-05	1.48306181504926e-05	2.09236120808905e-05	2.7788754977228e-05	3.0171638825307e-05	2.76022013386293e-05	2.36389343865855e-05	1.79316672807856e-05	1.41529046004526e-05	1.91034898702315e-05	2.39628799362976e-05	3.01917518034911e-05	3.84148243413693e-05	4.29696498502043e-05	4.20681680592736e-05	3.76816076379494e-05	3.31599410725007e-05	3.28337479675695e-05	3.59075452438955e-05	3.53186488060097e-05	2.75875532317132e-05
10	0.0397551952051111	0.0334633143886806	0.0234032151273165	0.0136059629020183	0.00658355774115409	0.00265646357181547	0.000895568884416254	0.00025272335538451	6.08853025429517e-05	1.47999062326876e-05	5.81792423549932e-06	3.47289424040575e-06	1.90971037871625e-06	5.36293520622579e-07	1.04002138824172e-06	2.17721295292734e-06	2.57745636172212e-06	2.31445040276593e-06	2.58112301014814e-06	3.94886073724829e-06	5.36300416005333e-06	6.04309418638699e-06	5.66145078006642e-06	3.98827701969524e-06	1.01590818544209e-06	5.38863913049991e-06	1.22737391176372e-05	1.9311322137491e-05	2.60027134313588e-05	3.3271558861314e-05	4.19138195623113e-05	4.99105929123011e-05	5.35360296956494e-05	5.07827823611258e-05	4.11771438315209e-05	2.40096160377838e-05	4.90744272119432e-06	2.39701335279096e-05	4.30427464470776e-05	5.85759496558257e-05	7.05025321383184e-05	7.66836210348493e-05	7.69618732595958e-05	7.39315282432281e-05	7.08134324033373e-05	6.93252554591827e-05	6.74153287576992e-05	6.01575802497323e-05	4.50966222740869e-05
11	0.0377583256834742	0.0324252532293594	0.0236135194267903	0.0145930138964616	0.00766665668726938	0.00343578326056868	0.0013202335584127	0.000436920363465527	0.000123615518027035	2.87477802547789e-05	7.54622889250202e-06	5.69847459782062e-06	3.77101134944108e-06	1.89735667501884e-06	2.64249883966108e-06	4.29423545664301e-06	5.2098647978502e-06	5.55401702414652e-06	6.40567076470211e-06	8.26169864006796e-06	1.03612759953171e-05	1.17150482386555e-05	1.14822416071506e-05	9.08929393057848e-06	6.19110158657835e-06	1.12766114373106e-05	2.24050750384074e-05	3.54923553089192e-05	4.93947256784605e-05	6.37792902519091e-05	7.78953862552064e-05	8.94310486493048e-05	9.4892234899606e-05	9.11135949359911e-05	7.62060834119795e-05	5.12391966231593e-05	2.96281660087913e-05	4.60118840958086e-05	7.70887940581576e-05	0.000103266456098975	0.00012056788865153	0.000128753712635571	0.000130415404990959	0.000129395475176702	0.000128076187542993	0.000125814223806485	0.000119221839292327	0.000104332503708912	8.000743098406e-05
12	0.0358712409138308	0.0313531523624922	0.0236582687784055	0.0154195402273251	0.00869347448554313	0.00425337628693895	0.00181637264791861	0.000682617928921784	0.00022633753992728	6.30296340177551e-05	9.87484761754516e-06	5.62641325615012e-06	7.96858262837116e-06	7.54241187453121e-06	8.23999491923954e-06	9.88116998198714e-06	1.12828218023513e-05	1.24691682584144e-05	1.42472061461136e-05	1.70305712832069e-05	2.03322950007728e-05	2.31611428560578e-05	2.45202836148948e-05	2.43337649247432e-05	2.52453237393591e-05	3.21410751342286e-05	4.62180047993592e-05	6.53470599382063e-05	8.77784578641573e-05	0.000111932598318551	0.000135353105029056	0.000154451128347632	0.000165274956856122	0.000164722349422386	0.00015188198183813	0.000131095240296122	0.000116867836799045	0.000126383699352214	0.000153748353714463	0.000180254371709932	0.000195945943648313	0.000200772440748397	0.000200271145096522	0.000200261674339826	0.000202466342506803	0.00020358471144566	0.000197739144233533	0.000180202574860422	0.000150559908868521
13	0.0340857086110696	0.0302557279642528	0.0235490782173016	0.0160731000224086	0.00962690267671684	0.0050693788736094	0.00235688317041851	0.000976568466349182	0.000368423651251939	0.000131986007656747	4.74093787339166e-05	2.07843023496884e-05	1.74595724889559e-05	1.87144352969657e-05	2.03346961945032e-05	2.22268243756464e-05	2.4137099305155e-05	2.62514336670337e-05	2.92197974577584e-05	3.35086261349135e-05	3.90037407429214e-05	4.50391756913041e-05	5.07875562683889e-05	5.62163448101898e-05	6.30492384098481e-05	7.4113363822449e-05	9.14094246501685e-05	0.000115748084839506	0.000147112974027127	0.000183677768177654	0.000221158785363868	0.000254110130185365	0.000278207556907632	0.000291503762369406	0.000294359626587306	0.000290338643982089	0.00028739986456005	0.000292810425954633	0.000303787529761847	0.000309529554891496	0.000303175303971261	0.000288071467678297	0.000274627667082186	0.00027212752909979	0.000281728035340497	0.000296096570573543	0.000304544392408153	0.000298726263429653	0.000276134530490072
14	0.0324033925323543	0.0291559267534053	0.0233211924161115	0.0165765107873692	0.0104688617997893	0.00587650606115857	0.00293493324696986	0.00130716062315901	0.000523662735843837	0.00019814797228275	8.59987870084888e-05	5.29585711186357e-05	4.26938822642649e-05	4.09523695620849e-05	4.25501466701821e-05	4.4931577346992e-05	4.73954133119552e-05	5.02724202965051e-05	5.44220660454948e-05	6.07750440429809e-05	6.9885283617181e-05	8.15198978791494e-05	9.46072211925843e-05	0.000107917492772519	0.000121105734282495	0.000135428359462763	0.000154214806753874	0.00018263055270588	0.000224573000114351	0.000278307942142316	0.000336578938909934	0.000391449303862346	0.000439081856936415	0.000480032829052848	0.000514957474958337	0.000541578096428727	0.000556263658419221	0.000555570493196132	0.000535544294340759	0.000493568479821568	0.000433843454405754	0.00037064524590478	0.000324864342593153	0.000313427446483693	0.000337133415794895	0.000381220741334215	0.000426610925400362	0.000457792995084907	0.000465873928677986
15	0.0308359665121063	0.0280877026486396	0.0230246663990788	0.0169743181768109	0.0112476198837887	0.00669627331789016	0.00358020203587883	0.00171436603004382	0.000725038142298277	0.000255526479630444	6.14374666050465e-05	4.61200051702808e-05	6.68427098268188e-05	7.46837028156224e-05	7.81360859371252e-05	8.0369677566831e-05	8.21766837816966e-05	8.44433766784636e-05	8.87790490141445e-05	9.72238421955247e-05	0.000111324528246882	0.00013083521285563	0.000153039139322172	0.000173533860616757	0.000188386711931994	0.000197461060727495	0.000208611534312272	0.00023789875335812	0.000296508859509921	0.00037800251510559	0.000466171731756501	0.000549021866170504	0.000626226911768761	0.000705528103740576	0.000788775965723451	0.000862497399442196	0.000904130403198598	0.00089472754953942	0.000827126089122878	0.000708696869386797	0.000560592002255783	0.000413974181457766	0.00030569367844175	0.000272879603739242	0.000322520949000492	0.000420727123619872	0.0005336801605116	0.000637084037723218	0.000712812425111552
16	0.0293990186715125	0.0270853521858343	0.0227076213904344	0.0173095567280472	0.0119888407606116	0.00754370439880922	0.00431738302150926	0.00225511829981479	0.00108056319927464	0.000475350469748629	0.000192403700581895	9.67162451076517e-05	0.000101217541962203	0.00011633432089383	0.000123435109523776	0.000124446752934392	0.000122299773321399	0.000119964520715095	0.000121237130545854	0.000130591260522234	0.000151012154236808	0.00018087506851501	0.00021302607987069	0.000236708896149549	0.000241513003153555	0.000224306074972535	0.000203162539939868	0.000228839726646737	0.000324975812940103	0.000453713073743058	0.000577299669322496	0.000680856160566445	0.000777695405092475	0.000896925170076084	0.00104632057544882	0.00119169560318094	0.00127903974280393	0.00126694792725182	0.00114438534692628	0.000932694768637317	0.000675946674215617	0.000423894563608504	0.000214915282808424	0.000106270715480799	0.000214360829789917	0.00039899632062763	0.000608385504094932	0.000819907747315165	0.00100847904772354
17	0.0281055024164015	0.0261755188619992	0.0224065733272365	0.0176113671117065	0.0126974219083015	0.00839325650816879	0.00509360852563465	0.00285657590382125	0.00150935620772389	0.000785934932364258	0.000435555136519337	0.000279270823689905	0.00021539836151323	0.000191074138251253	0.000178668189440373	0.000166291022703159	0.000151369226494099	0.000136636509963065	0.000128982108921895	0.000138141084452574	0.000169209048008188	0.000215498412950863	0.000261353080019775	0.000286785357841647	0.000271799815023035	0.000202692243742566	8.77331613920576e-05	0.000136259047890414	0.00032933115462481	0.000513677121649091	0.000648833116769274	0.000727535107261517	0.000799835309110164	0.000952356433997671	0.00120171150395093	0.001463402038425	0.00163237997884098	0.00164044727674766	0.00147566703184611	0.00117975466480002	0.000829046769089402	0.00050585694845669	0.000268986019621259	0.000151112501689187	0.000222634660101142	0.000435203873987526	0.00072275100780352	0.00105181166856669	0.001388283880515
18	0.026963510280833	0.0253780305895115	0.0221525867271096	0.0179100698673555	0.0133878852819459	0.00923213061338932	0.00585817465116248	0.00341368569753031	0.00183108731745551	0.000925387310982089	0.000486865728004386	0.000322841745523663	0.000269594839738438	0.00024134578246963	0.000214278597517111	0.000183202106520391	0.0001479234260848	0.000112020973110026	8.75968716663359e-05	0.000101955039376476	0.000159205561847656	0.000235592529711454	0.00030780260582766	0.000351575766602819	0.000346018380224496	0.000288118729954204	0.00023257755859056	0.000310518163135069	0.000486882866340788	0.000641113822535744	0.000697691095724072	0.000636841442402979	0.000578249222392421	0.000794027212913843	0.00123982932864684	0.00168732492215315	0.00198009944792478	0.00203545650606322	0.00184702635703242	0.001477473656476	0.00103249760907299	0.000626156691126265	0.000358621475497785	0.000307385107754757	0.000434922553019629	0.000678060820643909	0.00102546649261346	0.00146427673637738	0.00196828373258287
19	0.0259775371452325	0.0247119350424265	0.0219852271935101	0.0182650580676291	0.0141385384472342	0.0101623145175027	0.00674541882264557	0.00409613138509198	0.0022347481664297	0.00105091203533043	0.000376513281024129	8.43881740679649e-05	0.000153642213640876	0.000194169433986882	0.000187737158766848	0.000156653619690858	0.000113071573697843	6.25383205402421e-05	5.66592707637137e-06	7.10545754879058e-05	0.000166552331059575	0.000279694463826509	0.000395888439355387	0.00049577715833812	0.00056698970992948	0.000617511621992594	0.000678206951067145	0.000773608118559873	0.000879094019382711	0.000922392819490197	0.000820023370564433	0.000512541168925664	5.57874315061917e-05	0.000702831185331725	0.00143545939541591	0.00207134268904571	0.00247619937415228	0.0025697855504441	0.00234952573820888	0.00188630377357386	0.00129444566947842	0.000689103284871314	0.000151049844767132	0.000313380236665471	0.000712619741371754	0.00111450454488864	0.00158284413509364	0.00216878468496287	0.00288734156912511
20	0.0251452519082445	0.0241904712085297	0.0219424796009252	0.0187441859049714	0.0150528775001115	0.0113346129461004	0.00797161919722828	0.00520658588546959	0.0031316057266759	0.00171426434280401	0.000844922029640274	0.000388908188836265	0.000218160332940267	0.000178500776654632	0.000154155239653946	0.000123514628058378	9.38761739558462e-05	7.76650559965336e-05	9.02974779583546e-05	0.000146863497165013	0.000252757745174672	0.000402394747099597	0.000581712030665842	0.000773143136233206	0.000962555692369166	0.00114346865200461	0.0013134095696324	0.00146234574087508	0.00156258465511684	0.001573991452455	0.00147477081743082	0.00132975024003608	0.00137140693017367	0.00179792930332525	0.00245407866293721	0.00307805814517833	0.00347713299230241	0.00354668253424272	0.0032761129478051	0.00274152731879099	0.00208362859939805	0.00148800884760009	0.00117086157279793	0.0012255505620923	0.00148862483643472	0.00185413096285314	0.00237419951852458	0.00313879335248994	0.00417291219201001
21	0.0244420560475585	0.0237945034719248	0.0220149857292074	0.0193469239446479	0.0161356812073607	0.0127565689294073	0.0095455299570509	0.00674922918615427	0.00450294579215145	0.00283543335415269	0.00169306143520254	0.000972663568246001	0.000553585545925815	0.000323494445167634	0.000196087963570439	0.000116964164670206	5.67352838644501e-05	2.91158927860483e-05	0.00010515375765658	0.00022887977414807	0.000405308742183921	0.000638083618008928	0.000921556452534961	0.00124294383840768	0.00158611532802618	0.00193426556305357	0.0022701668931293	0.00257534800527018	0.00283235247708281	0.0030348653444524	0.00320593384865666	0.00341096955855941	0.00373457542932141	0.00421039279967242	0.00476948742256937	0.00526895878827598	0.00556288578800602	0.00556036430790697	0.00525439414925732	0.00472183834769392	0.00409692246787751	0.00352071638554516	0.00307606440497399	0.00275383772969048	0.00252093294876136	0.00247802715431266	0.00291788148973438	0.00401483483310225	0.00564252031208756
22	0.023802693408986	0.0234475320559884	0.0221142772566498	0.0199681948612813	0.017260044295415	0.0142787239535341	0.0113022419583739	0.00855798635932115	0.00619918740126241	0.00429929552918729	0.00286149942987523	0.00183787588329245	0.00115195478771168	0.000719384374654557	0.000463208180753951	0.000322881147262184	0.000260354381548513	0.000266458099238813	0.000352062740580327	0.000523988819534121	0.000783035938109097	0.00112776721118609	0.00155259972046735	0.00204696043651874	0.00259654252015262	0.00318530738225424	0.00379724992526239	0.00441805185537849	0.00503758463662627	0.00565357128027965	0.00627402315568726	0.00691313888306067	0.00757686819381099	0.00824325966651923	0.00885206552657349	0.0093151964515557	0.00954501203435628	0.00948557416507007	0.00913105906577084	0.00852219371640812	0.00772099563796726	0.00677419712922504	0.00568413773625105	0.00440700096316356	0.0028957540591881	0.00135612453486846	0.00203184479265939	0.00452671020737988	0.00742919893570127
23	0.0231180567208377	0.0230178973061917	0.0220850875942263	0.0204268310884086	0.0182188285092587	0.0156751228075708	0.0130149669944328	0.0104335293417987	0.00808134563692138	0.00605469452594412	0.00439640786807529	0.00310471069681752	0.00214684485468717	0.00147442984707459	0.00103815991218502	0.000798432719990554	0.000724424393568953	0.000784687367737027	0.000954305014658437	0.00122625079759622	0.0016049643215036	0.00209586594801718	0.00270042523141	0.00341581778116125	0.00423661085892693	0.00515650600934159	0.00616885823675594	0.00726563931525617	0.00843545658869897	0.00966148029773152	0.0109194721585577	0.0121754024252477	0.0133825933519627	0.014480002577899	0.0153945420491067	0.0160493216197595	0.0163763768692718	0.016329013752617	0.0158880197642443	0.0150586666265189	0.0138605461568134	0.0123175950323775	0.0104600316444828	0.00835842262809936	0.00625144693215738	0.00495081326482097	0.00585182973213815	0.00866108637904344	0.0122178599358966
24	0.0222486952274917	0.0223382581909583	0.0217293373606022	0.0204890285959698	0.0187374543597241	0.0166289166610628	0.0143300307314817	0.011998893083339	0.0097685410204814	0.00773664325765448	0.00596193380171534	0.00446671625777986	0.00324410410948516	0.00226891910578468	0.00151375827545617	0.000982504978037568	0.000779249820917847	0.000983180874569262	0.00142197545021267	0.00198350376016234	0.00265077515952302	0.00343207000181425	0.00433991312095318	0.00538716917079006	0.00658732215227918	0.00795442542281487	0.00950053007687354	0.0112302212046452	0.013133714531032	0.0151809115467834	0.0173183898935601	0.0194700939569364	0.0215414878741385	0.0234265804184301	0.0250172168238873	0.0262138481021414	0.0269365115642781	0.027134376200518	0.0267924966532276	0.025935686234137	0.0246314822085461	0.0229964267547429	0.0212110482055993	0.0195449763538417	0.0183729967743942	0.0181165572684526	0.0190484941281763	0.0210951394192214	0.0238728988461784
25	0.0210573122171954	0.021245764071365	0.0208529353710312	0.0199196622059692	0.0185271511381526	0.0167856425889125	0.0148205243064252	0.0127581079589627	0.0107129687143666	0.00877816486181176	0.00701898682864708	0.00547031840866738	0.00413739425128667	0.00299980946920546	0.00201920819847678	0.00115467493680101	0.000456162785742745	0.000733044165673916	0.00157277920187003	0.00253405590782305	0.00360533959706733	0.00479959904867834	0.00613503303136336	0.00763662935486904	0.00933807169711414	0.0112798346615202	0.0135017132970101	0.0160306406322631	0.0188672488382065	0.0219755430586969	0.0252787864954511	0.0286624591211308	0.0319834160383124	0.0350836084501495	0.0378065893888724	0.0400150449279122	0.0416075645250907	0.0425328329052801	0.0427995391170543	0.0424806750099167	0.0417115040171364	0.0406810285739987	0.0396167037448676	0.0387610330763584	0.0383376121643911	0.0385068261727792	0.0393207022803187	0.0406960274061649	0.0424209093124214
26	0.0194790869515116	0.0196744233221541	0.0193859933546689	0.0186370770223554	0.0174813739113184	0.0159970169513322	0.0142788916136805	0.0124303420545396	0.0105551854299266	0.00875062899344109	0.00710119242539141	0.00567310621451931	0.00450826625812919	0.00361831759863658	0.00298568495082829	0.00258575243427938	0.00243105952923601	0.00258822200377178	0.00311066034806234	0.00397802140717769	0.00513337629928503	0.0065311439185597	0.00815343130478457	0.010014047091489	0.0121579275860861	0.0146532535470637	0.0175741139055188	0.0209766619711592	0.024875989352759	0.0292307875202367	0.0339390502807954	0.0388442272566445	0.0437494874537181	0.0484376004526887	0.0526941643889788	0.0563318825933719	0.0592133099781755	0.0612691995336421	0.0625095490119347	0.0630248948698241	0.0629764455118425	0.0625752684680711	0.0620527443202954	0.0616264754444461	0.0614672392453221	0.0616728541904364	0.0622537085782464	0.0631324264844886	0.0641573992083785
27	0.0176094303459401	0.0177680719133944	0.0175281007660205	0.0168990650048504	0.0159114614844161	0.0146139057381015	0.013069404466122	0.0113512314030271	0.00953895476009414	0.0077153715316844	0.00596584668348414	0.00438408686098987	0.00309576087172501	0.00231038156861854	0.00224130160920022	0.00272736229625732	0.00345142093759579	0.00429250115225284	0.00524987726112046	0.0063507708069136	0.00761625684686819	0.00906136138169508	0.0107123097479047	0.0126267384685827	0.0149041936008824	0.0176771497591421	0.0210810126149013	0.0252139844015545	0.0301038384611447	0.0356921708510126	0.0418357769928326	0.0483196692032953	0.054877125349029	0.0612143420523845	0.0670382316663236	0.0720856753327404	0.0761518523672225	0.0791146633850571	0.0809520346609291	0.081749108913253	0.0816929157862586	0.081052968406594	0.0801474842118753	0.0792972198865505	0.0787730588675577	0.0787488897874763	0.0792742154746971	0.0802764396297193	0.0815912238685853
28	0.0157037524496779	0.01587363505532	0.0157384754655514	0.0152996328897987	0.0145709047086941	0.0135773377698182	0.0123537077100914	0.0109428804865335	0.00939449681413361	0.00776503942024738	0.00612215107747509	0.00456228489105054	0.00327149823751728	0.00265460364091973	0.00306422553893305	0.00413251916246084	0.005422857219839	0.00676098695179245	0.0080860494035228	0.00937559831930939	0.0106276120542873	0.0118669828845351	0.0131659565283913	0.0146681473342674	0.0165962646006929	0.0192193827233618	0.0227789209801	0.0274139152965219	0.0331283061227211	0.0397996402923222	0.0472034248821925	0.0550373505783149	0.062943971103772	0.070535061827504	0.0774198180866026	0.0832369081630293	0.0876887008918744	0.0905749434660151	0.0918226894884812	0.0915091677755832	0.0898740855817103	0.0873167807347899	0.0843709017758869	0.0816458920349094	0.079726854472993	0.0790443111178889	0.0797627869692692	0.0817539184166187	0.0846740884166834
29	0.013960397521454	0.014243986155413	0.0143373361698139	0.0142433608541186	0.013972716366001	0.0135442693075254	0.0129856549662238	0.0123338543913352	0.0116357801418908	0.0109487420239095	0.0103399834587363	0.00988303593952167	0.00964746293545309	0.00968094268523315	0.0099905703234089	0.0105358660900666	0.0112381627231737	0.0119981308229996	0.0127120656374671	0.0132857493306768	0.01365130451391	0.0137954462284492	0.013808689526925	0.0139568596234253	0.0147277824786429	0.0167167208444917	0.0203214494088195	0.0255733243692211	0.0322557705964571	0.040052903544384	0.0486029265750499	0.0575036708645177	0.0663138820738175	0.0745639457617861	0.0817776080783073	0.0875028472607203	0.0913489459269753	0.093026355091901	0.0923860781528315	0.0894563389097167	0.0844764864220663	0.0779311344955524	0.0705885646071518	0.0635339950760381	0.0581272144695035	0.0556993505185377	0.0569063616155927	0.0612958448459756	0.0676951774573725
30	0.0121956020458539	0.0126098732525865	0.0129376512371196	0.0131824156372737	0.0133516553610727	0.0134581594924666	0.0135208935645458	0.0135648293896743	0.0136193232460576	0.0137150037406776	0.0138794983552957	0.0141325632933452	0.0144812254496841	0.0149154569746888	0.0154048120589689	0.0158964353598831	0.0163148521492126	0.016563892582095	0.0165310212803755	0.0160944496971407	0.015134205999929	0.0135514386566325	0.0113128648199714	0.00859991710343233	0.00645659316017321	0.00774665834754143	0.0128628775086475	0.0199765243000671	0.0282975817866945	0.037433162191593	0.0470345362733151	0.0567151057900898	0.0660356730871523	0.0745137959005387	0.0816468181643062	0.0869443195217853	0.0899662962585982	0.0903628007576073	0.0879103042217911	0.08254024633863	0.0743564576300336	0.0636410422765818	0.0508556200681089	0.036672223739746	0.0222435209725407	0.0117734153150406	0.017318405995527	0.0304485788744018	0.0437128850853008
31	0.00996896058048126	0.0104001737608779	0.0107977244727332	0.0111540539678719	0.0114641342140965	0.0117299950064172	0.0119648440188559	0.0121953480013051	0.0124605448031962	0.0128061360590767	0.013274107798817	0.0138898942255662	0.0146513687831856	0.0155236384989729	0.0164406148712554	0.0173112458538824	0.0180275175321512	0.0184725336577534	0.0185285350091782	0.0180859225128261	0.0170559084293992	0.0153938412048702	0.0131558900853869	0.0106697537539127	0.0090291768400157	0.0102938323729531	0.0149414559627962	0.0217409470551644	0.0298587978194213	0.0388315175394816	0.048284643448286	0.057830887040964	0.0670434795709102	0.0754605798053398	0.0826069026569614	0.0880266297464908	0.0913231949271055	0.0922016209206184	0.0905093677699975	0.0862729565200814	0.0797307097555195	0.0713679048062373	0.061970464960429	0.0527203761281347	0.0453012459723124	0.0416687350770012	0.0428509352710559	0.0478468341406111	0.0546224254685136
32	0.00728882672670999	0.00766665937973653	0.00800579091395518	0.00826741911865904	0.00841610883466961	0.00842999250712603	0.0083127388678787	0.00810754025902731	0.00791098410518454	0.00787579034577217	0.00817799880333642	0.00893907110539109	0.0101606908837318	0.0117385117199116	0.0135222824236796	0.0153607733961268	0.0171212632301424	0.0186976377461965	0.0200168524342517	0.0210474186513329	0.0218112494253311	0.0223992658444415	0.0229885448859544	0.0238512573557793	0.0253341666980148	0.027788978802009	0.0314723912344403	0.0364786101094272	0.0427404541041375	0.0500691814053366	0.0581912666378544	0.0667707051269906	0.0754249090994589	0.0837432743777096	0.0913125830790402	0.0977491502865068	0.102734994514667	0.106053865690277	0.107622268726625	0.10751037151014	0.10594761186091	0.103307743129331	0.100068319738663	0.0967418830102894	0.0937836275608766	0.0914949234191596	0.0899565678133513	0.0890224433161215	0.0883751025113986
33	0.00501073195707648	0.00550515538645302	0.00591836158686299	0.00617538251000088	0.00620592726872892	0.00594880889951434	0.00535597939267297	0.00439613939105525	0.0030577447541457	0.00135291288586163	0.000722641430234378	0.00305019296760037	0.00561407852173657	0.00832877565561859	0.0111146994470638	0.0138977390796686	0.0166174272544626	0.0192351519042324	0.0217412209773924	0.0241598801143125	0.0265515490816737	0.0290117655198189	0.0316665533155978	0.0346640921613042	0.0381626743934203	0.0423151916335488	0.0472510372013798	0.0530572818447295	0.0597617874065443	0.0673210383322571	0.0756148354455904	0.0844489823190709	0.0935660680318574	0.102663531376465	0.111417356997272	0.119509005263722	0.126652596153856	0.132619079091566	0.137254246798005	0.140488073661944	0.142333995098093	0.1428783159547	0.142261729083794	0.140656555655009	0.138244260632575	0.135197541085288	0.131669639086624	0.127790916034638	0.123670207530996
34	0.00459190067277996	0.00550349510787928	0.00634033421564985	0.007065117472702	0.00765421417011203	0.00810525153454969	0.00844562358005576	0.00873956095371186	0.00908818621665131	0.00961394732076597	0.0104259482891914	0.0115812791241183	0.0130693923954855	0.0148277686198949	0.0167717683635264	0.0188213845400257	0.0209202933790695	0.0230491411729835	0.0252347501266823	0.0275547292211902	0.0301352696333759	0.0331397780737371	0.0367482946020004	0.0411318446738384	0.0464289778675557	0.0527304645153074	0.0600731497402048	0.0684396708371036	0.0777600520112788	0.0879131612617255	0.098728245369521	0.109987907130073	0.121433909314965	0.132776556089965	0.143707568369805	0.153915624211387	0.16310322867351	0.171003367985259	0.177394488290678	0.182112672073399	0.185060380475776	0.18621167341003	0.185614283996406	0.183389189008432	0.179728293627445	0.174890501254605	0.169195802229099	0.163016214558531	0.156761705834741
35	0.00771118240021022	0.0090691859611982	0.0104606549944159	0.0118628128391601	0.0132576484424536	0.0146324742935262	0.0159794371472477	0.0172936831056702	0.0185702188905662	0.0197999692022531	0.0209659965408195	0.0220411682004406	0.0229886276143683	0.0237663168605514	0.0243367289657213	0.0246832903128556	0.024835249309422	0.0249026295456967	0.0251179452853324	0.0258644787922026	0.0276431762018725	0.0309399367649257	0.0360612513472597	0.0430787982947267	0.051898366729366	0.062348675223149	0.0742290766367761	0.0873223342886432	0.101392698509444	0.116181126811748	0.131402230809515	0.146744314055137	0.161872736271483	0.176436440964715	0.190077277501111	0.202441583843821	0.213193357141224	0.222028246931335	0.228687580491655	0.232971681447646	0.234751868910151	0.233980714330816	0.230700371770255	0.225049066487963	0.217266099755942	0.207695944101451	0.1967920076709	0.185120065753221	0.173359418070686
36	0.0147909514498607	0.0166707641881909	0.0186206078693666	0.0206026925069113	0.0225731731562654	0.0244817409277378	0.0262710114716079	0.0278757626810078	0.0292221268104675	0.0302268959801065	0.0307971446811884	0.0308304034424362	0.0302156411029587	0.0288353651408764	0.0265693542793754	0.0233013671876128	0.0189339111531361	0.0134386344388463	0.00721038591396667	0.00566136822893885	0.0140622954324708	0.025358389243865	0.0384237298047408	0.0530645777071344	0.0691519486549816	0.0865348169289815	0.105021999049604	0.124377365272138	0.144319751199395	0.16452564033223	0.184634089834618	0.204253709264292	0.222971552987354	0.24036373977698	0.256007527035132	0.269494468719185	0.280444192829376	0.288518260615699	0.293433528185881	0.294974433158866	0.293003684711323	0.287470955980482	0.278419379573692	0.265989960198002	0.250424506341947	0.23206848183831	0.211376584607027	0.18892651440346	0.165451609732754
37	0.025774578139166	0.0283846660413461	0.031040053308939	0.0336891620832219	0.0362715399397979	0.0387184785140136	0.0409542512257448	0.0428982468685456	0.0444684300813868	0.0455868184090735	0.0461881096056046	0.0462333537625838	0.0457318032506818	0.0447757401713984	0.0435938116746997	0.0426219620623592	0.0425608626229859	0.0443249199896266	0.0487826260235192	0.0564179240329855	0.0672412426338785	0.0809764526696134	0.0972602424697188	0.115729005949255	0.136030187053472	0.157809241896607	0.180695333486594	0.204292032649947	0.228173521290124	0.25188546306721	0.274949637274964	0.296871590480174	0.317150688692071	0.335292015312739	0.350819573487263	0.363290238155082	0.372307881561252	0.377537079904757	0.378715807912443	0.375666548955768	0.368305294693639	0.356647981695966	0.340814013101552	0.321026641021616	0.297610143212176	0.270983929595932	0.241654006267339	0.210202744819096	0.177279085489971
38	0.0421431645053093	0.0461641404707717	0.0503216139330335	0.0545854713977587	0.0589252209828711	0.0633130616545192	0.0677279998606464	0.072161124992398	0.0766220578710549	0.0811463902612805	0.0858035925674901	0.0907043528681196	0.0960056660398611	0.101911413392896	0.108666066890513	0.116540027293314	0.125807184571888	0.136717992600291	0.14947326795597	0.164203735537779	0.180958050402303	0.199699064692909	0.220306112567777	0.242580660717488	0.266253352164283	0.290991464280007	0.316406583033595	0.34206271357251	0.367485168667123	0.392170522597242	0.415597786249595	0.437240807675562	0.456581759618444	0.473125453373516	0.486414121019289	0.496042237039034	0.501670906431468	0.503041330284714	0.499986872023437	0.49244328833996	0.480456757776167	0.46418943573008	0.443922384600548	0.420055866355569	0.393107130002567	0.363705950014735	0.332588205268079	0.300587566938851	0.268624509099879
39	0.0671705013366147	0.0739556783527312	0.0811897539839796	0.0888886018007611	0.0970727301715983	0.105769057786682	0.115012748595039	0.124848939602646	0.135334140178487	0.14653703485309	0.158538395902157	0.171429821632351	0.185311073257483	0.200285892109804	0.216456331988926	0.233915817176662	0.252741303321884	0.272985042995267	0.294666516765175	0.317765078079863	0.342213788238027	0.367894810436771	0.394636615575387	0.422213147043823	0.45034500663801	0.478702658947052	0.50691160107924	0.534559400734082	0.561204462017804	0.586386331473672	0.609637305950208	0.630495050914139	0.6485158858751	0.663288346616135	0.674446595763484	0.681683227159552	0.684760997856562	0.683523025437989	0.677901007504072	0.667921052710068	0.653706755374617	0.63547919365733	0.613553578989596	0.58833232625657	0.560294346678897	0.529980390745561	0.497974301419503	0.464880114699192	0.431295136489934
40	0.102122235769127	0.112942370768579	0.124636595088882	0.1372540156297	0.150845572353713	0.16546380705686	0.181162416830949	0.197995532404646	0.216016662447379	0.23527725133651	0.255824810764069	0.277700605298725	0.300936898296612	0.325553796220326	0.351555764530805	0.378927924283948	0.407632272467035	0.437603998019395	0.468748086798422	0.500936420471545	0.534005575177334	0.567755515320868	0.601949356276742	0.636314337885491	0.670544109722691	0.704302380817679	0.737227932690573	0.768940937368285	0.799050463720547	0.827162998458844	0.852891754990367	0.875866496556743	0.89574356216788	0.912215757013722	0.925021755217346	0.933954663449527	0.938869409982216	0.93968865554555	0.936406969600692	0.929093077539661	0.917890059640991	0.903013469854918	0.884747440089863	0.863438942092806	0.839490492734859	0.813351707635819	0.785510229354368	0.75648267336443	0.726806334834967
41	0.142519885298978	0.157731040520166	0.174223106894604	0.19206513850026	0.211324236698704	0.232064240438266	0.254344216139876	0.27821674838634	0.303726040219899	0.330905840848617	0.359777228878192	0.390346290610666	0.42260174513377	0.456512580364079	0.492025776260624	0.52906420232896	0.567524785441552	0.607277050031442	0.64816213502687	0.689992389740738	0.732551643734096	0.775596233092272	0.818856847521273	0.862041239443235	0.904837808427763	0.946920042755213	0.987951765885475	1.02759310057667	1.06550702902965	1.10136639550443	1.13486117015854	1.1657057711037	1.19364622738263	1.21846695995474	1.23999696167873	1.25811517105313	1.27275485794999	1.28390687201322	1.29162164447262	1.29600987997595	1.29724192429605	1.29554584365212	1.29120429884763	1.28455033932379	1.27596227553075	1.26585781010558	1.25468761733054	1.24292855548075	1.23107667877536
42	0.178932330746716	0.197839493798264	0.218368931748638	0.240607968654833	0.264639489596753	0.290540020585252	0.318377657789809	0.348209879200152	0.380081279280203	0.414021274304212	0.450041832690836	0.488135290552017	0.528272317599373	0.570400102221776	0.614440826661629	0.660290503464323	0.707818242456799	0.756866013163763	0.807248960591492	0.858756322583956	0.911152984479362	0.964181691693312	1.01756592339729	1.07101341106814	1.12422026492225	1.17687564981749	1.22866693091958	1.27928518917814	1.32843098837413	1.37582026010936	1.42119016148021	1.46430475307246	1.50496034293742	1.5429903457635	1.57826951570758	1.61071742619865	1.64030109009997	1.66703663827092	1.69099000291071	1.71227658298075	1.73105990121321	1.74754929433968	1.76199670880528	1.77469270200785	1.78596177278361	1.79615716341403	1.8056552880849	1.81484994902849	1.82414650140884
43	0.200974614578642	0.222253534176913	0.245437649086232	0.270632146019661	0.297935252491803	0.327435886188903	0.359211232631196	0.393324297639014	0.429821485054077	0.468730253550168	0.510056909077791	0.553784591364677	0.599871513749244	0.648249515257815	0.698822982059716	0.751468192086957	0.806033131571621	0.862337825477537	0.920175215294392	0.979312607508538	1.03949370442904	1.10044121617122	1.16186003879582	1.22344096924759	1.28486491325884	1.34580752824586	1.40594422990388	1.4649554791705	1.52253225591458	1.57838161749609	1.63223223453053	1.68383979296994	1.7329921510505	1.77951414168887	1.82327191533072	1.86417672473326	1.90218806125933	1.93731606146774	1.96962311258972	1.99922459544062	2.02628871315285	2.05103536382497	2.07373402513589	2.09470063000422	2.11429342579698	2.13290782714255	2.15097029602423	2.1689313143035	2.18725755422181
44	0.202903628955705	0.225364904245251	0.249959365574318	0.27679403715028	0.305964653454588	0.337553236343752	0.371625672881236	0.408229329966429	0.447390746228746	0.489113445667659	0.533375920813651	0.580129835504867	0.62929849853278	0.680775659283206	0.734424675016465	0.790078096572164	0.847537715075031	0.906575106727201	0.966932706109692	1.02832543073189	1.09044287104991	1.15295205104317	1.2155007549399	1.27772140608282	1.33923547449813	1.39965838074296	1.45860485530389	1.51569470540854	1.57055893473421	1.62284615620364	1.67222923377603	1.71841208563741	1.7611365780299	1.80018943543611	1.83540908794444	1.86669236898252	1.8940009644334	1.91736749523891	1.93690108741005	1.95279224325472	1.96531677330965	1.97483847884441	1.98181019137987	1.98677268443996	1.99035088670352	1.99324676720789	1.996228265334	2.00011374297567	2.00575168725202
45	0.191310301860388	0.214725710849004	0.240364091408648	0.268299782688533	0.29859206376198	0.331282912747563	0.366394749636451	0.403928206970663	0.443859974972871	0.486140769462381	0.530693471936935	0.577411491535346	0.626157398179342	0.676761874979986	0.729023035953159	0.782706152209799	0.837543826087253	0.893236648217175	0.949454367365356	1.00583759714849	1.06200007758734	1.11753150308963	1.17200092210309	1.22496070761728	1.27595109224474	1.32450525715498	1.37015496110348	1.41243669470306	1.45089834652169	1.48510637226373	1.5146534670343	1.53916675448006	1.55831652658329	1.5718255953245	1.57947935360517	1.58113668875529	1.57674194777289	1.56633821713001	1.55008224488004	1.52826138303905	1.50131293053961	1.46984614721443	1.43466687130423	1.39680391308874	1.35753492501401	1.31840690713155	1.28124264657417	1.24811954533988	1.22130325817013
46	0.190776860009905	0.215450005980728	0.242160148421782	0.270937023816807	0.301793348779204	0.334722732643163	0.369697646642387	0.40666748265993	0.445556736855918	0.486263355140999	0.528657278433175	0.572579225883013	0.617839753747536	0.664218626313357	0.71146453320112	0.759295184524212	0.807397811737293	0.855430097621855	0.903021553759953	0.949775358103314	0.995270658928421	1.03906534466957	1.08069927194577	1.11969793666015	1.15557656547929	1.18784459742914	1.21601051791403	1.23958700031912	1.25809630363806	1.27107586841956	1.27808404788907	1.27870590651512	1.27255901469486	1.25929916578391	1.2386259405773	1.21028804481684	1.17408834776774	1.12988855510944	1.07761345875891	1.01725472277911	0.948874194827103	0.872606792253015	0.788663140626468	0.69733245082207	0.598986955744293	0.494091853134541	0.383234767209385	0.267240420934157	0.147877072636246
47	0.22544979085404	0.250893325193767	0.278077845450189	0.306999764538155	0.337639435371787	0.369959776259085	0.403904994558602	0.439399437455706	0.476346599738725	0.514628319090179	0.554104189634472	0.594611224287326	0.635963795831341	0.677953885606444	0.720351667279682	0.762906451389606	0.805348014311684	0.847388333051822	0.888723744962373	0.929037549237672	0.968003065069488	1.00528715985351	1.04055426010998	1.07347085813991	1.10371052926347	1.13095947820949	1.1549226393146	1.17533036411268	1.19194574203393	1.20457261542012	1.21306436846854	1.21733358948363	1.21736272325665	1.21321583800553	1.20505161500178	1.19313760386404	1.17786563077468	1.15976793504625	1.13953304753036	1.11801949683453	1.09626403796236	1.07547926586632	1.05703355026528	1.04240515380872	1.0331038590847	1.03055937348941	1.03598678849388	1.05025239195502	1.07377098522167
48	0.291638736572986	0.318170063968892	0.346239360810984	0.375838239984634	0.406947181453271	0.439534962615933	0.473558203302715	0.508961044461618	0.545674979412689	0.583618856039497	0.622699067425064	0.662809947191141	0.70383438413843	0.745644668682773	0.788103581008683	0.831065727784051	0.874379130661138	0.917887065584982	0.961430147088991	1.00484864621657	1.04798502439449	1.09068665841661	1.13280872358742	1.17421719293931	1.21479190020686	1.25442960288838	1.29304696929636	1.33058340016418	1.36700358149316	1.40229965151079	1.43649285183648	1.46963452261445	1.50180629535636	1.53311933790466	1.56371251601957	1.59374935846841	1.62341374969768	1.6529043277933	1.68242763537445	1.71219015474417	1.74238945045482	1.77320473380054	1.80478724361861	1.83725089430582	1.87066366460623	1.90504018270498	1.94033590336095	1.97644317665953	2.01318938677255
49	0.376249123261196	0.405248964680233	0.435755189461155	0.467775211990092	0.501310185031325	0.536354791161219	0.572897100080483	0.610918497604393	0.650393691210536	0.691290795903951	0.733571502841609	0.777191331647901	0.822099965661514	0.86824166749961	0.915555770331694	0.963977238155143	1.0134372861969	1.0638640503799	1.1151832926457	1.16731912688296	1.22019474834896	1.2737331478712	1.32785779086589	1.38249324040183	1.43756570326471	1.49300347832558	1.54873728756955	1.60470047195915	1.66082903693568	1.71706153581345	1.77333878357464	1.82960339856119	1.88579917517575	1.94187029678581	1.9977604043724	2.05341154283013	2.10876301293749	2.16375016258468	2.2183031555839	2.27234576003028	2.3257942005072	2.37855611927768	2.43052969088702	2.48160293232189	2.53165324711297	2.58054723670038	2.62814080624243	2.67427958512705	2.71879967506279
50	0.466929569640214	0.498996207686224	0.532598123601282	0.567752128649947	0.604470869709668	0.642762624998443	0.682631122336157	0.72407538161941	0.767089582850177	0.81166296068698	0.857779726090913	0.905419015226364	0.954554865357496	1.00515621706702	1.0571869417249	1.11060589276282	1.16536697897765	1.22141925780449	1.2787070462784	1.33717004725286	1.39674348836996	1.45735827128873	1.51894112877714	1.58141478746068	1.64469813429446	1.70870638518102	1.7733512545837	1.83854112547448	1.90418121949124	1.97017376774468	2.03641818329204	2.1028112368612	2.16924723794488	2.23561822386839	2.30181415984611	2.3677231533621	2.43323168642412	2.49822486933367	2.56258671957945	2.62620046929223	2.68894890439562	2.75071473815331	2.81138102125759	2.87083158993826	2.92895155281108	2.98562781634842	3.04074964796117	3.09420927475107	3.14590251504484
51	0.542625119403683	0.576428586167673	0.611678572320708	0.648386957578283	0.686561937121381	0.726207827448574	0.767324885176966	0.809909140452535	0.853952246577555	0.899441347396049	0.946358963898575	0.994682901415599	1.04438617866521	1.09543697980674	1.14779863052792	1.20142959906024	1.25628352287603	1.3123092616722	1.36945097708994	1.42764823945795	1.48683616167863	1.54694556020328	1.60790314286315	1.66963172313878	1.73205046026057	1.7950751243388	1.85861838552175	1.9225901259769	1.98689777328195	2.05144665360172	2.1161403628134	2.18088115352941	2.24557033575415	2.31010868870236	2.37439688110386	2.43833589712658	2.50182746486984	2.56477448421725	2.62708145069765	2.68865487188808	2.74940367280907	2.8092395867149	2.86807752767419	2.92583594137322	2.98243713065976	3.03780755248159	3.09187808306314	3.14458424840687	3.19586641750231
52	0.578632866730134	0.611245942195311	0.645041043559977	0.680017040936817	0.716169443542033	0.753490274341893	0.791967958599453	0.831587227781831	0.872329040249821	0.914170520098806	0.957084915452635	1.00104157742992	1.04600596090495	1.09193964807279	1.1388003957007	1.18654220680467	1.23511542733259	1.28446686826275	1.33453995334029	1.38527489247389	1.4366088806027	1.48847632161881	1.54080907669559	1.59353673612761	1.64658691353545	1.69988556102989	1.75335730366675	1.80692579125817	1.86051406534054	1.91404493883624	1.96744138568874	2.02062693750137	2.07352608397254	2.12606467369832	2.17817031171028	2.22977274993737	2.28080426662915	2.33120003065861	2.38089844654149	2.42984147596971	2.47797493166473	2.52524873941783	2.57161716430213	2.61703899722227	2.66147769821457	2.70490149322759	2.74728342150402	2.78860133114934	2.82883782101364
53	0.564486458659569	0.592421825170056	0.621169273615385	0.650713914209445	0.681038030923351	0.712121035027576	0.743939432529543	0.776466806514504	0.809673815355227	0.843528207703852	0.877994855117081	0.913035803093582	0.948610341219994	0.984675093029236	1.02118412607201	1.05808908258941	1.09533933105171	1.13288213869563	1.17066286504992	1.20862517628745	1.24671128008051	1.28486218046623	1.32301795204961	1.36111803268446	1.39910153357604	1.43690756554543	1.4744755799833	1.51174572280094	1.5486591994594	1.58515864892302	1.62118852414314	1.65669547643079	1.69162874082532	1.72594051931004	1.75958635846745	1.79252551790812	1.82472132555068	1.85614151557983	1.88675854466937	1.91654988183301	1.94549826706545	1.97359193376725	2.00082478982109	2.02719655211524	2.0527128293075	2.07738514770466	2.10123091531665	2.12427331944926	2.14654115364369
[truncated: 71 more columns]
