# Supplementary material for: Reconstructing spruce budworm outbreak severity: a comparison of paleoecological and tree-ring signals
Source: PLoS One. 2025 Aug 12;20(8):e0329406. doi: 10.1371/journal.pone.0329406 (PMC12342301; doi:10.1371/journal.pone.0329406)
Supplement: S10 Dataset — (ZIP) [file pone.0329406.s010.zip › Lake 1 wavelet data/Cross-wavelet_Lepidopteran_scales_Percent_defoliation/cross_wavelet_power.corr.txt]

V1	V2	V3	V4	V5	V6	V7	V8	V9	V10	V11	V12	V13	V14	V15	V16	V17	V18	V19	V20	V21	V22	V23	V24	V25	V26	V27	V28	V29	V30	V31	V32	V33	V34	V35	V36	V37	V38	V39	V40	V41	V42	V43	V44	V45	V46	V47	V48	V49	V50
1	0.624576310222104	0.484664883692264	0.299074813723375	0.153989079439741	0.0732827704928774	0.0376681553124093	0.0232999361170199	0.016925382092673	0.0135127241051462	0.0114244135100459	0.00999302445884716	0.00888039584797223	0.00800644056296994	0.00736050641714456	0.00688274555022351	0.00653070589977469	0.00626272320777842	0.00599096323538239	0.00567249098411391	0.00539854398640242	0.0052425326514328	0.00517295020106842	0.0051334118544113	0.00506308373964616	0.00492314596499	0.00472652491655458	0.00455395939839988	0.0045477245371363	0.00472750507255458	0.0049417556975291	0.00514056709772443	0.00526422453478488	0.00519730042340756	0.00499670607631746	0.00478874282015182	0.00463554633038811	0.00464974437115668	0.00497782981279981	0.00545806913339231	0.00581289945644927	0.00599318302642827	0.00587269453738032	0.00545188770127237	0.00507034272767946	0.00502241874484365	0.00539126755612283	0.00614048737538716	0.0071702994260312	0.00801516702602654
2	0.795576889172308	0.601432173839694	0.348081687697444	0.158116991819077	0.0610991538590872	0.0247617862703804	0.0136015989475565	0.00987757474556116	0.00808800481389777	0.00701115111318282	0.006258773851977	0.0056100124443094	0.00506739610684777	0.00468037436240496	0.00440935660538723	0.0042277001807124	0.00410995205720462	0.00395740686902801	0.00371660202865907	0.00350026952800426	0.00340865609748578	0.00340550252095012	0.00342693964063293	0.00340718452906039	0.00329833146656505	0.00310641661089363	0.00291958829411582	0.00291628164576528	0.00312138270700893	0.00334710569910743	0.00355578433706806	0.00369179516243985	0.00361528278509452	0.00339200369517446	0.00316337792695415	0.00297278814601447	0.00294373284995284	0.00328911577193351	0.00379986441037815	0.00415292813792001	0.00432808608691498	0.00416561373274885	0.00367266958409036	0.00320971577069893	0.0030884470902108	0.00340558659014584	0.00414296794263432	0.00522555523697216	0.00607671009603208
3	0.910046965191027	0.672911037477912	0.367645704446726	0.147071006841876	0.0432078903298435	0.0107810866339947	0.0043921532889712	0.00351791558191111	0.0031806114960012	0.00292996649919888	0.0027310345828855	0.00248037208704808	0.00223280410204158	0.00207331675382832	0.00197643762067653	0.00192946805558345	0.00192987118948759	0.00188439068688012	0.00173371215952394	0.00158513381204449	0.00154983076353632	0.00159044294659861	0.00164817249988496	0.00166878368991703	0.00160500568419963	0.0014516759188671	0.00128085549733058	0.00127457075174827	0.00146072739328293	0.00164018309914212	0.00180796979307405	0.00192791039239942	0.00185948366733621	0.00166700696993323	0.00147948764813754	0.00130053940638527	0.00122577468853598	0.00152967171873838	0.00196598681925332	0.00223729926661032	0.00238229148270923	0.00221851511306185	0.00178363969248921	0.00137577996704357	0.00121203466071372	0.00141465961787115	0.00200146028956215	0.00293018619004994	0.00360436865222263
4	0.955813843589171	0.699045621746296	0.370405899713459	0.137652814429346	0.0331336581191226	0.00410401918344051	0.00027653641676982	0.000617821301927047	0.000768238683884833	0.000787458583036267	0.000796414503540597	0.000730619437590888	0.000636549436930886	0.000592200942327246	0.000575784614795301	0.000579786618102942	0.000620829705151919	0.000628044871028883	0.000549493988885105	0.000456434411089228	0.000449078798710402	0.000493795667528765	0.000547590949754703	0.000579929339836318	0.000555543987977692	0.000461727785039444	0.000338297621001833	0.000327247221183491	0.000461086487483903	0.000559518011347898	0.000658181039937021	0.000741250596086916	0.000694595274893731	0.0005710281341443	0.000465929571585193	0.000352526632094079	0.000250651076290893	0.000486749261910696	0.000762843781526304	0.000909106054409347	0.00101857854287294	0.000885905869154362	0.000596961110034582	0.000383433014515955	0.000221440209826009	0.00030861964909088	0.000706396180932761	0.00132699747345516	0.00171939236131235
5	0.949398913371626	0.698010529833986	0.373793070754327	0.14193951738017	0.0360958529392776	0.00542220084641664	0.000409290503211123	0.000148321127158626	0.000143413930852563	0.000135719044524609	0.000158402952237152	0.000142462008664491	0.000105179448152475	9.63818452595049e-05	9.86830951088141e-05	0.000103591867898913	0.00013496832642013	0.00015016748629346	0.000120215255815262	6.87772164595537e-05	6.80636699548312e-05	9.48086488091936e-05	0.000123974060200392	0.000146465273997199	0.000144286664338879	0.000104626618300732	4.55673627841226e-05	3.28658943523651e-05	0.000104887029918703	0.000131496145605089	0.000173096248195393	0.000218011484759971	0.000193301227173892	0.00013493609689904	9.86205949344311e-05	6.89787652454882e-05	3.11803756234057e-05	0.000154581450409836	0.000246065882881607	0.000291023387655955	0.000383344260452467	0.000302924784121631	9.66091233902819e-05	0.000101887348870193	3.80229995273544e-05	6.13529784680864e-05	0.000280248811206853	0.00055761132816091	0.000717736522916564
6	0.917695629410139	0.688159897118735	0.385182971982901	0.159274215421776	0.0480464405050123	0.0105777350208211	0.00182170954554221	0.000298021378667068	4.25023285589412e-05	1.07052879971701e-05	2.53556481483753e-05	2.23872031759327e-05	9.20888079258763e-06	6.44268845402291e-06	9.25021918306314e-06	8.45254615659443e-06	2.27575300324703e-05	2.98096249324355e-05	2.43558270352909e-05	8.88560922049013e-06	4.75959689545629e-06	1.20958047718331e-05	2.19513407450344e-05	3.04807895104672e-05	3.60007184291634e-05	2.74604502876913e-05	3.09601743749701e-06	1.77590000209701e-05	2.81287681958872e-05	2.08616581531347e-05	3.63500393457424e-05	5.60110442927589e-05	4.45730150366845e-05	2.34308344202231e-05	1.51712645823811e-05	9.0166309925815e-06	4.54112426809549e-05	7.87152365379833e-05	7.28306778283369e-05	7.55332350901093e-05	0.000172661347721999	0.000185717285900901	8.6404758497902e-05	5.27852819134364e-05	2.49653755352672e-05	4.62838723951972e-05	0.000160752959230299	0.000229366245769092	0.00030213546550141
7	0.880441320753128	0.678332367469206	0.402159155740863	0.183149147534686	0.064100430795554	0.0173717672512046	0.00371309769568572	0.000631568094344377	7.60006297434892e-05	5.20245280716236e-06	7.52725951752315e-06	5.55363288388815e-06	2.31002053759571e-06	3.26908260120431e-06	1.29222752184626e-06	1.16876171157764e-06	6.38588993219749e-06	6.32022824822465e-06	6.07890732279053e-06	3.23729209756546e-06	2.06977756091988e-06	1.94247859906615e-06	5.89340451758144e-06	4.52512794452345e-06	1.49268823326564e-05	2.47030602504686e-05	2.1542304461683e-05	2.11819879478122e-05	1.32649801124759e-05	3.48924814977365e-07	8.03592167374814e-06	1.61332272665663e-05	9.37476785090176e-06	5.95989858110104e-06	7.48891898266016e-06	2.28568409788166e-05	4.61833617924234e-05	4.68433555657715e-05	1.69325694756348e-05	1.90570316153869e-05	0.000125242184139663	0.000199744293499494	0.000156047004459566	5.50283206244625e-05	1.15420054776606e-05	3.23130911899299e-05	0.000105002288803097	5.83796650514928e-05	0.000167686386562806
8	0.846221904217175	0.67034780391423	0.420585993248884	0.209043245585483	0.0824261695770817	0.0258952189900793	0.0065535230453259	0.00137574547174461	0.000259812037782376	5.39401146742859e-05	1.71393445011291e-05	6.92072264418296e-06	3.27332310117734e-06	4.22036103276059e-06	2.79478880842331e-06	4.92916029142882e-06	6.99132758416533e-06	3.50251556387748e-06	3.01598976245641e-06	5.91887063847551e-06	6.33279127391044e-06	4.11070320494224e-06	6.24050192516347e-06	8.72405519109587e-06	2.16506377573612e-05	3.71880546334388e-05	4.11485413321475e-05	3.26032433170358e-05	1.62842178193261e-05	4.77974091406307e-06	4.15481321804631e-06	8.15582013124302e-06	2.48866475288849e-06	1.08062136007882e-05	2.18532244073542e-05	4.51276501315699e-05	6.05994892955474e-05	4.22565682281424e-05	7.75572743363223e-06	4.57694201796718e-05	0.000158504281776561	0.000256293108945932	0.000227465854792485	0.000108605532216955	5.35963153531992e-05	8.23748669390305e-05	0.000116346452263259	8.71038239882998e-05	0.000203864059538039
9	0.816910772692806	0.66392214988572	0.438454778590498	0.235320605580879	0.102698489737653	0.0365074916254035	0.0106323012496011	0.00259200823116363	0.000571485441587308	0.000139304622511538	4.62974594161781e-05	2.05568665194698e-05	1.21752413351881e-05	1.04970622900371e-05	1.09239748985898e-05	1.34124806928757e-05	1.36007223598136e-05	8.44397505428423e-06	7.52620770792766e-06	1.3808215558693e-05	1.63133971362529e-05	1.5749786220756e-05	1.85007920173215e-05	2.80786169568669e-05	4.55752568624248e-05	6.32074520849835e-05	6.84042687229811e-05	5.72335890916323e-05	3.78318534052196e-05	2.28371238610632e-05	1.59059239141457e-05	1.41202670680965e-05	1.85667310197187e-05	3.36637392280686e-05	5.72639023264291e-05	8.62392167552257e-05	0.000101277532483255	8.92066351781431e-05	8.62554921729505e-05	0.000154657001838472	0.000293315121751984	0.000410313521763012	0.000403853081864711	0.000300704642007263	0.000228590456717876	0.000236164259795063	0.000269964440824188	0.000326982477974442	0.000427883084023217
10	0.792140668562129	0.658731239296746	0.455334659588595	0.261557957889476	0.124795221190585	0.0493963563086098	0.0161801209016906	0.00437402722548279	0.000989264114564661	0.000215632313339452	7.17611678202509e-05	4.24188618407967e-05	3.30945603451647e-05	3.0134887420225e-05	3.10958739816843e-05	3.29114503055321e-05	3.08418926685791e-05	2.46038731662992e-05	2.46936602385767e-05	3.35742956321356e-05	4.11322220964608e-05	4.64326960201302e-05	5.52125262757061e-05	7.19459631378218e-05	9.47280915481297e-05	0.00011453963275096	0.000120893761557071	0.000110523012297991	8.98771456506992e-05	6.86828290267383e-05	5.2605032387435e-05	4.73410295148268e-05	6.15498647853678e-05	9.31863919655107e-05	0.00013585908456068	0.000181542748424449	0.000218477706966806	0.000249219706748618	0.000309519434104171	0.000440849365526962	0.000629078975868328	0.000786783296762479	0.000827587790779275	0.000763176894971785	0.000689215484037983	0.000679822873943589	0.000745891796267205	0.000872181129746452	0.000989181947461064
11	0.771242147974089	0.654672762851923	0.471387522401592	0.287788053470965	0.148824162295875	0.065019748308933	0.0238360726968421	0.00720567383485052	0.00171860495787828	0.000292972733914318	4.68052204648461e-05	3.68769432763209e-05	5.62094455823133e-05	6.90010829996045e-05	7.56710364356554e-05	7.774222551759e-05	7.41990320498131e-05	6.87757081137911e-05	7.16426421191545e-05	8.50798457823547e-05	0.000101724234230127	0.000118736090515274	0.000138784205622208	0.000163912129582113	0.000191148907688865	0.000212963425827542	0.000221967215700839	0.000215727788634254	0.000197532708595039	0.000174015402711078	0.000154237602826568	0.000151784027219625	0.000179219510856082	0.000235844434787005	0.000313621491079987	0.000405774943151376	0.000510998087256274	0.000642078869948739	0.000826939330979048	0.00108323405039971	0.00137962257260934	0.00163362940878794	0.00177172281460718	0.00179618302020042	0.00178359700983131	0.00182445845750031	0.00196287965264367	0.00215827297749756	0.00228852068320273
12	0.753657930080165	0.651735910529171	0.486897562167307	0.314183892080325	0.175015145510499	0.0840257468522004	0.0346066220831344	0.0120675698149194	0.00343364699679752	0.0007096667940718	6.15449064424949e-05	1.16035596329568e-05	6.50255579180736e-05	0.00012210626488571	0.000157484084445881	0.000173162620061116	0.00017593051027236	0.000176365119781416	0.000185902976699952	0.000207902603151232	0.000237562984062416	0.000270145777598765	0.000303542596129026	0.000336077431951053	0.000364952419727323	0.000386981474239671	0.000400392969110467	0.000405244577197818	0.000402362291413905	0.000394541079341077	0.00039078084069928	0.000407527715661519	0.000461233041579855	0.000559554800354019	0.000703874173601644	0.000897261655217385	0.00114964865554875	0.0014785711194292	0.00189923782783141	0.00240114232948819	0.00292848064810516	0.00339563818127278	0.00374192597826469	0.00397830561596127	0.00417859401898294	0.00442409823388702	0.00473684381115357	0.00503372506164761	0.0051504971481133
13	0.738870635402623	0.649781589817858	0.501895842017664	0.340583557732289	0.203149103732546	0.106585778432597	0.0492205523274126	0.0199967925582437	0.00712436501283515	0.00221302594762521	0.000611159310601789	0.000204252911765944	0.000174281080497916	0.000237675626306316	0.000309101763339673	0.000359940620920962	0.000388536073900579	0.000407250210746756	0.000430284127522597	0.000464353890888334	0.000507603717284375	0.000553554573318119	0.000594358271776173	0.000623890455387754	0.000641322398118995	0.000652955820188896	0.000669753377984601	0.000699791862483903	0.000741628589784953	0.000788614442308888	0.000841067057969053	0.000912486015926074	0.00102520603581889	0.00120333055170839	0.00147046156528243	0.00185146032586768	0.00237363018336722	0.00305999454709402	0.00390907931368245	0.00487145843215992	0.00584989318476702	0.00674259099627262	0.00750929538845138	0.00819971299039713	0.00890406632137246	0.00966249549109899	0.0104023695296932	0.0109349789523073	0.0110208978834361
14	0.726256920801941	0.648346961492916	0.515880469764799	0.366098840667901	0.232025642962893	0.131664503200487	0.067200401609217	0.0310892725629617	0.0132160320383669	0.00530967098815696	0.00215538668702566	0.00101618522926485	0.000660802219137964	0.000603665029790909	0.000654746503190637	0.000729381893831734	0.000792132868686269	0.000838257731148049	0.000877973841044181	0.00092232226525117	0.000974115595471932	0.00102400415721596	0.00105397556467264	0.00104924668152071	0.00101209502377356	0.000969638800269888	0.000967755077943901	0.00104104048594699	0.00118092777490704	0.00135052251128841	0.00152357945459209	0.00170408825936672	0.00192589675925362	0.00224300886880815	0.00271757249706975	0.00341260396086683	0.00438787599522188	0.00568045861766395	0.00726419610715123	0.00902234679223069	0.0107791445264825	0.012397709801691	0.0138859275131813	0.0154035384516038	0.0171127121231116	0.0189802393368273	0.0207149014026858	0.0218709024876014	0.0220229286505226
15	0.715065121555148	0.646685912453114	0.527921434760046	0.389264976055709	0.259605450323205	0.157027042989833	0.0865924663063419	0.0439215565641652	0.0207719901568372	0.00935151089934367	0.00418764804620806	0.00211359651184961	0.00145358550734691	0.00132138034643325	0.00135139475803254	0.00142503658290588	0.00149300206097518	0.00153815687896285	0.00156941314421827	0.00160793716453279	0.00166276863191694	0.00171152054662302	0.00170790850784176	0.00161197519457222	0.00142033118844451	0.00119037509937623	0.00106420868089294	0.00119443186424576	0.00153432110976621	0.00193207579308786	0.00229896206346924	0.00262793943476672	0.00298432389413118	0.00348348528496001	0.00425514300249258	0.00542481529522353	0.00710941836556564	0.00936919819867352	0.0121207585056772	0.015105410608002	0.0179872727342639	0.0205679013378558	0.022997756432596	0.0257583637371113	0.0292604154802056	0.0333521916969944	0.0372645775081998	0.0399803169127927	0.0406544733833055
16	0.704634528718315	0.644178347661571	0.537301195458073	0.408934543371293	0.284145491472762	0.18050910019152	0.105183521908374	0.0565777179156333	0.0283601312090703	0.0133276931264731	0.00575799103473335	0.00215834793705698	0.00125445145060889	0.00175824437814684	0.00217854431499106	0.0024011613637636	0.00247716592993437	0.00245877026493686	0.00241529609124514	0.00242378554581	0.00250993907564525	0.00260550599865355	0.00259095188065636	0.00237023998993879	0.00191098502799882	0.00125253110255158	0.000581780781844367	0.000811664728953778	0.00161103949359136	0.0023464302066722	0.00290453731435379	0.00330556770141124	0.00370030540235152	0.00433022610675403	0.00543444334008188	0.0072314779943257	0.00993569972797575	0.0136245300930837	0.0180532352844456	0.0226431183043472	0.0267244192234802	0.0299968215126922	0.0330217463782185	0.0372094280209778	0.0437034148186448	0.0520686859840973	0.0604535869958341	0.0666815763713464	0.0691009876471741
17	0.694802495534457	0.640960681137615	0.544415821918523	0.425497572295714	0.305777847117017	0.201906455082033	0.122494170673005	0.0684460207214231	0.0355336968197457	0.0174653330913464	0.00823922693080056	0.00352153615426721	0.0014091000948383	0.00198109941514743	0.00288204511576583	0.003355217343045	0.00342636011930856	0.00323559460432392	0.00301332971276108	0.00302022161520304	0.00331645973658977	0.00367903609834484	0.00383512803137812	0.00362674838065646	0.0030358242104893	0.00217244162657046	0.00134356760600577	0.00132908885862836	0.00209309190544697	0.00282280544979039	0.00323586145318765	0.00335319563989463	0.00347301577925443	0.00405324533330661	0.00543865125789735	0.00796378666634855	0.0120267047087753	0.0176576511719476	0.0242001066190164	0.0304096115405507	0.0349389983602551	0.0372515376201324	0.0389211863916287	0.0440583324366488	0.0557476664416461	0.0722356557058292	0.0891303509606638	0.102266140579821	0.108775809801362
18	0.686195239104576	0.63828331593697	0.551200645222212	0.44141161504203	0.327238439544167	0.22399991949837	0.141052051745133	0.0813214886835131	0.0427968969579884	0.0208539690985117	0.0102826754702518	0.006206996328518	0.00478121883999151	0.00437288574047195	0.00443723955639182	0.00444304376983536	0.00405334998462066	0.00327269028476408	0.00255422887690466	0.00278651018876182	0.00389101841401055	0.00502623057143647	0.00573168451453469	0.00586324611245296	0.00549251824523063	0.00484854528345064	0.00424371258965176	0.00392960716124007	0.00387892408669852	0.00378452049061339	0.00335409865453802	0.00258565268571912	0.00201436836414038	0.00248849284358178	0.00411479604681182	0.00751546553454242	0.0134363366622603	0.0215634997938968	0.0304192601671324	0.0376263148257943	0.040561105654235	0.0377267817145101	0.032185898013976	0.0374900288107259	0.0609316521534172	0.0925319647174482	0.123545484705365	0.147875889336093	0.161493610294727
19	0.679985125571398	0.638035434001616	0.560361380572358	0.460145762506312	0.352676937250098	0.251599811420851	0.166297425520597	0.100992079978844	0.0554144811233345	0.0263966090273985	0.00966601371303475	0.00224023056371484	0.00428634505243111	0.00581814786524719	0.00618147819836689	0.00573651080763067	0.00454900556767514	0.00264090267880016	0.000233174056187764	0.00263981114291812	0.00530714144138677	0.00748956240190734	0.00892111814336714	0.00952602736919406	0.00942246399267616	0.00885360163772734	0.00806938980508519	0.00720912956635197	0.0062441162075046	0.00502591156506107	0.00344053729242871	0.00160510780088017	0.000118760305312541	0.000948304750602221	0.00270422940509892	0.00789681695801097	0.0166723015769983	0.0279373785336078	0.0392397288988719	0.0469260539541546	0.0468161914763475	0.0352640170715253	0.0105185794811868	0.0279984223566544	0.0753044170215162	0.126325882476313	0.173918613908921	0.211266092800575	0.233326989408576
20	0.676983314623743	0.641383771007346	0.573445887856952	0.483584495708621	0.384341499066341	0.28756756742777	0.202234864220198	0.133380542522602	0.0822239916320952	0.0471436040669437	0.0250628093899096	0.012888405020384	0.00836351274450468	0.00812530345109012	0.00843908672817951	0.00812584533550131	0.00721667049916457	0.00631590105475099	0.00654525838016957	0.00835883777366229	0.010894441895813	0.0132223565653836	0.014791502289669	0.0153867452117094	0.0150682179244055	0.0140759062535794	0.0126912023201413	0.0111000381945032	0.00933364980864531	0.00734527344111377	0.00519879196669559	0.00323512617768732	0.00189280016029734	0.00207746639823258	0.0064611138672854	0.0152147003881405	0.0280571545543076	0.0435059050288318	0.0586594716973846	0.0697786674800029	0.0738518480323655	0.0719914487843133	0.0754844080462517	0.101728258972799	0.150641208165796	0.209678280264655	0.266774854823694	0.312147445770351	0.338913604722551
21	0.676602437007683	0.647421536691828	0.589098011871632	0.509724455208824	0.419413664648486	0.328239967863596	0.244500084213732	0.173671032422716	0.118170883870967	0.0777865691816337	0.0504976274948299	0.0334090330031106	0.0235595622624468	0.0184286790371296	0.0161027800518178	0.0153057446397052	0.015408353153246	0.0162737484011102	0.0179023078898718	0.0200924132344828	0.0223741019505391	0.0241794363950257	0.0250488407000402	0.0247714654204559	0.0234389172344005	0.021404290075551	0.019143220676795	0.0170460286365814	0.0152556788864613	0.0137215614409968	0.012477570181512	0.0119441365273106	0.0131241393521784	0.0175189803920545	0.0265011442983919	0.040737428557954	0.0599359703184483	0.0827181951929827	0.106895885708965	0.130422962135602	0.152996388913103	0.177605004348914	0.210117904946377	0.255357473292219	0.312609216664595	0.375206612166345	0.433398580549526	0.477475940721688	0.500065480709902
22	0.676743553555849	0.653353294309192	0.603690319521085	0.533901031975761	0.451958905611044	0.366204868836326	0.284033074907046	0.210990187203635	0.150401216853141	0.103482992187413	0.0697957300461932	0.0478057209077775	0.035276489729737	0.0294462410652534	0.0276002935846647	0.0279251280295115	0.0295484577868302	0.0320195600566257	0.0349358203191569	0.0378171223566874	0.040121168191868	0.0413304876085865	0.0410738483485117	0.0392488863922466	0.0361130671553493	0.0323135670490462	0.0288161437659537	0.0266491245492038	0.0264456409061319	0.0282151396587046	0.0318033792152584	0.0375180191787099	0.046293019967341	0.0594346132993645	0.078198917667233	0.103397753958967	0.135158495397519	0.172932686853092	0.215818034894526	0.263133647184912	0.314961186336991	0.372170605865436	0.435570696776743	0.504430264869403	0.575270583051663	0.641774129049144	0.695917927475092	0.729802951829067	0.737505320529701
23	0.675016934313902	0.656506500847035	0.614403977687656	0.553283881012776	0.479287799953014	0.399104573069836	0.319005442760033	0.244115737786937	0.178018564598305	0.122702288230981	0.0788244628997358	0.0463594878042375	0.0262394406991351	0.021934868458679	0.0283355868345747	0.0363834708725054	0.0438134261229504	0.0504626131692885	0.0562839349650861	0.061008537805812	0.064181818183025	0.0652990915988287	0.0639645232691289	0.060044168561569	0.0538086114962346	0.0461064044816773	0.038695788963556	0.0347166883520896	0.0376727210637153	0.0480084933419062	0.0639420208858305	0.0846121035501058	0.110411788197974	0.14237816820639	0.18169080593341	0.229322535467885	0.285826052767735	0.35125671428612	0.425203855358257	0.506848806229294	0.594929430991722	0.687519403908538	0.781646998549059	0.872932443105508	0.955507465049655	1.0224180976925	1.06652796142711	1.08173717354264	1.06420635744523
24	0.669821575157978	0.655637901321235	0.620690533720324	0.568401544318726	0.50347396468378	0.431179547201148	0.356661525296995	0.284371903621158	0.217713954191125	0.15891164614415	0.109102390213794	0.0686995709807266	0.0384935904261611	0.0239152938376576	0.0307509331165184	0.0446760382721145	0.0582653534485228	0.0703880870800648	0.0807792416282574	0.0890788677907046	0.0947166140121115	0.0969887040713562	0.095190388875587	0.0887485031323776	0.0773247367489535	0.0609005193655638	0.0400518128191697	0.0192297117501366	0.0292989860119024	0.0640409842293233	0.106803067801009	0.156605438410572	0.21412437591797	0.280370463132014	0.356348272750766	0.44281402244949	0.540059200829913	0.647717894387449	0.764597400926938	0.888528188426167	1.016235990997	1.14325986899797	1.26396806803212	1.37174148415943	1.45938461666624	1.5197790165053	1.54672433097471	1.53584030112396	1.48535572776834
25	0.659403444037847	0.64906589722218	0.621000708938773	0.577855463728364	0.523291834389872	0.461493795889699	0.396681378567988	0.332706263361182	0.272776029187106	0.219324155133294	0.174020932999478	0.137902563657904	0.111553094176165	0.0951621963079908	0.088234385060687	0.0892215830888714	0.0958345781656565	0.105784975601996	0.117102008119498	0.128039984055834	0.136951759740618	0.142268693244139	0.142574163512257	0.13674312536864	0.124174351982815	0.105326239849816	0.0835046426881909	0.0708194218892352	0.0890105825721629	0.138539813187801	0.207871149244862	0.292182425883657	0.390130319715846	0.50138790376782	0.62577309361386	0.762819349618737	0.911470797255595	1.06983260542154	1.23497527240175	1.40281292869335	1.56808308487228	1.72445580466091	1.86479461604642	1.9815783562409	2.06747190800877	2.11600582804535	2.12229446211305	2.08369631667596	2.00030782305702
26	0.640228630003755	0.632297596139101	0.60945883440542	0.573767270419997	0.528031333803559	0.475475867945354	0.419416395218189	0.362990909169581	0.308973851325061	0.25967597744535	0.216918166081346	0.182055132669194	0.156007519006763	0.13923715137201	0.131623980707004	0.132349256674877	0.139984845905602	0.152760447371766	0.168778724545913	0.186109850745215	0.202866548897985	0.217345775088017	0.228269221453717	0.235144792964713	0.23878627288672	0.241995151373748	0.250141418608314	0.270725496945017	0.310961089061079	0.374861912245009	0.462858326740667	0.573521616408215	0.704981697270003	0.85536276717183	1.02268369509733	1.20459829056622	1.39813054037279	1.5994636757099	1.80381458702873	2.00541670117887	2.19762720345592	2.37316471164278	2.52447174478543	2.64418375877489	2.7256737503584	2.76362853469293	2.75460023050118	2.69746626426162	2.59372744496467
27	0.608798890914662	0.601130417027219	0.580924961358883	0.54970233646752	0.509453156938837	0.462394161607439	0.410749035476028	0.356587333101159	0.301741292763253	0.247817014069331	0.196343016939344	0.149209902472235	0.109890338723918	0.0860850051343856	0.0878612009451922	0.112037440547452	0.146843211318814	0.185634990989843	0.225672254331693	0.26561610902281	0.304652069849507	0.342331324414054	0.378694357582292	0.414502497703176	0.451463363945394	0.492329848310442	0.540746902766275	0.600784355185754	0.676258822921057	0.770110419342538	0.884077519619637	1.01869993038118	1.17349307290678	1.34711737446336	1.53745695096871	1.74160935628141	1.95583190210627	2.1754988539575	2.39511474743805	2.60841276614652	2.8085493138606	2.98839029721976	3.14087347148926	3.2594247858286	3.33840315158291	3.3735444039736	3.36236910859813	3.30451063482588	3.20191336293397
28	0.56625831631545	0.558246880929044	0.540327860272335	0.513755820876341	0.480013038333702	0.440614865968478	0.396956384556327	0.350227466380012	0.301414342822884	0.251411882486176	0.2013278292673	0.153291356116847	0.112881605477436	0.0944337939719288	0.112675196226643	0.157262722359704	0.213561164459593	0.275278254207595	0.339894957532057	0.40620932442662	0.473625292624633	0.541989019758678	0.611590794383266	0.68319939964202	0.758065770213254	0.837861669073549	0.924543648264654	1.02015893615818	1.12663109644279	1.24556853162087	1.37812410790522	1.52490779313909	1.68593195174859	1.86056247219871	2.04745902604841	2.24450654468838	2.44875717738767	2.65641017767804	2.86285411742376	3.0627842515485	3.25039349595474	3.41962431406833	3.5644643499646	3.67927045555542	3.75910981189709	3.80010772657988	3.79978569287715	3.7573609074504	3.67396479173285
29	0.515757377788164	0.508472920775373	0.494785437092384	0.476150955722049	0.454126240537183	0.430214990702318	0.40577712576476	0.382026488188048	0.360122467075758	0.341336490248411	0.327241820007433	0.319826393558568	0.321380806082074	0.334062411929878	0.359282936941341	0.397319229682835	0.447400242198399	0.508106502724672	0.577774852648888	0.65476846541822	0.737628687078238	0.825159862994223	0.916477143167924	1.01102617309744	1.1085756560764	1.20918507978651	1.31315450031692	1.42096670901466	1.53323167223899	1.6506380652071	1.7739084024183	1.90374600201863	2.04075802882719	2.18534252895833	2.33753923958413	2.49686044221001	2.66213222882938	2.8313810831533	3.00179258004688	3.16975175833436	3.33095675451294	3.48058714748946	3.61350995956207	3.72451648192097	3.80859420485663	3.8612416229002	3.8788248769714	3.85895579226111	3.80084830136924
30	0.449954834367261	0.441111264134277	0.429080097981448	0.415673462140125	0.402697916296912	0.39177749479816	0.384242380845605	0.381111539572619	0.383163524881044	0.391053201556645	0.40541662503743	0.426920557465314	0.456243462313721	0.494001231400002	0.540644185467768	0.596354361565983	0.660968343366455	0.733942949532409	0.814370260447775	0.901037326138547	0.992517496364246	1.0872764395523	1.18377667326288	1.28056880795088	1.37636421695925	1.47009081030446	1.56093924301207	1.64840949865825	1.7323659138113	1.81310163349554	1.89140181902702	1.96858125470604	2.04646130141572	2.12725030207072	2.21330689863199	2.30679825394086	2.4093054336951	2.52145672481995	2.64266760027089	2.77103091710819	2.90335230902331	3.03529186889303	3.16156999861276	3.27621686022022	3.372871527982	3.44515010553846	3.48709408271111	3.49368558205682	3.46138671345708
31	0.354329517554992	0.33647296583793	0.317295256739637	0.299139756329221	0.284291521089691	0.274642641411574	0.271437611007508	0.275270168770098	0.286377717507954	0.305045063930255	0.331840642147223	0.367557465868975	0.412944472736857	0.46841275092718	0.533854230524291	0.608602036726823	0.691488786118951	0.780948691067792	0.875130074572984	0.972004186648137	1.06946425008883	1.16540958748893	1.25780966795347	1.34474556586877	1.42443240016102	1.49523448381434	1.5556925381263	1.60458639034245	1.64105463115641	1.66478365762499	1.67626264631342	1.67707896906856	1.67019993794969	1.66014991851745	1.65294963029223	1.65566012011694	1.67542826699289	1.71813304392655	1.78703439530798	1.8819699489247	1.99939051701042	2.13304911367963	2.27490224783538	2.41589390511188	2.54654298078538	2.65741424500174	2.73957855072825	2.7851200097988	2.78768625912072
32	0.24014009298445	0.207815080384564	0.174942984016727	0.145039916834887	0.122195129027961	0.109824584964385	0.108189263957788	0.114049601019925	0.124240247068718	0.13865587440938	0.160331735895469	0.19342443737168	0.240693662740184	0.302485733456209	0.377324119695386	0.462794095691369	0.556092626999736	0.654311859221927	0.754606932587201	0.854312703270179	0.951018159071736	1.04258893516756	1.12712996084112	1.20289222970934	1.26814429602329	1.32104463058235	1.35955924892837	1.38146556484638	1.38446811419277	1.36642998242018	1.32570485606734	1.26154969468312	1.17461961700669	1.06761348533454	0.946284907242438	0.821287308436995	0.711383246006957	0.646107450457946	0.656830728370919	0.750842181279161	0.906312833627273	1.095862828632	1.29894697636216	1.50098888066685	1.69060846214292	1.85800631721039	1.99435846178162	2.09181117268	2.14379845633872
33	0.173837674681363	0.134696183533862	0.0946191270709114	0.0564895988559662	0.0253913707354569	0.0205330406400789	0.035067154861216	0.0425871446798389	0.0381384014512884	0.0201872343083642	0.0123484804565436	0.0580265594823675	0.116607718716571	0.186226924913254	0.264664685557851	0.349395428846787	0.437801717164518	0.527402912533945	0.616061038029585	0.702125185927899	0.7844766113101	0.862447494325216	0.935611034558208	1.0034772721978	1.06516699168736	1.11915731648307	1.16318235139343	1.19433103569469	1.20933010733313	1.2049561001794	1.17850119849058	1.12822557030745	1.05376040644475	0.956485497064925	0.840021853408774	0.711246193595468	0.582859899834529	0.479240891590513	0.440835258917226	0.49708077000395	0.628706976463616	0.799816323457807	0.986992776015357	1.17670149302479	1.35969220605525	1.52836277343354	1.67583572786314	1.79584135363949	1.8829936347634
34	0.243584006493317	0.221226599550381	0.200583897252577	0.183644553315611	0.171817242265875	0.165545591576831	0.164418583200517	0.167884048122774	0.176069438636272	0.190057899926573	0.211370465003938	0.241011351048319	0.278798270297492	0.323367557532158	0.372633794394821	0.424338060833559	0.476520146938133	0.52789262258064	0.578105784367467	0.627854162091714	0.678748006137572	0.732895240760144	0.792234585660873	0.857800819346122	0.929186594369477	1.00439856441677	1.08012637184231	1.15229077052194	1.21669667509762	1.26965897595643	1.30852675834792	1.33206998272889	1.34071029477026	1.33658371410988	1.3234243347802	1.30625864478076	1.2909056690525	1.28330202668515	1.28872758575922	1.31108541402353	1.35242652138035	1.4128339953861	1.4906192404166	1.58266892114409	1.68480165449756	1.79209263396902	1.8991975202585	2.00071414723566	2.09158727200284
35	0.454176166543537	0.454358840958015	0.454624824640564	0.455761419872581	0.458412413607392	0.463020295009331	0.469792476137973	0.478685651641161	0.489397116244489	0.501355729954434	0.513717093473864	0.52538096210777	0.53505732231601	0.541408761210153	0.543293980447057	0.540135325095042	0.532430784813259	0.522405779271685	0.514679533362478	0.516480746046206	0.536489795728211	0.581821090882659	0.654875053715117	0.752816254376351	0.869541310359155	0.99783694522654	1.13060554320425	1.26138741878181	1.38460048693426	1.49570348332691	1.59133440062268	1.66941697352642	1.72921650194813	1.77133188317871	1.79762061932048	1.81106200932363	1.8155671556641	1.81574065455377	1.81658883348053	1.82315997197655	1.84010642613382	1.87118972638174	1.91880323901409	1.9836299460493	2.06454227001348	2.15877825750552	2.2623381406162	2.37049321990265	2.47830188845515
36	0.774673492134639	0.797629183351571	0.817837639215817	0.835065146452323	0.848959278409755	0.859012366115289	0.864531981851109	0.864621799114521	0.858175962768517	0.843889864083512	0.820289942113464	0.785784782761663	0.738739456340521	0.677575333581894	0.600900840879638	0.5076936896627	0.397625355122318	0.272043266107986	0.14065729981734	0.106357722448448	0.254177082604728	0.440456484168469	0.640389638908576	0.847192483024123	1.05560978568597	1.2604713758402	1.45657290154758	1.63880790315186	1.8023715245669	1.94298456659997	2.05711548035651	2.14218834568392	2.19677157563629	2.22074812234518	2.215473382533	2.18393011509912	2.13088629283016	2.06304320744427	1.98911225934096	1.9196638009304	1.86646655359233	1.84100753447713	1.85221218330915	1.90414672294706	1.9949987992359	2.11797612620821	2.26342412891381	2.42093598936441	2.58076605695948
37	1.17409886338256	1.21848959345189	1.25699203914881	1.28862977102828	1.31239250680458	1.32725460878276	1.33220743164819	1.3263111790171	1.30877415832003	1.27907116002597	1.23711937035498	1.1835415418366	1.12006343799288	1.05011109030055	0.979660131715066	0.918220434584562	0.879234198159329	0.878116657302359	0.926659377904961	1.02724493984355	1.17288646656331	1.35211246205066	1.55310582032597	1.76523166920344	1.97911244044966	2.18634221383364	2.37925681620118	2.55083619652522	2.69471584019798	2.80526955060134	2.87773240104459	2.90834164792812	2.8944814475353	2.834824866831	2.72947565139809	2.58012550354644	2.39026621484454	2.16554317944992	1.91443768955996	1.64968106605235	1.39118706305909	1.17129791806596	1.03852830121623	1.03965486545558	1.17496143787868	1.39817662181474	1.66113555119247	1.93172138461091	2.19020958016471
38	1.6852129897107	1.76541432018956	1.84055129941199	1.90986707975239	1.9727689335895	2.0288949572598	2.07819191768681	2.12100278940425	2.15815967499634	2.1910731931873	2.22180270763607	2.25308335186876	2.28827783841779	2.33121852978514	2.38591580931434	2.45613873915945	2.54492017886288	2.65408182214996	2.78388661801742	2.93289166126442	3.09800998790232	3.27473173099041	3.45743101749451	3.63969484654276	3.81463594837445	3.97517570308986	4.11429775159426	4.22527828688019	4.30189869100694	4.33864352310735	4.33088396061681	4.27504465518394	4.16875097288692	4.01095392255561	3.8020320322495	3.54387383064418	3.23995361664854	2.89543272137534	2.51736505183723	2.11521026783785	1.70223285929101	1.29961882617086	0.949248642668982	0.743764473965099	0.793573850144711	1.04006520882964	1.35321001769758	1.66689480894953	1.95241566095412
39	2.38954704119332	2.53711578595767	2.68565275768786	2.83491520501007	2.98480958752219	3.13541502162867	3.28699958199964	3.44002583006565	3.59514166099106	3.75315272689875	3.91497350510032	4.08155567581782	4.25379485454304	4.43241967630205	4.61787030300383	4.81017600335885	5.00884291787979	5.21276305914336	5.42015397259964	5.62853565790864	5.83474795455996	6.0350082993125	6.22500706974007	6.40003586725613	6.55514303762658	6.68531029242721	6.78564425369471	6.85157691081173	6.87906924830533	6.86481264945401	6.80642313169006	6.70262407463659	6.55341389035857	6.36021601754718	6.12600949981647	5.85543871711737	5.55489943549621	5.23259291621846	4.89852615487992	4.56440784597214	4.24333971924095	3.94913553088279	3.69505748822004	3.49185573083314	3.34537263094394	3.25455979770195	3.21101756250652	3.20053140687953	3.20591558886002
40	3.27747632619781	3.5155071791392	3.76221160354085	4.01746292710141	4.28112673691213	4.55305191265036	4.83305692722134	5.12091099758374	5.41630993863311	5.71884693402103	6.02797887849574	6.34298944226986	6.66295052169217	6.98668422486706	7.31272794398175	7.63930533833838	7.96430615304025	8.28527770247873	8.59943054791902	8.90366040570368	9.19458766385157	9.46861509849807	9.72200351230664	9.95096411070019	10.151765532195	10.3208525950876	10.4549730467344	10.5513079289583	10.6076006210847	10.622279199494	10.5945664587777	10.5245717646959	10.4133588357414	10.2629835589868	10.0764960282068	9.85790117211432	9.61207271047511	9.34461594521317	9.06167643871274	8.76969451691035	8.47511044471375	8.18403261681019	7.901891147051	7.63311053883025	7.38084468004589	7.14682083047675	6.93133233984121	6.73340106429732	6.55110308122828
41	4.18160560794086	4.50891202253083	4.85219846955096	5.21141638075051	5.58639738072382	5.97683355976704	6.38225677626769	6.80201750198925	7.23526384267329	7.68092148515696	8.13767543531235	8.60395451155911	9.0779196380075	9.55745702991656	10.0401773721462	10.523422049129	11.0042773844771	11.479597683947	11.9460376446677	12.4000943978146	12.8381590972309	13.2565775633324	13.6517190548002	14.0200517887123	14.3582233845836	14.6631439929873	14.932069509644	15.1626819953648	15.3531642437653	15.5022653823095	15.6093544744401	15.6744593232954	15.698288067728	15.6822317103053	15.6283464197403	15.539315294715	15.4183902416681	15.2693156744647	15.0962368437462	14.9035966857979	14.6960260624906	14.4782330423571	14.2548973293826	14.0305759581852	13.8096258369843	13.596147574636	13.3939532947704	13.2065589420467	13.0371991583423
42	4.8524310129327	5.24769052431603	5.66582439916739	6.10710944564092	6.5716444784821	7.05932363454678	7.56981069386796	8.10251522365627	8.65657138190773	9.23082021673215	9.82379627684883	10.4337193073635	11.0584917420448	11.695702617734	12.3426384271304	12.9963012922104	13.6534346818718	14.3105567150198	14.9640008865678	15.6099638326631	16.2445595185128	16.8638789948322	17.4640546360367	18.0413275549469	18.5921166958674	19.1130879515365	19.6012215403509	20.0538758280475	20.4688457904732	20.8444143965013	21.1793953447803	21.4731658134578	21.7256881730998	21.937519960483	22.1098118017694	22.2442933913182	22.3432480579126	22.4094768626268	22.4462535505774	22.4572720020169	22.4465880787505	22.4185579258811	22.3777748580719	22.3290069320709	22.2771371884963	22.227108348179	22.1838734900883	22.1523539417364	22.13740530343
43	5.07313191824329	5.50626652002574	5.96886161557545	6.46164345763742	6.98511380520711	7.5395184664741	8.12481826957895	8.74066320513089	9.38637044132767	10.0609068634954	10.7628767344823	11.4905150091782	12.2416867636158	13.0138931147815	13.8042839099849	14.6096773537215	15.4265866156097	16.2512533264728	17.0796877232383	17.9077150503511	18.731027669994	19.5452421804715	20.3459606970071	21.1288353175727	21.8896346837955	22.6243114587318	23.3290694839504	24.0004293515637	24.6352911349228	25.2309930655018	25.7853650221328	26.2967758094836	26.7641733408819	27.1871169998975	27.565801627544	27.9010727584628	28.1944329002395	28.4480388054843	28.6646898178601	28.8478074743923	29.0014066139769	29.1300582774542	29.2388446951006	29.3333066565748	29.4193835665118	29.5033465317789	29.591724932397	29.6912271238545	29.8086562221332
44	4.77778002108798	5.22404998526977	5.7052238800806	6.22217702430791	6.7755063294568	7.36550201603796	7.99212175022649	8.65496756956751	9.35326600864457	10.085851869843	10.8511561052552	11.6471982802424	12.471584075701	13.3215082544557	14.1937634680774	15.0847552151459	15.9905231823978	16.9067691085973	17.828891210001	18.7520250989394	19.6710910165715	20.5808470907748	21.475948224002	22.3510101173905	23.200677849902	24.0196983579268	24.8029961041898	25.545751186701	26.2434791195728	26.8921115169612	27.4880769265103	28.0283810844259	28.5106858926655	28.9333864380568	29.2956853674137	29.5976638807325	29.8403484794556	30.0257723759707	30.1570300966225	30.2383232546561	30.2749946977525	30.2735472301208	30.2416418904485	30.1880694168434	30.1226872286976	30.0563133161229	30.0005683144514	29.9676583455601	29.9700945465695
45	4.18869921279455	4.64070002641273	5.12921723803994	5.65469328332516	6.21728639209814	6.81684482842011	7.4528816238409	8.12455044268649	8.83062321757202	9.56947018611128	10.339042947395	11.1368611391845	11.9600033131916	12.8051025553793	13.6683473601571	14.5454882211919	15.4318503472995	16.3223528499815	17.2115346806559	18.0935875220756	18.9623957620165	19.8115836008479	20.6345692714922	21.4246262846555	22.1749515588933	22.8787402597172	23.529267161129	24.1199743643908	24.6445652715363	25.0971048258124	25.4721262105657	25.7647444570425	25.9707777674836	26.0868778320446	26.1106710258728	26.0409131311894	25.877661139306	25.6224667154692	25.2785969478975	24.8512887971936	24.3480436832224	23.7789668709833	23.1571509022602	22.4990901895121	21.8250904383368	21.1595961440947	20.5312980933218	19.9728059406331	19.5196070647774
46	3.84890990573859	4.30145778372664	4.78606537514002	5.30275377764318	5.85127611968913	6.43109013063464	7.04133164578662	7.6807894152606	8.34788163107461	9.04063462351948	9.7566642053786	10.4931601605714	11.2468743816657	12.0141131578112	12.7907341004232	13.572148167944	14.3533272130139	15.1288174253868	15.8927589822428	16.6389121447686	17.3606899569127	18.0511976102998	18.7032784399062	19.3095664100328	19.862544841362	20.3546110196141	20.7781462168386	21.1255905500617	21.3895220012624	21.5627388298522	21.6383445263194	21.6098343857686	21.4711827250257	21.2169297292728	20.8422668967617	20.3431200571654	19.7162289772338	18.9592226487504	18.0706895022053	17.0502420550403	15.8985759965187	14.6175246936952	13.210112240288	11.6806133205981	10.0346421480809	8.27933678052443	6.42387407516768	4.4814181234807	2.4810064671124
47	4.12590686578605	4.55550878961468	5.01156178618665	5.49393252782591	6.00226491678932	6.53595985450534	7.09415576435078	7.67571026094045	8.27918339664416	8.90282294952084	9.54455224519864	10.2019610276325	10.8722999094875	11.5524789416823	12.239070843229	12.9283194271002	13.6161537460447	14.2982084651479	14.969850947128	15.6262155141807	16.2622453296519	16.872742327808	17.4524256152949	17.9959987793894	18.4982265728198	18.9540215108231	19.3585410221554	19.7072959511902	19.9962714211611	20.2220613433044	20.3820181883361	20.4744200017335	20.4986569831931	20.4554401386232	20.3470343117946	20.1775168854981	19.9530608866919	19.6822359915323	19.3763113422281	19.0495280780298	18.7192851894299	18.4061498658161	18.1335685750386	17.927133757862	17.813282513462	17.8174026383743	17.9615102347282	18.261891814043	18.7272490904845
48	4.7287906278908	5.13413222669931	5.56298344780503	6.01550682314384	6.49173161458029	6.99154199272624	7.51466610000187	8.06066634194934	8.62893127244293	9.21866945441817	9.82890568704255	10.4584799918919	11.1060497437417	11.7700953151273	12.4489295769965	13.1407115596801	13.8434645281429	14.5550986620583	15.2734384536014	15.9962548427488	16.7213019999233	17.4463585374557	18.1692727828752	18.8880115767525	19.6007118641942	20.3057341311424	21.0017164945238	21.6876279910947	22.3628193286596	23.0270690747406	23.6806229773196	24.3242238631787	24.9591293738261	25.5871147185337	26.2104576982741	26.8319035372804	27.4546076017469	28.082054925651	28.717956612645	29.3661246100731	30.030327973386	30.7141354172581	31.4207504966559	32.1528469660186	32.912412529166	33.700609173201	34.5176575256936	35.3627512475463	36.234005543252
49	5.23100757175111	5.63174651177289	6.05677097360908	6.5068014475517	6.98249665734096	7.48444524551781	8.01315797633268	8.56906064200653	9.15248785372026	9.76367788919178	10.4027687539384	11.0697955932603	11.7646895666584	12.4872782659879	13.2372877234204	14.0143460157083	14.8179884278996	15.6476640933494	16.5027439785994	17.3825300326434	18.286265271691	19.2131445243699	20.162325520199	21.1329399680391	22.124104243155	23.1349292835619	24.1645292904877	25.2120288358902	26.2765680035155	27.357305230026	28.4534175696866	29.5640981796463	30.6885509117946	31.8259819993471	32.9755889385996	34.1365467846347	35.307992199333	36.4890057054345	37.6785927059431	38.8756639182946	40.0790159423065	41.2873127257659	42.4990687085422	43.7126344137509	44.9261852127429	46.1377139211695	47.3450277891417	48.5457503338792	49.7373283334016
50	5.35229200446529	5.76082556158721	6.19669972934767	6.66100327092236	7.15477941841493	7.67901772833276	8.2346461744602	8.82252354507495	9.44343220733617	10.0980712970322	10.7870503865914	11.5108836782526	12.2699847625366	13.0646619747056	13.8951143738296	14.7614283605658	15.6635749409972	16.6014076351113	17.5746610199985	18.582949889891	19.6257690080242	20.7024934192419	21.8123792875295	22.9545652194177	24.1280740326154	25.331814929359	26.5645860358291	27.8250772725129	29.1118735254334	30.4234580945227	31.7582164027926	33.1144399580142	34.490330566976	35.8840048106237	37.2934987960672	38.7167732081454	40.1517186885656	41.5961615742283	43.047870027912	44.5045605938129	45.9639052073826	47.4235386834406	48.8810666987467	50.3340742752371	51.7801347582426	53.216819270533	54.6417066083846	56.0523935304991	57.4465053749877
51	5.03653033321427	5.46264580331163	5.91876231414311	6.40587749291314	6.92493254017994	7.47680563013813	8.06230522132096	8.68216334989352	9.33702898040042	10.0274614897678	10.753924359961	11.5167791532752	12.3162798419968	13.1525675612677	14.0256658505067	14.9354764447558	15.8817756728659	16.8642115145545	17.8823013630627	18.9354305344573	20.0228515585609	21.1436842800887	22.2969167918398	23.4814072147623	24.6958863324144	25.9389610798079	27.2091188788843	28.504732804978	29.8240675606013	31.1652862248092	32.5264577383033	33.9055650763999	35.3005140540665	36.7091426995226	38.1292311254797	39.5585118200679	40.9946802729629	42.4354058463006	43.8783427947734	45.3211413349527	46.7614586605172	48.1969697977946	49.6253781949749	51.0444259386325	52.4519034928969	53.8456588598193	55.2236060642524	56.5837328729136	57.9241076652538
52	4.86217329625079	5.32050140319421	5.80719419132557	6.322865428348	6.86806476595955	7.4432709453355	8.04888525888016	8.68522530926597	9.352519111729	10.0508995891122	10.7803995114096	11.5409469326837	12.3323611783	13.1543494345104	14.0065039905735	14.8883001808727	15.7990950709088	16.7381269266483	17.7045155015291	18.697263169503	19.7152569258788	20.7572712704502	21.8219719795333	22.9079207651293	24.0135808105656	25.1373231627127	26.2774339513214	27.4321223962603	28.5995295535676	29.7777377413658	30.9647805769434	32.1586535468073	33.3573250223832	34.5587476254237	35.7608698392158	36.9616477545088	38.1590568328471	39.351103564856	40.5358368971196	41.7113592987717	42.8758373379248	44.0275116387252	45.1647060922722	46.2858361989777	47.3894164262714	48.4740664739395	49.5385163498638	50.5816101715125	51.6023086231947
53	5.79433600901615	6.25638733544801	6.74131572081529	7.24924248959631	7.7802132279354	8.33419352849718	8.91106508815209	9.51062220296627	10.1325687056411	10.7765153905145	11.4419779705203	12.1283756091192	12.8350300681813	13.561165510123	14.3059089892968	15.0682916637094	15.8472507536247	16.6416322685056	17.4501945180921	18.2716124172295	19.1044825873816	19.9473292506244	20.7986109043682	21.6567277571331	22.5200298974674	23.386826159599	24.2553936407068	25.1239878158603	25.9908531877572	26.8542343994738	27.712387729595	28.5635928803942	29.406164961267	30.2384665614827	31.0589197985865	31.8660182215845	32.6583384414696	33.434551355843	34.1934328294835	34.9338736888813	35.6548888861694	36.3556256867458	37.0353707354307	37.6935558584792	38.3297624634667	38.943724406263	39.535329204337	40.1046174887847	40.6517806040546
[truncated: 71 more columns]
