# Supplementary material for: Reconstructing spruce budworm outbreak severity: a comparison of paleoecological and tree-ring signals
Source: PLoS One. 2025 Aug 12;20(8):e0329406. doi: 10.1371/journal.pone.0329406 (PMC12342301; doi:10.1371/journal.pone.0329406)
Supplement: S10 Dataset — (ZIP) [file pone.0329406.s010.zip › Lake 1 wavelet data/Cross-wavelet_Lepidopteran_scales_Percent_defoliation/cross_wavelet_power.txt]

V1	V2	V3	V4	V5	V6	V7	V8	V9	V10	V11	V12	V13	V14	V15	V16	V17	V18	V19	V20	V21	V22	V23	V24	V25	V26	V27	V28	V29	V30	V31	V32	V33	V34	V35	V36	V37	V38	V39	V40	V41	V42	V43	V44	V45	V46	V47	V48	V49	V50
1	0.0309829091212808	0.0240424233195358	0.0148359898100525	0.00763882583419562	0.00363528584286055	0.00186857716776938	0.00115582322196717	0.000839605291839777	0.000670316014358285	0.000566722688248954	0.000495716798072436	0.000440523428467661	0.000397169755380605	0.000365127363424811	0.000341427422714195	0.000323964044231165	0.00031067041900666	0.000297189416942151	0.000281391192358205	0.000267801700097244	0.000260062557683189	0.000256610830967348	0.000254649480558704	0.000251160764203669	0.000244218971369316	0.000234465332021645	0.000225904998113764	0.000225595709822242	0.000234513953917442	0.00024514213102586	0.000255004425582527	0.000261138611384823	0.000257818754984748	0.00024786801506007	0.000237551730947317	0.000229952222540794	0.000230656534567416	0.000246931633792409	0.000270754521376941	0.000288356334754779	0.000297299532524694	0.000291322546453919	0.000270447883506633	0.000251520855617428	0.000249143524968426	0.000267440743438482	0.000304606753727719	0.000355691901619028	0.00039760264277548
2	0.041812359635231	0.031608884937503	0.0182937902125152	0.00831000072571016	0.00321112871594635	0.0013013810818776	0.000714845987294934	0.000519126074683938	0.000425073390910089	0.000368478239867345	0.000328936281000696	0.000294839959621781	0.000266322201307432	0.000245981876461983	0.000231738260190338	0.000222191120420534	0.0002160027469855	0.00020798557811663	0.000195329832676506	0.000183960256157537	0.000179145418325532	0.000178979678875278	0.000180106328693693	0.000179068078537175	0.000173347194159567	0.000163260912024065	0.000153441958158669	0.000153268173862139	0.000164047470559921	0.00017591057399092	0.00018687789390349	0.000194026082371667	0.000190004895882153	0.000178270234237473	0.00016625457242928	0.000156237930955769	0.000154710900061871	0.000172862853873334	0.000199705772571072	0.000218261398998951	0.000227467004712268	0.00021892810345001	0.000193020917979558	0.000168689905347753	0.000162316505428689	0.00017898409721811	0.000217737930717016	0.00027463441665501	0.00031936773351809
3	0.050672479671012	0.0374684737944724	0.0204709429263369	0.00818908571693978	0.00240586588177537	0.000600303516399115	0.00024456023343877	0.000195881655153158	0.000177100169043118	0.000163143962395651	0.000152067200568102	0.000138110019553888	0.000124325144522958	0.000115444702392784	0.000110050358921567	0.000107435038588252	0.000107457485555654	0.000104925077963568	9.65351212840126e-05	8.8262105076959e-05	8.62963900355605e-05	8.85577239000027e-05	9.17721729638541e-05	9.29198281375367e-05	8.9368594166338e-05	8.08310134546184e-05	7.1319532543426e-05	7.09695905569813e-05	8.13350101392653e-05	9.13273137838229e-05	0.000100669873192883	0.00010734830607988	0.000103538225977046	9.28208982902827e-05	8.23796030768876e-05	7.24155556274775e-05	6.82525686715987e-05	8.5173910837472e-05	0.000109468446072099	0.000124575440544966	0.000132648776761394	0.000123529516900111	9.93151447289292e-05	7.66050380676422e-05	6.74875078482198e-05	7.87699025103943e-05	0.000111443650398732	0.000163156195039251	0.000200695463248148
4	0.056385508416836	0.0412382003599333	0.0218510383753303	0.00812043472551247	0.00195462554898857	0.00024210489287515	1.63134762693795e-05	3.64466035447813e-05	4.53200474829553e-05	4.64538705517911e-05	4.69821995086946e-05	4.31008074679991e-05	3.75514163919412e-05	3.49352035880363e-05	3.3966769221413e-05	3.42028559789973e-05	3.66240757026654e-05	3.70497138109781e-05	3.24158288176031e-05	2.69260447531949e-05	2.64921214045438e-05	2.91300653933695e-05	3.23035644581522e-05	3.42112754401221e-05	3.27727312385557e-05	2.72383122343841e-05	1.99569021565598e-05	1.93050153732226e-05	2.72004807162929e-05	3.30071673996266e-05	3.88275110431674e-05	4.37279623066521e-05	4.0975664855142e-05	3.36861742273351e-05	2.74861846336281e-05	2.0796302035612e-05	1.47864445223121e-05	2.87143828146425e-05	4.50017906232277e-05	5.36301157662743e-05	6.00881326291576e-05	5.2261487084297e-05	3.52160160894745e-05	2.26195358147323e-05	1.30632328656009e-05	1.82061349478575e-05	4.16718256099302e-05	7.82824267617394e-05	0.000101430642703991
5	0.0593374320857267	0.0436256581146242	0.0233620669221455	0.00887121983626065	0.00225599080870485	0.00033888755290104	2.55806564506952e-05	9.27007044741413e-06	8.96337067828521e-06	8.48244028278805e-06	9.90018451482198e-06	8.90387554153067e-06	6.5737155095297e-06	6.02386532871906e-06	6.16769344430088e-06	6.47449174368205e-06	8.43552040125811e-06	9.38546789334127e-06	7.5134534884539e-06	4.2985760287221e-06	4.25397937217695e-06	5.9255405505746e-06	7.7483787625245e-06	9.15407962482491e-06	9.01791652117992e-06	6.53916364379573e-06	2.84796017400766e-06	2.05411839702282e-06	6.55543936991895e-06	8.21850910031807e-06	1.08185155122121e-05	1.36257177974982e-05	1.20813266983683e-05	8.43350605619e-06	6.16378718340194e-06	4.31117282784301e-06	1.94877347646285e-06	9.66134065061478e-06	1.53791176801004e-05	1.81889617284972e-05	2.39590162782792e-05	1.8932799007602e-05	6.03807021189262e-06	6.36795930438708e-06	2.37643747045965e-06	3.8345611542554e-06	1.75155507004283e-05	3.48507080100569e-05	4.48585326822852e-05
6	0.0607665407009292	0.0455675008759618	0.0255054464619697	0.0105465720701502	0.00318146440814938	0.000700419992279491	0.000120627127009001	1.97339157517397e-05	2.81435303328321e-06	7.08866096718081e-07	1.6789608404227e-06	1.48240097192649e-06	6.09779333756299e-07	4.26611915343251e-07	6.12516614949362e-07	5.59697544142519e-07	1.50692269926098e-06	1.97388734203801e-06	1.61275624228057e-06	5.88373440000497e-07	3.15163578422689e-07	8.00941172020761e-07	1.45353971194184e-06	2.01832947332962e-06	2.38383953413245e-06	1.81833335214357e-06	2.05007263407558e-07	1.17593781968398e-06	1.86258698708312e-06	1.38138480627412e-06	2.40697032283265e-06	3.70885214404387e-06	2.95146652723057e-06	1.55150652114187e-06	1.00458718248706e-06	5.9704923575602e-07	3.00697098059159e-06	5.21224300473473e-06	4.82258845601842e-06	5.00154218597096e-06	1.14330203583622e-05	1.22975381497861e-05	5.72141580034718e-06	3.49525363203982e-06	1.65311837602725e-06	3.06475341667165e-06	1.06444892258466e-05	1.5187817030256e-05	2.00063359497381e-05
7	0.0617663730192979	0.047587646164002	0.0282130243562036	0.0128486229554937	0.00449689380301817	0.0012186968407213	0.000260488202817013	4.43069510515398e-05	5.33173890841745e-06	3.6497223963502e-07	5.28066446012204e-07	3.89608883900462e-07	1.6205689901665e-07	2.2933882204002e-07	9.06547719408314e-08	8.1993166547688e-08	4.47994943348287e-07	4.43388521580312e-07	4.26458922813894e-07	2.27108594925567e-07	1.45202922535932e-07	1.36272406694057e-07	4.13445181645011e-07	3.17455273841986e-07	1.04717868237416e-06	1.73301547551568e-06	1.5112761994603e-06	1.48599859869786e-06	9.30589796739552e-07	2.44784289078414e-08	5.63751068873064e-07	1.13180845771691e-06	6.57676320271754e-07	4.18109998066175e-07	5.25376708806229e-07	1.60349603393526e-06	3.23994192970852e-06	3.28624305237751e-06	1.18788541354761e-06	1.33692467135648e-06	8.78622490900911e-06	1.40128368012219e-05	1.09473025161391e-05	3.86045009269744e-06	8.0971644437831e-07	2.26688865776602e-06	7.36631776044357e-06	4.09555990083211e-06	1.17638503084303e-05
8	0.0628958193353885	0.0498238986213282	0.0312602409776287	0.0155372321870949	0.0061263617077179	0.00192467366672224	0.000487093514614742	0.000102252893964467	1.93106452433848e-05	4.00912300967022e-06	1.2738894017016e-06	5.14385788088926e-07	2.43291195101429e-07	3.13680210502445e-07	2.07723920994186e-07	3.66362030597253e-07	5.19633531650262e-07	2.60326026810679e-07	2.24164780268033e-07	4.39922692253486e-07	4.7068752754759e-07	3.05529843686363e-07	4.63828080662036e-07	6.48419281557977e-07	1.60919327908753e-06	2.76401869769971e-06	3.05838363276084e-06	2.423250557799e-06	1.21033173081229e-06	3.55256368929589e-07	3.08808340025502e-07	6.06184958047289e-07	1.84971114436968e-07	8.03176631268528e-07	1.62425062193605e-06	3.35413266373852e-06	4.50408398973726e-06	3.14073822453156e-06	5.76447890381077e-07	3.40183250795093e-06	1.17809012279427e-05	1.90490992927918e-05	1.69065008087124e-05	8.07215447756627e-06	3.98356997224713e-06	6.12254861633109e-06	8.64750180229948e-06	6.47403045192692e-06	1.51522868809984e-05
9	0.0643276924000971	0.0522805932582799	0.0345261503108228	0.0185303365278349	0.00808699931330514	0.00287478482360667	0.000837241259574752	0.00020410785824649	4.50016585977697e-05	1.09695516406216e-05	3.64569647969352e-06	1.61875180298494e-06	9.58740177859605e-07	8.26591858829716e-07	8.60209120203533e-07	1.05616667226642e-06	1.07098977468156e-06	6.64921369729995e-07	5.92651719818694e-07	1.0873288402427e-06	1.28459952795373e-06	1.24021794942967e-06	1.4568460813969e-06	2.21105253474323e-06	3.58882659220842e-06	4.97727496200577e-06	5.38649862917184e-06	4.50686272859882e-06	2.97907177886083e-06	1.79831081697562e-06	1.25251302234115e-06	1.11190135682701e-06	1.46203845246749e-06	2.65085335447596e-06	4.509249746262e-06	6.79091278227222e-06	7.97510594106658e-06	7.02458234070219e-06	6.79219439110892e-06	1.217847575812e-05	2.30971185092376e-05	3.23101651953573e-05	3.18014374316417e-05	2.36790067666283e-05	1.8000370513996e-05	1.85967701342901e-05	2.12583676073433e-05	2.57482566841741e-05	3.36936815284242e-05
10	0.0660863084066017	0.0549562944625072	0.0379874281627376	0.0218211241478875	0.0104113521784474	0.00412101406571974	0.00134986688905414	0.000364914116487451	8.25318229013213e-05	1.79896628557738e-05	5.98685417426594e-06	3.53889920960175e-06	2.76099613156007e-06	2.51407804559022e-06	2.59425074318758e-06	2.74571972039755e-06	2.57306171950337e-06	2.05263940433255e-06	2.06013011448663e-06	2.80101924284134e-06	3.43155808405808e-06	3.87376332401451e-06	4.60624253263892e-06	6.0022711839383e-06	7.90292699424445e-06	9.55575416737378e-06	1.00858631904317e-05	9.22065760114271e-06	7.49822474959989e-06	5.7300360926273e-06	4.38870586004086e-06	3.94954330836442e-06	5.13495078339285e-06	7.77430686636712e-06	1.13343825389158e-05	1.51456559895324e-05	1.82270469066859e-05	2.0791774813289e-05	2.58224297676502e-05	3.67789564244352e-05	5.24824805255946e-05	6.56393563196154e-05	6.90435728722943e-05	6.36699334493798e-05	5.74995185128119e-05	5.67159166197696e-05	6.22278810347463e-05	7.27638832525381e-05	8.25249679060348e-05
11	0.0681688190961697	0.0578654437588409	0.0416651642071114	0.0254371105192245	0.0131543217954775	0.00574698811753614	0.00210683108009907	0.00063689760395516	0.000151904652487069	2.5895375856697e-05	4.13703609820301e-06	3.25949208251478e-06	4.96826001724874e-06	6.09889171227952e-06	6.68843787538329e-06	6.87150685600272e-06	6.5583298399876e-06	6.07897119852104e-06	6.33237475807189e-06	7.52006698687609e-06	8.99123697939144e-06	1.04948868468663e-05	1.22669066146314e-05	1.448792229328e-05	1.68953361053997e-05	1.88234853184216e-05	1.9619315427895e-05	1.90678227792074e-05	1.74595897192123e-05	1.53809339109889e-05	1.36328068590779e-05	1.341593936535e-05	1.5840916430909e-05	2.08458998928749e-05	2.77204853835619e-05	3.58657767422405e-05	4.51662765840333e-05	5.67522903746686e-05	7.3091801070644e-05	9.57452678312254e-05	0.000121942559571262	0.000144393804112466	0.000156599652073957	0.000158761649229482	0.000157649192569471	0.000161260868411453	0.00017349568912968	0.000190766182255026	0.00020227856174729
12	0.0705756881364589	0.0610312829375328	0.04559512894433	0.0294214968090382	0.0163891519424365	0.00786852319678128	0.00324070917337232	0.00113005782839982	0.000321541099674881	6.64561737363853e-05	5.76332305428147e-06	1.08660596968874e-06	6.08926585040651e-06	1.14345425505773e-05	1.47474698887943e-05	1.62156736930049e-05	1.64748705362252e-05	1.65155691926687e-05	1.74087341001237e-05	1.9468871350161e-05	2.22463937640412e-05	2.52975831477865e-05	2.84250012446025e-05	3.14716996669253e-05	3.41756745750448e-05	3.62385675920919e-05	3.74944761968675e-05	3.79488011175869e-05	3.76788917933607e-05	3.69464807059562e-05	3.65943561954719e-05	3.81626037749402e-05	4.31917956430284e-05	5.23990573294216e-05	6.59137284711294e-05	8.40233429888933e-05	0.000107657919783154	0.000138459598244141	0.000177852592381981	0.00022485303405377	0.000274235204972023	0.000317981794844605	0.000350409635898918	0.000372545216148314	0.000391301061877295	0.000414291105789409	0.000443577912769432	0.000471379117682383	0.000482314145403208
13	0.0733052514941584	0.0644664987016523	0.0497943742248315	0.0337901686142068	0.020154943810715	0.0105746485505471	0.00488329728393691	0.00198393309643412	0.000706826532248747	0.000219559982330823	6.063468328559e-05	2.02644554378017e-05	1.72908731575341e-05	2.35804087016154e-05	3.06667790181639e-05	3.57106325185013e-05	3.85476607773358e-05	4.04043383096045e-05	4.26895922921618e-05	4.60697409301042e-05	5.03606671750116e-05	5.49195695004369e-05	5.89678091164686e-05	6.1897772824715e-05	6.36272405890538e-05	6.47814222410383e-05	6.64479510482507e-05	6.94281461666083e-05	7.35788752246455e-05	7.82404622074027e-05	8.34444207872421e-05	9.05300788492076e-05	0.00010171332123394	0.000119385511477961	0.000145888264725508	0.000183688129309984	0.000235493940628787	0.000303589910192125	0.000387829788422916	0.000483309889989376	0.000580382912212548	0.000668949752529654	0.00074501646244798	0.000813514564174607	0.000883395265333829	0.000958640969200533	0.00103204577089981	0.00108488731825892	0.00109341155586254
14	0.0763383551569441	0.0681490794700039	0.0542252547155777	0.0384814003432723	0.0243886914268044	0.0138395260946813	0.00706357210210007	0.00326785723138002	0.00138916424561762	0.00055811041251473	0.000226557117325682	0.000106813314565324	6.94582771581017e-05	6.34524699456503e-05	6.8821748429114e-05	7.66668274842588e-05	8.32627112103656e-05	8.81109901476383e-05	9.22856319525733e-05	9.69471858197993e-05	0.000102391289034386	0.000107635178125976	0.000110785534262279	0.000110288471650953	0.000106383384673414	0.000101920723904733	0.000101722721985826	0.000109425901595851	0.000124129741574109	0.000141956192307733	0.000160146562715087	0.000179120213572177	0.000202434960125639	0.000235767264645383	0.000285649621372255	0.000358705804671693	0.000461218649369989	0.000597084661073836	0.000763554558275432	0.00094835738434533	0.00113301799897761	0.00130314871619973	0.00145957833353839	0.00161909753327205	0.00179875228494916	0.00199505190237445	0.00217738579148158	0.00229889543752345	0.0023148752194516
15	0.0796313250225434	0.0720164563054869	0.0587905661883167	0.0433494585231202	0.0289102703643986	0.0174868989141263	0.00964313965411632	0.0048912073052179	0.00231321742549375	0.00104140613411259	0.000466346284548707	0.000235375052884088	0.000161874683150342	0.000147152007101653	0.000150494482204095	0.000158695408126743	0.000166264202787959	0.000171292748970843	0.000174773519802082	0.000179063644841559	0.000185169805342346	0.000190598932632162	0.000190196687542151	0.000179513329314802	0.000158171404389995	0.000132562956267558	0.000118512768705167	0.000133014727095315	0.000170865588738298	0.000215160480926494	0.000256017794424752	0.000292653484223014	0.000332341291474632	0.000387929071878951	0.000473862680803059	0.000604120124082844	0.000791721463575727	0.00104337583315013	0.00134979602694955	0.00168217386845656	0.00200310477772454	0.00229048961709159	0.00256108396573794	0.00286851165434813	0.00325850833044611	0.0037141781037529	0.00414987054176206	0.00445230163605644	0.00452737727798218
16	0.0831358039357236	0.0760029243929368	0.0633930995707551	0.0482478513820476	0.0335247038081819	0.0212972378595078	0.0124100030558383	0.00667528182633964	0.00334604991906548	0.00157245839867279	0.000679352478792037	0.000254651146952201	0.000148005562592002	0.000207445212993725	0.00025703400224485	0.000283299316482526	0.000292266661189414	0.000290096261732433	0.000284966992255848	0.000285968614517404	0.000296133377487198	0.000307408772958393	0.000305691615693233	0.000279651080174268	0.000225466209980924	0.000147778991691665	6.86409919493463e-05	9.57636860211526e-05	0.000190077349339576	0.000276841899822286	0.000342689770155502	0.000390005055274043	0.000436577902294613	0.000510898648783599	0.000641178934053424	0.000853200790195871	0.00117225646896935	0.00160748049715255	0.00212999813072337	0.00267153221581075	0.00315306160329748	0.00353915366099098	0.00389604727078627	0.00439012791232242	0.00515631632797392	0.00614328689943484	0.00713257348435448	0.00786737838325455	0.00815283090263783
17	0.0868503119418072	0.0801200851422019	0.0680519777398153	0.0531871965369643	0.0382222308896271	0.0252383068852542	0.0153117713341257	0.00855575259017789	0.00444171210246822	0.0021831666364183	0.00102990336635007	0.000440192019283401	0.000176137511854787	0.000247637426893428	0.000360255639470729	0.000419402167880625	0.00042829501491357	0.000404449325540491	0.000376666214095135	0.00037752770190038	0.000414557467073722	0.000459879512293105	0.000479391003922265	0.000453343547582057	0.000379478026311163	0.000271555203321307	0.000167945950750721	0.000166136107328544	0.000261636488180871	0.000352850681223799	0.000404482681648457	0.000419149454986828	0.000434126972406804	0.000506655666663326	0.000679831407237169	0.000995473333293568	0.00150333808859691	0.00220720639649345	0.00302501332737705	0.00380120144256883	0.00436737479503189	0.00465644220251655	0.00486514829895359	0.0055072915545811	0.00696845830520576	0.00902945696322865	0.011141293870083	0.0127832675724777	0.0135969762251703
18	0.0908748164195438	0.0845297021225618	0.0729970926499956	0.0584574144448204	0.0433371312190963	0.029664955980997	0.0186799304009533	0.0107696395048174	0.00566771661001079	0.00276175132884779	0.00136176439650068	0.000822010442111058	0.000633190613378296	0.000579113882235006	0.000587636443853544	0.000588405112595445	0.000536796839653425	0.000433411821996969	0.00033826390370341	0.000369025588381163	0.000515298801139578	0.000665638224272172	0.000759063526457522	0.00077648660866119	0.000727390046989617	0.000642106848643222	0.000562007108975494	0.000520409220332982	0.000513697114459802	0.000501194973706427	0.0004441929674154	0.0003424254494188	0.000266768617531455	0.000329558291044014	0.000544934319051581	0.000995294796347119	0.00177941285213144	0.00285571652710724	0.00402851043809882	0.00498296149183413	0.00537162431338376	0.00499626661193406	0.00426247138807747	0.00496491274142886	0.00806935459186046	0.0122542752083366	0.0163614851900081	0.0195836309121437	0.0213870650102631
19	0.0954071871085972	0.0895213200179267	0.0786230478788396	0.0645620193879641	0.0494833096721527	0.0353014049602126	0.0233328186098031	0.0141699721195096	0.00777508149846239	0.00370364897966443	0.00135621669391493	0.000314321723404077	0.000601407455914072	0.000816331271274021	0.000867309335014829	0.000804876958910248	0.000638260763407922	0.000370539128778967	3.27161285901403e-05	0.000370385977828723	0.00074463310662082	0.00105084369432322	0.00125170206805172	0.00133657552413459	0.00132204477916757	0.00124222897864983	0.00113219797615284	0.00101149679244689	0.000876097933519671	0.000705174373742527	0.000482734067068039	0.000225209073741664	1.66629919448702e-05	0.00013305451159781	0.000379424359643222	0.00110798466722665	0.00233925322226864	0.00391983089165347	0.00550563830936653	0.00658408933005707	0.0065686747723231	0.00494781510421512	0.00147583828371974	0.00392839581348516	0.0105657937720893	0.0177245010998565	0.0244021304509168	0.0296422714079065	0.0327375863071763
20	0.100634171811085	0.0953422679911515	0.0852432412385675	0.0718852653752118	0.057132705660063	0.0427471746536411	0.0300623924290337	0.0198271362713502	0.0122226694841015	0.00700793867291009	0.00372560890605469	0.00191587286890968	0.00124324360777261	0.00120783358444907	0.00125447774765951	0.00120791413604873	0.00107276448802959	0.000938864308995384	0.000972958479403605	0.00124254866919909	0.00161946847706057	0.00196551506308213	0.00219876997055667	0.00228725336031235	0.00223990399576432	0.00209239598335849	0.00188655851213139	0.00165003054971314	0.0013874553451731	0.00109188142972663	0.000772805049526674	0.000480904383554665	0.000281366427237986	0.000308817227744657	0.000960450322727318	0.00226167874427642	0.0041707209778392	0.00646719147561494	0.00871978263810382	0.0103726609803286	0.0109781428920236	0.0107015928892074	0.0112208243900464	0.0151219961709115	0.0223929495704214	0.0311688628440328	0.0396563194325194	0.0464009954300035	0.0503798087634096
21	0.106558206599519	0.101962502779165	0.0927771232010361	0.0802765713454742	0.0660535130880222	0.0516945556160202	0.0385063503502438	0.0273514736882943	0.0186107480092142	0.0122506169888805	0.0079528779813108	0.00526159299215645	0.0037103985525957	0.0029023350800795	0.00253602894363906	0.00241050373198502	0.00242666356024859	0.00256295477140648	0.00281943681901857	0.0031643567971639	0.00352370025249726	0.00380802261108589	0.0039449452091805	0.00390126133999692	0.00369139815129562	0.00337096445303032	0.0030148683366846	0.00268458128704246	0.00240261886993617	0.00216101051211722	0.00196509416540344	0.00188108362919711	0.0020669224289454	0.00275906652108063	0.00417366869348069	0.00641574296984435	0.00943932383126092	0.013027299416619	0.0168350470689853	0.0205403294230359	0.0240954213686901	0.0279710354432334	0.0330914964252188	0.0402162819811044	0.0492328665583587	0.0590913385910149	0.0682559993286133	0.0751977485667014	0.0787553781840255
22	0.112918033292375	0.109015252012149	0.100728737259173	0.0890840469579695	0.0754115949570867	0.0611031067142297	0.0473923335360484	0.0352047638397761	0.0250951922964053	0.0172666527750657	0.011645765264569	0.00797662269062888	0.0058860580508091	0.00491325201617482	0.00460524648295049	0.00465944672832408	0.00493030738539023	0.00534262310957187	0.00582921566251675	0.00630997526146637	0.00669441678729557	0.00689619775652776	0.00685337621746619	0.00654887222352034	0.00602564516190989	0.00539167964093281	0.00480811714278606	0.00444653919087729	0.00441258693132177	0.00470783661342655	0.00530655225922623	0.0062600684061572	0.00772422100278699	0.00991696131864701	0.013047878981898	0.0172524303520122	0.0225518682857831	0.0288546803125267	0.036010314278234	0.0439051599044421	0.0525528430049113	0.062098519657474	0.0726771406707761	0.0841667026496532	0.095986762648624	0.107083210603758	0.116117373103146	0.121771258224047	0.123056436813186
23	0.119327262917279	0.116055049660498	0.108612304752732	0.0978076960463363	0.0847269133716895	0.0705523875050608	0.0563927279527591	0.043153973395875	0.0314695335511393	0.0216909050188083	0.0139343280599477	0.00819527704967786	0.00463852161322517	0.0038775735578917	0.00500907139990701	0.00643174974426295	0.00774519267963852	0.00892061399209938	0.00994968802141875	0.0107848876981914	0.0113458497165248	0.0115433576187133	0.0113074370397414	0.0106144096901484	0.00951210851880497	0.00815053781628096	0.00684051369487351	0.00613710143852564	0.00665965913247559	0.00848678279915278	0.0113034591427856	0.0149574480476845	0.01951823103943	0.0251691420579143	0.0321187002386908	0.0405388799770584	0.0505273850379624	0.0620940011522552	0.0751661323776219	0.08959905698026	0.105169658745425	0.121537408175265	0.138176973292038	0.154314112509411	0.168911452002745	0.180739692521555	0.188537288462544	0.191225922718392	0.18812688298284
24	0.125449800787986	0.122793363427273	0.116248127402941	0.106455007045048	0.0942948255386086	0.0807549208719954	0.0667985609252649	0.0532595544575594	0.0407752947874211	0.0297623055019878	0.020433610420186	0.0128666316723518	0.00720940236873871	0.00447905675031846	0.00575929258863013	0.00836730303874032	0.0109124239260804	0.0131828711249841	0.0151290136745437	0.0166834372513719	0.017739321634018	0.0181648577109014	0.0178280541628669	0.0166215637881817	0.0144820250360729	0.0114059598938612	0.00750123932358777	0.00360150165019105	0.00548735976086803	0.0119941324851179	0.020002974039799	0.0293303795809919	0.0401030084712122	0.0525101311322361	0.0667398923619069	0.0829339229470375	0.101146815316978	0.121310038122547	0.143200212096294	0.166411009090418	0.19032919713595	0.214119294053595	0.236726537659833	0.256911246670175	0.273325787379498	0.284636956964822	0.289683501384595	0.287645049015805	0.278189874824328
25	0.130842215092141	0.128790986005896	0.123222147330301	0.114661046375997	0.103834251049606	0.0915719671340132	0.0787115547043774	0.0660172840569937	0.054125619460415	0.0435194243225785	0.0345301265134824	0.0273633343274585	0.022134937380694	0.0188825713158636	0.0175079194581377	0.0177038043566928	0.0190159887743865	0.0209903976941298	0.02323598135956	0.0254063506730278	0.0271746709351442	0.0282296841647359	0.0282902971428554	0.0271332726324497	0.0246393121206238	0.0208993729921816	0.0165694197059329	0.014052353100844	0.0176619365514192	0.0274897806492241	0.0412468601231415	0.0579763362767922	0.077411659990203	0.0994879607356461	0.124169108387004	0.15136252975581	0.180858712800228	0.212281675409505	0.245050130820657	0.278353339840301	0.311147092312475	0.342175369798926	0.37002211690209	0.393194945906778	0.410238385210977	0.419868734676253	0.421116557718067	0.41345771563421	0.396911342822617
26	0.134591489978239	0.132924195491728	0.128122937274056	0.120619710221521	0.111004913934263	0.0999564882237241	0.0881714358094026	0.0763094385725968	0.0649537509965946	0.0545901496403248	0.0456014270653035	0.0382723771100161	0.0327965408713532	0.0292710053647155	0.0276705333844859	0.0278230038748494	0.029428188777966	0.0321139281468679	0.035481356110438	0.0391247765837638	0.042647438435802	0.0456913207855133	0.0479876925082967	0.049433103367401	0.0501986302205595	0.0508732138247412	0.0525857555535526	0.0569130249747113	0.065371516268713	0.0788050095554951	0.0973039769316399	0.120568067827046	0.148204145513456	0.179817871164072	0.214992763286443	0.253235596089473	0.293920739864055	0.336245817808245	0.379205305003705	0.421586928777811	0.461994209362532	0.498896424706757	0.53070481014984	0.555871161006475	0.573002321456881	0.58098133197904	0.579083364821375	0.567072427971357	0.545264027653992
27	0.135594537880283	0.133886579491179	0.129386325852589	0.122432276729416	0.11346779111734	0.102986591462911	0.0914839472957435	0.0794207994912262	0.0672052327331979	0.0551949650419333	0.0437304355267671	0.0332327277115897	0.0244752904762866	0.0191732551813322	0.0195688578240856	0.0249535030418625	0.0327056071828856	0.0413454938787112	0.0502627805259865	0.0591592627614614	0.0678535346269317	0.0762456345249412	0.0843445794342608	0.0923199359674321	0.100552033056569	0.1096540076905	0.120437680628208	0.13380950297844	0.150619529617866	0.171522596354697	0.196905882241456	0.226889615536562	0.261365868599804	0.300036285523497	0.342429606703494	0.387899385753083	0.435612033621114	0.484537285076629	0.533451164572896	0.580957897435208	0.625533245888084	0.665588271274027	0.699550037397695	0.725954340892387	0.743544772095222	0.7513715962724	0.748882582191188	0.735996072161875	0.713145127658574
28	0.133619169778135	0.1317287227609	0.12750039693433	0.121230230578969	0.113267994158869	0.103971263443333	0.0936692336594283	0.0826426772779211	0.0711243139160886	0.0593253044454124	0.0475070416183426	0.0361719433487083	0.0266365119461053	0.0222834080947947	0.0265878058486744	0.0371090609944294	0.0503937243299501	0.0649570182466025	0.0802045298561358	0.0958526367245178	0.111760686886185	0.127892378376437	0.144316210172739	0.161213590940414	0.178879701956888	0.197709026754783	0.218163250137507	0.240725453673098	0.265849537950191	0.293915035420399	0.325193986284778	0.35983032378803	0.397826965546201	0.439034281161978	0.483135995238843	0.529633018044326	0.577829749432787	0.626829332664129	0.675543615597827	0.722720845080665	0.766990731734832	0.806923887267712	0.841101584600309	0.868192218101859	0.887031797499845	0.896706017135494	0.896630027300539	0.886619111004203	0.866940248153397
29	0.128939344447041	0.127118230193843	0.123696359273096	0.119037738930512	0.113531560134296	0.107553747675579	0.10144428144119	0.095506622047012	0.0900306167689394	0.0853341225621028	0.0818104550018582	0.0799565983896419	0.0803452015205186	0.0835156029824695	0.0898207342353354	0.0993298074207087	0.1118500605496	0.127026625681168	0.144443713162222	0.163692116354555	0.184407171769559	0.206289965748556	0.229119285791981	0.252756543274361	0.277143914019101	0.302296269946628	0.328288625079229	0.355241677253665	0.383307918059748	0.412659516301775	0.443477100604575	0.475936500504658	0.510189507206798	0.546335632239583	0.584384809896032	0.624215110552503	0.665533057207344	0.707845270788324	0.75044814501172	0.79243793958359	0.832739188628234	0.870146786872366	0.903377489890517	0.931129120480242	0.952148551214157	0.965310405725051	0.969706219242849	0.964738948065278	0.950212075342311
30	0.119177635285166	0.11683527621411	0.113648632083854	0.110097673110505	0.106660895122992	0.103768449234798	0.101772655448667	0.100943402752911	0.101486903429021	0.103576608745078	0.107380988016715	0.113076643714449	0.120843277591023	0.130844018309087	0.143198140420761	0.157953859309839	0.17506789158414	0.194396367098698	0.215698809022046	0.238653948420993	0.262883914475951	0.287982315268008	0.31354192432136	0.339178847952909	0.364551773066265	0.389376739718583	0.413439380127106	0.43660725705493	0.458844437902271	0.48022856675277	0.500967605965792	0.521409796902141	0.542037555721113	0.563435796877147	0.586229243897855	0.610991904045702	0.638142547509819	0.6678475859927	0.699952198286512	0.733951247501179	0.76899865533326	0.803944928925255	0.837391683440947	0.867757713130252	0.893358226478044	0.912502347836508	0.923611871797776	0.925357734371092	0.916802869553348
31	0.0994303590128122	0.0944195336087933	0.0890379709497054	0.0839432559050161	0.0797766107698305	0.0770689854579829	0.0761696042099226	0.0772450793690379	0.0803620298460352	0.0856003768214544	0.0931196317242173	0.103142326502673	0.115878624676562	0.131443883964988	0.14980777827323	0.170783172187411	0.19404247981251	0.219146316850119	0.245575074010582	0.272759452577589	0.300108258187088	0.327032008173052	0.352960904068596	0.377356465580001	0.399717827390743	0.419585990351264	0.436551458221215	0.450271831598282	0.46050538566885	0.46716411858243	0.470385300871364	0.470614373699317	0.468684010859298	0.465863819509933	0.463843306942511	0.464603912432651	0.470151161091066	0.482134783938453	0.501469571939173	0.528109960931676	0.561059993773462	0.598566669321333	0.638372859202225	0.677937305307504	0.714599462580055	0.74571165916279	0.768768237888713	0.781547877746545	0.782268007114134
32	0.0713940767936306	0.0617837930495465	0.0520108603281247	0.0431206252648627	0.0363288292146818	0.032651044460467	0.0321648606163772	0.0339071492490291	0.0369368464459538	0.0412226380961396	0.0476669102719073	0.0575054292844502	0.0715586540666732	0.089929546603235	0.112179131950973	0.137589507844357	0.16532732715716	0.194528079604344	0.224345983315769	0.253988686291526	0.282739390316224	0.309963544931093	0.335097742241249	0.357621999537958	0.377021554920254	0.392748918481168	0.404199383023343	0.410712169711641	0.411604832973109	0.40624206431178	0.394134411807235	0.37506096821167	0.349216501491533	0.317403388208171	0.281332186128099	0.244170177663677	0.211495504411301	0.192088894285214	0.195276943882779	0.223226716055335	0.269448417541957	0.325801968219045	0.386179246575288	0.446246664107246	0.502620902966044	0.552388583036651	0.592926318154145	0.621899182448312	0.637355094352464
33	0.0547554363989565	0.042426639243704	0.0298031574798298	0.0177931086746873	0.00799778061882172	0.00646750253019558	0.0110454616423923	0.0134141100092619	0.0120128436994549	0.00635858036106702	0.00388952761535367	0.0182772209362029	0.036729129847807	0.0586578056888502	0.0833641521245359	0.110052663885278	0.137898899783925	0.166121507819346	0.19404706745839	0.221155575352978	0.247094648934948	0.271653938132357	0.294699009238451	0.316075534583272	0.335506578620025	0.352512465295219	0.3663794823467	0.37619070310362	0.38091511462516	0.379537388703816	0.371204616826155	0.355368786265001	0.331913729406378	0.301274052917815	0.264590303870355	0.224028512742134	0.183589364235285	0.150951421821319	0.138854405561417	0.156570631406482	0.198030288465567	0.251926355493505	0.310883243648981	0.370637745126165	0.428276207946753	0.481404107531156	0.527855177425168	0.565654580930524	0.593105829314117
34	0.0812864099264229	0.0738255204705908	0.0669368450393719	0.0612840171917327	0.0573371256525197	0.0552442133297271	0.0548681194055555	0.0560245795784196	0.0587561259482603	0.0634242148554623	0.0705364301704271	0.0804278891716653	0.0930377606166904	0.107910975834887	0.124351609942202	0.141605838810466	0.159019520861995	0.176163027835745	0.192919660224981	0.209521189541638	0.22650497238272	0.244574444074546	0.264376574698005	0.286256680150729	0.310078824531226	0.33517780831367	0.3604489321688	0.384530911021247	0.40602380308912	0.423697850577839	0.436668416822681	0.444525025372529	0.447408383588849	0.446031302507118	0.441639886510769	0.435911524726874	0.430788083756329	0.42825067253913	0.430061235659933	0.437522265714906	0.451318205143758	0.471476781091913	0.497434492375184	0.528152387974857	0.56223509869874	0.598039167546599	0.633781135245485	0.667658245132993	0.697983512286044
35	0.160575523608123	0.160640108766736	0.160734148199544	0.161135995297556	0.16207326312094	0.163702395214047	0.16609672281379	0.169240935166083	0.173028009794809	0.177256018218756	0.181626420203407	0.185750220506358	0.189171330466583	0.191416903222754	0.192083428875973	0.190966675566552	0.188242709226966	0.184698334527026	0.181966694089268	0.18260351894078	0.189677786298402	0.205704819400241	0.231533295655932	0.266160739228487	0.307429278538398	0.352788635244078	0.399729423223414	0.445967798762008	0.489530196772704	0.5288110378524	0.562621672907864	0.590228031304227	0.611370357333603	0.6262603931638	0.635554864961138	0.640307113971036	0.641899923734829	0.641961264855534	0.642261141390923	0.644584389686248	0.650575866012082	0.661565472205565	0.678399391034786	0.701319093108083	0.729925919586401	0.763243372480115	0.799857320283342	0.838095915274947	0.876212035577031
36	0.290174693883526	0.298773362534757	0.306342980643294	0.312796004645644	0.318000423705364	0.32176607681878	0.323833596648435	0.323867240108784	0.321452779555382	0.316101538865207	0.307261556339842	0.294336725228452	0.276714638850759	0.253803979355707	0.225083495597777	0.190170262026814	0.148941220881343	0.10190108770656	0.0526869569326714	0.0398391320562487	0.0952088304116331	0.16498476682146	0.239875081983806	0.317338623197943	0.39540690307839	0.472143295655464	0.545598371593884	0.613859369733467	0.6751265026049	0.727796881599726	0.770547670542682	0.802413989585241	0.822859599514348	0.831840656917598	0.82986486192028	0.818049486714279	0.798180503141735	0.77276805940403	0.74507524371818	0.719061464539501	0.699135011500256	0.689598654372594	0.693795655532325	0.713249127600782	0.747280204813909	0.793344654638407	0.847826097581252	0.906826381382536	0.96669501172638
37	0.465941442712037	0.483557915614459	0.498837621315119	0.511393063531957	0.520823311474195	0.526721340552847	0.528686869609548	0.526346940202232	0.519387368926501	0.507599726241853	0.490951147477933	0.46968877213987	0.444497469935252	0.41673686235664	0.38877838091395	0.364396020949558	0.348924322771134	0.348480826388141	0.367745017825633	0.407662424534164	0.465460302715467	0.536586186159631	0.616350453250846	0.700532652165282	0.785411292483287	0.867650482550501	0.944208693235067	1.01230001544067	1.06939868987141	1.11327195891973	1.14202886017529	1.15417614785101	1.14867572367999	1.12500099393828	1.08319313008773	1.0239234846349	0.948577775982067	0.859396380285341	0.759745100583764	0.654676364915882	0.552092951846136	0.464829886826518	0.412140229462349	0.412587306777013	0.466283755627671	0.554866760076513	0.659222080356176	0.766604139510208	0.869185247896071
38	0.708544780993363	0.742265286642489	0.773856494883054	0.803000190487431	0.829447162189652	0.853045248243052	0.873772066896038	0.891771821176581	0.907394367124774	0.921232796854855	0.934152966126084	0.947304856927132	0.962102315715021	0.98015665243468	1.0031540255748	1.03267913056248	1.07000712775632	1.11590394501797	1.17048013878182	1.23312904214238	1.30255274662363	1.37685508675371	1.45367067429907	1.53030317453761	1.60385684724301	1.67135549936596	1.72984911530102	1.77651068244345	1.80872559402619	1.82417489282236	1.82091239868124	1.79743486279686	1.75274387459302	1.68639838761242	1.5985575532992	1.49001540015007	1.36223269091403	1.21737949800641	1.05842162398745	0.889336365866347	0.715700754652446	0.546422406061658	0.399109890402401	0.312714439975158	0.333656702912888	0.437293552867476	0.568954726483654	0.700842934725342	0.820889665190766
39	1.06442219796758	1.13015660074166	1.19632229959709	1.26281116109002	1.32958151770826	1.39666861180347	1.46419185706565	1.53235730118757	1.60145354865493	1.67183947668951	1.74392243862363	1.81812635980226	1.89485019157218	1.97441850393876	2.05702736674223	2.14268981771091	2.23118586745271	2.32202196368007	2.41440411315614	2.507227601319	2.59908473669472	2.68829057891191	2.77292540942299	2.85089187509534	2.91998426472404	2.97796718494691	3.02266088368649	3.05203054354106	3.06427698765692	3.05792639483608	3.03191682157171	2.98567959813516	2.91921401718177	2.83315414856422	2.72882700535102	2.60830142361459	2.47442639324104	2.33085516080462	2.18204533607972	2.03321254952314	1.89019295825287	1.75913989111297	1.64596098985505	1.55544489726512	1.49019409430487	1.44974157594187	1.43034571518159	1.42567466387844	1.42807304429076
40	1.54676285736024	1.65909846121879	1.7755274457276	1.89599002952101	2.02042277815308	2.14875437232846	2.28089914266627	2.41674817407424	2.55615791029918	2.69893635959046	2.84482721039997	2.99349240008485	3.14449392204716	3.29727588533521	3.45114803097699	3.60527203779487	3.75865199809372	3.91013039840204	4.05839079893551	4.20196817289239	4.33926755580474	4.46859128407119	4.58817469153372	4.69622970525367	4.79099535710315	4.87079382473869	4.93409024929604	4.9795542596692	5.0061208727141	5.01304823926771	4.99996956721968	4.96693647033575	4.91445095689663	4.8434832764011	4.75547288143176	4.65230984665673	4.53629426152308	4.41007147628124	4.27654181016694	4.13874469228859	3.99971952295282	3.86234908057814	3.72919603765416	3.6023484817309	3.48329484969433	3.37285029961272	3.27115327411801	3.17774215078691	3.09170895905063
41	2.09080280397043	2.25445601126541	2.42609923477548	2.60570819037525	2.79319869036191	2.98841677988352	3.19112838813385	3.40100875099462	3.61763192133664	3.84046074257848	4.06883771765618	4.30197725577955	4.53895981900375	4.77872851495828	5.02008868607309	5.26171102456451	5.50213869223855	5.73979884197351	5.97301882233387	6.2000471989073	6.41907954861543	6.62828878166622	6.82585952740011	7.01002589435613	7.17911169229178	7.33157199649364	7.466034754822	7.58134099768241	7.67658212188265	7.75113269115477	7.80467723722006	7.83722966164768	7.84914403386402	7.84111585515263	7.81417320987016	7.76965764735749	7.70919512083404	7.63465783723233	7.54811842187311	7.45179834289896	7.3480130312453	7.23911652117857	7.12744866469131	7.0152879790926	6.90481291849214	6.79807378731798	6.69697664738518	6.60327947102336	6.51859957917117
42	2.57048578806334	2.77986722056591	3.00136592501914	3.23512853543481	3.48120739710091	3.73954643097032	4.00996753071972	4.29215792547409	4.58565895140904	4.88985667514669	5.20397480091279	5.52707027152783	5.85803193998676	6.1955826430453	6.53828495028276	6.88455079113545	7.23265507834419	7.58075334964952	7.9269033416392	8.26909029249499	8.60525564699366	8.93332871138285	9.25126068237762	9.55706035885683	9.8488307426464	10.1248056519481	10.3833854131811	10.6231706693402	10.842993349569	11.0419438883124	11.2193938643199	11.3750133492081	11.5087824094787	11.620996389951	11.7122648136022	11.783503954101	11.8359233627367	11.8710068499258	11.890488621734	11.8963254430626	11.8906658318608	11.8758173756135	11.8542132980043	11.828379389111	11.8009023495954	11.7744004946105	11.751497626342	11.7348007272272	11.7268819619289
43	2.84719902214751	3.09028759830271	3.34991031754701	3.62647477545228	3.92026257473343	4.23141167057243	4.55990007850651	4.9055313624068	5.26792229588161	5.64649306292445	6.04046033254417	6.44883350666586	6.87041439972499	7.30380056104843	7.7473923965229	8.19940418379865	8.65787900548963	9.12070754821361	9.58565063315528	10.0503652579788	10.5124338427005	10.9693962862974	11.4187843593923	11.858157884477	12.2851420919585	12.6974654907786	13.0929975590533	13.4697855451303	13.8260896740016	14.1604160785914	14.471546819574	14.7585664195226	15.0208844147567	15.2582535176657	15.4707830790714	15.6589476392465	15.823590452062	15.9659219539942	16.087513223554	16.1902845334704	16.2764891358887	16.3486924407413	16.4097467533311	16.4627617367129	16.511070769033	16.5581933900209	16.607794090313	16.6636378071303	16.7295426602228
44	2.84088499749784	3.10623870580633	3.39234641543764	3.69972859405671	4.028740167368	4.37955370151961	4.75214402466867	5.14627450692374	5.56148524299661	5.99708340224039	6.45213602318738	6.92546553235588	7.41564825908911	7.92101619938308	8.43966225245165	8.96944911496296	9.50802197056172	10.0528250578261	10.6011221397714	11.1500208341842	11.6965006983865	12.2374448965662	12.7696752147066	13.2899901295493	13.7952055859947	14.2821980937329	14.7479497202436	15.189594534657	15.6044660457107	15.9901451767084	16.3445083293741	16.6657751038035	16.9525552585828	17.2038945066302	17.4193187389048	17.5988762372131	17.7431773629646	17.8534310714783	17.9314773791273	17.9798145800946	18.0016195506184	18.0007588812153	17.9817878527429	17.9499334693531	17.9110569876844	17.8715908231422	17.8384446468354	17.8188762622553	17.8203248360424
45	2.63871515493897	2.92345782476255	3.23120438384508	3.56223354918026	3.9166449993147	4.29434314659675	4.69502122012592	5.11814606183671	5.56294403775469	6.0283884619115	6.51318892259502	7.01578288950738	7.53432996555125	8.06670912779251	8.61051927816846	9.16308339543883	9.7214565456951	10.2824379697516	10.842587422577	11.3982458935891	11.945560788501	12.4805156052302	12.9989640903335	13.4966688210842	13.9693441247244	14.4127032241475	14.8225094924533	15.1946317123103	15.5251032755584	15.8101853307296	16.0464339991353	16.2307719432951	16.3605647956972	16.4337032533145	16.4486920261887	16.4047473062347	16.3019049957291	16.1411425825252	15.9245182032322	15.6553309363004	15.3383063801259	14.9798104527524	14.5880909386748	14.1735386666248	13.7489454295599	13.3297102946096	12.9339073247213	12.5820793150345	12.2965819132949
46	2.56883916864485	2.87087864037411	3.19431540370008	3.53916353962441	3.90525828115722	4.29223770606535	4.69952505361233	5.1263119114886	5.57154254952617	6.03389970123165	6.51179211254678	7.00334418926	7.50638807974566	8.0184585277775	8.53679082066827	9.05832214063624	9.57969660193713	10.0972742229342	10.6071440411082	11.1051415304355	11.5868704251882	12.0477289928636	12.482940732613	12.8875894054274	13.2566582297447	13.5850730025547	13.8677488330042	14.0996401045501	14.2757932144659	14.3914015775732	14.4418623259966	14.422834090069	14.3302952087657	14.1606016928792	13.9105442525232	13.5774037052351	13.1590041063769	12.6537629978176	12.0607382699379	11.3796713091569	10.6110264323521	9.75602726522946	8.81669214819793	7.79587409074188	6.69732013079638	5.52579435036992	4.28742156685175	2.99098775721096	1.65587315537761
47	2.91745672334145	3.22123115689146	3.54370932334794	3.88479694580705	4.24424222513984	4.62162153468377	5.01632564776607	5.42754677593416	5.85426672245416	6.29524647930941	6.74901761596924	7.21387582403985	7.68787699309252	8.16883619917833	8.6543299886698	9.14170233624832	9.62807464750682	10.110360164525	10.5852831180661	11.0494029543596	11.4991439499161	11.9308305172063	12.3407285007289	12.7250927711311	13.0802214495661	13.4025171410587	13.688555630644	13.9351626059368	14.1394991203498	14.2991567054209	14.41226327524	14.4776012240872	14.4947393580328	14.464180434176	14.3875259389053	14.2676590172418	14.1089446584079	13.9174425385264	13.7011211444713	13.4700504823784	13.2365334964108	13.0151133856545	12.8223693065211	12.6763978474225	12.5958928604607	12.5988062287256	12.7007056873279	12.9131075390049	13.2421648248512
48	3.54259023141846	3.8462533244421	4.16752873419706	4.50653822205819	4.86330370965487	5.23773842299111	5.62963869899905	6.03867671224219	6.46439439569188	6.90619884147083	7.36335947442466	7.83500729261244	8.32013646359633	8.81760855308418	9.32615964237666	9.84441056253195	10.3708804355039	10.9040036650001	11.4421504616357	11.9836509172067	12.5268225605386	13.0700012311989	13.6115749961424	14.1500207067885	14.6839426489715	15.2121125749335	15.7335102251514	16.247363249863	16.7531852295226	17.250810277206	17.7404224958832	18.2225783768667	18.6982200867422	19.1686775298173	19.6356571287505	20.1012154779898	20.5677164312849	21.0377708141713	21.5141588130818	21.9997361618575	22.497326461726	23.0096032279133	23.538966414958	24.0874190754593	24.6564503047671	25.2469306096312	25.8590252739762	26.4921302260142	27.1448334645217
49	4.15185346112567	4.46992016860327	4.80726230751875	5.16445173139588	5.54201126961374	5.94040812806668	6.36004770060894	6.80126793875023	7.26433442356086	7.74943627619084	8.2566830316919	8.78610258490713	9.33764029709642	9.91115932782441	10.5064422286817	11.1231938039909	11.7610452092502	12.419559221314	13.0982365759953	13.7965232298435	14.5138183644259	15.2494829148009	16.0028483704446	16.773225568223	17.5599131747192	18.362205540968	19.1793996080183	20.0108005481723	20.8557258454472	21.7135075505792	22.5834924911055	23.4650402754308	24.3575190003812	25.2602986528423	26.172742285202	27.0941951382454	28.0239719800531	28.9613430210402	29.9055188490477	30.8556348999315	31.8107360343338	32.7697618269104	33.7315331878044	34.6947409263448	35.6579368338131	36.6195278069361	37.5777734589736	38.5307875742927	39.4765436592648
50	4.50072315994598	4.84425756364065	5.21078258881212	5.60121377251188	6.01642836487617	6.45725848042474	6.9244844489863	7.41882842254502	7.94094829084046	8.49143195465077	9.07079200124593	9.67946082144514	10.3177862020348	10.9860274210315	11.6843518664937	12.4128321924243	13.1714440179425	13.9600641685308	14.7784694510159	15.6263359472488	16.503238805445	17.4086525030541	18.3419515510379	19.3024116067159	20.2892109610026	21.3014323659685	22.3380651702276	23.3980077326137	24.4800700888565	25.5829768513058	26.70537032796	27.8458138538285	29.0027953346858	30.1747310102005	31.3599694498816	32.5567958009205	33.7634363114904	34.9780631560829	36.198799590779	37.423725465779	38.6508831199496	39.8782836775511	41.1039137607538	42.325742623161	43.5417296995605	44.749832555796	45.9480152103358	47.1342567861872	48.3065604386804
51	4.48703841773553	4.86666414382504	5.27301775864745	5.70698804700037	6.16941352325463	6.66107655167453	7.18269738693101	7.73492819910517	8.31834714987793	8.93345258743572	9.58065742726741	10.2602837847583	10.9725579234927	11.7176055805876	12.4954477272812	13.3059968194481	14.1490535887487	15.0243044207642	15.9313193617518	16.8695507905834	17.8383327870362	18.8368812218951	19.8642945883318	20.919555587763	22.0015334768875	23.108987175893	24.2405691309261	25.3948299168877	26.5702235594706	27.7651135481593	28.9777795047003	30.2064244643885	31.4491827204629	32.7041281750355	33.9692831333666	35.2426274720379	36.5221081057557	37.8056486722343	39.091159349986	40.3765467199665	41.6597235790272	42.9386186111038	44.2111858211327	45.4754136369372	46.7293335858426	47.971028455635	49.1986398537295	50.4103750840741	51.6045132683976
52	4.589280478138	5.02188460506192	5.48126142594654	5.96799026036082	6.48258991042342	7.02551224763217	7.59713604157932	8.19776106926907	8.82760254842561	9.48678594150602	10.1753421792658	10.8932033537827	11.6401989309103	12.4160525312733	13.220379327176	14.0526841002199	14.9123600010467	15.7986880484692	16.7108374003681	17.6478664231434	18.6087245802568	19.5922551535436	20.5971988035412	21.6221979671531	22.6658020825989	23.7264736228631	24.8025949098421	25.8924756721703	26.9943613003934	28.1064417438474	29.2268609844019	30.3537270132615	31.4851222284018	32.6191141620869	33.7537664403894	34.8871498698699	36.0173535406852	37.1424958305446	38.260735190246	39.3702805891473	40.4694014979858	41.556437287087	42.6298059203142	43.6880118292076	44.7296528577335	45.7534261759764	46.7581330709985	47.7426825349698	48.7060935845066
53	5.79433600901615	6.25638733544801	6.74131572081529	7.24924248959631	7.78021322793541	8.33419352849718	8.91106508815209	9.51062220296627	10.1325687056411	10.7765153905145	11.4419779705203	12.1283756091192	12.8350300681813	13.561165510123	14.3059089892968	15.0682916637094	15.8472507536247	16.6416322685056	17.4501945180921	18.2716124172295	19.1044825873816	19.9473292506244	20.7986109043682	21.6567277571331	22.5200298974674	23.386826159599	24.2553936407068	25.1239878158603	25.9908531877572	26.8542343994738	27.712387729595	28.5635928803942	29.406164961267	30.2384665614827	31.0589197985865	31.8660182215845	32.6583384414696	33.434551355843	34.1934328294835	34.9338736888813	35.6548888861694	36.3556256867458	37.0353707354307	37.6935558584792	38.3297624634667	38.943724406263	39.535329204337	40.1046174887847	40.6517806040546
[truncated: 71 more columns]
