# Supplementary material for: Reconstructing spruce budworm outbreak severity: a comparison of paleoecological and tree-ring signals
Source: PLoS One. 2025 Aug 12;20(8):e0329406. doi: 10.1371/journal.pone.0329406 (PMC12342301; doi:10.1371/journal.pone.0329406)
Supplement: S10 Dataset — (ZIP) [file pone.0329406.s010.zip › Lake 1 wavelet data/Cross-wavelet_Lepidopteran_scales_Percent_defoliation/cross_wavelet_significance.txt]

V1	V2	V3	V4	V5	V6	V7	V8	V9	V10	V11	V12	V13	V14	V15	V16	V17	V18	V19	V20	V21	V22	V23	V24	V25	V26	V27	V28	V29	V30	V31	V32	V33	V34	V35	V36	V37	V38	V39	V40	V41	V42	V43	V44	V45	V46	V47	V48	V49	V50
1	1.69629155987296	1.31630505050958	0.81225956538302	0.418220114165634	0.19902923475751	0.102303230024369	0.0632804740333893	0.0459677741879394	0.0366993103569686	0.0310276516999147	0.0271401312693376	0.0241183347474216	0.0217447529298074	0.0199904554614841	0.0186929010827284	0.0177367939137187	0.0170089776786399	0.0162709026989424	0.0154059614851324	0.0146619467467167	0.014238234373349	0.0140492548662229	0.0139418723692756	0.013750867706522	0.0133708096380816	0.0128368050344875	0.0123681330288733	0.0123511997216612	0.0128394670476362	0.0134213519524808	0.0139613053491089	0.0142971475246256	0.0141153878206096	0.0135705921049249	0.0130057831129347	0.0125897155991094	0.0126282761662143	0.0135193259170102	0.0148236115469767	0.0157872979249862	0.0162769314463575	0.0159496958408937	0.0148068233483829	0.0137705824474312	0.0136404253372921	0.0146421846342778	0.0166769964500761	0.0194738708450428	0.0217684531973138
2	2.25305257711544	1.703239910148	0.985758075915606	0.447783112797982	0.173031177671596	0.0701247197219417	0.0385193662344377	0.0279730288034008	0.0229050143835032	0.0198553933618365	0.0177246809814323	0.0158874059406764	0.0143507309138606	0.0132546956335702	0.0124871805584049	0.0119727343982242	0.0116392748461302	0.011207270932963	0.0105253180336781	0.00991267014917098	0.00965322335208919	0.00964429250726766	0.00970500185969433	0.00964905590947195	0.00934078693343723	0.00879728916968609	0.00826819634871147	0.00825883200858397	0.00883967275558564	0.00947891426194821	0.0100698866110008	0.0104550656487407	0.0102383846323547	0.00960606419192089	0.00895860210083416	0.00841885691345855	0.00833657308827275	0.00931468833150184	0.0107611148828099	0.0117609819629758	0.0122570246129778	0.011796907229924	0.010400902519852	0.00908982964111094	0.00874639996534268	0.00964453058899256	0.0117327749550015	0.0147986333612178	0.0172090812699352
3	2.65337694153086	1.96197196281041	1.0719255952104	0.428807339893769	0.125979014576831	0.0314338575628164	0.0128059745336097	0.0102570047968191	0.00927354469193362	0.00854275201807889	0.00796273650253934	0.00723189280765159	0.00651007161819285	0.00604506259294311	0.00576259710725635	0.00562565037182543	0.00562682576853188	0.005494220615695	0.00505489501453025	0.00462169279937864	0.00451876152389478	0.00463717236883408	0.0048054914461937	0.0048655864286072	0.00467963219083679	0.00423257651201445	0.00373452423011662	0.00371620012196691	0.00425896742855006	0.00478219716302092	0.00527140416200391	0.00562110877371758	0.00542160050501072	0.00486040613790035	0.00431366573484902	0.00379191558726924	0.0035739279602903	0.00445998483799165	0.00573212624522665	0.00652317793739537	0.00694592425446874	0.00646840995090885	0.00520046614413645	0.00401129060455383	0.00353386687070475	0.00412464999472444	0.00583555441075411	0.00854339255934846	0.010509071549485
4	2.83811686465587	2.07568992806382	1.09985353088969	0.408735212112278	0.098384423417122	0.0121861449648559	0.000821125027001881	0.00183450895601013	0.00228114624980441	0.0023382162747727	0.00236480926585808	0.00216944268110366	0.00189011877601269	0.00175843391781472	0.00170968859325532	0.00172157182047158	0.00184344186693777	0.00186486600103465	0.00163162332010767	0.00135529968352122	0.00133345851886114	0.00146623719786775	0.0016259725885491	0.00172199560692453	0.00164958770153089	0.00137101740301211	0.0010045137867358	0.000971701616985409	0.00136911318555402	0.00166138784736804	0.00195434992072044	0.00220100998934132	0.00206247542553224	0.00169556508160861	0.00138349385053079	0.00104676426952504	0.000744263175864915	0.00144531416693031	0.00226512706001174	0.00269942650662102	0.00302448532200466	0.00263053773975815	0.0017725683775104	0.00113853519936181	0.000657526774942026	0.000916390400415128	0.00209751608818034	0.00394027972500008	0.00510542559132312
5	2.8442408423909	2.0911231616247	1.11982171400065	0.425227127181162	0.108137156810334	0.0162440096421176	0.00122616610282566	0.000444345366012534	0.000429644224101842	0.000406591627702928	0.000474548832911763	0.000426792423949176	0.000315100089121659	0.0002887439377601	0.000295638098599937	0.00031034396339394	0.000404342601436089	0.000449876750119946	0.000360144861819954	0.000206045072650773	0.000203907406298839	0.000284030903508576	0.000371405613017548	0.000438785539384477	0.000432258788107909	0.000313443903064275	0.000136512221032965	9.84607394448434e-05	0.000314224052850877	0.00039394052666308	0.000518567497653387	0.000653126057267637	0.000579098245709764	0.00040424604716483	0.000295450858498719	0.000206648879207338	9.34112063750233e-05	0.000463100250631506	0.000737172356270529	0.000871857544393482	0.00114843548577799	0.00090751214377463	0.000289424825143721	0.000305237508594134	0.00011391056665722	0.000183803293540272	0.000839578709896855	0.0016705105634709	0.00215021894780265
6	2.75149365193814	2.06328495827931	1.15488018933558	0.477546125976572	0.144055906785497	0.0317148407695703	0.00546196591723589	0.000893546732996166	0.000127433196230523	3.20972782504327e-05	7.60229238161183e-05	6.7122742496683e-05	2.76106545898518e-05	1.93168800357625e-05	2.77345979925765e-05	2.53429637749637e-05	6.82330801317881e-05	8.93771214983047e-05	7.30251962934389e-05	2.66414011141105e-05	1.42705274210035e-05	3.62664144605046e-05	6.58159119165856e-05	9.13894500053577e-05	0.000107939653463017	8.23336760299392e-05	9.28267723257907e-06	5.32461681809211e-05	8.43374694696655e-05	6.25487559684127e-05	0.000108987009747229	0.000167935890583908	0.000133641660688752	7.02518243530226e-05	4.54874545028908e-05	2.70342389599296e-05	0.000136154888351797	0.000236009049955139	0.000218365590168307	0.000226468569970603	0.000517684281113474	0.000556829428881514	0.000259064265847095	0.000158264203779568	7.48527835396711e-05	0.000138771262498391	0.000481979790114877	0.000687700528342046	0.000905881850921365
7	2.62348669853687	2.02125445648124	1.19832994080568	0.545736940191093	0.191002652418414	0.0517633591692735	0.01106406774124	0.00188190905592145	0.000226462157684642	1.55019595487423e-05	2.24292803565432e-05	1.65483850609993e-05	6.88326184934773e-06	9.74101796283434e-06	3.85050273668098e-06	3.48260665623949e-06	1.90282951294356e-05	1.88326403476281e-05	1.81135666024142e-05	9.64629051028254e-06	6.16740011175142e-06	5.7880822341271e-06	1.75608163730281e-05	1.34837071952504e-05	4.44782364562938e-05	7.36087101464327e-05	6.41904779783771e-05	6.31168282539471e-05	3.95261990335352e-05	1.03970541739173e-06	2.39449616057647e-05	4.80728313638256e-05	2.79343758396911e-05	1.77589514299177e-05	2.23150355103996e-05	6.81074557327731e-05	0.000137614435511156	0.000139581045715247	5.04546637513339e-05	5.67850097196687e-05	0.000373189213683261	0.0005951861694273	0.000464979585687784	0.000163970117937683	3.43921816608751e-05	9.62846278646662e-05	0.000312879576977617	0.000173956254798012	0.000499661924427767
8	2.49070148841311	1.97304780772389	1.2379189833898	0.615281075008485	0.242606557720516	0.076217904736275	0.0192891126098217	0.00404925856572074	0.00076470985445696	0.000158762994948354	5.04465680297867e-05	2.0369898374005e-05	9.63443593167385e-06	1.24218712060658e-05	8.22595658449626e-06	1.45080939329334e-05	2.05777112753575e-05	1.03090225916686e-05	8.87702168066429e-06	1.74211277627153e-05	1.86394284680325e-05	1.20991131758114e-05	1.83677914220719e-05	2.56776823445167e-05	6.37247457417662e-05	0.000109456328848376	0.000121113306842156	9.59617639913933e-05	4.79296569352685e-05	1.40683049558957e-05	1.22289430404659e-05	2.40051849743933e-05	7.32493566201735e-06	3.18061399326359e-05	6.43210229926333e-05	0.000132825095629339	0.000178363662572788	0.000124374584085516	2.28275843090403e-05	0.000134714029969209	0.000466528753951297	0.000754352522358992	0.000669504701156262	0.000319660788020971	0.000157751083679597	0.000242455557662119	0.000342444789457155	0.000256374389475097	0.000600037075375705
9	2.36242197595146	1.91999460607037	1.267966146399	0.680523000310007	0.296993474885283	0.105575912799413	0.0307475222100411	0.00749582134528996	0.00165267714819312	0.000402854647745763	0.000133887493238664	5.944834472217e-05	3.52095463228482e-05	3.03564250415882e-05	3.15910124187765e-05	3.8787515356698e-05	3.93318909061816e-05	2.44191078137837e-05	2.17650189948831e-05	3.9931939906977e-05	4.71766674958513e-05	4.5546762667608e-05	5.35023886270421e-05	8.12004737488877e-05	0.000131798957695852	0.000182789453684455	0.000197818113167212	0.000165513656022618	0.000109405830921848	6.60426145429092e-05	4.59982968258885e-05	4.08343607931817e-05	5.36930774434253e-05	9.73520732049331e-05	0.00016560131878144	0.000249394949438376	0.000292884212580403	0.000257976418465936	0.000249442016273318	0.000447252150529987	0.000848237179222925	0.00118658452458368	0.00116790159653298	0.000869606912156259	0.000661060101659555	0.000682962761569516	0.000780709410436847	0.000945599712403803	0.00123739389248384
10	2.24029581362155	1.86299340037292	1.28775654647899	0.739726189216905	0.352940106080813	0.139700503506793	0.0457598739195463	0.0123704226671039	0.00279779127922835	0.000609841393111124	0.0002029516350172	0.000119967074500827	9.35965137726081e-05	8.52261029016867e-05	8.79439209055164e-05	9.30786503785149e-05	8.72256226346795e-05	6.9583542722769e-05	6.98374743918825e-05	9.49532790514295e-05	0.000116328259139779	0.00013131881575766	0.000156149527961312	0.000203474264636864	0.000267905632610491	0.000323935722441196	0.000341906177347118	0.00031257610117339	0.000254186410485657	0.000194245618793423	0.000148775133647558	0.000133887722779231	0.000174072497322888	0.000263545468743292	0.000384230415711672	0.000513430853167645	0.000617888604527546	0.000704831714693273	0.000875368630822545	0.00124678990389484	0.00177913223245224	0.00222514434104717	0.00234054573470205	0.00215838180100191	0.0019492075395853	0.00192264379161912	0.00210949687967071	0.00246666256542217	0.00279755889800427
11	2.12440484873926	1.80331170358557	1.29844814738882	0.792719041365841	0.409939696399394	0.179098443898769	0.0656570294363295	0.0198482000411943	0.0047339382516561	0.000807000367019469	0.000128926093527204	0.000101578417762421	0.000154830255392141	0.000190065125042342	0.000208437670497272	0.000214142810108581	0.00020438299938929	0.000189444324556446	0.000197341362494541	0.000234354459730714	0.000280201823772772	0.000327061386716986	0.000382284396835311	0.000451499861316081	0.000526524214725724	0.000586612824027549	0.000611413977483836	0.00059422732715822	0.000544108546227946	0.000479329567562934	0.000424851147157078	0.000418092714763529	0.000493664407283056	0.000649639107672984	0.0008638778599812	0.00111771673655554	0.00140755639083691	0.00176862152590493	0.0022778240646725	0.00298379396799502	0.00380020320515455	0.00449987107964534	0.0048802526519854	0.00494762887033646	0.00491296040528348	0.00502551423520909	0.00540679871104237	0.00594501427384747	0.00630378467853042
12	2.01466385881413	1.74220787976685	1.30156518268021	0.83987032728291	0.467847115159517	0.224616007656135	0.0925097554259312	0.0322587951370038	0.00917875899964035	0.0018970676015641	0.000164520658185873	3.10184120581416e-05	0.000173825068652609	0.000326412114808978	0.000420983420472733	0.000462894979818742	0.000470294050605624	0.000471455840372103	0.000496952255731616	0.00055576123331922	0.000635048792137935	0.00072214848808342	0.000811424219959729	0.000898395716267234	0.000975583777288979	0.00103447142140248	0.00107032277110696	0.00108329199637561	0.0010755871255478	0.00105467961211718	0.0010446278146242	0.00108939523813013	0.00123295928069517	0.00149579111199598	0.00188158288012316	0.00239854257020015	0.00307321863703067	0.00395248783049826	0.00507700597088866	0.00641868741509038	0.00782835804878543	0.00907715456625254	0.0100028444336354	0.0106347299270664	0.0111701370272935	0.0118264141647226	0.0126624396165557	0.0134560568557006	0.0137682097475248
13	1.91074893406676	1.68036110874013	1.29792266629356	0.88076266495964	0.525351685145886	0.275635074353419	0.12728631155105	0.051712503156385	0.0184238920887138	0.00572297337027441	0.00158048235418235	0.000528206176747221	0.0004506978256186	0.000614638649661555	0.000799349488963789	0.000930820802449789	0.00100476978442576	0.00105316528875017	0.00111273191627332	0.00120083768325852	0.00131268345940007	0.00143151420591917	0.00153703419764576	0.00161340560239883	0.00165848530159987	0.00168856979508837	0.00173200894954276	0.00180968966858601	0.00191788111410444	0.00203938840282948	0.00217503295907451	0.002359725232999	0.00265122370044155	0.00311186080328373	0.00380267225929	0.00478795025084578	0.00613830232983368	0.00791326795105876	0.0101090350244208	0.0125977858106757	0.0151280571071918	0.0174366092542785	0.0194193373935577	0.0212047848504862	0.0230262706585318	0.0249875987424804	0.0269009425172229	0.0282782917279939	0.028500481510893
14	1.8118415873457	1.61747441465338	1.28700142118742	0.913331199472376	0.578849849426003	0.328472219187169	0.167649324687285	0.0775604821606392	0.032970916738894	0.0132463904107694	0.00537718694928535	0.0025351450789556	0.00164854737676366	0.00150600341900181	0.00163343977822621	0.00181963766602329	0.00197618670897408	0.00209125748024683	0.0021903399089801	0.00230097888123629	0.00243019115715854	0.00255465148009893	0.00262942314960856	0.00261762568935593	0.00252494097046775	0.00241902259753073	0.00241432314978506	0.00259715314584069	0.00294613929718641	0.00336923859933337	0.00380097530004571	0.00425130265666711	0.00480466311769802	0.00559578385126349	0.00677970939179617	0.00851365074856946	0.0109467269509533	0.0141714190445376	0.0181224746072481	0.0225086504037277	0.0268914509035253	0.0309293936665605	0.0346421496671851	0.0384282349117957	0.042692224485368	0.047351269204107	0.0516788463753413	0.0545627993962009	0.0549420692061754
15	1.71672298403882	1.55255869136495	1.26742982352192	0.934544436767946	0.62325881925598	0.376989347809365	0.207890544051994	0.105446543783982	0.0498692382714971	0.0224510372726307	0.0100536740407023	0.00507430666312631	0.00348975719064732	0.00317236003127332	0.00324441840566702	0.00342121714683857	0.00358438815715018	0.00369279550571576	0.00376783531305877	0.00386032349227198	0.00399196246817704	0.00410900569958204	0.00410033394395015	0.00387001796452348	0.00340992047108512	0.00285784361609235	0.0025549442242816	0.0028675830667835	0.0036835866197796	0.00463851308211676	0.005519330890042	0.00630913729719382	0.00716474243594627	0.00836312536156984	0.0102157154258399	0.0130238558989167	0.0170682383232042	0.0224935008082862	0.0290994261689427	0.0362649565646602	0.0431837095563109	0.04937926336464	0.0552128412630448	0.0618404865875153	0.0702481861626085	0.0800716918338513	0.0894645183639949	0.0959844451706404	0.0976029549718887
16	1.62441748112003	1.48504583050143	1.23865836679385	0.942730442254157	0.655050078754111	0.416133649291506	0.242483081299638	0.130430500178871	0.0653795563874333	0.0307247754903889	0.0132740887818349	0.0049757114878716	0.00289192876950268	0.00405333940864047	0.00502227087154403	0.00553547737914909	0.00571069324056497	0.0056682851004854	0.00556806263785568	0.00558763366061752	0.00578624626647314	0.00600655988158067	0.00597300778793019	0.00546419330473306	0.00440545752318773	0.00288750172707574	0.00134119864084246	0.0018711577715604	0.00371398307846867	0.00540930381722769	0.00669592674742153	0.0076204354744937	0.00853043746237649	0.00998261467232973	0.0125282034898894	0.0166709674158098	0.0229050999737985	0.031409083650084	0.0416187254407877	0.0521999358554774	0.0616086949902448	0.0691526731338112	0.0761261333183033	0.0857801354834215	0.100750939845622	0.120035678474862	0.139365670443466	0.153723262076414	0.159300811586543
17	1.53510406656044	1.41614538583778	1.20283814105201	0.94009888816001	0.675588846600722	0.446094281833017	0.270639931115148	0.151225370410498	0.0785085298894297	0.0385880937743822	0.0182038361233245	0.00778051965227447	0.00311328082394559	0.00437706224142728	0.00636762131059928	0.00741305309149836	0.00757023670245326	0.00714875733285609	0.00665768290366987	0.00667290994665402	0.00732742162117123	0.00812850171363801	0.0084733729003374	0.0080129766708086	0.00670738248759446	0.00479981577030488	0.00296849264205908	0.00293650314271125	0.00462449964757938	0.0062367365588532	0.00714934691159033	0.00740858631892994	0.00767331821665519	0.00895528360061498	0.0120162142713378	0.0175952754564123	0.0265719300440349	0.0390130033990618	0.0534679744543402	0.0671873210566317	0.0771945967510074	0.0823039457310907	0.0859928855885677	0.0973429510171024	0.123169490619053	0.159598230486175	0.196925550919942	0.225947905029854	0.240330437847707
18	1.45052912903452	1.34924944036549	1.16516779230465	0.933087799251046	0.691740282718976	0.473507231786921	0.298166029297121	0.171903244775952	0.0904671762964391	0.0440826282514718	0.0217362631566377	0.0131207977922935	0.0101068862103244	0.00924372216975927	0.00937975792057286	0.00939202728676952	0.00856826437696667	0.00691804943816449	0.00539931374779867	0.00589032678574807	0.00822511616154166	0.0106248097299919	0.0121160493005134	0.0123941537220652	0.0116104823415226	0.0102492057162411	0.00897066662044016	0.0083066878465659	0.00819955029768479	0.00799999314805229	0.00709013633847352	0.00546573966775996	0.00425811754771725	0.00526035616586258	0.00869815350763022	0.0158867346417823	0.0284027002891413	0.0455824855558496	0.0643024323714092	0.0795372257963454	0.0857409989234099	0.0797495999724995	0.0680368792332751	0.0792491345601039	0.128801733518383	0.195600759872071	0.261159381635566	0.312590750766194	0.341376874300565
19	1.37317072232688	1.28845697476385	1.13160099065114	0.9292242805245	0.712200350360309	0.508083900358494	0.335823163383654	0.203944707315927	0.111904717044445	0.0533056523180183	0.0195196726122442	0.00452395045960759	0.00865590041670854	0.0117492427499978	0.012482956705217	0.0115843838241768	0.00918632044485446	0.0053330728903749	0.000470874692875353	0.00533086862875327	0.0107173097947343	0.0151245187969328	0.0180154209029159	0.0192369823861512	0.0190278451694802	0.0178790772016615	0.0162954297243999	0.0145582091162024	0.0126094487077891	0.0101493905596046	0.0069478653302407	0.00324137537052008	0.000239826090449768	0.0019150188296784	0.00546095569725425	0.0159469338938892	0.0336682605815831	0.0564171021074572	0.0792412140349342	0.0947630778688418	0.0945412201658806	0.0712126103546206	0.0212413549074279	0.0565403747901001	0.152070709824641	0.255104114436053	0.351213489393197	0.426633469387092	0.471183528191587
20	1.30427147901616	1.23568563886046	1.10479697229556	0.931670621450565	0.740469734786818	0.554025732073697	0.389624322737864	0.256970051861055	0.158412186622663	0.0908265490069265	0.0482858392004024	0.0248307140146257	0.016113087134368	0.0156541547194533	0.0162586874605998	0.015655198710298	0.0139035886146603	0.0121681722902996	0.0126100505634933	0.0161040803671357	0.0209891581336904	0.0254741028044342	0.0284972083528228	0.0296439993438756	0.0290303268247091	0.0271185458655688	0.0244507846250004	0.0213852585733621	0.0179821466461202	0.0141513541735428	0.010015957470485	0.00623277223150065	0.00364665599760773	0.00400243272367078	0.0124479383136049	0.0293125389494374	0.0540547243588568	0.0838181826230506	0.113012941761462	0.134435109214623	0.142282471340944	0.138698238721908	0.145427750431135	0.195988976274746	0.290224333644594	0.403964757787776	0.513966632484294	0.601381159581881	0.652948660538045
21	1.24214636869917	1.18857436336762	1.08150062168035	0.935781999064265	0.769984162087807	0.60260215134145	0.448867569995584	0.318835449700963	0.216945027475013	0.142805138080571	0.092706501173767	0.0613342588745263	0.0432520238056842	0.0338324479691951	0.0295624264313724	0.0280991821556662	0.0282875568725178	0.0298763001371416	0.0328661049982092	0.0368868286197623	0.0410756863567896	0.0443900250316904	0.0459861283581595	0.0454769065796713	0.0430305365994719	0.0392952489345341	0.0351442453474606	0.0312940974101623	0.0280072685145285	0.0251908458860949	0.0229070538966713	0.021927745161931	0.0240940634365837	0.0321623699340229	0.0486523523358909	0.0747881565091522	0.110033963541099	0.151858905857216	0.196245725701938	0.239438110108209	0.280879728652734	0.326057665695784	0.385746752231777	0.468800200562274	0.573906303115206	0.688826266833341	0.795658489510961	0.876578288029325	0.918049488149503
22	1.18264630321418	1.1417705483083	1.05498178876835	0.933021198991386	0.789822859955054	0.639962999385369	0.49636330374243	0.368716870075445	0.262834336841012	0.180842177975599	0.121971848398927	0.0835431069967422	0.0616475915434094	0.0514589137294258	0.0482330197369748	0.0488006856620304	0.0516375430303838	0.0559559291441226	0.0610522531513055	0.0660874857519329	0.0701139316265851	0.0722272833239489	0.071778792207052	0.0685895715639545	0.0631095562633603	0.0564697224131951	0.0503577843019395	0.046570799923267	0.0462152011488433	0.0493074968157565	0.0555781413225387	0.0655647866203991	0.0808995795251086	0.103865231271327	0.13665687749602	0.180693219518242	0.236196848998392	0.302209310657034	0.377153797467087	0.459840412899948	0.550411866829338	0.650388450512837	0.761183570386132	0.881519424666254	1.00531674785694	1.12153532491068	1.21615456836556	1.27537049820485	1.28883080798088
23	1.12183934691636	1.09107607041765	1.02110409685131	0.919526009174285	0.796548775521875	0.663288861129209	0.530168710407877	0.405706325174282	0.295856622398573	0.20392415048683	0.131001726749793	0.0770468041287653	0.0436084422789895	0.036454490629027	0.0470921166760074	0.0604672373792345	0.0728153959543214	0.0838659626503561	0.0935406648831605	0.101392683248694	0.106666492845151	0.10852333704475	0.106305361187704	0.0997899569937636	0.089426819551968	0.0766261941931271	0.0643101771415737	0.057697140631876	0.0626098970948589	0.0797873565525648	0.10626796352003	0.140620452854786	0.183498045852405	0.236624332096426	0.301959676428292	0.38112087318814	0.475026471290757	0.583768469979571	0.70666436818547	0.842353583830523	0.988738519580175	1.14261773277885	1.29905238490452	1.45076354694857	1.58799848725949	1.69920011289294	1.7725081711195	1.79778500747641	1.76864979874033
24	1.05779024861267	1.03539122112469	0.980201919922786	0.897626522010623	0.795092111130128	0.680923901746567	0.563244149646126	0.449083513858059	0.343816482286291	0.250955173611157	0.172295800476816	0.108491184760878	0.0607895387324303	0.0377673182716077	0.0485622416368448	0.0705529343687436	0.0920133435464245	0.111157709594875	0.127567545229556	0.140674414203874	0.149577610515147	0.153165722331449	0.150325801450179	0.140152698381295	0.122112149777042	0.0961748291030296	0.0632503021859002	0.0303677909570614	0.0462693093908179	0.101134288804237	0.168664683001858	0.247313182755192	0.338147777313509	0.442764391144188	0.562749457475788	0.699297204312283	0.852867953942362	1.02288385137995	1.20746136704294	1.40317434999464	1.60485204035468	1.80544966884805	1.9960735015244	2.1662705702173	2.30467765407646	2.40005321316548	2.4426055762852	2.42541738607346	2.34569154357825
25	0.988770532979247	0.973269458838606	0.93118591889344	0.866489946362595	0.784672192224195	0.692006495650459	0.594820760576889	0.498890553762847	0.409025615807698	0.328874930404403	0.260943087615363	0.206783862899273	0.167273030466186	0.142695001692359	0.132306800536735	0.133787096597227	0.143703233259514	0.158623779801154	0.175593585426603	0.191994998543373	0.2053581395359	0.213330841561687	0.213788891944267	0.205045293855392	0.186198512159051	0.157935908971421	0.125214587220605	0.106193193499126	0.133470702900392	0.207739413803676	0.311701233726122	0.438125362523237	0.584997496820263	0.751827412065202	0.938342074023404	1.14384191000087	1.36674364404094	1.60420599107536	1.85183618519103	2.10350749562462	2.35132885884035	2.5858085827284	2.7962455808757	2.97136192592891	3.10015866444901	3.17293491458244	3.18236467433734	3.12448704391106	2.99944662135118
26	0.910958138842817	0.89967335789136	0.867176910673329	0.816392676453189	0.751316668062095	0.676537398406617	0.596772404236099	0.51648662296162	0.439627706984183	0.369483547017287	0.308645005228057	0.259039657164564	0.221977450710151	0.198115501755799	0.187282996843224	0.188314965760074	0.19917936923817	0.217357310037453	0.240149136704035	0.264808968718224	0.288651467861551	0.309253434602523	0.324796010964641	0.33457901274496	0.339760342690116	0.344326139715312	0.355917168436525	0.385205508277384	0.442455275612955	0.533377443460737	0.658584355830988	0.816043144253464	1.00309293394075	1.21706471391903	1.45513960458984	1.7139792964601	1.98934932808273	2.2758189573041	2.56658247071453	2.85343482015088	3.12692418506622	3.37669015031845	3.5919794498686	3.76231334052939	3.87826249929599	3.93226698781341	3.91942094063903	3.83812708855061	3.69052087832544
27	0.821491390367665	0.811143826714373	0.783879309453089	0.741748619145164	0.687437819724192	0.62393809907586	0.554250017995973	0.481166159183806	0.407158879266369	0.334395391454671	0.264938225712197	0.201338491360231	0.148282082134968	0.116160018707338	0.11855675363567	0.151179304335268	0.198144963193198	0.25048919951221	0.304514046830507	0.358412851865368	0.4110865774789	0.461929612317125	0.510996585206122	0.559314805316856	0.609188472716111	0.664332241145195	0.729664478072685	0.810676863276132	0.912519403337239	1.03915938179823	1.19294249977032	1.37459715295964	1.58346946821909	1.81775187414306	2.07458927263183	2.35006520695108	2.6391294277373	2.93554013476566	3.2318819454597	3.5196986425109	3.78975572260513	4.03242669600792	4.23818202294377	4.3981509149702	4.50472148935972	4.55213983508358	4.53706029227762	4.45898814271719	4.32054706341792
28	0.724243319693584	0.713996708928527	0.691078315269397	0.657092726945672	0.613935771647613	0.563545583421655	0.507706467951424	0.447940269644764	0.385508376582847	0.321555324020648	0.257497914315884	0.196059355660835	0.144375360728083	0.120780644569623	0.144111363685209	0.201138725603092	0.27314432697829	0.352080368486277	0.434725010295464	0.519540960612284	0.605765856920713	0.693202935122679	0.782223473732473	0.873810744942342	0.969564691848996	1.07162349614975	1.18248958421971	1.30478135728903	1.44095904969138	1.59307980519694	1.7626181375198	1.95035419438226	2.156303789862	2.37965589650049	2.61869623674688	2.87071964183484	3.13195581623345	3.39754361237074	3.66158502234938	3.9172952872113	4.15724715733674	4.37369305486024	4.5589431878819	4.7057799806291	4.80789436696666	4.86033062260274	4.85991874210369	4.80565752147441	4.69899404659631
29	0.624965362806171	0.616138473427741	0.599552761668217	0.576972560372289	0.550284267176674	0.521309978932302	0.491697568553595	0.462917901079591	0.436375858074674	0.413612083227826	0.396532966030196	0.387547375361862	0.389430923767645	0.40479777015892	0.435358563358907	0.481448772664168	0.542134086155398	0.615694468940637	0.700114600307867	0.793411067232877	0.893816356080189	0.999881640783984	1.11053471060332	1.22510383038262	1.34330872797022	1.46522148714463	1.59120569875433	1.72184638180704	1.85788265873401	2.00014902686963	2.14952098805965	2.30685078310416	2.4728741396879	2.64807338738091	2.83249667742103	3.02555302036431	3.22581994146809	3.43090604629648	3.63740097505382	3.84092432404637	4.03626334053309	4.21757691327235	4.37864519275761	4.51315656284678	4.61503715027288	4.67883228755141	4.70013867158617	4.67606244840572	4.60565110638531
30	0.516347440225168	0.506198966415182	0.492392554367909	0.477007716668737	0.462117577992731	0.449585805342728	0.440938855684596	0.437346046465576	0.439700810278425	0.448754639784179	0.465237442902859	0.489914365153348	0.523563979963538	0.566893056411244	0.620418361837285	0.6843487935733	0.758496822569023	0.842239118944652	0.934533795973162	1.03398892814034	1.13896735735052	1.24770835537179	1.35844757818214	1.46952177310742	1.57945217155808	1.68700849245611	1.79126196879226	1.89163880475237	1.98798331923174	2.08063191195621	2.17048559788268	2.25905316290712	2.34842471687589	2.44113445238794	2.53988903830407	2.64717541086812	2.76480792824119	2.89350758355592	3.03260360050294	3.17990742969939	3.3317533635218	3.48316112447845	3.62807208899535	3.75963554603455	3.87055199024788	3.95349555625462	4.00162853225968	4.0091926332637	3.97212793954374
31	0.384932650700638	0.365533844097531	0.344699772895923	0.324976197660075	0.308845533219758	0.29836328817165	0.294881442071087	0.299045014523919	0.311111912613451	0.331391541557343	0.360501430626952	0.399303085438812	0.448610128728848	0.508869154002653	0.579962757439681	0.661166466840302	0.751212072895461	0.848398552252321	0.950714300173832	1.05595534529667	1.16183294989634	1.26606500288091	1.36644559816294	1.46089007418767	1.54745939125084	1.62437658946754	1.69005635349931	1.7431731253291	1.78279109647576	1.80856957838189	1.82103999736841	1.82192682521196	1.81445365814106	1.80353562724615	1.79571345637124	1.79865804885149	1.82013355342956	1.86652670491207	1.94137900625891	2.04451406131045	2.17207614203096	2.3172787157816	2.47138358211493	2.62455256655806	2.76648568959454	2.88693280875025	2.97619357430691	3.02566840970242	3.02845630375274
32	0.246891201824702	0.213657429360471	0.179861192847486	0.149117454461213	0.125630426339476	0.112912106574024	0.111230811444709	0.117255901392777	0.127733039212989	0.142553936110966	0.164839175640847	0.198862219179924	0.247460334203176	0.310989578373594	0.387931911873933	0.475804723245514	0.571726175748217	0.672706665862404	0.775821355677455	0.878330175620206	0.977754332199499	1.07189945674471	1.15881720201846	1.23670939145412	1.30379590280497	1.35818343557344	1.39778082346937	1.42030299624498	1.42338995689139	1.40484471533402	1.36297467495569	1.2970159060531	1.20764194485605	1.09762752734326	0.972888013467999	0.84437633092994	0.731382512523589	0.664271604832709	0.6752963485085	0.771950765125658	0.931792196557024	1.12667105035847	1.33546454536179	1.54318649613144	1.73813689270332	1.91024083880765	2.05042627983996	2.15061869925547	2.20406751233198
33	0.169092032715975	0.131019075781889	0.0920360937843748	0.0549474739314919	0.0246982047992364	0.0199725035786095	0.0341098470623101	0.0414245466334193	0.0370972508563338	0.0196361375080044	0.0120113759297443	0.056442476651696	0.11342441288575	0.18114306543588	0.257439532317383	0.339857187998311	0.425850049004535	0.513005196969834	0.599243020182347	0.682957679497532	0.76306097091844	0.838903305589861	0.910069534437375	0.976083073195862	1.03608870825333	1.08860513648694	1.13142831999437	1.16172666789037	1.17631627579238	1.17206167584968	1.14632897371786	1.09742583358359	1.02499351448387	0.930374139314219	0.817089868344625	0.691829690295848	0.566948248889666	0.466157964136321	0.428800777275805	0.48351082685646	0.611543733703342	0.777981920091789	0.96004859175853	1.1445783989011	1.32257359868263	1.48663958236327	1.6300866324969	1.74681619205336	1.83158927934925
34	0.224106753180005	0.203537069843086	0.184544981423894	0.168960126632464	0.15807854078303	0.152308378393327	0.151271486884486	0.15445984930272	0.161990726710884	0.174860654777526	0.194469042988994	0.221739810181039	0.256505244527565	0.297510721026213	0.342837573735614	0.390407508412164	0.438417055752361	0.485681730000902	0.531879790443991	0.577650231485075	0.624474546062066	0.674292106416848	0.728886610025589	0.78921009333214	0.854887780853719	0.924085716507323	0.993758242597591	1.06015229414516	1.11940822957322	1.16813560481136	1.20389547525796	1.22555615672619	1.2335055796211	1.22970896502868	1.21760182458915	1.20180872262302	1.18768338823984	1.18068774173653	1.18567946695601	1.20624953792497	1.24428496346863	1.2998621873682	1.37142763601999	1.4561169199187	1.55008300412412	1.64879487523997	1.74733553339564	1.8407347757891	1.92434158247595
35	0.395146744469093	0.395305676631315	0.395537090329311	0.396525961914379	0.398832405142986	0.402841398720814	0.408733397295516	0.416470723925446	0.425790016037828	0.436194364887329	0.446949118024367	0.457097029909922	0.465515750477528	0.47104169082093	0.472681887508798	0.469933763606244	0.463230584896655	0.454508532541541	0.447786469291887	0.449353577785246	0.466762044860779	0.506201617040818	0.569760732886773	0.654972484276573	0.756526747285565	0.868147757329434	0.983660378033169	1.09744449128448	1.20464351743993	1.30130642174738	1.38450815804191	1.4524423138949	1.50446967842276	1.54111131004334	1.56398329071482	1.57567769894699	1.57959730997225	1.57974825915556	1.58048619999511	1.58620328551264	1.60094720358633	1.62799059732889	1.66941576644904	1.72581692557319	1.79621304883346	1.87820115479836	1.96830132667708	2.06239945561035	2.15619619692391
36	0.637224691222395	0.65610739909355	0.672730308201607	0.686901172560299	0.698330095888992	0.706599483926704	0.711139765049829	0.711213646212054	0.705911481988087	0.694160137820829	0.674747503797692	0.646364527309179	0.607666361041011	0.55735446882516	0.494284181235744	0.417614592361248	0.327075466906485	0.223775162058423	0.115700750515293	0.0874868800009876	0.209078940512471	0.362307152588582	0.526766559148786	0.696876779549279	0.868315008277279	1.03682840760587	1.19813602357036	1.34803742565296	1.48258027397505	1.59824461927808	1.69212550847313	1.76210406187669	1.80700269621162	1.82672513118362	1.82238627812847	1.79643967087421	1.75280731013155	1.6970014905501	1.63618796581325	1.5790616113996	1.53530304749745	1.51436117229554	1.5235778022238	1.56629769818068	1.64103006846038	1.74218776909546	1.86182921746566	1.99139405692198	2.12286578856815
37	0.912935547108037	0.947452125486806	0.977390193245468	1.00199051521446	1.02046753351616	1.03202375047861	1.03587488107196	1.03129017463068	1.01765404049918	0.994558095307465	0.961937946144635	0.920277822183377	0.870919612862749	0.816527272657254	0.761747231191901	0.713974011011454	0.683659765601136	0.682790807453324	0.720535819030777	0.79874740570672	0.911992832496847	1.05135229135436	1.20763724079509	1.37257840030085	1.53888412207884	1.70001827563413	1.85002148537248	1.98343522107554	2.09531067322927	2.18127312088989	2.23761753453137	2.26141814487322	2.25064096926793	2.20425423400871	2.12233860779682	2.00620949534134	1.85858198371489	1.68384572115288	1.48859544458412	1.28273055494778	1.08173524577345	0.910757636350451	0.807520927263767	0.808396901657645	0.913606252909817	1.08717006633724	1.29163713597292	1.50203460212825	1.70302539565394
38	1.23846070588901	1.29740055323444	1.35261861581426	1.40355868735047	1.4497851731303	1.49103211064969	1.52726037899403	1.55872202967595	1.58602857373892	1.61021667294118	1.6327997508003	1.65578785317882	1.68165223288694	1.71320928785083	1.75340624326806	1.80501297772629	1.87025833552752	1.95048107688233	2.04587444264637	2.15537804377419	2.27672327468076	2.40659584036065	2.54086129446692	2.67480673148843	2.80337070636063	2.92135115106526	3.02359175296394	3.10515119554439	3.16145942504398	3.18846315156324	3.18276065977253	3.14172443109106	3.06360935031916	2.94764451529017	2.79410810575384	2.60438799883367	2.38103745201431	2.12784952042424	1.85000811061506	1.55446511355211	1.25096858461013	0.955088086000637	0.697601520544785	0.546591487880775	0.5831963298562	0.764342489977411	0.994472178867736	1.22499870006861	1.43482758109352
39	1.65948453182001	1.76196757362456	1.86512302641135	1.9687823050289	2.07288044785574	2.17747239938431	2.28274433120312	2.38901748140702	2.49674179803423	2.60647678764098	2.7188575333318	2.83454495476236	2.95416103594449	3.07821179686199	3.20700291966585	3.34055473079093	3.47852425637402	3.62014202506396	3.76417016386505	3.90888637054503	4.05209598754133	4.19117211315208	4.32312181539854	4.44467522158548	4.55239352365983	4.64279163768199	4.71247122710598	4.75825991539765	4.77735270077818	4.7674518263186	4.72690167188376	4.65481565448035	4.55119267132462	4.4170212672953	4.2543703185065	4.06646523820837	3.85774773633172	3.63391339700895	3.4019118446312	3.16987449367224	2.94690018900873	2.74258226123392	2.56613100314805	2.42501213525843	2.3232830484279	2.26021565973127	2.22997659578231	2.22269420595643	2.22643339441312
40	2.15066377826902	2.30685844836917	2.46874467322403	2.63623933109507	2.80925422089541	2.98769017821568	3.17142808587286	3.360316505175	3.55415583135892	3.75267911354597	3.95552996875226	4.16223834490919	4.37219522498457	4.58462768213395	4.7985759603342	5.01287443359246	5.22613836306776	5.43675830857719	5.6429038541996	5.84253798433059	6.03344301427954	6.21325846351268	6.3795306892051	6.52977350306763	6.66153840412335	6.77249249969688	6.86050167766599	6.92371615159723	6.96065513814909	6.97028714880589	6.95210218521712	6.9061720126543	6.83319463793895	6.73451912401435	6.61214692735148	6.468706062392	6.3073946399756	6.13189083154102	5.94622732477278	5.75463022974257	5.56132561647533	5.37032178339634	5.18518194439631	5.00880943675045	4.84327382612077	4.68970853184347	4.54830604855495	4.41842452309702	4.29880148695051
41	2.59240408783023	2.79531908429589	3.00814096947361	3.23083963327087	3.46331069064258	3.70536325166516	3.95670708996538	4.21693952776503	4.48553242961449	4.76181977052332	5.04498631431857	5.33405800033227	5.62789468568597	5.92518592058669	6.22445043900479	6.52404002097147	6.82214832048305	7.1168251510848	7.40599657810879	7.68749098320753	7.95907104693813	8.21847134520766	8.46344098457468	8.69179042127478	8.9014413328433	9.0904781540558	9.25719966585471	9.40016885203336	9.5182591278056	9.61069500945073	9.67708534518066	9.71744737166862	9.73222010259231	9.72226589587817	9.68885948201905	9.63366425939415	9.55869626115812	9.46627685252815	9.35897589917682	9.23954781825089	9.11086353215908	8.97584182790686	8.83738390777825	8.6983149246643	8.56133596224851	8.42898921033968	8.30363801111035	8.18746208932698	8.08246677490623
42	2.84185911254279	3.07334552445678	3.31822846237845	3.57667004087948	3.84872813148532	4.13434073472808	4.43331094110517	4.74529295965154	5.06977970412887	5.40609242650728	5.7533728753114	6.11057843219583	6.47648064327983	6.84966751164795	7.22854985335737	7.61137194082392	7.99622656453483	8.38107453722671	8.76376854534399	9.14208112306707	9.51373638777988	9.87644503683905	10.2279419691061	10.5660257668266	10.8885991604602	11.1937095074904	11.4795882523532	11.7446883040373	11.9877182752018	12.2076725749294	12.4038564377927	12.5759051039524	12.7237965354755	12.8478572575541	12.9487611421991	13.0275211966357	13.0854746678423	13.1242620162225	13.1458005327935	13.1522535635622	13.1459964514855	13.1295804024689	13.1056955223785	13.0771342559666	13.0467563890686	13.0174566596408	12.9921358719538	12.9736762348217	12.9649214634756
43	2.80649780103983	3.04611138236331	3.30202274823246	3.57463366756731	3.8642217175214	4.17092288118261	4.49471548836	4.83540591101443	5.19261640104429	5.56577543101696	5.95411086779842	6.35664627409106	6.7722005926081	7.19939142096049	7.63664203151996	8.08219222915828	8.53411307097473	8.9903253966005	9.44862203668338	9.90669348252653	10.362156713886	10.8125867973248	11.2555507872474	11.6886433889214	12.1095237805112	12.5159529423311	12.9058308086898	13.2772325428706	13.6284432402613	13.9579903888843	14.2646734600751	14.5475900633211	14.8061581757259	15.0401340446999	15.2496254578752	15.4351001718861	15.5973893861383	15.7376862337012	15.8575393342364	15.9588415098296	16.0438138019822	16.1149849476311	16.1751664778628	16.2274236025408	16.2750420485721	16.3214910432343	16.3703826926121	16.4254281134732	16.4903908448605
44	2.49646999251909	2.72965351482967	2.98107492483113	3.25119159123387	3.54031541028552	3.84859802705827	4.17601732142037	4.52236535133129	4.88723796817098	5.27002633669222	5.66991060311339	6.08585595720329	6.51661132717375	6.96071092966955	7.41647887147802	7.8820369654717	8.355315881715	8.83406970680299	9.31589393174269	9.79824683259626	10.2784741503858	10.7538369192316	11.2215422362425	11.6787767151845	12.1227423202279	12.5506942377538	12.9599804146231	13.3480823714097	13.7126568892127	14.0515781683651	14.3629800652611	14.6452980269747	14.8973103581627	15.1181784648426	15.3074857166351	15.4652745418967	15.5920813048043	15.6889683928458	15.7575527478072	15.8000297829013	15.8191912254266	15.8184348993732	15.8017638256231	15.7737713119055	15.7396080247657	15.7049265450204	15.675798849042	15.6586028397177	15.6598757955025
45	2.0670990381595	2.29015884732974	2.53123928948573	2.79055870408276	3.06819517663433	3.36407382632489	3.67795433701718	4.00941904691006	4.35786191179239	4.72247865327372	5.10225839725346	5.49597709919245	5.9021930411157	6.31924467025622	6.74525103046508	7.17811501473907	7.61552964043993	8.05498751823402	8.49379365196682	8.92908167038916	9.35783355394319	9.77690288207812	10.1830415904894	10.5729301952889	10.9432114148012	11.2905271022339	11.611558397128	11.9030690140676	12.1619516180692	12.3852772926643	12.5703481951881	12.7147536215774	12.8164298786218	12.8737245946165	12.8854663993101	12.8510412783648	12.7704773566659	12.6445403721134	12.4748426140055	12.2639684923642	12.01561991487	11.7347837718438	11.4279211575664	11.1031719699864	10.7705569583573	10.4421393409437	10.1320778563512	9.85646518210717	9.63281413609394
46	1.79380657810054	2.00471911705867	2.23057326967957	2.47137886865099	2.7270208580699	2.99724650958702	3.2816530742815	3.57967604218462	3.89057820259702	4.21343971540969	4.54714941647036	4.89039758842669	5.24167043214562	5.59924647246074	5.96119512536917	6.32537764168354	6.68945062443417	7.05087229401728	7.40691164633612	7.75466061526203	8.09104931207736	8.41286437172007	8.71677038933228	8.99933438164989	9.25705315708476	9.48638342696023	9.68377443933638	9.84570286731286	9.96870963674273	10.0494383350421	10.0846748043247	10.0713874894966	10.0067680862899	9.88827201663563	9.71365825066355	9.48102799788187	9.18886180785041	8.83605465856573	8.42194867994654	7.94636328352008	7.409622699265	6.81258137843208	6.15664871727568	5.44381695697732	4.6767026339782	3.85863248112703	2.99388342547189	2.08859066748564	1.15628732030873
47	1.815892470425	2.00496869636445	2.20568655780169	2.41798737461355	2.64171442120454	2.8766040225523	3.12227698189993	3.37823051305115	3.64383086683406	3.91830685603267	4.20074449555764	4.49008298448777	4.78511226357492	5.08447238567212	5.38665493724942	5.69000674678288	5.99273611060561	6.2929217592706	6.58852477832054	6.87740368759706	7.15733287418569	7.42602456748633	7.6811545428398	7.92039174520845	8.14143203966858	8.34203632447237	8.52007328911147	8.67356716821709	8.80075093584138	8.90012550556758	8.970525647872	9.01119349682255	9.02186066735501	9.00284008710374	8.95512855819824	8.88052061671263	8.78173313278911	8.66253778885098	8.52789435523507	8.3840706364208	8.23872426910632	8.10090727641325	7.98093890834215	7.89008289962973	7.83997473573273	7.84178808345213	7.90521266080266	8.03741648068412	8.24222933803557
48	1.96532167858943	2.13378475806558	2.31201861700566	2.50009080492963	2.69801348329301	2.90573851251308	3.12315290649316	3.35007479761801	3.58625006418491	3.83134977887556	4.08496864073926	4.34662455384009	4.61575951282996	4.89174194887146	5.17387067818165	5.46138057963652	5.75345010698393	6.04921071485675	6.34775824550576	6.6481662844772	6.94950144776189	7.25084050959533	7.55128921838449	7.85000257746599	8.14620628692709	8.439218952142	8.72847456405295	9.01354464642322	9.29415934843294	9.57022664104488	9.8418486590064	10.1093341268294	10.3732057299771	10.6342012590476	10.8932673856075	11.1515450459177	11.410345634386	11.6711175578813	11.9354031795644	12.2047867740081	12.4808347895856	12.7650304115056	13.0587050617995	13.3629699733333	13.6786512510703	14.0062318257689	14.3458033919403	14.6970308288669	15.0591308010702
49	2.05288409426419	2.21015218929919	2.37695102210696	2.55356334568303	2.74024767303283	2.93723501412774	3.14472581597369	3.36288717870689	3.59185041889716	3.83170904750401	4.08251722413771	4.34428874140444	4.61699658317718	4.9005730886977	5.19491074059208	5.49986357934699	5.81524922978511	6.14085150690626	6.4764235495151	6.82169141080744	7.17635801608741	7.5401073796715	7.91260895650694	8.2935219898572	8.68249970538883	9.07919319494547	9.48325483100322	9.89434105598185	10.3121143998288	10.7362445950065	11.1664086803669	11.6022900142627	12.0435761521465	12.4899555840112	12.9411133710869	13.396725767656	13.8564539607712	14.3199371059457	14.786784878309	15.2565697940887	15.7288195845946	16.2030099224771	16.6785578067135	17.1548159079293	17.631068159271	18.1065268507676	18.5803314481322	19.0515493119769	19.5191784424536
50	1.98335063402626	2.13473723417116	2.296255198113	2.46830797901406	2.65128215799746	2.84554442610409	3.05143865421991	3.26928307578094	3.49936760553768	3.74195131594132	3.99726009075559	4.26548447327206	4.54677772400439	4.84125409997317	5.1489873647048	5.47000953491254	5.80430986658177	6.15183407993374	6.51248381959176	6.88611634332452	7.2725444300953	7.67153649590162	8.08281690413205	8.50606645596824	8.94092304577115	9.3869824664395	9.84379935041874	10.3108882333451	10.7877247291796	11.2737468080408	11.7683561706784	12.2709197165175	12.7807711052979	13.2972124153869	13.8195159046871	14.3469258825495	14.8786607030732	15.4139148915038	15.9518614160269	16.4916541169949	17.0324303044995	17.5733135331743	18.1134165602246	18.6518444889835	19.1876980958899	19.7200773337883	20.2480849990253	20.7708305441215	21.2874340120121
51	1.7622158230447	1.91130803021314	2.07089720755583	2.2413324117306	2.42294295645276	2.6160361033407	2.82089472141838	3.03777494052675	3.26690382483765	3.5084770929917	3.76265691124209	4.02956978548778	4.30930457729656	4.60191066800119	4.90739629373521	5.22572707288017	5.55682474583839	5.90056614533573	6.25678241360495	6.62525848080995	7.00573281695157	7.39789746725399	7.80139837867615	8.21583602273315	8.64076631725958	9.07570184710995	9.52011338108509	9.97343167960951	10.4350495848805	10.9043243823822	11.3805804198249	11.8631119667599	12.3511862953455	12.8440469600469	13.3409172514538	13.8410037969404	14.3435002786074	14.8475912368725	15.3524559262571	15.8572721883974	16.3612203061278	16.8634868016922	17.3632681417709	17.8597743121077	18.3522322251174	18.8398889249783	19.3220145563794	19.7979050653204	20.2668846031374
52	1.60625834982159	1.75767075408605	1.91845366063872	2.08880983261408	2.26892085190478	2.45894487453763	2.65901447071033	2.86923456303946	3.08968047820603	3.32039612834837	3.56139233929953	3.81264534313605	4.07409545252833	4.34564593408178	4.62716209724906	4.91847061449198	5.21935908718862	5.52957587032821	5.84883016732566	6.17679240433163	6.51309489122688	6.85733277408727	7.20906528130671	7.56781726278941	7.9330810186937	8.30431841115282	8.68096324924129	9.06242393423081	9.44808634891937	9.8373169715585	10.2294661916845	10.6238718020212	11.0198626376052	11.4167623304414	11.8138931453588	12.2105798603732	12.6061536527998	12.9999559506618	13.3913422076526	13.7796855590737	14.1643803158434	14.5448452538912	14.920526657059	15.2909010730677	15.6554777441945	16.0138006770782	16.3654503195309	16.7100448163915	17.0472408212992
53	1.80732915856673	1.95144900831574	2.1027045118501	2.26113351186081	2.42675022726232	2.59954392595686	2.77947770765159	2.96648741060007	3.16048065634966	3.36133604656576	3.56890252578065	3.78299892348366	4.00341368833451	4.2299048264473	4.46220005466132	4.69999717849189	4.94296470304414	5.1907426835818	5.44294382067844	5.69915480294969	5.95893789828177	6.22183279224531	6.48735867002837	6.7550165357521	7.02429176046318	7.29465684744629	7.5655744007857	7.83650028034696	8.10688692356944	8.37618681167844	8.64385605516656	8.90935807068097	9.1721673188133	9.4317730697485	9.68768316131911	9.93942771176419	10.1865627474425	10.4286737039387	10.6653787574724	10.8963319423242	11.1212260091855	11.339794978985	11.5518163469153	11.757112892157	11.9555540502599	12.1470568073902	12.3315860787758	12.5091545377868	12.6798218672583
[truncated: 71 more columns]
