# Supplementary material for: Reconstructing spruce budworm outbreak severity: a comparison of paleoecological and tree-ring signals
Source: PLoS One. 2025 Aug 12;20(8):e0329406. doi: 10.1371/journal.pone.0329406 (PMC12342301; doi:10.1371/journal.pone.0329406)
Supplement: S10 Dataset — (ZIP) [file pone.0329406.s010.zip › Lake 1 wavelet data/GSI/GSI_wavelet_phase.txt]

V1	V2	V3	V4	V5	V6	V7	V8	V9	V10	V11	V12	V13	V14	V15	V16	V17	V18	V19	V20	V21	V22	V23	V24	V25	V26	V27	V28	V29	V30	V31	V32	V33	V34	V35	V36	V37	V38	V39	V40	V41	V42	V43	V44	V45	V46	V47	V48	V49	V50
1	-0.180296408752768	2.53040283801985	-0.989317431935487	1.86719534257441	-1.43093586077036	1.6893923748653	-1.38508699364635	1.84472954543496	-1.2240866863053	1.97331983664614	-1.11273626967297	2.08802170462153	-1.00475991573587	2.17140318821265	-0.93539062262025	2.25719619603792	-0.813087687520291	2.39488932836047	-0.706866773659625	2.47608282486333	-0.597767271091892	2.60593389650652	-0.512043056696527	2.63601462652756	-0.490575382198803	2.68778478809052	-0.404527539423493	2.77710200535818	-0.335608650788091	2.83976509045602	-0.275532580453627	2.86238475163041	-0.272155315792631	2.97639486922362	0.0132098951314243	-3.03535775291719	0.10180837695405	-3.08861862162691	0.0177418489458874	-3.11335163103981	0.0638954019834881	-3.05180567807824	0.114265670046056	-2.99526268422033	0.167218752115978	-2.9722531602577	0.179194268497382	-2.93260380859442	0.234118952225508
2	-0.208788941223087	2.43354213168504	-1.15708327529303	1.62993452998236	-1.71758332970357	1.41124810267536	-1.5914247410416	1.70979599190077	-1.32396425195227	1.88403838944901	-1.19188503060812	2.02616387242506	-1.05736257859528	2.11360764363375	-1.00153547345015	2.19465543626889	-0.851825460589016	2.37478150355543	-0.736290872418248	2.43866126617197	-0.61114798732599	2.61597392844402	-0.512123944511535	2.61409397173597	-0.525280468805045	2.65883543070338	-0.417068049046356	2.76976192961672	-0.347193323100666	2.83368084404329	-0.281214859467928	2.82176132716108	-0.360799172315104	2.92111232355809	0.0919667392312023	-2.93079636572398	0.1630235672435	-3.0798984642286	-0.00828556776184679	-3.13699379718667	0.0604784112032094	-3.05161721401393	0.114683134923216	-2.98409055011637	0.179782394723719	-2.97524470964445	0.168101506294435	-2.93217107157964	0.240247862194614
3	-0.244051828529695	2.31135531650815	-1.37394959385736	1.30725780440856	-2.14719738172645	0.941948988713049	-1.91263918470252	1.5635286347504	-1.41916094223627	1.78320930334544	-1.28871897765337	1.96231017358503	-1.10456549894516	2.04789066495548	-1.09509719262918	2.09831369045222	-0.893262846220131	2.3750727991805	-0.770796207815536	2.3704591681799	-0.621735079446304	2.66391854787795	-0.494099961535454	2.58174713496575	-0.587143860755378	2.61058416296291	-0.423977471777872	2.77057204360745	-0.36165965960721	2.83835265485588	-0.264325644706048	2.76395603821698	-0.55177924842516	2.72483707938916	0.329327253571213	-2.71650982192012	0.262732673776752	-3.08076022903049	-0.0762392893084357	3.08993988337725	0.060708159349256	-3.04883899434128	0.111446859739841	-2.9594720915744	0.208561205854766	-2.98456934639681	0.13868197256662	-2.92828547874817	0.261525137926631
4	-0.285818904816722	2.16429650325149	-1.63910153244034	0.897579883397415	-2.75076721107147	0.0798404691937133	-2.68036787264374	1.5645311446572	-1.43458471581042	1.67542751571572	-1.42635880696098	1.91313960368214	-1.1118325023058	1.98340255294738	-1.24381743455108	1.90476762302887	-0.923013447848401	2.4603657441986	-0.810674478689342	2.19613082531277	-0.627291954622104	2.83452676631218	-0.432015156446771	2.52384634628176	-0.72129585834946	2.50669650614929	-0.396848894157729	2.79857866787596	-0.395452089800985	2.87888050335508	-0.161742617485734	2.70757374489965	-0.915360489523056	1.59542730491048	1.34834715812251	-2.32265089547754	0.402997940614852	-3.1160840443883	-0.253211304835777	2.93235759407087	0.0987395559559415	-3.03387360379924	0.0860118215937522	-2.8940829794649	0.284076490719099	-3.01311332808668	0.0464247459382327	-2.90752509837239	0.338462046920566
5	-0.332461517551348	1.99840233312989	-1.9379218117012	0.436303811406545	2.84459346791406	-1.01314864403798	1.23680488029426	2.67222613532257	-1.24038186395572	1.53018402594257	-1.75824804374834	1.96030785332553	-0.953915978229823	1.95564733308014	-1.49417899033555	1.34656672534263	-0.712297082160965	2.84397498969374	-0.848972845488211	1.68182921793099	-0.701425596454652	-2.90219459507387	-0.293884510658459	2.40583005503677	-1.05402532152237	2.12422440205661	-0.133297106038972	2.9054626053684	-0.56198093937063	3.09031721114474	0.205558821856111	2.72893795816446	-1.27970160462408	0.654289765331729	2.28134803879906	-1.90330280160162	0.532991430224919	3.05779078635681	-0.660926480082149	2.21394856085497	0.465736239162277	-2.97823351191437	-0.0875605793212139	-2.636940528435	0.493945761504133	-3.09177393831532	-0.306050234677224	-2.75553180293186	0.614209961531418
6	-0.3812544905677	1.82405488722175	-2.24728858186242	-0.0256352981387101	2.20395700257989	-1.85308175412257	0.353800164394187	2.59516795068075	-1.26073090962989	1.20881571709631	-2.78763919825941	-2.06845358500349	-0.384590014660467	2.0286161037566	-1.78790816771483	0.43767618241781	1.92551449683742	-2.82505859289514	-0.861183132474985	1.06142485747484	2.54829897688642	-2.21570357322574	-0.141385168779016	2.20249338765332	-1.66736181633809	0.378365759210433	1.20862883939895	3.10447382032627	-1.20341702608728	-0.575400167229736	0.881834719651517	2.8895536871385	-1.3942541722289	0.528294470707137	2.45912433060084	-1.71524219085611	0.571259110202043	2.8763856072831	-1.2105863847152	0.641617958507888	1.69093632183826	-2.89882055432351	-0.98180093753628	-0.930491551557625	0.914669031601782	3.05729380281435	-1.19583461774219	-0.248116786291249	1.23578748966666
7	-0.429474313543401	1.65122822739905	-2.54908654002983	-0.462722376502633	1.62705763608164	-2.56206488132615	-0.446548476750423	1.78633372326035	-1.86648542307789	0.774725351337343	2.84667494091097	-1.71242008938875	0.0709817250959276	2.1555143599676	-1.89939646448255	0.175397196232821	1.98834863567547	-2.5823634844245	-0.84377040922268	0.879949992472141	2.54874909548234	-2.01854671612041	-0.124873684274575	1.96951755520159	-2.12912193706517	-0.139053103316252	1.56066216891553	-3.09659400678908	-1.57048244635596	-0.198612861808296	1.34926952849527	3.10330775446162	-1.34955334655928	0.515660346924395	2.45759543653715	-1.72612626251361	0.514048765486144	2.70306848120222	-1.56722029098423	0.227857424616212	1.81204279578415	-2.95178159514841	-1.52569845305921	-0.264938578055616	1.25196625316038	2.9777849425239	-1.61051901137662	-0.0457670732421545	1.62611178959107
8	-0.47539137845334	1.48579819182772	-2.83561408881002	-0.872471131806576	1.09189433940796	3.05596921219406	-1.26479424290686	0.707606573750638	2.8584994266103	0.650682538340858	2.72350630211533	-1.73630224319736	0.13445313832661	2.21479158842678	-1.81784559656201	0.245153221509128	2.07351067173073	-2.49303862688163	-0.813801127998083	0.853579731333488	2.52365770453784	-2.05246288754965	-0.250601124429862	1.73153159762206	-2.35577316600551	-0.24854380659235	1.57758490579535	-3.06391484546123	-1.51805654367295	0.0141668720774378	1.60855750853733	-3.00447913262615	-1.27954196840449	0.496300565845226	2.36255995024789	-1.86546770464911	0.415340668344189	2.60668536919467	-1.73259614144944	0.0363885705049063	1.67760272163699	-3.06385527704045	-1.59484554550535	-0.138378951951815	1.38482136483921	2.97740761858436	-1.6850041257347	-0.0397342999448549	1.68706558292073
9	-0.518294528254672	1.32988661048631	-3.10513228154255	-1.2565054282656	0.591783188517029	2.43530307611804	-2.02265399031937	-0.252781320471931	1.33806174621239	2.22524020020796	3.04449165464836	-1.72041834128047	0.0432932448846746	2.18715860134314	-1.55408155133095	0.484389694557031	2.22992603521973	-2.39839482146386	-0.773273864745601	0.843654582136938	2.46372915831467	-2.179522458351	-0.480035902692911	1.39969380678544	-2.51150335435289	-0.16168616133815	1.68308705794106	-2.9504662623537	-1.37004743282689	0.198664095224565	1.78597663904846	-2.88346109447822	-1.24461559701396	0.426586096313212	2.16799472377071	-2.16594565554676	0.307054808574848	2.65036792950669	-1.75543489522474	-0.0501414772586828	1.57069252987214	3.1332100310028	-1.62395827054171	-0.105824563896788	1.42806518139645	2.98561944174465	-1.71484769851912	-0.0973701738890109	1.58182452927516
10	-0.557953704200877	1.18389716221322	2.92561778739601	-1.61533705586153	0.127197928621129	1.86699168144652	-2.68964583114332	-1.00333254036537	0.585965094440156	1.99620698865231	-3.03143564993547	-1.70729714053099	-0.215958751284956	1.70973454690352	-0.798387725439651	0.891367946268632	2.46193706933887	-2.26951482866982	-0.720856572479257	0.827041427883951	2.3729572808996	-2.36483130506871	-0.809170949764975	0.802895869757847	-2.92953479341403	0.323836402868414	1.972636711635	-2.73624382432398	-1.18043714620082	0.370527882473125	1.92196580770375	-2.80941117525857	-1.25864518666746	0.293277039143682	1.85788697107182	-2.796799926426	0.0974284504411902	3.02879963643269	-1.60965904386769	-0.0276146749591245	1.53526461404956	3.08636531903455	-1.65295253251674	-0.112567266010668	1.42591783423909	2.96420291339113	-1.77655415098881	-0.224513982504144	1.34162152315346
11	-0.594307342520328	1.04761369860266	2.6896152757761	-1.95029117084316	-0.304412426092067	1.34474659358381	2.99499568079645	-1.64663122155518	-0.036937557515013	1.50648148905029	2.95890984652994	-1.96192789718384	-0.728267776179271	-0.0316498752799637	0.245914446277505	1.3774210195818	2.73931519107501	-2.1150045964254	-0.659103125819027	0.804951884059487	2.26256130843506	-2.58411288653408	-1.19383158695881	0.0610952224275203	0.744480456309678	1.20199701435567	2.41614073030282	-2.44159131079527	-0.957711788242062	0.540737095926407	2.03489810015852	-2.76894370137478	-1.31162033195258	0.115295396500002	1.48975581460182	2.72116190657235	-2.9177147801857	-2.48509087487564	-1.30210340776726	0.0954283707131483	1.56722770215976	3.07713854557929	-1.67458478771749	-0.136409472554909	1.39390931691955	2.90755687172633	-1.88105156961447	-0.409578527835333	1.01961884028555
12	-0.62748923251605	0.920329599379567	2.46843673589577	-2.26466345805173	-0.70994397001438	0.853354004543739	2.43027556193489	-2.25853234083487	-0.651622448937733	0.941742206894501	2.471621202082	-2.40376496502145	-1.18504413075321	-0.214113438115815	0.680167267049402	1.75871182511611	2.99836055229327	-1.96070172630032	-0.595981612563402	0.781971446800624	2.15109023532114	-2.79398963133785	-1.51746382901042	-0.35490845410739	0.650378557019699	1.63924664174321	2.81271161060689	-2.13589254378758	-0.723509674202428	0.711376138608282	2.1379835508537	-2.74351732669682	-1.37726232367917	-0.0583787722232725	1.18942443053191	2.31684723227072	-3.0090012039694	-2.09736784877584	-1.01200075801438	0.252217667739821	1.63235348939527	3.08853438812068	-1.68999126296266	-0.166088499509913	1.34750858193049	2.8313261796983	-2.0062037310178	-0.607006731654	0.724039942780134
13	-0.657864694069811	0.800933661015682	2.25982300594937	-2.56267169471228	-1.09720526811875	0.37821146963271	1.87244747095591	-2.88349101342284	-1.30592732065431	0.322209136281968	1.94209312115275	-2.83139157024831	-1.48782821506734	-0.292764524549125	0.833459928699413	1.98149263213141	-3.09445764422386	-1.83455238171118	-0.541655601532899	0.763100857911705	2.05976800702931	-2.95242600771673	-1.72134545210765	-0.536324905203086	0.620069791904002	1.80021257515251	3.05638952742726	-1.89014350052617	-0.508566312597495	0.87742536353381	2.24140154757723	-2.71266757725162	-1.42469627575092	-0.183414249160734	1.00356089913771	2.12964469078145	-3.07832466941766	-2.00777930214204	-0.878335263067151	0.345819591386384	1.66893781825026	3.08239047403147	-1.71623247525269	-0.198634123758762	1.30480708045429	2.76365853031401	-2.11439747750623	-0.766601012723826	0.513675735425652
14	-0.685816172505194	0.688413550373262	2.06194644803577	-2.84723967097234	-1.47065905903692	-0.0875621017642921	1.3096960304945	2.7369520288628	-2.05411016836408	-0.426350869869342	1.37711085820981	3.12134449998634	-1.6659448518706	-0.346347296278277	0.88612232591432	2.09087082979227	-2.98096777322516	-1.75028566256423	-0.502723666038109	0.751084437867023	1.99864847463707	-3.05219372613943	-1.83656545510346	-0.628587226743472	0.593205319119194	1.85841620806942	-3.0952768174033	-1.7126769464011	-0.320104643459125	1.04170519291359	2.35648240277422	-2.65895653051767	-1.43394369399803	-0.24765307654571	0.903856272111614	2.02722155240523	3.13576524460215	-2.03174155260762	-0.882091316193527	0.326592925277854	1.61543750253559	3.00288932721202	-1.78955919690027	-0.238552122369319	1.28780380928907	2.73915592393591	-2.16817589060437	-0.857462242454889	0.390825266366198
15	-0.711303197496965	0.582595098147544	1.87460387485711	-3.1181723337545	-1.82879836655071	-0.539399208027687	0.752070240664946	2.05000335904752	-2.91709862838724	-1.53854310931988	0.22779816967894	3.13304065460039	-1.56845991675926	-0.272159659160905	0.957515684454114	2.16547427908928	-2.91167273099576	-1.69850186828096	-0.477902635567461	0.744153312380466	1.96026120188695	-3.11620782890693	-1.91470112590644	-0.704754698550422	0.537932072543955	1.84725139823803	-3.03250837888722	-1.56307808335956	-0.122013235178101	1.2311711303737	2.50237320745994	-2.5689824347682	-1.39933765213042	-0.260586065528534	0.855881529983198	1.95862215653118	3.05782543931243	-2.11718925893802	-0.98530339296975	0.187802117109786	1.42628983257046	2.77185600609948	-1.99102117828168	-0.297067561138022	1.34498545334739	2.81145544778346	-2.12731556730687	-0.858206757683736	0.352177315886852
16	-0.733474395008559	0.484617253187779	1.69970502127147	2.91132751982789	-2.16444018671314	-0.962561499872929	0.231093045526595	1.41058754124549	2.56149865832709	-2.63928984320709	-1.75640564714569	-1.35826464665948	-0.868179142951642	0.0583876296892796	1.13972159614301	2.27753379863086	-2.83903247550113	-1.65375299006387	-0.457867786583027	0.739085686514009	1.92865720631903	3.10782072569938	-2.00156047657461	-0.818387044385212	0.403495481683403	1.72341353978437	-3.03884116942388	-1.34833807019371	0.184599198396815	1.5040296706183	2.70811608907865	-2.4308962665106	-1.32178093903395	-0.235050256190933	0.837460124448444	1.90246353202755	2.96646150208398	-2.24699192021595	-1.1643542577733	-0.060567525990557	1.07653556392111	2.27518676111434	-2.63443623258042	-0.433070570421469	1.7160450710713	3.10727391159712	-1.93245124260846	-0.743335917506499	0.4042999550683
17	-0.750659791820313	0.396719992472029	1.54057539482017	2.68019174963712	-2.46868553710891	-1.34140070511475	-0.22408159158834	0.877970195796129	1.95508336009187	2.99055370688983	-2.32185918150308	-1.42628336630334	-0.56241297712502	0.350017955809922	1.34543578277993	2.4113527465483	-2.7556724960974	-1.6056502873691	-0.437389508620288	0.73253135609896	1.89017121865644	3.02872287493341	-2.13379386641763	-1.02320648679025	0.0933237409488136	1.26160397233896	2.82678469081693	-0.547033657548397	0.802441147389408	1.92446352043151	2.99577502932507	-2.23898031503538	-1.20476594674746	-0.180414419308229	0.8372866296846	1.85120775002707	2.86394348682102	-2.40568401597777	-1.39058975019223	-0.375989960901879	0.629822416454639	1.60119906547208	2.44778383252324	2.82378765139451	2.9647866390888	-2.5505206139544	-1.55783834470242	-0.506116432488278	0.550107978502144
18	-0.760927078514457	0.32121097004213	1.4000875956547	2.4752298382288	-2.73711087523788	-1.67124160169044	-0.611183557141748	0.442004669524565	1.48700217276492	2.52239498168168	-2.73570015764641	-1.71900092005611	-0.703934077066006	0.3209069580346	1.36761851342823	2.44484223696797	-2.72729115657535	-1.58657982431951	-0.430633005593811	0.718395003814334	1.84033783369628	2.92414075105191	-2.3178078126077	-1.32583073767977	-0.40746803864526	0.353185955534849	0.733018309364984	0.951672784043185	1.58014785910614	2.41914547933971	-2.95173439473559	-2.01157267078066	-1.06055139500798	-0.105696679382387	0.850071561971936	1.80560040352359	2.76027640031224	-2.57007466761434	-1.62143998637793	-0.682139310736871	0.23771172961936	1.12005426650956	1.93911192640309	2.68306765536853	-2.87666666765501	-2.07894198200564	-1.18202208784087	-0.222395880739199	0.757812317421839
19	-0.763061991397484	0.259010286391415	1.27856073352676	2.29550586715115	-2.97325938340491	-1.96098546075699	-0.949980832893551	0.0613987770601533	1.07587268055199	2.09744521215339	3.13119181751839	-2.10102632281569	-1.0297857543095	0.0616017566653778	1.17197218038522	2.30352731769608	-2.82129126386168	-1.6370770250503	-0.448444784765794	0.707646566891935	1.80415143319744	2.83412437848856	-2.48384532853397	-1.58499169040765	-0.76210243658971	-0.0259207416984598	0.63947847311819	1.29826689152833	2.01278819283298	2.79445972437455	-2.65729610314729	-1.79497083373749	-0.914796127582234	-0.0247064251867519	0.870677975858195	1.76864482588825	2.66742437698286	-2.71766989254944	-1.82198030079037	-0.930887519086049	-0.0469229023326726	0.828117587085045	1.69584287872045	2.56506519182198	-2.83081396066541	-1.91009584351845	-0.956153122365788	0.0130251645967727	0.975365912713136
20	-0.757346359969936	0.208833033727177	1.17314715203721	2.13571358993282	3.09688871538321	-2.22576118823653	-1.26449272088006	-0.300185553831479	0.67079709949191	1.6538535295018	2.65639959918229	-2.59575089960554	-1.52756966867955	-0.417224786397162	0.735978226108669	1.93678020028719	-3.07900095722195	-1.73958180258831	-0.41071957513248	0.798278518262643	1.87474488455099	2.85379360535608	-2.51891923187442	-1.66053003039916	-0.844157600273781	-0.0600093115101535	0.705246932469109	1.4675104098725	2.24009851698686	3.02968285081676	-2.44651273055661	-1.62506938841938	-0.792933997583277	0.046617991453998	0.891173304625952	1.73912965658625	2.58952773034918	-2.84126065649798	-1.98678036736337	-1.12935791453674	-0.266749880021422	0.605760956891965	1.49682642396801	2.41990450067524	-2.89285003555556	-1.87029502344198	-0.819579841898108	0.213762194401383	1.19958669329118
21	-0.745352136756063	0.167936121165323	1.07955346784831	1.98954101800821	2.89810717228633	-2.4774496596274	-1.56984581281581	-0.660709019538644	0.252456490501883	1.17346608751242	2.10788516165902	3.06330096618882	-2.23439033446814	-1.21077805145621	-0.146334698194445	0.961704683596127	2.20425477250611	-1.44266477980682	0.27034159664872	1.29637966568437	2.21182126225132	3.07880316795602	-2.36706357358159	-1.55029543287044	-0.748141760002756	0.0442132034468484	0.831105924639459	1.61631508187171	2.40270032770278	-3.09121739629558	-2.29842104737528	-1.50216637563902	-0.702848451049178	0.0991130141635488	0.90344906900957	1.71012832776498	2.51941163223362	-2.95125332114135	-2.13432124919954	-1.31090693140163	-0.477331886551059	0.37311036583045	1.25300878779341	2.18635702121918	-3.06751879271243	-1.89897112847076	-0.656032963687316	0.491201325503183	1.5008382383703
22	-0.728669019607248	0.134082518236641	0.994918024651224	1.85365181010703	2.71015756017106	-2.7187598698128	-1.86654324337851	-1.01588521065735	-0.165839644932142	0.68518316284938	1.53962596997026	2.40086738300064	-3.01059049450146	-2.12757583745635	-1.2452854390355	-0.407243756705074	0.308543597359833	0.874404447372135	1.41507871449316	2.03653752019898	2.72848660479048	-2.82411049499681	-2.07371784580903	-1.31253854047749	-0.544870757709383	0.226976481761169	1.00143445893989	1.77719375970231	2.55311775059552	-2.95486405125856	-2.18092411861196	-1.4084221075348	-0.637206511743089	0.133119710156299	0.903116381496039	1.67344191872068	2.44481521335333	-3.0651789080098	-2.28931913599027	-1.5097586498777	-0.725019589485848	0.0675066683426251	0.873496719396495	1.70833721748483	2.62961746070097	-2.25675448633688	0.00928662976273034	1.13389299480561	2.00945208843319
23	-0.707520269984874	0.107163335753288	0.919533796003824	1.72919860139307	2.53576279931345	-2.94431521776906	-2.14491936727415	-1.34928937260031	-0.557119233263426	0.232534150427634	1.02175281531385	1.8146887478997	2.61922796794708	-2.83380675655274	-1.95774068466369	-1.02449910943618	-0.0723991832820024	0.820303138636918	1.62459915028585	2.36810317674401	3.08554046358664	-2.48444233770122	-1.76525477692505	-1.03660215752323	-0.298416485417438	0.447664661156743	1.19916917724949	1.95336334076093	2.70771978140874	-2.82291825956013	-2.07342453641137	-1.3275159899908	-0.585155757009131	0.154062750011401	0.890717280197377	1.62537882543864	2.35844565258508	3.08995976525704	-2.46382964478957	-1.73813274178237	-1.01948421230836	-0.314578337104208	0.362773201367998	0.981360762616818	1.46383396212787	1.66629806704717	1.74572429617656	2.10744608895903	2.67223585840477
24	-0.680412883505887	0.089159265622834	0.85609528971742	1.61986587113182	2.37991443371447	3.13569379791574	-2.39646302349428	-1.65051459849787	-0.909681146020414	-0.173455654043607	0.559677860309506	1.29319971768238	2.03469809765294	2.8012377697404	-2.64883670187023	-1.64483175241628	-0.34830073409434	0.89722003165061	1.84461955787184	2.63944697517541	-2.90842018905124	-2.19417742102032	-1.48403607243304	-0.770374271234373	-0.0504779778547007	0.675450021595523	1.40549312115861	2.13696949449337	2.8672151254302	-2.68906119104352	-1.96679866005513	-1.24972334310664	-0.537793905552306	0.169370453382403	0.872253861263136	1.57123070247255	2.2663611304996	2.9571638034017	-2.64085952306203	-1.96387900778207	-1.29938225332032	-0.654059746931756	-0.0373606259947214	0.539678300140263	1.07014193948129	1.56317631512493	2.05033343274782	2.567488700974	3.13103601444375
25	-0.644854627247479	0.0829016676022499	0.80777642523515	1.52911105953512	2.24618455905218	2.9582292704195	-2.61873812316243	-1.91916350644387	-1.22706792342735	-0.543335076389665	0.131013170909439	0.794581462261743	1.44498168135791	2.07702413188218	2.676242888624	-3.09787590998353	-3.12310433767503	2.2626265248393	2.60911281605848	-3.10920795489202	-2.48807886966572	-1.83944214021213	-1.17173924130748	-0.48882406457945	0.206177055468263	0.909737646320517	1.61786863885413	2.32658770591788	3.0325229320782	-2.54986053642718	-1.85543555144691	-1.16770681546138	-0.486370127892754	0.189203603257672	0.859726309127392	1.52581201286617	2.18783950176161	2.84583855779312	-2.78379452109436	-2.13562732267148	-1.49429923781351	-0.861606575264805	-0.239218220490532	0.372159470946029	0.973798204393177	1.56954029073876	2.1652341676984	2.76699200668779	-2.90386112117993
26	-0.59787190914283	0.091545946703463	0.77785912881927	1.46025956113522	2.13783838443919	2.80958322006693	-2.80882300072655	-2.15230235483581	-1.50558043064663	-0.870608539831925	-0.250043602395971	0.352231146057846	0.930203259190232	1.47426408092484	1.96939628714247	2.39581268456669	2.74291591441114	3.04485375843901	-2.90270903530363	-2.48383630341795	-1.98420374085723	-1.42317143598426	-0.817459834726816	-0.179075179994743	0.482654042781083	1.15948207545437	1.84381734423951	2.52914066029531	-3.07257294273566	-2.3978539271279	-1.7310612448492	-1.07212218919968	-0.420220571341691	0.225815724932014	0.867268028566107	1.50539145299285	2.14134962362848	2.77618526511034	-2.8723825359898	-2.23723716093759	-1.60100490910794	-0.963346569354084	-0.324163097778027	0.316422261145608	0.958140748381671	1.60070638066972	2.24394898842494	2.88788789002169	-2.75047515822745
27	-0.535350238675325	0.119683698555424	0.771502821387828	1.41919314719009	2.061748665343	2.69808135988222	-2.95616104288882	-2.33586267867098	-1.72557515676436	-1.12681367808198	-0.541282812859363	0.0291087539708783	0.582323246742591	1.11648007153362	1.63053428038946	2.1254859845027	2.60589396768019	3.08071168191855	-2.72106959843418	-2.22085820536158	-1.69272126553154	-1.13191832435302	-0.537779645614758	0.0868773341887457	0.736075829353148	1.40128039331756	2.07292221893952	2.74254907963946	-2.87873979324856	-2.22722040466396	-1.58633202759035	-0.954896194918051	-0.331067856816163	0.287209677824209	0.901995001130483	1.51528545627099	2.12902410456314	2.74512595794301	-2.91769828051218	-2.29124157357794	-1.65703469260894	-1.01383233565186	-0.361119688096799	0.300555943816519	0.9694137809215	1.64261648128846	2.31683947996236	2.98902299079453	-2.6262274723607
28	-0.45110326577043	0.174402919112016	0.796808087102112	1.41516365542846	2.02849077023942	2.63581958011202	-3.04695905308021	-2.45431963089647	-1.87018415067226	-1.29514884795846	-0.729626180084642	-0.17377879870112	0.372580381137825	0.910128170810403	1.44020492230564	1.96499583677892	2.48767188468823	3.01243435678947	-2.73875888822558	-2.19367446806922	-1.62927372684472	-1.03957799000962	-0.42003225974954	0.230377958899504	0.906518591121447	1.59632964155952	2.28446010829385	2.95853920865519	-2.67040529144671	-2.03605452299537	-1.4185930339459	-0.814086440035077	-0.218709927594763	0.370928818174826	0.957803960617972	1.54460705943263	2.13390958891921	2.72831578932446	-2.95259938601518	-2.33948427922524	-1.71237555861421	-1.06823628948073	-0.404792650778619	0.278370553159251	0.978554544565036	1.68941908609703	2.40218771544349	3.10836062615819	-2.48102713717793
29	-0.337335849938343	0.26427447550324	0.862920299387041	1.45758784717528	2.04731572174637	2.63125458280814	-3.07447064178252	-2.50398684896383	-1.94076493987726	-1.38486686012434	-0.836120657172422	-0.294105554918147	0.241872592185108	0.772819227937725	1.30010607025469	1.82554904626835	2.35152128835661	2.88112522831728	-2.864718827543	-2.3140923714344	-1.74253035113504	-1.139511130981	-0.491661644194247	0.213225107119578	0.972833494583924	1.75470809183128	2.51061132610746	-3.06932038582706	-2.41717809240599	-1.80356930775736	-1.21620243747754	-0.645865165496581	-0.0860709947369036	0.467811130655955	1.01928096684855	1.57122989770184	2.12633040381854	2.68736627227095	-3.02561645850451	-2.44216584043719	-1.84001931320435	-1.21175805056998	-0.547644248115268	0.163128940394109	0.92645098440091	1.73104871024988	2.54294635893072	-2.9579027876553	-2.22123755019617
30	-0.18541366600473	0.398216245295069	0.978408967468483	1.55393075961707	2.12372864720222	2.68699443848072	-3.03999342064399	-2.49113359565469	-1.94963993136776	-1.41533558310842	-0.887872888986883	-0.366760567614798	0.148620200098387	0.659013185510176	1.16530097360938	1.66854137503751	2.17003990833616	2.67148803350137	-3.10795149615723	-2.598341105728	-2.0768088846816	-1.53159093932029	-0.935837029483965	-0.216322468255876	0.819424882691079	2.10392005422751	3.02944722992213	-2.57911851024267	-1.99958926254388	-1.46049714129164	-0.941039919425509	-0.431849222647555	0.0719338942763148	0.573149936830768	1.07365804379225	1.57482921264855	2.07781880991292	2.58375458752999	3.09391813061459	-2.67318607924661	-2.14861410023037	-1.61100860666612	-1.05088178376084	-0.443580486093548	0.29922749014456	1.60477114932353	-3.04664961710029	-2.17959027680626	-1.52373203973171
31	0.0180667908386749	0.589893816111073	1.15600492558823	1.71484067951595	2.265326881278	2.80687017562019	-2.94390174305225	-2.42050509742526	-1.90581927414198	-1.39943751354317	-0.900923868891283	-0.409867227642078	0.0740760190616564	0.551142689254994	1.02141736100291	1.48476791864624	1.94074160688042	2.38838379077073	2.82590177648053	-3.0331857227821	-2.62872610194904	-2.2563374258803	-1.94290224685074	-1.74928482551813	-1.77699618835598	-1.93981310328321	-1.91052232215731	-1.68394067222762	-1.35818273121479	-0.983873251003992	-0.583568613944284	-0.168133115744917	0.256630273254767	0.687273488897858	1.12148583170423	1.55747070199492	1.99356158650857	2.42791140001353	2.85814931691838	-3.00228624410081	-2.59217451192367	-2.20289003119388	-1.84756180331525	-1.54580521761962	-1.31849537681329	-1.16006167340091	-1.00617369913791	-0.782871578248785	-0.473397326936307
32	0.308101971344284	0.873734505675812	1.42684710982946	1.96641375337218	2.49244070086217	3.00556992158588	-2.77644565208866	-2.28623531309239	-1.80606203259487	-1.33515511996639	-0.872931446262547	-0.419013853662934	0.0267542591266644	0.464289013129773	0.893234018112922	1.31291045387664	1.72224414435948	2.11966685649089	2.50299772548387	2.86933645873732	-3.06812028439279	-2.74699421891355	-2.45372025499502	-2.18847813706793	-1.94534877331648	-1.71127722549245	-1.47002847807595	-1.20900767981336	-0.922889577471214	-0.612346810501393	-0.281018248214248	0.0667273854488432	0.426828664959323	0.795823152776404	1.17081340573625	1.54932998156175	1.92918473941024	2.30834993385344	2.68488156659741	3.05690925635833	-2.86045627923486	-2.5021368082557	-2.15176417671104	-1.80836135794276	-1.46903098673495	-1.1289448959093	-0.782139464248303	-0.42293215407497	-0.0472548633420233
33	0.786143558692077	1.33362424686678	1.85504578360949	2.35491883566718	2.83727256016601	-2.97786938453242	-2.52171590207674	-2.07568234722555	-1.63850751625815	-1.20932339037297	-0.787569068379451	-0.372929424816169	0.0347077146478246	0.435281684721704	0.828581684340902	1.21426739659246	1.59189357811522	1.96094606504378	2.32089827636941	2.67129798802324	3.01189147564949	-2.94040291568386	-2.61858250398754	-2.30453913542951	-1.9962938875488	-1.69132612738771	-1.38688414462646	-1.08037833877317	-0.769725293078657	-0.453539534611388	-0.131149674749496	0.197513939038339	0.532088605990833	0.871948950674556	1.2163481569458	1.56452479894319	1.91578155043776	2.26954583892825	2.62542138974172	2.98323603024895	-2.94009902760397	-2.57781153070986	-2.21236189646992	-1.84271553286381	-1.46758595856934	-1.08554324428042	-0.695168646670299	-0.295238923492119	0.115085657218358
34	1.59654099560657	2.03712195463546	2.46390546855554	2.88107446787369	-2.99221050446853	-2.58819731174349	-2.18923582943666	-1.79482028801937	-1.40465513934032	-1.0185852735385	-0.636552882220789	-0.258568996549256	0.115306958383548	0.484983566534561	0.850352328053611	1.21130279259879	1.56773906870584	1.91959832731869	2.26687128514243	2.60962384073239	2.9480180512374	-3.0008556868239	-2.6702269888791	-2.3427576143202	-2.01781386207559	-1.69467926721623	-1.37259320460059	-1.05079529111279	-0.728568485534121	-0.405273966313656	-0.0803728360078258	0.246567340395786	0.575880272776552	0.907820069244458	1.24258802061051	1.58036345616031	1.92133576401238	2.26573548520116	2.61386305843681	2.96611418054389	-2.96018448536358	-2.59801862115476	-2.22979003092372	-1.85457773517186	-1.47134090017856	-1.07895952605807	-0.676309480222595	-0.262385725660194	0.163514942910256
35	2.3911162366237	2.72100146045549	3.05889182484641	-2.88111581771375	-2.53450612539638	-2.18577525355763	-1.83587983727529	-1.48553908712233	-1.1353083145503	-0.785626187813045	-0.436845529971026	-0.0892534738077351	0.256915485765483	0.601471321070236	0.944263737350408	1.2851798840087	1.62414378073315	1.96111686804494	2.29609915994965	2.62913050717209	2.96029150126376	-2.99348171994822	-2.66565728201197	-2.33922184525421	-2.01394326428407	-1.68956110917985	-1.36579285901297	-1.04234054363573	-0.718897179267386	-0.395152305626526	-0.0707959849333301	0.254479249907669	0.580978841819055	0.909009224404274	1.23888344563627	1.57092937405028	1.9055004776027	2.24298927060268	2.58384371424413	2.92858711829706	-3.00534291052911	-2.65082349610241	-2.29012186867683	-1.92211015407338	-1.54540019087752	-1.15829239665361	-0.758741073443838	-0.344376273270347	0.087337010741669
36	2.88837936297345	-3.09139998948736	-2.78276210567665	-2.4698668054197	-2.15355957279579	-1.83456367025325	-1.51349308897903	-1.19086704789079	-0.867123794940552	-0.542632765591981	-0.21770483076003	0.107399305828633	0.432462359972947	0.757305121963152	1.08178226579213	1.40577908188854	1.72920892660249	2.0520112063784	2.37414973819156	2.69561135043829	3.01640461086583	-2.9466267159195	-2.62706370399654	-2.30802544188622	-1.9894292168442	-1.67117729934751	-1.3531584416141	-1.03524932951001	-0.717315898720596	-0.399214408661481	-0.0807921535004401	0.238112323134148	0.557669658304279	0.878060916337432	1.19947986227835	1.52213653871749	1.8462625321189	2.17211849292668	2.50000476020182	2.83027640240659	-3.11982057254429	-2.78337669809323	-2.44288444658143	-2.09742642172934	-1.74575063555855	-1.38609434320237	-1.01589462747245	-0.631303117703185	-0.226369279434985
37	-3.03705811937694	-2.74045136386824	-2.44165898159137	-2.14090808980467	-1.83842864588108	-1.5344458475475	-1.22917497820499	-0.922818121205165	-0.615562247031761	-0.307578273139053	0.000979211538194947	0.309971785450109	0.619276759734226	0.928786582422277	1.23840815587507	1.54806211376967	1.85768208392585	2.16721394932795	2.47661511038446	2.78585374561336	3.09490806465913	-2.87941976102709	-2.57076315430594	-2.26230378965619	-1.95403121342893	-1.64592903861594	-1.33797587366534	-1.03014629444132	-0.722411861484501	-0.414742186292121	-0.107106053675356	0.200527387069991	0.508187340646765	0.815899959295913	1.12368675766212	1.43156276714559	1.73953430598704	2.0475961774521	2.35572800852026	2.66388928043412	2.97201233472691	-3.00319312927883	-2.69551422109272	-2.3883708253879	-2.08211373625627	-1.77727723156957	-1.47470044993873	-1.17576131445905	-0.882865900885438
38	-2.72483996378034	-2.43420429880338	-2.14272047907338	-1.8504396221822	-1.55741985837731	-1.26372404164594	-0.969417799926244	-0.674567912529	-0.379240990704326	-0.083502430868709	0.212584392208542	0.508958724297651	0.80556285223944	1.10234237218059	1.39924632763475	1.69622723547335	1.99324101408603	2.29024682435768	2.58720683082533	2.88408588738395	-3.10233415803412	-2.80571369775349	-2.50926774895481	-2.2130253513697	-1.91701559520534	-1.62126844925162	-1.32581571377894	-1.03069212120886	-0.73593661470178	-0.441593844172395	-0.147715931613554	0.145635425927663	0.43838642532844	0.730448078221151	1.02171242332192	1.31204781508119	1.60129299849675	1.88924957708269	2.17567233991422	2.46025672103388	2.74262240473777	3.02229174937393	-2.9845240273221	-2.71222126652422	-2.44496502781872	-2.18401106565844	-1.93096824321073	-1.68788247170865	-1.45730203876717
39	-2.42478840790178	-2.1416271352047	-1.8581823117875	-1.57446657934724	-1.29049621564389	-1.00629058677187	-0.721871642029486	-0.437263458424106	-0.152491839403495	0.132416029556555	0.41743186736982	0.702526525687248	0.987670159785269	1.27283234296894	1.55798212555765	1.8430880393919	2.12811804848766	2.4130394460002	2.69781869706476	2.98242122637049	-3.01637415867721	-2.73223436902706	-2.44838427092902	-2.16486592029794	-1.88172440864291	-1.59900848541928	-1.31677127356014	-1.0350710895661	-0.753972381469152	-0.473546799994094	-0.193874420196908	0.0849548674633698	0.362839776646015	0.639665835545803	0.915303371089164	1.18960525627089	1.46240442283188	1.73351116441833	2.00271029397217	2.2697582814679	2.53438059557077	2.79626962044511	3.05508373523436	-2.97273685950958	-2.72122443067398	-2.47398594036313	-2.2314447806714	-1.99399899747979	-1.76198172209692
40	-2.12527947384467	-1.85094066848852	-1.57657085505086	-1.30217590365093	-1.0277635558547	-0.753343317597975	-0.478926359045122	-0.204525423848676	0.0698452500590837	0.344169996319591	0.618431771098644	0.892612187825479	1.16669153461341	1.44064877342095	1.71446152014496	1.9881060049407	2.26155701214393	2.53478779923378	2.80776999433079	3.08047347178248	-2.93031910171842	-2.65827120767829	-2.38660451082451	-2.11535784491001	-1.84457275656244	-1.57429376319818	-1.30456863061574	-1.0354486677869	-0.7669890351149	-0.499249060750079	-0.232292557326718	0.0338118714334105	0.298990548579284	0.563164485394675	0.826249211661765	1.08815470738124	1.34878547760857	1.60804082261655	1.86581536748293	2.12199992785496	2.37648280092304	2.62915158059093	2.87989560040875	3.12860910264217	-2.90799009613306	-2.66361456568974	-2.4215134959173	-2.18172520805911	-1.94425584417234
41	-1.82211283257149	-1.55746959257086	-1.29291009850911	-1.02843968959546	-0.764064737074155	-0.499792632821796	-0.23563177923458	0.0284084190276583	0.292317560936481	0.556084252192052	0.819696105157026	1.08313973533716	1.34640075419878	1.60946375819855	1.87231231399304	2.13492893989563	2.39729508375886	2.65939109758401	2.92119620929919	-3.10049681487274	-2.83934047359487	-2.57854440584334	-2.31813419374818	-2.05813669901629	-1.79858008800628	-1.53949385040386	-1.28090880883626	-1.02285711627547	-0.765372237533681	-0.508488910551858	-0.252243082531293	0.00332818472766571	0.258186846611472	0.512294051606027	0.765610368930476	1.01809607592837	1.26971151344864	1.52041751727785	1.77017593299896	2.01895022027635	2.26670615031235	2.51341259689033	2.75904241684098	3.00357340981845	-3.03619596724661	-2.79390431398965	-2.55273807199537	-2.31268928346661	-2.07373998535704
42	-1.51329878971408	-1.25876140456638	-1.0043500952658	-0.750069711393201	-0.495925644862027	-0.241923828276048	0.0119292672396297	0.265626634709978	0.519160734483934	0.772523497937921	1.02570633176627	1.27870012294885	1.53149524452255	1.78408156232253	2.03644844290223	2.28858476288721	2.540478920068	2.79211884659053	3.04349202466003	-2.98859980194473	-2.73779937692881	-2.48730574819658	-2.23713300795761	-1.98729556317056	-1.73780809243207	-1.48868549560708	-1.23994283525508	-0.991595268851975	-0.743657970764304	-0.496146042906545	-0.249074413008362	-0.00245771944420104	0.243689818359881	0.489354544819194	0.734523529097048	0.979184742510909	1.22332725262135	1.46694143380083	1.71001919360204	1.95255421367269	2.19454220329392	2.43598116285901	2.67687165376813	2.9172170703159	-3.12616139895933	-2.88688328365393	-2.64812043241721	-2.40985556666301	-2.17206740314764
43	-1.19745345873342	-0.953075021267076	-0.708822600021875	-0.464699756836396	-0.22071028214052	0.0231418117368033	0.266852298285696	0.510416745627654	0.753830526500136	0.997088829502155	1.24018667170081	1.48311891271045	1.72588027036866	1.96846533814566	2.21086860443736	2.45308447390499	2.69510729103803	2.93693136612995	-3.10463430331038	-2.86322477241996	-2.62203095758409	-2.38105836995393	-2.14031238133117	-1.89979817909568	-1.65952071710794	-1.41948466234072	-1.17969433700205	-0.940153655924882	-0.700866059018779	-0.461834438607364	-0.223061061512799	0.0154525142033319	0.253705527873055	0.491698110185536	0.729431382349054	0.966907560214335	1.20413006299951	1.44110362611548	1.6778344174292	1.91433015612064	2.15060023308672	2.38665583162257	2.62251004686715	2.8581780022394	3.09367696081248	-2.95415887789689	-2.71893705529143	-2.48381861585368	-2.24877681376821
44	-0.873774873750154	-0.639395891509967	-0.405120214212702	-0.170949852819129	0.0631131391276924	0.2970666755479	0.530908648839473	0.764636941924548	0.998249441394114	1.23174405182218	1.46511871132514	1.69837140844662	1.93150020045312	2.16450323313037	2.39737876217531	2.63012517628323	2.86274102203433	3.09522503068818	-2.95560916018094	-2.72339174701412	-2.49130857013817	-2.25935984946305	-2.02754545357763	-1.79586485904358	-1.56431710694507	-1.33290075657573	-1.10161383614851	-0.870453790421464	-0.639417425141655	-0.408500848222558	-0.177699407586269	0.0529923743774679	0.283580869758158	0.514073417469152	0.744478398944346	0.974805317096458	1.20506487839291	1.43526907784179	1.6654312866053	1.89556634186984	2.12569063849767	2.35582222186353	2.58598088113656	2.81618824210102	3.04646785841417	-3.00634000720763	-2.77583707039153	-2.54517879069637	-2.31433307405531
45	-0.542484887449191	-0.317870367859144	-0.0933291522748451	0.131137967707898	0.355530246127505	0.57984699268165	0.804087583520171	1.02825147285213	1.25233820541639	1.47634742986854	1.70027891314019	1.92413255583079	2.14790840869556	2.37160669029767	2.59522780589694	2.81877236765219	3.0422412162192	-3.01754986334773	-2.79422888822022	-2.5709794945406	-2.34779968058973	-2.12468708395871	-1.90163894952661	-1.6786520952952	-1.45572287594322	-1.23284714395342	-1.01002020815479	-0.787236789511892	-0.564490973980568	-0.341776162236565	-0.119085016069574	0.103590598780001	0.32625967358024	0.548932121618637	0.771618847538412	0.994331821292366	1.21708415702514	1.43989019721316	1.66276560240887	1.88572744695081	2.10879432101218	2.33198643936577	2.55532575723888	2.77883609361511	3.00254326230427	-3.05671009613813	-2.83252313839861	-2.60804850596962	-2.38325093287596
46	-0.205125967693346	0.00993556979721398	0.224949504766319	0.439915574448242	0.654833576321618	0.869703375393359	1.08452491200417	1.29929821018188	1.51402338657222	1.72870065998031	1.94333036155981	2.15791294569039	2.37244900158854	2.58693926570117	2.80138463493637	3.01578618079115	-3.05304014273743	-2.8387222543077	-2.62444377106857	-2.41020276149426	-2.19599703281328	-1.98182410984498	-1.76768121230082	-1.55356523041416	-1.33947269874584	-1.12539976799451	-0.911342174619094	-0.697295208056577	-0.483253675290358	-0.26921186249203	-0.0551634934225997	0.158898315763596	0.372981105718192	0.587093127564071	0.801243401554965	1.0154417813337	1.22969902448124	1.4440268701505	1.65843812469679	1.87294675635379	2.0875680001624	2.30231847454426	2.51721631112563	2.73228129966521	2.94753505022756	-3.12018413210221	-2.90447981402387	-2.68850904673421	-2.47224087713387
47	0.135588061028414	0.341240701493755	0.54685986704513	0.752445062105267	0.957995810460498	1.16351165867274	1.36899217958776	1.5744369759627	1.77984568423419	1.98521797844703	2.19055357436281	2.39585223376766	2.6011137689984	2.80633804770709	3.01152499788486	-3.06651069401228	-2.86139834873401	-2.65632313137019	-2.45128481632859	-2.24628308781753	-2.04131753272004	-1.83638763299876	-1.6314927575862	-1.42663215370894	-1.22180493758716	-1.01701008444305	-0.812246417741862	-0.60751259757842	-0.402807108108927	-0.198128243912713	0.00652590484909482	0.211157468631862	0.415768816241019	0.620362574308068	0.824941648750223	1.02950924849516	1.23406891180018	1.43862453555212	1.64318040800208	1.84774124547087	2.05231223365848	2.25689907430923	2.46150803812697	2.66614602500841	2.87082063287441	3.07554023663892	-3.00287122800468	-2.79803293064752	-2.59311886702642
48	0.476553864852885	0.672894983115468	0.869203980630901	1.06547953500678	1.26172028260128	1.4579248168439	1.65409168640669	1.85021939321037	2.04630639024874	2.24235107921273	2.43835180789345	2.63430686734162	2.83021448875806	3.02607284008752	-3.06130528489498	-2.86555124196197	-2.66985238400773	-2.47421083726993	-2.27862881393987	-2.08310861813731	-1.88765265248882	-1.69226342537645	-1.4969435589317	-1.3016957978588	-1.10652301918238	-0.911428243026335	-0.716414644544852	-0.52148556714254	-0.326644537138935	-0.131895280053948	0.062758261284642	0.257311906582067	0.451761215603214	0.646101463083862	0.840327610680419	1.03443427555936	1.22841569516578	1.42226568763771	1.61597760724676	1.80954429414417	2.00295801757006	2.19621041153988	2.38929240184977	2.58219412303564	2.77490482367251	2.9674127580996	-3.12348024488685	-2.93141769601762	-2.73960045316927
49	0.81557533193035	1.0027395747781	1.18986564220142	1.3769512338917	1.56399396885943	1.75099137910255	1.93794090327361	2.12483988027879	2.31168554274645	2.49847501030675	2.6852052826265	2.87187323214468	3.05847559645535	-3.03817633689584	-2.8517155101783	-2.66533094755676	-2.47902653595201	-2.29280634243768	-2.10667462516109	-1.92063584503785	-1.7346946782953	-1.54885602994612	-1.36312504827994	-1.17750714046866	-0.992007989389496	-0.806633571779475	-0.621390177845474	-0.436284432465789	-0.251323318131986	-0.0665141997941088	0.11813514821205	0.302616512959724	0.486921211233305	0.671040055102635	0.854963314511933	1.03868067660168	1.22218120145572	1.40545327393784	1.58848455125252	1.77126190583297	1.95377136312719	2.13599803381906	2.31792603998824	2.49953843467978	2.68081711432442	2.86174272342475	3.04229455090415	-3.06073488967169	-2.88099875352517
50	1.15246586682176	1.33074609574927	1.50898196810974	1.68717089711677	1.86531017834959	2.04339698747096	2.22142837752509	2.39940127583989	2.57731248055384	2.75515865678309	2.93293633244137	3.11064189372192	-2.99491372693145	-2.81736382728248	-2.63989778388114	-2.46251982917069	-2.28523436481758	-2.1080459681888	-1.93095939915893	-1.75397960725031	-1.57711173911009	-1.40036114632773	-1.22373339359616	-1.04723426721943	-0.870869783967963	-0.694646200281427	-0.518570021816815	-0.342648013336658	-0.166887208928819	0.00870507745493762	0.184121241159605	0.359353375711098	0.534393261455684	0.709232353995347	0.883861772470328	1.05827228775242	1.23245431062716	1.40639788005999	1.58009265166109	1.75352788648641	1.92669244033864	2.09957475376204	2.27216284295951	2.44444429189953	2.61640624592525	2.78803540722823	2.95931803260548	3.13023993398183	-2.98239882493074
51	1.48948000488599	1.65935466189269	1.82918813759706	1.99897819985285	2.16872250066497	2.33841857879866	2.50806386179046	2.67765566744312	2.84719120487717	3.01666757520364	-3.09710353530388	-2.92775462640886	-2.7584742271301	-2.58926566734464	-2.42013238543	-2.25107792883217	-2.08210595470517	-1.91322023058999	-1.74442463510222	-1.57572315859842	-1.4071199037917	-1.23861908628737	-1.07022503500884	-0.901942192483909	-0.733775114960251	-0.5657284723182	-0.397807047747205	-0.230015737150863	-0.0623595482434193	0.105156400701478	0.272526882491406	0.439746563089364	0.606810004168571	0.773711666197808	0.940445912110443	1.10700701161348	1.27338914619632	1.43958641490239	1.60559284093006	1.77140237913268	1.93700892449076	2.10240632163221	2.26758837547916	2.43254886310209	2.59728154686365	2.76178018893498	2.92603856726781	3.09005049310377	-3.0293754770794
52	1.83034061727601	1.99236789866671	2.15437574262338	2.3163617512875	2.47832352934562	2.64025867755073	2.80216478696746	2.96403943387466	3.12588017526725	-2.9955007622731	-2.83373525730516	-2.6720111395853	-2.51033096389599	-2.34869731936793	-2.18711283124242	-2.02558016227411	-1.86410201379114	-1.70268112642684	-1.5413202805344	-1.3800222962935	-1.21879003351573	-1.05762639115399	-0.896534306518841	-0.735516754203919	-0.574576744720776	-0.413717322842587	-0.252941565655191	-0.0922525803130932	0.0683464985025569	0.228852511427518	0.389262277563393	0.549572597936025	0.709780259267507	0.869882038065876	1.02987470503638	1.1897550298178	1.34951978604686	1.50916575675301	1.66868974008515	1.82808855537066	1.98735904950631	2.14649810367871	2.30550264041106	2.46436963093075	2.62309610285064	2.78167914815475	2.94011593147679	3.09840369865727	-3.02664552161713
53	2.17640896671219	2.33127505981006	2.48614636654391	2.64102082648494	2.79589642470816	2.95077118251507	3.10564314917864	-3.02267491256594	-2.86781430429364	-2.71296224069598	-2.55812062589865	-2.4032913650452	-2.24847636812384	-2.09367755326521	-1.93889684955387	-1.78413619939158	-1.62939756044584	-1.47468290721344	-1.31999423222518	-1.16533354691496	-1.01070288217375	-0.856104288606477	-0.701539836507967	-0.547011615572182	-0.392521734347466	-0.238072319449259	-0.0836655145406054	0.070696520910118	0.225011613085559	0.379277575481708	0.53349221076848	0.687653312841168	0.841758669055544	0.995806062639451	1.1497932752737	1.30371808983499	1.45757829329329	1.611371679756	1.76509605365073	1.91874923303822	2.07232905304656	2.22583336941722	2.37926006215318	2.53260703925865	2.68587224055954	2.83905364159322	2.99214925755566	-3.13802815988635	-2.98510988985307
[truncated: 71 more columns]
