# Supplementary material for: Reconstructing spruce budworm outbreak severity: a comparison of paleoecological and tree-ring signals
Source: PLoS One. 2025 Aug 12;20(8):e0329406. doi: 10.1371/journal.pone.0329406 (PMC12342301; doi:10.1371/journal.pone.0329406)
Supplement: S10 Dataset — (ZIP) [file pone.0329406.s010.zip › Lake 1 wavelet data/GSI/GSI_wavelet_power.corr.txt]

V1	V2	V3	V4	V5	V6	V7	V8	V9	V10	V11	V12	V13	V14	V15	V16	V17	V18	V19	V20	V21	V22	V23	V24	V25	V26	V27	V28	V29	V30	V31	V32	V33	V34	V35	V36	V37	V38	V39	V40	V41	V42	V43	V44	V45	V46	V47	V48	V49	V50
1	8.25410550738879e-05	6.59936152713491e-05	4.20146336745312e-05	2.2218810039258e-05	1.0655953248715e-05	5.3252935783326e-06	3.12815203726622e-06	2.179850026421e-06	1.68710743434004e-06	1.35677220352082e-06	1.10934898626817e-06	9.40771730820266e-07	8.26897390463949e-07	7.27560766258068e-07	6.27164659300601e-07	5.36714596230845e-07	4.75040610743288e-07	4.4815223912042e-07	4.26004541916405e-07	3.89511120091103e-07	3.62863287284098e-07	3.65166968383919e-07	3.72532343028224e-07	3.61574254664072e-07	3.36148526006815e-07	3.09836229842535e-07	2.957060458355e-07	2.90769028168329e-07	2.83922128479717e-07	2.7550955478532e-07	2.74390103040001e-07	2.64405231412444e-07	2.25439515564988e-07	1.83617147631951e-07	1.89565648896275e-07	2.39847509232845e-07	2.95253620598778e-07	3.21700658327891e-07	3.10350387517541e-07	2.88674414464111e-07	2.8153899478687e-07	2.83065048203262e-07	2.81499830844769e-07	2.84441979977655e-07	2.95009040140573e-07	2.99752320733432e-07	2.91717795742525e-07	2.86968320345719e-07	2.91697829471118e-07
2	0.000107458118664528	8.40787905058751e-05	5.0646087919416e-05	2.40348935224189e-05	9.60860039116046e-06	3.82695669799774e-06	1.93900628401306e-06	1.32939899196234e-06	1.06499654915875e-06	8.72604005020903e-07	7.09246350030938e-07	6.03398487402248e-07	5.43399183937686e-07	4.85634602923763e-07	4.12960861064344e-07	3.40676657838518e-07	2.95537906159341e-07	2.8819569073379e-07	2.81525271746741e-07	2.50085757696076e-07	2.26762268423417e-07	2.38923775402428e-07	2.57046880692388e-07	2.51329793980907e-07	2.2721239698151e-07	2.02308289318769e-07	1.9244995652703e-07	1.93315172991683e-07	1.8976692214238e-07	1.84041245801286e-07	1.90300800461335e-07	1.88047264765374e-07	1.46959343022284e-07	9.74508727762557e-08	1.02968755106377e-07	1.60029803894173e-07	2.20615632418636e-07	2.44773519850076e-07	2.24131794275204e-07	1.94805088805195e-07	1.87559510599135e-07	1.91158753418705e-07	1.88693032218314e-07	1.91130500609903e-07	2.04225941057477e-07	2.09724151660874e-07	1.98554681251995e-07	1.9230679078371e-07	1.9990507309691e-07
3	0.000125497068349374	9.63877048992781e-05	5.52078857832229e-05	2.34857184468256e-05	7.47660030174427e-06	1.97240868095658e-06	6.89820721031772e-07	4.89652197882353e-07	4.52544089011435e-07	3.92396040860805e-07	3.11889653607112e-07	2.65075284094318e-07	2.53811483477323e-07	2.36886748787105e-07	1.96772368199386e-07	1.48663359028812e-07	1.21814709671168e-07	1.306334308909e-07	1.37151971080128e-07	1.12529209967584e-07	9.29036389785925e-08	1.10067652682493e-07	1.33415865600498e-07	1.31672190672043e-07	1.11461670198353e-07	9.12137054423037e-08	8.65265474458847e-08	9.21300056866026e-08	9.0747140678861e-08	8.66272475971579e-08	9.90859252344955e-08	1.07440569919393e-07	7.42110554598345e-08	2.7070847473671e-08	3.10537303668288e-08	8.2972057980996e-08	1.35242815402228e-07	1.50444565702814e-07	1.22670375871518e-07	9.09621680109907e-08	8.64293922995667e-08	9.25816667515556e-08	8.92729741016595e-08	9.02631623265308e-08	1.03907091179233e-07	1.09405970999906e-07	9.6525067355556e-08	8.96977755722837e-08	9.95713338683632e-08
4	0.000134116011376503	0.000102003955248739	5.67563175287002e-05	2.2548880929405e-05	6.04596620303382e-06	9.47849890376919e-07	7.47827296144504e-08	7.58337961208526e-08	1.25761626089651e-07	1.22631683619669e-07	8.68922963012273e-08	7.0234027467245e-08	8.04413980126744e-08	8.48642013109007e-08	6.81457126577126e-08	4.07286979512499e-08	2.646744329132e-08	4.0323815317353e-08	5.17544011202461e-08	3.4227915128341e-08	1.87175196915032e-08	3.40084042419563e-08	5.42373023506369e-08	5.35205873489662e-08	3.87050465781172e-08	2.47692061840673e-08	2.37295846314375e-08	3.05927626175502e-08	2.93686860222214e-08	2.51115614211412e-08	3.91464038062494e-08	5.59470491702721e-08	3.86311510636643e-08	5.04808944761152e-09	7.32405536886621e-09	4.31463580820294e-08	7.645694969256e-08	8.05113530911449e-08	5.21599378205861e-08	2.49334677296201e-08	2.40532263440209e-08	3.12874717740002e-08	2.74875170198272e-08	2.68225556896516e-08	3.85514361519111e-08	4.32484582281223e-08	3.12601466416385e-08	2.50828440209934e-08	3.49145145120381e-08
5	0.000134845962497147	0.000102911861261218	5.75668722097918e-05	2.30687801775218e-05	6.30810020332207e-06	1.05599004192641e-06	8.73505058262007e-08	2.17653686289892e-08	3.62656301803112e-08	3.30304155996973e-08	1.43147894195632e-08	7.29712806090345e-09	1.77260012299264e-08	2.54755091792313e-08	2.05767152965909e-08	7.75544830981766e-09	6.93341748075082e-10	1.09128737431978e-08	2.02588804681893e-08	1.00330593794804e-08	6.10696091037146e-11	9.63360634201997e-09	2.15215027445922e-08	1.98950533752511e-08	1.06689963450738e-08	2.76773453908085e-09	3.00774747746156e-09	8.02953778146318e-09	6.4270322761196e-09	2.44261178173228e-09	1.4441386239569e-08	3.46358237627485e-08	3.44911196886924e-08	1.92576862634459e-08	1.94994047993494e-08	3.52220188788841e-08	4.82457381102169e-08	4.47058019998802e-08	2.22656161175444e-08	2.90450027718572e-09	3.15468106522204e-09	8.51103507512718e-09	4.96520394299314e-09	3.65370314956233e-09	1.19727360068679e-08	1.54273063102864e-08	6.74863451354908e-09	2.23462038887919e-09	9.45284938616634e-09
6	0.000131236660054605	0.000101777852639057	5.9023469994927e-05	2.53267718797986e-05	7.92401249011217e-06	1.79581027161956e-06	3.16716906294674e-07	6.22212395793697e-08	2.39826558975296e-08	1.39256351888606e-08	4.17763294617578e-09	6.39621783443796e-10	5.41525889194799e-09	9.54855013357735e-09	9.07222924726877e-09	5.45326563886511e-09	3.47074317846886e-09	9.01125768679709e-09	1.45346605830719e-08	1.05334554591992e-08	5.90428799326253e-09	9.49155094486309e-09	1.2782421265001e-08	9.74729408951091e-09	4.70833351602663e-09	1.05301278759165e-09	1.11071619460106e-09	3.45062806698354e-09	2.45660490600089e-09	1.22389599561462e-09	1.20280256204699e-08	3.26889680301441e-08	4.47237708723932e-08	4.30467936016161e-08	3.91703945178887e-08	3.76902468390282e-08	3.69745814841804e-08	3.17011048145196e-08	1.76111156409024e-08	4.7651791821618e-09	2.66164457597986e-09	4.02306819504219e-09	1.38399503323532e-09	7.63447353555082e-10	5.87946147980898e-09	8.20534815853347e-09	3.56089543778535e-09	9.62054888363886e-10	4.62291206395757e-09
7	0.000126301253717513	0.0001002556245714	6.1174030608784e-05	2.86040750481086e-05	1.02154045233187e-05	2.77668422881963e-06	5.70243020056333e-07	8.82965443984311e-08	1.5521581704531e-08	9.70539032708548e-09	7.38591377026591e-09	5.56630186992944e-09	5.94149852542981e-09	6.46736680458964e-09	7.1057048390388e-09	8.6669925134071e-09	1.13940045796395e-08	1.61546114200011e-08	2.02094698829426e-08	1.99541664577719e-08	1.77231098949e-08	1.59851085531396e-08	1.25463254626708e-08	7.7740655989796e-09	4.68489185196383e-09	3.44497661973743e-09	3.60950799804401e-09	4.78102292611094e-09	5.86734316159581e-09	9.7284616609636e-09	2.30913239784822e-08	4.49332018998895e-08	6.22531665232938e-08	6.39356566977753e-08	5.21177416036645e-08	3.7986303756086e-08	3.09951651601699e-08	2.85321212419336e-08	2.24951891988069e-08	1.41055428727818e-08	8.90693862807821e-09	6.34737464401768e-09	4.27878293657411e-09	4.54989513183284e-09	7.62926589486902e-09	9.2809582122678e-09	7.52901224962721e-09	6.02474392338612e-09	6.53970578327351e-09
8	0.000121584411231577	9.89443095383368e-05	6.36381823768631e-05	3.23214337911788e-05	1.29422350008294e-05	4.05462212393461e-06	9.60725129999718e-07	1.50607729170848e-07	8.29210188480075e-09	2.90419619144034e-09	8.5377805040763e-09	9.18788538100852e-09	7.35604585486377e-09	5.58240249551722e-09	6.46565968416764e-09	1.14536203653153e-08	1.93561121950544e-08	2.77073995105073e-08	3.36916797667118e-08	3.51588614516582e-08	3.18443264458909e-08	2.45543016886863e-08	1.5207715779481e-08	7.71210612786334e-09	4.74740433101818e-09	5.22310062411086e-09	7.22263391111456e-09	1.03655230322139e-08	1.578906998297e-08	2.65451808572545e-08	4.57350695202713e-08	7.01010416327182e-08	8.66801272931523e-08	8.2016686342494e-08	5.78993414158943e-08	3.29665671252881e-08	2.33384357621467e-08	2.61335431099961e-08	2.86184366118073e-08	2.55544632423763e-08	1.99555190264601e-08	1.51942793683388e-08	1.26461561884836e-08	1.27535514081452e-08	1.45408696559483e-08	1.56193499280906e-08	1.4657114307977e-08	1.24870878137371e-08	9.86549432612273e-09
9	0.000117574019651536	9.797794410461e-05	6.62094509090801e-05	3.62910671127902e-05	1.61491702630249e-05	5.83033184552352e-06	1.68920929916924e-06	3.74751773877738e-07	5.56565809410914e-08	7.55218754696744e-09	9.13907527432929e-09	1.04096823454531e-08	6.98769851810436e-09	3.37841779074566e-09	4.638134185715e-09	1.33401416776704e-08	2.77023720684339e-08	4.27343920517754e-08	5.3226035775654e-08	5.57467942515015e-08	4.9179352178382e-08	3.52361483282022e-08	1.90473023489971e-08	7.17114606867847e-09	3.0306471836831e-09	5.32467365980988e-09	1.13443206422462e-08	2.02412324893948e-08	3.34891528353759e-08	5.35217485622614e-08	8.04913743191475e-08	1.07360697260514e-07	1.18659825362562e-07	1.0108382964693e-07	6.08433622526889e-08	2.39389854400315e-08	1.13959212062921e-08	2.0011610128267e-08	3.25841984473885e-08	3.80254817821281e-08	3.63359195301767e-08	3.2049743047784e-08	2.87529362094179e-08	2.76354286931388e-08	2.78502638542052e-08	2.74560585952108e-08	2.48503906840188e-08	1.97601589644851e-08	1.30227155326859e-08
10	0.00011431204355078	9.73519900873422e-05	6.88073615277692e-05	4.04093086552769e-05	1.97914939152216e-05	8.14682470947169e-06	2.85597677373472e-06	8.69835489328711e-07	2.39534563427419e-07	6.85670296411362e-08	2.7816242891171e-08	1.53981068902999e-08	6.57529109466954e-09	6.44155057453697e-10	2.82160433869275e-09	1.63152320285027e-08	3.85239067489635e-08	6.19308610278365e-08	7.82697234157212e-08	8.19502449641199e-08	7.13604168563081e-08	4.97305077770948e-08	2.51355627027445e-08	6.9403105521813e-09	2.49012296423282e-10	4.26026505683352e-09	1.5883101141308e-08	3.3635869842195e-08	5.82529267381746e-08	9.04848792027249e-08	1.27126877456047e-07	1.56784248980143e-07	1.61109291556867e-07	1.28190531602776e-07	6.98745928032578e-08	1.88229638066323e-08	6.39053408054916e-10	1.30266539626654e-08	3.54673687080863e-08	5.13410700777981e-08	5.67231961877127e-08	5.54486202189955e-08	5.23158610037747e-08	4.98636189079156e-08	4.79653851142835e-08	4.4787247715253e-08	3.84672731906251e-08	2.86433017886272e-08	1.688325831954e-08
11	0.000111709711760289	9.69970013162753e-05	7.1326854994575e-05	4.44783166029601e-05	2.36233747109119e-05	1.07990644808523e-05	4.34126041764502e-06	1.5942949408238e-06	5.65859187210482e-07	2.07434561186633e-07	8.26332641701767e-08	3.46678837482497e-08	1.24914682543747e-08	3.38787875942408e-09	7.90270934546257e-09	2.74787912522424e-08	5.79496959854605e-08	8.9544642000156e-08	1.11518077560936e-07	1.16469793850947e-07	1.02311691666706e-07	7.33751252162077e-08	4.00827485342274e-08	1.45495257672063e-08	4.0972607786197e-09	8.96980146239939e-09	2.59981438129595e-08	5.3148411701044e-08	9.03848635693224e-08	1.36816537678962e-07	1.85934980464479e-07	2.21854423543749e-07	2.23101456736171e-07	1.78629066509626e-07	1.04547779787135e-07	3.85130544030171e-08	1.04435058679721e-08	2.05607732640086e-08	4.72599114351015e-08	6.9810438911919e-08	8.04576542988176e-08	8.16616223592496e-08	7.88171148969743e-08	7.54859963208836e-08	7.19523927075958e-08	6.61822863325945e-08	5.61279965338366e-08	4.17402100488449e-08	2.54145555161075e-08
12	0.000109661483614032	9.68321546409266e-05	7.36650558952294e-05	4.82969381603161e-05	2.73567219870733e-05	1.34853754533621e-05	5.88682071528928e-06	2.35937180162009e-06	9.23522878647168e-07	3.8038853895111e-07	1.72011085947848e-07	8.3907094347968e-08	4.35249864065335e-08	2.91730428691063e-08	3.59039916260275e-08	6.11484158857234e-08	9.79866410753171e-08	1.3499750794645e-07	1.60512502203472e-07	1.66565221580713e-07	1.50771724014107e-07	1.17639623766095e-07	7.8481624003246e-08	4.69994423053534e-08	3.22913364084713e-08	3.58063421267215e-08	5.48322406350384e-08	8.76935153153168e-08	1.34993710564749e-07	1.95889547392639e-07	2.61869975984718e-07	3.12887730172436e-07	3.23306685787149e-07	2.80149074507009e-07	1.99698422429738e-07	1.21077477067882e-07	7.74607394357987e-08	7.34585575672908e-08	9.0015171344372e-08	1.05727485887297e-07	1.11025565833589e-07	1.07725739103972e-07	1.01799906079839e-07	9.72995299967217e-08	9.40354823593698e-08	8.88231520221697e-08	7.86568873158088e-08	6.31852046823068e-08	4.49699099215025e-08
13	0.000108113900517374	9.68611177021377e-05	7.58602284769201e-05	5.18684188721433e-05	3.09348830080506e-05	1.61077931803785e-05	7.36709703736314e-06	3.02042389717977e-06	1.1738231452356e-06	4.86540332862223e-07	2.46912000912756e-07	1.56886577609782e-07	1.1723295757061e-07	1.03308513168924e-07	1.11217870179273e-07	1.3787643126916e-07	1.75276107860854e-07	2.11972886853244e-07	2.37282705055676e-07	2.44079564967418e-07	2.29807534542801e-07	1.97759871674471e-07	1.57691831197868e-07	1.22444600019403e-07	1.01590020529145e-07	9.81622778165719e-08	1.11655872927067e-07	1.431752737555e-07	1.96551347687989e-07	2.73404049714715e-07	3.65009203998828e-07	4.47642544470873e-07	4.89660684574443e-07	4.71236090883762e-07	4.01894991182306e-07	3.16244058910859e-07	2.48490279029705e-07	2.10108256214956e-07	1.90433349281282e-07	1.73722655168481e-07	1.52957217168066e-07	1.31124503263363e-07	1.14756455787684e-07	1.07415856413846e-07	1.07102385577513e-07	1.08064311383598e-07	1.0489355809377e-07	9.55025220912041e-08	8.13018070535646e-08
14	0.00010711887495825	9.72460053989217e-05	7.8184428940017e-05	5.55176808741262e-05	3.46876345158683e-05	1.89704119816854e-05	9.01675039562391e-06	3.69546407027837e-06	1.30967533685288e-06	4.35482692307177e-07	1.94144434437424e-07	1.61537833704971e-07	1.78196182055197e-07	2.02190141813348e-07	2.29942513134913e-07	2.63024408087137e-07	2.98578703379239e-07	3.30333862839366e-07	3.52089046228232e-07	3.59223008556623e-07	3.48819422186002e-07	3.21065234984704e-07	2.81229661964495e-07	2.38731388260256e-07	2.03046433904886e-07	1.80915196693001e-07	1.77950669329851e-07	2.01967407945837e-07	2.62736545165229e-07	3.65730223982263e-07	5.02476089466909e-07	6.4489781363799e-07	7.52237775724087e-07	7.91216636905452e-07	7.55745120577333e-07	6.68383227200035e-07	5.61798868839991e-07	4.58169232847309e-07	3.63844378624081e-07	2.78168851927714e-07	2.03061345986472e-07	1.44705012698626e-07	1.09057287722607e-07	9.69217582888863e-08	1.02493021674021e-07	1.16085981751622e-07	1.28811776520205e-07	1.35691427238523e-07	1.35635643146773e-07
15	0.000106832744540818	9.82841274395071e-05	8.10870089552938e-05	5.98065542531394e-05	3.92485238921852e-05	2.27451583375274e-05	1.14881238970369e-05	4.93087818424532e-06	1.70072914204986e-06	4.0629878898955e-07	4.36910598859736e-08	4.29796666244465e-08	1.42701334499211e-07	2.47551238349639e-07	3.32950390485501e-07	3.97328030860883e-07	4.43872666555295e-07	4.75910910565199e-07	4.95950020403311e-07	5.04130597668729e-07	4.97170174226107e-07	4.70463365323641e-07	4.22658816133773e-07	3.58822213951245e-07	2.89999847577171e-07	2.31074474698843e-07	1.9954573531049e-07	2.14804766856564e-07	2.94969163060453e-07	4.49208348216202e-07	6.67331524325446e-07	9.13383768962513e-07	1.13173371759196e-06	1.2673543072448e-06	1.28938925920738e-06	1.20173023437824e-06	1.03453505651368e-06	8.26389621264248e-07	6.11133994454612e-07	4.14162198244453e-07	2.53475606304886e-07	1.40108375869345e-07	7.70617390923636e-08	5.87633512909542e-08	7.28868198234587e-08	1.04653915555968e-07	1.41619990135089e-07	1.76083265566817e-07	2.04131340434572e-07
16	0.000107438566419611	0.000100277073644575	8.50012307492718e-05	6.52829673954117e-05	4.52738093149929e-05	2.82072115969329e-05	1.56621438162451e-05	7.64491553507718e-06	3.19873133112489e-06	1.09494169185735e-06	2.94935089309346e-07	1.12169770970579e-07	1.71213184581728e-07	2.9675436014298e-07	4.1747081801322e-07	5.09454175998477e-07	5.70187963401939e-07	6.06939132507133e-07	6.28845236631521e-07	6.39819630920229e-07	6.34876186642619e-07	6.02914429925059e-07	5.34886563734078e-07	4.32186460670606e-07	3.10398987014078e-07	1.97466870658273e-07	1.28528802016217e-07	1.39577335909002e-07	2.59929847423855e-07	5.02329854887001e-07	8.51610444798033e-07	1.25768490405149e-06	1.64133522280154e-06	1.91618381375053e-06	2.01872327315824e-06	1.93046212345246e-06	1.68060108034674e-06	1.3305058265181e-06	9.50878262558217e-07	6.02539644506082e-07	3.25822067218868e-07	1.38224197251155e-07	3.76963139594203e-08	8.84027682859399e-09	3.01390984805081e-08	8.08507190482856e-08	1.45833006702742e-07	2.16496127004692e-07	2.87871928757587e-07
17	0.000109014107575085	0.00010334125749007	9.00862487128393e-05	7.21423488935442e-05	5.30141499675586e-05	3.57157632070932e-05	2.20560436062778e-05	1.25110304499352e-05	6.57006709165514e-06	3.26738852407925e-06	1.63067260896764e-06	9.18546304076375e-07	6.63395923808982e-07	6.08737091723944e-07	6.26508883539013e-07	6.57749789777969e-07	6.81060784057553e-07	6.95788663292509e-07	7.08427072007697e-07	7.19994238356387e-07	7.19016278903857e-07	6.84574776668011e-07	5.98146587402165e-07	4.57221673287776e-07	2.82890432837136e-07	1.18015716030171e-07	1.80951274124446e-08	3.90812193958052e-08	2.24546792414652e-07	5.92037767607076e-07	1.11942606909889e-06	1.73690066586195e-06	2.33369840189475e-06	2.78446502914174e-06	2.9884240735435e-06	2.90396935260988e-06	2.56142277936976e-06	2.04836624439539e-06	1.47651024494688e-06	9.46617745504282e-07	5.25336580836769e-07	2.3895985793025e-07	8.07110019378461e-08	2.4424953887838e-08	3.84538692717012e-08	9.62499500035927e-08	1.81793016906937e-07	2.89027200967138e-07	4.16350929448029e-07
18	0.000111402155665766	0.000107242269030543	9.60137299616655e-05	7.99434338820191e-05	6.19270783552918e-05	4.46870201418922e-05	3.01309755980122e-05	1.91047300986784e-05	1.15294390181988e-05	6.76237527297147e-06	3.98106045592717e-06	2.45150034146508e-06	1.6412635764103e-06	1.21620410972146e-06	9.86731994787348e-07	8.53568329615014e-07	7.71299914229317e-07	7.25354456911166e-07	7.13158770618637e-07	7.27304489483496e-07	7.4599545508071e-07	7.36218826835583e-07	6.68400136745815e-07	5.34083515773805e-07	3.56577541483461e-07	1.89464169385706e-07	1.04847769683941e-07	1.76651002731432e-07	4.62650242761227e-07	9.8604714256659e-07	1.71817908920445e-06	2.56897654152613e-06	3.39536863668416e-06	4.03335285674399e-06	4.34667158784626e-06	4.27236530345115e-06	3.8413960464168e-06	3.1642347895141e-06	2.38939585340117e-06	1.6554084361408e-06	1.0564953243405e-06	6.31572268683906e-07	3.73599767932921e-07	2.4931942788561e-07	2.19577127024031e-07	2.54254794587823e-07	3.39314473203878e-07	4.75620482885342e-07	6.71335991493327e-07
19	0.000114175666626855	0.000111388196049889	0.00010199984668932	8.76825808436333e-05	7.07883955189774e-05	5.37247278084945e-05	3.84096490237807e-05	2.59694800162838e-05	1.67219216501221e-05	1.03751248851985e-05	6.31541316591088e-06	3.86504454401818e-06	2.44426384394266e-06	1.63224264894587e-06	1.15986936614629e-06	8.74396308150679e-07	7.01642149167541e-07	6.13659748893347e-07	6.01123568643341e-07	6.51167999303061e-07	7.35587786315097e-07	8.13751318906615e-07	8.48215857269565e-07	8.24050982561952e-07	7.61217563263192e-07	7.1420539985869e-07	7.60167800189557e-07	9.80483177229774e-07	1.43955476029437e-06	2.16243829632779e-06	3.11423665181849e-06	4.18920597157601e-06	5.2205311113363e-06	6.01648032359431e-06	6.41521145535272e-06	6.3371171162734e-06	5.81075018440452e-06	4.95990513472018e-06	3.95871446065756e-06	2.97639312093976e-06	2.13495294208287e-06	1.4927645061016e-06	1.05270207234238e-06	7.84410117896762e-07	6.48933638068175e-07	6.17694007713981e-07	6.82198663728962e-07	8.53971953880036e-07	1.15658043079041e-06
20	0.000116790717183322	0.000115097624844277	0.000107223908881616	9.43957741782148e-05	7.8501689426025e-05	6.16426369340426e-05	4.56878961765156e-05	3.19613738782099e-05	2.11209041476144e-05	1.32198354663524e-05	7.88671824737373e-06	4.54076088010602e-06	2.57573438822161e-06	1.4779847464973e-06	8.76638491708595e-07	5.43447354440209e-07	3.63982282948167e-07	2.97288476955265e-07	3.35513057574196e-07	4.72033807765241e-07	6.84645671792712e-07	9.36297631695972e-07	1.1894460586301e-06	1.42465762960022e-06	1.65341970898068e-06	1.91954712688268e-06	2.2895000617842e-06	2.83512779685953e-06	3.61197376224069e-06	4.63540963957601e-06	5.85894021500576e-06	7.16348064919439e-06	8.3682344874644e-06	9.26799382516565e-06	9.68885678516053e-06	9.54194591933348e-06	8.85190524632188e-06	7.74727622346833e-06	6.41777841948857e-06	5.05823799330071e-06	3.8221627853433e-06	2.79954299799466e-06	2.02021468130143e-06	1.47411465743093e-06	1.13676313538233e-06	9.90821903361e-07	1.03883706716917e-06	1.30580221635275e-06	1.83272103796252e-06
21	0.000118884052685708	0.00011802176869008	0.000111391625172857	9.98723964239304e-05	8.49634926317343e-05	6.84706962584189e-05	5.2157212073178e-05	3.74492868389045e-05	2.52584891722473e-05	1.59416701526691e-05	9.38013725640277e-06	5.13335514777994e-06	2.61439394612663e-06	1.24239560858362e-06	5.44958568126789e-07	2.02822259733333e-07	4.47795716533182e-08	9.90290298734341e-09	9.71293181126007e-08	3.20180081379717e-07	6.79848526254117e-07	1.15735864555673e-06	1.72424446600869e-06	2.3590406090802e-06	3.06083570780812e-06	3.85357495694782e-06	4.77985539426557e-06	5.88599940529368e-06	7.20107534229063e-06	8.71330200020494e-06	1.03497485738833e-05	1.19683789634005e-05	1.33715325010323e-05	1.43437533369958e-05	1.47056968242758e-05	1.43656881210587e-05	1.33483994079589e-05	1.17886907993092e-05	9.89373795696188e-06	7.88973525399089e-06	5.97378269009566e-06	4.28594175288042e-06	2.90553070926691e-06	1.86600287968588e-06	1.17822404878503e-06	8.52618150247509e-07	9.13975606786013e-07	1.40628899310437e-06	2.38779464223211e-06
22	0.000120473334423494	0.000120347225421555	0.000114907605275251	0.000104759549539549	9.10638470838817e-05	7.53260364340805e-05	5.91351876368057e-05	4.39114096388218e-05	3.071315263917e-05	2.01363536352257e-05	1.2313521274696e-05	6.99803952886415e-06	3.70220974140229e-06	1.85005063166132e-06	9.08611969727117e-07	4.72958757580645e-07	2.96218180378421e-07	2.72134703531559e-07	3.88810367727601e-07	6.75937809386862e-07	1.16380837275156e-06	1.86328166721625e-06	2.76585619186241e-06	3.85585217582636e-06	5.12445351441632e-06	6.57737046364747e-06	8.23194127805843e-06	1.01034564064632e-05	1.21836200152474e-05	1.44167990621217e-05	1.66822490291319e-05	1.87916445997726e-05	2.05088542762441e-05	2.1591950340983e-05	2.18478720201029e-05	2.11826294316052e-05	1.96291894379027e-05	1.73426970908513e-05	1.45652335775171e-05	1.15736967859234e-05	8.62918993191274e-06	5.94297735535913e-06	3.66537661474403e-06	1.89473299702201e-06	6.97759166751537e-07	1.31257070053337e-07	2.57450719283367e-07	1.1488454374133e-06	2.88210680241939e-06
23	0.00012184281227367	0.000122548035577699	0.000118450100931158	0.000109924295192999	9.7817765670694e-05	8.33178896066185e-05	6.77712255723546e-05	5.24880523941944e-05	3.85680190685372e-05	2.67764037973699e-05	1.74893733253811e-05	1.07122572757432e-05	6.15968564601318e-06	3.37376915256586e-06	1.84978216976359e-06	1.1402836674769e-06	9.18010305272502e-07	9.92066209028547e-07	1.28597441108524e-06	1.79531203304334e-06	2.54437267707192e-06	3.55613359315388e-06	4.84084552073731e-06	6.3998028652363e-06	8.2353892267075e-06	1.03575082427178e-05	1.27793676728309e-05	1.55006941155111e-05	1.84821239925944e-05	2.16192733091131e-05	2.47274708697171e-05	2.7547093351166e-05	2.97742663960012e-05	3.11133069984822e-05	3.13384722162908e-05	3.03471948471374e-05	2.8188041506615e-05	2.50544258579849e-05	2.12466894774433e-05	1.71156205082091e-05	1.30054600172e-05	9.21230697859145e-06	5.96622921132308e-06	3.43607581896397e-06	1.74876378329896e-06	1.01184731115121e-06	1.32951119373211e-06	2.80624555983184e-06	5.53732800568423e-06
24	0.000123210325724474	0.000124929283262069	0.000122392975881031	0.000115772211485135	0.000105615408149892	9.27777915112353e-05	7.83111874333779e-05	6.33317554760461e-05	4.88856548123801e-05	3.58327876088019e-05	2.47661714527045e-05	1.59787195720787e-05	9.48040166285036e-06	5.05835861739552e-06	2.36328816094235e-06	1.00040276950788e-06	6.04483149488607e-07	8.8575217604308e-07	1.64383875898068e-06	2.75703101649942e-06	4.15977598486402e-06	5.82131773197155e-06	7.73329756123878e-06	9.90679627390669e-06	1.23730062993714e-05	1.51790354306541e-05	1.83721793280342e-05	2.1971488006071e-05	2.59323900077461e-05	3.01157696671296e-05	3.42747833553895e-05	3.80695612293863e-05	4.11122229076817e-05	4.30346419627505e-05	4.35626835483582e-05	4.25767456845959e-05	4.01413380555065e-05	3.64955049942744e-05	3.2007952672265e-05	2.71112829468854e-05	2.22348959237299e-05	1.77542928951573e-05	1.3966916025712e-05	1.10946317574795e-05	9.30436814960417e-06	8.73405374752963e-06	9.51168815438455e-06	1.17599487527378e-05	1.55848710370082e-05
25	0.000124501925616951	0.000127416697980425	0.000126655760947791	0.000122212594190299	0.000114361762612505	0.0001036323250767	9.07555722563025e-05	7.65927847003031e-05	6.20504127426829e-05	4.7991935607114e-05	3.51572626050682e-05	2.41008379666187e-05	1.51575166586129e-05	8.44049174540474e-06	3.86904075572827e-06	1.21763984794561e-06	1.74282682678796e-07	3.95962110183282e-07	1.55296277879107e-06	3.35908786941054e-06	5.58973377439977e-06	8.09185410528979e-06	1.07887604745584e-05	1.36794846371297e-05	1.68292588580179e-05	2.0346768283405e-05	2.43463505038517e-05	2.88987624685649e-05	3.39804493414394e-05	3.9435610967303e-05	4.49653370236104e-05	5.01527176568702e-05	5.45232348630882e-05	5.76288525407728e-05	5.91358644391204e-05	5.8893968036021e-05	5.69685382023654e-05	5.3628442962294e-05	4.92945331092309e-05	4.44647733353308e-05	3.96372392788989e-05	3.52503854208166e-05	3.16522198806226e-05	2.9099482120653e-05	2.77784865676435e-05	2.78340244610891e-05	2.93927808305439e-05	3.25722034438529e-05	3.74722785012512e-05
26	0.000125378890856596	0.00012968474064649	0.000130966736469478	0.00012908600860027	0.000124091235716804	0.000116219917442375	0.000105887725360073	9.36651404497154e-05	8.02403665000825e-05	6.63686822787083e-05	5.28110117450863e-05	4.0267770731397e-05	2.93166896973555e-05	2.03640945603803e-05	1.36174958929034e-05	9.08367100341139e-06	6.59185492735599e-06	5.83753267107539e-06	6.43961095570186e-06	8.00267608030024e-06	1.01761852094773e-05	1.27031188727938e-05	1.54514405217517e-05	1.84228296095204e-05	2.17352050280596e-05	2.55791566475165e-05	3.01535834939306e-05	3.55916666417661e-05	4.18929880501523e-05	4.88790810824951e-05	5.61865196736391e-05	6.33037879694969e-05	6.96473199465358e-05	7.46613256981468e-05	7.79187804158714e-05	7.9199828464534e-05	7.85295322897038e-05	7.61677837493583e-05	7.25569070519598e-05	6.82430121350356e-05	6.37923103055227e-05	5.97221178727131e-05	5.64591920236657e-05	5.43282110141017e-05	5.35641185437672e-05	5.43365170730503e-05	5.67735070784287e-05	6.0975657809436e-05	6.70161483972128e-05
27	0.000125252760992644	0.000131177865898508	0.000134862637884429	0.000136098250056115	0.000134775460980671	0.000130898216499081	0.000124596825524297	0.000116137391621194	0.00010592225502056	9.4475936196852e-05	8.24129830287721e-05	7.03879547604507e-05	5.90325420206492e-05	4.88891196393158e-05	4.0352506755984e-05	3.36315098016724e-05	2.87388366867384e-05	2.55128177152122e-05	2.36681774258255e-05	2.2867174917978e-05	2.27979525164238e-05	2.32447837443948e-05	2.41355880376895e-05	2.55556639986663e-05	2.77227147236108e-05	3.092602238048e-05	3.54406919029433e-05	4.1434475028747e-05	4.88880280152293e-05	5.75482463603329e-05	6.692824724776e-05	7.63576354567889e-05	8.50751341240864e-05	9.23454554871351e-05	9.75762664292699e-05	0.00010041106032204	0.000100779780011645	9.88994476607581e-05	9.52288533143115e-05	9.03912120169269e-05	8.50840418429829e-05	7.99953114785216e-05	7.57399050609336e-05	7.28227812405825e-05	7.16275112348144e-05	7.24233732917516e-05	7.53819289114348e-05	8.05947647598986e-05	8.80866491953996e-05
28	0.000122964153839753	0.000130628451178455	0.000136974982314599	0.000141788095147017	0.000144870354605963	0.00014605541162446	0.00014522879087842	0.000142353498422671	0.000137494467016207	0.000130834345623589	0.000122673735142181	0.000113411827132589	0.00010350797190861	9.34298496760657e-05	8.35982129994834e-05	7.43402933084548e-05	6.58631041458293e-05	5.82539754619306e-05	5.150947470858e-05	4.55868182384373e-05	4.04656732224748e-05	3.62045202772668e-05	3.29756165717801e-05	3.10663995590901e-05	3.08423087671262e-05	3.26750305967943e-05	3.68490644355098e-05	4.34661042420406e-05	5.23692460093735e-05	6.31065504850081e-05	7.49462715192352e-05	8.69455704440312e-05	9.80631528197567e-05	0.000107296694065704	0.000113820490754019	0.000117098784876917	0.000116955564678908	0.000113590891030889	0.000107544547989104	9.961745682249e-05	9.07677203620205e-05	8.20003209854351e-05	7.42675414311591e-05	6.83922721478842e-05	6.50201705792141e-05	6.46007308503037e-05	6.73927814007611e-05	7.34871577911623e-05	8.28381575724609e-05
29	0.000116449967897238	0.000125619333946112	0.000134466179708904	0.000142816119615039	0.000150438971876504	0.00015705171565491	0.000162334831645307	0.000165960859574269	0.000167630911831109	0.000167112582955092	0.000164271907223018	0.00015909309447378	0.000151682562272705	0.000142257612647674	0.000131123945015536	0.0001186489378464	0.000105238390766952	9.13228320268529e-05	7.73558631245163e-05	6.38222625883525e-05	5.12490465871263e-05	4.02097888836745e-05	3.13123082087988e-05	2.51627473312544e-05	2.23046725508171e-05	2.31389052227884e-05	2.78366229969033e-05	3.62629994297006e-05	4.79298242013157e-05	6.19924861272797e-05	7.72997438481227e-05	9.2495174970971e-05	0.000106159100135496	0.000116971356718255	0.000123870448746216	0.000126184426097369	0.000123713386570064	0.000116751740397247	0.000106048550218542	9.27142688095806e-05	7.80901366457696e-05	6.36010586767941e-05	5.06134488225359e-05	4.03166065600181e-05	3.36405790781793e-05	3.12163986427474e-05	3.33773467191554e-05	4.01935987783283e-05	5.1528087000383e-05
30	0.000103369904279824	0.000113447053875144	0.000124200430089921	0.000135528796303649	0.000147209590755212	0.000158887244626571	0.00017007835216899	0.00018019522590995	0.000188586494844799	0.000194590664425209	0.00019759652841837	0.000197103421005752	0.000192774665287998	0.0001844790344195	0.00017231714164183	0.000156631816158338	0.000138003134646501	0.000117229502498911	9.52959823145211e-05	7.3330268937555e-05	5.25458921376357e-05	3.41720519673714e-05	1.93704748124708e-05	9.14198901789475e-06	4.22886348348538e-06	5.02258960474967e-06	1.14896834573373e-05	2.31291779268199e-05	3.89739715559012e-05	5.76438408030354e-05	7.74511156637215e-05	9.65518235177591e-05	0.000113127035139763	0.00012557284515539	0.000132674292258735	0.000133739407221048	0.000128674526906157	0.000117990278398411	0.000102737805587347	8.43850958341339e-05	6.46518699129136e-05	4.53269646579225e-05	2.80936057781548e-05	1.43853118368082e-05	5.28898268597391e-06	1.50317942335123e-06	3.35022221703369e-06	1.08321234635395e-05	2.37139605408899e-05
31	8.29921346275998e-05	9.34460682880764e-05	0.000105580527555925	0.00011939071608839	0.000134695975266167	0.000151113296976789	0.000168049877418311	0.000184718742006994	0.000200178916699209	0.000213398650783231	0.000223337234113499	0.000229038419391053	0.000229726698162553	0.000224896890365745	0.000214387734198594	0.000198431306014839	0.000177671965531346	0.000153150886443941	0.000126254899209601	9.86311998188399e-05	7.20723739841267e-05	4.83790684685009e-05	2.92103816664767e-05	1.59344189855021e-05	9.49312616292914e-06	1.02960546738266e-05	1.81567091883197e-05	3.22822815510694e-05	5.13228423320712e-05	7.34797377509697e-05	9.66656985848721e-05	0.000118701995680692	0.000137532030403617	0.000151427143663124	0.000159160007906979	0.000160124103398626	0.000154384248972168	0.000142652129822488	0.00012619092066637	0.000106662847264551	8.59412747594237e-05	6.59133657948968e-05	4.82997609499186e-05	3.45140279955987e-05	2.55774389123637e-05	2.20951960429016e-05	2.42901546900325e-05	3.20810898931309e-05	4.51861369622437e-05
32	5.81445759046905e-05	6.91169301294842e-05	8.28410272184043e-05	9.94306828284203e-05	0.000118785848058182	0.000140554969722042	0.000164117207527508	0.000188590013864855	0.000212865323546472	0.000235674624591962	0.000255679802899648	0.00027158327078931	0.000282247929082308	0.000286815374799736	0.000284809772460726	0.000276215156757747	0.000261515683310287	0.000241691394689444	0.000218166178454476	0.000192709395210629	0.000167297684703324	0.000143948194316487	0.000124538378018946	0.000110630078744571	0.000103316416319805	0.000103108787862626	0.000109877984873165	0.000122858226897665	0.000140716259202752	0.000161680264420065	0.000183716086344787	0.00020473213133878	0.000222790217163333	0.000236298292391361	0.000244162719945557	0.000245882634366013	0.000241576202958365	0.000231937484088221	0.000218131726336023	0.000201645030781584	0.00018411006303722	0.000167132040096035	0.000152138115051286	0.000140268709067516	0.00013232203331458	0.000128754198102256	0.000129728374486503	0.000135198919118109	0.000145011420077406
33	3.63301217441775e-05	4.91309708224259e-05	6.59071631801087e-05	8.69211257299199e-05	0.000112206634997158	0.000141524979938581	0.00017433972368994	0.000209815756018031	0.000246846420396489	0.000284109845965116	0.000320152454469033	0.000353494284058224	0.000382747677571013	0.000406738439887064	0.000424617154526184	0.000435948246827028	0.000440765731699685	0.000439587357499634	0.000433382839592588	0.000423496681367975	0.00041153118397259	0.000399200045536872	0.000388166833598871	0.000379885037733571	0.000375456976118186	0.000375527353294432	0.000380223812362495	0.00038915172258018	0.000401444261834498	0.000415862341372335	0.000430932914702622	0.000445109527279671	0.000456936270169246	0.000465196022647329	0.000469026103279932	0.000467988936028888	0.000462091479760887	0.000451754107015351	0.000437736351669343	0.000421032486071166	0.000402753413084021	0.000384012345171158	0.000365830060748001	0.000349071467459422	0.00033441943255533	0.000322385306712807	0.000313349335890055	0.000307619238734362	0.000305492415498372
34	3.18520137346077e-05	4.97036776991923e-05	7.30707786319311e-05	0.000102410458102501	0.000137960247879124	0.000179691133156776	0.00022727566460445	0.000280076114932531	0.000337156256544475	0.000397318318474243	0.000459164230580134	0.000521177626454234	0.000581820553929849	0.000639636753925173	0.000693352014148017	0.000741961719474204	0.000784796438789271	0.000821558211649556	0.00085232298763688	0.00087750815124053	0.00089780785045307	0.000914102487328592	0.000927351763785498	0.000938482699218356	0.00094828475325933	0.000957323461501178	0.000965881874592277	0.000973935820665332	0.000981164989844094	0.000986997583261814	0.000990682337509823	0.000991378653872303	0.000988253743331341	0.000980575381003755	0.000967790070685973	0.000949578952591892	0.000925887250448266	0.000896926915098459	0.000863155790781289	0.000825239552144673	0.000784004402523149	0.000740388847468333	0.000695401754694223	0.000650091609575763	0.000605528799000495	0.000562799458630161	0.000523006488718376	0.000487271308666397	0.000456729156853088
35	7.25009446562628e-05	0.00010236274699732	0.000139957998029615	0.000185994773631224	0.000240983108255036	0.000305184949234355	0.000378574268819207	0.000460811406921283	0.000551234858876306	0.00064887244850609	0.000752472233836771	0.000860551726541698	0.00097146224796831	0.00108346369227404	0.00119480381104407	0.00130379553142438	0.0014088858731679	0.00150871076776643	0.00160213145171597	0.00168824997235302	0.00176640350762083	0.00183613941513155	0.00189717493141575	0.00194934699939403	0.00199255862314971	0.00202672832490895	0.00205174869540612	0.00206745876909421	0.00207363319058954	0.0020699891024092	0.00205620964086886	0.00203198113381443	0.00199703976317295	0.00195122272527658	0.00189451883790825	0.00182711405384529	0.0017494283101448	0.00166214137444058	0.00156620662269463	0.00146285278870121	0.00135357450417865	0.00124011281466394	0.00112442681417797	0.00100865718001812	0.000895081864893794	0.000786063710758239	0.000683989480108252	0.00059119991008558	0.00050991096503228
36	0.000211948756486277	0.000267823197442719	0.000334938235687113	0.000414291909777416	0.000506696635998223	0.000612723809845315	0.000732653833136268	0.000866434898150768	0.00101365348741372	0.00117351890353268	0.00134486326886123	0.00152615739817923	0.001715541839527	0.00191087130250605	0.00210976975564504	0.00230969277077543	0.00250799329712333	0.00270198700412892	0.00288901364550999	0.00306649153415697	0.00323196310817027	0.0033831306141931	0.00351788201939719	0.00363430826879806	0.0037307138215056	0.00380562294314345	0.00385778445036925	0.00388617748412151	0.00389002045653957	0.00386878463195007	0.00382221294925102	0.00375034376895272	0.00365353833106394	0.00353250992683022	0.00338835218483062	0.0032225634916563	0.00303706442472744	0.00283420516213289	0.00261676012718948	0.00238790759001025	0.00215119254942257	0.00191047192505258	0.00166984187760704	0.00143354792872327	0.0012058794572439	0.000991051091419319	0.000793074472903229	0.000615624801059349	0.000461907420598734
37	0.000544233286062486	0.000651321090269717	0.000775206654142541	0.000917157515663148	0.00107823291398283	0.00125921984196413	0.00146057112104377	0.00168234839877743	0.00192417293170173	0.00218518680081025	0.002464026821827	0.00275881288020746	0.00306715177736368	0.00338615696631989	0.00371248383433176	0.00404237951054148	0.00437174558787914	0.00469621169034342	0.0050112175163791	0.00531210085720127	0.00559418911953421	0.00585289205327023	0.00608379366064882	0.00628274160026011	0.00644593274812546	0.00656999389259569	0.00665205678007433	0.00668982686624553	0.00668164514866235	0.00662654236324975	0.00652428463713439	0.0063754094345484	0.00618125035307618	0.00594394907208163	0.00566645257306955	0.00535249368902166	0.0050065531348412	0.00463380145120062	0.00424001977273997	0.00383149900665887	0.00341491786114844	0.00299720116098046	0.00258536098165981	0.00218632426334589	0.00180675166145278	0.00145285337705001	0.00113020851032796	0.00084359502168121	0.000596837603781974
38	0.00121305962387181	0.0014111827341585	0.00163437441456937	0.00188405135142402	0.00216134323707287	0.00246701795884644	0.00280140748955369	0.00316433728307843	0.00355506212744314	0.00397221143123172	0.0044137468089689	0.00487693458624195	0.00535833547334233	0.00585381317189707	0.00635856310373091	0.00686716181129251	0.00737363690348497	0.00787155673942548	0.00835413838380102	0.00881437175599332	0.00924515735110436	0.00963945444883537	0.00999043635438735	0.0102916489372654	0.0105371685477798	0.0107217552928822	0.0108409976372034	0.0108914443565863	0.01087072000666	0.0107776202775147	0.0106121838899655	0.0103757380548684	0.0100709149721378	0.00970163739868498	0.00927307197112628	0.00879154973274734	0.00826445418183036	0.0077000781190684	0.00710745160502424	0.0064961444139362	0.00587604744722561	0.00525713859972443	0.00464923949836767	0.00406177029804279	0.00350351026424126	0.00298237214392777	0.00250519828103523	0.00207758604155183	0.00170374936330785
39	0.00240857358261661	0.00275316119943427	0.00313414117370059	0.00355286398815039	0.00401025683265418	0.00450673920596816	0.00504214027074926	0.00561562089249542	0.00622560349267794	0.00686971294049485	0.00754473168178766	0.00824657214773915	0.00897026919542366	0.00970999490844456	0.0104590975362064	0.0112101656882446	0.0119551181444133	0.0126853188163497	0.0133917155280769	0.0140650004041878	0.0146957887946344	0.0152748128578838	0.0157931252004197	0.0162423073596287	0.0166146774454861	0.0169034909468816	0.0171031285792124	0.0172092651143115	0.0172190133996911	0.0171310382433441	0.016945635508634	0.0166647726202052	0.0162920877087532	0.0158328457954492	0.0152938517046139	0.0146833207582532	0.0140107097048173	0.0132865117186782	0.0125220206244507	0.0117290706977708	0.0109197594182407	0.0101061613505891	0.00930004186189853	0.00851257960961515	0.00775410663161474	0.00703387442388815	0.00635985360669692	0.00573857367594217	0.00517500794914474
40	0.00434989118839808	0.00491008526676488	0.00552111332397195	0.00618403834182835	0.00689933138185104	0.00766678309464673	0.0084854197356697	0.00935342670668919	0.0102680827821036	0.011225708217943	0.0122216298654691	0.013250166210827	0.0143046349318305	0.0153773851024326	0.016459855590196	0.0175426604934481	0.0186157016700237	0.0196683075413503	0.0206893964419171	0.0216676618568084	0.0225917759839182	0.023450607209355	0.0242334463312752	0.02493023574452	0.0255317953385745	0.0260300385926388	0.0264181722961056	0.0266908734953327	0.0268444376747704	0.0268768928196494	0.0267880748664092	0.0265796611041333	0.0262551593145396	0.0258198517902384	0.0252806948044914	0.0246461755685109	0.023926130148699	0.0231315271690679	0.0222742233373971	0.0213666978551063	0.0204217735541527	0.0194523331118802	0.0184710388997064	0.0174900649092921	0.016520848769431	0.0155738711314872	0.0146584686879705	0.0137826858380398	0.0129531685771679
41	0.00725765635618117	0.00811227900670676	0.00903530305545261	0.0100273961451124	0.0110884704783867	0.0122175965338628	0.0134129242426636	0.0146716144971845	0.0159897838965527	0.0173624655727473	0.0187835887780343	0.0202459796432013	0.0217413851356265	0.0232605217594364	0.0247931499545353	0.0263281744795556	0.0278537703229283	0.029357532897804	0.0308266504658102	0.0322480959299415	0.0336088343686253	0.0348960419823926	0.0360973315223764	0.0372009787949836	0.0381961445152246	0.0390730856334786	0.039823350302251	0.0404399508892884	0.0409175098822015	0.0412523741604286	0.0414426939176949	0.0414884634789362	0.0413915223395423	0.0411555159250692	0.0407858167847006	0.0402894081468916	0.0396747329346016	0.0389515124147522	0.0381305395991461	0.0372234532839014	0.0362424991798361	0.0352002849237345	0.0341095358559032	0.0329828582990163	0.0318325166835633	0.030670230253258	0.0295069942761829	0.0283529297193299	0.0272171642575009
42	0.0113150817539639	0.0125457603308946	0.013865303704756	0.0152740142087298	0.0167713050022584	0.0183556192542244	0.0200243587043402	0.0217738241209964	0.0235991701224456	0.0254943766982931	0.0274522395561485	0.0294643811229925	0.0315212836543425	0.0336123454518999	0.0357259606705649	0.0378496226203059	0.0399700498522285	0.0420733336788624	0.0441451051359583	0.0461707187683192	0.0481354500375558	0.05002470262733	0.0518242214828493	0.0535203070854988	0.0551000262471455	0.0565514146248816	0.0578636662144659	0.0590273052833063	0.0600343365500095	0.0608783699003653	0.0615547165367824	0.0620604541722015	0.0623944596783722	0.0625574084562864	0.062551740684887	0.0623815954925715	0.0620527149536668	0.0615723206089334	0.0609489659173376	0.0601923686411268	0.0593132276273688	0.0583230287615127	0.0572338450230524	0.0560581355671972	0.054808548593124	0.0534977324486847	0.0521381589788496	0.0507419625711119	0.0493207977099818
43	0.0166034110912794	0.0182814333899557	0.02007040769063	0.0219703228742297	0.0239801780044248	0.0260979070218958	0.0283203134491087	0.0306430172179839	0.0330604156444372	0.0355656604253875	0.0381506523246249	0.0408060549449801	0.0435213286586576	0.0462847853906009	0.0490836645286556	0.0519042297783587	0.0547318863004849	0.0575513169785909	0.0603466361754737	0.0631015588661632	0.0657995825955446	0.0684241793154335	0.0709589938225698	0.0733880452579141	0.0756959279493095	0.0778680077922097	0.0798906103722583	0.0817511971415414	0.0834385261666106	0.0849427942669435	0.086255757750182	0.087370829415085	0.0882831500217173	0.0889896330057769	0.0894889818231518	0.0897816799336736	0.0898699540509445	0.0897577118796156	0.0894504561149914	0.0889551769762645	0.0882802259700713	0.0874351739240536	0.0864306565823332	0.0852782112111679	0.0839901077218117	0.082579177780417	0.0810586452465219	0.0794419610700594	0.0777426454921915
44	0.0230052782718532	0.0251698070973926	0.0274659043884688	0.0298931561078452	0.0324500834485492	0.0351340723381095	0.0379413127219018	0.0408667493783761	0.0439040459285807	0.0470455635681866	0.0502823558723364	0.0536041808035229	0.0569995307930619	0.0604556814716009	0.06395875929877	0.0674938279930233	0.0710449932974118	0.0745955252438848	0.0781279967067322	0.0816244366744169	0.0850664963278416	0.0884356257014706	0.0917132584305925	0.0948810018615607	0.0979208296291827	0.100815273692395	0.103547612770234	0.106102054137499	0.108463905824206	0.110619736413778	0.112557519848981	0.114266762927061	0.115738613489837	0.11696594768268	0.117943435059067	0.118667580734508	0.119136744234168	0.119351135121202	0.119312785926558	0.119025503314875	0.118494798805071	0.117727800709174	0.1167331492511	0.115520877072114	0.114102277516975	0.112489763221437	0.110696717586645	0.108737341729859	0.106626499446138
45	0.0301084140515354	0.0327406150377419	0.0355188600512072	0.0384420365728088	0.0415079151377025	0.04471308434713	0.0480528950571687	0.0515214151984681	0.0551113966036394	0.0588142551099952	0.0626200650651021	0.0665175691922593	0.0704942045744708	0.0745361452914852	0.0786283619985148	0.0827546984715517	0.0868979648676057	0.0910400471640933	0.0951620319558069	0.0992443455064786	0.103266905681106	0.107209285131128	0.111050883873146	0.114771109198834	0.11834956068396	0.121766217932475	0.125001628601019	0.128037094202461	0.130854851186031	0.133438244836608	0.135771893626364	0.137841841786522	0.139635698042774	0.141142758671167	0.142354113277504	0.143262731976911	0.143863532945448	0.14415342962568	0.144131357186475	0.143798278156809	0.143157167467408	0.142212977435935	0.140972583515111	0.139444711883044	0.137639850186332	0.135570142945262	0.133249273293563	0.130692332850667	0.12791568161123
46	0.037187813270096	0.0401945614545693	0.0433512825940744	0.0466558043050356	0.0501048207573328	0.0536938360729785	0.0574171162194188	0.0612676505898591	0.0652371244005583	0.0693159029499581	0.0734930286770647	0.0777562318274466	0.082091955385777	0.0864853947657725	0.0909205525638501	0.0953803084844853	0.0998465043361462	0.104300043780178	0.10872100629479	0.113088774596237	0.117382174543352	0.121579626343867	0.12565930568537	0.129599313234211	0.133377850785694	0.136973402211825	0.140364917241612	0.143531996025755	0.146455072384487	0.149115593615569	0.151496194749675	0.153580865182681	0.155355105688074	0.15680607391666	0.157922716623044	0.158695887016738	0.159118445817312	0.159185344794399	0.158893691791094	0.158242796459358	0.157234196174476	0.155871661838227	0.154161183523244	0.152110936149946	0.149731225618762	0.14703441604063	0.14403483891473	0.140748685291561	0.137193882129291
47	0.0433460934424209	0.0465699529923106	0.0499358281917726	0.0534403737092397	0.0570791570573375	0.0608466144532744	0.064736014411174	0.0687394300012985	0.0728477206597293	0.0770505243647269	0.0813362609128652	0.0856921469296179	0.0901042231361389	0.0945573942676117	0.0990354819001062	0.103521290294012	0.107996685204722	0.112442685447408	0.116839566834817	0.121166977937422	0.125404066946617	0.129529618756551	0.133522201221331	0.137360319394258	0.141022576417109	0.144487839602539	0.14773541014378	0.150745194794839	0.153497877793152	0.155975091246552	0.158159582178504	0.16003537442066	0.161587923560238	0.162804263191561	0.163673140785907	0.164185141580968	0.164332798999507	0.164110690234937	0.1635155157878	0.162546161899418	0.161203745005335	0.159491637518977	0.157415474452798	0.154983140587492	0.152204738106779	0.149092534823362	0.145660893328073	0.14192618159654	0.137906665783409
48	0.0477971386725416	0.0510565132372669	0.0544413189859696	0.0579474124275536	0.0615696902635311	0.0653020601550226	0.0691374181659661	0.0730676335498438	0.077083541503726	0.0811749444592175	0.0853306224151484	0.089538352741938	0.0937849398030171	0.0980562546452276	0.102337284908624	0.106612194997611	0.110864396441101	0.115076628250636	0.119231046963772	0.123309325936861	0.127292763328539	0.131162398094181	0.134899133194324	0.138483865108007	0.141897618637097	0.145121685891401	0.148137768258376	0.150928120086935	0.153475692753547	0.155764277731658	0.157778647253468	0.159504691136957	0.160929548351457	0.162041731912274	0.162831245729038	0.163289692083504	0.163410368480063	0.163188352695723	0.162620574954977	0.161705876267797	0.160445052094774	0.158840880640812	0.156898135226238	0.154623580340013	0.152025951142187	0.149115916349896	0.145906024611153	0.142410634641426	0.138645829567519
49	0.0501269535528294	0.0532644747090275	0.0565082896886052	0.0598542041586731	0.0632972562175517	0.0668317005736352	0.0704509979455527	0.0741478100986354	0.0779140008976252	0.0817406437140284	0.0856180354787373	0.0895357176168003	0.0934825040419092	0.0974465163237833	0.101415226072747	0.105375504513085	0.10931367914097	0.113215597284744	0.117066696305902	0.120852080099361	0.124556601472314	0.128164949903296	0.131661744108025	0.135031628767089	0.138259374703717	0.14132998173863	0.144228783394245	0.146941552573166	0.149454607296816	0.151754915559799	0.153830198334915	0.155669029753095	0.157260933482236	0.158596474339408	0.159667344192114	0.160466441236394	0.160987941782308	0.161227363730541	0.161181620987047	0.160849068135358	0.160229534767657	0.159324348965305	0.158136349516183	0.156669886559141	0.154930810453802	0.152926448785952	0.150665571533429	0.148158344533609	0.145416271510014
50	0.0503091089826778	0.0532162825467621	0.0562127500354111	0.0592949766081068	0.0624588701295247	0.0656997741693806	0.0690124645923382	0.0723911499579922	0.075829475926181	0.0793205338348094	0.0828568735861328	0.0864305209433125	0.0900329993022356	0.0936553559644415	0.0972881928958424	0.10092170191317	0.104545704196158	0.108149693978815	0.111722886228277	0.115254268075105	0.118732653715077	0.12214674246001	0.12548517957444	0.128736619496677	0.131889791007237	0.134933563875503	0.137857016487102	0.140649503930309	0.143300726000222	0.145800794564827	0.148140299727621	0.150310374217497	0.15230275543825	0.154109844617421	0.155724762507388	0.157141401110521	0.158354470924849	0.159359543236828	0.160153087023281	0.160732500065077	0.161096133920346	0.161243312454542	0.161174343678069	0.160890524698873	0.160394139657027	0.159688450570039	0.158777681081093	0.157666993166723	0.156362456925201
51	0.0484643086505785	0.0510720377019776	0.0537548135389623	0.0565100922734236	0.0593349555257792	0.062226107547978	0.065179874510273	0.0681922060515424	0.0712586791781743	0.074374504580357	0.0775345354171412	0.0807332786030187	0.0839649086091229	0.0872232837716893	0.0905019650792858	0.0937942373887473	0.0970931329979181	0.100391457481449	0.103681817674228	0.106956651665772	0.110208260648308	0.113428842441538	0.116610526498432	0.119745410179081	0.122825596063794	0.125843230062517	0.128790540065423	0.131659874869287	0.134443743106302	0.137134851896218	0.13972614493943	0.142210839767786	0.144582463871576	0.14683488942544	0.148962366342722	0.150959553397122	0.152821547162311	0.154543908534384	0.15612268661849	0.157554439779657	0.158836253678513	0.159965756135087	0.16094112868809	0.161761114742679	0.162425024226542	0.162932734701985	0.163284688910261	0.163481888753405	0.163525885748096
52	0.0447305139512021	0.0469797167524101	0.0492906488645306	0.051661669311552	0.0540908986496651	0.0565762175563806	0.059115266582461	0.0617054471059943	0.0643439235204494	0.0670276266805939	0.0697532586217679	0.0725172985592844	0.07531601016572	0.0781454501146575	0.0810014778701236	0.0838797666916095	0.0867758158152597	0.0896849637626495	0.092602402719622	0.0955231939190239	0.0984422839529247	0.101354521932122	0.1042546774035	0.107137458929174	0.109997533225419	0.112829544754153	0.115628135655343	0.11838796590509	0.121103733581457	0.123770195118273	0.126382185426229	0.128934637760667	0.13142260321637	0.133841269731594	0.136185980486406	0.13845225158407	0.140635788908834	0.142732504058847	0.144738529259163	0.146650231166686	0.148464223486529	0.150177378327507	0.151786836233233	0.153290014834568	0.154684616078845	0.155968632001279	0.157140349014225	0.158198350700387	0.159141519106563
53	0.0393026054477641	0.0411334521174238	0.0430122284014417	0.044937908482255	0.0469093215258179	0.0489251509994187	0.0509839345588532	0.0530840645173702	0.0552237889054857	0.0574012131273232	0.0596143022156215	0.0618608836839796	0.0641386509713139	0.0664451674699146	0.0687778711249451	0.0711340795897435	0.0735109959179095	0.0759057147699082	0.0783152291088197	0.0807364373569526	0.0831661509823202	0.085601102481493	0.0880379537230967	0.0904733046142387	0.0929037020504401	0.0953256491082218	0.0977356144383607	0.100130041816997	0.102505359811234	0.104857991515638	0.107184364316084	0.109480919637752	0.111744122634695	0.113970471779253	0.11615650831078	0.118298825504473	0.120394077722725	0.122438989213188	0.124430362619755	0.126365087174764	0.128240146543051	0.130052626290859	0.131799720955134	0.133478740691303	0.13508711748028	0.136622410878125	0.138082313294486	0.139464654788616	0.140767407374489
[truncated: 71 more columns]
