# Supplementary material for: Reconstructing spruce budworm outbreak severity: a comparison of paleoecological and tree-ring signals
Source: PLoS One. 2025 Aug 12;20(8):e0329406. doi: 10.1371/journal.pone.0329406 (PMC12342301; doi:10.1371/journal.pone.0329406)
Supplement: S10 Dataset — (ZIP) [file pone.0329406.s010.zip › Lake 1 wavelet data/GSI/GSI_wavelet_power.txt]

V1	V2	V3	V4	V5	V6	V7	V8	V9	V10	V11	V12	V13	V14	V15	V16	V17	V18	V19	V20	V21	V22	V23	V24	V25	V26	V27	V28	V29	V30	V31	V32	V33	V34	V35	V36	V37	V38	V39	V40	V41	V42	V43	V44	V45	V46	V47	V48	V49	V50
1	4.17982905012751e-06	3.34187671804291e-06	2.12759560931306e-06	1.12514708684328e-06	5.39611020308728e-07	2.69669642328254e-07	1.58407725063321e-07	1.10386285433346e-07	8.54340989272311e-08	6.87061228573499e-08	5.61767609510495e-08	4.7640110809115e-08	4.18735831646675e-08	3.68432366634547e-08	3.17592385972211e-08	2.71789021711069e-08	2.40557688897686e-08	2.26941580317625e-08	2.15726120558369e-08	1.97246072714613e-08	1.83751771534436e-08	1.84918341694539e-08	1.88648122816888e-08	1.8309901322078e-08	1.70223578182164e-08	1.56899190726181e-08	1.49743751103634e-08	1.47243675250743e-08	1.43776446706578e-08	1.39516370326078e-08	1.38949486740557e-08	1.33893208207008e-08	1.14161205640235e-08	9.29826117544234e-09	9.59948967763539e-09	1.21457326392878e-08	1.49514645703204e-08	1.62907265471756e-08	1.57159557059566e-08	1.46182975553865e-08	1.42569642234454e-08	1.43342426444224e-08	1.42549809851313e-08	1.4403969635742e-08	1.49390791640109e-08	1.51792760211651e-08	1.47724125405505e-08	1.45319019822754e-08	1.4771401460656e-08
2	5.76518927350936e-06	4.51087500114706e-06	2.71719146442319e-06	1.28948572753238e-06	5.15506883956292e-07	2.05318406646966e-07	1.04028791577471e-07	7.13230131322357e-08	5.713767147462e-08	4.68157018965984e-08	3.80514706593668e-08	3.23726725393672e-08	2.91536757334412e-08	2.60545730598694e-08	2.21555854148157e-08	1.82774967393319e-08	1.58557770011257e-08	1.54618629614863e-08	1.51039911834218e-08	1.34172433469452e-08	1.21659248626218e-08	1.28183966391284e-08	1.37907115606891e-08	1.3483986602218e-08	1.21900745161525e-08	1.08539549548955e-08	1.03250497854029e-08	1.03714691415508e-08	1.01811034624347e-08	9.87391766544227e-09	1.02097463383388e-08	1.00888428646572e-08	7.88445245983756e-09	5.22829483156822e-09	5.52433236151431e-09	8.58569013042893e-09	1.18361543398978e-08	1.31322387607054e-08	1.20247984262762e-08	1.04514039735881e-08	1.00626745758182e-08	1.02557760031838e-08	1.01234886563307e-08	1.0254260223899e-08	1.0956838062954e-08	1.12518201935565e-08	1.06525717440924e-08	1.03173688617279e-08	1.07250210357428e-08
3	7.13335357097699e-06	5.47875410943791e-06	3.13806030991487e-06	1.3349469892255e-06	4.24975931013303e-07	1.12113284340302e-07	3.92099605865452e-08	2.78322219016063e-08	2.57229673635668e-08	2.23041042801031e-08	1.77280569464408e-08	1.50670908033318e-08	1.44268473824231e-08	1.34648319486903e-08	1.11846985258417e-08	8.45014403084979e-09	6.92404536344444e-09	7.42530851908326e-09	7.79582754831617e-09	6.39625014607357e-09	5.28071702057419e-09	6.2563332645024e-09	7.58346432967531e-09	7.48435245446486e-09	6.33557033318899e-09	5.18465984900553e-09	4.91823804592079e-09	5.23674308653233e-09	5.15813993531216e-09	4.9239619229255e-09	5.63212310774729e-09	6.10700778259358e-09	4.21821564784803e-09	1.53872858573949e-09	1.76511882961034e-09	4.71619802657328e-09	7.68730961517542e-09	8.55138924044523e-09	6.97268211349852e-09	5.1703622605639e-09	4.91271566982834e-09	5.26241586210334e-09	5.07434712998208e-09	5.13063021932216e-09	5.90616202961613e-09	6.2187227493293e-09	5.48656190113294e-09	5.09849318476479e-09	5.65971412208193e-09
4	8.07656387318345e-06	6.14275246801832e-06	3.41790677356468e-06	1.35791003047272e-06	3.64092487636163e-07	5.7080210656789e-08	4.50347043684847e-09	4.56676642728834e-09	7.57345670724616e-09	7.38496929236746e-09	5.23271736134702e-09	4.22954428101569e-09	4.84423956863483e-09	5.11058400409804e-09	4.1037844423999e-09	2.45271185072312e-09	1.59388870954492e-09	2.42832952365979e-09	3.11668772487262e-09	2.06122997502429e-09	1.12718266659159e-09	2.04801086959051e-09	3.2662098451045e-09	3.22304874576631e-09	2.33084609133754e-09	1.49161963422898e-09	1.42901286723991e-09	1.84231844357602e-09	1.76860365958883e-09	1.51223651592093e-09	2.35742494502783e-09	3.3691720436819e-09	2.32639604964382e-09	3.03999622734984e-10	4.41059947952967e-10	2.59830510442549e-09	4.60429318917935e-09	4.84845231440413e-09	3.14110944029347e-09	1.50151158412332e-09	1.44850280685919e-09	1.88415433488957e-09	1.65531829232991e-09	1.61527383677803e-09	2.32159555960679e-09	2.60445364957619e-09	1.8825087955196e-09	1.510507133171e-09	2.10257748991684e-09
5	8.60339343081974e-06	6.56594542937785e-06	3.67286080377114e-06	1.47182598693317e-06	4.02467132461323e-07	6.7373895528485e-08	5.57310544629631e-09	1.38866619373923e-09	2.3138066478218e-09	2.10739465479877e-09	9.13307028072447e-10	4.65568730872128e-10	1.13094793282727e-09	1.62537924206685e-09	1.31282816283271e-09	4.94810313977025e-10	4.42363399707163e-11	6.96259231903806e-10	1.29254977982356e-09	6.40125633411329e-10	3.89634115887411e-12	6.14639874885329e-10	1.37310715059868e-09	1.2693370149519e-09	6.80699454168606e-10	1.76586000135414e-10	1.91899219004833e-10	5.1229767152295e-10	4.10055193645148e-10	1.55842635313928e-10	9.21384112691303e-10	2.20982232699601e-09	2.20058996988948e-09	1.22867194852218e-09	1.24409398730916e-09	2.24722253622694e-09	3.07815717012122e-09	2.8523034440385e-09	1.42058280345538e-09	1.85311878396674e-10	2.01273822740054e-10	5.43017988071945e-10	3.16788149936127e-10	2.33112249658755e-10	7.63880181526429e-10	9.8428742920627e-10	4.30573943525377e-10	1.42572443535089e-10	6.03107284826513e-10
6	8.87100528804093e-06	6.87972300263401e-06	3.98971990163162e-06	1.71197535186599e-06	5.35627443376258e-07	1.21388660830189e-07	2.14086319278698e-08	4.20587467790925e-09	1.62111918422588e-09	9.41310022278151e-10	2.82389112475122e-10	4.32355427280395e-11	3.66047034773616e-10	6.45438848358714e-10	6.13241708478062e-10	3.6861611914945e-10	2.34606557929914e-10	6.0912030646174e-10	9.82477387329592e-10	7.12013998535316e-10	3.99103192572527e-10	6.41585960725885e-10	8.64033926104259e-10	6.58873041847936e-10	3.1826207327399e-10	7.11789068939539e-11	7.50793965018538e-11	2.33246867274258e-10	1.66055392621953e-10	8.27298397002171e-11	8.13040188918886e-10	2.20962654897916e-09	3.02312484747061e-09	2.90976876060587e-09	2.64774169624752e-09	2.54769040051362e-09	2.49931465592608e-09	2.14285145880223e-09	1.19043184971136e-09	3.22104583474093e-10	1.79915147936396e-10	2.71941233627243e-10	9.35518113105325e-11	5.1605591819466e-11	3.97425032430091e-10	5.54644463477512e-10	2.40700443348765e-10	6.50305638570095e-11	3.1248796905112e-10
7	9.04505399000578e-06	7.17979838171886e-06	4.38097321567597e-06	2.0484785030162e-06	7.31575362267013e-07	1.98852014715897e-07	4.08379074001093e-08	6.32334982993137e-09	1.11157680858636e-09	6.95050737175667e-10	5.28941612622482e-10	3.98630254698738e-10	4.25499932599646e-10	4.63159946547493e-10	5.08874472852834e-10	6.206859623902e-10	8.15980709231254e-10	1.1569111800607e-09	1.44729953836765e-09	1.42901600438416e-09	1.26923907049031e-09	1.14477224606681e-09	8.98504075342419e-10	5.56739074197069e-10	3.35508148106968e-10	2.46711719818123e-10	2.5849462106439e-10	3.42392567146249e-10	4.20189302263171e-10	6.96702988870775e-10	1.65368328451617e-09	3.21788759149884e-09	4.45825544623186e-09	4.57874684293547e-09	3.73240781676383e-09	2.72038604718075e-09	2.21971622649071e-09	2.04332553705202e-09	1.61099114086142e-09	1.01016730307375e-09	6.37869683834062e-10	4.54566717748844e-10	3.06424691233782e-10	3.2584036899854e-10	5.46369255189996e-10	6.64655065868994e-10	5.39189598557805e-10	4.3146154498885e-10	4.68340496609497e-10
8	9.22501818606825e-06	7.50723752867147e-06	4.82844292132757e-06	2.45233588338491e-06	9.81970896117743e-07	3.07637816822499e-07	7.28934466703935e-08	1.14271149277291e-08	6.29149657535627e-10	2.20351132275658e-10	6.47790120632729e-10	6.97115764042135e-10	5.58127938452738e-10	4.23555651760432e-10	4.90571345184783e-10	8.6902469729535e-10	1.46861332963859e-09	2.10225358484694e-09	2.55630105388365e-09	2.66762106266436e-09	2.41613614451704e-09	1.86301744878219e-09	1.15386054193297e-09	5.85143428847319e-10	3.60201532800511e-10	3.96294210392764e-10	5.48005525596857e-10	7.86467093204524e-10	1.1979698405298e-09	2.01407214691553e-09	3.47007353814468e-09	5.31880178859803e-09	6.57671277551381e-09	6.22288182676218e-09	4.39301775706818e-09	2.50128431912033e-09	1.77076561180298e-09	1.98283980663386e-09	2.17137703367187e-09	1.93890306954834e-09	1.51409234182905e-09	1.15284107623103e-09	9.59506400869278e-10	9.67654837370628e-10	1.10326468384076e-09	1.18509260917306e-09	1.11208455653772e-09	9.47437348307349e-10	7.48528233604661e-10
9	9.45119087309353e-06	7.875959789675e-06	5.32224857157255e-06	2.9172584495094e-06	1.29815150532654e-06	4.6867138921365e-07	1.35787136974392e-07	3.01244318723317e-08	4.4739558226983e-09	6.07082808152138e-10	7.34644822701927e-10	8.36782607813678e-10	5.61706341706879e-10	2.71574209030413e-10	3.72836546833499e-10	1.07234766356927e-09	2.22685595705754e-09	3.43520530576385e-09	4.27857638128508e-09	4.48120762219028e-09	3.9532836066212e-09	2.83245877337089e-09	1.53111793448445e-09	5.76452778213992e-10	2.43618659010593e-10	4.28024041747892e-10	9.11913533561352e-10	1.62709204236544e-09	2.69202649159578e-09	4.30234726194498e-09	6.47030138616123e-09	8.63019266573376e-09	9.53847339568153e-09	8.12562648625851e-09	4.89089538416086e-09	1.92433601719585e-09	9.16061446351963e-10	1.60863384241462e-09	2.61928170769147e-09	3.0566794214349e-09	2.9208639123412e-09	2.576319495378e-09	2.31130558504759e-09	2.22147471195358e-09	2.23874424241199e-09	2.20705604159198e-09	1.99759935334097e-09	1.58842093354915e-09	1.04683135398617e-09
10	9.73538182904587e-06	8.29097937433642e-06	5.85997692206826e-06	3.44145758388206e-06	1.68554199756151e-06	6.9382408692379e-07	2.43229177989832e-07	7.40795138817389e-08	2.03999540536936e-08	5.83950906400721e-09	2.36896950822803e-09	1.3113793207182e-09	5.59984472811011e-10	5.48594465344936e-11	2.40301850569785e-10	1.38948625615633e-09	3.28088738594821e-09	5.27433995911142e-09	6.66583869412995e-09	6.97929020361832e-09	6.07740780408172e-09	4.23529723311511e-09	2.14066945877351e-09	5.9107134418104e-10	2.12071249057087e-11	3.62825348343911e-10	1.35268384184995e-09	2.86459786645658e-09	4.96110879343732e-09	7.70614207769192e-09	1.08267567819235e-08	1.33525259560586e-08	1.37208680799799e-08	1.09173428560658e-08	5.95086764227629e-09	1.60305715933136e-09	5.44249647133984e-11	1.10941460183997e-09	3.02057741353725e-09	4.3724607241155e-09	4.83082933607037e-09	4.72228011115798e-09	4.45547876467442e-09	4.24663363865894e-09	4.08497061341876e-09	3.81430463524483e-09	3.27606419061694e-09	2.43940595492027e-09	1.43786219853661e-09
11	1.00794715893566e-05	8.75195633051245e-06	6.43576101976434e-06	4.01324040208754e-06	2.13151686179542e-06	9.74390336445882e-07	3.91708208284953e-07	1.43851866662867e-07	5.10569896850455e-08	1.87166427447052e-08	7.45592863337043e-09	3.1280534502983e-09	1.12709447903238e-09	3.05685398034827e-10	7.13054693914707e-10	2.47938779334759e-09	5.2287514227115e-09	8.07953633392623e-09	1.00621805997238e-08	1.0508969718389e-08	9.23149628768593e-09	6.62057468708964e-09	3.61663206097082e-09	1.3127912452577e-09	3.69692329892514e-10	8.09337501437934e-10	2.34579024338586e-09	4.79553565503458e-09	8.15534880628629e-09	1.23448389827416e-08	1.67767539950409e-08	2.00177345715544e-08	2.01302533081614e-08	1.61175476379406e-08	9.4332566031143e-09	3.47499990428363e-09	9.42308587416154e-10	1.85518095700117e-09	4.26422132077286e-09	6.29893609575439e-09	7.2596252185434e-09	7.36825822518527e-09	7.11160075378081e-09	6.81103677846116e-09	6.49220275170609e-09	5.97157099679482e-09	5.06438104185875e-09	3.76618339347169e-09	2.29313357132656e-09
12	1.04830289218742e-05	9.25661630879439e-06	7.04197030745226e-06	4.61691911222496e-06	2.61515071971421e-06	1.28912701379721e-06	5.62747372937874e-07	2.25542843473561e-07	8.82836592011242e-08	3.63630321600332e-08	1.6443304699587e-08	8.02105231309885e-09	4.16074702153211e-09	2.7887809106459e-09	3.43222223721783e-09	5.84544902304069e-09	9.36697880146523e-09	1.29050121660264e-08	1.53441039412137e-08	1.59227103050572e-08	1.44129396334238e-08	1.12456948206069e-08	7.50240747387096e-09	4.4928857130284e-09	3.08687245822253e-09	3.42288748729748e-09	5.24165774057363e-09	8.38301313291426e-09	1.29046491574213e-08	1.87259530250157e-08	2.50333156323179e-08	2.99103296490286e-08	3.09063239530012e-08	2.67806959536476e-08	1.90900603292197e-08	1.15743345070681e-08	7.40481657783574e-09	7.02223021391388e-09	8.60495055795302e-09	1.01069605833034e-08	1.06134276077954e-08	1.02979824952206e-08	9.73150576217889e-09	9.30129479763753e-09	8.98926996761455e-09	8.4910001296143e-09	7.51916167337646e-09	6.04015472242265e-09	4.29887368641136e-09
13	1.09496449179282e-05	9.80997670157707e-06	7.68303207302836e-06	5.25317065045736e-06	3.13304748875813e-06	1.63137778669105e-06	7.46130666352974e-07	3.05904874558001e-07	1.18883386643793e-07	4.92762157095223e-08	2.50069484407824e-08	1.58892825898927e-08	1.18732119730566e-08	1.04629611066252e-08	1.12640112063627e-08	1.39639579898963e-08	1.77517519439087e-08	2.1468357280276e-08	2.40317050175025e-08	2.47200827583326e-08	2.32746288004272e-08	2.00288803150019e-08	1.5970837698128e-08	1.24010408089454e-08	1.02889142531715e-08	9.9417566222556e-09	1.13083715942358e-08	1.45006183399882e-08	1.99064824691796e-08	2.76900310614419e-08	3.69676901530393e-08	4.53366948066616e-08	4.95922411521744e-08	4.77262206154569e-08	4.07034380101101e-08	3.20288153133631e-08	2.51667945371644e-08	2.12795097473071e-08	1.92868589994748e-08	1.7594420136464e-08	1.54913217228307e-08	1.32801308980876e-08	1.16223948715378e-08	1.08789478564578e-08	1.08471999097687e-08	1.0944622590512e-08	1.06234925371163e-08	9.67237978336776e-09	8.23414856149219e-09
14	1.14939773108749e-05	1.04346071601674e-05	8.38927829152912e-06	5.957110402516e-06	3.72202269906874e-06	2.03554681637971e-06	9.67507589166869e-07	3.96527504545657e-07	1.405296556024e-07	4.67277889784439e-08	2.08319189809091e-08	1.73331935774762e-08	1.912065333234e-08	2.16952325478678e-08	2.46730936056633e-08	2.82228186203241e-08	3.20378350079667e-08	3.54451997929327e-08	3.77795557536633e-08	3.85450380383785e-08	3.74287213692364e-08	3.44506654654769e-08	3.01762631004554e-08	2.56161499187378e-08	2.17871136647621e-08	1.94124067004279e-08	1.90943095372267e-08	2.16713329501496e-08	2.81919306008752e-08	3.92432696664499e-08	5.39162568113306e-08	6.91982700590997e-08	8.07159702706509e-08	8.4898446479414e-08	8.10923123689071e-08	7.17182816884588e-08	6.02816586174829e-08	4.91620806224903e-08	3.90409163111966e-08	2.98478346966902e-08	2.17887137481038e-08	1.55270127078549e-08	1.17019712086946e-08	1.03998150758842e-08	1.09976179837901e-08	1.24561580849671e-08	1.38216503606277e-08	1.4559844719875e-08	1.4553859023282e-08
15	1.21449170054867e-05	1.11730965617328e-05	9.21810066958389e-06	6.79890459531345e-06	4.46183487382305e-06	2.58570592259175e-06	1.30598827052462e-06	5.60550106329467e-07	1.93341604840231e-07	4.61886951694151e-08	4.96686946008544e-09	4.88599713805866e-09	1.62225155921455e-08	2.81420201014598e-08	3.78503320940689e-08	4.51688850595351e-08	5.04601535745292e-08	5.41023123169094e-08	5.63803903246753e-08	5.73103714121452e-08	5.65190993597701e-08	5.34830266744155e-08	4.80485291812445e-08	4.07914823015507e-08	3.29676457865675e-08	2.62689152971413e-08	2.26846778537902e-08	2.44193489277919e-08	3.35325655064337e-08	5.10667223865348e-08	7.58633133774905e-08	1.03834925479894e-07	1.28657296333089e-07	1.44074861543535e-07	1.46579830071261e-07	1.36614612141987e-07	1.17607597320732e-07	9.39452918446292e-08	6.94746884373733e-08	4.70826200909496e-08	2.88155117115059e-08	1.59277439142883e-08	8.76050156342879e-09	6.6803116166338e-09	8.28589007382053e-09	1.18972242470175e-08	1.60995866379839e-08	2.00174268250404e-08	2.3205976767258e-08
16	1.29400574208141e-05	1.20775168004768e-05	1.0237672033333e-05	7.86277567590068e-06	5.4528435339217e-06	3.39731764774123e-06	1.88637141269846e-06	9.20764761648149e-07	3.85259860382478e-07	1.31876372118934e-07	3.55224117210412e-08	1.35098905877983e-08	2.06211653181887e-08	3.57415273499606e-08	5.02807933559621e-08	6.13594029628682e-08	6.86742687747864e-08	7.31006331088552e-08	7.57390361952182e-08	7.70608082272454e-08	7.64654125984631e-08	7.26158920680046e-08	6.4422516783298e-08	5.20531667905354e-08	3.73849060833292e-08	2.37831975069996e-08	1.54801961134015e-08	1.68108976273259e-08	3.13063294042069e-08	6.05013393518296e-08	1.02569202318024e-07	1.51477401626485e-07	1.9768480479259e-07	2.30787969395692e-07	2.43137971232583e-07	2.32507669812147e-07	2.02414041864946e-07	1.6024805958998e-07	1.14525162869832e-07	7.25707523662787e-08	3.92424843264746e-08	1.66479236365666e-08	4.54019895688867e-09	1.06473581684926e-09	3.62999691773769e-09	9.73777835896320e-09	1.75643397289317e-08	2.60751088569365e-08	3.46717143768936e-08
17	1.39105574925613e-05	1.31866832251879e-05	1.1495300653138e-05	9.20560021317297e-06	6.76477932486911e-06	4.55744846730759e-06	2.81442346746035e-06	1.59644849860501e-06	8.38362098644027e-07	4.16929486703675e-07	2.08079170514382e-07	1.17209519544371e-07	8.46514945977943e-08	7.76768484431992e-08	7.9944587337627e-08	8.39310293864911e-08	8.69055886737977e-08	8.87849143445624e-08	9.03976167273803e-08	9.18736250725264e-08	9.17488342404733e-08	8.73539856503317e-08	7.63254653743441e-08	5.8342984358552e-08	3.60977465908817e-08	1.50591922401672e-08	2.30899757659954e-09	4.98689170950017e-09	2.86529068130273e-08	7.55459599427856e-08	1.42842436077795e-07	2.2163421880695e-07	2.97787566324808e-07	3.55306865647865e-07	3.81332708324459e-07	3.70556009077015e-07	3.26845943408178e-07	2.61378247662656e-07	1.88407547496023e-07	1.20791527493324e-07	6.70346698535524e-08	3.04920612211913e-08	1.02989884310646e-08	3.11670418506074e-09	4.90683977710872e-09	1.22818091434537e-08	2.3197384904411e-08	3.68808183215944e-08	5.31277434636527e-08
18	1.50605648086286e-05	1.44981857245622e-05	1.29801887042854e-05	1.08076298865952e-05	8.37198141638381e-06	6.04128132825955e-06	4.07343563532603e-06	2.58278687771319e-06	1.55867597447284e-06	9.1421203162724e-07	5.38203400510896e-07	3.31420694243851e-07	2.21884004962436e-07	1.64419805932079e-07	1.33397249518475e-07	1.15394725263024e-07	1.04272778885821e-07	9.80613682226546e-08	9.64126216369476e-08	9.83249950058081e-08	1.00851844661727e-07	9.95301328652575e-08	9.03616587793729e-08	7.22032653179922e-08	4.82060615498788e-08	2.56138436899499e-08	1.4174471049759e-08	2.38816193389291e-08	6.25461322825586e-08	1.33304663686599e-07	2.32282287278449e-07	3.47302414969249e-07	4.59023158899975e-07	5.45272860583674e-07	5.8763072185954e-07	5.77585183645913e-07	5.19322034362107e-07	4.27775951303594e-07	3.23024728637949e-07	2.23796262184093e-07	1.42828621287916e-07	8.53828637964995e-08	5.05073127518609e-08	3.37057337829892e-08	2.96848434599378e-08	3.43729507648224e-08	4.58722507087271e-08	6.42995915473755e-08	9.07585598126552e-08
19	1.63533621177604e-05	1.59541131614419e-05	1.460942141304e-05	1.25587617599989e-05	1.0139010350081e-05	7.69498400567054e-06	5.50140776803861e-06	3.71960438912244e-06	2.3950781118973e-06	1.48602744592805e-06	9.04555598198891e-07	5.5358969995045e-07	3.50091511897873e-07	2.33785848516219e-07	1.66127900228314e-07	1.25239640670138e-07	1.00496090641801e-07	8.78943857936397e-08	8.60988307401111e-08	9.3266686385134e-08	1.05358118716542e-07	1.1655346874721e-07	1.21489818958439e-07	1.18028687893486e-07	1.09029067490587e-07	1.02295522990201e-07	1.08878710096685e-07	1.40434445633789e-07	2.06187193637128e-07	3.09725684656904e-07	4.46051607949277e-07	6.00019288373947e-07	7.47735820012598e-07	8.61739495926672e-07	9.18849690926278e-07	9.07664251471083e-07	8.32272801629163e-07	7.10406403869773e-07	5.67006026840403e-07	4.26308301493116e-07	3.05788961849135e-07	2.13808416854711e-07	1.50778346207463e-07	1.12350933309845e-07	9.29466591897124e-08	8.84722120268442e-08	9.77112033921587e-08	1.22314263737584e-07	1.65656826553462e-07
20	1.77226089934839e-05	1.74656877737293e-05	1.6270877152668e-05	1.43242497070358e-05	1.19123743785352e-05	9.35406835454671e-06	6.93298867580635e-06	4.85003385370899e-06	3.20502806065888e-06	2.00606675409483e-06	1.19678367520068e-06	6.89045598416094e-07	3.90859261201974e-07	2.24279346785668e-07	1.33027021255483e-07	8.24663569465815e-08	5.52331198644883e-08	4.51125531413287e-08	5.09130081140117e-08	7.16295850259866e-08	1.03892739362303e-07	1.4208010044177e-07	1.80494545494169e-07	2.16187131374119e-07	2.50901028019109e-07	2.91284992461415e-07	3.47424139213634e-07	4.30221361783658e-07	5.4810519386087e-07	7.03408237812955e-07	8.89074997148606e-07	1.08703473734803e-06	1.2698521882893e-06	1.4063877222332e-06	1.47025229862861e-06	1.44795905568311e-06	1.34324764254752e-06	1.17562380456596e-06	9.73876865203952e-07	7.67571056272738e-07	5.80000690018521e-07	4.24821485050271e-07	3.06560964287955e-07	2.236920734394e-07	1.72500084359999e-07	1.50353980170216e-07	1.57640124090323e-07	1.98151211512118e-07	2.78109417711325e-07
21	1.91129958307052e-05	1.89743663842739e-05	1.7908437838444e-05	1.60564907851817e-05	1.36595854847377e-05	1.10080376850239e-05	8.38531791586294e-06	6.02072394946976e-06	4.06080872356662e-06	2.56294320625118e-06	1.50804519380775e-06	8.25289795566015e-07	4.2031626162881e-07	1.99740011805636e-07	8.76130196204741e-08	3.26077460944721e-08	7.19921425099204e-09	1.59209026974673e-09	1.5615485930928e-08	5.14753696752221e-08	1.09299285768445e-07	1.86068614481341e-07	2.77206879690286e-07	3.79263091282844e-07	4.92090728741141e-07	6.19539462371544e-07	7.6845762032938e-07	9.46292455139662e-07	1.15771728742842e-06	1.4008380521975e-06	1.66392965980424e-06	1.92415695848224e-06	2.14974203157439e-06	2.30604603000402e-06	2.36423570479262e-06	2.30957248647039e-06	2.14602292290106e-06	1.8952684822441e-06	1.59061680729728e-06	1.26843318013018e-06	9.60405378770062e-07	6.89051096449515e-07	4.67122335398654e-07	2.99997387822965e-07	1.8942314653084e-07	1.37075467926266e-07	1.46939909661806e-07	2.2608916044466e-07	3.83885878808446e-07
22	2.05202159702453e-05	2.04987358313585e-05	1.95722056516104e-05	1.78436879147088e-05	1.55108997205463e-05	1.28302793577237e-05	1.00724930338742e-05	7.4794278224179e-06	5.23136948353588e-06	3.4298239309585e-06	2.0973613548601e-06	1.19197566156683e-06	6.30597167616088e-07	3.15119015334366e-07	1.54763823390236e-07	8.05590373755032e-08	5.04548252504656e-08	4.63526880549035e-08	6.62260470785556e-08	1.15132447337392e-07	1.98231411715492e-07	3.17372656842641e-07	4.71108122567153e-07	6.56767074439564e-07	8.72847865865984e-07	1.1203231244178e-06	1.40214607397132e-06	1.72092113577419e-06	2.07523528097455e-06	2.45561253674967e-06	2.84148649645447e-06	3.20077971999942e-06	3.49327194324546e-06	3.67775563228188e-06	3.72134675684185e-06	3.60803602584978e-06	3.34343868304247e-06	2.95398057598224e-06	2.48089537903114e-06	1.97134709317856e-06	1.46980941382979e-06	1.01226698357628e-06	6.24323383317648e-07	3.22729759999567e-07	1.18849277854534e-07	2.23570090261472e-08	4.38515658811171e-08	1.95682775818932e-07	4.90909082229451e-07
23	2.19875451351105e-05	2.21148085242126e-05	2.1375302259377e-05	1.98367499641469e-05	1.765202639011e-05	1.50354035999509e-05	1.2229879246278e-05	9.4719040010273e-06	6.95991863792952e-06	4.83202395007293e-06	3.15610234367279e-06	1.9331155933949e-06	1.11156631755679e-06	6.08824600591689e-07	3.33808520903525e-07	2.05773636849121e-07	1.65662566753128e-07	1.79026568256147e-07	2.32064738811385e-07	3.23978933361159e-07	4.59153133727776e-07	6.41733775073495e-07	8.73570688275308e-07	1.15489745951638e-06	1.48614422917883e-06	1.86909819072888e-06	2.306142793827e-06	2.79722870090051e-06	3.3352524280802e-06	3.90137701848776e-06	4.46227702462943e-06	4.97110126643683e-06	5.37301309802705e-06	5.61465407081308e-06	5.65528700021645e-06	5.47640278465255e-06	5.08676567235637e-06	4.52127876160132e-06	3.83414117861686e-06	3.08865555068113e-06	2.34694303090094e-06	1.66243713281431e-06	1.07665550082456e-06	6.20068354852463e-07	3.15578915968945e-07	1.82596232051886e-07	2.39921312011087e-07	5.06410265452644e-07	9.99256724142469e-07
24	2.35564459913607e-05	2.38850915830162e-05	2.34001777782064e-05	2.21343611512607e-05	2.01924931478714e-05	1.77380834120951e-05	1.49722293683317e-05	1.21083283291183e-05	9.34639431045176e-06	6.85083105708382e-06	4.73501694608805e-06	3.05495373376813e-06	1.81254751526868e-06	9.67101993075426e-07	4.51834451357206e-07	1.91265899760859e-07	1.15570465217815e-07	1.69345979519186e-07	3.14283715400826e-07	5.27113712708692e-07	7.95302972761673e-07	1.11297130289543e-06	1.47852061314904e-06	1.89406942966421e-06	2.36558139854031e-06	2.90206300665699e-06	3.51255665902735e-06	4.20070450687911e-06	4.95798498260954e-06	5.75780071581354e-06	6.55295794593003e-06	7.27847733330602e-06	7.860200456537e-06	8.22774563083318e-06	8.32870131794318e-06	8.14020094752381e-06	7.67457805476494e-06	6.97753526151331e-06	6.11956509314274e-06	5.18337622061772e-06	4.25106517551253e-06	3.39442363487312e-06	2.67031923737703e-06	2.12117038285848e-06	1.77889186244031e-06	1.66985408227401e-06	1.81852914500426e-06	2.24837160380958e-06	2.97965426766727e-06
25	2.52188085080669e-05	2.58092177384045e-05	2.56550841760712e-05	2.47550870790677e-05	2.3164841649462e-05	2.09915127690139e-05	1.83832289053376e-05	1.55144489604067e-05	1.25687813184408e-05	9.72113023963144e-06	7.12136996204276e-06	4.88180736604891e-06	3.07026986271246e-06	1.70968556499419e-06	7.83703524625111e-07	2.46642178464036e-07	3.53022780890252e-08	8.02051260145549e-08	3.14564379180617e-07	6.80408703083555e-07	1.1322429349516e-06	1.63906636901634e-06	2.18534519124134e-06	2.77088327624908e-06	3.4088939136477e-06	4.12139210341128e-06	4.93153779095703e-06	5.85366333254225e-06	6.88299751761554e-06	7.98798184409474e-06	9.10806976100883e-06	1.01588130181944e-05	1.10440943980498e-05	1.16731607930047e-05	1.19784174731361e-05	1.19294195235998e-05	1.15394091199048e-05	1.08628475178198e-05	9.98498123475612e-06	9.00667679268115e-06	8.02882318654583e-06	7.14023269405638e-06	6.41139699702741e-06	5.89432061912423e-06	5.626742959371e-06	5.63799258055401e-06	5.95373049542734e-06	6.597746639386e-06	7.59029397498206e-06
26	2.69065956364844e-05	2.78306408116856e-05	2.8105760036151e-05	2.77021515504377e-05	2.66302619097387e-05	2.4941059074324e-05	2.27237471129751e-05	2.01007525437239e-05	1.72197654676209e-05	1.42428704289783e-05	1.13333634431645e-05	8.6415553435673e-06	6.29142840312128e-06	4.37018108946253e-06	2.92234564421944e-06	1.94937649323439e-06	1.41462708605069e-06	1.25274781123276e-06	1.38195518286664e-06	1.71739251983561e-06	2.18383253100035e-06	2.72611825242091e-06	3.31591433996235e-06	3.95358120810125e-06	4.66442451971422e-06	5.48934529516783e-06	6.47102771861437e-06	7.63805275206874e-06	8.9903306830076e-06	1.04895621646061e-05	1.20577551352652e-05	1.35851371272789e-05	1.49464735424217e-05	1.60224906004439e-05	1.67215478045327e-05	1.69964636344685e-05	1.68526165481718e-05	1.63457799304926e-05	1.5570877564342e-05	1.46451058865504e-05	1.36899751336214e-05	1.28165025641635e-05	1.21162712428276e-05	1.16589578630263e-05	1.14949818780123e-05	1.16607403622009e-05	1.21837239697036e-05	1.30855150906036e-05	1.43818181331724e-05
27	2.84778677829907e-05	2.9825018558529e-05	3.06628000860092e-05	3.09437328157746e-05	3.06429792667372e-05	2.97614365779056e-05	2.83287321999208e-05	2.64053682891989e-05	2.4082822205643e-05	2.14803505995866e-05	1.87376790395309e-05	1.60036302058122e-05	1.3421827297337e-05	1.11155863877286e-05	9.17467481756064e-06	7.64656748389468e-06	6.5341536978172e-06	5.8006757208971e-06	5.38127241312157e-06	5.19915392462242e-06	5.18341529831625e-06	5.2850082734381e-06	5.48754438269365e-06	5.8104173887496e-06	6.30312496289742e-06	7.03143922277965e-06	8.05790890477061e-06	9.4206745797451e-06	1.11153381925897e-05	1.30843530953285e-05	1.52170200557971e-05	1.73609158754428e-05	1.93429542151827e-05	2.09959577009016e-05	2.21852515833469e-05	2.28297793768306e-05	2.291361266311e-05	2.24860942942351e-05	2.16515362401477e-05	2.05516346638739e-05	1.93449795026013e-05	1.81879895140858e-05	1.72204667196775e-05	1.6557220130906e-05	1.62854597248321e-05	1.64664094639943e-05	1.71390761189905e-05	1.83242831267283e-05	2.00276619002483e-05
28	2.96199635645507e-05	3.14661618331622e-05	3.2994932740323e-05	3.41543293797216e-05	3.48967930166401e-05	3.51822530032597e-05	3.49831341900541e-05	3.42905253677488e-05	3.31200677284759e-05	3.15157582868649e-05	2.95500066627063e-05	2.73189712819411e-05	2.49333017862184e-05	2.25056543458427e-05	2.01373810641855e-05	1.79073064012137e-05	1.58652963821475e-05	1.40323872998082e-05	1.24077523119916e-05	1.09810855691e-05	9.74748924004893e-06	8.72105030610953e-06	7.94326257591786e-06	7.48336482045984e-06	7.42938517772777e-06	7.87085655067334e-06	8.8763099804678e-06	1.04702418041279e-05	1.26148565273919e-05	1.52012897066439e-05	1.80532761978068e-05	2.09437022760913e-05	2.36217379036452e-05	2.58459402157528e-05	2.74174113654851e-05	2.82070964032942e-05	2.81725971048055e-05	2.73621047153665e-05	2.59056439908057e-05	2.39961431794233e-05	2.18643928820432e-05	1.97524761812724e-05	1.78897817170886e-05	1.6474529737806e-05	1.56622480892034e-05	1.55612122254993e-05	1.62337694951789e-05	1.77018006326727e-05	1.99542966989258e-05
29	2.97187952912558e-05	3.20588776242759e-05	3.43166506657398e-05	3.64476100747084e-05	3.83930119497341e-05	4.00806275172834e-05	4.142891335586e-05	4.23542994567503e-05	4.27805077421017e-05	4.26482268146094e-05	4.19232677433897e-05	4.06016007758027e-05	3.87103843722281e-05	3.63050754348835e-05	3.34636904592143e-05	3.02799868394445e-05	2.68575273008592e-05	2.33061854754548e-05	1.97417234395857e-05	1.6287859852068e-05	1.30790926944598e-05	1.02618017515734e-05	7.99110634856666e-06	6.42169809409524e-06	5.69229867165939e-06	5.90520031904732e-06	7.10408869476774e-06	9.25455520648334e-06	1.22320053796989e-05	1.58208889025923e-05	1.97274014323139e-05	2.36053750810555e-05	2.70924983681818e-05	2.98518571367743e-05	3.16125506550021e-05	3.22030928462047e-05	3.15724673578972e-05	2.9795809611777e-05	2.70642853045739e-05	2.36612892651192e-05	1.99291148563457e-05	1.62314071635534e-05	1.29168839777505e-05	1.02890623229077e-05	8.58529633933398e-06	7.96662959849601e-06	8.51811771547407e-06	1.02576699305414e-05	1.31503056374026e-05
30	2.79493540024276e-05	3.06740331373969e-05	3.3581551729409e-05	3.66445372258406e-05	3.98028129486521e-05	4.29602395153337e-05	4.59861127476004e-05	4.87215325736508e-05	5.09903800454911e-05	5.26137989918725e-05	5.34265302932442e-05	5.32932029603758e-05	5.21227856441517e-05	4.98797969770685e-05	4.65914409613515e-05	4.23504124179305e-05	3.73135535971719e-05	3.16967388883424e-05	2.57663114160152e-05	1.98271794862151e-05	1.42074596175747e-05	9.23950529005018e-06	5.23742632346159e-06	2.47182861518154e-06	1.14340826134383e-06	1.3580174602083e-06	3.10660276375658e-06	6.25371171779248e-06	1.05378575658509e-05	1.55858528058836e-05	2.09413819684733e-05	2.61058681816393e-05	3.05875058547718e-05	3.39526279606418e-05	3.58727309190775e-05	3.61607187559858e-05	3.47912666520388e-05	3.19024389427228e-05	2.77784459393545e-05	2.2816204894729e-05	1.74806972271484e-05	1.22555920884902e-05	7.59600329098447e-06	3.88952834737933e-06	1.43004533507968e-06	4.06432550413117e-07	9.05839541818638e-07	2.92881042494648e-06	6.41182636836684e-06
31	2.37738998262496e-05	2.67685302541766e-05	3.02445634996645e-05	3.42006256039311e-05	3.85849651577936e-05	4.32878657822322e-05	4.81395130934228e-05	5.29144706086965e-05	5.73431872103153e-05	6.11301079257958e-05	6.39771112661587e-05	6.56102709419236e-05	6.58074350543977e-05	6.4423889887659e-05	6.1413440438475e-05	5.68425672234705e-05	5.08958533170488e-05	4.38715529966465e-05	3.61669372628005e-05	2.82538613418928e-05	2.06458287526539e-05	1.38586521797321e-05	8.36759640827927e-06	4.56456846724889e-06	2.71939782544612e-06	2.94940446488695e-06	5.20116499418135e-06	9.24757184764202e-06	1.47019246808877e-05	2.10489817184398e-05	2.76908244992523e-05	3.40033349804957e-05	3.93973805877857e-05	4.33777702016716e-05	4.55929239717044e-05	4.58690984519029e-05	4.42248616243507e-05	4.08640825979326e-05	3.61486099901663e-05	3.05546044505125e-05	2.46187095468594e-05	1.88815212748811e-05	1.38359337738169e-05	9.88687720649207e-06	7.32690481143898e-06	6.32938265442083e-06	6.95814979282261e-06	9.1899385509065e-06	1.29440060614891e-05
32	1.76464980899686e-05	2.09765357565544e-05	2.51417093655795e-05	3.01765612237348e-05	3.6050727144523e-05	4.26575130378674e-05	4.98084979399002e-05	5.7235834429482e-05	6.46032319771436e-05	7.15257055023187e-05	7.75971461363468e-05	8.24237445141356e-05	8.56603984800366e-05	8.70465883502793e-05	8.64379011719157e-05	8.38294915786418e-05	7.93682976310008e-05	7.33517558325687e-05	6.62120067347862e-05	5.84860396965941e-05	5.07737519388323e-05	4.36873344854064e-05	3.77965823233708e-05	3.35755045571096e-05	3.13558558968312e-05	3.12928420195084e-05	3.33472489914144e-05	3.72866674587212e-05	4.27064633392325e-05	4.90689016624873e-05	5.57566293388039e-05	6.21348613935549e-05	6.7615372207389e-05	7.17149845960198e-05	7.41017868669884e-05	7.46237696325904e-05	7.33167958963951e-05	7.03915078280714e-05	6.62015507424082e-05	6.11979465869977e-05	5.58761986854255e-05	5.07234798850655e-05	4.61729218055466e-05	4.2570634803488e-05	4.01588707427157e-05	3.90760561158999e-05	3.93717122701747e-05	4.10319867479e-05	4.40100165424568e-05
33	1.1681591428603e-05	1.57975778798533e-05	2.1191796655944e-05	2.79486285358757e-05	3.60789340273888e-05	4.55059579548121e-05	5.60572143485264e-05	6.74641817702939e-05	7.93710257562544e-05	9.13527118014606e-05	0.000102941856190478	0.000113662591823726	0.000123068731261486	0.000130782723672804	0.000136531447587176	0.00014017484827904	0.00014172386290641	0.000141344968333693	0.000139349966948563	0.00013617117052196	0.000132323783144699	0.000128358827506237	0.000124811207299719	0.000122148277726436	0.000120724478296975	0.000120747107382134	0.000122257207358694	0.000125127888613456	0.000129080433066793	0.000133716423981772	0.000138562217824107	0.000143120567425378	0.000146923339663247	0.000149579181403326	0.000150810705960379	0.000150477215085916	0.000148580946334714	0.000145257066340343	0.000140749795710995	0.000135378832889284	0.000129501377706694	0.000123475372623767	0.00011762903884692	0.000112240478877486	0.000107529261927748	0.000103659807751881	0.000100754380678021	9.89119245945998e-05	9.82280656122752e-05
34	1.08507032539461e-05	1.69320490012766e-05	2.4892282857721e-05	3.48871346166588e-05	4.69975218223251e-05	6.12135602946518e-05	7.74237011830373e-05	9.54106963839793e-05	0.000114855610714513	0.000135350411658171	0.000156418832804854	0.000177544308952324	0.000198202921496294	0.00021789858138917	0.000236197215621307	0.000252756592122616	0.000267348662568349	0.000279871923788801	0.000290352248759585	0.00029893182363175	0.00030584711677883	0.000311398045861063	0.000315911542821137	0.000319703405977014	0.000323042572554171	0.000326121697841146	0.000329037205838536	0.000331780862160869	0.000334243550083362	0.000336230480671297	0.000337485728620202	0.000337722935670377	0.000336658404012893	0.000334042694005134	0.000329687251695465	0.000323483454346641	0.00031541264187986	0.000305547017444501	0.000294042550205132	0.000281126008809047	0.000267078847587052	0.00025222077773002	0.000236895479994786	0.000221460131285909	0.000206279369474649	0.000191723197407839	0.000178167328956205	0.000165993786721132	0.000155589300875293
35	2.61667924963385e-05	3.69444118657107e-05	5.05131610354479e-05	6.71285963250035e-05	8.69747976213093e-05	0.00011014630605825	0.000136633727789498	0.000166314473859941	0.000198949796273017	0.000234188820533986	0.000271579700035843	0.000310587380171981	0.000350616825492873	0.000391040002960879	0.000431224497082796	0.000470561415305478	0.000508490261319963	0.000544518720194712	0.000578235793308218	0.000609317394662315	0.000637524300791658	0.000662693145556763	0.000684721874935225	0.000703551638924716	0.000719147430091374	0.000731479841756284	0.000740510108135363	0.000746180134094989	0.000748408585142343	0.000747093373323994	0.000742120137284837	0.000733375667545924	0.000720764747792423	0.000704228619482435	0.0006837632467685	0.00065943574308978	0.000631397670689864	0.000599894368973693	0.000565269927126411	0.000527967815538361	0.000488527471567467	0.000447577267402659	0.000405824272544459	0.000364041092907278	0.000323049879376826	0.000283703420773786	0.000246863139239456	0.000213373845601707	0.000184035318117125
36	8.10444969729238e-05	0.000102409642190236	0.000128072942150138	0.000158416024630163	0.000193749539573295	0.000234291975926087	0.00028015055311569	0.000331305461020536	0.000387598579742617	0.000448727564160918	0.000514245843802706	0.000583568692203908	0.000655985096234674	0.000730674744494786	0.000806729095322675	0.000883175215899945	0.000959000932803232	0.00103317981764702	0.00110469465133866	0.00117255825406822	0.00123583090874924	0.00129363400553251	0.00134515994997403	0.00138967876184896	0.00142654210397989	0.00145518568831824	0.00147513109014341	0.00148598795562418	0.00148745742292215	0.00147933731525937	0.00146152933817991	0.00143404815989091	0.00139703191054836	0.00135075333688193	0.00129563061817012	0.00123223670416535	0.00116130598101591	0.00108373710462414	0.0010005909528448	0.000913082825577875	0.000822568251638418	0.000730522031426989	0.000638510445819706	0.000548156887995122	0.000461101521153024	0.000378955925526962	0.000303254063784376	0.0002354012505336	0.000176623138399535
37	0.000220477152572766	0.000263860045077745	0.000314047964609766	0.000371554410016197	0.000436808495131033	0.000510129042690535	0.000591699497521675	0.000681544833983588	0.000779511617359031	0.000885252291655898	0.000998214610263596	0.00111763691028515	0.00124254967070133	0.00137178350758378	0.00150398346761891	0.00163762920594377	0.00177106039573897	0.00190250653144904	0.00203012016579813	0.00215201256734711	0.00226629079774228	0.00237109527709525	0.00246463701778449	0.00254523384337203	0.00261134505069408	0.0026616041005872	0.00269484902004829	0.00271015025439892	0.00270683571660402	0.00268451274309666	0.00264308658843126	0.00258277498751407	0.0025041182009385	0.00240798385547412	0.00229556581799291	0.00216837631571051	0.00202823055414385	0.00187722319768395	0.00171769627159226	0.00155219831772021	0.00138343498197838	0.00121421161583433	0.00104736891734998	0.000885713094968445	0.000731942481146745	0.00058857292245983	0.000457864596951547	0.000341753128792419	0.000241787958950923
38	0.000520650718146745	0.000605686059874624	0.00070148094613042	0.000808643425137956	0.000927658366001733	0.00105885534946306	0.00120237685976426	0.00135814798091689	0.00152584886454449	0.00170489124656585	0.00189440024264661	0.00209320254727223	0.00229982200162791	0.00251248328760398	0.00272912425835446	0.00294741714118512	0.00316479855862261	0.0033785080210928	0.00358563426185136	0.00378316852235391	0.00396806366274772	0.00413729777379791	0.00428794080698938	0.00441722262010402	0.00452260075570251	0.00460182622781176	0.00465300558534917	0.00467465754718023	0.00466576256175666	0.00462580373377749	0.00455479768239302	0.00445331405255034	0.00432248259644691	0.00416398697922406	0.00398004474486041	0.00377337320598302	0.00354714139369917	0.00330490861585436	0.00305055061558966	0.00278817478361498	0.0025220263398905	0.00225638784234463	0.00199547477801234	0.00174333032029642	0.0015037225699505	0.00128004771402805	0.00107524251772378	0.000891709396025467	0.000731256990251642
39	0.00109524196493183	0.00125193504720194	0.00142517669471757	0.00161558100761449	0.0018235696035933	0.0020493332398081	0.00229279423201096	0.00255357100360091	0.00283094618799214	0.00312383975053456	0.00343078858444819	0.00374993396432997	0.00407901810867247	0.00441539091010437	0.00475602764210497	0.00509755814985986	0.0054363076893232	0.00576834920322928	0.00608956642829448	0.00639572682795705	0.00668256295420002	0.00694586047492061	0.00718155077418508	0.00738580575489859	0.0075551322589588	0.00768646337919126	0.00777724387860648	0.00782550696182388	0.0078299397644216	0.00778993513936133	0.00770562762352161	0.00757791185680416	0.00740844219323852	0.00719961277688343	0.00695451794092173	0.00667689340905363	0.00637103941434208	0.00604172748006564	0.00569409320629562	0.00533351795044398	0.00496550275571153	0.00459553824530143	0.00422897444208802	0.00387089457659206	0.00352599689907522	0.00319848830889103	0.00289199325739939	0.00260948087868546	0.0023532126714608
40	0.00209562892089706	0.00236551128371843	0.00265988372033891	0.00297925833906763	0.00332386208124537	0.00369359408948875	0.00408798524695252	0.00450616134222137	0.00494681138179593	0.00540816259078349	0.00588796360582258	0.00638347726769873	0.00689148426194493	0.00740829863385546	0.00792979592239108	0.00845145432088079	0.00896840888952445	0.00947551842645757	0.00996744416394315	0.0104387390094849	0.0108839456151458	0.0112977011497659	0.0116748462858744	0.0120105356130156	0.0123003464676655	0.0125403830404524	0.0127273725946576	0.0128587507131236	0.0129327326868571	0.012948368466534	0.0129055790119377	0.0128051723836286	0.0126488385109632	0.0124391222220034	0.0121793748114823	0.0118736851277189	0.0115267918513671	0.0111439792906329	0.010730959602132	0.0102937448386427	0.00983851260239307	0.00937146932707346	0.00889871531050743	0.00842611556584186	0.00795918035175869	0.00750295888791821	0.00706194927369841	0.00664002702570393	0.00624039395743245
41	0.00370440297130809	0.00414061357850471	0.0046117371562766	0.00511811447820915	0.00565970073140955	0.0062360214759602	0.00684613241244691	0.00748858442312012	0.00816139536925263	0.00886203009627782	0.00958739001494863	0.0103338134883506	0.0110970880604143	0.011872475313115	0.0126547488407117	0.0134382454865226	0.0142169296095855	0.0149844697461156	0.0157343266168516	0.0164598510206621	0.0171543897626543	0.017811397407425	0.018424551340723	0.018987867380403	0.0194958130132745	0.019943415259054	0.020326360183954	0.0206410812088461	0.0208848335808932	0.0210557526994587	0.0211528943991639	0.0211762557833817	0.0211267757546797	0.021006314986063	0.0208176156970832	0.0205642422191123	0.0202505039307381	0.0198813626940689	0.0194623274038537	0.0189993386542467	0.0184986468166232	0.0179666869941174	0.0174099543672847	0.0168348833685203	0.0162477339239652	0.0156544876892813	0.015060756793475	0.0144717071108118	0.0138919975261984
42	0.00611878723717989	0.00678429372960591	0.00749785509225887	0.00825963481599588	0.00906931555865424	0.00992605544223622	0.0108284494214906	0.0117744970856688	0.0127615782274548	0.013786437442816	0.0148451789108215	0.0159332723427838	0.0170455708864985	0.0181763415267165	0.0193193082418925	0.0204677078661027	0.0216143582718333	0.0227517381436195	0.0238720772649512	0.024967455903007	0.0260299115596338	0.027051551074529	0.0280246658292994	0.0289418476194372	0.0297961026442607	0.0305809610195678	0.0312905792488399	0.0319198331983848	0.0324643993090084	0.032920822037912	0.0332865658528313	0.0335600504865486	0.0337406685919007	0.0338287854013322	0.0338257204754168	0.0337337121051863	0.0335558653968934	0.0332960854987642	0.0329589978122492	0.0325498573519301	0.0320744496675995	0.0315389859109592	0.0309499947129504	0.0303142135343833	0.0296384820642128	0.0289296400717919	0.0281944318800949	0.0274394193272896	0.0266709047373561
43	0.00951241545549661	0.0104737868966326	0.0114987248864026	0.0125872230544747	0.0137387079450596	0.014951995872799	0.0162252555138687	0.0175559774425207	0.0189409517726428	0.0203762549788997	0.0218572468521633	0.0233785783898556	0.0249342112352927	0.026517449064135	0.028120981074788	0.0297369374783854	0.0313569566091552	0.032972262994733	0.0345737554462113	0.0361521039577035	0.0376978539533862	0.0392015361946716	0.0406537804691728	0.0420454310335499	0.0433676616801569	0.0446120882473596	0.045770876398602	0.0468368425571895	0.0478035460019417	0.0486653703010662	0.0494175924837128	0.0500564386148418	0.0505791247418784	0.0509838825124153	0.0512699691112454	0.05143766152186	0.0514882354715641	0.0514239297599584	0.0512478969876484	0.0509641419864555	0.0505774494961162	0.0500933028289617	0.049517795408579	0.0488575371580292	0.0481195577468667	0.0473112086848962	0.0464400661771012	0.045513836532946	0.0445402657601806
44	0.0139639026604614	0.0152777433133943	0.0166714443020394	0.0181447543112158	0.0196967757244558	0.0213259218340004	0.0230298799865846	0.0248055817289248	0.0266491809619714	0.0285560410315256	0.030520731574851	0.0325370358092985	0.0345979687913669	0.0366958069954825	0.0388221293643129	0.040967869770548	0.0431233806083526	0.0452785070061961	0.0474226709269782	0.0495449642020232	0.0516342493384143	0.0536792667499802	0.0556687468964646	0.057591525677953	0.059436661326826	0.0611935509708998	0.062852045011591	0.0644025574715069	0.0658361705172565	0.0671447314548593	0.0683209406250535	0.0693584287911747	0.0702518228091251	0.0709967985924299	0.0715901206298508	0.0720296675722682	0.0723144436729387	0.0724445761339529	0.0724212986749808	0.0722469218916105	0.0719247912036524	0.071459233403164	0.0708554929929202	0.0701196596547918	0.0692585883011637	0.0682798132393969	0.0671914580187327	0.0660021425313872	0.0647208889063207
45	0.0193621256757619	0.0210548420776142	0.0228414765053425	0.0247213135198996	0.0266929193965323	0.0287541003321602	0.0309018665542648	0.0331324032663545	0.035441049315316	0.0378222843958788	0.040269725517245	0.0427761333473834	0.0453334289228086	0.0479327210676175	0.050564344707386	0.0532179100939477	0.0558823627792085	0.058546053993454	0.0611968208998122	0.0638220760155641	0.0664089049168189	0.0689441711796717	0.0714146273621686	0.0738070307008116	0.0761082620861986	0.0783054467975395	0.0803860754174932	0.0823381233187532	0.0841501671130978	0.085811496482583	0.0873122198708358	0.0886433625989353	0.0897969560834123	0.0907661169710634	0.0915451151635837	0.0921294298810299	0.0925157931029191	0.0927022199252032	0.0926880255760378	0.0924738290387737	0.0920615434325305	0.0914543534948641	0.0906566806934562	0.0896741366608852	0.0885134657952829	0.0871824779974852	0.0856899726202065	0.0840456547854628	0.0822600452822943
46	0.0253367921927364	0.0273853491587666	0.0295360856632541	0.0317875216183318	0.0341374046965997	0.0365826717675244	0.0391194161213947	0.0417428612932377	0.0444473422565502	0.047226294698732	0.0500722530169034	0.0529768575848602	0.0559308717401078	0.0589242088254009	0.0619459694934918	0.0649844893486596	0.0680273968561195	0.0710616813029095	0.0740737704438076	0.0770496173159003	0.0799747955583071	0.0828346024320333	0.0856141686016787	0.0882985736183912	0.0908729659344715	0.0933226861866551	0.0956333924092596	0.0977911857817563	0.0997827354791471	0.101595401178705	0.103217351783614	0.104637678952834	0.105846504076768	0.106835077409084	0.107595868155227	0.108122644426053	0.108410542088699	0.108456121684037	0.108257412728405	0.10781394487404	0.107126765565109	0.106198443991526	0.105033061308169	0.103636187249894	0.10201484343036	0.100177453762722	0.0981337825806329	0.0958948611668109	0.0934729035121789
47	0.0312886470103876	0.0336157356925905	0.0360453359779514	0.0385750330952596	0.0412016275282076	0.0439211031539576	0.0467286009628798	0.0496183990343411	0.0525838994063288	0.0556176224280885	0.0587112091249461	0.0618554320334465	0.0650402148834198	0.0682546614123691	0.0714870934976463	0.0747250986844252	0.0779555870738642	0.0811648574175985	0.0843386721434847	0.0874623409151147	0.0905208122058754	0.0934987722491617	0.096380750611671	0.0991512315283979	0.101794770037849	0.104296111865828	0.10664031592752	0.108812878251951	0.110799856081455	0.112587990862638	0.114164828825165	0.115518837841171	0.116639519271415	0.11751751353449	0.118144698182187	0.118514277327007	0.118620861346009	0.118460535877653	0.118030919233865	0.117331207466713	0.116362206456379	0.115126350522656	0.113627707204315	0.111871967997412	0.109866424993004	0.107619933504936	0.105142860927337	0.102447022207552	0.0995456024614614
48	0.036553128451235	0.0390457533330574	0.0416343024125839	0.0443156069318831	0.0470857641149659	0.0499401148116863	0.0528732262473093	0.0558788803880755	0.0589500683998157	0.0620789916352093	0.0652570695357672	0.0684749547773299	0.071722555923215	0.0749890677776721	0.0782630095546814	0.0815322708941685	0.0847841656703237	0.0880054934459293	0.0911826083335342	0.0943014949301697	0.0973478508983165	0.100307175673319	0.103164864687709	0.105906308417255	0.108516995473327	0.110982618892531	0.113289184708842	0.11542312183659	0.117371392245819	0.119121600375422	0.120662100705022	0.1219821023942	0.123071769898004	0.123922318480806	0.124526103576728	0.124876702983893	0.124968990931393	0.124799203121734	0.124364991926971	0.123665471003016	0.122701248682791	0.121474449613997	0.119988724219984	0.118249245681422	0.116262694260691	0.114037228918739	0.111582446304143	0.108909327324659	0.106030171641236
49	0.0406143772147234	0.0431564919598914	0.0457847291827359	0.0484956905076111	0.0512853556513715	0.0541490696046071	0.0570815340433325	0.0600768033073829	0.0631282852533501	0.0662287472562447	0.0693703275953567	0.0725445524162404	0.0757423584126966	0.0789541213204535	0.082169690258436	0.0853784278945999	0.0885692563519053	0.0917307087067784	0.0948509858680807	0.0979180185599443	0.100919534067615	0.103843127342511	0.106676336001869	0.109406718700453	0.112021936297615	0.11450983519342	0.116858532163159	0.119056499981272	0.121092653093988	0.122956432575509	0.124637889585798	0.126127766539392	0.127417575194464	0.128499670879806	0.129367322094633	0.130014774742107	0.13043731029211	0.130631297211917	0.130594235054586	0.130324790653819	0.129822825940037	0.129089416965015	0.128126863800744	0.126938691061582	0.12552963888623	0.123905644306808	0.122073813025192	0.120042381710973	0.117820671029648
50	0.0431857976404333	0.045681341922233	0.0482535369226551	0.0508993483023842	0.0536152633351644	0.0563972848988035	0.059240928547919	0.0621412228572868	0.0650927132034024	0.0680894691277614	0.0711250953985637	0.0741927468582341	0.0772851471125511	0.080394611083566	0.0835130714131694	0.0866321086674574	0.0897429852543488	0.0928366829285734	0.0959039437196313	0.0989353140800307	0.101921192013487	0.104851876906275	0.107717621749992	0.110508687411085	0.11321539857203	0.115828200941431	0.118337719305976	0.120734815976428	0.123010649163029	0.125156730803143	0.127164983355856	0.129027795074838	0.130738073272205	0.132289295092428	0.133675555326654	0.134891610814053	0.135932920997926	0.136795684230208	0.137476869448424	0.137974242883955	0.138286389499278	0.138412728894337	0.138353525468068	0.138109892669756	0.137683791226053	0.137078021282519	0.136296208452952	0.135342783825054	0.134222958026503
51	0.0440760000181166	0.0464476064418334	0.0488874643729983	0.0513932602655099	0.0539623399909568	0.0565917062221264	0.0592780177843584	0.0620175910654883	0.0648064035616998	0.0676400996218914	0.0705139984372763	0.0734231043059928	0.0763621191846441	0.0793254575200728	0.0823072633354601	0.0853014295252163	0.0883016192932764	0.0913012896495386	0.0942937168594707	0.0972720237225954	0.100229208536816	0.103158175587603	0.106051766984116	0.108902795648557	0.111704079250666	0.114448474866445	0.117128914129038	0.119738438630439	0.122270235325399	0.124717671683736	0.127074330334189	0.129334042942269	0.131490923066058	0.133539397737773	0.135474237525147	0.137290584835093	0.13898398023293	0.140550386563288	0.14198621067388	0.143288322560228	0.1444540717683	0.145481300912438	0.146368356187977	0.147114094781248	0.147717889104071	0.148179627805146	0.148499713536735	0.148679057481424	0.148719070670361
52	0.0430992659920992	0.0452664440823217	0.0474931003174506	0.049777653565159	0.0521182929218488	0.0545129763532213	0.0569594304552556	0.0594551513734883	0.0619974069112749	0.0645832398500398	0.0672094724964471	0.0698727124630114	0.0725693596799993	0.0752956146275942	0.0780474877683307	0.0808208101507795	0.0836112451465086	0.0864143012735119	0.0892253460506732	0.0920396208195197	0.094852256461561	0.0976582899320162	0.100452681523754	0.10323033276889	0.105986104879747	0.108714837625871	0.111411368539534	0.114070552338688	0.116687280453733	0.119256500542692	0.121773235878535	0.124232604492411	0.1266298379575	0.128960299700004	0.131219502726521	0.133403126660621	0.13550703398586	0.137527285397651	0.139460154172413	0.141302139469068	0.143049978485311	0.144700657398983	0.146251421033348	0.147699781194003	0.149043523634468	0.150280713617115	0.15140970004601	0.152429118158257	0.153337890770561
53	0.0401211303637569	0.0419901066586515	0.0439080107608516	0.0458737954888867	0.0478862656246572	0.0499440772170447	0.052045737466735	0.0541896052049306	0.0563738919752363	0.0585966637244948	0.0608558431047584	0.0631492123849348	0.0654744169669795	0.0678289694978419	0.0702102545647538	0.0726155339578975	0.0750419524810368	0.077486544287381	0.079946239714782	0.0824178725913925	0.0848981879801402	0.0873838503278332	0.0898714519824208	0.09235752203991	0.0948385354806901	0.0973109225535656	0.0997710783646388	0.102215372627331	0.104640159529279	0.10704178767161	0.109416610036133	0.111760993936349	0.114071330908809	0.116344046502251	0.118575609923101	0.120762543497338	0.12290143191035	0.124988931188235	0.127021777386027	0.128996794950515	0.13091090472766	0.13276113158705	0.134544611638427	0.136258599017907	0.13790047222426	0.139467739988313	0.140958046661315	0.142369177110845	0.143699061115585
[truncated: 71 more columns]
