# Supplementary material for: Reconstructing spruce budworm outbreak severity: a comparison of paleoecological and tree-ring signals
Source: PLoS One. 2025 Aug 12;20(8):e0329406. doi: 10.1371/journal.pone.0329406 (PMC12342301; doi:10.1371/journal.pone.0329406)
Supplement: S10 Dataset — (ZIP) [file pone.0329406.s010.zip › Lake 1 wavelet data/GSI/GSI_wavelet_significance.txt]

V1	V2	V3	V4	V5	V6	V7	V8	V9	V10	V11	V12	V13	V14	V15	V16	V17	V18	V19	V20	V21	V22	V23	V24	V25	V26	V27	V28	V29	V30	V31	V32	V33	V34	V35	V36	V37	V38	V39	V40	V41	V42	V43	V44	V45	V46	V47	V48	V49	V50
1	0.0381807895372301	0.0305264856769855	0.0194345939045135	0.0102776940410709	0.00492909507812263	0.00246330644981786	0.00144698071121583	0.00100832725008182	0.000780400660248053	0.000627598398230072	0.0005131485190022	0.000435170200149131	0.000382495658747359	0.000336545788846271	0.000290105836913637	0.000248266599232411	0.000219738232861098	0.000207300552521144	0.000197055752949297	0.000180175090872008	0.000167848675912606	0.000168914283362795	0.000172321264517873	0.000167252411627787	0.000155491302034211	0.000143320095339671	0.000136783934865202	0.000134500232139048	0.000131333080522687	0.000127441699374182	0.000126923877649625	0.000122305202957053	0.000104280938612389	8.49352805447704e-05	8.76868624652074e-05	0.000110945604739975	0.000136574657763896	0.00014880819149465	0.000143557927845698	0.00013353133242083	0.000130230720904383	0.000130936623249121	0.000130212604947063	0.000131573546804777	0.000136461522851926	0.000138655609150797	0.000134939100954545	0.000132742149142197	0.000134929865211123
2	0.05183090607344	0.0405542172861156	0.0244284253117579	0.0115928914830039	0.00463457271131117	0.0018458785211035	0.000935252299514399	0.00064121683073232	0.000513686046191748	0.000420888219388452	0.000342094961350916	0.000291040739537213	0.000262100922788214	0.000234238992855762	0.000199185839728446	0.000164320575060194	0.000142548535612344	0.000139007121684554	0.000135789739282135	0.000120625333651307	0.000109375577962116	0.000115241509115335	0.000123982933027431	0.0001212253769857	0.000109592691115644	9.75805464666194e-05	9.28255188584726e-05	9.32428438020873e-05	9.15313951113714e-05	8.87696959830936e-05	9.17889037793837e-05	9.07019426596272e-05	7.0883763827859e-05	4.70040523360494e-05	4.96655249574866e-05	7.71881160555621e-05	0.000106410834884619	0.000118063050742787	0.000108106805902833	9.3961483654964e-05	9.04666813253377e-05	9.22027252728318e-05	9.10134194713805e-05	9.21890979294764e-05	9.85054987027628e-05	0.000101157482944608	9.57700466219979e-05	9.27564648838901e-05	9.6421389058902e-05
3	0.0623203746046808	0.0478650055783428	0.0274155896101461	0.011662732769116	0.00371279216082579	0.000979475054576861	0.000342556892445413	0.000243155547770099	0.000224728095430983	0.000194859279037183	0.000154880749835591	0.000131633282119475	0.000126039810629214	0.000117635185566237	9.77148538952078e-05	7.38244832849272e-05	6.04917584045342e-05	6.48710320973503e-05	6.81080628249321e-05	5.58806879824904e-05	4.61348592396247e-05	5.46583074589018e-05	6.6252756592559e-05	6.53868680410623e-05	5.53505602337e-05	4.52956580341803e-05	4.29680702585443e-05	4.57506820058646e-05	4.50639674360052e-05	4.30180767744944e-05	4.92049102013623e-05	5.33537289211934e-05	3.68523411494394e-05	1.34430658629308e-05	1.54209188691632e-05	4.12029524124161e-05	6.71599984709972e-05	7.47090096617759e-05	6.0916672220002e-05	4.51707474912274e-05	4.2919824150544e-05	4.59749716018882e-05	4.43319135758693e-05	4.48236294534971e-05	5.15990447549353e-05	5.43297240834472e-05	4.79332181656523e-05	4.45428650118679e-05	4.94459584449338e-05
4	0.0678266305632927	0.0515865668658186	0.0287034317650944	0.0114036691124143	0.00305763280493124	0.000479357115412366	3.7819947983948e-05	3.83515049464277e-05	6.3601558563172e-05	6.2018649487537e-05	4.39441317970186e-05	3.55195280943731e-05	4.06817122653883e-05	4.29184611985247e-05	3.44634024637922e-05	2.05977669698828e-05	1.33854077499786e-05	2.03930052524043e-05	2.61738073536415e-05	1.73101192805712e-05	9.46603079040839e-06	1.7199105810646e-05	2.74294875871231e-05	2.70670225604752e-05	1.95743436465553e-05	1.25265565233406e-05	1.20007876292903e-05	1.54717098031341e-05	1.48526562676135e-05	1.26996961950926e-05	1.97975516986865e-05	2.82941596326301e-05	1.95369723908219e-05	2.55297555078938e-06	3.70400217416711e-06	2.18204527538913e-05	3.86666530533434e-05	4.07170907203151e-05	2.63788998528257e-05	1.26096286864001e-05	1.21644632907491e-05	1.58230457906859e-05	1.3901290702511e-05	1.35649991142226e-05	1.94966580852116e-05	2.18720879674533e-05	1.58092266229462e-05	1.26851729143108e-05	1.76573539042753e-05
5	0.0688049932116947	0.05251065574641	0.0293734286015203	0.0117708178585625	0.00321870068358516	0.000538817672556577	4.45704925020429e-05	1.11057536542803e-05	1.8504494996852e-05	1.68537305754684e-05	7.30410440624593e-06	3.72335098061206e-06	9.04467120638768e-06	1.29988484911335e-05	1.04992446943368e-05	3.95720834668627e-06	3.53776808636002e-07	5.56828094750475e-06	1.03370698482707e-05	5.11935670682233e-06	3.11606959675255e-08	4.91553626591414e-06	1.09813213745904e-05	1.01514275035073e-05	5.44384279294927e-06	1.4122332819365e-06	1.53469960046904e-06	4.09706217609823e-06	3.27938563336005e-06	1.24633977872679e-06	7.36870028423749e-06	1.7672888195876e-05	1.75990531128764e-05	9.82621168696379e-06	9.94954828461926e-06	1.79719935620251e-05	2.46173309285171e-05	2.28110827062413e-05	1.13610043448966e-05	1.48201783838621e-06	1.60967229020488e-06	4.34274560190122e-06	2.53348945171088e-06	1.86429771976675e-06	6.10907441663587e-06	7.87176483668503e-06	3.44348279543615e-06	1.14021241600616e-06	4.82330524252893e-06
6	0.067018005421588	0.0519744153586647	0.0301412366824566	0.0129335029895262	0.0040465180369731	0.000917057950647838	0.000161736326833778	3.17742265745949e-05	1.22471096284831e-05	7.11133835772562e-06	2.13337208764471e-06	3.26632635520945e-07	2.7653846846519e-06	4.87611300344073e-06	4.63287246586715e-06	2.78479341061222e-06	1.7723880282749e-06	4.60173640702083e-06	7.42234647964945e-06	5.37906995483534e-06	3.0151148663677e-06	4.84700549692015e-06	6.52753870208538e-06	4.97760464084388e-06	2.40438244140338e-06	5.37737067359496e-07	5.67204193711172e-07	1.76211593928683e-06	1.25450282596772e-06	6.25001188200248e-07	6.14229504094547e-06	1.66931209294627e-05	2.28388768622486e-05	2.19825027989491e-05	2.00029603852562e-05	1.9247100360128e-05	1.88816349131158e-05	1.61886534863491e-05	8.99338525539375e-06	2.43341154927351e-06	1.35920946593077e-06	2.05444123611933e-06	7.06758207670197e-07	3.89866054640241e-07	3.00243682798623e-06	4.19018639415089e-06	1.8184256567937e-06	4.9128802651187e-07	2.36076067188027e-06
7	0.0640995679519532	0.050881064364992	0.0310466350609069	0.0145169489477109	0.00518445381281569	0.00140920421743733	0.000289405925415289	4.4811671943088e-05	7.87740938357309e-06	4.92561481743221e-06	3.74844958121569e-06	2.8249723138192e-06	3.01538961219678e-06	3.28227476576125e-06	3.60623981766015e-06	4.39861410081298e-06	5.78260903435672e-06	8.19868039291031e-06	1.02565750529443e-05	1.01270051653271e-05	8.99471425334359e-06	8.11265543106203e-06	6.36742722554844e-06	3.94544180249606e-06	2.37764499380317e-06	1.74837150408374e-06	1.83187336929546e-06	2.4264327939098e-06	2.97775477767875e-06	4.93732382656818e-06	1.17191543780698e-05	2.28041982459073e-05	3.15943109061223e-05	3.24481970718835e-05	2.64504478071006e-05	1.92785549405766e-05	1.57304590167409e-05	1.44804314330183e-05	1.14166080399013e-05	7.1587508220253e-06	4.52038994887042e-06	3.22137714658569e-06	2.17153931193765e-06	2.30913236086699e-06	3.87195402466435e-06	4.71020986788519e-06	3.82107396483548e-06	3.05763776006492e-06	3.31898776063058e-06
8	0.0609519000462766	0.0496021126725023	0.0319026764374698	0.0162031693194614	0.00648811641357111	0.00203263658490537	0.000481624424566696	7.55016795461857e-05	4.15694216171564e-06	1.45591259753105e-06	4.28010415669434e-06	4.60601047212566e-06	3.68768468868512e-06	2.79853342610488e-06	3.24132213012086e-06	5.74185388244395e-06	9.7034792852709e-06	1.38900918991174e-05	1.68900920498798e-05	1.76256099547225e-05	1.59639889925859e-05	1.23094015678075e-05	7.6238323871767e-06	3.86618249075108e-06	2.37993761973598e-06	2.61841056717448e-06	3.62080348756722e-06	5.19637605994994e-06	7.91527306566182e-06	1.33074560622744e-05	2.29276052560683e-05	3.5142594675226e-05	4.34539132217189e-05	4.11160675734405e-05	2.90257183053273e-05	1.65265833336335e-05	1.1699871631581e-05	1.31010965251263e-05	1.43468070468441e-05	1.28107960017907e-05	1.00039699888473e-05	7.6170965336193e-06	6.33968812417842e-06	6.39352679171772e-06	7.28953345973938e-06	7.83019012027375e-06	7.3478084667045e-06	6.25994500925222e-06	4.94570494672733e-06
9	0.057912132683526	0.0482599107852406	0.0326120559398595	0.0178754889906088	0.00795441793835895	0.00287178198404424	0.00083203511586717	0.000184587330742934	2.74141456567082e-05	3.71989737670873e-06	4.50153308920041e-06	5.12738194177544e-06	3.44185326768872e-06	1.66406983394729e-06	2.28455438678723e-06	6.57080583911284e-06	1.36450505956193e-05	2.10492061935717e-05	2.62169589437653e-05	2.74585810278708e-05	2.4223728822791e-05	1.73558793285042e-05	9.38191876204979e-06	3.53221199592479e-06	1.492772317716e-06	2.62271553186075e-06	5.58774637615822e-06	9.96999970808271e-06	1.64953811072311e-05	2.63626149159348e-05	3.96467447763144e-05	5.28814695897445e-05	5.84469559769016e-05	4.97897424279772e-05	2.99689410818193e-05	1.17913609249812e-05	5.61316269449472e-06	9.85689716481551e-06	1.60496377470484e-05	1.87297904149935e-05	1.78975814490835e-05	1.57863869701586e-05	1.41625153391531e-05	1.36120770386731e-05	1.37178960145798e-05	1.35237266961276e-05	1.22402817118582e-05	9.73304264998714e-06	6.41445475849109e-06
10	0.0550648293016205	0.0468950650326815	0.0331449381843865	0.0194654177651094	0.00953368691708866	0.00392437662771729	0.00137574194853087	0.000419005218108099	0.000115385303571358	3.30291688052195e-05	1.33992588972861e-05	7.41736479503856e-06	3.16735901563692e-06	3.10293536714762e-07	1.35918453069915e-06	7.85914973400633e-06	1.85572078257956e-05	2.98324847065244e-05	3.77030173330527e-05	3.94759476779947e-05	3.43747609703044e-05	2.39554979227729e-05	1.21079584148276e-05	3.34319118078168e-06	1.19950787079241e-07	2.0521964339653e-06	7.65098957169796e-06	1.62026097490701e-05	2.80608006603649e-05	4.35871345914872e-05	6.12378152758296e-05	7.55239573985855e-05	7.76073575707093e-05	6.17501841584625e-05	3.36590301924086e-05	9.06713988104287e-06	3.07836040159066e-07	6.27502102616865e-06	1.7084854255281e-05	2.47313158979669e-05	2.73239198469164e-05	2.67099485979624e-05	2.52008788090684e-05	2.40196183904779e-05	2.31052272504535e-05	2.15742985054261e-05	1.85299270850637e-05	1.37976583624359e-05	8.13277156582064e-06
11	0.0524108463904812	0.0455080839097805	0.0334644211477208	0.0208678921684733	0.0110833789084981	0.00506659717179622	0.00203678918605135	0.00074799537057208	0.000265484159543538	9.73220747875413e-05	3.87690492341487e-05	1.62651313048906e-05	5.86062226421696e-06	1.58949110557879e-06	3.70771420897084e-06	1.28922247190807e-05	2.71882593447774e-05	4.20116604278013e-05	5.2320937371586e-05	5.46441341443241e-05	4.80015772254476e-05	3.44254081045446e-05	1.88056234613119e-05	6.82620112453353e-06	1.92231187339182e-06	4.20836182629958e-06	1.21975493477465e-05	2.49356407573482e-05	4.24058671883562e-05	6.4190216114394e-05	8.7235116322314e-05	0.000104087441728891	0.000104672512302093	8.38074006116911e-05	4.90506827074033e-05	1.80691700527897e-05	4.89977973445054e-06	9.64649816232489e-06	2.21729330388745e-05	3.27529642016794e-05	3.77483183328095e-05	3.83131840376799e-05	3.69786264480785e-05	3.54157655181836e-05	3.37579046817123e-05	3.10507438260307e-05	2.63335725979925e-05	1.95832546938332e-05	1.19237472216859e-05
12	0.0499311102700741	0.0440896551070035	0.0335412025055371	0.0219905810637887	0.0124560735195957	0.00614016650700337	0.00268038954597597	0.00107427010571397	0.000420498803873266	0.000173198660622626	7.83201559662124e-05	3.82046115213585e-05	1.98178140961246e-05	1.32830814649362e-05	1.63478197260648e-05	2.78421210055537e-05	4.46153163288027e-05	6.1467118931053e-05	7.30846162491783e-05	7.58405428397991e-05	6.86494412555468e-05	5.35637202125482e-05	3.57342842093298e-05	2.13998047358199e-05	1.47029041176781e-05	1.63033579172603e-05	2.49662375820076e-05	3.992864621995e-05	6.14653899057089e-05	8.91925065143403e-05	0.000119234741464336	0.000142464165562266	0.000147208128570538	0.000127557587862862	9.0926765008888e-05	5.51290449432257e-05	3.52694546426459e-05	3.34471796048514e-05	4.09857435651213e-05	4.81398808627907e-05	5.05522047280142e-05	4.90497263109929e-05	4.63515736650606e-05	4.43024606396175e-05	4.28162731730954e-05	4.04429928539379e-05	3.58140851704099e-05	2.87695124893038e-05	2.04757172447969e-05
13	0.0476224004215771	0.042665734104667	0.0334151867550061	0.0228471880206222	0.0136263087221359	0.00709521877457987	0.00324508544580298	0.00133044720046226	0.000517049848160289	0.000214313038766821	0.000108760687756987	6.91059649494675e-05	5.1639195527278e-05	4.55057060890856e-05	4.89896481614884e-05	6.07323071980259e-05	7.72062514897771e-05	9.33705809145292e-05	0.000104519140824638	0.000107513046166851	0.000101226450784966	8.71099807807589e-05	6.94606659511818e-05	5.39348385700579e-05	4.47487382595884e-05	4.32388737998001e-05	4.91825811899093e-05	6.30663604275161e-05	8.65776457810234e-05	0.000120430000861014	0.00016078056926269	0.000197179200792036	0.00021568750253128	0.000207571771120762	0.000177028153696427	0.000139300322459252	0.000109455893388291	9.25492416929308e-05	8.38827678004075e-05	7.6521981050933e-05	6.73751461050761e-05	5.7758193623629e-05	5.05483370993898e-05	4.73149234398839e-05	4.71768446764975e-05	4.76005572212674e-05	4.62038923883123e-05	4.20672950151026e-05	3.58121128918149e-05
14	0.0455194454424054	0.0413240359271264	0.0332239472172185	0.0235918650809545	0.0147402769818725	0.00806134897847691	0.00383160743483686	0.00157036260133397	0.000556537725647081	0.00018505544108183	8.25003716176571e-05	6.86444159452167e-05	7.57232690342195e-05	8.59193408524131e-05	9.77125243857701e-05	0.00011177045314012	0.000126879011789777	0.000140373153220253	0.00014961787207811	0.000152649401387226	0.000148228467332537	0.000136434512153301	0.000119506653328542	0.000101447297757168	8.62832164173754e-05	7.68786960167272e-05	7.56189400528782e-05	8.58246915935008e-05	0.000111648127727593	0.000155414598815455	0.000213523834613805	0.000274044988385683	0.000319658383316056	0.00033622218820706	0.000321148805921384	0.000284024956918273	0.000238732650709169	0.000194695933896901	0.000154613221514508	0.000118205982690121	8.62895532061479e-05	6.14914218744823e-05	4.63431609090436e-05	4.11862492985713e-05	4.35537202023102e-05	4.93299571623635e-05	5.47376980568184e-05	5.76611593577083e-05	5.76374542831175e-05
15	0.0436885226289912	0.0401926239391049	0.0331599795632606	0.0244574826761281	0.0160504162987509	0.0093014774543154	0.00469798995614672	0.00201644902093565	0.000695501589213981	0.000166153120124323	1.78671611098006e-05	1.75762416848816e-05	5.83567379856466e-05	0.000101234391430811	0.000136157792553009	0.000162484589738925	0.000181518701223504	0.000194620522714995	0.000202815380081902	0.000206160771389731	0.000203314353670263	0.000192392786222956	0.000172843441702912	0.000146737898397847	0.000118593460813304	9.44963312536217e-05	8.16028682039538e-05	8.78429451378795e-05	0.000120625628505664	0.000183700691866781	0.000272900677847813	0.000373522066018117	0.000462814789075437	0.000518275904723753	0.000527286948122324	0.000491439387467175	0.000423066059205414	0.000337946402333343	0.00024991908109105	0.000169368807736304	0.000103657121321237	5.72963652294861e-05	3.15138728920309e-05	2.40308719359851e-05	2.98065681163488e-05	4.27975053681463e-05	5.79145295791815e-05	7.20080511398199e-05	8.34781201605721e-05
16	0.0421900988851542	0.0393778490719535	0.0333791714668391	0.0256359977772931	0.0177785925069687	0.0110767025864917	0.00615037428720074	0.00300208531388858	0.00125611124258789	0.000429973144583093	0.000115818192641034	4.40479977244929e-05	6.72337823248051e-05	0.000116532602921511	0.000163936802961929	0.000200057789107907	0.000223907367351668	0.00023833920044815	0.000246941518312173	0.000251251058132696	0.000249309814779811	0.000236758738184182	0.00021004484486645	0.000169715495284097	0.000121890717573696	7.75433540976004e-05	5.04720329706929e-05	5.48106867056287e-05	0.000102071968488344	0.000197260136251959	0.000334419287924348	0.000493880849648159	0.000644536665569685	0.000752467082151141	0.000792733348504191	0.000758074037998677	0.000659955992798721	0.00052247693038676	0.000373400811849923	0.000236611563529733	0.00012794721386398	5.42793220785456e-05	1.48029824536402e-05	3.47149227693378e-06	1.18353361141827e-05	3.17493051634794e-05	5.72672288782976e-05	8.50159613160435e-05	0.000113044556952742
17	0.0410284452464646	0.0388934168149918	0.0339047743910427	0.0271514254197922	0.0199523547696221	0.0134419504757091	0.00830099147333314	0.00470863945236144	0.00247270416583384	0.00122971121941056	0.000613718383245554	0.00034570320834102	0.000249675055294818	0.000229103709536728	0.000235792284104143	0.000247550081691874	0.000256323385200154	0.000261866355740657	0.000266622935155082	0.000270976342817178	0.000270608278933118	0.000257645908097618	0.000225117877460827	0.000172079511590404	0.000106468372695827	4.44162819938801e-05	6.81026484354728e-06	1.47085703475715e-05	8.45102159966621e-05	0.000222818767886309	0.000421306124547733	0.000653698273122881	0.000878308498172613	0.00104795859480986	0.00112472042565818	0.00109293512767513	0.000964014627042983	0.000770921160318612	0.000555697983391025	0.000356268149184304	0.000197715173038323	8.99347035468915e-05	3.03763154829609e-05	9.19255228085373e-06	1.4472461454973e-05	3.62245391127697e-05	6.84194459438984e-05	0.000108778000878937	0.000156697437534931
18	0.0401151772218131	0.0386172296408407	0.0345739072114123	0.0287871002022538	0.0222995300962119	0.0160914995028019	0.0108499644262433	0.0068794865692074	0.00415167450503166	0.00243508647471369	0.00143355346012704	0.000882769009894727	0.00059100812584759	0.000437947031705118	0.000355315645417904	0.000307364292986975	0.000277739982368998	0.000261195327987401	0.000256803742258717	0.00026189752178033	0.000268628014497442	0.00026510751552378	0.000240686455126488	0.000192319930960716	0.000128401207179899	6.82247905049003e-05	3.77549863110558e-05	6.36108541942696e-05	0.000166597283231789	0.000355069034676467	0.000618704891753099	0.000925071410208534	0.00122264972145262	0.00145238360675737	0.00156520760329466	0.00153845040322622	0.00138326123278543	0.00113941995641105	0.000860405595739364	0.000596101596000617	0.00038043695758537	0.000227424984150671	0.000134530798000194	8.97782720154826e-05	7.90682667833901e-05	9.15554648241021e-05	0.000122184890814304	0.000171267780656896	0.000241743636944829
19	0.0392777689737614	0.0383188463891352	0.0350891440530454	0.0301638366137582	0.0243520386380093	0.0184819367329529	0.0132133699350302	0.00893380583256775	0.00575253725049284	0.00356916469466796	0.0021725762295322	0.0013296206727602	0.000840855441528172	0.000561510622783934	0.000399008671016786	0.00030080258953333	0.000241373131871638	0.000211106153855904	0.000206793560759493	0.000224009432091341	0.000253050829343783	0.000279940001669234	0.000291796207247883	0.000283483206815422	0.000261867773335065	0.000245695037517428	0.000261506642520579	0.000337297717242603	0.000495223728228458	0.000743904146412923	0.00107133394841047	0.00144113600731421	0.00179592395620987	0.00206973982431503	0.00220690801206064	0.00218004264311526	0.00199896624254611	0.00170626556225852	0.00136184422313873	0.00102391415643259	0.000734448862059539	0.000513528505110551	0.000362141864525262	0.00026984628425356	0.000223240785610173	0.000212493986225257	0.000234684344745069	0.00029377637201973	0.000397877238664392
20	0.0383318445000868	0.0377761551967778	0.0351919253607297	0.0309816073103226	0.0257650147601131	0.0202317104519712	0.0149952100133553	0.010490032453398	0.00693208529764216	0.00433887803443779	0.00258849731181801	0.00149032169821418	0.000845380972255352	0.000485088908113366	0.000287721243240752	0.000178364685026186	0.000119462510439555	9.75729573817887e-05	0.000110118634946779	0.000154926067365779	0.000224707340289912	0.000307301950784618	0.000390387716252169	0.000467586431873511	0.000542668361891665	0.000630013957896668	0.000751436094133203	0.000930516401200866	0.00118548477080826	0.00152138633774743	0.0019229609225225	0.00235112372752439	0.00274653560531055	0.00304184533413196	0.00317997663366879	0.00313175906466956	0.00290528103272891	0.00254273108907336	0.00210637703359337	0.00166016269854126	0.00125447084387559	0.000918837125573901	0.000663054024224258	0.00048381870739989	0.000373096670607045	0.000325197344813783	0.000340956386603481	0.000428576934128545	0.000601516794600597
21	0.0371825388960991	0.0369128483237926	0.0348391844164258	0.0312363953010315	0.0265734410811155	0.0214151037868994	0.0163128487195001	0.0117127531663138	0.00789992210802796	0.0049859653765964	0.00293376033629172	0.00160552381196511	0.000817685824090904	0.000388575439656565	0.00017044290380734	6.3435308530965e-05	1.40053954011136e-05	3.09726214065597e-06	3.03784617624121e-05	0.000100140498752435	0.000212631498504915	0.000361979019750587	0.000539279957869902	0.000737820735607769	0.00095731631105327	0.00120525585634726	0.00149496215093595	0.00184092312539459	0.00225223028622956	0.00272519890781808	0.00323701892911266	0.00374326670631235	0.00418212128614505	0.00448619603992534	0.00459939858887912	0.00449305642988658	0.00417488610940301	0.00368706688808982	0.00309439565780191	0.00246761766051998	0.0018683784932748	0.00134048421409552	0.000908742646053109	0.000583616751672988	0.000368504946900548	0.000266667453025929	0.000285857798263738	0.000439835234448947	0.00074681393471175
22	0.0358686146190642	0.0358310680930037	0.0342115259790949	0.0311901378681197	0.0271125062854089	0.0224268763254944	0.0176063629841476	0.0130737763443826	0.00914424956379435	0.00599521140368015	0.00366611376135025	0.0020835314648754	0.00110226163398535	0.000550816937626618	0.000270521711185037	0.000140814359356383	8.81932570887824e-05	8.10228657831792e-05	0.000115760797247414	0.000201247461999556	0.000346501524278598	0.000554756223590619	0.000823480401803493	0.00114800570918559	0.00152570732039159	0.00195828535415202	0.002450901941765	0.00300810951982144	0.00362743816366722	0.00429232420663279	0.00496681829442665	0.00559485019181322	0.00610611629397793	0.0064285872833255	0.00650478303340533	0.00630671986740102	0.00584421303354773	0.0051634539824408	0.00433651772426358	0.00344584527122737	0.00256917507615799	0.00176940702661943	0.00109129528004784	0.000564120251186088	0.000207744350805065	3.90792641732722e-05	7.66509923342436e-05	0.000342046598516093	0.000858091781734605
23	0.0345006749108275	0.0347003639979212	0.0335400041177783	0.0311258604630471	0.0276978089304772	0.0235920639874736	0.0191899134478976	0.0148623722529253	0.01092081398162	0.00758193270046293	0.00495224274812198	0.00303325324600561	0.00174415961073409	0.000955307174750807	0.000523779220981179	0.000322879580531877	0.000259941267900629	0.000280910733501736	0.000364132969951831	0.000508355607193336	0.000720457554660529	0.00100694498713067	0.00137072047573367	0.00181215054073907	0.00233191011576943	0.00293280348754263	0.00361857052885468	0.00438913382408026	0.00523334729091687	0.00612165384504364	0.00700176249975989	0.00780015903040819	0.00843079921144265	0.00880995825789367	0.00887371542038753	0.0085930280526107	0.00798164814357944	0.00709434217311282	0.00601615403415123	0.00484641193051664	0.00368259021395016	0.00260853145389696	0.00168938101987508	0.000972949758683871	0.000495175133087963	0.000286511895859832	0.000376460725333817	0.000794608758391514	0.00156793453658666
24	0.0331528044567829	0.0336153327617629	0.0329328761401167	0.0311513947092309	0.028418454000736	0.0249641737558784	0.0210715739000886	0.0170409849406402	0.0131539020387046	0.00964170327243984	0.00666395478209158	0.00429947216134718	0.00255093800501012	0.00136107727277508	0.000635901494570827	0.00026918326203995	0.000162651235069621	0.000238333666572664	0.000442315728121979	0.000741847808889725	0.00111929125257417	0.00156637041022382	0.00208083616650108	0.00266567008674642	0.0033292652703711	0.00408429724145349	0.00494349207443315	0.00591197564982276	0.00697775490786696	0.00810339731649241	0.00922248345419405	0.0102435628813751	0.0110622667282771	0.0115795414180561	0.0117216241479715	0.0114563330288088	0.0108010259965044	0.00982002387796938	0.00861253624455582	0.0072949653921097	0.00598285210547016	0.004777234352402	0.0037581463496834	0.00298528678512104	0.00250357180734628	0.00235011452412194	0.00255935641418056	0.00316430688035961	0.00419349741132514
25	0.0318109591195741	0.0325557002473749	0.0323612764525801	0.0312260217536376	0.0292200890651407	0.0264786559737553	0.0231885714587351	0.0195698976612773	0.0158542378628194	0.0122622159786039	0.00898288309955012	0.00615790292001076	0.00387283281276213	0.00215659425773264	0.000988562198556719	0.000311113994690606	4.45302292833777e-05	0.000101170599872439	0.000396790934963796	0.000858266298801144	0.00142820917592719	0.00206751533254908	0.00275659044393389	0.00349518711788766	0.00429997257385591	0.00519871649270877	0.00622063278741291	0.00738380026604695	0.0086822005323114	0.0100760257491592	0.0114889026074725	0.0128143082383059	0.0139310005584403	0.0147245037632807	0.0151095539836165	0.0150477480593143	0.0145557896464423	0.0137023760738338	0.0125950371432869	0.011361005701897	0.0101275429441403	0.0090066765153563	0.00808732449459535	0.00743508529328994	0.00709756332063217	0.00711175357230283	0.00751002480305197	0.00832238559405689	0.00957438299539282
26	0.0303997980810869	0.0314438092641973	0.0317546463907134	0.0312986386283318	0.0300875887771097	0.0281790818144163	0.0256739029051832	0.0227103728343294	0.0194553558648472	0.0160919794902971	0.012804739956942	0.0097634625019142	0.00710822564401877	0.00493754856587289	0.00330174499619539	0.00220245818456451	0.00159828386901779	0.00141538829447304	0.00156137027083768	0.00194035642911952	0.00246735294506377	0.00308004199187458	0.00374640953284892	0.00446686277399163	0.00526999273633528	0.00620201049679395	0.00731114179886254	0.00862967818495519	0.0101575182954413	0.0118513904944051	0.0136231772452929	0.0153488546508337	0.016886929281303	0.0181026424000346	0.018892456099937	0.0192030634258229	0.01904054110464	0.0184679034121681	0.0175923978007636	0.0165464359684204	0.0154673034604525	0.0144804305724948	0.0136892903232319	0.0131726053217712	0.0129873408274473	0.0131746192374564	0.0137655002349113	0.0147843681867344	0.016248966357324
27	0.0288024367183695	0.0301649412871181	0.0310122712070737	0.0312964057930211	0.0309922244852776	0.0301006346477555	0.0286516014020965	0.026706316461977	0.0243572997762169	0.0217251671911516	0.0189512367603431	0.0161860273311053	0.013574799009613	0.0112422733316904	0.00927924073733643	0.00773371720614431	0.00660862497935635	0.00586678738197916	0.0054426040363814	0.00525840990077359	0.00524249189765369	0.00534524275173013	0.00555008721250475	0.00587664007790398	0.00637496315578308	0.00711157818402874	0.00814974678162747	0.00952804421648187	0.0112420223078134	0.0132334785350079	0.0153904520008003	0.0175587823037103	0.0195634103990706	0.0212352535530408	0.0224381020966784	0.0230899757245254	0.0231747644784221	0.0227423735824712	0.0218983038745903	0.0207858664621945	0.0195654587691647	0.0183952822945092	0.0174167324159902	0.0167459266503572	0.0164710689272247	0.0166540809929853	0.0173344141875463	0.0185331292774072	0.0202559218581434
28	0.0268036944604035	0.0284743560126146	0.0298577712287134	0.0309069323194465	0.0315788024393592	0.031837120861843	0.0316569342853521	0.0310301787792829	0.0299710083696521	0.0285192368305288	0.0267403890677973	0.0247214807546234	0.0225626409536391	0.0203658144751863	0.0182227168544909	0.0162046779139663	0.0143568224121574	0.0126981865090559	0.0112280219786972	0.00993700285269634	0.00882069698623902	0.00789185196900541	0.00718801637414808	0.00677184574336866	0.00672299849047725	0.00712249472104013	0.00803234953796601	0.00947473016409317	0.0114154347045419	0.0137559495579055	0.0163367688876706	0.0189523729647614	0.0213757806964622	0.0233885056298313	0.0248105611451586	0.0255251628504329	0.0254939437487019	0.024760513056876	0.0234425327639689	0.0217145874810975	0.0197855242156304	0.0178744087664193	0.016188819478564	0.0149081297993042	0.0141730799712553	0.0140816506075977	0.0146902610646744	0.0160187116544934	0.0180570401690283
29	0.0240510295037094	0.025944827306783	0.0277720132845708	0.029496570660266	0.0310709587683393	0.0324367238139362	0.0335278737803206	0.0342767765604203	0.0346217013107424	0.0345146480988368	0.0339279482733558	0.0328583406085772	0.0313278040886915	0.0293812192540555	0.0270817238266172	0.0245051944303304	0.0217354430143979	0.0188613888616816	0.0159767166954864	0.0131815503964803	0.0105847374092165	0.00830474096508636	0.00646709709034558	0.0051969956659193	0.00460670232269771	0.00477900082109014	0.00574924538899798	0.00748958960595313	0.00989920080519656	0.0128036369591036	0.0159651260836842	0.0191035190678688	0.0219256020035934	0.0241587147022856	0.0255836207706129	0.0260615387859497	0.0255511818863368	0.0241133561786944	0.021902769542904	0.0191487696803991	0.016128370100312	0.0131358639793924	0.0104534640317765	0.00832680258632721	0.0069479672218128	0.00644728837897843	0.00689360044655699	0.00830139713675922	0.0106423691057567
30	0.0202205605913711	0.0221917882460749	0.0242952950339317	0.0265112776936993	0.0287962001148694	0.0310805081957948	0.0332696411907664	0.035248639429176	0.0368900858745193	0.0380645831873242	0.0386525711072762	0.0385561125840303	0.0377093490324347	0.0360866106949198	0.0337075788913214	0.0306393156812118	0.0269952919600737	0.0229316866924698	0.0186411915337442	0.0143443989482612	0.0102786918803803	0.00668451859515344	0.00378912858977701	0.00178829751415442	0.00082722327060472	0.000982486905990624	0.00224753850884728	0.00452438209125001	0.00762383944169224	0.0112759200445988	0.0151504926705562	0.0188868511705614	0.0221291882245869	0.0245637581052788	0.025952897840292	0.0261612488277701	0.0251704892831153	0.0230805048158828	0.0200969134815087	0.016506873593534	0.0126467859482644	0.00886657138433038	0.00549549176643815	0.0028139628419751	0.0010345970194472	0.000294042360020919	0.000655349076755502	0.00211891082180739	0.00463877353199833
31	0.0153704881688676	0.0173066001193252	0.0195539523949232	0.0221116566930542	0.024946254286779	0.0279868104822536	0.0311235355522329	0.0342106785338956	0.0370739671245748	0.039522316805491	0.0413629837334915	0.0424188669355608	0.0425463390238701	0.0416518385518453	0.0397054991636997	0.036750302364433	0.0329055862509508	0.0283641805178406	0.0233829319280743	0.0182669080232638	0.0133481031256282	0.00896000449744588	0.00540988405500507	0.00295112060430108	0.00175816640971595	0.00190687210613614	0.00336269798357286	0.00597881267750584	0.00950520364848425	0.0136087527429036	0.0179028890279921	0.0219841028118861	0.025471503482164	0.0280449361926091	0.0294770947809497	0.0296556492718602	0.0285926043827418	0.026419767168769	0.0233710828360343	0.019754402502045	0.0159166811750836	0.0122074292180428	0.00894531641547833	0.00639214139203371	0.00473704796191226	0.0040921221136212	0.00449863757521604	0.00594155114649576	0.00836866031572133
32	0.0101924029851277	0.012115792298999	0.0145215459907377	0.0174296152771822	0.0208224621729757	0.0246384614674591	0.0287687835002206	0.03305872285374	0.0373140422023476	0.041312378839041	0.0448191692133573	0.0476069538187206	0.0494764058411946	0.0502770522753699	0.0499254819534776	0.048418896250786	0.0458421648065445	0.0423670833329379	0.0382432509642557	0.0337808262326411	0.029326302487272	0.0252332738286727	0.0218308469213698	0.0193928036673514	0.0181107615581684	0.0180743655079121	0.0192609660247039	0.0215363262883174	0.0246667345670403	0.0283416016725708	0.0322043519578843	0.0358883413309167	0.0390538178177615	0.0414217041448226	0.0428002921495078	0.0431017830555891	0.0423468908983824	0.0406572800368999	0.0382372117100432	0.0353471907172098	0.0322734137603577	0.0292972659595559	0.0266689188780433	0.0245882816543927	0.0231952760230707	0.0225698554450938	0.022740622849144	0.0236995772239227	0.0254196510659443
33	0.00602604218204659	0.0081493066471292	0.0109319574599558	0.0144175231189094	0.0186116061035976	0.023474611643983	0.0289175614758378	0.0348019366718827	0.0409441771836299	0.0471250255690358	0.0531033782077908	0.0586337552581588	0.0634859873678497	0.0674653119270674	0.0704308370451708	0.0723103143740484	0.073109385933963	0.0729139301442536	0.071884792755439	0.0702449852453127	0.0682602797565315	0.0662149257417682	0.0643848575407854	0.063011164064644	0.0622766857640506	0.0622883591582578	0.0630673562849311	0.0645482201242578	0.066587171730107	0.0689786846485307	0.0714784260816981	0.0738298871087044	0.0757915775217078	0.0771616146825156	0.0777969064554204	0.0776248725258718	0.0766466671543623	0.0749320171277319	0.072606905596109	0.0698362515529805	0.0668043193826212	0.0636957565604332	0.0606798786156402	0.0579001469433969	0.0554698280744813	0.0534737392515001	0.0519749515040472	0.0510245058267502	0.0506717317120889
34	0.00499799791523409	0.00779915767931872	0.0114657617037921	0.0160695414851696	0.021647768867306	0.0281958910474731	0.0356625269391457	0.0439476087823838	0.0529042302115588	0.0623444452826223	0.0720488784888389	0.0817795920907417	0.0912952612607414	0.100367379885675	0.108796007376763	0.116423506470061	0.12314483466049	0.128913238053974	0.133740634134123	0.137692515991096	0.140877804531705	0.14343464636318	0.145513631279541	0.147260220758987	0.148798291352262	0.150216582997041	0.151559510045341	0.15282327961476	0.153957630892685	0.154872841151762	0.155451027328722	0.155560288481157	0.155069949110493	0.153865113547334	0.151858930991772	0.149001368169318	0.145283829965649	0.140739574242641	0.135440442754796	0.129490888568418	0.123020553802148	0.116176702262586	0.109117638500688	0.102007883597029	0.0950153952662157	0.0883106024116835	0.0820665645207925	0.0764592469775926	0.071666783544619
35	0.0107598409064664	0.0151916209873121	0.0207711195974894	0.0276034220408371	0.0357642223596319	0.0452923960698493	0.0561840804018356	0.0683888665156813	0.0818085807257844	0.0962989426912485	0.11167415212317	0.127714193425669	0.144174386752274	0.160796483577877	0.17732043330229	0.193495858008469	0.20909228041824	0.223907259581304	0.237771791987551	0.250552612783034	0.262151352768373	0.27250083543844	0.281559095961468	0.289301935090932	0.295714957695334	0.300786071685559	0.304499336488477	0.306830863261185	0.307747207086693	0.307206389180726	0.305161383910052	0.301565639295374	0.29638000218487	0.289580310940737	0.28116490601389	0.271161384593711	0.259632069398151	0.246677844514003	0.232440200148379	0.217101492272019	0.200883538677496	0.184044727349653	0.166875806775777	0.149694474156378	0.132838799689881	0.116659451958943	0.101510649586077	0.0877397805862737	0.0756757154851242
36	0.0297452202224245	0.0375867267195943	0.0470057562336703	0.0581423750579821	0.0711105989654846	0.08599061849439	0.102821785674655	0.121596829729724	0.142257716969912	0.164693479685585	0.188740216099908	0.214183317965645	0.240761826884404	0.268174669443902	0.296088389668545	0.32414589852668	0.351975704769601	0.37920108524509	0.405448696826149	0.430356221503026	0.453578761192216	0.474793845591235	0.493705068707265	0.510044510775773	0.523574216934421	0.534087080311049	0.541407507877064	0.545392230673955	0.545931559438035	0.542951290577339	0.536415347734467	0.526329114483475	0.512743287812601	0.495757972131668	0.475526648987183	0.45225960429859	0.426226374907077	0.397756788484076	0.367240211940334	0.335122688678065	0.301901729381253	0.268118620186986	0.234348222700066	0.201186360072062	0.169235010443385	0.139085661339327	0.111301312828496	0.0863977481419299	0.0648248103733082
37	0.0722150255330677	0.0864246461372316	0.102863183410432	0.121698828623016	0.143072133601406	0.167087525456399	0.193805089655848	0.223233006294434	0.255321019407335	0.28995529060109	0.326954937173708	0.366070484270716	0.406984375245805	0.449313590410731	0.49261432873216	0.536388616874466	0.580092631850747	0.623146462761381	0.664944997236944	0.704869600704607	0.742300260659891	0.776627890820831	0.807266526676993	0.833665188623464	0.855319235172381	0.871781070464372	0.882670102183587	0.887681864247928	0.886596221455939	0.879284560891581	0.865715849657835	0.84596140458563	0.820198182480203	0.788710365573533	0.751888992690447	0.710229378314621	0.664326074358682	0.614865166617535	0.562613761397118	0.508406607390099	0.453129911109202	0.397702536597685	0.343054925312532	0.290106221990547	0.239740237697891	0.192781012125422	0.149968843364081	0.111937725218966	0.0791951611560591
38	0.152167800670209	0.17702062518187	0.205018084224822	0.236337888801272	0.271121749011049	0.309465989654638	0.351412253839457	0.396938646270262	0.445951686572782	0.498279445950359	0.553666226637948	0.611769112908285	0.672156675719867	0.734310052344147	0.797626550151933	0.861425843468069	0.924958747668756	0.987418469230756	1.04795414779374	1.10568642959042	1.15972474335378	1.20918589183457	1.25321352542476	1.2909980294745	1.32179633354642	1.34495113853898	1.35990905563147	1.36623715870939	1.36363746889485	1.35195891596287	1.33120635710362	1.30154627939902	1.26330886948128	1.21698620315612	1.16322639014153	1.10282360486536	1.03670404309965	0.965907964711272	0.891568112418503	0.814884931335575	0.737099149194507	0.659462406295594	0.583206740487833	0.50951382843657	0.439484952795226	0.374112698989265	0.314255379674729	0.260615135830682	0.213720569381692
39	0.285594511550701	0.326453687629743	0.371628055748065	0.421277748217918	0.475512705769405	0.534382670101614	0.59786738432561	0.665867348799794	0.738195503526252	0.814570219441977	0.894609977869309	0.977830098901352	1.0636418450468	1.15135417620265	1.24017836684439	1.32923561781267	1.41756770547795	1.50415061319594	1.58791098709641	1.66774515397225	1.7425403371303	1.81119761034516	1.87265604423549	1.92591742694037	1.97007088505104	2.00431669404588	2.02798855215482	2.04057359922089	2.0417294936563	2.03129791623353	2.00931394869281	1.97601087669514	1.93182008841421	1.87736587914269	1.81345512498853	1.74106195059231	1.66130768165238	1.57543653716665	1.48478767253717	1.39076432667438	1.29480094766946	1.19832926650242	1.10274435131209	1.00937170165396	0.919436429906476	0.83403552413664	0.754114093689158	0.680446367844804	0.613622053390364
40	0.487503058452861	0.550285393620093	0.618764818457994	0.693060463965606	0.773225123171605	0.859235333771968	0.950981965808355	1.04826165277134	1.15076942018085	1.25809287003384	1.36970827099911	1.48497888177422	1.60315579799299	1.72338156146018	1.84469670490035	1.96604932711101	2.08630770433701	2.20427584638751	2.31871180361473	2.42834842694226	2.53191618158567	2.62816752005868	2.71590223563744	2.79399314764931	2.86141141841558	2.91725077156025	2.96074987517768	2.99131217269482	3.00852248989639	3.01215981821238	3.002205770634	2.97884832509509	2.94248060736406	2.89369461703162	2.83326996083817	2.76215782152472	2.68146055136783	2.59240743117505	2.49632727149713	2.39461864728586	2.28871864501685	2.18007105818612	2.07009499005992	1.9601548099779	1.85153236127288	1.74540223645151	1.64281082172374	1.54465967278914	1.45169362278929
41	0.768726797375281	0.859247938203805	0.957014115888486	1.06209604676039	1.17448443137996	1.29408081537241	1.42068924050372	1.55400899012527	1.6936287366446	1.83902239225054	1.98954694682601	2.14444254825983	2.30283504007164	2.46374111970468	2.62607621882824	2.78866513584226	2.95025537230559	3.10953304149593	3.26514113143523	3.4156998194826	3.55982845422348	3.69616874617539	3.82340864504518	3.94030633097388	4.04571371311412	4.13859881323985	4.21806641651347	4.28337639693564	4.33395917147927	4.36942780371034	4.38958636320951	4.39443424887721	4.3841662990098	4.3591686349907	4.3200103141471	4.26743099603053	4.20232495019699	4.12572184766149	4.03876487804202	3.94268681594596	3.83878472003755	3.7283939839717	3.61286246849289	3.49352542806625	3.37168190413285	3.2485731922633	3.12536390494466	3.00312604919411	2.88282642308992
42	1.13262243851593	1.25581148841778	1.3878957690556	1.5289055435201	1.67878206996585	1.83736951197073	2.00440778763991	2.1795266095272	2.3622409623044	2.55194825210598	2.74792734024355	2.94933964442596	3.15523245293625	3.36454455193255	3.57611421400858	3.78868953855332	4.0009410727744	4.21147657825394	4.41885774357002	4.62161858097819	4.81828518662704	5.00739649149701	5.1875255863292	5.35730117018936	5.51542865065655	5.66071041524029	5.79206479938521	5.9085432967006	6.00934559170439	6.0938320437032	6.16153331120419	6.21215687772655	6.24559031984412	6.26190124416685	6.26133390888789	6.24430263445148	6.21138219374639	6.16329545199655	6.10089859740836	6.02516436317216	5.93716368757358	5.8380462902407	5.72902065802071	5.61133393336135	5.48625218172339	5.35504148344975	5.21895025121392	5.0791931187102	4.93693668207576
43	1.57057611208969	1.72930625033453	1.8985317357685	2.07825151659868	2.26837091067327	2.46869448204265	2.67891986445027	2.89863273157142	3.12730310545531	3.36428318058966	3.60880682121794	3.85999086409819	4.11683832809471	4.37824359633283	4.64299959681297	4.90980696425211	5.17728512054365	5.4439851647925	5.70840441768903	5.96900242040446	6.22421814661407	6.472488149053	6.71226533047674	6.94203800420116	7.16034889252908	7.36581370310661	7.55713892411157	7.73313848939614	7.89274898421796	8.03504309062615	8.15924100823981	8.26471963010472	8.35101930331443	8.41784805869859	8.46508325150673	8.49277061393557	8.50112077879863	8.4905033898724	8.46143896681093	8.41458873947966	8.35074270679818	8.27080620762633	8.17578531508729	8.06677138051145	7.94492505874298	7.81146014303355	7.66762752561163	7.51469957999936	7.35395523422435
44	2.05642392758687	2.2499094753899	2.45515582597256	2.67212596886838	2.90068771467251	3.1406073934804	3.39154442747324	3.65304693432941	3.92454851006386	4.2053663279003	4.49470067388066	4.79163602024002	5.09514371436615	5.4040863347816	5.71722373650577	6.03322077695105	6.35065668085384	6.66803596938528	6.98380084533573	7.29634489396455	7.60402792860727	7.90519178227572	8.19817682207221	8.48133894299596	8.75306678228618	9.01179888534163	9.25604054986531	9.48438007643769	9.69550416129169	9.88821218054846	10.0614291343076	10.2142170433383	10.3457846201074	10.4554950687915	10.5428719049228	10.6076027234958	10.6495408837411	10.668705118346	10.6652771136708	10.6395971445062	10.5921578812404	10.5235965181403	10.4346853980999	10.3263213311168	10.1995138204934	10.0553724220833	9.8950934677029	9.71994638417645	9.53125983458065
45	2.54327074366094	2.76561389824211	3.00029345490604	3.24721543868176	3.50619152571061	3.77693355366556	4.05904880735073	4.35203620230505	4.65528348269753	4.96806554059707	5.28954395185412	5.6187678094419	5.9546759183338	6.29610039707251	6.64177171041019	6.99032513512439	7.34030863775063	7.6901921189749	8.03837795528752	8.38321274472887	8.72300014067856	9.05601463617766	9.38051614172807	9.69476518236022	9.99703852542481	10.2856450394176	10.5589415764903	10.8153486673561	11.0533658172064	11.2715861950591	11.4687105166128	11.6435599320491	11.7950877450734	11.9223898074987	12.0247134544773	12.1014648685967	12.1522147859927	12.1767024838255	12.1748380153492	12.1467026858022	12.0925477888684	12.0127916489604	11.9080150385403	11.778955061643	11.626497614308	11.4516685494111	11.2556236871705	11.0396378232001	10.8050928933169
46	2.96843603269079	3.20844314435378	3.46042151983946	3.72419775337009	3.99950796427123	4.28599327889469	4.58319599060625	4.89055649301903	5.20741107666773	5.53299067252799	5.86642061720812	6.20672150433909	6.55281117476033	6.90350788468247	7.25753467627846	7.61352495932275	7.97002929580616	8.32552336217289	8.67841704624714	9.02706461835071	9.36977589887709	9.7048283280058	10.0304798276297	10.3449823312351	10.6465958447061	10.9336028900841	11.204323175429	11.4571283272926	11.6904565180777	11.902826818819	12.0928531087388	12.2592573763055	12.4008822524071	12.5167026245474	12.6058361915361	12.6675528307851	12.7012826648155	12.706622729656	12.6833421651934	12.6313858659025	12.55087654941	12.4421152197205	12.3055800213088	12.1419234993556	11.9519682998705	11.7367013610243	11.4972666634613	11.2349566224508	10.9512022183032
47	3.26970722836059	3.51289123956788	3.76678785620438	4.03114473131245	4.30562751097789	4.58981650476573	4.88320393939632	5.18519186618723	5.49509078891071	5.81211907363642	6.13540319585868	6.46397887278353	6.79679312013208	7.13270726328422	7.47050092214415	7.8088769778798	8.14646751781516	8.48184074239684	8.81350880548892	9.13993654645874	9.45955105979368	9.7707520355364	10.0719227918413	10.3614419096366	10.6376953689163	10.8990890767628	11.1440616689852	11.3710974603986	11.5787394133908	11.7656019906501	11.9303837558161	12.0718795854513	12.1889923571203	12.2807439815189	12.3462856514866	12.3849071873065	12.3960453658683	12.3792911309345	12.3343955927813	12.261274737729	12.1600127813803	12.0308641135467	11.8742537977	11.6907766031117	11.4811945634626	11.2464330713934	10.9875755340424	10.7058566298773	10.4026542218873
48	3.40728932100477	3.63963863010521	3.88092948561526	4.1308665126787	4.38908591515789	4.65515339171636	4.92856252782486	5.20873371126075	5.49501361556937	5.78667529209107	6.08291890654225	6.3828731507986	6.6855973545017	6.99008431444756	7.29526385248018	7.60000710487974	7.90313153808952	8.20340667716332	8.49956052463997	8.79028663877595	9.07425183130641	9.3501044362812	9.61648309315791	9.87202597935108	10.1153804199568	10.3452127955107	10.5602186625077	10.7591329961132	10.9407404601268	11.103885605897	11.247482899602	11.3705264761661	11.4720995181045	11.5513831588205	11.6076648123119	11.6403458348837	11.6489484292798	11.6331217075955	11.5926468363694	11.5274411952929	11.437561489944	11.3232057687451	11.1847143048552	11.0225693148178	10.8373934973631	10.6299473876816	10.4011255346011	10.1519515202695	9.8835718540332
49	3.3771475129176	3.58852823762519	3.80707017792284	4.03249075368387	4.26445567222281	4.50257786239568	4.74641676046871	4.9954779757159	5.24921336134186	5.50702151352929	5.76824871819061	6.03219036138298	6.2980928153497	6.56515580781337	6.83253527750485	7.09934671401379	7.36466897494037	7.62754856807117	7.88700438095226	8.14203283485674	8.39161343480348	8.63471468205139	8.87030031043475	9.09733580309008	9.31479514162186	9.52166773562813	9.71696547682005	9.89972985878189	10.0690391007819	10.224015212009	10.3638309312148	10.4877164760252	10.5949660361647	10.6849439455432	10.7570904695867	10.8109271463524	10.8460616228524	10.8621919315925	10.8591101565898	10.8367054430296	10.7949663102157	10.7339822334969	10.6539444673733	10.5551460889133	10.4379812478916	10.3029436175989	10.150624048002	9.98170743076055	9.79696879345013
50	3.20352173485815	3.38864116726065	3.57944654866758	3.77571279184012	3.9771793228043	4.18354963510387	4.39449107265656	4.60963485522378	4.82857635892667	5.05087566245419	5.27605836762013	5.50361670075192	5.73301089904988	5.96367088356243	6.19499821780215	6.42636834830517	6.65713312063943	6.88662356152408	7.11415291486483	7.33901991666943	7.56051229101672	7.77791044654543	7.99049135033795	8.19753255363293	8.39831634154082	8.59213397688831	8.77829000651134	8.95610659677755	9.12492786387305	9.28412416345582	9.43309630367804	9.57127964532644	9.69814805293433	9.81321766118947	9.91605042179954	10.0062573971832	10.0835017689219	10.1475015308266	10.1980318387344	10.2349269917274	10.2580820223459	10.2674538765237	10.2630621673695	10.2449894905322	10.2133812926815	10.1684452885676	10.1104504261602	10.0397254034699	9.95665674476912
51	2.91704969066084	3.07400798501216	3.23548331899064	3.40132257686581	3.57135010239711	3.74536752566861	3.92315372016009	4.10446489606031	4.28903483493954	4.47657526992482	4.66677641446977	4.85930764168983	5.0538183150516	5.24993876997338	5.44728144462197	5.64544215689226	5.84400152324235	6.04252651374109	6.24057213638084	6.43768324242948	6.6333964433552	6.82724212867017	7.01874657291715	7.2074341189797	7.39282942394443	7.57445975289373	7.75185730527075	7.92456155784478	8.09212160782246	8.2540984993068	8.41006751610664	8.55962042384952	8.70236764445264	8.83794034626312	8.96599243358765	9.0862024198939	9.19827516967598	9.30194349483125	9.39696959238824	9.48314631154869	9.56029823925081	9.62828259481652	9.68698992570058	9.73634459790134	9.77630507620904	9.80686399114198	9.82804799114043	9.83991738033547	9.8425655439702
52	2.54514805811795	2.67312678306739	2.80461788071099	2.93952798018085	3.07775014188832	3.21916377724542	3.36363463454978	3.51101485327111	3.66114308855064	3.81384470727244	3.9689320565882	4.12620480528062	4.28545035783838	4.44644434059154	4.60895115872659	4.77272462246768	4.93750864018126	5.10303797564015	5.26903906617349	5.43523089793816	5.60132593407746	5.76703109108992	5.93204875831973	6.09607785510256	6.25881491976275	6.41995522436084	6.57919390883919	6.736227128009	6.89075320466771	7.04247378203185	7.19109496861982	7.3363284687205	7.47789269163897	7.6155138330185	7.74892692169815	7.87787682577665	8.00211921181345	8.12142145140549	8.23556346973087	8.34433853104449	8.44755395654409	8.54503177049293	8.63660927098508	8.72213952226647	8.80149176607467	8.87455175002969	8.94122197169126	9.00142183749111	9.05508773634654
53	2.11433213734278	2.2128247921708	2.31389587972137	2.41749021487342	2.52354481116531	2.63198884409594	2.74274364505514	2.85572272655116	2.97083183922466	3.0879690609536	3.20702491816415	3.32788253927076	3.45041783997492	3.5744997399595	3.69999041032442	3.82674555092251	3.95461469657229	4.08344155094994	4.21306434679537	4.34331623091106	4.47402567228593	4.60501689154275	4.73611030978684	4.86712301482726	4.99786924264938	5.1281608719414	5.25780792941617	5.38661910362477	5.51440226492942	5.64096498929038	5.76611508352418	5.88966110970924	6.01141290644766	6.13118210474015	6.24878263629156	6.36403123213918	6.47674790958123	6.5867564454798	6.69388483411935	6.79796572791655	6.89883685940077	6.99634144301334	7.09032855540891	7.18065349308087	7.26717810627499	7.34977110829949	7.42830835948499	7.50267312519258	7.57275630741264
[truncated: 71 more columns]
