# Supplementary material for: Reconstructing spruce budworm outbreak severity: a comparison of paleoecological and tree-ring signals
Source: PLoS One. 2025 Aug 12;20(8):e0329406. doi: 10.1371/journal.pone.0329406 (PMC12342301; doi:10.1371/journal.pone.0329406)
Supplement: S10 Dataset — (ZIP) [file pone.0329406.s010.zip › Lake 1 wavelet data/GSI/GSI_wavelet_wave.txt]

V1	V2	V3	V4	V5	V6	V7	V8	V9	V10	V11	V12	V13	V14	V15	V16	V17	V18	V19	V20	V21	V22	V23	V24	V25	V26	V27	V28	V29	V30	V31	V32	V33	V34	V35	V36	V37	V38	V39	V40	V41	V42	V43	V44	V45	V46	V47	V48	V49	V50
1	0.00201132347007121-0.00036661553276997i	-0.00149713510860719+0.00104902963953295i	0.00080116655947296-0.00121890432491452i	-0.00030981590827287+0.00101447582022655i	1.02404391945414e-04-7.27409348866935e-04i	-6.1442334592035e-05+5.15649572721761e-04i	7.3489063227688e-05-3.91161197780708e-04i	-8.9878760697197e-05+3.19856364340124e-04i	9.9322008321221e-05-2.74898595104214e-04i	-1.02682680905899e-04+2.41168799597558e-04i	1.04810768916028e-04-2.12582839547976e-04i	-1.07926139707865e-04+1.89715732549711e-04i	1.09741392240995e-04-1.72714822738744e-04i	-1.08476938605932e-04+1.58354003593656e-04i	1.05769086765571e-04-1.43429909300669e-04i	-1.04481251453034e-04+1.27524782947922e-04i	1.06593302164212e-04-1.12666041128184e-04i	-1.10563780191303e-04+1.02322082375075e-04i	1.11684719165885e-04-9.5389389140901e-05i	-1.10473796119442e-04+8.6718784830169e-05i	1.12049041914481e-04-7.6290165548979e-05i	-1.16937659963742e-04+6.9407620991201e-05i	1.19733551635364e-04-6.7295533986071e-05i	-1.18385571447239e-04+6.5534401616164e-05i	1.15082405832187e-04-6.146867239572e-05i	-1.12581187038561e-04+5.4912616014962e-05i	1.124931710128e-04-4.8162865216349e-05i	-1.13372365434643e-04+4.3255916136733e-05i	1.13217218804945e-04-3.9490581620572e-05i	-1.127775446788e-04+3.5112141045929e-05i	1.13430574528765e-04-3.2069509446357e-05i	-1.1123116522385e-04+3.1889633168875e-05i	1.02913639519809e-04-2.8721130980697e-05i	-9.51147134183183e-05+1.58572528135713e-05i	9.79684370160108e-05+1.2942280615526e-06i	-1.09586370350261e-04-1.168589203883e-05i	1.21643035707506e-04+1.2427245639431e-05i	-1.27456084494544e-04-6.758185591955e-06i	1.25343564905663e-04+2.224059957952e-06i	-1.20857940380867e-04-3.414059501716e-06i	1.19158875413001e-04+7.624082486072e-06i	-1.19243425249928e-04-1.0735370468091e-05i	1.18615628891361e-04+1.361299261141e-05i	-1.18733905489921e-04-1.7499409214387e-05i	1.20520662157189e-04+2.0343282852176e-05i	-1.214419283301e-04-2.0763768074027e-05i	1.19595640635233e-04+2.1663224173667e-05i	-1.17925351581512e-04-2.501026662497e-05i	1.18221999070824e-04+2.8195042052711e-05i
2	0.00234893575307448-0.00049768474101361i	-0.00161336701306237+0.00138127545490002i	0.00066267260642929-0.00150932318643537i	-6.71155603377e-05+1.13357012535305e-03i	-1.05013258328753e-04-7.10266921327096e-04i	7.1988282270911e-05+4.47365727188225e-04i	-6.65291262037e-06-3.22466324336568e-04i	-3.7002340849271e-05+2.64487882338511e-04i	5.8404175265276e-05-2.31790042465596e-04i	-6.6673041088183e-05+2.058407333077e-04i	7.2157398426324e-05-1.81231290101107e-04i	-7.9129246969531e-05+1.61589711347604e-04i	8.3864759773092e-05-1.48729209645055e-04i	-8.3377784464001e-05+1.38212583065885e-04i	8.0230246345801e-05-1.25374211806527e-04i	-7.8976675954963e-05+1.09727760363714e-04i	8.29320670537243e-05-9.47525685948527e-05i	-8.9544710328031e-05+8.62763456212383e-05i	9.10632736705031e-05-8.25316386110978e-05i	-8.83747062129742e-05+7.48809364839655e-05i	9.03339655302132e-05-6.32905959381646e-05i	-9.79354267580107e-05+5.68071194909116e-05i	1.02367762930702e-04-5.754609172874e-05i	-1.00336169029834e-04+5.8452029790544e-05i	9.55237415115939e-05-5.53650550778981e-05i	-9.2276186338111e-05+4.83638334893925e-05i	9.29021055356361e-05-4.11612508610754e-05i	-9.48810200163167e-05+3.70008267774403e-05i	9.48808072180634e-05-3.43327232255663e-05i	-9.46941832153967e-05+3.01152674006251e-05i	9.70742075627122e-05-2.80418359671805e-05i	-9.53496014362294e-05+3.15799995346647e-05i	8.30774091102335e-05-3.13463962102256e-05i	-7.05565792973953e-05+1.58134104297142e-05i	7.40117544430284e-05+6.8258747263029e-06i	-9.06079561572889e-05-1.93878418455417e-05i	1.07351597383967e-04+1.7657544535086e-05i	-1.14377963661247e-04-7.065422097219e-06i	1.09653877884648e-04-9.08565426855e-07i	-1.02231027253886e-04-4.70149128759e-07i	1.00129485191344e-04+6.063066149617e-06i	-1.00861158818824e-04-9.099595865085e-06i	9.99546146640354e-05+1.15136294753171e-05i	-1.00009900379727e-04-1.5883326160978e-05i	1.02987831473498e-04+1.8717495327641e-05i	-1.04610349540755e-04-1.7564024667413e-05i	1.01756448957857e-04+1.7268376865805e-05i	-9.93551830153538e-05-2.11167343524848e-05i	1.00587285359621e-04+2.4641815268461e-05i
3	0.00259168871475021-0.00064537057324718i	-0.00157925406244054+0.00172763153354614i	0.00034645792724381-0.00173724702174584i	0.00030097975437408+0.00111550803523884i	-3.55292996425055e-04-5.46573707476502e-04i	1.96953246787858e-04+2.70781651741811e-04i	-6.6379375371221e-05-1.86557602664356e-04i	1.212457802108e-06+1.66825513179742e-04i	2.4226769262708e-05-1.58543467272096e-04i	-3.1484925535903e-05+1.45989053507795e-04i	3.7061597293531e-05-1.27884693972707e-04i	-4.6839212179582e-05+1.13460032635849e-04i	5.399297425939e-05-1.07292153082357e-04i	-5.3284669306887e-05+1.03080434445854e-04i	4.84328197827636e-05-9.4015745988276e-05i	-4.6273934055832e-05+7.9428376905526e-05i	5.21626523346601e-05-6.48313432288567e-05i	-6.20709128758002e-05+5.97704801206087e-05i	6.33382342782161e-05-6.15150032661463e-05i	-5.73528826221307e-05+5.57395461140981e-05i	5.90700117360346e-05-4.23255328859416e-05i	-7.02433896172755e-05+3.63620609918915e-05i	7.66675942214408e-05-4.12982363542537e-05i	-7.33049611715812e-05+4.59427374249493e-05i	6.62660123525552e-05-4.40951918022815e-05i	-6.20893212105198e-05+3.64633520212066e-05i	6.39208178331845e-05-2.88507728398675e-05i	-6.74414466735735e-05+2.62372703821847e-05i	6.71742066744573e-05-2.5411924227997e-05i	-6.69693275811186e-05+2.09540231520901e-05i	7.24409911932509e-05-1.96067820584265e-05i	-7.26409805505884e-05+2.88148525459115e-05i	5.53090966501384e-05-3.40458437344955e-05i	-3.58691092140019e-05+1.58787779735563e-05i	3.97555270045946e-05+1.35873802551223e-05i	-6.25628572630798e-05-2.83211390599458e-05i	8.46685566697317e-05+2.27715859491572e-05i	-9.23026712679042e-05-5.6219318080567e-06i	8.32600285478261e-05-6.3600125560967e-06i	-7.18093305418667e-05+3.7124530559759e-06i	6.99616479459127e-05+4.2524682856557e-06i	-7.22306840176922e-05-6.7189395323706e-06i	7.07925292526461e-05+7.9224322020027e-06i	-7.04438152825969e-05-1.29730145977533e-05i	7.51861723160964e-05+1.59123072516336e-05i	-7.78886897628484e-05-1.23318594038389e-05i	7.33601752561355e-05+1.02394622672296e-05i	-6.97854504714556e-05-1.51156901020367e-05i	7.26729721714156e-05+1.9451304271297e-05i
4	0.00272663561670583-0.00080126280763222i	-0.00138611723124325+0.00205461224791173i	-0.00012618163473825-0.00184444706311118i	7.26565319930815e-04+9.11050419212108e-04i	-5.57901286112273e-04-2.29866575626896e-04i	2.38153575040797e-04+1.9054798662707e-05i	-6.00956684086548e-05-2.98660522226405e-05i	4.233847974779e-07+6.75765282668591e-05i	1.18172770341801e-05-8.62195376393518e-05i	-8.9751723656657e-06+8.54658737355095e-05i	1.04119614992745e-05-7.15842749427879e-05i	-2.18319265484807e-05+6.12610093305475e-05i	3.08344035551699e-05-6.2397749366718e-05i	-2.86666988608102e-05+6.54889638070542e-05i	2.05752651254843e-05-6.06666539988479e-05i	-1.62341244955735e-05+4.67885141096117e-05i	2.40906561942714e-05-3.1835970123028e-05i	-3.82792479475387e-05+3.10327037209238e-05i	3.84655564170518e-05-4.04609527124514e-05i	-2.65761812902784e-05+3.68094629552042e-05i	2.71818095367686e-05-1.97061385587948e-05i	-4.31381330521991e-05+1.36789015041879e-05i	5.18999716887149e-05-2.39291199966711e-05i	-4.62796511496006e-05+3.28822541082205e-05i	3.62550229296769e-05-3.18813331544674e-05i	-3.10954490119513e-05+2.290617132945e-05i	3.48644257971423e-05-1.46111149839931e-05i	-4.04218133885245e-05+1.44359082138714e-05i	3.8809087859113e-05-1.62005666299819e-05i	-3.75532239702145e-05+1.00991031960191e-05i	4.79196101679488e-05-7.8189453495755e-06i	-5.26628538908578e-05+2.44089300001466e-05i	2.93980804494708e-05-3.82380558544791e-05i	-4.294120887426e-07+1.74302962680795e-05i	4.6333160623835e-06+2.04839529929901e-05i	-3.48146725037193e-05-3.72322935485346e-05i	6.2419042367634e-05+2.66112070204802e-05i	-6.96081759805116e-05-1.7759929814773e-06i	5.42584718458093e-05-1.40402162822013e-05i	-3.79042232535779e-05+8.0486920469259e-06i	3.78738229385325e-05+3.7518452633166e-06i	-4.31552566869389e-05-4.6667071017992e-06i	4.0535199043216e-05+3.49512959084e-06i	-3.89656863449224e-05-9.8462746481684e-06i	4.62518094152161e-05+1.35042839656648e-05i	-5.06132209010583e-05-6.538770495809e-06i	4.33411400310468e-05+2.0135481938099e-06i	-3.78054281694207e-05-9.0142517214559e-06i	4.32524176046195e-05+1.5225171961999e-05i
5	0.00277254005399215-0.0009572957117991i	-0.00106261493783875+0.00233169357404866i	-0.0006878864839957-0.00178876297728547i	0.00109953666687294+0.00051268421580453i	-6.06628168881542e-04+1.85659357913223e-04i	1.37359552593797e-04-2.20241342258253e-04i	2.44725631850981e-05+7.05280022221507e-05i	-3.3234808837701e-05+1.68556719017872e-05i	1.56059914893817e-05-4.55001063455367e-05i	1.8638507838945e-06+4.5868515509597e-05i	-5.631854847558e-06-2.96915684841418e-05i	-8.1935919613445e-06+1.99608061371058e-05i	1.94544812136968e-05-2.74312065635689e-05i	-1.51354720094234e-05+3.73670540599444e-05i	2.7733584755408e-06-3.61266749867582e-05i	4.9461455110468e-06+2.16874608601509e-05i	5.03392355835954e-06-4.34694761635209e-06i	-2.52267062332884e-05+7.7377338105657e-06i	2.37554769571533e-05-2.6985683136836e-05i	-2.8034417602968e-06+2.51449069934242e-05i	1.50791924158801e-06-1.27378205346235e-06i	-2.40848876233244e-05-5.8786106400379e-06i	3.54667396241864e-05-1.07339429395187e-05i	-2.64115379374552e-05+2.39116640727964e-05i	1.28905338810454e-05-2.26833328774725e-05i	-6.9845591999174e-06+1.13049516990681e-05i	1.37298826558775e-05-1.8410706832353e-06i	-2.20059138942739e-05+5.2950377903046e-06i	1.71354216754858e-05-1.07903900600691e-05i	-1.24672874892878e-05+6.398265181877e-07i	2.97152625849936e-05+6.1957471055703e-06i	-4.30628051720177e-05+1.88525101170336e-05i	1.3463348011326e-05-4.49369361462862e-05i	2.78134050770955e-05+2.13327552496058e-05i	-2.30060500921425e-05+2.67360364763926e-05i	-1.5473580056492e-05-4.48083793108194e-05i	4.77854056067739e-05+2.81906399557961e-05i	-5.32195384111555e-05+4.4703663543431e-06i	2.97538740831173e-05-2.31363303162231e-05i	-8.1639584722351e-06+1.08931933086811e-05i	1.26760491909001e-05+6.3711537141978e-06i	-2.29925062307713e-05-3.7898080821976e-06i	1.77303576324121e-05-1.5564601385495e-06i	-1.33647449410262e-05-7.382129931129e-06i	2.43347393913969e-05+1.31034590959497e-05i	-3.13344306197708e-05-1.5623338122954e-06i	1.97860321838903e-05-6.251949611396e-06i	-1.10615530893342e-05-4.4960523558927e-06i	2.00697084082272e-05+1.41532359987123e-05i
6	0.00276456829341654-0.00110822716041293i	-0.00065719922573544+0.00253925425673105i	-0.00125051323994634-0.00155754182555414i	1.30799485549548e-03-3.353818515281e-05i	-4.33041821569808e-04+5.90001884867973e-04i	-9.7049728219625e-05-3.34619203099114e-04i	1.37254439854672e-04+5.0693694559088e-05i	-5.54093707606658e-05+3.36997968809357e-05i	1.22851221445752e-05-3.83431213924838e-05i	1.08648969496833e-05+2.86925780743194e-05i	-1.57627259179779e-05-5.8245672894929e-06i	-3.13887492852446e-06-5.77780294845022e-06i	1.77347816695819e-05-7.1780605950269e-06i	-1.12290597631594e-05+2.27891874623496e-05i	-5.3343566078013e-06-2.41823561312555e-05i	1.73896259955231e-05+8.1373845236216e-06i	-5.3199492200746e-06+1.43633108378863e-05i	-2.3454241929434e-05-7.6823721582151e-06i	2.04222045088762e-05-2.37783714818158e-05i	1.30116819482952e-05+2.32961398392894e-05i	-1.6563474948886e-05+1.1169354958553e-05i	-1.52262067422024e-05-2.02422476264271e-05i	2.91011489549408e-05-4.142107628564e-06i	-1.51576521410447e-05+2.07151785756005e-05i	-1.7200426749921e-06-1.77567881800228e-05i	7.8400236421045e-06+3.11655838790106e-06i	3.06996855846542e-06+8.10275814472378e-06i	-1.52619017652832e-05+5.667643082472e-07i	4.6283646328947e-06-1.20263724142786e-05i	7.63097286982027e-06-4.949554804251e-06i	1.8127286553163e-05+2.20100356914386e-05i	-4.55215344716733e-05+1.17224762027238e-05i	9.656464834962e-06-5.41283431702999e-05i	4.65882155151904e-05+2.71901992584836e-05i	-3.99309610775806e-05+3.24539680727683e-05i	-7.2655275531331e-06-4.99489990879525e-05i	4.20552769358983e-05+2.70308774879947e-05i	-4.46725313284784e-05+1.21332767012188e-05i	1.21611683845924e-05-3.22883544522317e-05i	1.43780708267031e-05+1.07413063812742e-05i	-1.6075934631436e-06+1.3316560786992e-05i	-1.60070578314958e-05-3.9642569551422e-06i	5.37316858503787e-06-8.04244183487171e-06i	4.29183073062082e-06-5.76071009504598e-06i	1.21617220397541e-05+1.57961245075446e-05i	-2.34672606663404e-05+1.9829625048264e-06i	5.681991019217e-06-1.44366000639452e-05i	7.81720137590599e-06-1.98038544368085e-06i	5.8119083922993e-06+1.66946006208786e-05i
7	0.00273437284636624-0.00125230153200447i	-0.00021528615023005+0.00267085197179439i	-0.00173629935381165-0.00116886174102382i	0.0012807411934063-0.00063889005198736i	-4.8096140922795e-05+8.53968455796435e-04i	-3.73117696697367e-04-2.44203192295165e-04i	1.82268175606054e-04-8.7270954855266e-05i	-1.7007026579581e-05+7.76795396282238e-05i	-9.7153390055962e-06-3.18934005178611e-05i	1.8839929701624e-05+1.84420114416386e-05i	-2.20057849315085e-05+6.6848367347807e-06i	-2.8181784520935e-06-1.97658322595051e-05i	2.05757062960346e-05+1.4629569436483e-06i	-1.18789067222474e-05+1.79457939816448e-05i	-7.2799607301252e-06-2.13512679862501e-05i	2.45313285691062e-05+4.3473993403818e-06i	-1.1583953390031e-05+2.61111610827409e-05i	-2.88319428906098e-05-1.80452278792295e-05i	2.52855575190674e-05-2.842428749006e-05i	2.40872535322207e-05+2.9134519416985e-05i	-2.95469276307656e-05+1.99052289128411e-05i	-1.46482598241566e-05-3.0499192287515e-05i	2.9741654001067e-05-3.7333754998973e-06i	-9.1606512737432e-06+2.17444600401559e-05i	-9.7036760442593e-06-1.55353409790399e-05i	1.55554500699008e-05-2.1770835861187e-06i	1.629318494632e-07+1.60769423173942e-05i	-1.84851219017258e-05-8.323673615577e-07i	6.4340841969e-09-2.04985185041683e-05i	2.58762357368553e-05-5.2080143011967e-06i	8.9349989720455e-06+3.96717667603262e-05i	-5.66848597935272e-05+2.1712350602848e-06i	1.46522111338391e-05-6.51426753758338e-05i	5.88675876756588e-05+3.33669591689759e-05i	-4.73506557621291e-05+3.86047045793668e-05i	-8.0690540864217e-06-5.15293742765343e-05i	4.10249084309045e-05+2.31662063084704e-05i	-4.09260035763974e-05+1.91934303426129e-05i	1.435315945568e-07-4.0136897482775e-05i	3.0961618563957e-05+7.1795180182087e-06i	-6.0340109966508e-06+2.45246895011203e-05i	-2.09376507402983e-05-4.0226234258414e-06i	7.891702815022e-07-1.74871924990999e-05i	1.74212223500983e-05-4.7266669892194e-06i	7.3268862752582e-06+2.21965310960841e-05i	-2.54357887302617e-05+4.2042499376804e-06i	-9.22136318249e-07-2.32021391937979e-05i	2.07499018234497e-05-9.503258946525e-07i	-1.1964812797292e-06+2.16080755542171e-05i
8	0.00270047958625763-0.00139011804904262i	0.00023260894368631+0.00273004223556864i	-0.00209530970042981-0.00066190647421844i	0.00100683336896819-0.00119942588371149i	4.56632121751935e-04+8.79464610716127e-04i	-5.52619141343196e-04+4.7433126015555e-05i	8.1333535936826e-05-2.57445727489129e-04i	8.12336689110339e-05+6.94852931416544e-05i	-2.40844581359687e-05+7.0063209912477e-06i	1.18111157936773e-05+8.9915891801175e-06i	-2.32595029666904e-05+1.03337138713654e-05i	-4.3499217785658e-06-2.60421570643158e-05i	2.34115132264614e-05+3.1668575749412e-06i	-1.23564150439787e-05+1.64582702317518e-05i	-5.4163647099625e-06-2.14763669765968e-05i	2.85978004040951e-05+7.1547543174373e-06i	-1.84639997181616e-05+3.35811560856132e-05i	-3.65407967193212e-05-2.76951938062218e-05i	3.47215069008447e-05-3.67521157543105e-05i	3.39483593467653e-05+3.89246703303606e-05i	-4.00644439630235e-05+2.84776486819188e-05i	-1.99954061889115e-05-3.82518127691045e-05i	3.29074659342891e-05-8.4237300358318e-06i	-3.8714234806741e-06+2.38779293298352e-05i	-1.34145072514913e-05-1.34258157294147e-05i	1.9295426373193e-05-4.8970125045226e-06i	-1.589161406235e-07+2.34089784325824e-05i	-2.79594565722568e-05-2.1762080297188e-06i	1.8245674909744e-06-3.45635761170728e-05i	4.48739116764402e-05+6.357654996714e-07i	-2.2238818014485e-06+5.88653368959855e-05i	-7.2245641766559e-05-9.9684017944736e-06i	2.32873075772686e-05-7.76814912402916e-05i	6.93677521953548e-05+3.7563237109254e-05i	-4.71643053826067e-05+4.65676503040942e-05i	-1.45249999129862e-05-4.78571697517528e-05i	3.85027389780961e-05+1.69795377730837e-05i	-3.83090834733111e-05+2.26992054942181e-05i	-7.5067001953416e-06-4.59894171070816e-05i	4.40038276352305e-05+1.6019435062649e-06i	-4.1480827662058e-06+3.86896077932273e-05i	-3.38509728797711e-05-2.6367994470627e-06i	-7.448743952581e-07-3.09669430684491e-05i	3.0809794574113e-05-4.2908502271213e-06i	6.1416911953874e-06+3.26426762551917e-05i	-3.39622204534447e-05+5.6267389351808e-06i	-3.800319774305e-06-3.3130682548821e-05i	3.07561751107429e-05-1.2227186367548e-06i	-3.1738766268354e-06+2.71745237449029e-05i
9	0.00267051951868843-0.00152299585468827i	0.0006695715781723+0.00272536854230375i	-2.30546666177711e-03-8.409543986955e-05i	0.00052801434502707-0.00162433349437701i	9.45612462232019e-04+6.35585223709644e-04i	-5.2082351523307e-04+4.44313239948932e-04i	-1.60897893318955e-04-3.31510188229433e-04i	1.68048149890457e-04-4.3407962296406e-05i	1.5426913287605e-05+6.50843004811069e-05i	-1.49982363367865e-05+1.95482918675273e-05i	-2.69766545343881e-05+2.627723888502e-06i	-4.312014399885e-06-2.86040056570555e-05i	2.36781373902155e-05+1.0257443331342e-06i	-9.526320444816e-06+1.34470601922165e-05i	3.227301670216e-07-1.93062785661244e-05i	2.89795147642932e-05+1.52491110427916e-05i	-2.89002685662186e-05+3.73045631774181e-05i	-4.31555026028753e-05-3.96586421963369e-05i	4.6809805008854e-05-4.56882756986752e-05i	4.44987073895679e-05+5.00107254781201e-05i	-4.8974351911712e-05+3.94309074388225e-05i	-3.04328987437658e-05-4.36611663543541e-05i	3.47070209374202e-05-1.80704353056016e-05i	4.0880587610104e-06+2.36588366954193e-05i	-1.26111049787325e-05-9.1966673434446e-06i	2.04189036933605e-05-3.3305275421715e-06i	-3.3838232593044e-06+3.00077202351519e-05i	-3.9602723673005e-05-7.6626575053991e-06i	1.03459857866753e-05-5.08427681160034e-05i	6.43021529284474e-05+1.29452844971267e-05i	-1.71754493922233e-05+7.85831109357246e-05i	-8.98209648273108e-05-2.37146988853909e-05i	3.12945848031023e-05-9.25155249549121e-05i	8.20640329987731e-05+3.72977341702522e-05i	-3.93263729780697e-05+5.78301977564543e-05i	-2.45934048124496e-05-3.63249288633417e-05i	2.88508787420754e-05+9.1481277954575e-06i	-3.53652661340136e-05+1.89190854346878e-05i	-9.3960020120291e-06-5.03090136444894e-05i	5.52177585106638e-05-2.7710226438841e-06i	5.6097064925e-09+5.40450171696928e-05i	-5.07556742233694e-05+4.254756270346e-07i	-2.5546120125814e-06-4.80081195477678e-05i	4.68688543198033e-05-4.9784743348372e-06i	6.7304701385374e-06+4.68342290864945e-05i	-4.64090246011945e-05+7.2978405818231e-06i	-6.4160621102717e-06-4.42315893942113e-05i	3.966621643561e-05-3.8745589726438e-06i	-3.568077582622e-07+3.23528057857401e-05i
10	0.00264695521570722-0.00165197152369108i	0.00108645347432659+0.00266657049831054i	-0.00236450018045141+0.00051876374074671i	-8.260092768247e-05-1.85327673881373e-03i	0.00128779573065532+0.00016469412153276i	-2.43127465859874e-04+7.96688849092509e-04i	-4.43666466602522e-04-2.15381625033949e-04i	1.46293001669558e-04-2.29516604070925e-04i	1.19001597521023e-04+7.8984643071537e-05i	-3.1536772484296e-05+6.96056107313265e-05i	-4.83770522024166e-05-5.350731579204e-06i	-4.9277640393429e-06-3.58761266344454e-05i	2.31143096306446e-05-5.0708148368584e-06i	-1.02576832432137e-06+7.33534224691067e-06i	1.08180340446502e-05-1.11027919902417e-05i	2.34221993371454e-05+2.89980488027618e-05i	-4.45510138803419e-05+3.60013131452423e-05i	-4.67148638189151e-05-5.5606307713169e-05i	6.13347325016364e-05-5.38877470588877e-05i	5.65627135932662e-05+6.14812949976207e-05i	-5.60406917723331e-05+5.41926994138517e-05i	-4.64136432059205e-05-4.56187566409763e-05i	3.19290498272346e-05-3.3484402875122e-05i	1.68877289817527e-05+1.74893097067869e-05i	-4.50196411681133e-06-9.692491922369e-07i	1.80578922567244e-05+6.0611777393873e-06i	-1.43846787670776e-05+3.38491485656277e-05i	-4.91847823511957e-05-2.11058061092697e-05i	2.68020213179756e-05-6.51364755471779e-05i	8.18272467417819e-05+3.17874781691071e-05i	-3.57933851642175e-05+9.7701537144558e-05i	-1.09236210599501e-04-3.7682572230674e-05i	3.5973264270997e-05-1.11475523491343e-04i	1.00024706234981e-04+3.0205976207889e-05i	-2.18437337857144e-05+7.39845858039033e-05i	-3.76817694894533e-05-1.35329748198635e-05i	7.34234152194471e-06+7.17625033374e-07i	-3.30962246985278e-05+3.7489348546649e-06i	-2.1353487776315e-06-5.49182820118685e-05i	6.60993741499042e-05-1.8257768501303e-06i	2.4690825097478e-06+6.9460297779598e-05i	-6.86140766771765e-05+3.7932298765723e-06i	-5.4777082498607e-06-6.6524232254148e-05i	6.47537627653716e-05-7.3200987961171e-06i	9.2273720471546e-06+6.32441793252324e-05i	-6.07908967902417e-05+1.08982339249536e-05i	-1.16940197139746e-05-5.60295823074393e-05i	4.81507649246067e-05-1.09958988761963e-05i	8.6142450095835e-06+3.69277264592809e-05i
11	0.00263045301756561-0.00177769190574086i	0.00147811896892507+0.00256263939020229i	-0.00228213998937662+0.00110797025621287i	-0.00074212782126364-0.00186077583254781i	0.00139284675601002-0.00043760116095341i	2.21240958387998e-04+9.61999363189728e-04i	-6.19152861828487e-04+9.1421780635404e-05i	-2.8734953137221e-05-3.78188007651048e-04i	2.25803808790217e-04-8.344436522409e-06i	8.792769936044e-06+1.36525931388718e-04i	-8.49108804119589e-05+1.56866510459195e-05i	-2.13220809133051e-05-5.17051478658051e-05i	2.50559087742744e-05-2.2344930398809e-05i	1.74751048848985e-05-5.532696418765e-07i	2.58997247577765e-05+6.5006885316961e-06i	9.5689259896526e-06+4.88653604177043e-05i	-6.65377145954808e-05+2.83104920324927e-05i	-4.65377831563913e-05-7.6901047280352e-05i	7.92995811656309e-05-6.14309126310146e-05i	7.10566518762168e-05+7.38912846182224e-05i	-6.12896157807209e-05+7.39937786921139e-05i	-6.90472416110914e-05-4.30471034215917e-05i	2.21369616409946e-05-5.59158921083797e-05i	3.61648611229618e-05+2.2122534245832e-06i	1.41405886994383e-05+1.30282800524794e-05i	1.02556919250346e-05+2.65359809424245e-05i	-3.62378225379545e-05+3.21342568156411e-05i	-5.2965113317856e-05-4.46120210959025e-05i	5.19619953105098e-05-7.38600016899326e-05i	9.52555903310044e-05+5.71945057976152e-05i	-5.7977999253833e-05+1.15824460273137e-04i	-1.31773452252941e-04-5.1512055413236e-05i	3.6361883851164e-05-1.37142505121337e-04i	1.26112030694325e-04+1.4604908493183e-05i	7.8624432001234e-06+9.68061908662826e-05i	-5.38154395496419e-05+2.40603069465556e-05i	-2.99309650938718e-05-6.8151240609092e-06i	-3.41185694103553e-05-2.62888603479105e-05i	1.73355547481392e-05-6.29579213629797e-05i	7.90047358082206e-05+7.562262599755e-06i	3.040584293148e-07+8.52028917761302e-05i	-8.56603198616056e-05+5.5288178114932e-06i	-8.7368075370354e-06-8.38765101076673e-05i	8.17623645016196e-05-1.12228574599102e-05i	1.41783220451202e-05+7.93169460814708e-05i	-7.51692748750955e-05+1.79206894830292e-05i	-2.17266322649047e-05-6.7766765396353e-05i	5.62933114060034e-05-2.44386268930646e-05i	2.50778060805124e-05+4.07950635924836e-05i
12	0.00262097259391107-0.00190092913698573i	0.00184239098993481+0.00242120047682992i	-0.00207479393946903+0.00165444867439121i	-0.00137412682334977-0.00165187608057494i	0.00122643848012798-0.00105403955057463i	7.4647789636022e-04+8.55510236083025e-04i	-5.68251930277741e-04+4.89731678241764e-04i	-3.01470092619728e-04-3.66958617189205e-04i	2.36244871754593e-04-1.8019994387008e-04i	1.12198769151689e-04+1.54189715483489e-04i	-1.00512861818432e-04+7.9627063920854e-05i	-6.62685147116354e-05-6.02456327961838e-05i	2.42699722399885e-05-5.97638307758321e-05i	5.16030261757781e-05-1.1220900148734e-05i	4.55480681225875e-05+3.68455659139326e-05i	-1.42827731554768e-05+7.51095960182844e-05i	-9.5792075366625e-05+1.38151039959914e-05i	-4.3179551394677e-05-1.05073966839464e-04i	1.02515644069021e-04-6.9531623469666e-05i	8.95316555251167e-05+8.89201493700335e-05i	-6.58219241975e-05+1.00401264575514e-04i	-9.97033307559113e-05-3.6123962362734e-05i	4.6172814400589e-06-8.64932840512733e-05i	6.28516312403307e-05-2.3292877955673e-05i	4.42173893546285e-05+3.36406738470519e-05i	-4.0015897852418e-06+5.83684398154356e-05i	-6.85190059539172e-05+2.33838312442741e-05i	-4.90294676830615e-05-7.73247982967294e-05i	8.51406839530945e-05-7.52044752220279e-05i	1.03653517524603e-04+8.9341487170253e-05i	-8.5005138904808e-05+1.33444527771251e-04i	-1.59423171698978e-04-6.7041643584169e-05i	3.3811656643452e-05-1.72519841838632e-04i	1.63369301921539e-04-9.548148685293e-06i	5.142486910946e-05+1.28240177660103e-04i	-7.30220435030168e-05+7.90070608851616e-05i	-8.52959398066623e-05-1.13762573078308e-05i	-4.21149263763816e-05-7.24469681230749e-05i	4.91796611107996e-05-7.86531085906967e-05i	9.73526430019975e-05+2.50883136904226e-05i	-6.337706340806e-06+1.02826363769867e-04i	-1.01336168370872e-04+5.381772489708e-06i	-1.17305661186011e-05-9.79484536923173e-05i	9.51160637362993e-05-1.59445670041486e-05i	2.0994826135554e-05+9.24580296304892e-05i	-8.77468287014728e-05+2.81335064015968e-05i	-3.65738364030413e-05-7.86226186548123e-05i	6.38347408038616e-05-4.4331485300252e-05i	4.91176805787752e-05+4.34318678043296e-05i
13	0.00261843004695918-0.00202323231664324i	0.00218004816499904+0.00224885897731748i	-0.00176229020648743+0.00213947781038899i	-0.00191850958333657-0.00125399028269883i	0.00080728950920878-0.00157522415455058i	0.00118698605863294+0.00047163744900304i	-2.56629162030642e-04+8.24786117456171e-04i	-5.3476638408512e-04-1.41172904661364e-04i	9.0261337975216e-05-3.32770607942945e-04i	2.1055884579472e-04+7.0293585533232e-05i	-5.7375509228648e-05+1.47360101050236e-04i	-1.20036480787868e-04-3.8477602185643e-05i	9.03019113991e-06-1.08589445256126e-04i	9.79362046415399e-05-2.95205170523082e-05i	7.13545418190252e-05+7.85655176789387e-05i	-4.7178793262336e-05+1.08342602221869e-04i	-1.33087722626021e-04-6.277740845882e-06i	-3.8199235471039e-05-1.41453793479369e-04i	1.32831258525721e-04-7.9922223292246e-05i	1.13626801168519e-04+1.08669373857323e-04i	-7.1660342542102e-05+1.34682679313919e-04i	-1.38998830016064e-04-2.6612131992142e-05i	-1.8953974555177e-05-1.24946326663451e-04i	9.57241738839471e-05-5.69027533884015e-05i	8.25510661296865e-05+5.89426478368896e-05i	-2.26745884529639e-05+9.70959301966067e-05i	-1.05955066475881e-04+9.049612274982e-06i	-3.7805007845052e-05-1.14330222259137e-04i	1.2323443608805e-04-6.8700482030623e-05i	1.06353855129305e-04+1.27980031882231e-04i	-1.19488062483678e-04+1.50632974733077e-04i	-1.93636062484038e-04-8.855376961112e-05i	3.2419858543879e-05-2.2032066159162e-04i	2.14798967415886e-04-3.9845002353195e-05i	1.08401278069808e-04+1.70154638264557e-04i	-9.488956318476e-05+1.51739204268273e-04i	-1.58323056696923e-04-1.003016726218e-05i	-6.1735439888296e-05-1.3216748922903e-04i	8.86637937565e-05-1.06890554663074e-04i	1.24791166151932e-04+4.4962039398864e-05i	-1.2195496809828e-05+1.23865215377006e-04i	-1.15037557982968e-04+6.818442007008e-06i	-1.562385097767e-05-1.0666906839457e-04i	1.02251303038096e-04-2.0582003873999e-05i	2.7377241893187e-05+1.0048724563889e-04i	-9.72336483047446e-05+3.86036297239168e-05i	-5.3310178319981e-05-8.82129096255651e-05i	7.08375624073963e-05-6.82233063955859e-05i	7.90314014415583e-05+4.45890810364538e-05i
14	0.0026237434767739-0.00214707882458035i	0.00249458732917547+0.00205222835407869i	-0.0013660709899704+0.00255404157011792i	-0.00233574404043453-0.00070810322700196i	0.00019286756204792-0.00191958974850837i	0.00142125996105691-0.00012476754175752i	2.53915223531584e-04+9.50281352245626e-04i	-5.78851860114661e-04+2.47907298374724e-04i	-1.74209410793058e-04-3.31934838173904e-04i	1.96815120505681e-04-8.9395734343303e-05i	2.778068279928e-05+1.41633868280559e-04i	-1.31628599293661e-04+2.665600394876e-06i	-1.3137052363284e-05-1.37651993038765e-04i	1.38546601637166e-04-5.0000717221457e-05i	9.9338535872662e-05+1.21675588744576e-04i	-8.3484977706306e-05+1.45784351415718e-04i	-1.76687101738584e-04-2.8626964337596e-05i	-3.3611117572769e-05-1.85244413055947e-04i	1.70320964624181e-04-9.3650012083031e-05i	1.43506462989986e-04+1.33981092391733e-04i	-8.0272033920521e-05+1.76025912693271e-04i	-1.84867689658084e-04-1.6571143169958e-05i	-4.5626017795985e-05-1.67614228514574e-04i	1.29458260200377e-04-9.4110088644254e-05i	1.2238679949993e-04+8.2514150137573e-05i	-3.9523386124545e-05+1.3360504724627e-04i	-1.3803397600558e-04-6.397734389435e-06i	-2.0816506371025e-05-1.45732652527341e-04i	1.59375397212527e-04-5.2833827839978e-05i	9.999033468634e-05+1.71012287967162e-04i	-1.64236571973208e-04+1.6414202764015e-04i	-2.3300798788226e-04-1.22088278070256e-04i	3.8759344266704e-05-2.81449255644185e-04i	2.82483691926155e-04-7.1424157504188e-05i	1.76152563877499e-04+2.23746701893661e-04i	-1.18031918498015e-04+2.40388743297469e-04i	-2.45519065561445e-04+1.430756204864e-06i	-9.8622250187302e-05-1.98584320605841e-04i	1.25574498143304e-04-1.52551505162204e-04i	1.63633040993514e-04+5.5426190487036e-05i	-6.587295793046e-06+1.47462948845595e-04i	-1.23410717756735e-04+1.7228100609829e-05i	-2.3476511499264e-05-1.05597465009912e-04i	9.90915389375084e-05-2.40973439797927e-05i	2.9282758480789e-05+1.0069825241555e-04i	-1.02690791483057e-04+4.3712234323476e-05i	-6.61279920953685e-05-9.72046244890773e-05i	7.89576432326984e-05-9.12443713059215e-05i	1.11542562361094e-04+4.5957761098682e-05i
15	0.00263989502436557-0.00227505412371148i	0.0027912120930475+0.00183908444976248i	-0.00090827587925753+0.00289709088513682i	-2.60675583831007e-03-6.106222031496e-05i	-0.00053895314565881-0.00204239182837367i	0.00137970318859844-0.00082590861114475i	8.34558438737137e-04+7.80705119015659e-04i	-3.45206868035946e-04+6.64366107346152e-04i	-4.28672663804973e-04-9.7884381525242e-05i	6.930516341026e-06-2.14803778161982e-04i	6.86553431060009e-05+1.59158198997957e-05i	-6.98973518892404e-05+5.977766559243e-07i	2.97582760404e-07-1.27367291863516e-04i	1.61581178704954e-04-4.5094819988303e-05i	1.11974834457912e-04+1.59097355547451e-04i	-1.19068084278294e-04+1.76044529497034e-04i	-2.18722069495758e-04-5.1193846212431e-05i	-2.9623512395265e-05-2.30704919388983e-04i	2.10842506535166e-04-1.09205438338224e-04i	1.76114348166995e-04+1.62154579897885e-04i	-9.0267348551598e-05+2.19933865389654e-04i	-2.31189468153476e-04-5.869965019365e-06i	-7.3906659874805e-05-2.06364567713051e-04i	1.53854034668047e-04-1.30845016404577e-04i	1.55926831438172e-04+9.302939870933e-05i	-4.4238405913324e-05+1.55922669100389e-04i	-1.49719114538432e-04-1.6397091071834e-05i	1.206094121056e-06-1.56262261166166e-04i	1.81757615696623e-04-2.2287544564448e-05i	7.5281382812833e-05+2.13071433534208e-04i	-2.21051929663166e-04+1.64314812995303e-04i	-2.70834537843301e-04-1.74595471278894e-04i	6.1199331729656e-05-3.53428830359003e-04i	3.66757272174561e-04-9.7795525718767e-05i	2.50983382381508e-04+2.89114461484719e-04i	-1.39779421688182e-04+3.42164179034721e-04i	-3.41737149824339e-04+2.8693514087139e-05i	-1.59262651527591e-04-2.61879169986905e-04i	1.45657302802834e-04-2.19678489109828e-04i	2.13170036457484e-04+4.0511179292444e-05i	2.4444884011255e-05+1.67982020934331e-04i	-1.17676542110444e-04+4.5606746773008e-05i	-3.81845953159551e-05-8.54543050055732e-05i	7.81531765481568e-05-2.39247280458197e-05i	2.03806167149975e-05+8.87159542367487e-05i	-1.03184148394359e-04+3.5358955968019e-05i	-6.7024506900564e-05-1.07737190016819e-04i	9.2500907727108e-05-1.07056101622941e-04i	1.42985345885056e-04+5.2546813693971e-05i
16	0.00267221223876655-0.00240818171486297i	0.00307510615010991+0.00161902407827463i	-0.0004113195369748+0.00317308812859583i	-0.00273005343183715+0.00063998744926356i	-0.00130623842226115-0.00193560965024728i	0.00105323024669557-0.00151262146460601i	0.00133694136869431+0.00031457779542148i	1.53073937056832e-04+9.4727669212436e-04i	-5.19154576863573e-04+3.40203447519396e-04i	-3.18290464659844e-04-1.74835786455618e-04i	-3.4781995850022e-05-1.85236671546782e-04i	2.4517442277374e-05-1.13616836833165e-04i	9.2797253510526e-05-1.09589393004486e-04i	1.88732134949918e-04+1.1032161492953e-05i	9.3695519166005e-05+2.03720256833175e-04i	-1.60850904302625e-04+1.8837831496193e-04i	-2.5015424986987e-04-7.80840575715e-05i	-2.240338324612e-05-2.69441499268362e-04i	2.46860101309296e-04-1.21651660805689e-04i	2.05168662508422e-04+1.86993658052221e-04i	-9.6858388020947e-05+2.59005531347203e-04i	-2.69319702203121e-04+9.098905056494e-06i	-1.05984708638877e-04-2.30629049163435e-04i	1.55918739186347e-04-1.66560840418975e-04i	1.77824492601458e-04+7.5916769651791e-05i	-2.344506259685e-05+1.52425478666886e-04i	-1.23763211941149e-04-1.276179781268e-05i	2.8605926347764e-05-1.26461846440388e-04i	1.73929787343776e-04+3.2477045412963e-05i	1.6410409088147e-05+2.4542216245765e-04i	-2.90643341474301e-04+1.34520074244243e-04i	-2.94978443139062e-04-2.53899822193203e-04i	1.09575933298297e-04-4.30903608286583e-04i	4.67194123219345e-04-1.11882172954405e-04i	3.30050915208974e-04+3.66339138780313e-04i	-1.57010782910352e-04+4.55911486872206e-04i	-4.43022605064953e-04+7.8390135006952e-05i	-2.50526090035815e-04-3.12225459886517e-04i	1.33790521534081e-04-3.10846037802431e-04i	2.68895625413483e-04-1.6306287124005e-05i	9.3973531459345e-05+1.74388817621814e-04i	-8.3553836178453e-05+9.83192763217409e-05i	-5.88996947879789e-05-3.27265169361422e-05i	2.96179083474461e-05-1.36936234054959e-05i	-8.7204194154144e-06+5.96150249765691e-05i	-9.86220763252984e-05+3.3859149797666e-06i	-4.6892291929683e-05-1.23957463214254e-04i	1.18882458294153e-04-1.0927977839873e-04i	1.71191330257955e-04+7.3247817861048e-05i
17	0.00272729173266354-0.00254409852354551i	0.00334931265716753+0.00140313504329601i	0.00010244762890001+0.00338892389062823i	-0.00271679922878164+0.00135077835475124i	-0.00203395262388005-0.00162105399314167i	0.0004854342015011-0.0020788944425633i	0.00163568139263473-0.00037278660014658i	8.07019599165867e-04+9.72197441452699e-04i	-3.4326478216917e-04+8.48841203032922e-04i	-6.38349653225634e-04+9.7155581056304e-05i	-3.11288831340237e-04-3.33434302370363e-04i	4.9303250559848e-05-3.38790066307447e-04i	2.46134641960401e-04-1.55142620271863e-04i	2.61806781829061e-04+9.5572262877416e-05i	6.318151837678e-05+2.75595143413725e-04i	-2.15837021150361e-04+1.93249604624252e-04i	-2.73115906703681e-04-1.10965265643011e-04i	-1.0383261505981e-05-2.97787008153581e-04i	2.72357794372365e-04-1.27353243272406e-04i	2.25354904141637e-04+2.02703705570076e-04i	-9.5102679258126e-05+2.87583578527007e-04i	-2.93676437089587e-04+3.3288675982944e-05i	-1.47452128629223e-04-2.33630766674801e-04i	1.25754732449352e-04-2.06224953934154e-04i	1.89167310551824e-04+1.7705231132964e-05i	3.7341146397992e-05+1.16896668155474e-04i	-4.5690554094714e-05+1.48785363230916e-05i	6.03127409409508e-05-3.67323425565254e-05i	1.17635950841481e-04+1.2171561067771e-04i	-9.5193812504854e-05+2.57845104672507e-04i	-3.73934051063051e-04+5.4915949717463e-05i	-2.9167744925773e-04-3.69538204251541e-04i	1.95312061199731e-04-5.09549570772776e-04i	5.86401558861017e-04-1.06958297542705e-04i	4.13418772874161e-04+4.58713011107906e-04i	-1.6846751481199e-04+5.84957011694096e-04i	-5.49809539968007e-04+1.56701669322144e-04i	-3.7895052253314e-04-3.43183258820293e-04i	7.7797682256297e-05-4.27030523653252e-04i	3.23272448003805e-04-1.27618383687271e-04i	2.09233926383852e-04+1.52498635743239e-04i	-5.308101162121e-06+1.74539065206744e-04i	-7.80224675687761e-05+6.48959396691652e-05i	-5.30318125890263e-05+1.74450863736221e-05i	-6.89568115375647e-05+1.23206298411039e-05i	-9.20214556228195e-05-6.1756464022086e-05i	1.97353455974e-06-1.52294090711861e-04i	1.67967990420103e-04-9.3099798688431e-05i	1.96489256933006e-04+1.20497781612642e-04i
18	0.00281045968640271-0.0026761691201667i	0.00361290154457252+0.00120213483178373i	0.0006120471142824+0.00355043476692419i	-0.00258421879514738+0.00203210312371253i	-0.00265995592846803-0.00113869042105024i	-0.00024646968585487-0.00244551303865143i	0.00165290584802241-0.00115816142782401i	0.00145265585722332+0.00068744297086229i	0.00010449206024169+0.00124408897745269i	-7.78630779361732e-04+5.54928951360244e-04i	-6.74016838236382e-04-2.89663084090338e-04i	-8.5008129206092e-05-5.69380639127054e-04i	3.59078981771105e-04-3.04870939600124e-04i	3.84786894347209e-04+1.27901727395326e-04i	7.3698315682796e-05+3.57723088133816e-04i	-2.60525118652705e-04+2.17994008665418e-04i	-2.95593788267486e-04-1.29988811916633e-04i	-4.942357868389e-06-3.13108513651985e-04i	2.82155343879225e-04-1.29618608067452e-04i	2.36073892516926e-04+2.06383410858807e-04i	-8.4566042743904e-05+3.06105258165167e-04i	-3.08054429408276e-04+6.8063216109723e-05i	-2.04243854285546e-04-2.20558624329128e-04i	6.5167527827002e-05-2.60684596082909e-04i	2.01582883612731e-04-8.7008060455656e-05i	1.50164664159128e-04+5.5357179551764e-05i	8.84778784063844e-05+7.9662639188418e-05i	8.9681038201148e-05+1.25852813739278e-04i	-2.338711646195e-06+2.50081312197442e-04i	-2.73901150135379e-04+2.41418358127786e-04i	-4.73296444428044e-04-9.0954730334492e-05i	-2.5143008288722e-04-5.3299655570048e-04i	3.30890993709373e-04-5.91214266727384e-04i	7.34305004041657e-04-7.7903925594641e-05i	5.05882563665391e-04+5.75945790538373e-04i	-1.76813588750876e-04+7.39136075752597e-04i	-6.68880484631246e-04+2.68180781640998e-04i	-5.50105425977341e-04-3.53779552283456e-04i	-2.8771155560539e-05-5.67623950556757e-04i	3.67209969756183e-04-2.98250063362534e-04i	3.67299198516726e-04+8.8993932697044e-05i	1.27293646619854e-04+2.63019374432226e-04i	-8.0915797887911e-05+2.09666273883101e-04i	-1.64627406626656e-04+8.1262234588834e-05i	-1.66281925377021e-04-4.5112800321513e-05i	-9.0207585922974e-05-1.61973893596381e-04i	8.118514691024e-05-1.98194910706329e-04i	2.47328578091402e-04-5.5930009893265e-05i	2.18818787129598e-04+2.07067376019949e-04i
19	0.00292264111543359-0.00279491163154355i	0.00386102725328804+0.00102302576253434i	0.00110115980048836+0.00366017328918024i	-0.00234927158713318+0.00265324042820994i	-0.00313917407321706-0.00053347585523887i	-0.00105512159823813-0.00256548288214947i	0.00136437890670518-0.00190784642122384i	0.00192499345438958+0.00011834098900939i	0.00073505689521616+0.00136189921532119i	-0.00061273081380427+0.0010538445785517i	-9.51029836157994e-04+9.891862119408e-06i	-3.76282687646252e-04-6.41873070729847e-04i	3.04719419811927e-04-5.07185949221146e-04i	4.82596938572906e-04+2.9766481086579e-05i	1.58280665548216e-04+3.75599695343231e-04i	-2.36719228843309e-04+2.63065861270458e-04i	-3.00888174985339e-04-9.981180689574e-05i	-1.9635845703707e-05-2.95818896213781e-04i	2.64412784641529e-04-1.27219141870332e-04i	2.32068495683021e-04+1.98521786453159e-04i	-7.5058965981767e-05+3.15791498210908e-04i	-3.25388624378896e-04+1.03323336531587e-04i	-2.75835577904697e-04-2.13083441215926e-04i	-4.876696466469e-06-3.43518421231032e-04i	2.38858799902549e-04-2.27981449244672e-04i	3.19729272306659e-04-8.289476488617e-06i	2.64768458892062e-04+1.96917173635536e-04i	1.00869729876698e-04+3.60915146853649e-04i	-1.94227841424485e-04+4.10442126557098e-04i	-5.23334114892698e-04+1.8933327453562e-04i	-5.91067584876778e-04-3.10951311393295e-04i	-1.72196847031112e-04-7.55226809803844e-04i	5.27436104817715e-04-6.85234978198949e-04i	9.28015943150124e-04-2.2932622742666e-05i	6.17612243819984e-04+7.33078991112092e-04i	-1.8726573956283e-04+9.34128360696253e-04i	-8.11639474163813e-04+4.16550315818212e-04i	-7.68248476735981e-04-3.46699699830584e-04i	-1.87158376685502e-04-7.29368061322163e-04i	3.8987481438785e-04-5.23742236791301e-04i	5.52373227361943e-04-2.5937994195519e-05i	3.1270040689344e-04+3.4062717505124e-04i	-4.8429367862275e-05+3.85269960593767e-04i	-2.81008347587999e-04+1.82716287986888e-04i	-2.90266897840064e-04-9.3229754949899e-05i	-9.8996879647472e-05-2.80484990412871e-04i	1.80259154198052e-04-2.55377839132454e-04i	3.49704895154939e-04+4.555221427835e-06i	2.28277508398988e-04+3.36966178885377e-04i
20	0.0030591166821134-0.00289212968566408i	0.00408839776099162+0.00086642456200641i	0.00156206524271732+0.00371898229764037i	-0.00202614466975649+0.00319671510839693i	-0.00344798260470919+0.00015424116233353i	-0.00186299307342384-0.00242555667072973i	0.00079396239603003-0.00251050042610963i	0.00210379691982247-0.00065120839510441i	0.00140235735925122+0.00111284405808398i	-0.00011750343044497+0.00141147429942188i	-9.6771475778846e-04+5.10207627107927e-04i	-7.09468164990646e-04-4.30929833361417e-04i	2.7016345798165e-05-6.24603376761356e-04i	4.32956192282547e-04-1.91906962744622e-04i	2.70327576616991e-04+2.44846937035912e-04i	-1.02768848595948e-04+2.68150928965097e-04i	-2.34557059957574e-04-1.4700526811896e-05i	-3.5679580934903e-05-2.09378892550415e-04i	2.06873553041415e-04-9.0090738514191e-05i	1.8679475388502e-04+1.91669780995913e-04i	-9.6468370359985e-05+3.07549334062671e-04i	-3.61432145746513e-04+1.06990207322169e-04i	-3.45112239772054e-04-2.47774267133788e-04i	-4.1666548116305e-05-4.63088576993852e-04i	3.32778638391085e-04-3.74378693103234e-04i	5.38736762728325e-04-3.2368085306666e-05i	4.48820046251719e-04+3.82079448932077e-04i	6.7626147229212e-05+6.52417095112162e-04i	-4.59336505560414e-04+5.80616197259789e-04i	-8.33448021833272e-04+9.3662333491973e-05i	-7.24155514699274e-04-6.03882263093755e-04i	-5.655783866764e-05-1.04107442012244e-03i	7.9079520793864e-04-8.0280453872072e-04i	1.18462378909199e-03+5.526482199859e-05i	7.62080963164051e-04+9.43125073472e-04i	-0.00020160220514105+0.00118630333665778i	-9.86810643412918e-04+6.07825959131809e-04i	-0.00103572849296366-0.00032076516866576i	-3.9877726708818e-04-9.02692393042965e-04i	3.74310179702378e-04-7.92125587040282e-04i	7.34642824819174e-04-2.00750118207251e-04i	5.35810891613616e-04+3.71117465876363e-04i	4.0918278969079e-05+5.52165426963843e-04i	-3.55047783166567e-04+3.12463029985799e-04i	-4.02548534204034e-04-1.0224853040598e-04i	-1.14403737556798e-04-3.70493947323369e-04i	2.70990505710757e-04-2.90179720009775e-04i	4.35010240073617e-04+9.4431470089229e-05i	1.91296409326933e-04+4.9144185972498e-04i
21	0.00321264367957008-0.00296511659447375i	0.00429467726318612+0.00072808899823175i	0.0019962508390481+0.00373140997828485i	-0.00162932440664986+0.00366084590813063i	-0.0035868721474957+0.00089102956306585i	-0.00261261466186768-0.00204506291189733i	2.75244221029e-06-2.89574003320823e-03i	0.00193734971187387-0.0015057888442182i	0.0019512682814427+0.00050334959759821i	0.0006194885150205+0.00147620363974923i	-0.00062830284255785+0.00105512119296386i	-9.0567181491038e-04+7.1051806753612e-05i	-3.99332864714556e-04-5.10734299599778e-04i	1.57447039694485e-04-4.18270775332296e-04i	2.92831421891401e-04-4.3159911648824e-05i	1.03311713101198e-04+1.48102788733258e-04i	-5.02246730198718e-05+6.83863763555213e-05i	5.0985996330194e-06-3.95739125122713e-05i	1.20423286050248e-04+3.3372415372404e-05i	6.1481682425917e-05+2.18392702262005e-04i	-1.97707140400681e-04+2.64973908909972e-04i	-4.30506676931569e-04+2.7066872717012e-05i	-3.76319262389768e-04-3.68226414648252e-04i	1.2624455825101e-05-6.15713987495789e-04i	5.14161389706932e-04-4.77209381797737e-04i	7.86339094162645e-04+3.4789242058641e-05i	5.90891896755953e-04+6.47537170112676e-04i	-4.4264247021908e-05+9.71768044121253e-04i	-7.95375168464235e-04+7.24634824459126e-04i	-1.18206860982478e-03-5.959743169303e-05i	-8.57932194756899e-04-9.63266322988535e-04i	9.512462503091e-05-1.38387436720064e-03i	0.0011187164529241-0.0009477423328792i	0.00151111446337263+0.00015026346392276i	0.00095163201832133+0.00120773846775629i	-0.00021106225462798+0.00150500007014676i	-0.00119041653762784+0.00085377478871375i	-0.001351824654692-0.00026045841359219i	-0.00067369261944027-0.00106618716077853i	0.00028941591702375-0.00108842620654938i	8.70461804020996e-04-4.50223973718165e-04i	7.72979162302005e-04+3.02579429400622e-04i	2.13558859435378e-04+6.49241826252217e-04i	-3.16262606011109e-04+4.47186037194843e-04i	-4.34034207464466e-04-3.2209521597387e-05i	-1.19333239302323e-04-3.50478310204612e-04i	3.0375564806208e-04-2.33821333355603e-04i	4.19269853476599e-04+2.24280963102915e-04i	4.3309652135456e-05+6.18069699014886e-04i
22	0.00337960150791919-0.00301637358725931i	0.00448691545071167+0.00060524835359i	0.00240921140228636+0.00371051291207884i	-0.0011789632624711+0.00405632019698301i	-0.0035774999438287+0.00164693468979553i	-0.00326647730797783-0.00146983174349639i	-0.00092499446559489-0.00303593120351779i	0.00144090652600165-0.00232448192200838i	0.00225583829643142-0.00037757524268584i	0.00143399269919799+0.00117195941465793i	4.513444186631e-05+1.4475234840988e-03i	-8.05708393373213e-04+7.36756164829849e-04i	-7.87297211417071e-04-1.03731714104184e-04i	-2.96650586640308e-04-4.76568405142773e-04i	1.25806628926514e-04-3.72741888588313e-04i	2.60616549861158e-04-1.12419087854196e-04i	2.14014179568456e-04+6.8211114886843e-05i	1.38102926956705e-04+1.6516739878346e-04i	3.9911275270055e-05+2.54230480440237e-04i	-1.52379865081754e-04+3.03171278413801e-04i	-4.0777820203126e-04+1.78741012819232e-04i	-5.35204221547872e-04-1.75866705433341e-04i	-3.30823192219272e-04-6.01385182771411e-04i	2.06976307851933e-04-7.8353550170209e-04i	7.98976613108266e-04-4.84235725212451e-04i	0.0010313051614479+0.00023818645718996i	6.38354152982017e-04+9.97321437321957e-04i	-0.00026884186630275+0.00128399578920534i	-0.00119824723358233+0.00079964920320528i	-0.0015397992766917-0.00029091360272319i	-0.0009658425828612-0.00138153342398455i	0.00028922438007971-0.00176553928814029i	0.00150225294855081-0.00111198382264126i	0.00190078055415023+0.00025453667171204i	0.00119441991365946+0.00151482930612514i	-0.00019463136949474+0.00188948528860597i	-0.001402308235326+0.00117344377631796i	-0.00171369940483733-0.00013120566238701i	-0.00103683709420531-0.00118569145190097i	8.564654403539e-05-1.40143203997673e-03i	9.07432739245202e-04-8.03974649834023e-04i	1.00382315873851e-03+6.786788310036e-05i	5.07389253925671e-04+6.05705810041805e-04i	-7.7889906296879e-05+5.62728107078925e-04i	-3.00541506093874e-04+1.68890736777834e-04i	-9.4709820864121e-05-1.15702458305921e-04i	2.09398625032136e-04+1.944663407378e-06i	1.87178507741282e-04+4.00807911671762e-04i	-2.97581678740761e-04+6.34313981169643e-04i
23	0.00356359384884021-0.00304767846329279i	0.00467566179130162+0.00050298641887697i	0.00280262904808158+0.00367703313531798i	-0.00070255282483905+0.00439808702647612i	-0.00345370197465168+0.002392481778488i	-0.00380234161349242-0.00076000121990348i	-0.0018992835332234-0.00293642662205348i	0.00067615881711474-0.00300245120777429i	0.00223922713661301-0.00139491235157819i	0.00213902351068327+0.00050655934579982i	0.00092712687220354+0.00151543330652024i	-0.00033574773174684+0.00134921794163202i	-9.13707765444241e-04+5.26027030601741e-04i	-7.43604543681559e-04-2.36382916488965e-04i	-2.18024397197257e-04-5.35045683218076e-04i	2.35669260699982e-04-3.87599840570458e-04i	4.05950414522473e-04-2.944193781259e-05i	2.88564447860589e-04+3.09446485982732e-04i	-2.5905984229528e-05+4.81033906073662e-04i	-4.07243496558694e-04+3.97657727036465e-04i	-6.76544199987742e-04+3.796154884515e-05i	-6.34246321235842e-04-4.89351999150199e-04i	-1.80607305487437e-04-9.17034181194941e-04i	5.47161398235728e-04-9.2493884327403e-04i	0.00116519599553723-0.00035841668650167i	0.00123243133049012+0.00059178645333873i	0.00055145185934003+0.00141493591397541i	-0.00062434642679116+0.00155158636248635i	-0.00165705354199719+0.00076774083324698i	-0.00187574265129284-0.00061884289170084i	-0.00101761212680332-0.0018511462891982i	0.00053708231662644-0.00216394173941999i	0.00193232528092825-0.00128028594724483i	0.00234146096176789+0.00036361330466591i	0.0014954692540815+0.00184901560575172i	-0.00012766899430377+0.00233668641724687i	-0.0015983847888018+0.00159120449323253i	-0.00212349616028572+0.00010973977789809i	-0.00152531273035813-0.00122782826699188i	-0.0002927160189407-0.001732908792446i	0.00080245601292459-0.0013049932483435i	0.00122608269624686-0.00039894655629338i	9.7008795639082e-04+3.68218491781768e-04i	4.37733864831679e-04+6.5456658823376e-04i	5.9973106635178e-05+5.58553616450087e-04i	-4.0747110833273e-05+4.25365613338251e-04i	-8.5246492348296e-05+4.82342562452661e-04i	-3.63825146019608e-04+6.11589346356241e-04i	-8.91527891994775e-04+4.52144602906881e-04i
24	0.00377268750959809-0.00305340382954553i	0.00486782524630892+0.00043516543338563i	0.00317037385200813+0.00365361566351875i	-0.00023076568167155+0.00469905398473175i	-0.0032519273878814+0.00310120322001287i	-4.21158713504369e-03+2.484383282845e-05i	-0.00284400647766693-0.00262371044959619i	-0.00027710214082793-0.00346865142853341i	0.00187710523309369-0.00241306242238862i	0.00257813303164587-0.00045173125663418i	0.00184400734770663+0.00115527219636413i	0.00047898762988384+0.00168092967853697i	-0.00060239365671008+0.00120402217488887i	-9.27001163716789e-04+3.28284686732635e-04i	-5.92217987084232e-04-3.17981614454525e-04i	-3.2349050146061e-05-4.36141535187268e-04i	3.19543542401302e-04-1.1602753865976e-04i	2.5669801061183e-04+3.21639722153708e-04i	-1.51596937618119e-04+5.39724081272676e-04i	-6.36399408946698e-04+3.49441704724816e-04i	-8.67663999918657e-04-2.06063475673953e-04i	-6.15876876964233e-04-8.56543621373839e-04i	0.00010536333885764-0.00121137078550451i	9.87667316373966e-04-9.58427202155102e-04i	1.53608559421951e-03-7.760441850559e-05i	0.00132948963563048+0.00106513863670798i	0.00030839922635477+0.0018486337052567i	-0.00109939796645962+0.00172974813722217i	-0.00214336321290713+0.00060330682091781i	-0.00215801138241328-0.00104918424939963i	-0.00098742847991654-0.00236176691122975i	0.00085140554241878-0.00255999725305411i	0.00240785035087002-0.00143612574113554i	0.00282736094449192+0.00048350358881289i	0.00185596017240336+0.0022100029765581i	-1.23931883121e-06+2.85310347019043e-03i	-0.00177526310153432+0.00212673904724949i	-0.00259670562237066+0.00048441219251987i	-0.00217007214789858-0.00118758240390198i	-0.00087206328914457-0.00210306486831578i	0.00055275922126851-0.00198633391422871i	0.00146216307459773-0.00112093834716992i	1.63297081907007e-03-6.103721358863e-05i	0.00124942818994201+0.00074839800977603i	0.00064020012345634+0.00117005797478877i	9.84669973842e-06+1.29219082367051e-03i	-0.00062216863217901+0.0011964260688136i	-0.0012590630414696+0.00081432908668111i	-1.72607132514681e-03+1.82221890345e-05i
25	0.00401338458050885-0.00301853486264458i	0.00506282974828286+0.00042068120745602i	0.00350051675482492+0.00366080136380837i	0.00020734283675286+0.00497112623327099i	-0.00300908108662202+0.00375636428792465i	-0.00450484272226383+0.00083540697667694i	-0.00371473622508494-0.00214101930943633i	-0.00134457580145768-0.00370223781982481i	0.00119474754118151-0.00333786752752135i	0.00266886546612444-0.00161192039609895i	0.00264571981135142+0.00034862105769068i	0.00154792606652735+0.00157662051826496i	0.00021987360798091+0.00173836862006478i	-0.00063400669445839+0.00114355632846666i	-7.91134799429528e-04+3.97252128700037e-04i	-4.96156333800284e-04-2.1704167661922e-05i	-1.87856893714165e-04-3.473553380927e-06i	-1.80670024545872e-04+2.18090504711115e-04i	-4.83209707137726e-04+2.84732783691113e-04i	-8.24436389999336e-04-2.6708461738146e-05i	-8.44820166745977e-04-6.46932624630182e-04i	-0.00033981444912166-0.00123433889559735i	0.00057438962581596-0.00136213866731561i	0.00146964887195241-0.00078167478494453i	0.00180721526649705+0.00037797737258689i	0.00124639871449336+0.00160246134053854i	-0.00010449519383856+0.00221824672780592i	-0.00165940494692193+0.00176069263492333i	-0.00260795708411509+0.00028558250126616i	-0.00234576195485251-0.00157650965593658i	-0.00084747640603394-0.00289652438315727i	0.00125025281458318-0.00293183916984225i	0.0029378843005827-0.00155336094789315i	0.00335562923703327+0.00064258323707685i	0.00225879409352543+0.0026222636625997i	0.00015531888889214+0.00345040513075684i	-0.00196557593320275+0.00277054513962847i	-0.0031527848122035+0.00096062242622102i	-0.00295978617409474-0.00110663771777115i	-0.00160641474901461-0.00253497701110473i	0.00021654452382015-0.00282523125703885i	0.00174013647134515-0.00202784559450438i	0.00245996908298064-0.00059995758834005i	0.00226162386648393+0.00088282393809555i	0.00133349169306514+0.00196177033923374i	2.9823886808e-06+2.37444386876417e-03i	-0.00136652017593282+0.0020214730035783i	-0.00239048477093642+0.00093985594604018i	-0.00267756222952555-0.00064881005078544i
26	0.00428736848780282-0.00291977175242856i	0.00525338486139094+0.00048227410234641i	0.00377687202405819+0.00372034914356671i	0.00058060229369351+0.00523116168044876i	-0.00277188192320837+0.00435280742895081i	-0.00472137095515195+0.00162779463636279i	-0.00450543452113467-0.00155717914471749i	-0.00246264809531456-0.00374648060216084i	0.00027043269005502-0.00414084914332441i	0.00243180200918975-0.00288603697430905i	0.00326181327661927-0.00083302916613693i	0.00275917324046845+0.00101415894841495i	0.00149912151536079+0.00201098560047148i	0.00020148718242827+0.00208076524499513i	-0.0006635005030377+0.00157547222339467i	-0.00102559165092511+0.00094738495807517i	-0.00109610434739161+0.00046171673749162i	-0.00111402899649317+0.00010810738275062i	-0.00114218304424042-0.00027816016306498i	-0.00103707960812081-0.00080116066194965i	-0.00059367137925831-0.00135328741383709i	0.00024285852298083-0.00163313746826055i	0.00124567903416211-0.00132823118613113i	0.0019565652363935-0.00035416618110389i	0.00191301399822358+0.00100239810570194i	0.00093673901710655+0.00214752539193326i	-0.00068592056130777+0.00244960011066901i	-0.0022613745721618+0.00158878500636453i	-0.00299124910753517-0.00020678360592086i	-0.00238354041546387-0.00219278299255909i	-0.00055412911645316-0.00342792882912759i	0.00176277747674601-0.00323693569518393i	0.00352971515947104-0.00157720779715991i	0.00390118614575574+0.00089623504540236i	0.00264535292730206+0.00311827768079546i	0.0002694509475999+0.00411386191082127i	-0.0022172061147681+0.00345494046154297i	-0.00377606615403067+0.00144468139424462i	-0.00380386544459896-0.00104951667148646i	-0.00236575548272333-0.00300804037248753i	-0.00011175465412897-0.00369830853646662i	0.00204338374373749-0.0029395723226335i	0.00329955287149783-0.00110870288671853i	0.00324500693016031+0.00106249135819445i	0.00194963705122025+0.00277378752728494i	-0.00010212110418543+0.00341325528524909i	-0.00217617820366905+0.00272909735912432i	-0.00350159508302608+0.00090793555119908i	-0.00350595323385357-0.00144572129236725i
27	0.00458984096996211-0.00272235700330577i	0.00542216150243191+0.0006520607334247i	0.00396956109606556+0.00386074925249129i	0.00084009767321591+0.00549890613806344i	-0.00260985170171819+0.00488176744241016i	-0.00492759665033098+0.00234098864361887i	-0.00523122983268967-0.00098130863518999i	-0.00355892724230289-0.00370667036208957i	-0.00075653640948687-0.00484876013706222i	0.00199078185801779-0.00418534803730513i	0.00370990906245698-0.0022303035192167i	0.0039987590383079+0.00011643177986743i	0.0030597761302289+0.00201484424465477i	0.00146312133154401+0.00299580746325752i	-0.00018083702137956+0.00302356954430673i	-0.00145639671148563+0.00235063312804625i	-0.00219810676947648+0.00130479129664436i	-0.00240399711083212+0.00014653877305317i	-0.00211764938583551-0.00094701293116413i	-0.00138003737904771-0.00181511728465506i	-0.00027690066635175-0.00225981001840646i	0.00097686413788531-0.00208104414406607i	0.00201189539890717-0.00119992553375191i	0.0024013897002545+0.00020915280600846i	0.00186062983157437+0.00168558049133019i	0.00044735334327616+0.00261367829103723i	-0.00136621202915813+0.00248824709306657i	-0.00282816519702021+0.0011925419062275i	-0.00321945433092291-0.00086628632893026i	-0.00220755203493654-0.00286549596202403i	-6.060077591551e-05-3.90042915610008e-03i	0.00240704268336846-0.00340103828203759i	0.00415922916366264-0.00142960378403281i	0.00439444142098826+0.00129801475276837i	0.00292049243166922+0.00369539923958288i	0.0002650976202252+0.0047706920492295i	-0.00253549937139824+0.00406015462768958i	-0.00437412294857839+0.00183115884754845i	-0.00453698007992076-0.00103312535277665i	-0.00299076579554221-0.00340689809358728i	-0.00037883160989375-0.00438194775344785i	0.00225438942204616-0.00362018201860793i	0.0038821032893368-0.00146619943070438i	0.00388664895551004+0.0012046493379979i	0.00228323127067658+0.00332750878127117i	-0.0002911872586885+0.00404742133269712i	-0.00280993341342608+0.00304028786977519i	-0.00423096194230971+0.00065057218619851i	-0.00389395280005854-0.00220562768643407i
28	0.00489799893823917-0.00237267148285613i	0.00552437685081457+0.00097335617496692i	0.00401510017038759+0.00410778570060276i	0.00090587656120043+0.00577353592139075i	-0.00261034623401711+0.0052993287834586i	-0.00518884496115621+0.00287369813521593i	-0.00588818955240645-0.00055888995785003i	-0.00452641893293439-0.00371511197830186i	-0.00169735384500105-0.00549900515123746i	0.00152793254525472-0.00540196079437979i	0.0040521167786149-0.00362358334734746i	0.00514803216624536-0.00090373452808013i	0.00465073932408468+0.00181767035670133i	0.00291113741408051+0.00374578874233229i	0.00058436065388728+0.0044492587798839i	-0.00162526667779309+0.00390714916880187i	-0.00316142694628437+0.00242294780081095i	-0.00371478124181544+0.00048248069936972i	-0.00324050401982962-0.00138090043430352i	-0.00193317249122585-0.00269145493892572i	-0.0001824680748331-0.00311676027979625i	0.00149601517159718-0.00254617142244205i	0.00257339400637453-0.00114930668834454i	0.00266330051934359+0.00062465603665057i	0.00168036220022856+0.00214610532215239i	-7.162605089416e-05+2.80459021240299e-03i	-0.00195028215615018+0.00225226763326875i	-0.00318171342502743+0.00058901738949554i	-0.00316470654464921-0.0016122930917319i	-0.00174924782942252-0.00348445429556832i	0.00064420481304462-0.00419979479935115i	0.00314186919303612-0.00332751562730243i	0.00474444060670845-0.00105452417376801i	0.00473814031926379+0.00184281483896773i	0.00301245708019094+0.00428281609522199i	0.00013907622505401+0.00530921408561747i	-0.00283340971592692+0.00448824982443006i	-0.00479049063397359+0.00210078656725947i	-0.00499912981920881-0.00095621390990879i	-0.00340546114568993-0.00352121819327055i	-0.00065980622712675-0.00462915204164737i	0.00214072519541339-0.0038948391262021i	0.00388780982717492-0.00166574801960283i	0.00390263396996486+0.00111533754275659i	0.00220919635448161+0.00328354984072857i	-0.00046684287803258+0.00391704862782293i	-0.00297699104051161+0.00271501267766699i	-0.00420502776830708+0.00013979306291489i	-0.00352736425926009-0.0027408024520969i
29	0.00514424732248138-0.00180430451321249i	0.00546548221519683+0.00147897997945984i	0.00380902491993988+0.00445061566808647i	0.00068200164911435+0.00599854014117716i	-0.0028421337858007+0.005505932027672i	-0.00552423597397098+0.0030924819192953i	-0.00642203559205305-0.00043170847833216i	-0.00522934391297865-0.00387404977982259i	-0.00236501977924718-0.00609812997449803i	0.0012072398987983-0.00641800581499884i	0.00434037170751241-0.00480462705982634i	0.00609833903608937-0.00184712256678092i	0.0060406585120586+0.00149024464868088i	0.00431383457567301+0.0042066502931206i	0.00154683088236514+0.00557413712430685i	-0.00138672045923168+0.00532512846862804i	-0.00364736272282753+0.00368161275380605i	-0.00466481004300154+0.00124327500504383i	-0.00427394651391038-0.00121453885727015i	-0.00273111453464481-0.00297134199491069i	-0.00061802822514364-0.0035633037770285i	0.00133914700318561-0.0029100665036099i	0.0024920125307572-0.00133453358710665i	0.00247671836931273+0.00053625014051665i	0.001343140187109+0.00197187045959723i	-0.00044440182546587+0.00238908085601344i	-0.00215213383457586+0.00157238947237685i	-0.00303418855237665-0.0002196702872713i	-0.00261918047343698-0.00231773575440889i	-0.00091752728020876-0.00387027551896051i	0.00154214993856624-0.00416523408697446i	0.0038799266803891-0.00292430231608504i	0.00518577732095025-0.00044745049525038i	0.00487665308277995+0.00246375969749225i	0.00294607124059957+0.00478886363350579i	-2.46041808942e-06+5.67477636498104e-03i	-0.00296341196197403+0.00477395610594886i	-0.00490506046200196+0.00239503475462928i	-0.00516738685661263-0.00060199533111231i	-0.00372220756800408-0.0031315267978755i	-0.00118740003549959-0.00430339354603332i	0.00141562330630421-0.00377192494864383i	0.00306839569407481-0.00187131820980125i	0.00316507182920873+0.00052094398821463i	0.00176001888285043+0.00234256907504217i	-0.00045038236414889+0.00278635699876374i	-0.00241103785845673+0.00164469272527195i	-0.003148877793044-0.0005850116024625i	-0.00219588219283834-0.0028858979594882i
30	0.00519610095827979-0.00097462240575077i	0.00510505640873723+0.00214765737514339i	0.00323557598360462+0.00480755652943676i	0.00010209041808526+0.00605261222716075i	-0.0033133634334209+0.00536883932584328i	-0.00588872440738303+0.00287804870862622i	-0.00674633652921577-0.00068779079825868i	-0.0055547897387028-0.00422680062605901i	-0.00264098189541952-0.00663442496932156i	0.00112310359875625-0.00716606149138655i	0.00461266123680171-0.00567008700177969i	0.00681471011464934-0.00261780996515632i	0.00714002458229925+0.00106903442803034i	0.00558364031544177+0.00432466851964886i	0.00269259755194269+0.00627226907782373i	-0.00063508494614661+0.00647665650850101i	-0.00344529393685958+0.00504415535900813i	-0.00501924992384123+0.00255026843496174i	-0.00507318065639256-0.0001707320814012i	-0.00381171725354105-0.0023017365325494i	-0.00182694419853982-0.00329692804182869i	0.00011914034343656-0.00303731968495514i	0.00135743689980345-0.00184249596648503i	0.00153556225521963-0.00033745692395673i	7.29950493394544e-04+7.81396530921974e-04i	-0.00059225617025927+0.00100361849773613i	-0.00175148388303952+0.00019724850115877i	-0.00211547360455801-0.00133359782026322i	-0.00134968610972832-0.00295232196263506i	0.00043456689130074-0.00392390168363949i	0.00269512898538619-0.00369833228910066i	0.0046403139897969-0.00213854021653428i	0.0055162944145789+0.0003974943854414i	0.00489573408681561+0.00315981260707554i	0.00285641062304772+0.00526437548733159i	-2.425120260036e-05+6.01332941349118e-03i	-0.00286413021253762+0.00515635770458839i	-0.00479196216909782+0.00298990593709201i	-0.00526453770390185+0.00025117464750724i	-0.00426213443776044-0.00215648207253978i	-0.00228364667192569-0.00350223572949497i	-0.00014073716379301-0.00349796871615766i	0.00136923938373322-0.00239190024896908i	0.00178132186703735-0.00084641641843356i	0.00114270705348616+0.0003525137231267i	-2.1655483501721e-05+6.37152721447082e-04i	-9.47469601784373e-04-9.0226911247139e-05i	-0.00097869958852313-0.0014039079529553i	0.00011913024052114-0.00252935453310923i
31	4.87505288764055e-03+8.808614509186e-05i	0.00429945251662294+0.00287806155449833i	0.00221629547992772+0.00503314989299111i	-0.0008394800408755+0.00578756415643945i	-0.00397562914119488+0.0047727704836369i	-0.00621420742540759+0.00216136342530391i	-0.00680312582617925-0.00136271496894828i	-0.00546359058034482-0.00480246276186124i	-0.002489778003176-0.00715151681150343i	0.00133323441912183-0.00770406346738295i	0.00496619980847601-0.0062700853844626i	0.00742912262570876-0.00322775586965709i	0.00808993156806533+0.00060036845221718i	0.00683794651773424+0.00420313898274434i	0.0040919788936541+0.00668349827353642i	0.00064780292202062+0.00751151906059567i	-0.00257944861274054+0.00665148841773627i	-0.0048318729090008+0.00453040364514142i	-0.00571670131112159+0.00186715381857554i	-0.00528423304555404-0.00057510213194484i	-0.00395917390684684-0.00222952253363742i	-0.0023568247662701-0.00288167125134496i	-0.00105171483795966-0.00269471562653553i	-0.00037931644917977-0.00210254310268078i	-0.00033763136576983-0.00161412604411629i	-0.00061945760432616-0.0016017729993134i	-0.00075996360307052-0.00215026052286448i	-0.00034333628357511-0.00302153802624141i	0.00080909807979084-0.00374797078139177i	0.00254079597182449-0.00382012271373581i	0.00439132053987108-0.00289950485692966i	0.00574901095152411-0.0009758114878149i	0.0060711751610354+0.0015931769367564i	0.00509097685745135+0.00417848355729281i	0.00293280452198472+0.0060820705033344i	9.02474272338e-05+6.77207160725435e-03i	-0.00272846024707121+0.00606468187990952i	-0.00483245781505716+0.00418466654150909i	-0.00577246671290194+0.0016814392759197i	-0.00547407335703766-0.00076754500342514i	-0.00423150006055539-0.00259096831018427i	-0.00256734881788477-0.00350574404687318i	-0.00101638324527066-0.00357811387081937i	7.857237742704e-05-3.14335864768841e-03i	0.00067571224003414-0.00262112910405173i	0.00100452669219978-0.00230657945431736i	0.00141149533289828-0.00222841439549043i	0.00214899705418555-0.0021381651507796i	0.0032021106622006-0.00164027234583479i
32	0.00400296271648656+0.00127388680046036i	0.00294022142725377+0.00351164259503615i	0.00071929295556182+0.00496229050032932i	-0.00211700454494626+0.00506900907282791i	-0.0047829466711618+0.00362962095615303i	-0.00647094363802579+0.00088566442367351i	-0.00659222073668893-0.00252014358691495i	-0.00496253943030939-0.00571043228066899i	-0.00187357881611154-0.00781619692670046i	0.00197449339726426-0.0082235686491011i	0.00566046663939393-0.0067495380257211i	0.00829335501590192-0.0036937795134997i	0.00925197807060069+0.00024758889547087i	0.00834221694593178+0.00417779903505278i	0.0058283735740528+0.00724347724875275i	0.00233507831119674+0.00885307296136321i	-0.00134407989782531+0.00880691471851878i	-0.00446833852151479+0.00730655231211792i	-0.006533535582038+0.00485024942998086i	-0.00736592923114646+0.00205648395528297i	-0.00710634635117754-0.00052306163684399i	-0.00610169542849802-0.00254099338512574i	-0.00474985293637948-0.00390326522364777i	-0.00335583030890829-0.00472375988963475i	-0.00204865845218958-0.00521141578106213i	-0.00078326799519209-0.00553889278350973i	0.00058092057905848-0.00574541384690787i	0.0021613038528777-0.00571099230556803i	0.00394400556709711-0.00521068934268198i	0.00573213534822644-0.00402635393527448i	0.00717413079671394-0.0020708637450215i	0.00786502470170617+0.00052559284156716i	0.00748512841578872+0.00340414817634914i	0.0059253623106478+0.00605021206930586i	0.00335207093220866+0.00792877085886773i	0.00018542289050122+0.00863651480542172i	-0.00300343754859937+0.0080184885600753i	-0.00564207769065134+0.00620954645370544i	-0.0073025122023659+0.00358815638966662i	-0.00779487826658459+0.00066167922449237i	-0.00718157415547501-0.00207393137177656i	-0.00571487312297624-0.00425014177097062i	-0.00372935815314261-0.00568021210617485i	-0.00153548227690117-0.00634136649160182i	0.00064378487564321-0.00630431691594012i	0.00267305007278165-0.00565073972363813i	0.00445130944690118-0.00442239261917155i	0.00584121834503023-0.00262909775276277i	0.00662659900182883-0.00031337232075913i
33	0.00241497170050545+0.00241857460384435i	0.00093385532439022+0.00386335244482837i	-0.00129097955260752+0.00441872928008644i	-0.00373345168873957+0.00374298904937262i	-0.00573057757412115+0.00179983740775897i	-0.00665560041384928-0.00109951857009391i	-0.00609415529471653-0.00434953854936415i	-0.00397300961661795-0.00718883692655183i	-0.00060278096506922-0.00888862648919419i	0.00338016025838982-0.00894020292997103i	0.00715873255604069-0.00718988208398169i	0.00992845341024275-0.00388437957779166i	0.0110869535515699+0.000384957409095i	0.0103696327672001+0.0048221820731091i	0.00789792012446119+0.00861128940953714i	0.0041322804101417+0.0110950036904455i	-0.0002511395718794+0.0119021339188335i	-0.0045216529491079+0.0109954364598008i	-0.00804739344765513+0.00863651698586882i	-0.0104023669384022+0.0052879043675918i	-0.0114065873245836+0.0014877999702071i	-0.0111010329115907-0.0022640441254574i	-0.00967843004991416-0.00558025080696532i	-0.00740106371494619-0.00820807733965407i	-0.0045353418959557-0.0100077546024952i	-0.0013212371166026-0.0109087781104873i	0.0020220725168288-0.010870530350235i	0.0052685733860983-0.00986762499737158i	0.00815861177792535-0.007906800043247i	0.0103945255266203-0.0050665829765446i	0.0116701562959671-0.0015393732009514i	0.0117307038160784+0.002347585015462i	0.0104454306475875+0.0061494973981365i	0.00786816062574365+0.00936329160983592i	0.0042622289979875+0.0115171224674002i	0.0000769317976921+0.0122666742267177i	-0.0041222377784266+0.0114711857291575i	-0.00775274844370642+0.00922778185204607i	-0.0103181292905583+0.0058554251471876i	-0.0114896581781869+0.0018348263780821i	-0.0111496382375101-0.0022774865267104i	-0.00939226876263644-0.00593806871921932i	-0.00649060931945114-0.00868913283988532i	-0.0028454399606063-0.0102050943311697i	0.0010683543950392-0.0103144500975257i	0.00474890805542352-0.00900598023720988i	0.00770836866586333-0.00642926381393372i	0.00951513428000037-0.0028938113670662i	0.00984544550444931+0.0011380986034584i
34	-8.479461590459e-05+3.29294900158804e-03i	-0.00185006971853127+0.00367549874681658i	-0.0038867241061973+0.00312820373058178i	-0.00570722689631944+0.00152141242619702i	-0.00677912595202059-0.00102028091669211i	-0.00665615120334172-0.00411208115835575i	-0.00510138977589414-0.00716934610250056i	-0.00216997270743374-0.00952375529048138i	0.0017723668244074-0.0105694998251692i	0.00610286843589817-0.00990481743962444i	0.0100572990987284-0.0074343505192835i	0.0128816248072031-0.0034070590365849i	0.0139849681597169+0.0016197490756283i	0.0130591434399713+0.0068816679666651i	0.01013902021573+0.0115497828848133i	0.0055930321180432+0.0148820221693543i	0.0000499885378705+0.0163507236449776i	-0.0057176345372396+0.0157219775819509i	-0.0109260543010117+0.013075686833621i	-0.0149003906439319+0.0087698450550723i	-0.0171618505007262+0.0033642241556641i	-0.0174720013816354-0.0024753209046898i	-0.01583563837136-0.0080711895153471i	-0.0124722253451299-0.0128119866108778i	-0.0077694999034016-0.0162073268556297i	-0.0022314642416574-0.0179204426613672i	0.0035717886882388-0.0177842495316812i	0.0090506149363197-0.0158071892326035i	0.0136409624723851-0.0121724152455601i	0.0168512224896078-0.007229576839417i	0.0183114808525988-0.0014749229149714i	0.017821437735441+0.004485453456695i	0.0153889233484086+0.0099919688845442i	0.0112487586500292+0.01440514223597i	0.0058529575094354+0.0171880813381892i	-0.0001720683750271+0.0179848226797196i	-0.0060988158100452+0.0166798407544857i	-0.0111930586725252+0.0134261854224463i	-0.014814773358344+0.0086351051265189i	-0.0165093267920097+0.0029271381388104i	-0.0160743759872415-0.0029484375875788i	-0.0135923965414677-0.0082138623064619i	-0.0094244919908033-0.0121685837594221i	-0.0041666487973529-0.0142863280476624i	0.0014260678333514-0.0142914554895339i	0.0065389106298189-0.0122051564997373i	0.0104098930526747-0.0083547265417894i	0.012442893466331-0.0033418840354911i	0.0123071618246076+0.0020305340918621i
35	-0.00374118211173972+0.00348860271500456i	-0.0055484632222536+0.00248172676517982i	-0.00708297020092593+0.00058710660722157i	-0.00791682523618005-0.00211008874334381i	-0.00765959332228344-0.00532028455616241i	-0.00605503426114976-0.00857221477533972i	-0.0030624107863847-0.0112807521010318i	0.0010981711498565-0.0128494550073364i	0.0059502169895689-0.0127884601907369i	0.010818549325113-0.0108234842372539i	0.0149320817846209-0.0069722760712148i	0.0175533400634504-0.0015708700738277i	0.0181101873152127+0.0047579345204386i	0.0163043442004674+0.0111896542910657i	0.0121758933110056+0.0168217751489492i	0.0061118192280655+0.0208136272914869i	-0.0012024000914348+0.0225176485304323i	-0.0088785858000608+0.0215798386088884i	-0.0159515588191863+0.0179939868996912i	-0.0215134005070772+0.0121033463671998i	-0.0248354063276389+0.0045526797968595i	-0.0254609846127653-0.003798869319323i	-0.0232590883181641-0.0119890235441869i	-0.0184346678957647-0.0190713045830006i	-0.0114986827798012-0.0242265912670536i	-0.0032045527046081-0.0268553660135116i	0.0055396261459751-0.0266424970732511i	0.0137728877495669-0.0235899914610586i	0.0205870735029978-0.0180161313750902i	0.0252266710332526-0.010521807919937i	0.0271736414230565-0.001927005214312i	0.0262087559923312+0.0068173878340875i	0.0224421524832107+0.0147348070809476i	0.0163079089148318+0.0209351552730804i	0.0085206632596192+0.0247216816657904i	-3.4165844531e-06+2.56794807466337e-02i	-0.0082541681826244+0.0237332336250839i	-0.0152517124382716+0.0191645411287086i	-0.020172212151294+0.0125837905278814i	-0.0224582568040021+0.0048574187449564i	-0.0218978179645857-0.003002172539568i	-0.018658989686797-0.0099709262995302i	-0.0132731395511396-0.0151541426349507i	-0.0065659846829184-0.0179144896117908i	0.0004564106284338-0.0179677925387366i	0.006752633800077-0.015430662900078i	0.0114021535463745-0.0108099044280861i	0.0137496704551692-0.0049315725662263i	0.013514255720402+0.0011833048807083i
36	-0.00871540485892877+0.00225526386879331i	-0.0101070202238517-0.0005077247136877i	-0.010596135360679-0.003974274470681i	-0.00985194435113559-0.00783295711288468i	-0.0076603047569093-0.0116219305885282i	-0.0039907279738615-0.0147772144250778i	0.0009585995007684-0.0167102256152578i	0.0067502241247229-0.0169038438021222i	0.0127382655996233-0.0150111681509492i	0.0181402699870481-0.0109388376419947i	0.0221417160315261-0.0048979847878455i	0.0240179785863863+0.002589478099501i	0.0232542569070412+0.0107342737032367i	0.0196431527431512+0.0185693644157257i	0.0133424612265491+0.0250740468161944i	0.0048817996645124+0.0293145569288624i	-0.0048851883220682+0.0305799912992329i	-0.0148776471715228+0.0284927259539466i	-0.0239202451759043+0.0230763195086062i	-0.0308932909281957+0.0147703361401861i	-0.0348792757577431+0.0043894226687063i	-0.0352857005031796-0.0069680230720359i	-0.0319277290839307-0.018049378535483i	-0.0250599954918741-0.0275984671276542i	-0.0153537841818463-0.0345080195791815i	-0.0038227950199417-0.0379548669679364i	0.0082930807171812-0.0375014120049063i	0.0196717512302549-0.0331513221328976i	0.029063474251858-0.025352946324515i	0.0354377456441661-0.0149500334086167i	0.0381052507047383-0.0030853212002899i	0.0368003574456581+0.0089320687280552i	0.0317139419187941+0.0197802375749057i	0.0234718424978312+0.0282811942222908i	0.013060468163827+0.0335418364063714i	0.0017074417039372+0.0350616791810233i	-0.0092690495184552+0.0327931502305029i	-0.0186240292642116+0.0271455823033864i	-0.0253419603031395+0.0189308214517729i	-0.0287647532851002+0.009255905899759i	-0.0286736533520242-0.0006243837652976i	-0.0253125256636323-0.009476184672902i	-0.0193476293358258-0.0162536052893873i	-0.0117677845353806-0.0202404578783184i	-0.0037377056860622-0.0211454741577814i	0.0035751460112358-0.0191356801949998i	0.009174836585233-0.0148012309426834i	0.012385608006878-0.0090552727641723i	0.0129509062567691-0.0029828116816041i
37	-0.014767418808838-0.0015493528639867i	-0.0149542733018649-0.0063426930471903i	-0.013554830386191-0.0114155393132063i	-0.010403624326353-0.0162271072866458i	-0.0055269701742638-0.0201559196223797i	0.0008208324526911-0.022571115984265i	0.0081492022305728-0.0229192059314214i	0.0157571956481216-0.0208147932800306i	0.0227950378336006-0.0161213481918774i	0.0283568588864686-0.0090078213652807i	0.0315945193525807+0.000030937727782i	0.0318378246491146+0.0101975404827529i	0.0287038729475264+0.0204606292306368i	0.0221783435808846+0.0296631856615573i	0.0126543687470321+0.0366585654279194i	0.0009199205096239+0.0404571742982594i	-0.0119083590970568+0.040363986167802i	-0.0244993032714005+0.0360872646603339i	-0.0354566196903945+0.027801947520432i	-0.0434852967151048+0.0161567799064791i	-0.0475537076956881+0.0022216395151628i	-0.0470299789157094-0.0126204738533537i	-0.0417740303823735-0.0268247535570604i	-0.0321721168433437-0.0388611469361144i	-0.0191079414335567-0.0473944260949096i	-0.0038725062089389-0.0514451921587327i	0.0119772667164731-0.0505113264728888i	0.0267944780806684-0.0446341371461743i	0.0390315367081379-0.0344002159703294i	0.0474196506255971-0.0208779663196147i	0.0511163539433935-0.0054959028343836i	0.0498026409490157+0.0101228425858304i	0.0437173615717386+0.0243497535540788i	0.0336242418864169+0.0357406521070593i	0.02071530958605+0.0432023352001603i	0.006462597998675+0.0461151942727994i	-0.0075632531321292+0.0443962583581453i	-0.019884389354152+0.0384946003706551i	-0.0292924369434068+0.0293197784696405i	-0.0349874706529123+0.0181128466849307i	-0.0366610253025396+0.0062772769370907i	-0.0345123485527853-0.0048072251045058i	-0.029196220193479-0.0139624368848659i	-0.0217102713631695-0.0203562573255986i	-0.0132384545349786-0.0235941900194105i	-0.0049738153467857-0.0237451907416198i	0.0020530743199001-0.0212990488705133i	0.0071143794579457-0.0170627879820614i	0.0098730149837411-0.0120129735736722i
38	-0.0208647589087442-0.0092364795147677i	-0.0187056415216099-0.0159932809373076i	-0.0143352954060297-0.0222706140856574i	-0.0078488816597293-0.0273320047166234i	0.0004074014307202-0.0304547597277664i	0.0098358562677845-0.0310179187074592i	0.0196185837768041-0.0285917475918625i	0.0287813875976907-0.0230169439515411i	0.0362865920111068-0.0144614005118442i	0.0411464607251598-0.0034438374466175i	0.0425449196569035+0.0091831396610439i	0.0399526320922017+0.0222932666107371i	0.033219698613325+0.034587188750573i	0.0226316597570304+0.0447246158647113i	0.0089180542603824+0.0514741932094456i	-0.0067918171760949+0.0538636088712186i	-0.0230647013345666+0.0513109940555614i	-0.0383026726232462+0.0437197128422549i	-0.0509115491289222+0.0315221894408479i	-0.0594794390473236+0.0156641263072547i	-0.0629440315465296-0.0024723582703965i	-0.0607275883150863-0.0212004196003593i	-0.052821721958879-0.0387015050907359i	-0.0398096449929203-0.0532204357896633i	-0.0228209703744056-0.0632598139965097i	-0.0034224118458175-0.0677503750909865i	0.0165441977893319-0.0661762427526423i	0.0351583428818112-0.0586391377237526i	0.0506288546210778-0.0458528258836293i	0.0614888603620935-0.0290675727426363i	0.066754271611073-0.0099330208933694i	0.0660267111714428+0.0096843928272866i	0.0595285403575+0.0279076240363169i	0.048066044227022+0.0430539472242676i	0.0329257957215394+0.053813908248369i	0.015717585085721+0.0593829161043489i	-0.0018160356661729+0.059530189048569i	-0.0179994800190771+0.0545978693256175i	-0.0314081147491104+0.0454321575923527i	-0.0410139120020163+0.0332570865516786i	-0.0462755946255571+0.0195088616259793i	-0.0471638146046347+0.0056535329029088i	-0.0441208433859491-0.0069875572931389i	-0.0379631693243387-0.0173818323299935i	-0.0297430224419271-0.024881221553001i	-0.0205900780032569-0.0292591251039373i	-0.0115566616590006-0.0306869041941862i	-0.0034883850943285-0.0296570491697865i	0.0030625011817236-0.0268677888327935i
39	-0.0249502001372751-0.0217423429749819i	-0.0191183778788573-0.0297728512991812i	-0.0107005298214956-0.0362032506310807i	-0.0001475228669486-0.0401940200106709i	0.0118136070544331-0.0410366700885531i	0.0242191388829767-0.0382461311974843i	0.0359396550710076-0.0316407241602962i	0.045778428559861-0.0213987495473592i	0.0525892073376455-0.008082169237913i	0.0554020370932548+0.0073792978292094i	0.0535434582791968+0.0237462978157039i	0.0467365946939045+0.0395679754441349i	0.0351675859578028+0.0533128409163592i	0.0195075591127924+0.0635204380303322i	0.0008836938640784+0.0689582970153669i	-0.0192015177733759+0.068766706079749i	-0.0389976097689701+0.0625739092723982i	-0.0566689530279418+0.0505665795357587i	-0.0704769628651735+0.0335046882330734i	-0.078962341976852+0.0126757791668887i	-0.0811068989642063-0.0102095002135293i	-0.0764558294442334-0.0331717744312073i	-0.0651850911283556-0.0541521437135508i	-0.0481042812881562-0.0712164579057997i	-0.0265925896335594-0.0827524406621334i	-0.0024731017551091-0.0876375898054033i	0.0221619809350141-0.0853585993303695i	0.045156684177795-0.0760682643149609i	0.0645048051688074-0.0605728476675465i	0.0785480928599952-0.0402508664182389i	0.0861371271156549-0.016912213213625i	0.0867372527858344+0.0073865307127524i	0.0804683698810231+0.0305496913557137i	0.0680751808517385+0.0506496054168887i	0.0508326706876235+0.0661101923434303i	0.0303991106038045+0.0758471323357138i	0.0086347794794815+0.0793503623034124i	-0.0125918523802944+0.0767018430919265i	-0.0315879647324872+0.0685295096316526i	-0.0469898145915417+0.0559059502655712i	-0.0578699010814066+0.0402066823368921i	-0.0637884714155962+0.0229470948000634i	-0.0647873795206927+0.005618709543103i	-0.061331651845375-0.0104557667585769i	-0.0542103979701352-0.0242328217712008i	-0.0444131000094719-0.0350137809503584i	-0.0329992836055439-0.0424622248465653i	-0.0209789354602628-0.0465764441068615i	-0.0092179927020176-0.0476260567547466i
40	-0.0241023190254502-0.0389192386679452i	-0.0134477243500607-0.0467404535014715i	-0.0002978142147314-0.0515732006669395i	0.0144863040972426-0.0526251397401455i	0.0297912863646352-0.0493593085241849i	0.0443296012502769-0.041574999007579i	0.056743774937377-0.0294640332067561i	0.0657288321201252-0.013633853833226i	0.0701620857494645+0.0049084727849622i	0.0692275063017855+0.0248136043738057i	0.062521232379124+0.0444866171743611i	0.0501255723591656+0.0622165915440952i	0.032641136455904+0.0763285036720358i	0.0111703945837643+0.0853435464384887i	-0.0127493366052139+0.0881320051883425i	-0.0372601829038494+0.084042448148852i	-0.0603366845894357+0.0729924200330377i	-0.0799641696765857+0.0555090082274201i	-0.0943257542214773+0.0327123257273558i	-0.101979375676451+0.006240668724273i	-0.102006420393598-0.021877746996213i	-0.0941157165532167-0.0493956784287902i	-0.0786907657723787-0.0740446464508478i	-0.056773682779913-0.0937405171557176i	-0.029985810393097-0.106776390848983i	-0.000391655601038-0.111983166799044i	0.029681112556968-0.108841187755547i	0.057848065710691-0.0975312873218395i	0.0818803571835213-0.078919831438974i	0.0999018465592439-0.0544792577095841i	0.110551489955531-0.026152381928799i	0.113095263129689+0.003825420402374i	0.10747737735047+0.033127811108311i	0.0943071028304599+0.0595423595243628i	0.0747843601668119+0.0811583285062158i	0.0505735767299508+0.0965194201415379i	0.023640404318209+0.104727852718552i	-0.003930808058269+0.105491838730027i	-0.0301197286356895+0.0991148906524363i	-0.0531349176612194+0.0864316224756778i	-0.0715458477644583+0.0687001038576946i	-0.0843715964973226+0.047464755677939i	-0.091121181170099+0.0244058528364291i	-0.0917861385694255+0.0011917769741337i	-0.0867910706174485-0.0206516443131234i	-0.0769118824235647-0.0398437100428909i	-0.0631739123852394-0.0554166587556532i	-0.0467429046040536-0.0667467444515481i	-0.0288208550242344-0.0735510181649752i
41	-0.0151355702736741-0.058951823413689i	0.0008575179749396-0.0643418855911712i	0.0186292518794969-0.0653045797068388i	0.036926306384084-0.0612744838822646i	0.0543190072040121-0.0520494590536735i	0.0693092138860529-0.0378451363646317i	0.0804549700421644-0.0193165785780333i	0.0865016905876053+0.002458037551852i	0.0865080726751923+0.0260336077268649i	0.0799543983545839+0.0496922959827209i	0.0668215914197517+0.0715700002450775i	0.047631326479722+0.0898057360424861i	0.02344055900034+0.102701646793836i	-0.004212187858339+0.108879441523921i	-0.033406934869565+0.107418459974682i	-0.0619822996644768+0.0979614210535229i	-0.0877047958940387+0.0807762241428165i	-0.10845328632269+0.056765785750962i	-0.122402341648655+0.027422497621067i	-0.128187628698975-0.005270945759151i	-0.125037485252512-0.038987395968212i	-0.112857493539403-0.071236111344098i	-0.092258922584424-0.0995632590079505i	-0.06452699369449-0.121754402241374i	-0.03153053391921-0.136020727994097i	0.004419850063974-0.141151975489066i	0.040752997202762-0.136621936023999i	0.074841927191361-0.122636728361161i	0.104213929533803-0.100121378696145i	0.126747366025171-0.070646004169663i	0.140837892172206-0.036298519634469i	0.145519831015605+0.000484318667396i	0.140532813593925+0.037112047343885i	0.126329062658618+0.071044232094223i	0.104022281397354+0.099984902210148i	0.075284434876936+0.122051202715797i	0.042201239825735+0.13590275673403i	0.007100472517873+0.14082239162893i	-0.027631021223489+0.13674375331254i	-0.059725584583788+0.124226378842706i	-0.087193657736775+0.104383489437292i	-0.108451442357279+0.078771642389524i	-0.122409102634357+0.049254095865584i	-0.128515452729062+0.017851100200391i	-0.126759275480882-0.013409698114687i	-0.117631198842451-0.042630842686593i	-0.102053070411509-0.0681610417545i	-0.0812837810940838-0.0886828847177449i	-0.05681139831529-0.103268884702314i
42	0.0044951335368118-0.0780934120887679i	0.0252862796535149-0.0783893984598054i	0.0464674577730122-0.0730659322829196i	0.0664934191007933-0.0619536926444432i	0.0837601089732161-0.0453162189888919i	0.0967282657758574-0.0238683481253167i	0.10405243161945+0.001241328147681i	0.104704700191885+0.028485484784296i	0.0980821386332181+0.056048838601607i	0.0840874240175129+0.0819496343183724i	0.063173847676799+0.104183702566812i	0.036348380165217+0.12088038551456i	0.005129776927265+0.130457871648954i	-0.028537524924447+0.131764757040352i	-0.062409043362426+0.124195086651926i	-0.094097029445949+0.107765750197133i	-0.121246847242895+0.083147822012914i	-0.141719163433137+0.051647041148854i	-0.153763047555099+0.0151328276115i	-0.156165274140759-0.024080345835318i	-0.148362635967528-0.063391165065809i	-0.130506826099468-0.100097549500336i	-0.103475205819238-0.13159615347709i	-0.068825222821578-0.155579356995063i	-0.028694982231557-0.170213691103246i	0.014342930281486-0.17428494304015i	0.057463243982855-0.167297802854092i	0.097791199805948-0.149521618633888i	0.132611072596877-0.121978287960252i	0.159563485161813-0.086373122213614i	0.176815959901278-0.044974239037708i	0.18319347087529-0.00045023906196i	0.178259188072559+0.044320767813889i	0.162339818976173+0.086455587304209i	0.136494555184839+0.123267825811562i	0.102431201825374+0.15245183172988i	0.062377198159362+0.172235160599342i	0.018916577573203+0.181488976501828i	-0.025193799842511+0.179789516551285i	-0.067214332540468+0.167427867611905i	-0.104604837121189+0.14536945249415i	-0.135185864174493+0.115168433341583i	-0.157268551347194+0.078845402339677i	-0.169745404426277+0.038739014062609i	-0.172137808170564-0.002656513212271i	-0.16459955847883-0.042855867980549i	-0.147878973903753-0.079537670051794i	-0.123244932903943-0.110680196244822i	-0.092384307127797-0.134670132300644i
43	0.0355727102296645-0.0908129822349918i	0.0592740672256169-0.0834288430410347i	0.0814029831769878-0.0698017135627027i	0.100295439553652-0.050279696291986i	0.114368923509201-0.025660422451823i	0.122245612840218+0.002829490080993i	0.122869927336512+0.033589231461719i	0.115610783234035+0.064731169018748i	0.100339423101605+0.094196347828777i	0.077475030890281+0.119891094612777i	0.047992418677254+0.139835526965326i	0.01338875553489+0.15231322862799i	-0.02439059437727+0.15601060906623i	-0.063063790035462+0.150134631083232i	-0.1001552857928+0.134498698144445i	-0.133160362145116+0.109568496529645i	-0.159719956091528+0.076462358290047i	-0.177793009502839+0.036904048106629i	-0.185813217969042-0.006870478454991i	-0.182817778534625-0.052247141638258i	-0.168537478265083-0.096400064177535i	-0.143440122399494-0.136478816966919i	-0.108722674361209-0.169803299581955i	-0.066251306937729-0.194052042923008i	-0.018452536863578-0.207429905181136i	0.031837591569161-0.208802432961005i	0.081556008877563-0.197786485419416i	0.127614013938464-0.174789891022631i	0.167103215688555-0.140996671267395i	0.197491242788523-0.098298419737607i	0.216793150749547-0.049176440210705i	0.22370625176773+0.003457099199469i	0.21769882311717+0.056447738265385i	0.199046588003137+0.10660365057879i	0.168814725566873+0.15090247692807i	0.128787141768714+0.186685654609306i	0.081348505472596+0.211826948542765i	0.029327834383183+0.224863976417636i	-0.024185037455718+0.225084386288596i	-0.076037138516296+0.212561745271131i	-0.123210573025319+0.188139852744943i	-0.16300802701045+0.153367812656771i	-0.19321363523207+0.110391514932025i	-0.21221938431914+0.061809951279988i	-0.219109935700832+0.010506846531853i	-0.213701829375592-0.040530689685983i	-0.196536230369621-0.088394436076036i	-0.168827465146719-0.130426697976601i	-0.13237235232314-0.164371001398115i
44	0.075856992732785-0.0906069495899713i	0.0991861516027631-0.0737553431530761i	0.118666498091796-0.050889159284362i	0.13273899207782-0.022915372425083i	0.140065778470939+0.00885174704709i	0.139637575037885+0.042746572629152i	0.130866376199509+0.076836655100239i	0.113655783260431+0.10903185158651i	0.088442398167705+0.137211964377443i	0.056203416625243+0.159365043190704i	0.018427729322359+0.173727229779539i	-0.022949654671421+0.178914362642469i	-0.065647387081374+0.174035597969941i	-0.107166668036599+0.158780075127252i	-0.144941776232051+0.133469138256794i	-0.176502845905445+0.099068739559089i	-0.199640175224906+0.057159260356669i	-0.212558768183443+0.009862914099474i	-0.214012040455792-0.040268070067074i	-0.203404671408101-0.090396370786585i	-0.180856407880381-0.137568924786885i	-0.147221106866376-0.17890000682789i	-0.104058275722918-0.211756043951614i	-0.053557619714643-0.233929705357089i	0.001579599112174-0.243791234857759i	0.058295495092327-0.240406294058288i	0.113357229549701-0.223611680196736i	0.163553844070654-0.19404303017944i	0.205895455939606-0.153111827566254i	0.23780168163613-0.102932461672148i	0.257266743553565-0.046203498638066i	0.262990188552283+0.013949534630563i	0.254464399675946+0.074159909025601i	0.232012951580704+0.131022093141728i	0.196777138361831+0.181297761839411i	0.150651453478905+0.222112149908468i	0.096172179313264+0.251128165682538i	0.036366311290348+0.26668720917413i	-0.025429412221214+0.267907901468143i	-0.085767746759964+0.254736757275681i	-0.141295767219736+0.227948014620524i	-0.188952413836506+0.189093148232615i	-0.226146554168293+0.140403807037871i	-0.250904806282739+0.084654815805204i	-0.261980484526896+0.024996280287604i	-0.25891765010158-0.035234410812055i	-0.242067184050866-0.092708879965281i	-0.212554846472541-0.144300311061418i	-0.172204240469345-0.187260749946957i
45	0.11917018419018-0.071837266622836i	0.137833674438414-0.045351077919048i	0.150476232945713-0.014084737264507i	0.155880109187076+0.020559792793819i	0.153162248243789+0.056870423854938i	0.141853473346704+0.092906901959091i	0.121957081747322+0.12660306775881i	0.093981625221195+0.155884115249558i	0.058944044786973+0.178792194738661i	0.018341079014484+0.193612729995895i	-0.025911137363664+0.198993312645843i	-0.071567250777916+0.194047061208033i	-0.116168514964539+0.178432914715145i	-0.157178218089606+0.152406459265327i	-0.192129058628091+0.116836507727977i	-0.218773657156328+0.073184677552021i	-0.2352287754298+0.023447515625443i	-0.240103809258515-0.029936846410476i	-0.232604752674489-0.084213122095383i	-0.212606078120609-0.13645780139566i	-0.180684776717027-0.183744160123627i	-0.138113048639622-0.223313584394549i	-0.086808686040301-0.252742713822031i	-0.029244883981434-0.270095848656961i	0.031676131374331-0.274052704397083i	0.09277883497852-0.264002906380911i	0.150790630594795-0.240100522994677i	0.202528202917059-0.203274322879059i	0.245082764535762-0.155192157149148i	0.275992825408169-0.098180735410765i	0.29339370516146-0.035104894850519i	0.296134306180505+0.030786933948124i	0.283853589124834+0.096042157537001i	0.257011620336811+0.157197786189598i	0.216872835951712+0.210976984976669i	0.165442110035709+0.254476596385527i	0.10535713214532+0.285334308853725i	0.039743303690495+0.301865350341784i	-0.02796032228434+0.303160429399672i	-0.094193754763126+0.289139007403702i	-0.155475998394156+0.260554710868698i	-0.208600359447222+0.218952605678384i	-0.250813598927369+0.166580969160817i	-0.279968439329006+0.106262926933931i	-0.294640599497635+0.041235699617653i	-0.294203723953458-0.025032914520745i	-0.278858145009403-0.089039921283217i	-0.249612202977468-0.147442880161091i	-0.2082176764844-0.197244631059333i
46	0.155838292376793-0.032422504866553i	0.165477025257262+0.001644162636106i	0.167530692293357+0.038334746679253i	0.161315085983172+0.075927364319944i	0.146544726005947+0.112525765833615i	0.123376734020706+0.146153526368365i	0.092432014539576+0.174859197097408i	0.054791016929641+0.196826842064423i	0.011962748145915+0.210485711898332i	-0.034172733130614+0.214612485678527i	-0.08144647463215+0.208419588299416i	-0.127503966263261+0.191623579373722i	-0.169924703139815+0.164488501126837i	-0.206351784360052+0.127840329774385i	-0.23462444042603+0.083050234486508i	-0.252905866283188+0.031986124307423i	-0.259798671453487-0.023066147643732i	-0.254440667155404-0.079508667454703i	-0.236574585999757-0.134559413282204i	-0.206586635422421-0.185395737223767i	-0.165510454697503-0.229305658334313i	-0.114994984503025-0.263838503579713i	-0.057236854364441-0.286946181546545i	0.005119979997648-0.297106646548365i	0.069112592858683-0.293421906889757i	0.13160888886088-0.275684215288906i	0.189470855124715-0.244405784439667i	0.239722277728421-0.200809400533078i	0.279711460391763-0.146779543549687i	0.307259568918282-0.084775931058628i	0.320785876733215-0.017713640848689i	0.319402374540879+0.051184002290581i	0.302971866286368+0.118551897140972i	0.272125709276879+0.181059867888055i	0.228239648774183+0.235589751225865i	0.17336860957694+0.279402880513806i	0.110143693346444+0.310288428570425i	0.041636845507154+0.326684090185382i	-0.028799435957166+0.327762116811803i	-0.097708492672213+0.313475669444639i	-0.161712172045631+0.284562715367621i	-0.217689545486851+0.242507125209249i	-0.262941661175899+0.189459082986876i	-0.295333105771169+0.128119256497413i	-0.313402480979072+0.061593249196014i	-0.316435691675394-0.006775455456038i	-0.304498084396384-0.073584639562651i	-0.278423840001539-0.135554514810863i	-0.239763471051869-0.18970076821494i
47	0.175262514546224+0.023910207136752i	0.172774251568695+0.061357914627763i	0.162167788492025+0.098726614210948i	0.143379787537952+0.134228423297122i	0.116747166910996+0.166047362359249i	0.08301579486412+0.192430457456807i	0.043328105167556+0.21178119903681i	-0.000810959646844+0.222750401523302i	-0.047589087854589+0.22431936635854i	-0.094961016229643+0.215870395896987i	-0.140739244031906+0.197240143769654i	-0.182696994201264+0.168752008412551i	-0.218678483929527+0.131224752046645i	-0.246710917728631+0.08595571235157i	-0.265112256263396+0.034678308444586i	-0.272588777848483-0.020505045122978i	-0.268316752882061-0.077212092295774i	-0.252003191090656-0.132888107435259i	-0.223921573433754-0.184926474833748i	-0.184919701350624-0.230796544531132i	-0.136398224510601-0.26817221436277i	-0.080259968566669-0.295054418192372i	-0.018831790406041-0.309880806572098i	0.045237751650729-0.311616394552637i	0.109100203082122-0.29981980542534i	0.169842586065145-0.274680920022727i	0.224629533483363-0.237027189610321i	0.270844837611568-0.188297509784688i	0.306224925919149-0.130484293412145i	0.328977051282401-0.066046124732456i	0.337875667823329+0.002204975760548i	0.332331525517258+0.071236191563999i	0.31242940278413+0.137939796822261i	0.278932032722209+0.199284807890484i	0.233249575857189+0.252466499846274i	0.177375849968088+0.29504590350504i	0.113794340566596+0.325071852674178i	0.045358680158743+0.34117902340547i	-0.024846295738281+0.342656651506943i	-0.093655715628739+0.32948416410623i	-0.157980161880685+0.302331729906954i	-0.214957317522776+0.262525621923021i	-0.262091790270417+0.21198018935071i	-0.29737576317613+0.153100044000078i	-0.319384159002601+0.088657678580065i	-0.327339393607027+0.021653057472791i	-0.321142453893318-0.0448373196647i	-0.301368874106381-0.107813839220223i	-0.269230096088243-0.164501543523995i
48	0.16988666936023+0.087702041167369i	0.154527265245919+0.123154689836298i	0.131697642039023+0.155852601819621i	0.101905981253361+0.184203088781575i	0.066004486531295+0.206710357439355i	0.025170193882408+0.222050841366585i	-0.019130943949007+0.229144568408089i	-0.065195842340176+0.227218798803335i	-0.111150223404239+0.215860362820513i	-0.155026179819215+0.195053518824628i	-0.194848114385231+0.165200732008932i	-0.228723220558462+0.127124518306639i	-0.254932257690966+0.082049374841018i	-0.272016167104792+0.031563786390263i	-0.278854091654296-0.022436691430306i	-0.274728610747966-0.077823269853312i	-0.259374481061849-0.13232174516768i	-0.233007863735594-0.183610535872275i	-0.196333892705131-0.22942452115845i	-0.150531455832114-0.267659813448404i	-0.097215171180777-0.296474385724313i	-0.038375688884101-0.314379519332907i	0.023699425628066-0.32031734563181i	0.086520929469657-0.313720316812542i	0.147505063363186-0.294549234858197i	0.204087731193535-0.263307456918347i	0.253840322472937-0.221030032791197i	0.294581598177847-0.16924775877859i	0.324480140325055-0.10992738867294i	0.342142231299783-0.045390460854982i	0.346680666653241+0.021785685068102i	0.337760886068467+0.088880179097728i	0.31562188888428+0.153148924759933i	0.28107062874555+0.211947210732736i	0.235449893568521+0.262848723023909i	0.180581003582889+0.303755171361558i	0.118683931543835+0.33299116403396i	0.052278597286071+0.34937966653418i	-0.015927948398626+0.352294326361896i	-0.083163010547662+0.341686090848991i	-0.146712520203371+0.318082827418215i	-0.204042056361262+0.282562008857994i	-0.252908755455126+0.236697878389569i	-0.291458715126323+0.182485788647596i	-0.318305248931355+0.12224754706512i	-0.332584337553518+0.058522536965058i	-0.333984797022581-0.006049930737491i	-0.322751982303369-0.068851181862803i	-0.29966519566042-0.127400714876482i
49	0.138138718878073+0.146738105349116i	0.111763839738639+0.175115208039642i	0.079552113877341+0.198635823456854i	0.042421218076016+0.216092875321141i	0.001540468481679+0.226457463132105i	-0.041704751429654+0.228931831148047i	-0.085759831606222+0.222995034308401i	-0.128957503903774+0.208438877118188i	-0.16958207006387+0.18539203533648i	-0.205938767835314+0.154330720074512i	-0.236425400664027+0.116074792768332i	-0.259603124901888+0.071768864819049i	-0.274263195393334+0.022848590007578i	-0.27948652591969-0.02900695002574i	-0.27469312854466-0.081935190173592i	-0.259678851090311-0.133960151504154i	-0.23463732284841-0.183069885777089i	-0.200165625989661-0.227298110152605i	-0.157252908228843-0.264806549620004i	-0.107251909966053-0.293964362412483i	-0.051834161190477-0.313421048752783i	0.007069627557798-0.322169439439411i	0.067341737814265-0.319595723297456i	0.126759306326014-0.30551398815799i	0.183082495178895-0.280183397539334i	0.23414522297846-0.244306876181959i	0.277944517709442-0.199010997782597i	0.31272454039161-0.145807619204651i	0.337051503171995-0.086538646300291i	0.349876060899368-0.023306106175234i	0.350580277217343+0.041609599998177i	0.339006931907772+0.105839816032866i	0.315469715193636+0.1670222559724i	0.280743710457325+0.222896029391417i	0.236036458537937+0.271392911358241i	0.182940781385541+0.31072084778488i	0.123371377261588+0.339436022785869i	0.059487942939313+0.356500325184656i	-0.006391806173121+0.361321712423197i	-0.071885389824313+0.353775750135061i	-0.134640986063186+0.334207466720852i	-0.1924308371916+0.303413562423888i	-0.243238568243057+0.262605907625498i	-0.285336656040511+0.213358111589883i	-0.317350771459318+0.157537699425902i	-0.338308353638702+0.097227064982332i	-0.347669530291306+0.034636840678883i	-0.345339334831373-0.02798438009314i	-0.331661046787165-0.088439929181845i
50	0.084420571668057+0.189891981715058i	0.050815071547969+0.207603396951514i	0.013569921470163+0.219247335568642i	-0.02619590944767+0.224082847693869i	-0.067213012125192+0.221579950212611i	-0.108102219928232+0.21145021859859i	-0.147421538011765+0.193669353998418i	-0.18371770096873+0.168490442482805i	-0.215580474834034+0.136446956996976i	-0.241697624366997+0.098344941421057i	-0.260908353196593+0.055244245227945i	-0.272253001163681+0.008429128994303i	-0.275016854524331-0.040630983745096i	-0.268766090914593-0.090329394208391i	-0.253374138113577-0.138977039644581i	-0.22903706537734-0.184862466041091i	-0.196277036100799-0.226314626910932i	-0.155933314849392-0.261766086895636i	-0.109140821476432-0.289814121131253i	-0.057296739035412-0.30927721832676i	-0.002016188205661-0.319244619372992i	0.054921543547898-0.31911675130051i	0.111634306556416-0.308634740995987i	0.166203664464982-0.287897602160033i	0.216744215609152-0.25736616633117i	0.261472975199582-0.217853354763495i	0.298776084489748-0.170500940299316i	0.32727017953564-0.116743503301629i	0.345855932645979-0.058260818880348i	0.353761567823886+0.003079599637897i	0.350574536103378+0.065287655737954i	0.336260001867834+0.126321044243159i	0.311165317364603+0.184158134606078i	0.276010227121558+0.236870533449675i	0.231863122338127+0.282692496940171i	0.180104232296323+0.320084483102516i	0.122377170546297+0.347788368303209i	0.060530724761096+0.364872190760141i	-0.003446829915716+0.370762712272898i	-0.067498320494403+0.36526458850317i	-0.129570411276415+0.348565485986405i	-0.187685660456998+0.321227056384043i	-0.240011127071802+0.284162250043512i	-0.284920926338215+0.23859999665618i	-0.321050408320338+0.186038776988553i	-0.347340006058649+0.128191035075377i	-0.363067247314605+0.066920717123676i	-0.367865928052967+0.004176458162599i	-0.361731982610205-0.058076938481578i
51	0.01705297246303+0.209249124605795i	-0.019060895451297+0.214672515023298i	-0.056498119452585+0.213764886899883i	-0.094130146156624+0.20623475907335i	-0.130767408444223+0.191995377235335i	-0.165197142393669+0.171177131554107i	-0.196223690778718+0.144132858715619i	-0.22270992918686+0.111435535207906i	-0.243618353568971+0.073868134984198i	-0.258050323731919+0.032405710048437i	-0.265281969668009-0.01180995369754i	-0.264795338213804-0.057502462262323i	-0.256303485535982-0.103298801961838i	-0.239768403155857-0.147772021601396i	-0.215410896120619-0.189487226925648i	-0.183711803815642-0.227049339712802i	-0.145404257191427-0.259150962344124i	-0.101456989701131-0.284618637636967i	-0.053049050736954-0.302455806813787i	-0.001536596907829-0.311880846786939i	0.051587254897631-0.312358709929693i	0.104738250645714-0.303624891007438i	0.156291000526013-0.285700700276871i	0.204631476884797-0.258899119960852i	0.248210203768455-0.223820852459925i	0.28559427611985-0.181340520331292i	0.315516359219849-0.132583336787432i	0.336918901563783-0.07889291729612i	0.348991944675037-0.021791233956233i	0.351203126286309+0.03706798848682i	0.343318741182172+0.095950884765473i	0.32541503682834+0.153098323793174i	0.297879266860502+0.206782169058909i	0.261400391311771+0.255360985978333i	0.216949684007182+0.297333267789413i	0.165751870458433+0.331386333868227i	0.109247759790091+0.356439205494817i	0.04904963857063+0.371677978254535i	-0.013109048782523+0.376582479032014i	-0.075428008852669+0.370943308391928i	-0.136096538355285+0.354868713774557i	-0.193350169246463+0.3287811018973i	-0.245525601593873+0.293403365948559i	-0.291112082585226+0.249735560451732i	-0.32879753340646+0.199022790478625i	-0.357507929494849+0.142715479726107i	-0.376438695186415+0.082423432973181i	-0.385077170430742+0.019865303785156i	-0.383215532982993-0.043184788420478i
52	-0.053279422287994+0.200650365443866i	-0.087059954929607+0.194131420254364i	-0.120082096679179+0.181860909418662i	-0.151354362852282+0.16391921916218i	-0.179892187239986+0.140559929894201i	-0.204748597837783+0.112209571947686i	-0.225044977009757+0.079461869962477i	-0.240000901356626+0.043066445424432i	-0.248962049574957+0.003912132757401i	-0.251425194516245-0.036994748444989i	-0.247059358680526-0.078556640615635i	-0.235722309425755-0.119614820578389i	-0.217471698872264-0.158982451451758i	-0.192570310227984-0.195479641513617i	-0.161485052317572-0.227969440158811i	-0.124879541743328-0.255393637753089i	-0.083600320816745-0.276807209996138i	-0.038656972083437-0.291410260256657i	0.008803400491369-0.298576365760021i	0.057526655265716-0.297876324593713i	0.106186212968684-0.28909642792143i	0.153420769073654-0.272250541870654i	0.197873989976851-0.247585471331407i	0.238234975689987-0.215579287332716i	0.273278222504704-0.176932523817461i	0.301901811741101-0.132552380941696i	0.32316258616648-0.083530302535826i	0.33630715335108-0.031113517055803i	0.340797672980466+0.023328663588646i	0.336331539375899+0.07834281181915i	0.322854256249756+0.13243249261398i	0.300565011939162+0.184101271289533i	0.269914692959923+0.231896305451059i	0.231596313948772+0.274451174283052i	0.186528084741287+0.310526611306129i	0.135829572173575+0.339047863853711i	0.080791637090419+0.359137502026884i	0.022841028364785+0.370142638479939i	-0.036499311383666+0.37165569340578i	-0.095653035099171+0.363528040659017i	-0.153034982713235+0.34587609421767i	-0.207096224320497+0.319079631551714i	-0.256368191273605+0.283772393894205i	-0.299504562087819+0.240825244695375i	-0.335319643656312+0.191322398617287i	-0.36282210198687+0.136531446659529i	-0.381243046335401+0.077868091455445i	-0.390057650895557+0.016856664441595i	-0.388999702787921-0.044912381382757i
53	-0.114025431563577+0.164679480569064i	-0.141241342805691+0.148462081829323i	-0.16612017089593+0.12771883017926i	-0.187903366174847+0.102791636182367i	-0.205883313218659+0.074150704398304i	-0.219425245740873+0.042386775633471i	-0.227987947599995+0.008199586323537i	-0.231142579847531-0.027617258849462i	-0.228589006594098-0.064194688561904i	-0.220169046083604-0.10060941740777i	-0.205876146711546-0.135907524883519i	-0.185861079085673-0.169129748022174i	-0.160433342242947-0.199337802896834i	-0.130058101859026-0.225640997247107i	-0.095348607267805-0.247222364799068i	-0.05705416850319-0.26336354306226i	-0.016043910258333-0.273467631402072i	0.02671334764352-0.277079305154783i	0.070172608237982-0.273901523850928i	0.113239024815048-0.26380825584187i	0.154796349921864-0.246852745642029i	0.193736738163009-0.223270971274348i	0.228991076636497-0.193480073401058i	0.259558982430424-0.158071682092628i	0.284537597682038-0.117800216409075i	0.303148330026387-0.073566381967434i	0.314760729763363-0.026396237676495i	0.318912763837031+0.02258365978217i	0.315326839014483+0.072174400769338i	0.303921039962128+0.12113541653847i	0.284815179031682+0.168216895195708i	0.258331399667608+0.212193029767999i	0.224989230127508+0.251895171123704i	0.185495144012226+0.286243948495221i	0.140726844077207+0.314279438206146i	0.091712641040197+0.335188506620931i	0.039606444825802+0.348328525157804i	-0.014340982622689+0.353246751443875i	-0.068813750280746+0.349694788577591i	-0.122464682181114+0.337637670541653i	-0.173950360915785+0.3172572720442i	-0.221966408078374+0.288949900972183i	-0.265282026645484+0.253318096426788i	-0.302772846160483+0.211156820031433i	-0.333451155448924+0.163434387917713i	-0.356492678157187+0.111268640724284i	-0.37125914154359+0.055898984620759i	-0.377316005796869-0.001344946223i	-0.374444856192231-0.059077159603046i
[truncated: 71 more columns]
