# Supplementary material for: Reconstructing spruce budworm outbreak severity: a comparison of paleoecological and tree-ring signals
Source: PLoS One. 2025 Aug 12;20(8):e0329406. doi: 10.1371/journal.pone.0329406 (PMC12342301; doi:10.1371/journal.pone.0329406)
Supplement: S10 Dataset — (ZIP) [file pone.0329406.s010.zip › Lake 1 wavelet data/Lepidopteran_scales/WS_wavelet_phase.txt]

V1	V2	V3	V4	V5	V6	V7	V8	V9	V10	V11	V12	V13	V14	V15	V16	V17	V18	V19	V20	V21	V22	V23	V24	V25	V26	V27	V28	V29	V30	V31	V32	V33	V34	V35	V36	V37	V38	V39	V40	V41	V42	V43	V44	V45	V46	V47	V48	V49	V50
1	2.94422192682709	-0.595225102359055	2.20961673761518	-1.16244143821056	1.89423639609852	-1.1895802446618	2.08257996262307	-0.926989853319662	2.32713378791724	-0.720020966827605	2.49892217184922	-0.577576259332883	2.62345368432068	-0.462636030381284	2.73455125520286	-0.34957371374893	2.84683407351573	-0.243692896035223	2.94488438384358	-0.155469465557653	3.02176312827255	-0.091389029548587	3.07080276703175	-0.0515195262182901	3.11557177689959	0.00905530731414497	-3.07744140148957	0.140244000946819	-2.9395711423404	0.234569603985423	-2.89455303276824	0.234729182927495	-2.9284963879708	0.21127669036897	-2.90521288910383	0.288090975919242	-2.7663720337623	0.463476558126468	-2.64652744390586	0.482603041179604	-2.69818765928249	0.375512783507691	-2.81712839694646	0.350163992556882	-2.6965137468308	0.553551803872565	-2.49824233940908	0.670143653752396	-2.52164633868613
2	2.90570844112906	-0.706781400048567	2.0216241060044	-1.42460616797229	1.58800118618309	-1.45850397797519	1.91190317076042	-1.02674053081428	2.26272477520044	-0.764898194265308	2.46333356990075	-0.609595675802787	2.59427488496932	-0.489877623937397	2.71096974491067	-0.366110846078039	2.83649537198103	-0.249197602893823	2.94355818912462	-0.154198448131932	3.02450600042376	-0.0903224740016672	3.06497464078071	-0.065578021119742	3.09548447654239	-0.0148456858984697	-3.09078972634882	0.158745109638398	-2.90112062672387	0.273527135687311	-2.86234118260036	0.246408718561857	-2.94366300086206	0.180680484981429	-2.93841421787269	0.264724430332265	-2.74563910313985	0.532526959355308	-2.57684134698306	0.534169612147885	-2.67304448081523	0.354420995243271	-2.88525474616099	0.278466954552931	-2.71435287073184	0.598382489079743	-2.40507823287752	0.761082294492865	-2.47347884922692
3	2.85799004539813	-0.847921697145616	1.77647396878955	-1.78975394022486	1.10127444539167	-1.94860946680866	1.67107490996601	-1.11420761343396	2.21326454413368	-0.79728517817767	2.4353409481925	-0.640262583005437	2.56337044105873	-0.522227173412914	2.68143883913732	-0.383823722336748	2.82819084822997	-0.251217229687563	2.94752731595317	-0.146579314540358	3.03537940449932	-0.0818075659833059	3.05971408086866	-0.0871429716505061	3.06073086133595	-0.0652980214309739	-3.12790887212948	0.19615402368045	-2.82541162144987	0.343647961340105	-2.80415854724468	0.26598537765256	-2.97567448635578	0.118793449316084	-3.01013796824036	0.195944572211485	-2.71421215924647	0.67600714857747	-2.45271705552185	0.621429897236176	-2.62825188170581	0.317136956795671	-3.02095619432025	0.107077826308229	-2.76802174780984	0.69195163722406	-2.21255365645569	0.921126954684292	-2.40387457615115
4	2.80171458339826	-1.01692291567529	1.47798090140263	-2.25425004326799	0.392464511660592	-3.03655180579775	1.29680575268179	-1.0152800001259	2.23246951362526	-0.78960968985499	2.4303650017548	-0.665454414176217	2.53205271448067	-0.56431868666817	2.63776918283259	-0.401663402310881	2.82664319178914	-0.245915229547565	2.96189963278213	-0.126976663965529	3.06492783919139	-0.0535178897437863	3.05850742602706	-0.120487871956794	3.00118624292045	-0.181617412697242	3.0270933270701	0.298900471569457	-2.65653223512612	0.475256124265184	-2.69202008290553	0.30206711973706	-3.04180337739672	-0.00628544076576938	3.11918902120133	-0.0317410511996406	-2.65761482103082	1.03657894695007	-2.23096815019194	0.771125692078457	-2.54104561908878	0.263626627798437	3.01152682180129	-0.347700902776008	-2.99546025685002	0.993952320954702	-1.756488561405	1.1919794202969	-2.31665068889272
5	2.73949776401475	-1.20488858723983	1.14808587956247	-2.76116734965066	-0.370564585712173	1.98311688274611	-2.26689589275139	-0.428131384170646	2.32090157360252	-0.719339920543017	2.46944700218192	-0.688821261390222	2.50153005728904	-0.631501374607239	2.54491706540466	-0.413329640284967	2.84795203759329	-0.227719104052222	2.99470859808515	-0.0892233054992036	3.14135312642112	0.0306264737883129	3.0699145106729	-0.168651580475187	2.92156650997619	-0.436252915006531	2.40685544267101	0.982646139985282	-2.26229734514758	0.712979090638343	-2.46685218428325	0.3710710991412	3.11190735324594	-0.248520239084163	2.84929526309623	-0.712865563845045	0.434412610154382	1.82907317483563	-1.90717007319388	1.01796236768888	-2.36620537087492	0.219517947489223	2.66790073304219	-1.20474830144353	1.05666654760291	2.76503265115242	-0.916951856456108	1.54699045704481	-2.25070160688616
6	2.67523085803853	-1.39873018641593	0.815230911999281	3.03425913336238	-1.03065091014698	1.17101081299607	-2.94159750505936	-0.733195262390675	1.80416113042016	-0.606174901517558	2.59750373573011	-0.758829268120929	2.49100601853717	-0.754717765390535	2.21208157297979	-0.341129666187682	2.96554861039071	-0.202112406380087	3.05205477863289	-0.0612044743254743	-2.90578876921396	0.277302303009111	3.09620109103861	-0.234292909344681	2.94685132024814	-0.731014292915469	1.29852532593844	2.68383003402763	-1.75760481150013	1.03864330911229	-2.02118018842799	0.489049597858087	2.88658156290335	-0.714731988476595	2.70834649563771	-1.19316901263503	0.58321679685089	2.37331312088345	-1.68764649867414	1.43492097451434	-2.03916319337047	0.238478273672596	2.38356943662155	-1.82102037619615	0.353764916152929	-2.59891697777898	-0.256777446807887	1.83494625991969	-2.28813138231037
7	2.61232210607904	-1.58780267153622	0.496673456800788	2.58265987043818	-1.61380045985157	0.473546004909876	2.5652109142417	-1.62134377225439	0.399430366983004	1.76949822153812	2.98977362508424	-1.13502801075087	2.80387153806071	-0.859581601489183	1.15337599559394	1.88404469753064	-2.93004291534626	-0.339931195764181	3.12075424006603	-0.612363947834601	-1.40140844547259	0.807881622834471	3.02968907082587	-0.597656077479568	-2.74525002311195	-0.695592455727884	1.10455600388952	2.7784696134799	-1.80479791446966	0.265308207028729	-1.29315643836156	0.638527750212446	2.5695713136579	-1.90896607509915	-2.71188931894299	-1.0359496370474	0.690654541193301	2.43214005646019	-2.0339875528496	2.78247547988655	-1.55249484040771	0.340393565994949	2.21437852281116	-2.24169632022691	-0.563821937664058	-1.38046079491568	0.207186275287581	1.99236076392901	-2.46481797353652
8	2.55252769368152	-1.76721084661538	0.196878914845063	2.16195961332926	-2.15460074742958	-0.184699558031906	1.79261963672787	-2.5028095011566	-0.530908466976635	1.31532573317925	2.93906647711298	-1.96391608464957	-1.62346193063002	-0.676081076852392	0.740795728504895	2.09267966055745	-2.81562109640965	-1.34147086611598	-2.79222632821852	-1.53430489989658	-0.311322555624586	1.17482874101375	2.67619338064693	-2.74157105483142	-1.90202301949835	-0.432134567150401	1.13361145398876	2.66105643630933	-2.26262746406402	-1.52452138093116	-0.671720407360179	0.767106194790052	2.2800036802584	-2.76157289826651	-1.94226631974051	-0.713945466923944	0.76995248253786	2.25317872543638	-2.84978952529741	-2.30644079945885	-1.08973827276008	0.476948408440665	2.10846243611576	-2.60267154307604	-1.32714027228743	-0.585027793225092	0.582984139151261	2.07448823810646	-2.67660155769587
9	2.49625930952773	-1.93603341172176	-0.0847264804624448	1.76726644647744	-2.6627606699129	-0.806786436764183	1.05765453721809	2.94645780893402	-1.39538606939856	0.576549305897296	2.38802299680765	-2.44511521791481	-1.41420144384753	-0.442023356564729	0.738924362991964	2.00433162902563	-3.0404619685296	-2.08226371902317	-2.12085881238426	-1.29259064032535	-0.0566267725972642	1.24553253250893	2.46870379263161	-2.71449357852409	-1.53924909685438	-0.210701524799795	1.1787679377299	2.53478043543221	-2.52432448800481	-1.47788181870197	-0.397605225624909	0.850162793230458	2.14799497438224	-2.91549929992678	-1.75789016655409	-0.518656329322435	0.80002089425645	2.08313349643054	-3.07345044420388	-2.02633304301443	-0.802486820161771	0.590746632117376	2.04348845977594	-2.82770038851607	-1.55648142857622	-0.415158183914315	0.793942430523879	2.11963641085846	-2.81603447014877
10	2.44341300407666	-2.09469057597771	-0.349371679672982	1.39623255401524	-3.14109168701531	-1.39450181035542	0.356138517305889	2.12486488945863	-2.3240072667519	-0.321233806540931	1.74009681552113	-2.85097448262919	-1.52616160983797	-0.378794363216581	0.756091319287127	1.91111286202213	3.01274543094605	-2.40426526437619	-1.84576954349092	-1.00523716669173	0.115816213830457	1.31517110081042	2.51231795882106	-2.57429917610091	-1.34233284552686	-0.0685098645285538	1.2183989032164	2.47832927385789	-2.60365496647303	-1.45380324005593	-0.297837802481993	0.904656642831004	2.13749390836997	-2.91231962246743	-1.67999574669375	-0.43445282664016	0.814137661907398	2.03301981856867	-3.07368248045757	-1.89373373981954	-0.649134755374511	0.667275441166973	2.01992399986074	-2.92145510742577	-1.62684039901608	-0.375938040500556	0.871324085538979	2.13517951590402	-2.8873268812266
11	2.39381859411355	-2.24375600218213	-0.598048381555143	1.04755470381754	2.69237750222842	-1.94803504321677	-0.308635736630614	1.32936313501893	2.98630750041836	-1.50241532417588	0.932978003854632	3.10497343190823	-1.70219720992874	-0.451788421811823	0.705318372811444	1.8107187325847	2.84321738559471	-2.53683757409524	-1.71751119428131	-0.788340711909678	0.292418107554514	1.45495960635214	2.65062281698941	-2.42026573590409	-1.19461878400945	0.0387982964167183	1.26861327581258	2.48229837839249	-2.60926400031336	-1.43211396874009	-0.250711767557402	0.950708616476078	2.17469843423441	-2.86922426497795	-1.62425407428104	-0.382819022012349	0.846180700291894	2.05846729194428	-3.02117832970408	-1.80607592898325	-0.560232750774912	0.721071490822352	2.02722861829467	-2.94415479600084	-1.64535672081472	-0.36848711708293	0.888540205255831	2.12976210128654	-2.9294298417183
12	2.3473443058344	-2.38369496548741	-0.831454312844378	0.720556689841654	2.27126932916496	-2.46499138023401	-0.926790092509011	0.594004813273982	2.08326049333087	-2.76792676026608	-1.52384204898695	-2.85164386579056	-1.70808946232254	-0.522611994787563	0.618313034608885	1.7064188612274	2.73383293449113	-2.5816492105898	-1.62847732941233	-0.617123744880025	0.477912545061438	1.63403311815077	2.82181347037975	-2.26099329257177	-1.05781231917775	0.142768800863635	1.3370744762523	2.5233433517363	-2.5798267382323	-1.39969344549679	-0.209937365248267	0.997901088508448	2.22651458397004	-2.8127036636039	-1.56487100072431	-0.324815197264951	0.901468870935544	2.11591920708458	-2.95597373292078	-1.73599900551035	-0.496990513381164	0.766101651021905	2.05100277435391	-2.93535045395674	-1.64148532282972	-0.364492119956428	0.888082055149921	2.11519581146572	-2.96422430148462
13	2.30387318096436	-2.51490884446554	-1.05016338717947	0.414738312979326	1.87889074116749	-2.94336987842821	-1.49132081704618	-0.0597515381397505	1.32867246191937	2.62753815044147	-2.55966834658307	-1.89638497474111	-1.34341778233068	-0.446284208253552	0.586144725030885	1.63824985047264	2.67643965405882	-2.58094627103528	-1.54289648786578	-0.46429528443109	0.663160636774024	1.82638431639987	3.00625569599122	-2.09430393242239	-0.915703617060745	0.256878960299398	1.4241258825434	2.58863948617603	-2.52816838476662	-1.35334409727418	-0.162459009142249	1.05061793714848	2.28665397219372	-2.74511185846675	-1.49219249036377	-0.250469565652728	0.975053643630813	2.1876985599008	-2.88722283952852	-1.67305709768127	-0.443455750985973	0.808116101003732	2.08237582991319	-2.91175308086766	-1.62365758612217	-0.353389127194627	0.888784587098743	2.10097492718898	-2.99675422605874
14	2.26319141077557	-2.63794896201906	-1.25504034513021	0.128971832628158	1.51394492922484	2.89867733208059	-2.00368424528198	-0.635406053345582	0.703116247225491	1.98220887550344	-3.12516633573885	-2.09750754793306	-1.20107430744374	-0.317737525208148	0.631628110168925	1.63684557766068	2.67461460180982	-2.54466958943985	-1.44866217436942	-0.315710555877357	0.847388241960624	2.02431605228966	-3.08344089369296	-1.91742413733315	-0.762084592615388	0.384929011132858	1.52764632654848	2.67120179983004	-2.46125432994455	-1.29575063706634	-0.107331495257575	1.11017964287127	2.35625167674995	-2.66366052298641	-1.40217825579236	-0.158165874063534	1.06374861870632	2.26871775124731	-2.81636632762017	-1.61361573853007	-0.395121112818617	0.847790959166369	2.11752058554754	-2.8778800610372	-1.59181239997471	-0.328466931699412	0.900652413125455	2.09484407099764	-3.02404898711086
15	2.22480303762089	-2.75382949404286	-1.44776160147137	-0.139345602862785	1.17240635357267	2.48835849825173	-2.47479726460975	-1.1537769794105	0.158903586748866	1.44472824271591	2.67773349866486	-2.44873918151193	-1.3737026473325	-0.357176067611291	0.64183212602654	1.6572264075579	2.70695309473208	-2.48292230675063	-1.3420815942351	-0.160726219972045	1.03965285105545	2.23360755358085	-2.87679965518726	-1.72692814707976	-0.594854976710702	0.526352744482577	1.64371163007435	2.76439485644435	-2.38678734402223	-1.23406792178282	-0.0501810680870842	1.17337878467785	2.4357094602144	-2.56437410935804	-1.28972989168026	-0.0444813346639954	1.16851424741945	2.35857063850988	-2.74390609054363	-1.55821632921115	-0.353435510150961	0.882674944640896	2.15492117468145	-2.83154945886907	-1.53929628713111	-0.280250790649679	0.933669742289366	2.10550327962497	-3.03938585277828
16	2.18776929679635	-2.86426103479104	-1.63114161110003	-0.394718671018727	0.847046494577158	2.09712910768657	-2.92375934815221	-1.64545073728024	-0.350910964590239	0.949992003023008	2.23328750336153	-2.8132925210537	-1.6396484896029	-0.524062699760659	0.554694308523231	1.62521950436529	2.71648751904001	-2.42968060743984	-1.23318391464473	0.0101738566348746	1.25814816974159	2.47083098669525	-2.6460167904597	-1.51724024045018	-0.412917164881778	0.678369464737504	1.76604310825841	2.85884642348601	-2.31675307806249	-1.18225656363449	-0.00544743186671528	1.22915772163466	2.52316960395919	-2.43862449738546	-1.14235767395924	0.10040821759353	1.2946339248641	2.45854671754742	-2.67186429535447	-1.51197365586555	-0.326119017644384	0.905023167553449	2.19278943165281	-2.76345181047135	-1.44875222504756	-0.190540378577864	1.00318241711816	2.14509102367768	-3.03312804392304
17	2.15077160351115	-2.97149923609564	-1.80880586967043	-0.642901052501782	0.528633694454436	1.70989360956406	2.90771070366415	-2.15032761936691	-0.883607113475726	0.433991063724442	1.78429102333959	3.11240878319921	-1.91235062705837	-0.727865714104389	0.406372379936729	1.52263994355407	2.65737357138796	-2.43070927831709	-1.1400592026611	0.219608250719663	1.54242153307506	2.76713119067053	-2.37318261460142	-1.28058764743914	-0.215625176983134	0.836171174729364	1.88502901814959	2.9400309416068	-2.27138945342594	-1.16743224638381	-0.00649358186475763	1.24746725291248	2.61505015957105	-2.25790867032532	-0.926880582282173	0.298008299174798	1.45190499671518	2.5696829155908	-2.60654851735341	-1.48872456432112	-0.33471491433676	0.89062145707565	2.22338340968569	-2.64607287459195	-1.27607432769213	-0.0229571794124347	1.13396769965322	2.23048281202543	-2.99292942516225
18	2.11263906900277	-3.07747042709976	-1.98372782237091	-0.88843730658646	0.210027998664132	1.31472901555221	2.43157139658138	-2.71084270952672	-1.5218353601505	-0.236049629659072	1.20893919439145	2.74385767539801	-2.13514555634777	-0.896912415082159	0.248021548333471	1.3590637047537	2.48866763658381	-2.56371194722346	-1.07372007609748	0.605257966685651	2.00766233697662	-3.10644039626699	-2.03673631347223	-1.01063343837084	-0.00499192527696249	0.991676917381041	1.9866922218078	2.98660633624766	-2.28323112238238	-1.24129981803576	-0.136811928219759	1.12016901611604	2.70824173150096	-1.89447051456	-0.557169850377402	0.584855052436349	1.65130423176412	2.68864834521996	-2.56349960006903	-1.52022143965378	-0.437036846369285	0.749472094317604	2.19746739393958	-2.35682989203908	-0.898071811786396	0.286391443113143	1.35773957091131	2.37970799072096	-2.90653760116919
19	2.07340413282145	3.10102973848788	-2.15569390666933	-1.13054862097036	-0.106807702036289	0.915636550365025	1.93738057802538	2.96022658790342	-2.29393052897519	-1.24250041197835	-0.0928002587991883	2.01963389810877	-1.99666872283794	-0.853939790816157	0.162578747653089	1.13962399510087	2.09324437391875	3.01532777803681	3.11866122066468	1.89630216165008	2.79597932920872	-2.56575429343591	-1.64083567068139	-0.715658761891948	0.208870967449278	1.13242033763034	2.05479127943165	2.97572135353344	-2.38853029732167	-1.47300071792384	-0.565297909127783	0.311883744993759	-0.504639494535982	-0.812178864880517	0.0668111828762841	0.972993451437899	1.88552202141872	2.79988897040302	-2.56901068520771	-1.65647298986558	-0.748841061019276	0.142102225020976	0.85515274365501	-0.980991379388133	-0.131450475386691	0.769360760488849	1.68019365746636	2.59496214071098	-2.77125126411892
20	2.03539268325561	3.00104784328271	-2.3193626201096	-1.36050277809985	-0.407053302033424	0.538765317467561	1.47350752616435	2.39146766553971	-3.00087502072687	-2.15816982149551	-1.41215742052797	-0.876213188621911	-0.628392108134159	-0.290169875119541	0.289249799343579	0.951759595414218	1.5752076883463	2.05518893475088	2.40143309072635	2.85020808658207	-2.80082261473454	-2.05788252404205	-1.25958714782766	-0.434047424403078	0.403962111288815	1.24537286953154	2.08304280140283	2.90921352639751	-2.57068326380608	-1.81094542503049	-1.13698524462833	-0.6269993906749	-0.304863522788133	0.0719878747920864	0.646214726340472	1.34440915808709	2.09991703692549	2.87691720884298	-2.6312594919647	-1.88268314496483	-1.2000512301518	-0.656946231113101	-0.314198490699861	0.0220504750605508	0.562451309827077	1.25491870679675	2.02599025072627	2.83885032030823	-2.60695182306037
21	2.00321701967474	2.91209243593164	-2.46580233285034	-1.56537079721794	-0.671572378629998	0.213110078621715	1.08517326680355	1.93962658862535	2.76931858806711	-2.71908275630087	-1.97282251146692	-1.29026504081942	-0.67961548621949	-0.127616201899966	0.399399430736372	0.927369271678807	1.46173774831476	2.00664973682422	2.57895547584009	-3.0862880368676	-2.41809015469401	-1.70752138303124	-0.966751403700833	-0.207293036548441	0.561186714359082	1.3304038862645	2.0925198114559	2.83911936832601	-2.72286512919955	-2.03850827259784	-1.4012962075323	-0.811785593147124	-0.249713607633937	0.320759574668684	0.925641286008892	1.5681186148952	2.23692770106294	2.91636018263812	-2.69309143149444	-2.04120836434128	-1.42486076575323	-0.847152051335523	-0.289120580522224	0.286079990232343	0.907228634927886	1.580695290159	2.299003293836	3.05184391545206	-2.45248080055108
22	1.98196773276869	2.84037842546169	-2.5874623754516	-1.73619098511123	-0.890329261491244	-0.0516341235156897	0.777609458528071	1.59446911034635	2.39525330402995	-3.10772658308762	-2.35329109758933	-1.62997540039346	-0.942011610772332	-0.290259456061465	0.330452997033044	0.932338600975092	1.53180813827778	2.14382556430682	2.77760051002259	-2.84725519681068	-2.16622653321346	-1.46685799083384	-0.754462859212349	-0.0344711788262644	0.687898921458731	1.40769371653275	2.1201907742589	2.82094511988304	-2.77710165250977	-2.11018443465094	-1.46174833325496	-0.828736341812738	-0.204922884549045	0.417143961814572	1.04327455309041	1.67573121232758	2.31319792766068	2.95204508651848	-2.69516888418077	-2.06521010918567	-1.44159743262384	-0.820749780972461	-0.195602713751643	0.442068043716915	1.09875807066927	1.77769160688005	2.47911132289256	-3.08170607531593	-2.34055509456308
23	1.97469393192709	2.7888137334416	-2.68196461981995	-1.87184047535683	-1.06474704784934	-0.261649312611779	0.536229829415284	1.32737250073919	2.10994452196109	2.88181370003074	-2.64253405360326	-1.89900136306134	-1.17251334606595	-0.463560766477126	0.229379650014205	0.910183262808688	1.58446720382204	2.25806459192269	2.93540353378046	-2.66449668108627	-1.97513345685945	-1.28097542262272	-0.584049889926072	0.113340429089123	0.808884825039584	1.50041131366722	2.18599203646101	2.86406003622343	-2.7496280225652	-2.0890898556674	-1.43711580568543	-0.79254627314278	-0.153668960478269	0.481401788385995	1.11430948193513	1.74617649110641	2.37757402679167	3.00873937953599	-2.64324111170458	-2.0113132704542	-1.37732602751357	-0.739294137500209	-0.0948490822354706	0.558338116026452	1.22215650703099	1.89782615337029	2.58588195656122	-2.99687017455531	-2.28440036986872
24	1.9808802166198	2.75580742697827	-2.75240898374719	-1.97750031581014	-1.2028060296438	-0.428543710633183	0.344993580819429	1.11742415855346	1.88826301916475	2.65690579836357	-2.86057104831228	-2.09867305404492	-1.34157559372894	-0.59030832899326	0.154194825886717	0.891266756414978	1.62064520957927	2.34250121586358	3.05733348300941	-2.51740501027775	-1.81475003009539	-1.11745721921978	-0.425302485200547	0.261749631135648	0.943595838457121	1.62005835518369	2.29095326965528	2.95615698672829	-2.66752031788895	-2.01354972941352	-1.36477467054328	-0.720677164164133	-0.0805974918136452	0.556214795360591	1.19055009619395	1.82320540191411	2.45497813122557	3.08668464486852	-2.56399597534351	-1.92976077432531	-1.2928008045621	-0.652098344225256	-0.00667629825698282	0.644328834697054	1.30160429487805	1.96562240642337	2.63663006745219	-2.96852356800758	-2.28361886553321
25	1.99580520255922	2.73495515428415	-2.80725550685409	-2.06410150079533	-1.31833850104087	-0.569441231690861	0.183232169791893	0.940451862650074	1.70309821370389	2.47207690970419	-3.03507139282087	-2.25180446468214	-1.46221872656379	-0.668812779795212	0.124214069824269	0.911581201962046	1.6881791489948	2.45031494912047	-3.08689080442206	-2.35696146248418	-1.64180119278139	-0.939601183443848	-0.248488050312416	0.433223606718764	1.10693554544085	1.77376336395787	2.43457928625988	3.09007084859038	-2.54238570130401	-1.89593305927224	-1.25330416892327	-0.614051488772965	0.0222871363215546	0.656199578903887	1.28820417343089	1.91884980519296	2.54871239296299	-3.10479725843011	-2.47470264001989	-1.84358765079023	-1.21087331382519	-0.576023782664207	0.0614317395770925	0.701877523851337	1.34559142445297	1.99272661887801	2.64329355834842	-2.98604624518872	-2.32926765788337
26	2.00986723966926	2.71413288103062	-2.86172579121163	-2.15066521303663	-1.43500198693138	-0.713588327928723	0.0151228205636839	0.753242268733088	1.50364480376433	2.27014284023843	3.05742742999628	-2.41291424151459	-1.57203605792562	-0.707197385583882	0.167630551651759	1.03192091639322	1.86840630476497	2.66968945162239	-2.84631192892153	-2.10817264395248	-1.39333786570204	-0.696767865408045	-0.0144472416795241	0.656697324275025	1.31898104577369	1.97413968062346	2.62347590107774	-3.01521233777519	-2.37480344080365	-1.73789710905951	-1.10402149910587	-0.472778755071068	0.156185235370492	0.783203067020507	1.40860105743517	2.03270829601056	2.65586022907537	-3.00478776843315	-2.38252417325143	-1.7602012027827	-1.13750385763098	-0.514147051837257	0.110111439693254	0.735456988046538	1.36200271333606	1.98977181822756	2.61867622165283	-3.03469585630593	-2.40437419764217
27	2.00945923215372	2.67647986616926	-2.93683713227712	-2.26361596430659	-1.58639070013711	-0.904267719672395	-0.21593106531903	0.48070246608484	1.18917025844688	1.91590669521835	2.67346843837833	-2.79514967536744	-1.86874676053671	-0.75391303382332	0.464448858742752	1.52482379362146	2.40563033971998	-3.09755124196646	-2.37118904977676	-1.67582987683174	-1.00008181578951	-0.337693237511437	0.315062629003409	0.960567065393946	1.60042561790401	2.23576288009493	2.86738586562507	-2.78730384588099	-2.16150587115286	-1.5380886149617	-0.916814628593464	-0.297499430034184	0.320009855766551	0.935851443548359	1.55016165264796	2.1630835983953	2.77477199441104	-2.89779089974592	-2.28805584874346	-1.67902275106609	-1.07050555059315	-0.462325040851711	0.145682653271834	0.753656793471326	1.36170192709099	1.96987676091212	2.57818166628273	-3.09664086847512	-2.48838121641175
28	1.9842463633393	2.61012927411432	-3.04631002530289	-2.41905865429891	-1.79193386955612	-1.1659900473381	-0.542948967006736	0.0743632620321605	0.681161665098822	1.26885302134399	1.82060868071603	2.300022381579	2.62678064812741	2.71082591839507	2.77204931941303	3.06946214459879	-2.75596511586961	-2.22343056136026	-1.65506746289794	-1.06828579597256	-0.47154003123164	0.130735679744878	0.736074075744949	1.3430371312293	1.95074994266235	2.5586529023965	-3.11682142656176	-2.50958503714517	-1.90304950750852	-1.29740681523262	-0.692823640801033	-0.0894425861611108	0.512620709000498	1.1132819263937	1.71249209248662	2.31024015324527	2.90655358540254	-2.78168830052717	-2.18801622394523	-1.59548708160261	-1.00394767878907	-0.413225125782337	0.176868377494184	0.766531370039705	1.35596974046801	1.9453941415796	2.53501807165924	3.1250563013656	-2.56746220886755
29	1.94150373665833	2.52737643314662	3.11275043843255	-2.58629396043344	-2.00448254526798	-1.42658077432853	-0.854782661359702	-0.291996052402976	0.258177638531454	0.791762610282723	1.30530471457166	1.79756537056796	2.27163795783904	2.73589738760256	-3.08128306443249	-2.60323486636548	-2.10740595012734	-1.59275401021488	-1.06113965884527	-0.515514829038335	0.041152641968197	0.606315953473812	1.17793472290695	1.75441536171888	2.33451243023602	2.91723525131164	-2.78141107752283	-2.1957365404581	-1.60951131429389	-1.02324318293366	-0.437371197403514	0.147732312848921	0.731762777322044	1.31448499241155	1.89573369686337	2.47541233856819	3.05348993926457	-2.65318886276574	-2.07816809224896	-1.50449790032884	-0.931998359778645	-0.360448600681723	0.210411017585194	0.780878709860992	1.35129322013558	1.92203794178998	2.49354699529107	3.06631270711119	-2.64229194755321
30	1.90595639210881	2.46144066742781	3.01835207116746	-2.70640171095617	-2.14643012376745	-1.58501616214608	-1.02242534567474	-0.45913330175037	0.104163844578701	0.666600468819347	1.22727288686629	1.78543673324708	2.34071041935134	2.89320047204812	-2.83969510559199	-2.29068644040421	-1.74190799890614	-1.19236648444554	-0.641251374291115	-0.0879888444322388	0.467756765434949	1.0261090387301	1.58701428713373	2.15027524606582	2.71558078362722	-3.00065284631381	-2.4325154292806	-1.86368905621533	-1.29468081382912	-0.725982421169607	-0.158046652936384	0.40873230296622	0.974033134414053	1.53761571113203	2.09932365620236	2.65908215430022	-3.06629290637751	-2.51036108460416	-1.95617701641637	-1.40355620472483	-0.852265677107493	-0.302027011956384	0.247483449388541	0.796637614898258	1.34586229376404	1.89564997663532	2.44657434677142	2.9993112263217	-2.72851966485474
31	1.88529608360253	2.41906526983537	2.95805114704429	-2.77965903130891	-2.22625602757923	-1.663425204125	-1.08982705010164	-0.50465769721127	0.0918450776757556	0.697921373377642	1.31014363694952	1.92389990222373	2.53445848503216	3.13811556465376	-2.55033389682041	-1.96487217576904	-1.3878271465504	-0.817689882864367	-0.252753825705967	0.308591881977102	0.867704657735829	1.4256218800894	1.98304872295027	2.54037710830714	3.09772304873187	-2.62820953822545	-2.07133089193906	-1.51521699587256	-0.960309239790501	-0.407046734040239	0.144176323132147	0.693040372292938	1.23931691965399	1.78287321311831	2.32366797583998	2.861741442905	-2.88598259587393	-2.35296851722407	-1.82219230487058	-1.29340956554746	-0.766347203549326	-0.240706660497813	0.283836136022547	0.807634359260626	1.33107789195749	1.85460587066338	2.37872576330655	2.9040416636309	-2.85188906285058
32	1.83961595919505	2.34693690553116	2.86167832803699	-2.89676015614844	-2.35841811157656	-1.80151091245632	-1.21935116359032	-0.60371817210075	0.0531073044594218	0.752401956815932	1.48043305525339	2.20849089805135	2.90927413466868	-2.71164200273128	-2.08511395902478	-1.48618824203847	-0.906700697607583	-0.34014765472834	0.218223747331176	0.771738321667322	1.32262369653862	1.87226257191687	2.42137546605945	2.97016202986489	-2.76476033447885	-2.21749509504918	-1.67185966819357	-1.12853314328958	-0.58814846476323	-0.0512258981555608	0.481863477656523	1.01090680759521	1.53583782007628	2.05671278727337	2.57368152827048	3.08695883966388	-2.68638582224992	-2.17970727239624	-1.67591168383593	-1.174726295878	-0.675892237166239	-0.179169548422009	0.315659429603744	0.808787541360925	1.30038048389426	1.79057397087431	2.27946960641087	2.7671284063712	-3.02962498362372
33	1.70003554439152	2.15581075265798	2.61202185160698	3.06873909095271	-2.75719933048998	-2.29952071639072	-1.84183067123479	-1.38552983121373	-0.936022416913025	-0.532482842512323	-2.87269989592676	-2.56380907077307	-2.1089854029336	-1.63550772663192	-1.15273140141193	-0.662598739772638	-0.165540021178188	0.338405736206549	0.849218340970061	1.36670183723871	1.89035156487008	2.41926869203475	2.95213915261647	-2.79588889154768	-2.26031663478761	-1.72620464578649	-1.19522835926768	-0.668711882092947	-0.147557821757859	0.36774372189557	0.877051390221473	1.38048433135165	1.87833362324312	2.37098708404074	2.85887221766462	-2.94076883720422	-2.46116384020214	-1.98513794764736	-1.51238150504408	-1.04264050744627	-0.575719971072388	-0.111487088443461	0.350124599645781	0.809108930934756	1.26537764137811	1.71874638339866	2.1689145838566	2.61543692556254	3.0576834856585
34	1.48513387103618	1.87857786210775	2.26374296258508	2.63829393785609	2.99926456818644	-2.94007273615323	-2.61701629710996	-2.31727515704417	-2.03981284065712	-1.77727285307838	-1.51567855207355	-1.23887824975604	-0.934822187647376	-0.598256192684736	-0.229120148330347	0.170257796341628	0.597054441351775	1.0486812280541	1.52275891687524	2.01671512052332	2.52728494748405	3.05018666279458	-2.70295958088448	-2.17128300261236	-1.64290316999742	-1.12148228832266	-0.60915742190254	-0.106718429204326	0.385998456350551	0.869707614254728	1.34536570506289	1.81397544930012	2.27647860257159	2.73370749112246	-3.0968150042906	-2.64813166369939	-2.20295272491146	-1.76090243813907	-1.32169264588254	-0.885112725108072	-0.451021600653208	-0.0193418413762067	0.409944341895786	0.836797485632205	1.26112203327437	1.68276677867346	2.10152531528121	2.51713754143818	2.92929375779547
35	1.34427532097792	1.71004232237606	2.07164925033845	2.42909515307582	2.78259556478106	3.13265899125837	-2.80302638102695	-2.45680028126774	-2.11012818914164	-1.76089076335232	-1.40663411240556	-1.04463786878349	-0.671941708508057	-0.285287976266881	0.11904030282708	0.545458370982199	0.999258515296822	1.48633694178495	2.01161572637276	2.57510852777896	-3.11658383777998	-2.51815594898987	-1.93548655129495	-1.38190622171579	-0.859576991085636	-0.36441236579989	0.109310176035759	0.566778035813336	1.01206959268615	1.44821591143257	1.8774237126407	2.30129248123612	2.72098490300547	3.13735095895964	-2.73216954059174	-2.32074402328068	-1.9112155427005	-1.50333068742103	-1.09690268748922	-0.691795163804188	-0.28790994663379	0.11482236122823	0.516450030714038	0.917006768930641	1.31651773641716	1.71500543666967	2.11249579614996	2.50902465400479	2.90464476194672
36	1.31062480048154	1.66380024448675	2.01544143560722	2.36570989611306	2.7148211367433	3.06304763747016	-2.8724646000216	-2.5249531988233	-2.17714783743672	-1.82851992961454	-1.47844594477845	-1.12615865856814	-0.770642732150752	-0.410407459099611	-0.0429592875491019	0.33657414155305	0.739761057027555	1.20306831562436	1.9151074407035	-2.56382361026284	-1.5610649115921	-1.04415040914801	-0.616745329046941	-0.217971685477202	0.168744438670808	0.549633372409453	0.927513803323162	1.30381747356557	1.67932808879333	2.05449544453285	2.42958476195298	2.8047540443044	-3.10308831817585	-2.72751711930923	-2.35168662157343	-1.97557925450167	-1.59918407026984	-1.22249181711656	-0.845491161807086	-0.468165577506138	-0.0904905849754547	0.287568859174554	0.666060963589057	1.04504977800796	1.42461798636151	1.80486981757146	2.18593402735811	2.56796684678764	2.95115471990328
37	1.31660493763353	1.65161215548312	1.98448823989091	2.31496959022164	2.64271432234941	2.96727233719174	-2.99514213773627	-2.67896930905117	-2.36850186111108	-2.06526824966997	-1.7713969412857	-1.48986609104826	-1.22482226605526	-0.98188497087621	-0.768092670863062	-0.590523421518061	-0.451894976978571	-0.343109192718576	-0.240198357272499	-0.115383006497215	0.0473260870950698	0.249441126399772	0.484982341465271	0.746530142234979	1.02771872927928	1.32370463359663	1.63095304157187	1.94690795300073	2.2697117531471	2.59799924957531	2.93075384634549	-3.01597665569274	-2.67640679853369	-2.3341723111822	-1.98962165453892	-1.64302436087478	-1.29458730232086	-0.944466177751878	-0.592773543548207	-0.239584276623932	0.115060937247036	0.471153700691653	0.828717343405304	1.18780756499592	1.54851422723317	1.91096430715282	2.2753260764311	2.64181461363776	3.01069877775527
38	1.33394254845377	1.64732685576948	1.95768734108694	2.26463557581327	2.56773214118474	2.86648626743658	-3.12282470722586	-2.83440073569197	-2.55200412631908	-2.27617223572457	-2.00733159550844	-1.74569880935646	-1.49115877796212	-1.24313987989857	-1.00052351717808	-0.76163648444851	-0.524363905011194	-0.286380599944806	-0.0454451741871379	0.200331352612679	0.452317082105171	0.711316815398162	0.977632165959038	1.25117696566377	1.53160399619161	1.81841559606681	2.11104730974147	2.40892459647479	2.71149757239186	3.01825986817868	-2.95442835278413	-2.64059731625024	-2.32378129539899	-2.0042810328932	-1.68235340352133	-1.35821580767188	-1.03205022901941	-0.704006757992043	-0.374206480256436	-0.0427436763881208	0.290312707945791	0.624918373001063	0.961053840073497	1.29872562552998	1.63796862628534	1.97885004348249	2.32147534061933	2.66599698870954	3.01262714742771
39	1.40083003119199	1.69970974572744	1.99635993942113	2.29065893915468	2.58250387822051	2.87181891411356	-3.12462083411011	-2.84043823444646	-2.55875632206597	-2.27944860674404	-2.00231839778435	-1.72709667390217	-1.45344500918241	-1.18096427559822	-0.909209063767927	-0.637706822132167	-0.365979837037195	-0.0935676123501973	0.179952867586472	0.454951069839959	0.731732305326181	1.01053289969336	1.29152061936619	1.57479925783389	1.86041603634608	2.14837049968829	2.43862379775911	2.73110753664065	3.02573167953075	-2.96079407685925	-2.66221368618322	-2.3618324590171	-2.0597728332621	-1.7561576714327	-1.45110909522648	-1.14474803328293	-0.837194375883647	-0.52856766063786	-0.21898824663093	0.0914210290857081	0.402532677883282	0.714211785356915	1.02631249114229	1.338673493572	1.65111223080143	1.96341721362725	2.27533771575561	2.58656960432614	2.89673541264117
40	1.5585277210001	1.85111540382531	2.14261722734799	2.43302177369665	2.72233084429388	3.01056079253409	-2.98544179732612	-2.69925834009906	-2.41401008038203	-2.12961744064108	-1.84598652085033	-1.56301089212308	-1.28057393261282	-0.998551603980168	-0.716815530997965	-0.435236223126124	-0.15368626849662	0.127956661171211	0.409807133012858	0.69196970633566	0.974537178931302	1.25758934585924	1.54119225112238	1.82539788077717	2.110244223297	2.39575560983759	2.68194324254904	2.96880582151511	-3.02685511901049	-2.73869339414219	-2.44992954061377	-2.16060928501516	-1.8707887576982	-1.58053464447558	-1.28992461403696	-0.999048049684842	-0.708007113947077	-0.416918176270415	-0.125913636724183	0.164855818489775	0.455218492374186	0.744978448082073	1.03391174981211	1.32176217125097	1.60823641610113	1.89299898172177	2.17566694744592	2.45580522012977	2.7329231718571
41	1.80841977373442	2.09763191691616	2.38630819478157	2.67442397234673	2.96196011739795	-3.03428183239212	-2.74793811880336	-2.46219445054303	-2.17704479190111	-1.89247685926793	-1.60847247401164	-1.32500806378758	-1.04205529164092	-0.75958178819146	-0.477551959754182	-0.195927844490509	0.0853300104854795	0.36626167590248	0.646906992557144	0.927304766387407	1.20749201926662	1.4875033037398	1.76737008545978	2.04712019304489	2.32677733164979	2.60636065383479	2.88588437940133	-3.11782785242668	-2.83840206514202	-2.55902607836867	-2.27970855696655	-2.00046458949973	-1.72131595614278	-1.442291392668	-1.16342684532735	-0.884765705701523	-0.606359007599949	-0.328265559703077	-0.0505519777237775	0.226707431593582	0.503430995150813	0.779530281083295	1.05491107710779	1.32947483929394	1.6031207182614	1.87574826881269	2.14726093454574	2.4175703648049	2.68660156079629
42	2.1361402221593	2.42208256396908	2.70753165369988	2.99243326555144	-3.00644552676418	-2.72277451468633	-2.43977179939725	-2.15746237169249	-1.87586342425469	-1.59498453492639	-1.3148280041594	-1.03538931912523	-0.756657715497109	-0.478616808206731	-0.201245264177399	0.0754825072520895	0.351595667150094	0.627126280348945	0.902108682944051	1.17657889403844	1.45057407864404	1.72413206585396	1.99729092403316	2.27008859283796	2.54256257034414	2.81474965239812	3.08668572045871	-2.92477973356284	-2.65324250706322	-2.38185562367025	-2.11058816866945	-1.8394106355278	-1.56829494523952	-1.29721445033041	-1.02614392800015	-0.755059566675087	-0.483938950006168	-0.212761042065081	0.058493822852602	0.329843942842874	0.601306241009194	0.872896246372913	1.1446280622707	1.41651432253506	1.68856613706127	1.96079302984201	2.23320287412497	2.50580183089547	2.77859429823407
43	2.53780777716344	2.82003453021286	3.10140288535375	-2.90133690401078	-2.6218643682907	-2.34340085930681	-2.06596887115069	-1.78957817425271	-1.51422684023719	-1.23990238973038	-0.966582996569829	-0.694238692710084	-0.422832529845456	-0.152321665227133	0.117341650439051	0.386209196205853	0.65433602113356	0.921779801858792	1.18860031359753	1.45485900777347	1.72061868753577	1.98594327125229	2.25089763340882	2.51554751201395	2.77995947143497	3.04420090943783	-2.97484521021896	-2.71073906844795	-2.44659576499808	-2.18234402602849	-1.91791146754439	-1.65322458795065	-1.38820881509093	-1.1227886280231	-0.856887775922863	-0.590429618521604	-0.323337614073467	-0.0555359815937133	0.213049436532882	0.482490088197132	0.752853383700094	1.02420111799887	1.2965876486922	1.57005785464373	1.84464492485497	2.12036805676342	2.39723017583949	2.67521582106002	2.95428936890797
44	3.03105226469758	-2.97529660900186	-2.70018558656581	-2.42679731242954	-2.15510673838933	-1.88507030724535	-1.6166296137145	-1.3497147174537	-1.08424703586496	-0.820141790917805	-0.557310017417394	-0.295660161621223	-0.0350993111996201	0.224465897333926	0.483128647264222	0.740981542633752	0.998116402174095	1.25462421202513	1.51059520833666	1.76611906584375	2.02128517299124	2.27618297803398	2.53090239370716	2.78553425052567	3.04017079052501	-2.98827911289984	-2.73334817289306	-2.47812195998156	-2.22249709136282	-1.96636595816007	-1.70961616354351	-1.45213000074986	-1.19378400085023	-0.934448590681379	-0.6739879149557	-0.412259893606785	-0.149116606115546	0.115594881340559	0.382031103617991	0.650350030519646	0.920707956338328	1.1932552445919	1.46813074070075	1.74545471669736	2.02532031957713	2.30778367625244	2.59285307371972	2.8804779755254	-3.11264629073289
45	-2.62790665678606	-2.36451161434054	-2.10384313012033	-1.84566610299536	-1.58975525931926	-1.33589786266235	-1.08389501109961	-0.833561954168576	-0.584727756066645	-0.337234543439444	-0.0909365064024506	0.154301231553343	0.398603798274446	0.642087764086516	0.884862311297157	1.12703036811864	1.36868970291448	1.60993398154278	1.85085379543812	2.09153767166393	2.33207307901768	2.57254744678411	2.81304921522205	3.05366893959142	-2.98868483448326	-2.74754305244639	-2.50598656330677	-2.263903280543	-2.02117165329292	-1.77765855097752	-1.5332168056999	-1.28768233975878	-1.04087079592854	-0.792573580448244	-0.542553226460942	-0.290537995401256	-0.0362156669394503	0.220773455844904	0.480844147556324	0.744474008563922	1.0122104086463	1.28467485226337	1.56256168773885	1.84662615826227	2.13765425823523	2.43640420019034	2.74350807178408	3.05932581721283	-2.8994281895694
46	-1.87135893593951	-1.6396016190204	-1.40942948311595	-1.18062371370063	-0.953001828752291	-0.726410500350383	-0.500719960733397	-0.275819611181325	-0.0516145498183317	0.171977193874174	0.395026877372913	0.617596836968199	0.839741945117144	1.06151080384677	1.28294672873752	1.50408856596286	1.72497137574794	1.94562700869881	2.16608459620397	2.38637097213284	2.60651104007006	2.82652809813203	3.04644413187968	-3.0169052222903	-2.79712919103708	-2.57739345360962	-2.35767865326673	-2.13796542645907	-1.91823409211896	-1.6984642893352	-1.47863453786959	-1.2587216857999	-1.03870019286001	-0.818541173400917	-0.598211083453455	-0.377669871706961	-0.156868305169063	0.0642560096665654	0.285784732665058	0.507828493268258	0.730542946371331	0.954156639169561	1.17902224905155	1.40571776767354	1.63526538319864	1.86966583841459	2.1134441687468	2.37944599754497	2.72344188500994
47	-1.14440702809129	-0.947898599887921	-0.750944721151058	-0.553624849225847	-0.356008899425987	-0.158159269231738	0.0398675215735219	0.23801947924221	0.436248000934543	0.63450690105709	0.832751556096502	1.03093813364069	1.2290228774353	1.42696142460625	1.62470813402579	1.82221540650948	2.01943297830419	2.2163071692954	2.41278006660506	2.60878862281825	2.80426364599634	2.99912865593419	-3.08988672933016	-2.89650706621926	-2.70402466174303	-2.51256034975944	-2.32225111819173	-2.13325278775769	-1.94574308888872	-1.75992516371027	-1.57603149255584	-1.3943281922971	-1.2151195411796	-1.03875242828039	-0.865620171094023	-0.696164746309068	-0.530875882549208	-0.370284623647471	-0.214947892290842	-0.0654194169968496	0.0777984095592169	0.214326609295584	0.344006952249097	0.467017456787461	0.583985163557482	0.696059732810052	0.804904094218101	0.912572185186144	1.0212826345288
48	-0.588592128288257	-0.412489314799604	-0.235822459987928	-0.0586713484013422	0.11888863195522	0.296785898324723	0.474952120794633	0.653321708413836	0.831831332690891	1.01041948703382	1.18902608074303	1.36759206649474	1.54605910080355	1.7243692377011	1.90246465679984	2.08028742802651	2.25777931661169	2.43488163341964	2.61153513740004	2.78767999883966	2.96325583416696	3.13820182527595	-2.97072836857589	-2.79722504579294	-2.62453383275063	-2.45271382513429	-2.28182208699375	-2.11191264459569	-1.94303526574508	-1.77523401431908	-1.60854557972154	-1.44299739537217	-1.27860557966786	-1.11537275708218	-0.95328584539515	-0.792313925559032	-0.632406340163734	-0.473491190258696	-0.315474412757798	-0.158239615866632	-0.00164882296853395	0.154455776233082	0.310249043172322	0.465919143434807	0.621662998540799	0.777681186755101	0.934172606454599	1.09132924374467	1.24933137383586
49	-0.160856042166212	0.0045511884831984	0.170233564626792	0.33615822901636	0.502293172363683	0.668607262136664	0.835070271305055	1.00165290888687	1.16832685400687	1.33506479503622	1.50184047523537	1.66862874616673	1.83540562997518	2.00214839144723	2.16883562054752	2.33544732588826	2.50196503930594	2.66837193139651	2.83465293748831	3.00079489311134	-3.11639862962912	-2.95056594362679	-2.78489893647515	-2.61940168776897	-2.45407562535359	-2.28891938166758	-2.12392866210223	-1.95909613055811	-1.79441131769086	-1.62986055748281	-1.46542695771503	-1.30109040960759	-1.13682764131838	-0.972612319127647	-0.808415198990044	-0.64420432973121	-0.479945307547304	-0.315601579700464	-0.151134793476383	0.0134948153179681	0.178328001681827	0.343406067333295	0.508770403020258	0.674462027682366	0.84052113509839	1.00698665836425	1.17389586180815	1.34128396881288	1.50918383255901
50	0.219517333299475	0.378794219130171	0.538241114795015	0.69785098646055	0.857617124420522	1.01753319541321	1.17759329155987	1.33779197621752	1.49812432695612	1.65858597579321	1.81917314674893	1.97988269071907	2.14071211760401	2.30165962557716	2.46272412732719	2.62390527306509	2.78520347005042	2.94661989836064	3.10815652260532	-3.0133692079067	-2.85158312778712	-2.68966620098136	-2.52761329968105	-2.36541852470188	-2.20307522448497	-2.04057602009036	-1.87791283631435	-1.7150769389957	-1.55205897850104	-1.38884903929736	-1.2254366954328	-1.06181107165595	-0.897960909813051	-0.733874640072035	-0.569540456436404	-0.404946395932139	-0.240080420779498	-0.0749305028010595	0.090515290730788	0.256268710637985	0.422341239623195	0.588744007153422	0.755487706285028	0.922582513248865	1.09003801057523	1.25786311448697	1.42606600722719	1.59465407491739	1.76363385146468
51	0.594716879535655	0.749798754824833	0.905023975989552	1.06039688595646	1.21592166788343	1.37160240109683	1.52744311020486	1.68344780803195	1.839620532935	1.99596538098768	2.15248653345413	2.30918827991558	2.46607503736369	2.6231513655304	2.78042197868644	2.93789175410783	3.09556573738206	-3.02973616247807	-2.871637944907	-2.71331936422776	-2.55477470697161	-2.39599810768156	-2.23698356004193	-2.07772493043822	-1.91821597387565	-1.75845035218578	-1.59842165445025	-1.43812341956833	-1.27754916089159	-1.11669239284338	-0.955546659434454	-0.794105564577996	-0.632362804097962	-0.470312199313962	-0.307947732073968	-0.145263581092776	0.0177458405604302	0.181085846997967	0.344761440262699	0.508777270498236	0.673137595767642	0.837846241768244	1.00290656171103	1.16832139665434	1.33409303660277	1.50022318270294	1.66671291088719	1.83356263733454	2.00077208613318
52	0.974665928791275	1.12543084762265	1.27636337796836	1.42746751300742	1.57874743370449	1.73020750218118	1.88185225628598	2.0336864050711	2.18571482491964	2.33794255609726	2.49037479952671	2.64301691360457	2.79587441089577	2.94895295455557	3.10225835433853	-3.02738874511668	-2.87361164077505	-2.71958942028086	-2.56531574014827	-2.41078414087801	-2.25598805603971	-2.10092082261683	-1.9455756927327	-1.78994584687737	-1.63402440875654	-1.47780446188479	-1.32127906804606	-1.16444128774408	-1.00728420276398	-0.849800940962881	-0.691984703402476	-0.533828793928379	-0.375326651290322	-0.216471883882728	-0.0572583071665066	0.102320016190483	0.262268733445527	0.422593156211404	0.583298212251379	0.744388394752566	0.905867709245522	1.06773961839904	1.23000698498689	1.39267201339742	1.55573619013661	1.71920022385944	1.88306398555138	2.04732644956999	2.21198563634296
53	1.34973337177833	1.49522809817405	1.6409372911349	1.78686081952287	1.9329993034099	2.07935406052775	2.22592705887928	2.37272087487241	2.51973865638972	2.66698409025346	2.81446137358657	2.96217518860699	3.11013068042368	-3.02485186975014	-2.87639583327182	-2.72768009269114	-2.57869782707928	-2.42944183210158	-2.2799045320938	-2.13007799165824	-1.97995392711847	-1.8295237181784	-1.67877842014084	-1.52770877705457	-1.37630523617512	-1.2245579641442	-1.07245686531468	-0.919991602672182	-0.767151621829956	-0.613926178600184	-0.460304370670693	-0.306275173940771	-0.151827484091228	0.00304983601952257	0.158367902531986	0.314137749733448	0.470370261588666	0.62707609509377	0.784265594942544	0.941948699067185	1.1001348347171	1.25883280487383	1.41805066497213	1.57779559011089	1.73807373319552	1.89889007475866	2.06024826555756	2.22215046344317	2.38459716643192
[truncated: 71 more columns]
