# Supplementary material for: Reconstructing spruce budworm outbreak severity: a comparison of paleoecological and tree-ring signals
Source: PLoS One. 2025 Aug 12;20(8):e0329406. doi: 10.1371/journal.pone.0329406 (PMC12342301; doi:10.1371/journal.pone.0329406)
Supplement: S10 Dataset — (ZIP) [file pone.0329406.s010.zip › Lake 1 wavelet data/Lepidopteran_scales/WS_wavelet_power.corr.txt]

V1	V2	V3	V4	V5	V6	V7	V8	V9	V10	V11	V12	V13	V14	V15	V16	V17	V18	V19	V20	V21	V22	V23	V24	V25	V26	V27	V28	V29	V30	V31	V32	V33	V34	V35	V36	V37	V38	V39	V40	V41	V42	V43	V44	V45	V46	V47	V48	V49	V50
1	0.00137778185705788	0.00106230817620482	0.000648710917768357	0.000329514771716792	0.000155184929951305	8.02706227498851e-05	5.11497020916442e-05	3.87966767233395e-05	3.24032400482648e-05	2.85997893679715e-05	2.60673371864095e-05	2.40497285701917e-05	2.23622688799835e-05	2.09328685675275e-05	1.96829385470102e-05	1.87680372002791e-05	1.81956071054468e-05	1.78407501484161e-05	1.76873238573942e-05	1.76721841616694e-05	1.77348848187452e-05	1.78303017233482e-05	1.7752885058738e-05	1.73235469049936e-05	1.66456703633868e-05	1.58327395667945e-05	1.50508183113261e-05	1.50757160147617e-05	1.623666698677e-05	1.77557800628829e-05	1.93286660355705e-05	2.05391667145066e-05	2.04138037126469e-05	1.92114010658428e-05	1.7860078612439e-05	1.66970612319013e-05	1.64066023608697e-05	1.82942505453667e-05	2.17926081351438e-05	2.50929586658114e-05	2.77899917754055e-05	2.82994386589649e-05	2.50651974715032e-05	2.08361878634904e-05	1.88723516040429e-05	1.95055389466955e-05	2.26567713943305e-05	2.86921496029188e-05	3.4446932723211e-05
2	0.00173259151184994	0.00130022243312788	0.000742451920946343	0.000330088030791416	0.000124078806258376	4.9691643118513e-05	2.82900413536921e-05	2.18684148543379e-05	1.8995395006947e-05	1.73427421818201e-05	1.62558638757869e-05	1.52417681647775e-05	1.42899130120827e-05	1.34221181843149e-05	1.25843872085551e-05	1.1999323813062e-05	1.17025179968326e-05	1.15522377930405e-05	1.15530401722219e-05	1.16592009642846e-05	1.18327295950771e-05	1.2062695554564e-05	1.21154610913407e-05	1.17728970596053e-05	1.11601197947228e-05	1.03404278507935e-05	9.42290940849376e-06	9.36150857579969e-06	1.05571463218343e-05	1.20678641702496e-05	1.3663853502336e-05	1.49564935905829e-05	1.47314962655346e-05	1.33076356643732e-05	1.17997321644942e-05	1.03878248880066e-05	9.77329718683939e-06	1.16245240246622e-05	1.52382927203168e-05	1.856528456168e-05	2.15126134314937e-05	2.21547620291196e-05	1.82792558868038e-05	1.32235831728872e-05	1.094045398224e-05	1.14016484667222e-05	1.4478589982947e-05	2.09641394677683e-05	2.69798543564419e-05
3	0.00195829294524902	0.00143729776878515	0.000773829653683736	0.000301328278227992	8.41917578297966e-05	1.94981589107562e-05	8.19500009813206e-06	7.43829186717978e-06	7.31835547744131e-06	7.17217100364708e-06	7.0855346156588e-06	6.81352857083553e-06	6.45718902179992e-06	6.08634684995887e-06	5.64244824419136e-06	5.35924405906886e-06	5.28320321941086e-06	5.26822299109624e-06	5.33702389725884e-06	5.46608104975384e-06	5.64669021763373e-06	5.91508903622238e-06	6.05320506641733e-06	5.84576356157527e-06	5.43541359919053e-06	4.80669833227616e-06	3.94550753622643e-06	3.81232000352117e-06	4.79985633387135e-06	5.94949917748993e-06	7.2211014545536e-06	8.37200159769942e-06	8.11722197419361e-06	6.80153751825012e-06	5.56258842281323e-06	4.29691751027733e-06	3.52492693335224e-06	5.00121394427311e-06	7.964463499746e-06	1.05502730117601e-05	1.32626882595126e-05	1.41616056965532e-05	1.0523603329145e-05	5.7089292990294e-06	3.71270864365055e-06	3.97710103597272e-06	6.34395966796061e-06	1.20404131933087e-05	1.70335613741727e-05
4	0.00203691264787495	0.00148047129264364	0.000774852303442209	0.000281536079484541	6.47180213074433e-05	6.95444371515687e-06	2.9802053711155e-07	1.30912196602186e-06	1.77570857910779e-06	1.92297069558875e-06	2.07335226063971e-06	2.05418618846722e-06	1.96226852080691e-06	1.85520917929059e-06	1.65426864732999e-06	1.54387807064161e-06	1.56277203858115e-06	1.582705244531e-06	1.63384902372123e-06	1.70714012150973e-06	1.8117332250496e-06	2.01587954389278e-06	2.15408122147965e-06	2.05857690556828e-06	1.88254707174392e-06	1.55739665290177e-06	9.46454300692166e-07	8.11928666397666e-07	1.44679020417042e-06	2.06109554391373e-06	2.83025311266963e-06	3.68605399884221e-06	3.47882459540777e-06	2.53126217324533e-06	1.84328128593734e-06	1.0793902373769e-06	4.56481978748633e-07	1.41495159190578e-06	3.23047830335351e-06	4.6410675156001e-06	6.7719785827667e-06	7.98886897820445e-06	5.41193590924752e-06	1.7629522720583e-06	4.25929806970485e-07	5.43156162633152e-07	1.99729584786235e-06	6.08864229328329e-06	9.20159250913934e-06
5	0.00201015658499813	0.00147199992088257	0.000782623708935177	0.000294116182472412	7.39999412971672e-05	1.12835023585347e-05	1.14481507405488e-06	4.63068460487444e-07	3.53219850459949e-07	3.30813687751428e-07	4.09785228089509e-07	4.0830988624834e-07	3.84347606406685e-07	3.70289476374342e-07	2.88505351458535e-07	2.50055667427039e-07	2.79902629513558e-07	2.89929792277597e-07	3.06748548947005e-07	3.25430235415939e-07	3.56207427080643e-07	4.66007828246658e-07	5.50927885943133e-07	5.08003076400654e-07	4.82690062084962e-07	4.15377398441166e-07	1.21642902792346e-07	4.36550414682979e-08	3.33562877243369e-07	5.07932712068864e-07	8.67247706589153e-07	1.4214894815354e-06	1.28415214477205e-06	7.10927561031204e-07	4.92003014073642e-07	2.86012709235841e-07	3.43518245583272e-08	5.4682455736019e-07	1.23022971379906e-06	1.63094805825181e-06	3.1870675176215e-06	4.65481836007799e-06	3.35928603695362e-06	9.84982554675542e-07	7.19380811292533e-08	8.20307437197476e-08	1.01207475006422e-06	3.58818896553083e-06	4.85496920525336e-06
6	0.00193645928392437	0.00144949388137885	0.000809177698710248	0.000333866628421796	0.000100935626914812	2.26239646994508e-05	4.10176175581972e-06	7.02334195122551e-07	9.22094894352373e-08	2.20592318189689e-08	6.07300678806536e-08	5.48017754548875e-08	4.60946361204092e-08	5.44309611005164e-08	2.72109257459556e-08	1.43294898263176e-08	2.98834717193169e-08	3.03459202090808e-08	3.26459718278146e-08	3.21353375561279e-08	3.38158127144289e-08	7.99952728354246e-08	1.13484768365413e-07	8.32552579731427e-08	1.0536291023642e-07	1.68915492431431e-07	1.17963344671322e-07	9.11830002991315e-08	1.31493268145159e-07	8.60185067576618e-08	2.58241011241023e-07	6.10449496540122e-07	5.19257558023644e-07	1.57311943526788e-07	1.30507221567658e-07	2.92389256496582e-07	4.12612116373053e-07	6.13973536686298e-07	5.13301178932647e-07	4.1832582328651e-07	1.69407561109582e-06	3.31535745539641e-06	2.94536803902454e-06	1.27352172670149e-06	2.37763621799337e-07	1.64830240988904e-07	1.16826604621225e-06	2.91648018809573e-06	2.98980791672813e-06
7	0.00185536188772782	0.00142877310361096	0.000846699581562706	0.000385591323700022	0.000135025626155549	3.66159345183347e-05	7.82490626773819e-06	1.33422330032454e-06	1.66897940840655e-07	1.69975627091913e-08	1.66219620263628e-08	7.07512234124397e-09	2.41709464468367e-09	1.12817521830535e-08	6.22356870064114e-09	1.340109421097e-09	4.2924449447229e-09	2.04905989644382e-09	2.1691007152931e-09	1.37720923339432e-09	1.94206772007808e-09	2.06737594956633e-08	2.75565419325152e-08	3.83803760111838e-09	3.18040155995927e-08	1.39721984362777e-07	2.15796080966935e-07	2.03805352745264e-07	1.02036847060248e-07	2.54912458066991e-10	1.41292725818869e-07	3.96131133506381e-07	3.29904157745766e-07	5.51533825325392e-08	5.48491291797142e-08	3.86809055052454e-07	7.26892591157106e-07	7.1717323838769e-07	2.22275394840689e-07	8.86921121639194e-08	1.4069746137563e-06	3.14531819068288e-06	3.22580225233679e-06	1.70222733937542e-06	2.76939217692335e-07	1.61304619087347e-07	1.52189953421493e-06	3.04443198553702e-06	2.60872636824171e-06
8	0.00178244280383956	0.00141207553817186	0.000886221420640032	0.000440594911213638	0.000173547445181802	5.42323684536491e-05	1.35444569050243e-05	2.79605638871148e-06	5.335144124872e-07	1.16882219514392e-07	3.35487905041431e-08	8.09617021912687e-09	2.60529742955476e-09	8.60943002209745e-09	1.05530047696073e-08	7.53432830392581e-09	3.98528145057482e-09	5.56991903092816e-10	4.06218404298237e-10	2.52804255411731e-09	8.05073795340353e-09	1.88388066821863e-08	2.00282516818168e-08	1.39426848088342e-08	6.17155222837628e-08	1.98442337714175e-07	3.30616159074215e-07	3.2343833335446e-07	1.76771784721611e-07	8.93822931047481e-08	2.39415198176834e-07	4.53261366825495e-07	4.22893699314359e-07	2.35506550570564e-07	2.7894743475841e-07	6.85452112800036e-07	1.09562377177706e-06	9.97295893081665e-07	4.85527821573425e-07	6.26603310521909e-07	2.18229689694207e-06	4.02727157161054e-06	4.29332229599298e-06	2.80917720317648e-06	1.18885915401391e-06	1.07721972028747e-06	2.63844941550705e-06	4.11361679488103e-06	3.57621949137051e-06
9	0.00172025530541387	0.00139848013978208	0.000924194553364428	0.000496424777657034	0.000216571980110988	7.66045128375663e-05	2.19495288213129e-05	5.16730628602944e-06	1.09072455150841e-06	2.65658593259062e-07	8.92916401644964e-08	3.47023752808533e-08	1.82435769231702e-08	1.88358546868689e-08	2.04597642572793e-08	1.60868185948588e-08	8.21706084449177e-09	2.14694924188992e-09	1.65144382113668e-09	7.60529571407562e-09	1.96478416783645e-08	3.50926751588459e-08	5.09853015749018e-08	8.5878901378231e-08	1.90500050998551e-07	3.83866921176938e-07	5.71026777413009e-07	6.10538297503043e-07	5.1179283568556e-07	4.74050895521147e-07	6.2742343393956e-07	8.29716284938765e-07	8.84974698384698e-07	8.69445792704968e-07	1.05944726332165e-06	1.54943143237583e-06	2.02758224382444e-06	2.10368228688085e-06	2.03286126185231e-06	2.76527710921552e-06	4.68487822611737e-06	6.64562507368514e-06	7.10005573949788e-06	5.92692455305457e-06	4.55443957705785e-06	4.52938759145126e-06	5.98514905269461e-06	7.28206389379047e-06	6.74157814395599e-06
10	0.00166751024108976	0.0013872853223363	0.000960038970881061	0.000552522365649926	0.000264128605607439	0.000104470115685815	3.38700656880627e-05	8.85577049938739e-06	1.86650632698641e-06	3.85278974868773e-07	1.46760901447896e-07	9.44688228812596e-08	6.68948602038385e-08	5.38502094681329e-08	4.62339655447098e-08	3.50413865404142e-08	2.07981658579328e-08	1.04318505607264e-08	1.02658833188001e-08	2.29491232178707e-08	4.86106700398522e-08	8.85663099687384e-08	1.53794065603587e-07	2.76416807248403e-07	4.99874339957764e-07	8.22042552202087e-07	1.14390825084343e-06	1.3371929299884e-06	1.39988483070794e-06	1.47551288192413e-06	1.66667076317166e-06	1.91626578875923e-06	2.14557870639165e-06	2.42632935931463e-06	2.92661683647132e-06	3.69364489743406e-06	4.54512719380954e-06	5.31962168652808e-06	6.30004567031874e-06	8.06021225114967e-06	1.05686971765832e-05	1.27904904824871e-05	1.36549652923994e-05	1.32205124812573e-05	1.2608867281709e-05	1.29419971657021e-05	1.42494673209312e-05	1.52380837918232e-05	1.45279548578392e-05
11	0.0016225322543875	0.0013780572446578	0.000993864502865557	0.000608696022717009	0.000316321642542631	0.000138971005051019	5.10439777561482e-05	1.52228061989496e-05	3.43317885285003e-06	5.0650802413777e-07	8.76120522529647e-08	1.19082711681042e-07	1.44730813844791e-07	1.35091776504285e-07	1.12334308211916e-07	8.5316473515038e-08	5.95470920657285e-08	4.37959168539891e-08	4.67781202835803e-08	7.45047918325514e-08	1.33401291086722e-07	2.37792482528305e-07	4.18171741721252e-07	7.21888746535645e-07	1.18932642356433e-06	1.80232545074175e-06	2.45476135494689e-06	3.0132708091548e-06	3.43181811804225e-06	3.77989366073588e-06	4.14878741182753e-06	4.58318478809998e-06	5.13118600815468e-06	5.90844299489417e-06	7.06192796058345e-06	8.66673414057751e-06	1.06861689827996e-05	1.30905955266126e-05	1.59863167614156e-05	1.9420347272044e-05	2.29696701439623e-05	2.58083554699554e-05	2.74344380705213e-05	2.81987983463441e-05	2.89834684423011e-05	3.04072071590639e-05	3.21951837821204e-05	3.31545732700904e-05	3.20211515765103e-05
12	0.00158381070879925	0.00137027401181977	0.0010255786963766	0.000664489067954394	0.000372895636630441	0.000181079446957625	7.56473446478465e-05	2.66577559589314e-05	7.487384127476e-06	1.40970012535551e-06	7.65189423087215e-08	5.09247803028905e-08	1.96919220191278e-07	2.63210584606936e-07	2.55255873842434e-07	2.15524239276268e-07	1.75361066625338e-07	1.55458262685906e-07	1.70692776362827e-07	2.35038332205012e-07	3.70098644474058e-07	6.15504077699543e-07	1.03406440257207e-06	1.70055429542439e-06	2.66403827638695e-06	3.89426439434924e-06	5.25836809810326e-06	6.5727818251006e-06	7.70418936912782e-06	8.6330945735755e-06	9.44311608366748e-06	1.02910154187541e-05	1.14041785982349e-05	1.30731563331071e-05	1.55920230296456e-05	1.91590987495752e-05	2.37997811314877e-05	2.93497442520242e-05	3.54462116786625e-05	4.14809122235926e-05	4.66782053684359e-05	5.05072014804596e-05	5.31806909363984e-05	5.56351846944651e-05	5.88407919343413e-05	6.29837814783499e-05	6.70985500219264e-05	6.93699175793925e-05	6.80395228923556e-05
13	0.00154981268306337	0.00136295598133043	0.00105426495588958	0.000718310769704503	0.000432056733033045	0.000230085658328524	0.000108741623566975	4.55358647396412e-05	1.66766351988637e-05	5.16360520132001e-06	1.31281165067804e-06	3.97101206328986e-07	3.75001998339925e-07	4.88915082937754e-07	5.36187759340772e-07	5.16750487231689e-07	4.79361914604232e-07	4.68858540291967e-07	5.18924780608133e-07	6.63434292325931e-07	9.54694347509965e-07	1.47930862017023e-06	2.35896517337028e-06	3.72221679587591e-06	5.64319080299499e-06	8.06983241233386e-06	1.07923612085382e-05	1.34950873007429e-05	1.58796898980438e-05	1.77960794934643e-05	1.9325051908033e-05	2.08031305445768e-05	2.2796002831329e-05	2.60055400418273e-05	3.10928109100148e-05	3.84417726161281e-05	4.79379885340646e-05	5.88499430690007e-05	6.98896671033469e-05	7.95360246840123e-05	8.66630086824504e-05	9.12709828554468e-05	9.47823650581649e-05	9.94243256239272e-05	0.000106875234761392	0.000117003959017237	0.000127517118305062	0.000134755985667995	0.000135256246405744
14	0.00151880628027713	0.00135446988552394	0.00107787564582113	0.000766906375817113	0.000489566477222974	0.000282064894453539	0.000148024578025665	7.16434271453315e-05	3.24434563107116e-05	1.39699801473476e-05	5.90265132220901e-06	2.69020692642836e-06	1.58496736635677e-06	1.2852438011747e-06	1.22002933328352e-06	1.18930898912631e-06	1.16573872967436e-06	1.18547913861493e-06	1.30342173701737e-06	1.59321300209071e-06	2.16949287929072e-06	3.20716567098183e-06	4.93145269622818e-06	7.55895210542361e-06	1.11923548627688e-05	1.57083876365767e-05	2.07080853106498e-05	2.55889813915107e-05	2.97428116006275e-05	3.28154052235905e-05	3.49338054060682e-05	3.68169297556946e-05	3.97121379870724e-05	4.51267328130415e-05	5.43694330976469e-05	6.79961092963655e-05	8.53430065119516e-05	0.000104385420563802	0.000122141302601118	0.000135698097679358	0.000143623749913083	0.000147102724246695	0.000149946668696128	0.000157050812686939	0.000171829104946196	0.00019398166731387	0.000218925222779546	0.000239316861618451	0.000247942174901999
15	0.00148903370770954	0.00134289740698895	0.00109377803071172	0.000805990048947943	0.000539251941964767	0.00032981557673691	0.000186663645685124	9.97187017411984e-05	5.17106907425147e-05	2.68856214608867e-05	1.44533261175999e-05	8.27960152950779e-06	5.23810072728757e-06	3.76947064054887e-06	3.06773301441479e-06	2.71975028585639e-06	2.54526265050686e-06	2.50668236254264e-06	2.65874599548978e-06	3.13686830926701e-06	4.17033020791256e-06	6.08719569205705e-06	9.27062215832003e-06	1.4040511185672e-05	2.04737099584291e-05	2.82296010667877e-05	3.64861440196915e-05	4.40792505287022e-05	4.9864620343629e-05	5.32151565718017e-05	5.44808672645274e-05	5.52102581109236e-05	5.79712925345821e-05	6.57089269022666e-05	8.07266766616311e-05	0.000103562466393124	0.000132193688080693	0.000162065491117116	0.000187284045061119	0.000202882391500665	0.000207420371887109	0.000204633247935125	0.000202874701584429	0.00021199683623477	0.000238759488821613	0.000282969302698759	0.000336458373186724	0.000385628522022094	0.000416422914367608
16	0.00145945646369592	0.00132725082328794	0.00110053473939782	0.000832640798368998	0.000575960933904085	0.000366011599315516	0.000215911429127077	0.000120684542350783	6.62229102020272e-05	3.74388537104049e-05	2.27712083788837e-05	1.51289470286546e-05	1.08557553792651e-05	8.27378612388667e-06	6.62120404256663e-06	5.5150276407293e-06	4.75903545120728e-06	4.30176010803401e-06	4.24046226792315e-06	4.83566657163886e-06	6.51659077542931e-06	9.84435847917833e-06	1.53918046719305e-05	2.35203447932784e-05	3.40915244934547e-05	4.62246369657096e-05	5.82602694450984e-05	6.80665309115087e-05	7.37108818159438e-05	7.43462859896969e-05	7.09981968653005e-05	6.68689610691495e-05	6.68509306335835e-05	7.61659629108495e-05	9.8387159485112e-05	0.000133461213686846	0.000176599358264103	0.000218870097260198	0.000249864949333485	0.000261926316723129	0.000254407586142499	0.000235839908793147	0.000222290751655766	0.000231764558942048	0.000276596246596808	0.000357223133702502	0.00046045539553407	0.00056333343680624	0.000640944053673112
17	0.00143101463065215	0.00130936560355811	0.00110061760982483	0.00084906303399665	0.000600597292717949	0.000389533782739261	0.000232309830164998	0.000128807908145775	6.8479054849228e-05	3.73350275913688e-05	2.29754261127193e-05	1.67684974564605e-05	1.38119839044779e-05	1.18445379989869e-05	1.00626255248388e-05	8.30273089707895e-06	6.64405747631016e-06	5.29907717018082e-06	4.63775571859241e-06	5.23432605997326e-06	7.86416310841859e-06	1.33971163878659e-05	2.25523439982555e-05	3.55247647867701e-05	5.15732054346909e-05	6.87509155862368e-05	8.40059377609621e-05	9.38224275254172e-05	9.53900001289893e-05	8.80187316086761e-05	7.4270213395546e-05	6.01834389213651e-05	5.41377855459522e-05	6.43281918020529e-05	9.54338144184985e-05	0.000145639558628583	0.000205449610862905	0.000259454384951071	0.000291262354707677	0.00029037072997996	0.000258383329743305	0.000211482560428884	0.000177039734521743	0.000184633758243088	0.000254559658524518	0.000388623504767059	0.000567471802437122	0.000755929551250202	0.000914199743510446
18	0.00140778241250432	0.0012954662624321	0.00110253355987769	0.000865541766508676	0.000624337817682489	0.000411432650022578	0.000245690127204039	0.00013157774130301	6.27315763785022e-05	2.73164388137928e-05	1.28438700881168e-05	9.17114761722753e-06	9.55258888070925e-06	1.03311633777371e-05	1.00377100931834e-05	8.48201237152524e-06	6.119654439809e-06	3.73185418756724e-06	2.32095774504586e-06	3.08302746344797e-06	7.32919975310557e-06	1.62626898750469e-05	3.05762571869805e-05	4.99234924543631e-05	7.24303559774951e-05	9.45131333911651e-05	0.00011128911439527	0.000117742750893061	0.000110528037151281	8.99184620908739e-05	6.11130839139523e-05	3.40548337509794e-05	2.1243176158533e-05	3.37194765559573e-05	7.6285720271521e-05	0.000143749165212922	0.000220171544342042	0.000282443263385962	0.000307988392038848	0.000284453051129539	0.000217664096423057	0.000133911929415028	7.42578304816548e-05	8.17496294022622e-05	0.000185828802113606	0.00039007167828962	0.000668523737223384	0.000972438274574164	0.00124483486545766
19	0.00139680202846069	0.0012956473196062	0.00111988869588925	0.000899168852103677	0.000667358858385791	0.000454279881728738	0.000279956119852343	0.000152685208638706	7.05802933447309e-05	2.51565952561727e-05	5.30482786121697e-06	4.3543280043837e-07	2.28236706578432e-06	5.45870307904671e-06	7.18131319234298e-06	6.63261849064555e-06	4.30629390430324e-06	1.50618131027354e-06	1.26209099853467e-08	1.83232924243115e-06	8.9120863403161e-06	2.271896272146e-05	4.36668351181073e-05	7.0490632957778e-05	9.98053951054577e-05	0.00012617682821244	0.000142997178307606	0.000144249512781499	0.000126868827155435	9.2982360440567e-05	5.10285599098383e-05	1.48196606894475e-05	1.40886866199245e-07	1.94031396748557e-05	7.59072595337806e-05	0.000160001716659735	0.000249374176200635	0.000314653712038054	0.000329548015231576	0.000282517554969997	0.000185477746623867	7.5177833194424e-05	5.12209409907242e-06	2.95877871335404e-05	0.00018493873203203	0.000475228812510985	0.000867916415169799	0.00130167250599793	0.00170346396560899
20	0.00140542094099649	0.00131985146453939	0.00116568856201915	0.000966236362475359	0.000749312220508981	0.000541046939028612	0.00036107273243825	0.000220182803964107	0.000120538120549019	5.77075049711677e-05	2.34984764562932e-05	8.64705671153719e-06	4.79681824790057e-06	5.59645520867447e-06	7.03718242974756e-06	7.28755885166222e-06	6.28540521516429e-06	5.26715389147032e-06	6.3087683101562e-06	1.18619855493937e-05	2.42239991130159e-05	4.48945315938982e-05	7.38540139291001e-05	0.000108921111669201	0.000145469312814337	0.000176828601048269	0.000195597120514969	0.000195807919575753	0.000175487136494931	0.000138745652499375	9.63679827557412e-05	6.40794575652177e-05	5.83447257097556e-05	9.05445364835558e-05	0.00016136419900666	0.00025776233203126	0.000354575407864596	0.000421500754002923	0.000434145973820587	0.000385734656985096	0.000294872453969585	0.000205317822114643	0.000176163669014035	0.000264505049039664	0.00050606150642165	0.000900716209031656	0.00140860670639066	0.00195862282363074	0.00246652141977005
21	0.00143637061892618	0.00137121582841751	0.00124365213444639	0.0010712553927542	0.000875904779785107	0.000679325096730186	0.000499344607076679	0.000347679787361008	0.000229456682944286	0.000144151681235937	8.73475815216919e-05	5.26791344180486e-05	3.35052681818947e-05	2.40762248676442e-05	2.01675448121579e-05	1.92798953948148e-05	2.05466570727074e-05	2.44687814363116e-05	3.25397263970173e-05	4.67665319291823e-05	6.90676095585141e-05	0.000100554583770249	0.00014078607167347	0.000187189824797743	0.00023493306696224	0.000277512808102711	0.000308187810171736	0.000322081867713331	0.00031842846717717	0.0003021417423042	0.000283853306394008	0.000277865736999158	0.000298137036397596	0.000353262114075667	0.000442152872449099	0.000552379831196988	0.000662652341978289	0.000749644847275112	0.000797626427208268	0.000807745305605295	0.000803120503714606	0.00082666673438893	0.000930850683084258	0.00116165997295887	0.0015417336429659	0.00205860105917675	0.00266265768330377	0.00327623791973412	0.00381121923914072
22	0.00148317374302775	0.00144075106138612	0.00134223166578558	0.00120036892446234	0.00103173597060349	0.000853619707363842	0.000681261702487857	0.000526013093411207	0.000394617086858365	0.000289497303126073	0.000209718052542835	0.000152225258580206	0.000113042200450637	8.82204239808873e-05	7.44740105310038e-05	6.95172938504927e-05	7.21686906134359e-05	8.22819692182205e-05	0.000100538649576262	0.000128105582277967	0.000166154713602282	0.00021527379665333	0.000274865457646151	0.00034271197167802	0.000414929271620656	0.000486498097574247	0.000552416770393746	0.000609287684391607	0.000656899785015162	0.000699210035061656	0.000744163540310233	0.000802077857686606	0.000882813202303711	0.000992514458685163	0.00113112565017423	0.00129191791823118	0.00146379866941914	0.00163621874255739	0.0018053258650047	0.00197907137471646	0.00217874969799071	0.00243524319978598	0.00277997784769772	0.00323272696789685	0.00379008151559856	0.00441882899133796	0.00505728821499715	0.00562515553474629	0.0060395510848228
23	0.00152914885788716	0.00150720376923108	0.00143552197917188	0.00132329092728127	0.00118296034504063	0.00102808890492891	0.000871340362348973	0.000723017908397733	0.000590319405121333	0.000477286613870154	0.000385273141266576	0.000313695515807992	0.000260849375586923	0.000224636277537574	0.000203121058055505	0.000194899523651822	0.000199290044704229	0.000216371319892745	0.000246881822242757	0.000291988463822847	0.000352936903362058	0.000430621753229576	0.000525158162105252	0.000635579414534267	0.000759801329911643	0.000894958295787467	0.00103811924941528	0.001187253756182	0.00134218487126621	0.00150519678670781	0.00168101125402445	0.00187602187301494	0.00209694250324784	0.00234929813202863	0.00263634812390548	0.00295897868319011	0.0033167884719473	0.00371007324710858	0.00414185891520352	0.00461878150731925	0.00514970080901465	0.00574156744952843	0.00639312346843046	0.00708815073101011	0.00779070888588062	0.00844471775902793	0.00897921547345833	0.00931893103946634	0.0093980351199867
24	0.00155071870591421	0.00154171962901576	0.0014890439227949	0.00139961776250539	0.00128311307918229	0.00115041601995893	0.00101214205849424	0.000877469194213594	0.000753440584209426	0.000644756286898549	0.000553970274449425	0.000481954226758647	0.000428483266350452	0.000392825295696226	0.000374254834373355	0.000372448021167334	0.00038773969187651	0.000421236167917925	0.000474783938240549	0.000550801915445126	0.000651998923321008	0.000781019735458681	0.000940087737062653	0.00113073030734677	0.00135367251076243	0.00160895720080993	0.00189629559457821	0.00221558384005671	0.00256745971446751	0.0029537434413623	0.0033776243338471	0.00384352102228466	0.00435663796537196	0.00492232904569863	0.00554541940058688	0.00622959956303171	0.00697689031320122	0.00778702096562671	0.008656443756599	0.00957671261661708	0.0105321498493304	0.0114971017852639	0.0124335394744681	0.0132901059794053	0.0140037435581081	0.0145046254909337	0.0147243024975761	0.0146059701388889	0.0141149108802695
25	0.00152422945646379	0.00151613861369183	0.0014693660185704	0.00138953190138385	0.00128456769003057	0.00116359339419207	0.00103579636430282	0.000909505295420129	0.000791581333600287	0.000687162966273606	0.000599728030777792	0.000531390290476915	0.000483332840912838	0.000456289147785281	0.00045100301293429	0.000468620380243227	0.000510982484920445	0.000580800790663746	0.000681702700096087	0.000818147421430439	0.000995226149892159	0.00121837904000472	0.00149307906225291	0.00182454355421087	0.00221753234681966	0.00267627399674268	0.00320453071961693	0.00380577454800271	0.00448341131082588	0.00524096433777719	0.00608212213216245	0.00701056420709998	0.00802950228543299	0.00914090266377867	0.0103443831288084	0.0116358026645199	0.0130055900630761	0.0144369009826904	0.0159037658526746	0.0173694985641476	0.0187857633461657	0.0200928029957944	0.0212213519227746	0.0220966264064721	0.0226444660384982	0.0227992200518977	0.0225124313417912	0.0217609294716251	0.0205527714060854
26	0.00143792102365519	0.00141819976816844	0.00136344422945235	0.00127849399454893	0.0011701250573175	0.00104621203626497	0.000914883172541141	0.000783809341641564	0.000659722195377383	0.000548198208549405	0.000453691182982849	0.000379757628677164	0.000329402165233042	0.000305471381252805	0.000311037655670097	0.000349731501751454	0.000425996284098919	0.000545250397127778	0.000713950037232423	0.000939552944438634	0.00123039190262684	0.00159547649447637	0.0020442505496244	0.00258633744765337	0.00323130258583482	0.00398845018150954	0.00486665104313379	0.00587417254663827	0.00701845712743411	0.00830577695165492	0.00974068509869253	0.0113251911046943	0.0130576130410158	0.0149311001559107	0.0169318792361099	0.0190373526387261	0.0212142621286027	0.0234172212045811	0.0255879936646106	0.0276559344319313	0.0295399817933753	0.0311524715060632	0.0324048184274823	0.0332147907479601	0.0335147294040578	0.0332597180518244	0.0324344844054862	0.0310578032118054	0.0291834277835934
27	0.00130741677143204	0.00127095680565941	0.00120306424005422	0.00110811174391137	0.000992019167294305	0.000861607795932191	0.000723961323256111	0.000585901530089894	0.000453654377320201	0.000332738634430048	0.000228065339505347	0.000144201806041056	8.57341949643334e-05	5.76588466958798e-05	6.5741685227095e-05	0.000116801937305469	0.000218895795555021	0.00038139338861998	0.000614956263612766	0.000931431907745992	0.0013436868407588	0.00186540071007822	0.00251084038289613	0.0032946246741704	0.00423147672343229	0.00533594276157919	0.00662203527630449	0.00810273927270262	0.00978930761472614	0.0116902709719231	0.0138101047471102	0.0161475329437509	0.0186935080837642	0.0214289844532293	0.0243226924802604	0.0273292136266054	0.0303877317054871	0.0334218779331025	0.0363410715285283	0.0390436661682665	0.0414220346397702	0.0433694646426361	0.0447884237503103	0.0455994292855953	0.0457494949762149	0.0452189918825655	0.0440258150707242	0.042226017076911	0.0399105351380877
28	0.00117829969779272	0.00113329354734733	0.0010624572895287	0.000969950705281593	0.00086103523455361	0.000741547546595105	0.000617403848950947	0.000494222574063569	0.000377128397704584	0.000270765279697939	0.000179508040901377	0.000107828575045937	6.07500994010487e-05	4.43140182455911e-05	6.59890494600492e-05	0.000134968646505189	0.000262326131849727	0.00046102241125945	0.000745784015281008	0.00113288575102232	0.00163987983750429	0.00228531066046149	0.00308844107514438	0.00406899367151318	0.0052468811983957	0.00664186858103517	0.00827308032343435	0.0101582483603343	0.0123125937674403	0.0147472574913076	0.0174672445018014	0.020468922818797	0.0237372189916206	0.0272427642704833	0.0309393546053243	0.034762171856468	0.0386272502149097	0.0424326395178357	0.0460616011574307	0.0493879695830708	0.0522835360290296	0.0546269922804638	0.0563136588588029	0.0572649723432554	0.0574365791589864	0.0568239235322394	0.0554644448411962	0.0534358983013103	0.050850829231405
29	0.00109490361970129	0.00105663816765674	0.00100010031713862	0.000929324571876895	0.000849026067843344	0.00076416680922411	0.000679572347120944	0.000599669075565607	0.000528392446538169	0.000469287502532228	0.000425790613590977	0.00040165124253507	0.000401430416382839	0.000431002189593644	0.000497987280240824	0.000612063278557322	0.000785120158940859	0.00103125842534294	0.00136665442457153	0.00180933759205373	0.00237893301273649	0.00309641674468082	0.00398391021122273	0.00506450563731684	0.00636207178951226	0.00790094553194252	0.00970537918664561	0.0117985964200262	0.0142013196264199	0.0169296761584449	0.0199924712998448	0.0233879284078826	0.0271001298295232	0.0310955276974944	0.0353200078290766	0.0396970566876011	0.044127576850092	0.0484918040428278	0.0526535941854073	0.056467083559732	0.0597854078635915	0.062470840216967	0.0644054271530501	0.0655010186861457	0.0657075470569223	0.0650185318680957	0.0634730727551044	0.0611540004967533	0.0581823337729073
30	0.00104894485642265	0.0010218061290888	0.000982489827132515	0.000934756950448743	0.000882824556112396	0.000831041268373104	0.00078361372044584	0.000744433098028016	0.000717035651614261	0.00070470952684487	0.000710736324754589	0.000738733849073253	0.000793050703761622	0.000879156908910634	0.00100397895473274	0.00117614210057017	0.00140610455942216	0.00170619306255419	0.00209057167382155	0.00257518994990818	0.00317775781207227	0.00391777988160383	0.00481665135565982	0.00589777387847293	0.00718659979752702	0.00871046609510526	0.0104980463709804	0.0125782418698522	0.014978360073	0.0177214969663805	0.0208231457010893	0.0242871914022392	0.0281016030868564	0.0322342763083049	0.0366295878878132	0.0412062710075831	0.0458571844430903	0.0504514233845295	0.0548390046501714	0.0588580753020779	0.062344274544447	0.0651415687175421	0.0671136265177788	0.0681546502366347	0.0681985600432335	0.0672255539095792	0.0652653245081226	0.0623965728668793	0.0587428661301948
31	0.000973440152653157	0.00094095009675055	0.000897691450007217	0.000847113025696813	0.000793184718362518	0.000740183512944952	0.000692504047977437	0.000654521424615994	0.000630524783041162	0.000624728024088301	0.00064135130231262	0.000684756199664941	0.000759611206409042	0.000871063918848608	0.00102490263891283	0.0012277017972617	0.00148696032288039	0.00181125606238015	0.00221044828743238	0.00269596003125434	0.00328115931463497	0.00398183203791198	0.00481670085674779	0.00580789818540963	0.006981254961477	0.00836622956943106	0.00999528391115283	0.0119025257531332	0.0141214850262259	0.0166819787077563	0.0196061399146542	0.0229038304918956	0.0265678047958046	0.0305691229767683	0.0348534006819077	0.0393385068683838	0.0439142669988616	0.0484445901375127	0.0527722228202144	0.056726060509052	0.0601306506167127	0.062817238288619	0.064635477549431	0.0654647911799065	0.0652243368076571	0.0638806326379336	0.0614521050059534	0.0580101160537419	0.0536763753325701
32	0.000828715416588173	0.00077130699440913	0.000701717624758155	0.000623474737269735	0.000540825744115704	0.000458572011409435	0.00038188581794752	0.000316125048105874	0.000266658528198651	0.000238712324851492	0.00023724498211528	0.000266858562597653	0.000331753174497428	0.00043573557710074	0.000582296917132658	0.000774779341028374	0.00101665416181212	0.00131193303528087	0.00166572584366949	0.00208494289235255	0.00257911395229569	0.00316126366748065	0.00384874495642963	0.0046638943998251	0.00563434306932235	0.00679280060721785	0.00817613718533319	0.00982362318040832	0.0117742527952926	0.0140631738129647	0.016717364389328	0.0197508272579676	0.0231596956121395	0.02691774444431	0.0309728575850221	0.0352449985732803	0.0396261634339173	0.0439826545835448	0.0481598163891108	0.0519891329221229	0.0552973335528801	0.0579169131322876	0.0596972818268334	0.0605156421023354	0.0602866652881401	0.0589701144532297	0.0565757279831633	0.0531649210298687	0.0488491519681119
33	0.000699679640374987	0.000624521745628136	0.000538064226738294	0.000444187294577551	0.00034750301102854	0.000253157431637426	0.000166588565612088	9.32542337523796e-05	3.83477045904979e-05	6.52254567800426e-06	1.65140131154719e-06	2.66462429027716e-05	8.33696826707483e-05	0.000172667601762885	0.000294551784728412	0.000448556464034163	0.00063428362254692	0.000852137729053026	0.00110423090260307	0.00139541467427177	0.00173436589786519	0.00213462446538526	0.00261545296589855	0.0032023678724551	0.00392718330748692	0.0048274167724029	0.00594493523209115	0.00732377147179044	0.00900711378817714	0.0110335626273863	0.0134328480863928	0.0162213015514503	0.0193974603863215	0.0229382431560294	0.0267961523172322	0.0308979328252381	0.0351450349421824	0.0394161002189803	0.0435715204543907	0.0474599259307815	0.0509262616328254	0.0538209310782881	0.0560093488904778	0.0573811638045656	0.0578584056424734	0.0574018769479351	0.0560152474777492	0.053746504059087	0.0506866389663998
34	0.000748436930406371	0.000688962807267347	0.000621996155103002	0.000551063439394141	0.000480125073304574	0.000413345752689336	0.000354827799918969	0.000308326100672149	0.000276968477524577	0.000263009853931347	0.000267651830024648	0.000290960762785886	0.000331916519676057	0.000388620157060461	0.000458681329399276	0.000539794890526631	0.00063050081208602	0.000731102531388771	0.000844696993371147	0.000978246422874432	0.00114359934354155	0.00135834920687273	0.00164640626130608	0.00203815512831967	0.00257007981244575	0.00328376163436901	0.00422419465859628	0.0054374167127383	0.00696751920179863	0.00885317069087131	0.0111238609068252	0.0137961353260458	0.0168701373141847	0.0203267968648415	0.0241259960516702	0.0282059978640223	0.032484347299595	0.0368603457240903	0.041219069940631	0.0454367679631633	0.0493873282822848	0.0529494032944823	0.0560136842967315	0.0584897859126653	0.060312208509183	0.0614449091790657	0.0618841205589419	0.0616592021236952	0.0608314763784502
35	0.00103585239205442	0.00101483226989623	0.000987460250203632	0.000955595734805815	0.00092118314233305	0.000886078123502908	0.000851866323812219	0.000819693249591812	0.000790127101882837	0.000763078613276607	0.000737802507616552	0.000713003765966077	0.000687068042941468	0.000658429059597194	0.000626076493529283	0.000590195916944941	0.000552918116628689	0.00051913942597321	0.000497358632678586	0.000500461066988746	0.000546368373220249	0.00065846512299808	0.000865712712490984	0.0012023685068551	0.00170724504125434	0.00242247056952365	0.0033917476830072	0.00465814928335058	0.00626153791004315	0.00823574129569621	0.0106056593095323	0.0133845101112878	0.0165714415866188	0.020149734052972	0.0240857993610324	0.0283291393847283	0.0328133652816093	0.037458301939868	0.0421731159375491	0.0468603179355032	0.0514204103321868	0.0557568867227607	0.0597812486044894	0.0634176921924128	0.0666071367292566	0.0693103146865416	0.0715097199230728	0.0732103054566834	0.0744389290603355
36	0.00145671498678853	0.00146445511146637	0.0014609529127722	0.00144595489936531	0.00141922235436733	0.00138048940168757	0.0013294377302216	0.0012657001125907	0.00118890556901891	0.0010987787489177	0.000995304602846625	0.000878966508978597	0.000751061586905266	0.000614090968695225	0.000472215431697458	0.00033175832551749	0.000201728628743638	9.43279210570699e-05	2.53968973872295e-05	1.47507558511086e-05	8.63493909628659e-05	0.000268248807935375	0.000592285372650887	0.00109345496466116	0.00180896493048262	0.00277695754336803	0.00403492848007612	0.0056178910492861	0.00755636444640967	0.00987428967338251	0.0125869972801251	0.0156993641778933	0.0192043002542084	0.0230816978803631	0.0272979580815884	0.0318061766881546	0.0365470339332529	0.0414503845509719	0.0464374961994287	0.0514238363075	0.0563222656843369	0.0610464655806202	0.0655144067022674	0.0696516661160198	0.0733944117474247	0.0766919033556199	0.0795084010317727	0.0818244236432555	0.083637355516842
37	0.00192539545581062	0.00195116657646421	0.00196042095585136	0.00195190376011738	0.00192460369381539	0.00187783279146787	0.00181132833941866	0.00172538119523659	0.00162099399126666	0.00150007132305651	0.00136564197109464	0.00122211046449588	0.00107553190135882	0.000933899994064617	0.000807433989582371	0.000708845690983867	0.000653563626823745	0.000659887902424458	0.000749046893958195	0.000945126200217485	0.00127484160502555	0.00176713159723716	0.0024525514740625	0.00336246024737387	0.00452800326818931	0.00597890719659273	0.00774211891359007	0.00984033519147844	0.0122904842165538	0.0151022321017852	0.0182765960651744	0.0218047498582245	0.025667105464987	0.0298327476106025	0.0342592842609307	0.038893157635488	0.0436704373920997	0.0485180921296982	0.0533557090906675	0.0580976069952846	0.0626552653578671	0.0669399772454366	0.0708656226641138	0.0743514574545366	0.0773248179461585	0.079723654174002	0.081498823064863	0.0826160959757469	0.0830578602565418
38	0.00258150465188784	0.00266272935607708	0.0027318593813091	0.00278844554440598	0.002832562303526	0.00286493710782445	0.0028870944237277	0.00290151349672454	0.00291179772072597	0.00292285200925442	0.00294106281501387	0.00297447347700572	0.00303294547126419	0.00312829402286069	0.00327438455977993	0.00348717484294811	0.00378468650507317	0.00418688939989817	0.00471548282335389	0.00539355951251515	0.00624514150011495	0.00729458146938575	0.00856582918626808	0.010081569738435	0.0118622484131027	0.0139250057040873	0.0162825546479265	0.0189420408594055	0.0219039326330384	0.0251609936669897	0.0286973937769835	0.0324880129443218	0.0364979908989556	0.0406825681039047	0.0449872546502899	0.0493483516097176	0.0536938354715573	0.0579446012584682	0.0620160447389979	0.0658199498726776	0.0692666352334594	0.0722673035485569	0.0747365323530984	0.0765948415276168	0.0777712752831803	0.07820594179589	0.077852462667467	0.0766802959292218	0.0746769094290745
39	0.00369252347478192	0.00391595248641213	0.00414581482499469	0.00438368734793057	0.00463178407717065	0.00489306345762924	0.00517133944413062	0.00547139336141544	0.00579908244648029	0.00616143985045851	0.0065667596994866	0.00702465966026642	0.00754611241406104	0.00814343661595918	0.00883023741897865	0.00962128659431884	0.0105323327956112	0.011579833698462	0.0127806036741907	0.0141513733692989	0.0157082610534928	0.0174661598064862	0.0194380494126403	0.0216342470342797	0.0240616160904159	0.0267227579776235	0.029615215997955	0.0327307247535272	0.0360545409867681	0.0395648930844197	0.0432325859829529	0.0470207958657296	0.0508850847946119	0.0547736593661945	0.0586278898553821	0.0623830974663285	0.0659696077259675	0.0693140582881556	0.0723409400763717	0.0749743423958373	0.0771398659664125	0.0787666632513467	0.0797895633367927	0.0801512391368849	0.079804377848992	0.0787138211477186	0.0768586491663737	0.07423419126957	0.0708539562187643
40	0.00528368264439658	0.00572531327027612	0.00620067515991503	0.00671355319733334	0.00726829621950678	0.00786986600183226	0.00852388086646934	0.00923665077024876	0.0100152001166253	0.0108672739504545	0.0118013226856051	0.0128264601421574	0.0139523894962929	0.0151892918378454	0.0165476724508491	0.0180381607358473	0.0196712609193658	0.0214570523654619	0.0234048404101424	0.0255227611443785	0.0278173464041871	0.0302930582805866	0.0329518055986405	0.0357924578648121	0.0388103749556703	0.0419969731177489	0.0453393494691436	0.0488199879558179	0.0524165694693587	0.0561019074752686	0.0598440279901579	0.0636064091127885	0.0673483906667903	0.0710257590410627	0.0745915062817818	0.0779967562263836	0.0811918443507646	0.0841275324264362	0.0867563344515935	0.0890339269931533	0.0909206153560638	0.0923828270890172	0.0933946063313253	0.0939390863563027	0.0940099231762179	0.0936126798978714	0.0927661591717261	0.0915036889575714	0.0898743742434304
41	0.00689569500606618	0.00755640061507158	0.00827736872092108	0.00906426162099779	0.00992317134687775	0.0108606091682923	0.0118834837781269	0.0129990660673782	0.0142149383056611	0.0155389255364239	0.0169790071058097	0.0185432064991662	0.0202394580860686	0.0220754499945125	0.0240584431605956	0.0261950676333157	0.0284910984431377	0.0309512147399993	0.0335787474266491	0.0363754220946948	0.0393411056354186	0.0424735663537768	0.0457682586610517	0.0492181443545066	0.0528135630089984	0.0565421640142889	0.0603889122197737	0.0643361779492549	0.0683639203099283	0.0724499702695418	0.0765704169850611	0.0807000974513659	0.0848131858586109	0.0888838752984435	0.0928871408672722	0.0967995700203935	0.10060024347618	0.10427164828072	0.107800604011705	0.111179183664643	0.114405612593805	0.11748513196015	0.120430817361155	0.123264348477111	0.126016731363327	0.128728981057963	0.131452777999162	0.134251116840622	0.137198970087324
42	0.00779418008072671	0.00859368620319785	0.00947333305670758	0.0104404042968753	0.0115025184171856	0.0126675719332747	0.0139436683449559	0.015339032240903	0.016861908222257	0.0185204447138274	0.0203225632088844	0.0222758140558919	0.0243872205383176	0.0266631137115333	0.0291089612270024	0.0317291941697629	0.0345270367300049	0.0375043442862004	0.0406614561531591	0.0439970697971743	0.0475081436940513	0.0511898361575208	0.0550354873529718	0.0590366513002807	0.063183183937025	0.0674633922518978	0.0718642481180783	0.0763716687883347	0.0809708641099201	0.0856467484514133	0.0903844131989022	0.0951696535852146	0.0999895416848527	0.104833035765816	0.109691614962031	0.114559927529989	0.119436440873463	0.124324082124223	0.12923085938027	0.134170455706649	0.139162790628107	0.144234546965626	0.149419664316645	0.154759804030192	0.160304793922144	0.166113063922898	0.172252086046445	0.178798833216304	0.185840271302599
43	0.0074906197348533	0.00831993185833297	0.00924184824358797	0.0102649062158841	0.0113978791049315	0.0126496798332386	0.01402924902063	0.0155454281875265	0.0172068191365172	0.0190216311324364	0.0209975180748488	0.0231414084497479	0.0254593314425917	0.027956243172962	0.0306358575501671	0.0335004867252899	0.0365508965038369	0.0397861823596945	0.0432036718322799	0.0467988590739863	0.0505653771277604	0.0544950131439628	0.0585777711874706	0.0628019865442802	0.0671544945245498	0.0716208556983931	0.0761856383234519	0.0808327574697571	0.0855458690656349	0.090308815832082	0.0951061208990608	0.0999235238626506	0.104748553200871	0.109571128365228	0.114384184540868	0.119184313042659	0.123972410591849	0.128754331282696	0.13354153586328	0.138351733960333	0.143209515993907	0.148146972654814	0.153204300841668	0.158430395751089	0.163883429256882	0.16963141467889	0.175752757419309	0.182336789644459	0.189484285153698
44	0.00615884060899472	0.00694447644621755	0.00782873783795696	0.00882040479270236	0.00992826872678542	0.0111609943375451	0.0125269657721905	0.0140341185366051	0.0156897591337595	0.0175003749835402	0.0194714377410799	0.0216072036839813	0.0239105153638164	0.0263826091969043	0.0290229340863186	0.0318289865044768	0.0347961677076219	0.0379176688859045	0.041184390063794	0.0445848984464437	0.0481054316531479	0.051729950887929	0.0554402485726041	0.0592161143168062	0.0630355623340817	0.0668751225490157	0.0707101966964473	0.0745154797120152	0.0782654456769851	0.0819348965336669	0.0854995707541756	0.0889368081463779	0.0922262660350009	0.0953506811770992	0.0982966709681973	0.101055566771179	0.103624271550822	0.106006133412763	0.108211826110832	0.110260227080114	0.112179283050458	0.114006852769898	0.115791515793641	0.117593335648308	0.119484564944947	0.121550279177239	0.123888925003242	0.126612767781743	0.129848222044028
45	0.0046747448325296	0.00541564690441698	0.00625531569673081	0.00720117442455075	0.00826027825061494	0.00943914199126574	0.0107435547564493	0.0121783837754645	0.0137473702034437	0.0154529202481379	0.0172958954896039	0.0192754067730189	0.0213886165226733	0.0236305547385117	0.0259939542808348	0.0284691113098832	0.0310437769118682	0.0337030859998104	0.0364295295162218	0.0392029757772298	0.0420007464785671	0.0447977524299341	0.0475666934953344	0.0502783264957193	0.0529018039821241	0.0554050858206719	0.0577554244562069	0.0599199235520472	0.0618661684546463	0.0635629256206671	0.064980906788245	0.06609359229304	0.0668781065424841	0.0673161372879539	0.0673948889936822	0.0671080593118285	0.0664568264532435	0.0654508341102733	0.0641091595577466	0.0624612496465223	0.060547808625406	0.0584216210960414	0.056148292935407	0.0538068927254962	0.0514904761234223	0.0493064757015597	0.0473769391007482	0.0458385988846841	0.0448427582752488
46	0.0042046056055882	0.0049613542770221	0.0058113617531963	0.00675935949114414	0.00780933995776604	0.0089643849509806	0.0102264879143738	0.0115963731438458	0.0130733152359497	0.0146549625605371	0.0163371689430878	0.0181138381023457	0.0199767856940095	0.0219156240487287	0.0239176748503957	0.0259679150673046	0.0280489614138217	0.0301410984748294	0.032222355362135	0.0342686353860724	0.0362539027137403	0.0381504293473169	0.0399291049939527	0.0415598115179816	0.0430118626745936	0.044254508732522	0.0452575044153592	0.045991737343112	0.0464299128562301	0.0465472897744359	0.0463224603048649	0.045738165992323	0.0447821403238335	0.0434479673855086	0.0417359448475401	0.0396539385475913	0.0372182150778721	0.0344542380789062	0.031397413423637	0.028093768156791	0.0246005479511979	0.0209867179667658	0.0173333523573132	0.0137338982701607	0.0102943010242693	0.00713297823204177	0.00438063194128454	0.00217988940731642	0.000684764847548378
47	0.00562583108516699	0.00648499122935259	0.00742946430361139	0.00846142629953647	0.00958221161343396	0.0107921898156662	0.0120906449243739	0.0134756599823358	0.0149440099857479	0.0164910664288344	0.0181107168998138	0.0197953032833494	0.0215355821840873	0.0233207111776938	0.0251382644132706	0.0269742809285437	0.0288133487925158	0.0306387278566005	0.0324325134736247	0.0341758430353815	0.0358491465866005	0.0374324421013036	0.0389056752637708	0.0402491027900893	0.0414437174689108	0.0424717122049553	0.0433169794310208	0.0439656413303688	0.0444066053990662	0.0446321389957251	0.0446384556930744	0.044426305480873	0.044001560191365	0.0433757849443734	0.0425667859554797	0.0415991247319909	0.0405045885097865	0.0393226067693545	0.0381006038182006	0.0368942777430731	0.0357677965195924	0.0347939027161016	0.0340539190367671	0.0336376479069165	0.033643159399099	0.0341764630165283	0.0353510601742844	0.0372873756288975	0.0401120675833757
48	0.00953053504140434	0.0106193086319354	0.011793779426171	0.0130555943760664	0.0144058167479584	0.015844872010465	0.0173725006222873	0.0189877195697198	0.0206887945530454	0.0224732247368875	0.0243377419582254	0.0262783262237903	0.0282902392232752	0.0303680774342297	0.0325058461975883	0.0346970558993538	0.0369348411049523	0.0392121031602236	0.0415216764000906	0.0438565176970347	0.0462099186420789	0.0485757391876545	0.0509486611021138	0.0533244590982467	0.0557002870122211	0.0580749759346946	0.0604493407425936	0.0628264910585152	0.0652121422850148	0.0676149220329661	0.0700466669958314	0.0725227051232616	0.0750621178250103	0.0776879768953631	0.0804275508932525	0.0833124758463275	0.0863788853689804	0.0896674955933337	0.0932236407051386	0.097097255348252	0.101342800704893	0.106019131665662	0.111189303163387	0.116920314447133	0.123282790805259	0.13035060299682	0.138200425406276	0.146911234685129	0.15656375137391
49	0.01687718571031	0.0184258073857104	0.0200813691721077	0.0218474168546127	0.0237273107925118	0.0257242169775796	0.0278411035677429	0.0300807436414232	0.0324457248768101	0.0349384668008563	0.0375612461744812	0.0403162309832541	0.0432055233870487	0.0462312118486409	0.0493954325112433	0.0527004397302989	0.0561486854877413	0.0597429072300585	0.0634862234779943	0.0673822363590702	0.0714351400181162	0.0756498336696925	0.0800320378738518	0.0845884124473662	0.0893266742705058	0.0942557131187265	0.0993857035429232	0.10472821074461	0.110296288346307	0.11610456594483	0.122169324357667	0.128508556530925	0.135142012171542	0.142091224295677	0.149379516047696	0.157031986337515	0.165075473064893	0.173538492943472	0.182451157200491	0.191845062704747	0.20175315836026	0.212209586890346	0.223249502420815	0.234908864546069	0.247224209822914	0.260232401879022	0.273970361542286	0.288474778590505	0.303781806885703
50	0.0288825953859931	0.0311838722919315	0.0336313668442166	0.0362309504256514	0.0389885169485041	0.0419099788016107	0.0450012646194415	0.0482683190310385	0.0517171045154404	0.0553536054537699	0.0591838344270177	0.0632138407632472	0.0674497212892041	0.0718976331899584	0.0765638088272051	0.0814545723132528	0.0865763575846907	0.0919357276684306	0.0975393947844964	0.103394240885812	0.109507338196475	0.115885969277732	0.122537646126053	0.129470127791207	0.136691435994734	0.144209868231131	0.152034007845618	0.160172730603597	0.168635207297354	0.177430901974813	0.186569565422228	0.196061223586502	0.205916160682037	0.216144896790025	0.226758159823127	0.237766851793803	0.249182009388022	0.261014758906005	0.273276265685934	0.285977678173675	0.299130066839773	0.312744358173235	0.326831263998862	0.341401206370619	0.356464238287802	0.372029960463779	0.388107434349952	0.404705091581623	0.421830639969629
51	0.0451285845554636	0.0483261034907181	0.0517014971668903	0.0552607111441069	0.0590096133695392	0.0629539755861909	0.0670994547942456	0.0714515748809483	0.076015708536303	0.0807970595724607	0.0858006457646385	0.0910312823308232	0.0964935661664671	0.102191860948954	0.108130283224881	0.114312689591226	0.120742665079272	0.127423512847791	0.134358245289384	0.141549576650984	0.148999917266278	0.156711369494	0.164685725451519	0.172924466627647	0.181428765451827	0.190199488888502	0.199237204115167	0.208542186329927	0.218114428719055	0.227953654596442	0.238059331704883	0.248430688643202	0.25906673335321	0.269966273566135	0.281127939069297	0.292550205610515	0.304231420210128	0.316169827598824	0.328363597444333	0.340810851971837	0.353509693522847	0.366458231535992	0.379654608372183	0.393097023347127	0.406783754277939	0.420713175799249	0.434883773659624	0.449294154173293	0.463943047977005
52	0.0619252124919226	0.065794074362323	0.0698353575152908	0.0740519252851276	0.078446319968979	0.0830207381309569	0.0877770068297249	0.09271656102093	0.0978404223953712	0.103149179921577	0.108642972367309	0.114321473078162	0.120183877292649	0.126228892271693	0.132454730516078	0.13885910633785	0.145439236040731	0.152191841950068	0.159113160514494	0.166198954679134	0.173444530703759	0.180844759568581	0.188394103075385	0.196086644712355	0.203916125307307	0.211875983446152	0.219959400581535	0.228159350700759	0.236468654362863	0.244880036852235	0.25338619013106	0.261979838205633	0.270653805452967	0.279401087384669	0.288214923255898	0.297088869858979	0.306016875775179	0.314993355295159	0.324013261159943	0.333072155221046	0.342166276071886	0.351292602664102	0.360448912893014	0.369633836117581	0.378846898572876	0.388088560638514	0.397360244945593	0.406664354338449	0.416004278756637
53	0.074644850518745	0.0785563105555534	0.0825927876649536	0.0867523941565869	0.0910327611592971	0.0954310257551035	0.0999438207486749	0.104567267355024	0.109296971085258	0.114128021104239	0.119054993324739	0.124071957489938	0.129172488479692	0.134349682055871	0.139596175237987	0.144904171472368	0.150265470726149	0.155671504601443	0.161113376525227	0.166581907026891	0.172067684068213	0.177561118339923	0.18305250338539	0.188532080355544	0.193990107140446	0.199416931562341	0.204803068253163	0.210139278776857	0.215416654494283	0.220626701606432	0.225761427751144	0.230813429470142	0.235775979807894	0.240643115252392	0.245409721181352	0.250071614936394	0.254625625613389	0.259069669630229	0.263402821114594	0.26762537614466	0.271738909875874	0.275746325597527	0.279651894784513	0.283461287242784	0.287181590492043	0.290821317586271	0.294390402641979	0.297900183425438	0.301363370443442
[truncated: 71 more columns]
