# Supplementary material for: Reconstructing spruce budworm outbreak severity: a comparison of paleoecological and tree-ring signals
Source: PLoS One. 2025 Aug 12;20(8):e0329406. doi: 10.1371/journal.pone.0329406 (PMC12342301; doi:10.1371/journal.pone.0329406)
Supplement: S10 Dataset — (ZIP) [file pone.0329406.s010.zip › Lake 1 wavelet data/Lepidopteran_scales/WS_wavelet_power.txt]

V1	V2	V3	V4	V5	V6	V7	V8	V9	V10	V11	V12	V13	V14	V15	V16	V17	V18	V19	V20	V21	V22	V23	V24	V25	V26	V27	V28	V29	V30	V31	V32	V33	V34	V35	V36	V37	V38	V39	V40	V41	V42	V43	V44	V45	V46	V47	V48	V49	V50
1	6.97700389910693e-05	5.37946428127688e-05	3.28503280797152e-05	1.66864285177244e-05	7.85847088787295e-06	4.06485573199243e-06	2.59018994264901e-06	1.96464021778565e-06	1.64088045580167e-06	1.44827601635047e-06	1.32003417128227e-06	1.21786369262403e-06	1.13241175567293e-06	1.0600277893556e-06	9.96732089952346e-07	9.50402039728924e-07	9.21414526334459e-07	9.03444784897196e-07	8.95675370419848e-07	8.94908705395466e-07	8.98083828704381e-07	9.02915682978307e-07	8.98995349958426e-07	8.77253925818134e-07	8.42926668207096e-07	8.01760344899279e-07	7.62164325977626e-07	7.63425130603984e-07	8.22214984867781e-07	8.99141951215393e-07	9.78791944485925e-07	1.04009096590608e-06	1.03374265939951e-06	9.72853717423145e-07	9.04423566611882e-07	8.45529070671373e-07	8.308204093159e-07	9.26409770403157e-07	1.10356448048525e-06	1.2706922329878e-06	1.40726835659739e-06	1.43306643830948e-06	1.2692864229175e-06	1.05513193704357e-06	9.5568445797289e-07	9.87748681608306e-07	1.14732518467746e-06	1.45295308272385e-06	1.74437181539995e-06
2	9.29545214789616e-05	6.97576741320668e-05	3.98329684525665e-05	1.77094108670701e-05	6.65689862991034e-06	2.66598495721175e-06	1.51777683237331e-06	1.17325291298348e-06	1.01911376172524e-06	9.30447996321314e-07	8.72136356126731e-07	8.17729543611473e-07	7.66661972501443e-07	7.20104285703738e-07	6.75159541690353e-07	6.43770557275416e-07	6.27846756176839e-07	6.19784137645168e-07	6.19827185745282e-07	6.25522772707656e-07	6.34832682589987e-07	6.47170487302957e-07	6.50001388405795e-07	6.31622632981864e-07	5.98746783688616e-07	5.54769844007806e-07	5.05544456968345e-07	5.02250267320958e-07	5.66396913419996e-07	6.47447786478485e-07	7.33073523205789e-07	8.02424400216157e-07	7.90353165570905e-07	7.13962233300673e-07	6.33062351644182e-07	5.57312722051202e-07	5.24342960854249e-07	6.23662335145248e-07	8.17543084036575e-07	9.96038091349706e-07	1.15416396398667e-06	1.18861560201124e-06	9.80692490023295e-07	7.09452769256922e-07	5.86961587729281e-07	6.11704934513894e-07	7.76784599456984e-07	1.12473802342707e-06	1.44748455370035e-06
3	0.000111310934651653	8.16971528209564e-05	4.39850953973326e-05	1.71277399369204e-05	4.78552673987629e-06	1.1082909212374e-06	4.65810349062699e-07	4.22798449004413e-07	4.15981168845731e-07	4.07671926630937e-07	4.02747445160882e-07	3.87286404383692e-07	3.67031779889062e-07	3.45952814734221e-07	3.20721263541422e-07	3.04623711528213e-07	3.00301489485509e-07	2.994500013468e-07	3.03360699788737e-07	3.10696411385182e-07	3.20962380698987e-07	3.36218383856728e-07	3.44069009294906e-07	3.32277868523279e-07	3.08953249008037e-07	2.73216571224569e-07	2.24265798739656e-07	2.16695313034063e-07	2.7282766657209e-07	3.38174283761938e-07	4.10453172530099e-07	4.75871255628995e-07	4.61389378394319e-07	3.86604823380208e-07	3.16181967528392e-07	2.44240222256023e-07	2.00359661450105e-07	2.84272993925906e-07	4.52706464733227e-07	5.99685942094731e-07	7.53861790566849e-07	8.04956975449381e-07	5.9817001603987e-07	3.24500099781732e-07	2.11033323802053e-07	2.26061598491786e-07	3.60595733006274e-07	6.84386699850392e-07	9.68201229343834e-07
4	0.000122664363007886	8.9155059375302e-05	4.66621699885323e-05	1.69543077312312e-05	3.89736637311888e-06	4.18801665002126e-07	1.79470137741031e-08	7.88362781434123e-08	1.06934463768556e-07	1.15802695664595e-07	1.24858783025213e-07	1.23704588201565e-07	1.18169239317319e-07	1.11722047806753e-07	9.9621262639982e-08	9.297346172143e-08	9.41112702300141e-08	9.53116624083899e-08	9.83915780359598e-08	1.0280522131799e-07	1.09103894181611e-07	1.21397734169019e-07	1.2972033983672e-07	1.23969000382869e-07	1.13368355598726e-07	9.37875605898531e-08	5.69961672296547e-08	4.88949355660474e-08	8.71267596996675e-08	1.24120674618194e-07	1.70439903536807e-07	2.21976856127024e-07	2.09497350540317e-07	1.52434451428748e-07	1.110037413827e-07	6.50016661455268e-08	2.74896771867942e-08	8.52094152830714e-08	1.9454175597813e-07	2.79488465581285e-07	4.07813481851935e-07	4.81095507648434e-07	3.25910721620748e-07	1.06166269668435e-07	2.56498031531267e-08	3.27092596595698e-08	1.20278610460753e-07	3.66662472869246e-07	5.5412660183011e-07
5	0.000128251284933043	9.39160076799201e-05	4.9932675413987e-05	1.87650945220883e-05	4.72131754668269e-06	7.19905945052755e-07	7.30410781697346e-08	2.95445267859747e-08	2.25360054154129e-08	2.11064555090859e-08	2.61449692234341e-08	2.60508399957623e-08	2.45220072657388e-08	2.36250755272566e-08	1.84071143067945e-08	1.59539614434252e-08	1.78582465461439e-08	1.8497995965825e-08	1.95710602086436e-08	2.07629824261654e-08	2.27266177006943e-08	2.97320632668754e-08	3.5150102138793e-08	3.24114289327282e-08	3.07964171292975e-08	2.65017588578919e-08	7.76101658076459e-09	2.78526319984156e-09	2.12818583048169e-08	3.24069395730271e-08	5.53318251699267e-08	9.06933588588522e-08	8.19310116662832e-08	4.53583436618948e-08	3.13905987308612e-08	1.82480796473432e-08	2.19170271225613e-09	3.48883030495119e-08	7.8490672186956e-08	1.04057159373005e-07	2.0334013148717e-07	2.96985040998921e-07	2.14327955300722e-07	6.28435014548316e-08	4.58976748841325e-09	5.23369590438177e-09	6.45720279269414e-08	2.28932337334468e-07	3.09754992984626e-07
6	0.00013089589860502	9.79792375190329e-05	5.46967565407156e-05	2.2567875660641e-05	6.82279234887924e-06	1.52927779784835e-06	2.77260562795646e-07	4.74746184207351e-08	6.232944880243e-09	1.49110440660995e-09	4.10507820824001e-09	3.70435242448308e-09	3.11578914462112e-09	3.67928704947933e-09	1.83933564054757e-09	9.68608771141392e-10	2.01998767369407e-09	2.05124710224425e-09	2.20672019995998e-09	2.17220363025680e-09	2.28579615851458e-09	5.40731902233766e-09	7.67105761349609e-09	5.62767928892475e-09	7.12205669880475e-09	1.14179241224806e-08	7.97378913741692e-09	6.16355885235475e-09	8.88835083559837e-09	5.81446242230716e-09	1.74559256183064e-08	4.12636279347259e-08	3.50994648992617e-08	1.06335766417515e-08	8.82169854195095e-09	1.976419271466e-08	2.78907148713792e-08	4.15018371268754e-08	3.46968405838317e-08	2.82769356440085e-08	1.14511857419407e-07	2.24103185088147e-07	1.99093572166054e-07	8.60843149109654e-08	1.60717466095836e-08	1.11417795822694e-08	7.8969506458602e-08	1.9714088395955e-07	2.02097507117952e-07
7	0.000132871590356749	0.000102321469354008	6.06363215180665e-05	2.76140912167438e-05	9.66984921102122e-06	2.62224716591971e-06	5.60380024546129e-07	9.55502928985241e-08	1.19523824292427e-08	1.21727906792604e-09	1.19038045564096e-09	5.06684309766075e-10	1.731000359586e-10	8.0794176299958e-10	4.45700365205511e-10	9.5971826957859e-11	3.0740309483375e-10	1.46743257462377e-10	1.55339970919591e-10	9.86287269914792e-11	1.39081021473012e-10	1.48054960113781e-09	1.97345950432872e-09	2.74860749960826e-10	2.27764198477956e-09	1.00061785212258e-08	1.54542187486374e-08	1.45955037244217e-08	7.30736048506805e-09	1.82555349062328e-11	1.01186670425707e-08	2.83688988369131e-08	2.36260593660606e-08	3.94980499444629e-09	3.9280159153838e-09	2.77012989482894e-08	5.20563536657878e-08	5.13603030094426e-08	1.59182342835692e-08	6.35167838321359e-09	1.00760372279889e-07	2.25251705846917e-07	2.31015565361905e-07	1.21904872158682e-07	1.9832979501373e-08	1.15518171477982e-08	1.08990711090859e-07	2.18026748488757e-07	1.86823726221066e-07
8	0.000135239930139793	0.000107138920094999	6.72405996745432e-05	3.34294176980751e-05	1.3167628331057e-05	4.11479218586316e-06	1.02766349734822e-06	2.1214620175285e-07	4.04795327613981e-08	8.86824708633577e-09	2.54545956497534e-09	6.1428366311447e-10	1.97672677971709e-10	6.53226410532667e-10	8.00691963148716e-10	5.7165482745269e-10	3.02376706731997e-10	4.22608489318366e-11	3.08211565052478e-11	1.91811090752971e-10	6.10836564318772e-10	1.42936362060416e-09	1.51961081300139e-09	1.05787838770821e-09	4.68256423388058e-09	1.50564875526059e-08	2.50849598988357e-08	2.45403541214137e-08	1.34122698158617e-08	6.78173518341334e-09	1.81652362735529e-08	3.43904642844656e-08	3.20863672195456e-08	1.7868674034319e-08	2.11646800156161e-08	5.20075570725548e-08	8.31286603056487e-08	7.56681934581769e-08	3.68386287229368e-08	4.75425005266951e-08	1.65578204950524e-07	3.05562638433816e-07	3.25748801659709e-07	2.13141722073503e-07	9.02027423200093e-08	8.1732283023651e-08	2.00188030640825e-07	3.121139409148e-07	2.71339800152739e-07
9	0.000138282771058647	0.000112416865328617	7.42914051387245e-05	3.99051196997018e-05	1.74091447061113e-05	6.15785591675757e-06	1.76441349100362e-06	4.15374060985097e-07	8.76779237184195e-08	2.13549734831755e-08	7.17771100339524e-09	2.78955141196265e-09	1.46651044354757e-09	1.51412070822336e-09	1.64465872466679e-09	1.29313936472915e-09	6.60528666854167e-10	1.72582575130831e-10	1.32751357961672e-10	6.11351909657277e-10	1.57939230534863e-09	2.8209256786211e-09	4.09845489960109e-09	6.90337790017567e-09	1.53133519518811e-08	3.08571532440805e-08	4.59020035461323e-08	4.90781381987005e-08	4.11404814761117e-08	3.81065945555833e-08	5.04354503655612e-08	6.66967668768299e-08	7.11387159942428e-08	6.98904244748716e-08	8.51636980287477e-08	1.24551089224951e-07	1.62987255637556e-07	1.69104559736782e-07	1.63411609650049e-07	2.22286878118577e-07	3.76594067834582e-07	5.34208758266213e-07	5.70738180105428e-07	4.76435996722439e-07	3.66108753365078e-07	3.64094948798222e-07	4.81116374761902e-07	5.85368910702009e-07	5.4192194851587e-07
10	0.000142013460669537	0.000118148113700507	8.17616907368077e-05	4.7055551030371e-05	2.24945049330661e-05	8.89719433170838e-06	2.88454314878623e-06	7.54201434284027e-07	1.58960956475864e-07	3.28122725702534e-08	1.24988878580894e-08	8.04543452397489e-09	5.69709880302956e-09	4.58615150654262e-09	3.93751431666737e-09	2.98429865474829e-09	1.77127518397355e-09	8.88428246382485e-10	8.74293651102079e-10	1.95446140430991e-09	4.13992628513806e-09	7.54274718527168e-09	1.30978670766841e-08	2.35410292646335e-08	4.25717834697734e-08	7.00092297961204e-08	9.74209125603613e-08	1.13881996578556e-07	1.19221150460642e-07	1.25662011219545e-07	1.41941966557317e-07	1.63198719575174e-07	1.8272814746518e-07	2.06638268569304e-07	2.49245236856481e-07	3.14569159123235e-07	3.87085623866565e-07	4.53045424574342e-07	5.36543204336421e-07	6.86447739456583e-07	9.00082784399618e-07	1.0893017459921e-06	1.1629247177689e-06	1.12592455687779e-06	1.07383381143625e-06	1.10220480821489e-06	1.2135554655547e-06	1.29775095823997e-06	1.23727284844993e-06
11	0.000146399695274545	0.000124340924590704	8.96755426403716e-05	5.49221206540743e-05	2.8541430810857e-05	1.25392347279695e-05	4.60565438307525e-06	1.37354076180813e-06	3.09772786655629e-07	4.57017850877014e-08	7.90516041670521e-09	1.07447310556869e-08	1.30589373409485e-08	1.21892152595697e-08	1.01358283920892e-08	7.69803231382626e-09	5.37288310252964e-09	3.95166805735625e-09	4.22074971792617e-09	6.72250353808619e-09	1.2036684208598e-08	2.14558119794438e-08	3.77312780037937e-08	6.5135403150945e-08	1.07311904290932e-07	1.62622281351045e-07	2.2149101403942e-07	2.7188484361223e-07	3.09650008719678e-07	3.4105656673729e-07	3.743415338635e-07	4.13536836972191e-07	4.62982517579861e-07	5.33113749609901e-07	6.37191709862486e-07	7.81991996630607e-07	9.64203872375243e-07	1.18115321952836e-06	1.44243166575267e-06	1.75228129676001e-06	2.07253365875449e-06	2.32866580379008e-06	2.47538584375869e-06	2.54435341661145e-06	2.61515352713531e-06	2.74361625181829e-06	2.90494385074007e-06	2.99150874232149e-06	2.88924107392292e-06
12	0.000151403509417706	0.0001309905868806	9.80396286960171e-05	6.35214652224883e-05	3.56467523036269e-05	1.73101896587043e-05	7.23146610525061e-06	2.54833344853622e-06	7.15752347777556e-07	1.34759504415283e-07	7.31478600195517e-09	4.86812622957242e-09	1.8824384027155e-08	2.5161470372674e-08	2.44010441932972e-08	2.06029205445564e-08	1.67635442510913e-08	1.48609467077477e-08	1.63172816233682e-08	2.24683594736536e-08	3.53793753841899e-08	5.8838772150537e-08	9.88508150901636e-08	1.62563548063017e-07	2.54667266755555e-07	3.72270052620049e-07	5.02670792311113e-07	6.28321446135193e-07	7.3647772503626e-07	8.25275904697752e-07	9.02709463298157e-07	9.8376393164582e-07	1.09017615060079e-06	1.24972115480854e-06	1.49051082461728e-06	1.83150345672637e-06	2.27512692436106e-06	2.80567258169225e-06	3.38846101614067e-06	3.96534487966756e-06	4.46217724557475e-06	4.82820801281627e-06	5.08377875985791e-06	5.31841473418902e-06	5.62485298671227e-06	6.02089978255654e-06	6.41424880746077e-06	6.6313789338498e-06	6.50420058898259e-06
13	0.000156963151709789	0.000138038531242672	0.00010677467801239	7.27496448777562e-05	4.37581826987335e-05	2.33027968406359e-05	1.10132199482161e-05	4.61181723667212e-06	1.68898941745272e-06	5.22963681638103e-07	1.32959974159231e-07	4.02179292854633e-08	3.79797482625819e-08	4.95167275213379e-08	5.43044469399892e-08	5.23358635594145e-08	4.85491942014532e-08	4.74854251707455e-08	5.25560733595007e-08	6.71918217045416e-08	9.66902873762047e-08	1.49822585600742e-07	2.38913136040381e-07	3.76981609463254e-07	5.71535530595194e-07	8.17302854113974e-07	1.09303727359763e-06	1.36676609920138e-06	1.6082757624904e-06	1.80236537995726e-06	1.95721785451157e-06	2.10691586886015e-06	2.30875156068416e-06	2.6338096025979e-06	3.1490422354176e-06	3.89333617738356e-06	4.85510142558745e-06	5.96025096645455e-06	7.0783408474924e-06	8.05531226147517e-06	8.77712457002391e-06	9.24381461398533e-06	9.5994431511753e-06	1.00695752958384e-05	1.08241943501928e-05	1.18500192768893e-05	1.2914779318072e-05	1.36479230382855e-05	1.36985888399865e-05
14	0.000162969644069952	0.000145336161703933	0.000115657284692743	8.22899277708324e-05	5.25310407111632e-05	3.02658844980113e-05	1.58832058490341e-05	7.68742134757027e-06	3.48121982112884e-06	1.49899478415517e-06	6.33361211064988e-07	2.88662267840078e-07	1.70068803975792e-07	1.37908123992175e-07	1.30910537296328e-07	1.27614209372207e-07	1.25085093682207e-07	1.27203262049441e-07	1.39858637216065e-07	1.7095357008332e-07	2.32789057394332e-07	3.44132530040571e-07	5.2915049212561e-07	8.11084171931343e-07	1.20095242690017e-06	1.68552788811133e-06	2.22200114410313e-06	2.74572685380666e-06	3.19143756721197e-06	3.52113036319811e-06	3.74843711602054e-06	3.95049850395613e-06	4.261157645351e-06	4.84214983838444e-06	5.83390210803699e-06	7.29605998741872e-06	9.15740181991778e-06	1.12006745404497e-05	1.31059009102283e-05	1.45605604657754e-05	1.54109919792115e-05	1.57842898883917e-05	1.60894483675851e-05	1.68517311107095e-05	1.84374587052869e-05	2.08144538831304e-05	2.34909257998376e-05	2.56789718770326e-05	2.66044778181558e-05
15	0.00016927572979832	0.000152662721760674	0.000124342433235375	9.16262358867035e-05	6.13030219185968e-05	3.74939614610019e-05	2.12202213331816e-05	1.13361812592862e-05	5.87855390277163e-06	3.0564003825498e-06	1.643077194225e-06	9.41238323948078e-07	5.95475655640213e-07	4.28519442057332e-07	3.48744788081561e-07	3.09185555789538e-07	2.89349522755733e-07	2.84963654009338e-07	3.02250490640126e-07	3.5660419880567e-07	4.74089797826178e-07	6.92002127193717e-07	1.05389913163753e-06	1.59614773352043e-06	2.32748404347624e-06	3.209186130411e-06	4.14780311854744e-06	5.01099959227018e-06	5.66868967175221e-06	6.04958398079513e-06	6.19347199361537e-06	6.27639030983123e-06	6.59026911233464e-06	7.46989574383454e-06	9.17713751900923e-06	1.17731465632004e-05	1.50279895671481e-05	1.84238638399746e-05	2.12907493249888e-05	2.30639942579478e-05	2.35798791151868e-05	2.32630344134398e-05	2.30631200559898e-05	2.41001388905937e-05	2.71425599751677e-05	3.21684022173915e-05	3.82491251696017e-05	4.38388662112618e-05	4.73396219100707e-05
16	0.000175779062144636	0.000159856022260119	0.000132550006910823	0.000100284470473357	6.93695737502332e-05	4.40829701071127e-05	2.60046869929606e-05	1.4535422054354e-05	7.97598375652959e-06	4.50919006951368e-06	2.74259750277431e-06	1.82215241501501e-06	1.30748298897964e-06	9.96506851296606e-07	7.97467458483316e-07	6.64237961531357e-07	5.73185161144063e-07	5.18110252803658e-07	5.10727451662134e-07	5.82414724899904e-07	7.8486768422303e-07	1.18566887326219e-06	1.85381137241588e-06	2.83282458362002e-06	4.10603286333378e-06	5.56736260102763e-06	7.01695170640383e-06	8.19803211996101e-06	8.87784596372878e-06	8.95437496786382e-06	8.55112623732432e-06	8.05379506392064e-06	8.05162345200024e-06	9.17353950655546e-06	1.18498927865045e-05	1.60742629589302e-05	2.12698839213037e-05	2.63610332921302e-05	3.00940984189632e-05	3.15467870744126e-05	3.06412202124629e-05	2.84049021092096e-05	2.67730218896189e-05	2.79140610375114e-05	3.33136547947369e-05	4.30244745085294e-05	5.54579184783958e-05	6.78486996081761e-05	7.71962353412926e-05
17	0.00018260215796999	0.000167079343327488	0.000140442415017236	0.000108343226504735	7.66381834064488e-05	4.9705787632644e-05	2.96434958784722e-05	1.643631133268e-05	8.73815188424435e-06	4.76407191095325e-06	2.93173968916773e-06	2.13971524530714e-06	1.76245442414173e-06	1.51140187699331e-06	1.28402400389302e-06	1.05945568016995e-06	8.47803514278526e-07	6.7617961815216e-07	5.91792833010167e-07	6.67917164225001e-07	1.00349299264033e-06	1.70951596901882e-06	2.87775302443013e-06	4.53307644275047e-06	6.58091007882457e-06	8.7728422054904e-06	1.07194330434299e-05	1.19720493174249e-05	1.21720767203987e-05	1.12314786929893e-05	9.47712269911442e-06	7.6796040974704e-06	6.90815890813236e-06	8.20848815222043e-06	1.21776675673705e-05	1.85840851111749e-05	2.62160438433564e-05	3.31072300534419e-05	3.71660312660846e-05	3.7052257027937e-05	3.29705598978378e-05	2.69858679849654e-05	2.25908504900273e-05	2.35598728113162e-05	3.24826469157042e-05	4.95896331793517e-05	7.24112622558689e-05	9.64590887995792e-05	0.000116654884167426
18	0.000190319461353872	0.000175135332760406	0.000149052574727946	0.000117013425738265	8.44048313920945e-05	5.56219765499115e-05	3.32150851254462e-05	1.7788121678833e-05	8.48074227962353e-06	3.69293569444354e-06	1.73637517783807e-06	1.23985628674149e-06	1.29142369883527e-06	1.39667993558183e-06	1.35700770317382e-06	1.14669142859505e-06	8.27321982652418e-07	5.04512964873262e-07	3.13772514799668e-07	4.16797454614323e-07	9.90841579477184e-07	2.19856872034512e-06	4.13363368256011e-06	6.74920506778906e-06	9.79192964258157e-06	1.27773216074455e-05	1.50452826503061e-05	1.59177559893133e-05	1.4942391884064e-05	1.21561635654055e-05	8.26193672322332e-06	4.60390580136059e-06	2.87188546186288e-06	4.55856853890381e-06	1.03131400578024e-05	1.94335882096468e-05	2.97652033101379e-05	3.81837770334278e-05	4.16372475997947e-05	3.8455482175782e-05	2.94262190089594e-05	1.81036828196968e-05	1.00389876823612e-05	1.10518112000276e-05	2.51223748841856e-05	5.27341661907951e-05	9.0378368447078e-05	0.000131464867704671	0.000168290425398175
19	0.000200063726826249	0.000185575354367514	0.000160401475345148	0.000128787808102044	9.55857004920788e-05	6.50664334021593e-05	4.0098069407301e-05	2.18690775421955e-05	1.0109203909589e-05	3.60317503745025e-06	7.59809629755739e-07	6.23669690214384e-08	3.26903062755074e-07	7.81849152120367e-07	1.02857831782356e-06	9.49988865149029e-07	6.167897738905e-07	2.15730103529017e-07	1.80769087970875e-09	2.62444218682497e-07	1.27647667365277e-06	3.25403332689232e-06	6.25439367528932e-06	1.00963618669824e-05	1.42951104704284e-05	1.80722865352042e-05	2.0481462537239e-05	2.0660834199776e-05	1.8171401430998e-05	1.33178483276844e-05	7.30881231708207e-06	2.12261758461123e-06	2.01792028779869e-08	2.77910853248099e-06	1.08721844084312e-05	2.2917019793292e-05	3.57178226036121e-05	4.50677998795717e-05	4.72011084978731e-05	4.04649433416309e-05	2.65659474118882e-05	1.07677087927581e-05	7.33636702793491e-07	4.23785392766159e-06	2.64887444397708e-05	6.80669453429532e-05	0.000124311526654855	0.00018643834083216	0.0002439868660912
20	0.000213268026853867	0.000200283138931259	0.000176889423158641	0.000146623204826782	0.000113705676430389	8.21021017661386e-05	5.47916050996366e-05	3.34120196866299e-05	1.82912651863119e-05	8.75692496166623e-06	3.56581687501567e-06	1.3121625480089e-06	7.27901465721029e-07	8.49243756737952e-07	1.06786939601088e-06	1.10586319837631e-06	9.53789664799392e-07	7.9927335988965e-07	9.57334937980386e-07	1.80001747440491e-06	3.67591256302165e-06	6.81259819764072e-06	1.12071048370244e-05	1.65284221195322e-05	2.20744919950491e-05	2.68331613232935e-05	2.96812227096519e-05	2.97132107770305e-05	2.6629598468892e-05	2.10541985535761e-05	1.4623525902234e-05	9.7238479078804e-06	8.85362112267024e-06	1.37398369947115e-05	2.44864889394664e-05	3.91145900462965e-05	5.38056573659493e-05	6.39613595481816e-05	6.58802302587137e-05	5.85339714136007e-05	4.47459295626134e-05	3.11563073546321e-05	2.6732260063894e-05	4.01377752786131e-05	7.67931769002365e-05	0.000136680736035764	0.000213751456323156	0.000297214601520385	0.000374286550771175
21	0.000230925385118402	0.000220450445787096	0.000199942023539201	0.000172225789689898	0.000140819260665565	0.000109215133974469	8.02796605392733e-05	5.58964989511188e-05	3.6889763810759e-05	2.31752738925835e-05	1.40428755895448e-05	8.46922740057604e-06	5.38664384835697e-06	3.87073602488087e-06	3.24233731272078e-06	3.09962986601506e-06	3.30328721215269e-06	3.93384736648436e-06	5.23141364134576e-06	7.5186579661955e-06	1.11040034698225e-05	1.61661660831832e-05	2.26341846541027e-05	3.00945186514476e-05	3.77702023770586e-05	4.46157497528856e-05	4.9547371559236e-05	5.17811199709438e-05	5.11937625614506e-05	4.8575344888427e-05	4.56351120194676e-05	4.46724901513995e-05	4.79315080947868e-05	5.67939699307209e-05	7.10849421494354e-05	8.88061365012914e-05	0.000106534654256119	0.000120520444221039	0.00012823444552311	0.000129861258171608	0.000129117728511761	0.0001329032573404	0.000149652916626532	0.000186760139129487	0.000247864604413908	0.000330961407962337	0.000428075625366853	0.000526720954456532	0.00061272993123961
22	0.000252628896460521	0.000245403043590349	0.000228622240729241	0.000204458768339153	0.000175735527221579	0.000145396994574658	0.000116039265736316	8.9595779278687e-05	6.72151052067467e-05	4.93100586231646e-05	3.57212635612002e-05	2.59285193452993e-05	1.9254471357493e-05	1.50265796305658e-05	1.26851538357396e-05	1.18408765749322e-05	1.22924888297001e-05	1.4015082979937e-05	1.71247422720905e-05	2.18202162986308e-05	2.83011226003569e-05	3.66675731289425e-05	4.68178172427127e-05	5.83741099893566e-05	7.06748784432419e-05	8.2865192360694e-05	9.40931160269643e-05	0.000103779935465024	0.000111889701765324	0.000119096404168506	0.000126753332074873	0.000136617874349057	0.000150369520851606	0.000169054929402194	0.000192664565500173	0.000220052303066028	0.000249328741311744	0.000278697042233549	0.00030750104845892	0.000337095110914374	0.000371106307979448	0.000414794831062088	0.000473513463375429	0.000550630194403778	0.000645564361749336	0.000752658882330673	0.000861407604364275	0.000958132411554672	0.00102871638123867
23	0.000275947582821528	0.000271987409723786	0.000259051836710647	0.000238798813385291	0.000213474996959238	0.000185527162236353	0.000157240588818317	0.000130474572916795	0.00010652802838368	8.61303245470301e-05	6.95257309386254e-05	5.66089552908366e-05	4.70724313741261e-05	4.05374777483527e-05	3.66548781052056e-05	3.51712340936506e-05	3.59635399999655e-05	3.90459976531028e-05	4.45518706299098e-05	5.26917378828739e-05	6.36903888519022e-05	7.77092637522927e-05	9.4769142117513e-05	0.000114695572132975	0.00013711244613778	0.000161502640619211	0.000187337221016181	0.000214249778577397	0.000242208382143569	0.000271625233096438	0.000303352410624541	0.000338543692792656	0.000378410651194867	0.000423950315573705	0.000475750865270877	0.000533972223198034	0.000598541964599047	0.000669513461263025	0.000747432763097647	0.000833497396902597	0.000929306184399302	0.00103611342423084	0.0011536921070134	0.00127911553594557	0.00140589797679698	0.00152391929745388	0.00162037383918142	0.0016816783281481	0.00169595331498037
24	0.000296480195380287	0.000294759671814716	0.000284688661764608	0.000267591373021249	0.000245316971388885	0.000219946767305524	0.000193510321446769	0.000167762365378354	0.000144049472520006	0.000123270241845477	0.000105912964470761	9.21442959118232e-05	8.19212420926283e-05	7.51038340958653e-05	7.15533681214054e-05	7.12079255016101e-05	7.41315231226723e-05	8.05356773535036e-05	9.07734163753405e-05	0.000105307209414704	0.000124654953497829	0.00014932229996422	0.00017973433537363	0.000216183077669747	0.000258807151123624	0.000307614748848613	0.000362550658759144	0.000423595025504103	0.000490869785005645	0.000564722943792736	0.000645764263112976	0.000734838536021525	0.000832940797224193	0.000941094649615662	0.00106022260586736	0.00119103025490347	0.00133390394745078	0.0014887919314537	0.00165501591389	0.00183096110006721	0.00201363008854855	0.002198118182622	0.00237715466937996	0.00254092067269922	0.00267736025259052	0.00277312331570457	0.00281512311979637	0.00279249928693126	0.00269861421004175
25	0.000308744227002394	0.000307105365486608	0.000297631221902502	0.000281460216484222	0.000260198920056866	0.000235694659692767	0.000209808402844079	0.000184227189809426	0.000160340797716208	0.00013919006613284	0.000121479457367092	0.000107637130206433	9.79027296183545e-05	9.24248246385303e-05	9.13540779661849e-05	9.49226092188442e-05	0.000103503374540822	0.000117645601451554	0.000138084047840741	0.000165721960123754	0.000201590598474518	0.000246791907417197	0.000302434478597604	0.000369575123278311	0.000449177981286381	0.000542099578817947	0.000649101981160317	0.000770888474819606	0.000908148936254085	0.00106159704259237	0.0012319799281305	0.0014200429061339	0.00162643653540288	0.0018515591042178	0.00209533319237257	0.00235692000569533	0.00263438082350815	0.00292430369673593	0.00322142829203863	0.00351832356005539	0.00380519872409357	0.00406994950985932	0.0042985456471517	0.00447583912664597	0.00458680819563613	0.00461815479377457	0.00456006356726051	0.00440784116858467	0.00416311959699981
26	0.000308581127782838	0.000304348901423197	0.000292598238061717	0.000274367724103949	0.000251111503270278	0.000224519486633531	0.000196336013263539	0.000168207270518688	0.0001415778862148	0.000117644584549361	9.73631615414431e-05	8.14968523399491e-05	7.06904551568026e-05	6.55548543916246e-05	6.67493895635707e-05	7.50531770912673e-05	9.14197731419115e-05	0.000117011977502095	0.000153215304627614	0.000201630202519442	0.000264044905583429	0.00034239289078966	0.000438700825494747	0.000555033908882638	0.000693444897001254	0.000855930496090315	0.00104439440185546	0.0012606108120075	0.00150617689014224	0.00178243865740222	0.0020903732149985	0.00243041181396675	0.00280219350858783	0.00320424811192851	0.00363361986104079	0.00408545925027548	0.00455262898659362	0.0050253890234396	0.00549124173917015	0.00593502653935746	0.00633934739566762	0.00668539136184776	0.00695414786448552	0.00712796976987124	0.00719233728883902	0.00713761127164124	0.00696051425095505	0.00666507533021129	0.00626283009280888
27	0.000297258452899837	0.000288968798632603	0.000273532528075132	0.000251943825284143	0.000225548646277418	0.000195897900364783	0.000164602158709279	0.000133212443187036	0.000103144308150288	7.56525186550444e-05	5.18536640058386e-05	3.27861831863878e-05	1.949280039279e-05	1.31094995408639e-05	1.49472395250286e-05	2.65564615184625e-05	4.97688472067659e-05	8.67148189656632e-05	0.000139818420198457	0.000211773333437392	0.000305504931704628	0.000424123463330476	0.000570872688806512	0.000749076388592456	0.000962082062716246	0.00121319698869379	0.00150560709048142	0.00184226468031011	0.00222572824526853	0.00265793734563116	0.00313990952327633	0.00367135466355613	0.00425021570295741	0.00487216234713316	0.00553008504634783	0.00621365729668255	0.00690905173567137	0.00759890491271524	0.00826262209215826	0.00887709264124264	0.00941784609317407	0.0098606199985054	0.0101832390732274	0.0103676318819933	0.0104017512967061	0.0102811344189647	0.0100098499281474	0.00960064210791492	0.00907418673890645
28	0.000283832263524739	0.000272991050905082	0.000255927806779713	0.000233644551299818	0.000207408675446251	0.000178626133109924	0.000148722037597824	0.00011904977328286	9.08437869927896e-05	6.52227292975971e-05	4.3240419789102e-05	2.59740612556105e-05	1.46336609053309e-05	1.06744897992288e-05	1.58956344563084e-05	3.25116407262096e-05	6.31898827811592e-05	0.000111052421356406	0.000179646626027578	0.000272892819738425	0.000395019032135324	0.000550492288872764	0.00074395268263509	0.000980151048342703	0.00126388402693796	0.00159991265118757	0.0019928436873243	0.00244694845544071	0.00296589345259082	0.00355236234243382	0.00420756073669	0.0049306137534072	0.00571789045587901	0.00656231641410674	0.00745276186192197	0.00837361321702806	0.00930464455076433	0.0102212978109371	0.0110954526616429	0.0118967179775344	0.0125942104576583	0.0131587090258594	0.0135649981844142	0.0137941533476715	0.0138354904973257	0.0136879122253237	0.0133604370381406	0.0128717948385715	0.0122490958708526
29	0.000279426582292165	0.000269660988049642	0.000255232157916872	0.000237169723697266	0.000216677019004784	0.000195020379840243	0.000173431318482696	0.000153039479709926	0.000134849216669352	0.000119765247447791	0.000108664556210226	0.000102504030451188	0.00010244767416933	0.000109994584574895	0.000127089618884106	0.00015620256157384	0.000200367812064936	0.000263183911413311	0.000348779169381753	0.000461754816098098	0.000607119301909255	0.000790225854358254	0.00101672000571569	0.00129249504319014	0.00162364243249631	0.0020163731009215	0.0024768764000559	0.00301107916182792	0.00362426987713474	0.00432056435210071	0.00510220975286751	0.00596875266856038	0.00691613080976348	0.00793578254079822	0.00901389756744432	0.0101309491334963	0.0112616469268958	0.0123754263197755	0.0134375424502122	0.014410769941017	0.0152576280593758	0.0159429680025256	0.0164366872723954	0.016716289414696	0.0167689968089854	0.0165931556153891	0.0161987443172209	0.0156069018722973	0.0148485130411579
30	0.000283615732503918	0.000276277911087582	0.000265647493568109	0.000252741386347795	0.000238699805448474	0.000224698540278322	0.000211874988435826	0.000201281256211533	0.000193873481831596	0.000190540720453341	0.000192170257691025	0.00019974028229176	0.000214426578177979	0.000237708139927332	0.0002714577653168	0.000318007568595675	0.000380185261556714	0.000461323769563757	0.000565252799508402	0.00069628482327545	0.000859208283517033	0.00105929687733983	0.00130233547939819	0.00159465147137496	0.00194312670805154	0.00235515261539966	0.00283848201660471	0.00340092928592634	0.00404987787279796	0.00479157251442855	0.00563020227888001	0.00656681763377032	0.00759816561872895	0.00871556577158139	0.0099039785900174	0.0111414309951692	0.0123989539361962	0.0136411531182562	0.014827475799526	0.0159141598706152	0.0168567651426895	0.0176131029340172	0.018146311723907	0.0184277857239647	0.0184396581421251	0.0181765748678829	0.0176465642632589	0.0168709056639328	0.0158830093926137
31	0.000278851348743704	0.000269544257923064	0.000257152400081236	0.000242663721144121	0.000227215435808195	0.000212032727785058	0.000198374483796117	0.000187493993892043	0.000180619923770502	0.00017895938609087	0.000183721284951071	0.000196155037694666	0.000217597978520479	0.000249524686187314	0.000293593275778562	0.000351687056557523	0.000425954169276301	0.00051885182107839	0.00063320429571221	0.00077228383154876	0.00093991982746466	0.00114063430732374	0.00137979055696262	0.00166372862055613	0.00199984802006125	0.00239658739469169	0.00286324577027624	0.00340959364648322	0.00404523599637272	0.00477871418154769	0.00561636844746744	0.00656102381502842	0.00761060469950559	0.00875682100101456	0.00998409379556136	0.0112688958513927	0.0125796666064656	0.0138774214956743	0.0151171137429579	0.0162497287981732	0.017225006570364	0.0179946055989097	0.0185154578247341	0.0187530227369265	0.0186841422558509	0.0182992251974999	0.0176035499638523	0.0166175589308451	0.0153761169768528
32	0.000251509702984539	0.000234086622730395	0.000212966704672329	0.000189220500608837	0.000164137072324466	0.000139173602998054	0.000115899845379272	9.59418822958774e-05	8.0929117382241e-05	7.24476276419791e-05	7.20022987288515e-05	8.09898265126283e-05	0.000100684916331767	0.000132242894705149	0.00017672330180582	0.000235140457194415	0.000308547881645637	0.000398163086427859	0.000505536887342808	0.000632766516826976	0.000782744197972998	0.000959422824951485	0.00116806889491704	0.00141546141385975	0.0017099862311147	0.00206157050895503	0.00248140410312399	0.0029814053158424	0.00357340863236354	0.00426808117469403	0.00507361063651318	0.00599424675578222	0.007028815981972	0.00816935919700224	0.00940005948466931	0.0106966263030936	0.0120262811529595	0.0133484476930833	0.0146161889514293	0.0157783614470452	0.0167823786782927	0.0175774039291486	0.0181177341711172	0.0183661011565816	0.0182966081926813	0.0178970436343005	0.0171703630176953	0.0161352054393645	0.0148253977862849
33	0.000224975070200045	0.000200808792276482	0.000173009231936067	0.000142824032618693	0.000111736157220429	8.14002690199314e-05	5.35649061090558e-05	2.99849768011671e-05	1.2330325243756e-05	2.09726007034528e-06	5.30991763308504e-07	8.56783593760945e-06	2.68066971354988e-05	5.5519560076179e-05	9.47102139649336e-05	0.000144228895856803	0.000203947627278041	0.000273996461167665	0.000355054528522574	0.000448681791189771	0.000557668205717214	0.00068636739050089	0.000840973040594102	0.00102968972560904	0.00126274696204794	0.00155220813153025	0.00191153514265132	0.00235488630212548	0.00289614837971978	0.00354773296722264	0.00431919948335658	0.005215799123893	0.00623706159261178	0.00737556528231645	0.00861603782758277	0.0099349247931078	0.0113005384851029	0.0126738572942104	0.0140099915837134	0.0152602699175927	0.0163748358887939	0.0173055882276069	0.0180092523368849	0.0184503458585328	0.0186037982527288	0.0184570059649797	0.0180111489692991	0.0172816569554885	0.0162977875897013
34	0.000254962436717468	0.000234701988921383	0.000211889137068439	0.000187725206474716	0.000163559351022966	0.000140810315513517	0.0001208755966028	0.000105034333204647	9.43520489899549e-05	8.95969059178199e-05	9.11782409480002e-05	9.91186592419801e-05	0.000113070642568961	0.000132387297013607	0.000156254327745358	0.000183886463942369	0.00021478633251637	0.000249057302386162	0.00028775437844962	0.000333249311402617	0.000389578417916305	0.000462735081110267	0.000560864563406265	0.000694317686384659	0.000875523086739926	0.00111864585228775	0.00143901365575299	0.00185230973807682	0.00237355427210384	0.00301592008667268	0.00378945314867136	0.00469978983814001	0.00574697899400474	0.00692452423012724	0.0082187589784352	0.0096086519161396	0.0110661139318503	0.0125568410406467	0.0140416835197922	0.0154784840322675	0.0168242814461066	0.0180377375009637	0.0190816151069181	0.0199251235922834	0.0205459498597484	0.0209318155367774	0.0210814372338074	0.0210048165461002	0.0207228435910419
35	0.000373856295641831	0.000366269785185054	0.000356390769637081	0.000344890337934237	0.00033247026298535	0.000319800279888391	0.000307452674382327	0.000295840878686614	0.000285169965973892	0.000275407718156923	0.000266285152719218	0.000257334875864002	0.000247974243587484	0.000237637959860028	0.000225961382581804	0.00021301148783791	0.000199557311892755	0.000187366022615484	0.00017950497333884	0.000180624693298523	0.000197193400946691	0.000237650975739092	0.000312450065534934	0.000433954721171927	0.000616173029837153	0.000874309776538019	0.00122413795078075	0.00168120327662343	0.00225989280521606	0.00297241552589057	0.00382775821411894	0.00483069152281673	0.00598090790979496	0.00727237296452218	0.00869296416724876	0.0102244559073618	0.0118428873513479	0.0135193219726007	0.0152209764837395	0.0169126653665587	0.0185584782876713	0.0201235844861547	0.0215760433856716	0.0228884961439214	0.024039619536449	0.0250152412614391	0.0258090430624023	0.0264228125655617	0.0268662431862976
36	0.000557015456445199	0.00055997510820925	0.000558635945214505	0.000552901038002471	0.000542679106540905	0.000527868485717985	0.000508347460437264	0.00048397561110545	0.000454611083295898	0.000420148589059258	0.000380582373823755	0.000336097270666598	0.00028718926930984	0.000234814747104885	0.000180564692896655	0.000126857015128962	7.71365471192296e-05	3.6068901933222e-05	9.71120948074184e-06	5.64036141443891e-06	3.30180892330779e-05	0.000102572386189567	0.000226476771492734	0.000418112892203957	0.000691708011233915	0.00106184688671198	0.00154286703262949	0.00214815676055906	0.00288938593297672	0.00377570905727882	0.00481298819525439	0.00600308816944853	0.00734329787832503	0.00882592861126856	0.0104381328665805	0.0121619755315258	0.0139747740448037	0.0158497064146978	0.0177566671423638	0.0196633328501229	0.0215363834468073	0.023342812559868	0.025051254009167	0.0266332501180036	0.0280643929188554	0.0293252804705873	0.0304022466258664	0.0312878422322634	0.0319810671144321
37	0.000780006880404095	0.000790447151967454	0.000794196241316379	0.000790745796238095	0.000779686125619896	0.000760738524220051	0.000733796562754764	0.000698978072033401	0.000656689233614796	0.000607701628021312	0.000553242260132975	0.00049509547144916	0.000435714273980551	0.000378337041765301	0.000327103746633296	0.00028716413266875	0.000264768530623621	0.000267330590520065	0.000303450249282283	0.000382884948021985	0.000516457655669845	0.000715891792652096	0.000993565772964052	0.00136218360759175	0.00183436275027091	0.0024221459215382	0.00313644971129552	0.00398646892599225	0.00497906143046015	0.00611814311356239	0.00740412606572839	0.00883343463992167	0.0103981334340059	0.0120856982015842	0.0138789552871335	0.0157562076220593	0.0176915560558196	0.0196554144609795	0.0216152064106946	0.0235362211199652	0.0253825975984268	0.0271183993230894	0.0287087377791993	0.0301209022840423	0.0313254556833908	0.0322972605960043	0.0330164084181165	0.0334690326076816	0.0336479980132022
38	0.00110799355980098	0.00114285557295777	0.00117252649479397	0.00119681353384282	0.00121574864788514	0.00122964406141317	0.00123915408236367	0.00124534281419768	0.00124975685000149	0.00125450140100928	0.00126231756182289	0.00127665757019304	0.00130175401656967	0.00134267804939216	0.00140538077353252	0.00149671133269543	0.00162440469375879	0.00179703200894628	0.00202390671494915	0.0023149403197472	0.00268044318925126	0.00313086760607323	0.00367649291888732	0.00432705567069252	0.00509133107192566	0.00597667590063712	0.00698854665003871	0.00813001025055685	0.00940126769633091	0.0107992131336392	0.0123170521752567	0.0139440031946932	0.015665104005195	0.0174611436095331	0.019308734690521	0.0211805373778335	0.0230456388525167	0.0248700868978361	0.0266175689921339	0.0282502224088646	0.0297295554713148	0.0310174559853796	0.0320772602398892	0.0328748550053992	0.0333797857339739	0.0335663465818854	0.0334146317292585	0.0329115324239604	0.0320516698092127
39	0.00167908786149001	0.00178068692887446	0.00188521139978536	0.00199337831289273	0.00210619444240074	0.00222500507127875	0.00235154450542716	0.0024879869393741	0.00263699581334143	0.00280176928673872	0.00298607891758385	0.00319429811271505	0.00343141643984736	0.00370303551651163	0.00401534196479485	0.0043750528988557	0.00478932964707245	0.00526565594882476	0.00581167774244569	0.00643500289438408	0.00714296080720078	0.007942323757237	0.00883899399494948	0.00983766300629429	0.0109414517690063	0.0121515432067532	0.0134668201941513	0.0148835242366777	0.0163949511860725	0.0179912009152827	0.0196589976585286	0.0213815966546859	0.0231387908006648	0.0249070282692239	0.0266596485772537	0.028367240569553	0.0299981214246639	0.0315189313479251	0.0328953343697255	0.0340928118940344	0.0350775326049402	0.0358172802579728	0.0362824199188902	0.0364468834490145	0.0362891564685093	0.0357932515590672	0.0349496559052748	0.0337562456459737	0.0322191635714647
40	0.00254549773290238	0.00275826027611621	0.00298727338947329	0.00323436050074941	0.00350161673098183	0.00379143249399251	0.00410651450539676	0.00444990268675842	0.00482498115560928	0.00523548120988068	0.0056854739701892	0.00617935016359278	0.00672178444877825	0.00731768172689783	0.00797210308479041	0.00869016940438742	0.00947694126305635	0.0103372745539468	0.011275652269945	0.0122959941016374	0.0134014468643972	0.014594160241189	0.015875053838696	0.0172435830237658	0.0186975123435015	0.0202327064388252	0.02184294914218	0.0235198018173266	0.0252525118805674	0.0270279817886572	0.0288308075690815	0.0306433942179271	0.0324461530517446	0.0342177834636666	0.0359356386279958	0.0375761716799085	0.0391154559489326	0.040529770139255	0.0417962371179983	0.0428935033698168	0.0438024453471657	0.0445068889903137	0.0449943296525995	0.0452566415215117	0.0452907682805613	0.0450993900444907	0.0446915652877289	0.044083350282349	0.043298402133461
41	0.00351965315193662	0.00385688595837489	0.00422487753340347	0.00462651798785442	0.00506491677452683	0.00554339733087161	0.00606548594432869	0.00663489377300355	0.00725549090673117	0.00793127135029472	0.00866630786659589	0.00946469574776545	0.0103304848000751	0.0112675991448656	0.0122797448591313	0.0133703060068181	0.0145422302392015	0.0157979058557655	0.0171390329929501	0.0185664924153388	0.0200802161824968	0.0216790652080103	0.023360719363793	0.0251215862588788	0.0269567350856005	0.0288598619305437	0.0308232926556889	0.0328380288431331	0.0348938413583998	0.0369794148367327	0.0390825448703126	0.0411903879313723	0.043289762187922	0.0453674954555416	0.0474108146952952	0.0494077698373654	0.0513476834061024	0.0532216165601888	0.0550228418392475	0.0567473131962424	0.0583941248287222	0.059965951893967	0.0614694683483836	0.0629157397850715	0.064320592101232	0.065704959910157	0.0670952215851432	0.0685235304234646	0.0700281533747512
42	0.004214810872712	0.00464715488617967	0.00512283611036484	0.00564579328296405	0.00622014620988893	0.0068501650413817	0.0075402318572463	0.0082947942177659	0.00911831050524228	0.0100151870932937	0.0109897076391641	0.0120459550984008	0.0131877274088518	0.0144184481764308	0.0157410741094248	0.0171580013784642	0.0186709735090677	0.0202809938228516	0.0219882458090009	0.0237920251043659	0.025690686962596	0.0276816131747559	0.0297612023430028	0.0319248871865596	0.034167182163118	0.0364817641147986	0.0388615879015087	0.0412990380825561	0.0437861166779145	0.0463146659233705	0.0488766237793813	0.0514643088212811	0.0540707300942311	0.0566899166286612	0.0593172606481783	0.0619498681233289	0.0645869102814673	0.0672299700096562	0.0698833777978468	0.072554532953052	0.0752542072342782	0.0779968297466806	0.0808007537978329	0.0836885083394702	0.0866870384534294	0.0898279409341613	0.0931477022081055	0.0966879464501713	0.100495701659604
43	0.00429152097393354	0.00476664993493133	0.00529483366919912	0.00588096337556111	0.00653006546435379	0.0072472463213287	0.00803762820056564	0.00890627658017862	0.00985811959929789	0.010897860504579	0.0120298843631697	0.0132581606387473	0.0145861435683129	0.0160166726086653	0.0175518755303038	0.019193077009319	0.0209407157905023	0.0227942736533425	0.0247522194934652	0.0268119718235978	0.0289698828908571	0.0312212473947832	0.0335603384707438	0.0359804731783984	0.0384741092122273	0.0410329739434759	0.0436482262283752	0.0463106506993363	0.0490108835214734	0.0517396678770361	0.0544881367677347	0.057248120132254	0.0600124727943537	0.0627754194127634	0.0655329124183653	0.0682829989094956	0.0710261926351066	0.0737658475190635	0.0765085296456836	0.0792643852027648	0.0820475025177285	0.0848762669682288	0.0877737081352082	0.0907678390228288	0.0938919874230988	0.0971851194828718	0.100692155174046	0.104464274623097	0.108559213089439
44	0.00373833560059654	0.00421520626601127	0.00475194135153121	0.00535387020733659	0.00602632910801849	0.00677457741139882	0.00760370418504435	0.0085185261771121	0.00952347833922782	0.0106224984503108	0.0118189077333761	0.0131152896931932	0.0145133697213436	0.0160138983063423	0.0176165409395716	0.0193197780125721	0.0211208181481032	0.0230155284877466	0.0249983854655179	0.0270624495246561	0.0291993670802888	0.0313994027932833	0.0336515049021079	0.0359434059644619	0.0382617608958683	0.0405923236678873	0.0429201634556767	0.0452299204165351	0.0475061006520486	0.0497334092711642	0.0518971198441566	0.0539834779311325	0.0559801357945853	0.057876614872107	0.0596647920980238	0.061339405723121	0.0628985758875728	0.0643443348476594	0.0656831614321833	0.0669265139970442	0.0680913558413021	0.0692006667292605	0.0702839338147866	0.0713776148720179	0.0725255662897228	0.0737794277785167	0.0751989551706958	0.0768522920689468	0.0788161704383814
45	0.00300623595765054	0.00348269542857323	0.00402266982426766	0.00463093286755578	0.00531202159407705	0.00607012555338922	0.0069089676076177	0.00783167777567411	0.00884066192044173	0.00993746742654197	0.0111226483590714	0.0123956329201468	0.013754596320943	0.0151963424527072	0.0167161979616082	0.0183079225001924	0.0199636390342272	0.0216737881202368	0.0234271100295963	0.0252106584745158	0.0270098494859897	0.0288085487018808	0.0305891999445963	0.0323329975039805	0.0340201039956195	0.0356299150430182	0.0371413713410462	0.0385333179061159	0.0397849095155389	0.0408760604952455	0.0417879361432126	0.0425034821877357	0.0430079877876043	0.0432896766978577	0.0433403203624785	0.043155865866201	0.0427370708931239	0.0420901371110887	0.0412273327382802	0.0401675944621675	0.0389370983802219	0.0375697892259327	0.0361078568414135	0.034602148668145	0.0331125069590198	0.0317080194768284	0.0304671726458745	0.0294778964739536	0.0288374910710018
46	0.00286468090251674	0.00338026872939411	0.003959395623188	0.00460528521909181	0.00532065766371533	0.0061076126468918	0.00696750834113645	0.0079008382235617	0.00890710806246168	0.00998471564573662	0.0111308361027374	0.0123413159165521	0.0136105789316458	0.0149315478235793	0.0162955846050033	0.0176924537874885	0.0191103117949545	0.0205357261254094	0.0219537275784759	0.023347898603217	0.0247005004720824	0.0259926415521163	0.0272044884254395	0.028315521010942	0.0293048321635256	0.0301514714835141	0.0308348322662976	0.0313350796719846	0.0316336173095483	0.03171358852386	0.0315604077625189	0.0311623164988905	0.0305109573152377	0.0296019589226193	0.0284355241296203	0.0270170120869079	0.0253575055452616	0.0234743533862554	0.0213916783309176	0.0191408395145384	0.0167608395454691	0.0142986657502419	0.0118095555522722	0.00935717633999903	0.00701371075322467	0.00485983905178644	0.00298461112416206	0.00148520173840759	0.000466543824914158
47	0.00406091135289226	0.00468108162296575	0.00536283359377608	0.00610773796818126	0.00691675795766538	0.00779016033036588	0.00872742826684457	0.00972717804383901	0.0107870817467065	0.0119037983665601	0.013072915761972	0.0142889060514537	0.0155450970458543	0.016833662323903	0.0181456324945504	0.0194709300724725	0.0207984302150264	0.0221160493280883	0.0234108632438552	0.0246692563064974	0.0258771022736286	0.027019977456567	0.0280834059854993	0.0290531365036797	0.0299154489759381	0.0306574896506613	0.0312676315519365	0.0317358572116433	0.0320541596927669	0.0322169573184449	0.0322215169199669	0.0320683798648003	0.0317617846360885	0.0313100793206611	0.0307261170351351	0.0300276270896087	0.0292375545645695	0.0283843609659762	0.0275022787309279	0.0266315125846261	0.0258183810988064	0.0251153922704474	0.0245812475229651	0.0242807692235813	0.0242847476013243	0.0246697038294392	0.0255175669914853	0.026915263668364	0.0289542199492605
48	0.00728852984200874	0.00812117551943413	0.00901935861148149	0.0099843386338465	0.0110169287253921	0.0121174542656176	0.0132857167688666	0.0145209644699238	0.0158218710534052	0.0171865239915049	0.0186124239383203	0.0200964965815722	0.0216351182720193	0.0232241566357224	0.024859027223718	0.0265347670674973	0.0282461257876692	0.0299876746488623	0.0317539336687332	0.0335395165762195	0.0353392930781312	0.0371485675388361	0.038963272811012	0.0407801775826928	0.0425971052342099	0.0444131618356224	0.0462289705686059	0.0480469095343895	0.0498713496189626	0.0517088888358729	0.0535685793624801	0.0554621433337917	0.0574041733643685	0.0594123137376036	0.0615074182360668	0.0637136806883944	0.0660587344777756	0.0685737174933989	0.0712932993067285	0.0742556677152301	0.0775024722118347	0.0810787224024695	0.0850326398987867	0.0894154627502845	0.0942812020402423	0.0996863508437573	0.105689546324098	0.112351186316097	0.11973300230345
49	0.0136744074430747	0.0149291476662427	0.0162705340089047	0.0177014393736373	0.0192245864253934	0.0208425403466762	0.0225577060290086	0.0243723303045851	0.0262885097887126	0.0283082048554689	0.0304332602055637	0.0326654324066214	0.0350064246922921	0.0374579291984223	0.0400216766929936	0.0426994937231198	0.0454933669588877	0.0484055143624195	0.0514384626537503	0.0545951303857853	0.0578789157817988	0.0612937883339321	0.0648443830133414	0.0685360958054475	0.072375179160559	0.0763688358442168	0.0805253095859665	0.084853970862639	0.08936539611488	0.0940714386854827	0.0989852897862794	0.104121527847606	0.109496154680677	0.115126616987893	0.121031811887788	0.127232075277975	0.133749152038346	0.140606147274692	0.147827458016053	0.155438685003291	0.163466524437189	0.17193863978711	0.180883513991376	0.190330282603377	0.200308548648933	0.210848180156592	0.221979091500255	0.233731009850034	0.246133228160836
50	0.0247930830995135	0.02676852016815	0.0288694717969582	0.0311009780344448	0.0334680982686146	0.0359759077479268	0.0386294956662409	0.0414339649473027	0.0443944338374579	0.0475160393840005	0.0508039428412483	0.0542633370075412	0.0578994554545209	0.0617175835659647	0.0657230712579499	0.0699213472061166	0.0743179343602686	0.0789184664825185	0.0837287054037065	0.0887545586549405	0.094002097097839	0.0994775721493454	0.105187432175689	0.111138337615903	0.117337174388864	0.123791065139466	0.130507377889471	0.137493731676788	0.144757998793093	0.152308303263374	0.160153015251416	0.168300741121409	0.176760308936723	0.185540749230926	0.194651270942015	0.204101232456841	0.213900107767222	0.224057447790665	0.234582836955223	0.245485845188426	0.256775975483081	0.268462607236929	0.280554935578002	0.293061906892404	0.305992150766348	0.319353908539685	0.33315495864488	0.347402538874516	0.362103265683662
51	0.0410423164812946	0.0439503089518841	0.047020070099304	0.0502570071297141	0.0536664566639559	0.0572536678297243	0.0610237854015374	0.0649818330939822	0.069132697114895	0.0734811100856801	0.0780316354359359	0.0827886523790253	0.0877563415742765	0.0929386715801976	0.0983393862015177	0.103961992831062	0.109809751885481	0.11588566743169	0.122192479098499	0.128732655365315	0.1355083883168	0.14252158994894	0.14977389010785	0.157266636137643	0.165000894307529	0.172977453080729	0.181196828278386	0.189659270180185	0.19836477258936	0.207313083872962	0.2165037199682	0.225935979322131	0.235608959704683	0.245521576803712	0.255672584475493	0.266060596484649	0.276684109524239	0.287541527259717	0.298631185090318	0.309951375268523	0.321500371963552	0.333276455799118	0.345277937340196	0.357503178949457	0.369950614382899	0.382618765447471	0.395506255003008	0.408611815558114	0.42193429268686
52	0.0596669022787945	0.0633946731472667	0.067288577378932	0.0713513738870196	0.0755855122552976	0.0799931089428129	0.0845759243784175	0.0893353411872962	0.0942723438008723	0.0993874997089646	0.104680942618704	0.110152357788232	0.115800969804383	0.121625533072139	0.127624325279429	0.133795144093562	0.140135307335065	0.146641656860667	0.153310566369503	0.160137953325089	0.16711929516015	0.174249649901776	0.181523681320696	0.188935688670506	0.196479641040692	0.2041492163011	0.211937844565533	0.219838756048373	0.227845033131011	0.235949666394698	0.244145614313686	0.252425866237744	0.260783508227	0.269211791235186	0.277704201070656	0.286254529498876	0.29485694578636	0.303506067925361	0.312197032722102	0.320925563880042	0.329688037164884	0.338481541700909	0.347303936419928	0.356153900665911	0.365030977951358	0.373935611866599	0.382869173161726	0.39183397705331	0.40083328985541
53	0.0761994209932484	0.0801923419780415	0.0843128836691465	0.0885591190627403	0.0929286299530223	0.0974184937982368	0.102025273277084	0.106745008824127	0.111573214429856	0.116504876984975	0.121534459438994	0.126655908030227	0.131862663827531	0.137147678803558	0.142503436634727	0.147921978394585	0.153394933274534	0.158913554429303	0.164468760003834	0.170051179353794	0.175651204423733	0.181259046195265	0.186864796062906	0.192458491937597	0.198030188818023	0.203570033508001	0.209068343095051	0.214515686741367	0.219902970274486	0.225221523001624	0.230463186109887	0.23562040195491	0.240686303484066	0.245654802987904	0.250520679325864	0.255279662730581	0.25992851625996	0.264465112938745	0.268888507612189	0.273199002524659	0.277398205636145	0.281489080700495	0.285475988151299	0.289364715875168	0.293162498998086	0.296878027868815	0.300521443494014	0.304104319762828	0.30763963189393
[truncated: 71 more columns]
