# Supplementary material for: Reconstructing spruce budworm outbreak severity: a comparison of paleoecological and tree-ring signals
Source: PLoS One. 2025 Aug 12;20(8):e0329406. doi: 10.1371/journal.pone.0329406 (PMC12342301; doi:10.1371/journal.pone.0329406)
Supplement: S10 Dataset — (ZIP) [file pone.0329406.s010.zip › Lake 1 wavelet data/Lepidopteran_scales/WS_wavelet_significance.txt]

V1	V2	V3	V4	V5	V6	V7	V8	V9	V10	V11	V12	V13	V14	V15	V16	V17	V18	V19	V20	V21	V22	V23	V24	V25	V26	V27	V28	V29	V30	V31	V32	V33	V34	V35	V36	V37	V38	V39	V40	V41	V42	V43	V44	V45	V46	V47	V48	V49	V50
1	0.0101478031242208	0.00782423877492223	0.00477796295859436	0.00242698146500859	0.00114298653950535	0.000591218756548205	0.000376733881368527	0.00028574990681268	0.000238660205105927	0.000210646576897236	0.000191994258296618	0.000177133926877513	0.000164705247672187	0.000154177258148883	0.000144971124607287	0.000138232584179314	0.000134016453828214	0.000131402819079896	0.000130272785477411	0.000130161276786257	0.000130623087137806	0.000131325863094445	0.000130755664650494	0.000127593452116198	0.000122600675029233	0.000116613180249	0.000110854080636467	0.000111037460168876	0.000119588234618738	0.00013077698728002	0.000142361794487285	0.000151277518343462	0.000150354179822624	0.00014149810055775	0.000131545179386496	0.00012297918517828	0.000120839862887299	0.000134742994247276	0.000160509514467676	0.00018481764949977	0.000204682159164682	0.000208434398062389	0.000184613179443142	0.000153465173906044	0.00013900089305709	0.000143664519930293	0.000166874352686796	0.000211326839506263	0.000253712653942823
2	0.0133065194927644	0.00998587089513813	0.00570212360556027	0.00253511735802306	0.000952940749636444	0.000381638033697844	0.000217271055611993	0.000167952160994027	0.000145887009259798	0.000133194428878377	0.000124847067560618	0.000117058685674996	0.000109748319061172	0.00010308354625556	9.66496675932212e-05	9.21563075465022e-05	8.9876801758663e-05	8.87226309991622e-05	8.87287933716233e-05	8.95441215313699e-05	9.08768431177335e-05	9.26430104466483e-05	9.30482563680695e-05	9.04173217625201e-05	8.57111157329317e-05	7.94157790910529e-05	7.23691227072888e-05	7.18975566332734e-05	8.10802040519413e-05	9.26827060615124e-05	0.00010494010372992	0.000114867741268107	0.000113139733673069	0.000102204306184968	9.06234187241247e-05	7.97797942644281e-05	7.506014466526e-05	8.92777982982944e-05	0.000117031993826891	0.000142583707249576	0.000165219561569265	0.000170151343107567	0.000140386971255144	0.000101558772538564	8.40240548211671e-05	8.75660861400008e-05	0.000111197381793773	0.000161007212934477	0.000207208655618205
3	0.0154844796331887	0.0113649023153434	0.00611877275108073	0.00238264228977849	0.000665715291759922	0.000154174504519747	6.47989425797424e-05	5.88155511679142e-05	5.78671983748915e-05	5.67112985323031e-05	5.60262532286614e-05	5.38754656912868e-05	5.10578420548804e-05	4.81255442743407e-05	4.46155796713002e-05	4.23762469671702e-05	4.17749820564063e-05	4.16565314227557e-05	4.22005492280613e-05	4.32210210906467e-05	4.46491215126945e-05	4.67713862382508e-05	4.78634878371251e-05	4.62232206010111e-05	4.29785295294114e-05	3.80071953022065e-05	3.11976465193884e-05	3.01445151977582e-05	3.79530947217971e-05	4.70434717466653e-05	5.70981980369676e-05	6.61985166944038e-05	6.41839407338978e-05	5.37806508628978e-05	4.398411757027e-05	3.39762913586561e-05	2.78720604291564e-05	3.9545255805162e-05	6.2976059404335e-05	8.34223949851416e-05	0.00010486981875413	0.000111977677044455	8.321151430037e-05	4.51412541073595e-05	2.93568750865618e-05	3.14474604731942e-05	5.01625226760012e-05	9.52051292015749e-05	0.000134686607955639
4	0.0164028708045388	0.0119219542224341	0.00623973847833957	0.00226715659280682	0.000521161937571981	5.60028147972687e-05	2.39990280017159e-06	1.05421106292619e-05	1.42994440335982e-05	1.54853178969473e-05	1.66963120873406e-05	1.65419713471996e-05	1.58017758219474e-05	1.49396472720838e-05	1.3321511320803e-05	1.24325569666008e-05	1.25847065030184e-05	1.27452248258129e-05	1.31570759689575e-05	1.37472752636606e-05	1.45895436673647e-05	1.62334952117278e-05	1.73464070809692e-05	1.65773289583486e-05	1.51597941293623e-05	1.25414195427673e-05	7.62161678010593e-06	6.5383073895273e-06	1.16507268119907e-05	1.65976110747303e-05	2.27914909359009e-05	2.9683092981253e-05	2.8014313942062e-05	2.03837736701551e-05	1.48435942116603e-05	8.69212463766912e-06	3.67596270258602e-06	1.13943365126239e-05	2.60144284056831e-05	3.7373635503197e-05	5.45334577308027e-05	6.43328450341678e-05	4.35812923123845e-05	1.419671991497e-05	3.42993186420036e-06	4.37393344857252e-06	1.60838442360829e-05	4.9030680336719e-05	7.40986773688543e-05
5	0.0163322747052754	0.0119598180825401	0.00635872125613672	0.00238965776261196	0.000601240410055276	9.16770671163329e-05	9.30148149439907e-06	3.76237421525893e-06	2.8698677864807e-06	2.68782047376003e-06	3.3294545137776e-06	3.31746754300429e-06	3.12277697021045e-06	3.00855639493575e-06	2.34407045158982e-06	2.0316715038561e-06	2.27417439519947e-06	2.3556438578269e-06	2.49229418456063e-06	2.64408058649844e-06	2.89414147860816e-06	3.78625621632371e-06	4.47622122732705e-06	4.12746243592173e-06	3.92179731186731e-06	3.37489020921724e-06	9.88333605042792e-07	3.54691835875609e-07	2.7101572998234e-06	4.1268907343912e-06	7.04628081575412e-06	1.15494269831309e-05	1.04335780348202e-05	5.77619888369237e-06	3.99746389989896e-06	2.32381804049567e-06	2.7910434415961e-07	4.44288218790953e-06	9.99546492363296e-06	1.32512521244353e-05	2.58945310979855e-05	3.78198259415816e-05	2.7293785359101e-05	8.00286195758221e-06	5.84488050106031e-07	6.66489690757205e-07	8.2229827087511e-06	2.9153593464731e-05	3.94460269103485e-05
6	0.0157466435052104	0.0117868026467361	0.00657996419534036	0.00271489249461022	0.000820774982049425	0.000183970564087848	3.33541637814893e-05	5.71114832308842e-06	7.49816931338512e-07	1.79378343937162e-07	4.93836734344282e-07	4.45629830022496e-07	3.74826265915346e-07	4.42614490896406e-07	2.21270207292955e-07	1.16522650271935e-07	2.43002463190699e-07	2.46762940660216e-07	2.65466196227968e-07	2.61313887989657e-07	2.74978953636429e-07	6.50494980141636e-07	9.22820430853596e-07	6.77004096146337e-07	8.56776179048846e-07	1.37356466201263e-06	9.59238725359178e-07	7.4146986273634e-07	1.06925956770993e-06	6.99473917168263e-07	2.0999301024272e-06	4.96397248305267e-06	4.2224299377026e-06	1.27920845761757e-06	1.06124136455723e-06	2.37761228703687e-06	3.35522463931681e-06	4.99262880665346e-06	4.17399464195099e-06	3.40168660554887e-06	1.37756600101276e-05	2.69593852945206e-05	2.39507542901539e-05	1.03558555519268e-05	1.93341477513247e-06	1.34034475461326e-06	9.49995132955471e-06	2.3715847884435e-05	2.43121246104198e-05
7	0.0149944151423439	0.0115468670567522	0.00684274324635829	0.003116220302404	0.001091232016149	0.000295917754172029	6.32382791758669e-05	1.07827471233413e-05	1.34881341905319e-06	1.37368625148253e-07	1.34333145868803e-07	5.71787758868998e-08	1.9534151682456e-08	9.11753533823612e-08	5.02968037564869e-08	1.08303167856396e-08	3.46901064975808e-08	1.65598177595605e-08	1.75299475675288e-08	1.1130145078421e-08	1.56951427222957e-08	1.67078419838936e-07	2.227027688542e-07	3.10177381047601e-08	2.57029432504886e-07	1.12918641473943e-06	1.74399185706663e-06	1.64708679611653e-06	8.24627720746659e-07	2.06011735311258e-09	1.14188062260784e-06	3.20139952528404e-06	2.66617522497639e-06	4.45731218080681e-07	4.43272344094488e-07	3.12606160050923e-06	5.87450316178029e-06	5.7959545986652e-06	1.79635550790113e-06	7.16780030048904e-07	1.13706989417775e-05	2.54194111767719e-05	2.60698564838374e-05	1.37568328648276e-05	2.23813026813882e-06	1.30361006064179e-06	1.22994837675065e-05	2.4604082559698e-05	2.10828552731022e-05
8	0.0142295221913247	0.0112728218616387	0.00707484545605633	0.00351733870674232	0.00138545664250354	0.0004329455558052	0.000108127536930959	2.23213593982712e-05	4.25912974908647e-06	9.33089203630361e-07	2.67825288947548e-07	6.46330045203389e-08	2.07985005235475e-08	6.87304385252632e-08	8.42463024512281e-08	6.0147731846709e-08	3.18151307393836e-08	4.44655426158673e-09	3.24290562706132e-09	2.01817626612962e-08	6.42703115733788e-08	1.50393166706277e-07	1.59888693845293e-07	1.11306653131637e-07	4.92684753751595e-07	1.58419649826608e-06	2.6393609726063e-06	2.58205925714889e-06	1.41119705388462e-06	7.13552951323752e-07	1.91128930928899e-06	3.61845702079206e-06	3.37602713871244e-06	1.88008595862233e-06	2.22688139252359e-06	5.4720723880554e-06	8.74653747108278e-06	7.96157049828112e-06	3.87604522103165e-06	5.00227311250744e-06	1.74216205177551e-05	3.21503445020957e-05	3.4274269420451e-05	2.24261049307482e-05	9.49085024100617e-06	8.59961502368793e-06	2.10631580591377e-05	3.28396520456509e-05	2.85495245647641e-05
9	0.0134936746615644	0.0109696717501699	0.00724937780330756	0.00389395366057706	0.00169878961060689	0.000600885444494568	0.000172172002584331	4.05323266150675e-05	8.55563833874897e-06	2.08382477717411e-06	7.00403212584374e-07	2.72205271246462e-07	1.43102533030849e-07	1.47748357070733e-07	1.60486296232413e-07	1.26184930675976e-07	6.44545872702166e-08	1.68406599263387e-08	1.29539176970641e-08	5.96559044159067e-08	1.54117579277565e-07	2.7526678168477e-07	3.99928469808121e-07	6.73633705324701e-07	1.4942815192001e-06	3.01105035479125e-06	4.47913140171883e-06	4.78905958261202e-06	4.01450063669412e-06	3.71845303255533e-06	4.9215065147467e-06	6.50829070262449e-06	6.94173744219099e-06	6.81992877784162e-06	8.31029943483165e-06	1.21537329913079e-05	1.59043457454411e-05	1.65012741313049e-05	1.59457543384427e-05	2.16908208586215e-05	3.67481631437641e-05	5.21282523500009e-05	5.56928043914433e-05	4.64907687892961e-05	3.57250029836623e-05	3.55284953243994e-05	4.69474814952546e-05	5.71204755121466e-05	5.28809077895384e-05
10	0.0127922153890689	0.0106424849527893	0.0073648874800221	0.00423864569734375	0.00202624843319504	0.000801436889947086	0.000259832392537785	6.79365684676644e-05	1.43188031902377e-05	2.95564699391595e-06	1.12586838494525e-06	7.24712508547542e-07	5.13180332607681e-07	4.13108994048904e-07	3.5468138723526e-07	2.68818117640856e-07	1.59552014012449e-07	8.00273821360048e-08	7.87541733400793e-08	1.76052968047398e-07	3.72914148311534e-07	6.79431697279848e-07	1.17982292659022e-06	2.12051671309045e-06	3.83475919166135e-06	6.30625535461583e-06	8.77543080068829e-06	1.02582038512536e-05	1.07391414055743e-05	1.13193179446886e-05	1.27857753792398e-05	1.47005302327212e-05	1.6459691982716e-05	1.86134555604829e-05	2.245138411201e-05	2.83355987474073e-05	3.4867699520651e-05	4.08091924868522e-05	4.83304625002002e-05	6.18334860306076e-05	8.10771936107226e-05	9.81215618063506e-05	0.000104753333950428	0.000101420452508641	9.67282491616933e-05	9.92838372016147e-05	0.000109314024380279	0.000116898142619077	0.000111450426584904
11	0.0121237385735721	0.0102969945456986	0.00742626433324355	0.00454824329700606	0.0023635899310966	0.00103840655863025	0.000381406188010961	0.000113746473891754	2.56530881131742e-05	3.7846833882393e-06	6.54646842635524e-07	8.8979905400895e-07	1.08144448028674e-06	1.00942053838901e-06	8.39374244747109e-07	6.37494027079214e-07	4.44942388706993e-07	3.27247883727341e-07	3.49531234123492e-07	5.56707958324836e-07	9.9678904634345e-07	1.77681145329352e-06	3.12462501856246e-06	5.39403171711098e-06	8.88677719591989e-06	1.34671730131719e-05	1.83422454915192e-05	2.25154892562425e-05	2.56429205537726e-05	2.82437791019219e-05	3.10001935815514e-05	3.42460583172024e-05	3.83407834063192e-05	4.41485326736946e-05	5.27674985739081e-05	6.47587859796833e-05	7.98482241262957e-05	9.78143624004155e-05	0.000119451508372559	0.000145110960165858	0.00017163188910023	0.000192842856519776	0.00020499312366854	0.000210704507300539	0.000216567648131273	0.000227205979635888	0.00024056593663827	0.000247734599887293	0.000239265548951989
12	0.0114856045199934	0.0099370621099782	0.00743737319445361	0.00481879469559174	0.00270419424857626	0.00131316634172224	0.000548585433085954	0.000193318835788724	5.42976079778268e-05	1.02229755372053e-05	5.5490615435507e-07	3.69300373824338e-07	1.42803446960985e-06	1.90877146080386e-06	1.85108485633503e-06	1.56295582738948e-06	1.27169733622388e-06	1.12736459897361e-06	1.23784345744793e-06	1.70446967920318e-06	2.68391079830329e-06	4.46356144558455e-06	7.49891051383939e-06	1.23322149506292e-05	1.9319284747041e-05	2.82407363969002e-05	3.81330521758831e-05	4.766502222765e-05	5.5869853480171e-05	6.26061621536604e-05	6.84803405929878e-05	7.46292044575048e-05	8.27017297755259e-05	9.48049553118334e-05	0.000113071473245	0.000138939476778733	0.000172593146529431	0.000212840810690862	0.000257051658263976	0.000300814579849602	0.000338504723819774	0.000366272142493586	0.000385659966056521	0.0004034596591924	0.000426706336840866	0.000456750798068829	0.000486590604000347	0.000503062287983578	0.000493414425934211
13	0.0108734071837498	0.00956243004105492	0.00739666946220023	0.00503963193024821	0.00303128812668059	0.00161426930976076	0.000762925715983072	0.000319477317606924	0.000117002426779524	3.62275922139845e-05	9.21061996032803e-06	2.78604192413669e-06	2.63099500167347e-06	3.43020342597212e-06	3.76186612612479e-06	3.62549521079221e-06	3.36317888144461e-06	3.28948773996107e-06	3.64074994284942e-06	4.654621348087e-06	6.69808712365257e-06	1.03787542541903e-05	1.65503800185969e-05	2.61148842631432e-05	3.95923404725729e-05	5.66175349336332e-05	7.57186588914654e-05	9.46808480823541e-05	0.000111411098967015	0.000124856391176472	0.000135583584093402	0.00014595370884485	0.000159935599737777	0.000182453550031076	0.000218145584435191	0.000269705527053809	0.000336330496321988	0.000412888215926141	0.000490342359858171	0.000558020715417439	0.000608023273696876	0.000640352586795641	0.00066498826624592	0.000697556026152669	0.000749831226779264	0.000820893842467784	0.00089465363484359	0.00094544116113402	0.000948950965098743
14	0.010280548379937	0.00916818251815227	0.00729596188027218	0.00519106235064513	0.00331379447112094	0.00190925059460666	0.00100195387362695	0.000484942502830368	0.000219604387041239	9.45604838724796e-05	3.99540700324181e-05	1.82095655109762e-05	1.07283818233086e-05	8.699602608688e-06	8.25817666718823e-06	8.05023574117431e-06	7.89069255533817e-06	8.02431211682447e-06	8.82264604833187e-06	1.07841951671082e-05	1.46849382933862e-05	2.17087737067993e-05	3.33801872465881e-05	5.11652959502213e-05	7.57591979611271e-05	0.000106327476496321	0.000140169602704799	0.000173207580588048	0.000201324169899936	0.000222122047682607	0.000236461147966058	0.00024920770507026	0.000268804890490931	0.000305455386863632	0.000368017695612978	0.000460254411866943	0.000577672688563882	0.000706567638152266	0.0008267542654289	0.000918517967942239	0.000972165396379586	0.000995713997944977	0.00101496418730876	0.00106305096239258	0.00116308277719152	0.00131302980606401	0.00148186860536482	0.00161989623426778	0.00167827955257184
15	0.00970018577532437	0.00874819304462328	0.00712532566585912	0.00525055488494215	0.00351291175591241	0.00214855603965135	0.00121600473600443	0.000649609157372059	0.000336864977720561	0.000175144136432485	9.41549863419311e-05	5.39367729327132e-05	3.41231698795516e-05	2.45559017896239e-05	1.99844906094792e-05	1.77175861759906e-05	1.65809010427903e-05	1.63295729777635e-05	1.73201788194048e-05	2.0434866715961e-05	2.7167267975031e-05	3.96545281399538e-05	6.03926940827082e-05	9.14657379321769e-05	0.000133374274254919	0.000183899379371572	0.000237685939132068	0.000287150597566514	0.000324838906228155	0.000346665694763535	0.000354911061402105	0.000359662617176989	0.000377649145422042	0.000428055318525757	0.000525887195560461	0.000674649041296282	0.000861164744672214	0.00105576211167402	0.00122004627594465	0.00132166040158067	0.00135122269595008	0.00133306620965086	0.00132161030626335	0.00138103569087196	0.00155537875684068	0.00184337989844041	0.0021918299825428	0.00251214481210909	0.00271275231014162
16	0.00913034955562781	0.00830327198245126	0.00688493772768507	0.00520899508309686	0.00360320762403079	0.00228976603707812	0.00135074040920217	0.000755001663313197	0.000414290068786483	0.000234217210201915	0.000142456522325265	9.46465881074571e-05	6.79135306661182e-05	5.17607488395267e-05	4.14222067540653e-05	3.45019748251287e-05	2.97724929095252e-05	2.69117815212809e-05	2.65283026569646e-05	3.02518966696126e-05	4.07677468774745e-05	6.158623864544e-05	9.62910237080911e-05	0.000147143114559028	0.000213276341742485	0.000289181009558952	0.000364475843213396	0.000425823747210116	0.000461134767479682	0.000465109851601602	0.000444164229166438	0.000418331758548578	0.000418218960268223	0.000476493737850842	0.000615509390125624	0.000834932430936241	0.00110480436543311	0.00136924981660585	0.00156315339707816	0.00163860922815339	0.0015915721015769	0.00147541284033633	0.00139064940687622	0.0014499174798185	0.00173038420811	0.00223478545690978	0.00288060577384709	0.00352421008941161	0.00400974157243233
17	0.00858084241735808	0.00785139415780873	0.00659967135861652	0.00509126597385586	0.00360138227430698	0.00233577486513868	0.00139300745216044	0.000772375305069193	0.000410623319960788	0.000223873314463076	0.000137768340534054	0.000100549520017265	8.28212757694861e-05	7.10238119853451e-05	6.03388687187476e-05	4.97859518243337e-05	3.98399911467751e-05	3.17750393187939e-05	2.78095346749228e-05	3.13867700019478e-05	4.71561526572149e-05	8.03335913616012e-05	0.000135231398649565	0.000213018373131563	0.000309250191656979	0.000412253487880648	0.00050372770383256	0.000562590660196612	0.000571990349899917	0.000527789758072275	0.000445349043818164	0.000360880031871918	0.000324628271887644	0.000385733356615261	0.000572253075036232	0.000873303511757898	0.00123194459215188	0.00155577528284466	0.00174650650966178	0.00174116002953497	0.00154935287753778	0.0012681201758452	0.00106158947015774	0.00110712577668512	0.00152642486584495	0.00233031653391819	0.00340275075369984	0.00453280645701443	0.00548184747312984
18	0.00807748994945856	0.00743304904345495	0.00632605129155602	0.00496625391659308	0.00358228828731138	0.00236069371652721	0.00140970615596871	0.000754958915175578	0.000359937496881812	0.00015673463314611	7.36947916293112e-05	5.26216637210111e-05	5.48102746488898e-05	5.92775329544256e-05	5.75937742033829e-05	4.86675846165026e-05	3.511298819523e-05	2.14124103449308e-05	1.33170528997984e-05	1.76896110710783e-05	4.20530451420898e-05	9.3311091863388e-05	0.000175438624553166	0.000286448036969456	0.000415586575913503	0.000542291818876256	0.000638548041961122	0.00067557733248595	0.000634181178350327	0.000515928787970687	0.000350651007364998	0.000195397793658098	0.000121887828964905	0.000193473601149221	0.000437707655179651	0.000824795385236333	0.00126328715345714	0.00162058610835599	0.00176715742372301	0.00163211774858327	0.00124890006836182	0.000768351880485772	0.000426072150110998	0.000469058147057018	0.00106623741571141	0.00223813000714211	0.00383581562067553	0.00557959832398284	0.00714253923415808
19	0.00765740147521876	0.00710286174730802	0.00613933626759796	0.00492932910625652	0.00365852468895342	0.00249040548741566	0.001534746056688	0.000837034825302025	0.000386927876225177	0.000137910846133568	2.90815705179279e-05	2.38708399651299e-06	1.2512153175914e-05	2.99251290867163e-05	3.93686414485347e-05	3.63606449446545e-05	2.36075124632203e-05	8.257029093769e-06	6.91890280592593e-08	1.00450030556879e-05	4.88569043422848e-05	0.00012454751290021	0.000239385740311401	0.000386436349462377	0.000547142661696692	0.000691713364389313	0.000783924122254804	0.000790789538865363	0.000695506968363942	0.000509738137187245	0.000279743415294503	8.12427883933372e-05	7.72355190707977e-07	0.000106369855815467	0.00041613081116036	0.000877144617650638	0.00136709293501283	0.00172496155478704	0.00180661354048191	0.00154878808744752	0.00101680663521303	0.000412132026641692	2.80798066664249e-05	0.000162203061155711	0.00101385170599142	0.0026052495169973	0.00475800027668331	0.00713589239175472	0.00933855136050395
20	0.0073516452781935	0.00690403814555227	0.00609762425109163	0.00505430564224713	0.00391959269077896	0.00283017355054529	0.00188874277526558	0.00115175875346955	0.000630525331541029	0.000301863373500617	0.000122918663330974	4.5232066628074e-05	2.50917751357304e-05	2.92746125444105e-05	3.68109421685137e-05	3.81206413385252e-05	3.2878455289582e-05	2.75520635179172e-05	3.30006657832291e-05	6.20491039448783e-05	0.000126713814703727	0.000234839727786448	0.000386324478979612	0.0005697576810907	0.000760938417436205	0.00092497636261513	0.00102315299674029	0.00102425566987874	0.000917959268119283	0.000725767484540031	0.000504093261121435	0.000335194551252748	0.000305196624555411	0.000473631276358798	0.000844083304220349	0.00134833427900267	0.00185475578664926	0.00220483695491508	0.00227098309508738	0.00201774734311942	0.00154245437837135	0.00107400121447447	0.00092149815597454	0.00138360489594814	0.00264716753225715	0.00471157492532086	0.0073683097638535	0.0102454003729996	0.0129021775756086
21	0.00716091816000702	0.00683609383095347	0.00620013458709317	0.00534066354108102	0.00436675768868709	0.00338672439941751	0.00248944514584278	0.00173333154436291	0.00114393911026884	0.000718657412200254	0.000435464826772208	0.000262627879836244	0.00016703800552465	0.000120030216162467	0.000100543784442001	9.61184747422494e-05	0.000102433820227667	0.000121987277539497	0.000162224369259419	0.000233151042885152	0.000344331395420486	0.000501307347494086	0.000701878417755643	0.000933220854075118	0.00117124121269882	0.00138351932362895	0.0015364472493885	0.00160571503282462	0.0015875012780315	0.00150630503078642	0.00141512940306067	0.00138527882421359	0.00148633986937597	0.00176116181617394	0.00220432003558181	0.00275384828422435	0.00330360362911836	0.00373729824996089	0.00397650682368264	0.00402695373419265	0.00400389713068859	0.00412128510048814	0.00464068637503618	0.00579136880586805	0.00768619762639107	0.0102630014250007	0.0132744804906318	0.0163334388122384	0.0190005481187955
22	0.00703995498996094	0.0068385937059479	0.00637096669061922	0.00569760841525674	0.00489718404786806	0.00405174669969373	0.00323364119978825	0.00249674626398489	0.00187306884497646	0.00137411277222463	0.000995436750026259	0.000722544458312844	0.000536560201985546	0.000418742454780025	0.000353494446975478	0.00032996715457779	0.000342552135912171	0.000390555295699289	0.000477211500739934	0.000608059263076338	0.000788661281679685	0.00102180735472277	0.00130466201901183	0.00162669873740402	0.00196948159981824	0.00230918644948008	0.00262207257750706	0.00289201308627414	0.00311800619526963	0.00331883381734798	0.00353220777645334	0.00380710084917702	0.00419031501735878	0.00471101726879632	0.0053689419076157	0.00613215008546805	0.00694799027795538	0.00776639038783135	0.00856906541906575	0.00939375677692493	0.0103415394726002	0.0115589981259404	0.0131952975926666	0.0153442929095873	0.0179898028828559	0.0209741827979298	0.0240046599882222	0.0267000693359784	0.0286670176010032
23	0.00690410422574328	0.00680502219161478	0.00648137904392257	0.00597465605510369	0.00534106373944952	0.00464181947777595	0.00393410010197854	0.00326442450053822	0.00266529100709515	0.00215494816656679	0.00173950751031477	0.00141633466559899	0.00117773444160338	0.00101423237182109	0.000917091196207106	0.000879970983792343	0.000899794178110404	0.000976916103553991	0.00111467096444786	0.00131832736659336	0.00159350945681611	0.00194425640828533	0.00237108811707461	0.00286963986471832	0.00343050157969346	0.00404073502716256	0.00468710646432201	0.00536044848270137	0.00605996217676382	0.00679596066928592	0.00758976265951518	0.00847023523855329	0.00946769146976171	0.0106070766604637	0.0119031068354821	0.0133597832056222	0.0149752937308592	0.0167509737531843	0.018700485234904	0.0208537898439323	0.0232508894954525	0.025923166267443	0.0288649404709208	0.0320029872580813	0.0351750360098123	0.0381278848456078	0.0405411410239159	0.0420749561673725	0.0424321109425778
24	0.00665458691520776	0.00661596924770365	0.00638992240630699	0.00600616863209233	0.00550621300619737	0.00493677116569691	0.00434339720872615	0.00376547661161361	0.00323323361867275	0.00276683755340628	0.00237724825637664	0.00206820636062837	0.0018387468512287	0.00168572808384459	0.00160603681007763	0.00159828324686004	0.00166390427240442	0.00180764743505581	0.00203743655823364	0.00236365190244586	0.00279791782179066	0.00335158381225453	0.00403419106917673	0.00485229402289477	0.00580900413675314	0.00690450530763855	0.00813755828372938	0.00950771740571421	0.0110177195619408	0.0126753758633371	0.0144943725840047	0.0164936713574644	0.0186956060361507	0.021123151694067	0.0237970144048332	0.0267330313234954	0.029939874208003	0.0334163814679454	0.0371473286129834	0.0410964710918827	0.0451965313303176	0.0493374219394124	0.0533559495870892	0.0570317266535686	0.0600941539495859	0.0622435846255254	0.0631862828263011	0.0626784841115744	0.0605712053997507
25	0.00621242829957587	0.00617945178124999	0.00598881683954567	0.00566343031274807	0.00523561897877306	0.00474255401680076	0.00422168107229828	0.00370694609786028	0.00322631363501094	0.002800727042766	0.00244436123095052	0.00216583144006249	0.001969959710638	0.00185973548960736	0.00183819035176449	0.0019099949155524	0.00208265365588202	0.00236721791002943	0.00277847218344637	0.00333459124055463	0.00405632568761138	0.00496584841320131	0.00608546605664195	0.00743644335301406	0.0090381803397031	0.0109079116954976	0.0130609713944217	0.0155115106872883	0.0182734109932713	0.0213610326391488	0.0247894091634887	0.0285735374628068	0.0327265078220316	0.0372563344392212	0.0421614594958405	0.0474250051098271	0.0530079611162902	0.0588416736356198	0.0648202963366177	0.0707943046053558	0.0765666923349001	0.0818939021415254	0.0864936225193834	0.0900610512614014	0.0922939266458752	0.0929246704018359	0.0917557818915734	0.0886928234468288	0.0837686335062063
26	0.00556286823878141	0.0054865728484426	0.0052747407365184	0.00494609475676911	0.00452684911735088	0.00404746826273877	0.00353939782435861	0.00303231402848144	0.00255225953770047	0.00212080799482603	0.0017551897708644	0.00146916389443494	0.00127435430222914	0.00118177355826421	0.00120330773897018	0.00135300216853983	0.0016480468396163	0.00210940383127217	0.00276205015495304	0.00363483748223195	0.00476000275660339	0.00617240124515572	0.00790856818110195	0.0100057334204274	0.0125009025036296	0.0154300705474641	0.0188275559448064	0.0227253425961812	0.0271522229643779	0.0321324621051256	0.0376836744633909	0.0438136343081531	0.050515834781746	0.057763772461051	0.0655041630770568	0.073649583393146	0.0820713676641301	0.0905939296640539	0.098991971679479	0.106992189928578	0.11428098191014	0.120519201993515	0.125364141874419	0.128497672312986	0.129658041482182	0.128671482047741	0.125478910296395	0.120152959871255	0.112901585584614
27	0.00479836922424648	0.00466455697592349	0.00441538348781056	0.00406689695680317	0.0036408239103387	0.00316219924794407	0.00265702093545267	0.00215032568944554	0.00166496349912481	0.00122118888028195	0.000837025904907984	0.000529237136395515	0.000314654310370982	0.000211614568159482	0.000241279510892513	0.000428676481398543	0.000803372628880764	0.00139975739815597	0.00225695988766079	0.00341846173176605	0.00493148453087375	0.00684623415708729	0.00921507164627212	0.0120916497228857	0.0155300039945129	0.0195835207938001	0.0243036275547316	0.0297379807325276	0.0359278796261221	0.0429046327693477	0.0506846654028853	0.0592632944733704	0.0686073147004902	0.0786468261338014	0.0892670658647422	0.100301342658413	0.111526454147102	0.122662118151555	0.133375892836092	0.143294724557005	0.15202360912308	0.159170900175413	0.164378642543037	0.167355125701458	0.167905883965555	0.16595887687986	0.161579781385503	0.154974316707308	0.146476232915421
28	0.00410057257093807	0.00394394774417661	0.00369743217909319	0.00337550222977262	0.00299646810742276	0.00258064186497756	0.00214861235468568	0.0017199321487902	0.00131243550876416	0.000942283768018972	0.000624701635892723	0.000375251642706004	0.000211414966627211	0.000154216154061923	0.000229646911312163	0.000469701155684395	0.000912914891617415	0.00160439305699524	0.00259538509823443	0.00394252858194817	0.00570690656536805	0.00795305492135434	0.0107480098513302	0.0141604074684764	0.0182595456532969	0.0231142078489773	0.0287909487840759	0.0353514769401995	0.0428487628185323	0.0513215777604781	0.0607873394418501	0.0712334082955629	0.0826073275667703	0.094806891772391	0.107671307303889	0.120975002105062	0.134425768774052	0.147668812989841	0.160297875517979	0.171873890646019	0.181950682117552	0.190106088118102	0.19597581610022	0.199286459383942	0.199883664155267	0.197751575975005	0.193020486726906	0.185960990474883	0.176964753488748
29	0.00361155454911795	0.00348533543273285	0.00329884456032913	0.00306538979758306	0.00280052408491983	0.00252061466094269	0.00224157867189168	0.00197801663895785	0.00174290970426705	0.00154795123891988	0.00140447615645453	0.00132485211121337	0.00132412371313311	0.00142166661110445	0.00164261784781321	0.00201889908686649	0.00258972957126642	0.00340162000595048	0.00450792829188022	0.00596812476814582	0.00784694304557995	0.0102135729382902	0.0131409822633925	0.0167053410404061	0.0209853807219092	0.0260613767867577	0.0320133258505506	0.0389178314942256	0.0468432468186263	0.0558427681167099	0.0659454397372103	0.0771454013997848	0.089390148508417	0.102569022964549	0.116503528397124	0.130941283860047	0.145555415149674	0.159950878172812	0.173678599820136	0.186257446624581	0.197202984678718	0.206060919987059	0.212442181427752	0.2160560050686	0.216737241721378	0.214464515707104	0.209366797707484	0.201717306178115	0.191915222887992
30	0.00327827647504289	0.00319345957467256	0.00307058399451239	0.00292140402021688	0.00275909925690824	0.0025972604977431	0.0024490347700636	0.00232658323034401	0.00224095775298501	0.00220243480812998	0.00222127041200972	0.00230877131805957	0.0024785282560272	0.00274763672723695	0.00313774415174054	0.00367580712751323	0.00439451079852274	0.0053323800051116	0.00653368181913155	0.0080482635286876	0.00993147410458606	0.0122442715092385	0.0150535223382426	0.0184323639536775	0.0224603427983139	0.0272228953804379	0.0328096355505912	0.0393108886199841	0.0468119988971588	0.055385148467729	0.065078758211448	0.0759049703435921	0.0878261843285252	0.10074206386019	0.11447876933461	0.128782316859917	0.143317857036054	0.157676271923383	0.171388817780701	0.183949654214576	0.194845103001606	0.203587510789092	0.20975080016923	0.213004320644202	0.213141552344338	0.210100607819466	0.203974285836823	0.195008551403173	0.18358958998853
31	0.00288167087029485	0.00278549069176655	0.00265743229817258	0.00250770519722707	0.00234806145137789	0.00219116220151026	0.00205001687795478	0.00193757707462457	0.00186653991551147	0.00184937979388401	0.0018985896158718	0.00202708095454055	0.00224867392236942	0.00257860692747208	0.00303401505618368	0.00363436056847989	0.00440184251291656	0.00536185385344954	0.00654358095135677	0.00798083936477286	0.00971320239052144	0.0117874009642852	0.0142588596864259	0.0171930970516444	0.0206665802779534	0.0247665148994722	0.0295889977504951	0.0352349979115349	0.0418037738986502	0.0493835927868784	0.0580399751510094	0.0678021149700646	0.0786485629949442	0.0904936487081618	0.103176378334122	0.116453619685346	0.12999922353322	0.143410320441532	0.156221393628813	0.167925923036957	0.178004517095154	0.185957611503192	0.191340137690167	0.193795151411109	0.19308333532436	0.189105573410972	0.181916413075117	0.171727107371596	0.158897952583216
32	0.00232311626680837	0.002162184737424	0.00196710667637056	0.00174777043494435	0.00151608267267013	0.00128550293367801	0.00107053053192828	0.000886185084650465	0.000747516882323564	0.000669176020923151	0.000665062657383335	0.000748077633525895	0.000929995002884431	0.00122148615426676	0.00163233772803757	0.00217191867594342	0.00284996003905387	0.00367770758721006	0.00466948571972169	0.00584466591502748	0.00722996273099144	0.00886188781165651	0.0107890861399548	0.0130741732686921	0.0157946066588338	0.0190420803956826	0.0229199516682135	0.0275383060971139	0.0330064551120221	0.0394229275742884	0.0468633506432167	0.0553669778158699	0.0649229693739711	0.0754578094393564	0.0868254021163707	0.0988013832858554	0.111082988227172	0.123295425999325	0.135005154508483	0.14573977745688	0.155013569817131	0.162356968782937	0.167347829810048	0.169641917780506	0.169000033062144	0.16530938051793	0.158597259509566	0.149035833527213	0.136937550919617
33	0.00185695959952416	0.00165748949052485	0.0014280300202343	0.00117887932284321	0.000922277875410457	0.000671883381683151	0.000442128394530007	0.000247498047063285	0.000101775346958612	1.7310927903538e-05	4.38284229122463e-06	7.07195031758179e-05	0.000221264309565671	0.00045826224191483	0.000781744576582581	0.00119047515998956	0.00168339764907009	0.00226158550966792	0.00293064433542906	0.00370345015801387	0.0046030314693765	0.00566532333319267	0.00694144893158	0.00849912934264626	0.0104227996944722	0.012812031963104	0.0157779416617932	0.0194373924214425	0.0239050065884407	0.029283230289358	0.0356509676194211	0.0430515623072839	0.0514811324958154	0.0608784197321784	0.0711173648687672	0.0820035479873735	0.0932754166985913	0.104610883972862	0.115639427681904	0.125959310467626	0.135159014140058	0.142841507532778	0.148649599164453	0.152290415227245	0.153557021772667	0.15234538820087	0.148665254097975	0.142643977177749	0.134523052215478
34	0.00188027416950983	0.00173085923159137	0.00156262105257099	0.00138441905891985	0.00120620286999793	0.00103843531803858	0.00089142253636441	0.000774597804206101	0.000695819050210638	0.000660751246474644	0.000672413134589888	0.00073097142107904	0.000833863259582387	0.000976317994723873	0.00115233043783344	0.00135610944390402	0.00158398703037894	0.00183672551311326	0.0021221052478477	0.00245761720943872	0.00287302806498613	0.0034125372801556	0.00413621380758462	0.00512039196028542	0.00645672933629369	0.00824968935803184	0.0106123091751064	0.0136602481497964	0.0175042757091002	0.0222415376527031	0.0279461200785045	0.034659589657797	0.0423823065635236	0.0510663618283548	0.060610968468674	0.070861026566627	0.0816093870563699	0.0926030679787248	0.103553351460766	0.114149339344814	0.124074205718126	0.133023092876399	0.140721388060097	0.146942018978181	0.151520432996718	0.154366080672349	0.155469497378533	0.154904441985274	0.152824973061449
35	0.00246302251655907	0.00241304142410462	0.00234795695710555	0.00227219035222432	0.00219036499683224	0.00210689320829741	0.00202554529269038	0.00194904500477327	0.00187874339800603	0.00181442821469704	0.00175432735684395	0.00169536156255129	0.00163369228391385	0.00156559526413635	0.00148866818523499	0.00140335229591307	0.00131471412482711	0.00123439604446885	0.00118260624823468	0.00118998313476859	0.00129914031757773	0.00156568101474048	0.00205846887075075	0.0028589601455784	0.00405944226238013	0.00576008667277856	0.00806480824663185	0.0110760245942293	0.0148885198113385	0.0195827285889875	0.0252178571799447	0.0318253353760491	0.039403137042272	0.0479115065581081	0.0572705789073762	0.0673602809768486	0.0780227551267127	0.0890673630892349	0.100278123547725	0.111423228921016	0.122266096434548	0.13257725570245	0.142146277317413	0.150792917037469	0.158376694195122	0.164804239496103	0.170033927299275	0.1740775347599	0.176998923582655
36	0.00327798766064147	0.00329540495463232	0.00328752409653123	0.00325377466488001	0.00319361948460408	0.00310646026533609	0.00299158072428771	0.00284815450432866	0.00267534680445877	0.00247253801422595	0.0022396942684743	0.00197790329383575	0.00169008394681578	0.00138186442519695	0.00106260756037204	0.000746542533868553	0.000453941891047328	0.000212262360230611	5.71496257050599e-05	3.31930378307339e-05	0.000194308592035698	0.000603629598355735	0.00133279616173118	0.00246055811475409	0.00407064166596372	0.00624887685226175	0.00907963870023698	0.0126417162625521	0.0170037856679486	0.0222197203986383	0.0283240181799321	0.0353276533308032	0.0432146712537991	0.0519398245536607	0.0614275067969384	0.071572171400395	0.0822403334576519	0.0932741478732751	0.104496446397108	0.115717008754371	0.12673974909783	0.137370427787118	0.147424457571984	0.156734367492696	0.165156518776876	0.172576732683347	0.178914585120088	0.184126238470991	0.188205806790873
37	0.00410003762735006	0.00415491599743233	0.00417462275616108	0.00415648579479897	0.00409835160801177	0.00399875520618624	0.00385713715314412	0.00367411681618098	0.00345182925296951	0.00319433020872644	0.00290806932678626	0.00260242584144969	0.00229029379480381	0.00198869541542304	0.00171939210145031	0.00150945303015438	0.00139173251591402	0.00140519975863052	0.0015950595710663	0.00201260108503508	0.00271471428570267	0.00376302230239824	0.00522259118059233	0.00716019843772689	0.00964216661066341	0.0127317972017045	0.0164864723064247	0.0209545236169743	0.0261719988972381	0.0321594816729347	0.0389191380611961	0.0464321729875682	0.054656874708008	0.0635274106218409	0.0729535089178655	0.0828211208615435	0.0929941098438195	0.103316958985576	0.113618433161607	0.123716078180613	0.13342139389786	0.142545483138006	0.150904957488918	0.158327876121206	0.164659505220327	0.169767712350622	0.173547849685769	0.175927028965962	0.176867744894325
38	0.00520192160764553	0.00536559535639807	0.00550489743812337	0.00561892271570408	0.00570782122780163	0.00577305883792961	0.00581770745798159	0.00584676294983576	0.00586748641706321	0.00588976162091042	0.00592645773296408	0.00599378267247718	0.00611160803845234	0.00630374237779774	0.00659812554697659	0.00702691360711048	0.00762642147265049	0.00843688986662285	0.00950204446517173	0.0108684188307609	0.0125844191249062	0.0146991177941821	0.0172607753772061	0.0203151039929362	0.0239033023977904	0.0280599099465911	0.032810544342338	0.038169604524008	0.0441380341394655	0.0507012515086619	0.0578273576468026	0.065465733869953	0.0735461341718225	0.0819783647956823	0.0906526245702702	0.099440555473162	0.108197024836891	0.116762630318098	0.124966888172209	0.132632036594022	0.139577360918693	0.14562392811518	0.15059960563843	0.15434423520613	0.156714835688509	0.157590720658513	0.156878434234915	0.154516432106047	0.150479461064387
39	0.00704108524664304	0.00746713066739813	0.00790544347217944	0.0083590304901806	0.00883211352727514	0.00933033389163116	0.00986096421976079	0.0104331217766782	0.0110579754297677	0.0117489363372847	0.0125218201465966	0.0133949662972722	0.0143892980372435	0.0155283051834868	0.0168379307104602	0.0183463421575089	0.0200835698314126	0.0220809960369001	0.0243706832436186	0.0269845342706162	0.0299532842267706	0.0333053319684644	0.0370654279864648	0.0412532455529735	0.045881872172694	0.0509562683164716	0.0564717494319147	0.0624125546521015	0.0687505708088729	0.0754442827200088	0.0824380198034555	0.0896615645957825	0.0970301806524553	0.104445105766251	0.111794541895749	0.118955156334112	0.125794090371645	0.132171453081016	0.137943260043895	0.142964761016522	0.147094087794853	0.150196144813707	0.152146660971454	0.152836322163181	0.152174910011439	0.150095382893357	0.146557849778932	0.141553404471048	0.135107806139999
40	0.00953444820557215	0.0103313742535263	0.0111891686406422	0.0121146612208459	0.0131156995057483	0.0142012370593147	0.0153814121894713	0.0166676112645203	0.0180725098774946	0.0196100840246822	0.0212955825464789	0.0231454514051727	0.0251772000609181	0.0274092003729335	0.0298604092115022	0.0325500074161556	0.0354969499488946	0.0387194251039485	0.0422342244356482	0.0460560295861708	0.0501966273066103	0.0546640694764167	0.0594618005859056	0.0645877806503172	0.0700336365292682	0.0757838787699771	0.081815224017349	0.0880960644097429	0.0945861249349221	0.101236347270785	0.107989034104855	0.114778281369996	0.121530717448017	0.128166558518921	0.134600978348593	0.140745779505086	0.14651134195166	0.15180881490547	0.15655250949094	0.160662443713415	0.164066988173575	0.166705561110617	0.168531324963314	0.169513843586498	0.169641669202831	0.168924840483676	0.167397286964364	0.165119149218771	0.16217903759624
41	0.0117763630979606	0.0129047060924901	0.0141359644629754	0.015479808194805	0.0169466411668889	0.0185475832266853	0.0202944329348727	0.0221996074085582	0.0242760555325186	0.0265371407969931	0.0289964902080167	0.0316678061518877	0.0345646388243423	0.0377001178934909	0.0410866434756151	0.0447355382675984	0.0486566647786726	0.0528580139899655	0.0573452743665524	0.0621213928475468	0.0671861421119046	0.0725357109047576	0.0781623363387994	0.0840539986783961	0.090194199996353	0.0965618481082684	0.103131266212515	0.109872346616103	0.116750863786975	0.123728957788883	0.130765794047602	0.137818399565534	0.144842669417249	0.151794530956997	0.158631247034871	0.165312834062962	0.171803566410136	0.178073535719949	0.184100232667558	0.189870119635207	0.195380165909897	0.200639322266636	0.205669919012007	0.210508980374424	0.215209458023767	0.219841396818662	0.224493055825689	0.229272016356741	0.234306315316037
42	0.0125986716331639	0.013891009634261	0.0153128887473597	0.0168760824219423	0.0185929053462452	0.0204761216091803	0.0225388298731046	0.024794324530879	0.0272559323239237	0.029936824532276	0.032849805619205	0.0360070801219454	0.0394200006191242	0.0430988007577568	0.047052318561173	0.0512877165255936	0.0558102062977946	0.0606227869493758	0.0657260069557153	0.0711177608747664	0.0767931323247936	0.082744295105372	0.088960484124019	0.0954280471262198	0.102130587042602	0.109049203051226	0.116162836222212	0.123448722915736	0.130882956027275	0.138441150834551	0.146099208749998	0.153834168898274	0.161625134316957	0.169454256925265	0.177307763421501	0.185177003138322	0.19305949875593	0.200959981749812	0.208891396572889	0.216875860810547	0.224945572788817	0.233143663163688	0.241524992592609	0.25015690332977	0.259119938072921	0.268508544153143	0.278431784709843	0.289014080346346	0.300396004468661
43	0.0114618758802356	0.0127308593504644	0.0141415425187183	0.0157069888918913	0.0174406231023573	0.0193560833823505	0.0214670503455382	0.0237870529672581	0.0263292534152764	0.0291062132102586	0.0321296440729859	0.0354101477225823	0.0389569498009607	0.0427776339833716	0.0468778831597531	0.0512612353002156	0.0559288622126966	0.0608793798239937	0.0661086988314086	0.0716099245496105	0.0773733144907861	0.0833863016489304	0.0896335906050073	0.096097332434786	0.102757383005163	0.10959164762184	0.116576513189803	0.123687367129936	0.130899200333842	0.138187289516526	0.145527952530227	0.152899368619717	0.160282454312327	0.167661784716695	0.175026549508199	0.182371532839914	0.189698106842318	0.197015229239092	0.204340436853177	0.211700828316013	0.219134031000563	0.226689148923322	0.234427689927296	0.242424471677062	0.250768506673705	0.259563866443728	0.268930524102854	0.279005172506777	0.289942012084984
44	0.0089227610032214	0.0100609688667058	0.0113420627549522	0.0127787629057992	0.0143838060844577	0.0161697454691034	0.0181487277845035	0.0203322497760574	0.0227308969068282	0.0253540679745521	0.0282096901645779	0.0313039298562979	0.0346409052612276	0.0382224076657493	0.0420476386556038	0.046112971188024	0.0504117427279546	0.0549340888566093	0.0596668257765906	0.0645933899652338	0.0696938428591517	0.074944947886338	0.0803203264020298	0.0857906981415682	0.0913242106946622	0.0968868612534864	0.102443012519552	0.107956003202887	0.113388852045699	0.118705052786374	0.123869455982244	0.128849232162385	0.133614909411359	0.138141477211648	0.142409547209353	0.146406560518457	0.150128030238441	0.153578807013822	0.156774354689252	0.159742022379982	0.162522298549197	0.165170031922826	0.167755603241052	0.17036603090995	0.17310599255006	0.17609874322602	0.179486909782259	0.183433139221517	0.188120577483364
45	0.0064138145495811	0.00743034243692562	0.00858237963037763	0.00988011088366981	0.0113332159776331	0.012950633330372	0.0147403056807805	0.0167089109347579	0.0188615820088757	0.0212016202534399	0.0237302077682019	0.0264461246204501	0.0293454776170747	0.0324214478492777	0.0356640647009065	0.0390600143696328	0.0425924911763683	0.0462411000162325	0.0499818182202478	0.0537870248397734	0.0576256049277734	0.0614631357682396	0.0652621611970964	0.0689825591683333	0.0725820065554318	0.076016543851683	0.0792412409586008	0.0822109636473884	0.0848812385651711	0.0872092128586132	0.0891547026274573	0.090681322525532	0.0917576869235254	0.0923586711631161	0.092466719592303	0.0920731853027042	0.0911796848158985	0.0897994494111314	0.0879586533732561	0.085697698188823	0.0830724306500256	0.0801552719601903	0.0770362342896873	0.0738238008263207	0.0706456452183634	0.0676491664406215	0.0650018155439231	0.0628911914963087	0.0615248844103232
46	0.00546456980735716	0.00644808796092173	0.00755281112072439	0.00878488858581352	0.0101495092171971	0.0116506783132166	0.013290986678493	0.0150713756535179	0.0169909024583624	0.0190465107666281	0.0212328119492201	0.0235418828957173	0.0259630867176797	0.0284829229469002	0.0310849140466229	0.0337495351402777	0.0364541938168904	0.0391732666833777	0.0418781989920368	0.0445376731699109	0.0471178514115723	0.0495826966676691	0.0518943753713194	0.0540137440997502	0.0559009210798252	0.057515942027417	0.0588194982796508	0.059773753557062	0.060343234003962	0.0604957844268734	0.0602035819121859	0.0594441962864133	0.0582016852180403	0.0564677101819815	0.0542426580491336	0.0515367517566846	0.0483711323906236	0.044778894099188	0.0408060525809804	0.0365124274772534	0.0319724188637074	0.0272756581983068	0.0225275145488482	0.017849437703429	0.0133791208598263	0.00927046699256314	0.00569334470079009	0.00283312133313216	0.000889963450098412
47	0.00692824259233882	0.00798630313743426	0.00914942703527926	0.0104202940317474	0.0118005474433874	0.0132906423981772	0.0148896971604341	0.0165953509865687	0.0184036322662755	0.0203088409686847	0.0223034496243422	0.0243780272211808	0.0265211904658844	0.0287195868519636	0.0309579138742177	0.0332189785291612	0.0354838009371725	0.0377317655112066	0.0399408225776654	0.0420877427285551	0.0441484254539988	0.0460982627767272	0.0479125576942485	0.0495669962414882	0.0510381709308718	0.0523041522245053	0.0533451035628729	0.0541439343366833	0.054686984065015	0.0549647299565502	0.0549725090048287	0.0547112448264528	0.0541881686158244	0.0534175228829888	0.0524212360824855	0.051229555848572	0.0498816283408429	0.0484260111860692	0.0469211076854166	0.0454355103456772	0.0440482423893807	0.0428488866981745	0.0419375926391833	0.0414249524037884	0.0414317398373796	0.042088506238821	0.0435350292385361	0.0459196126008459	0.049398236614434
48	0.011125350038551	0.0123963161757893	0.0137673198643714	0.015240283652918	0.0168164487319949	0.0184963117670346	0.0202795697857706	0.0221650752795355	0.0241508037353988	0.0262338358346832	0.0284103565284505	0.0306756731281922	0.0330242544270531	0.0354497926911608	0.0379452901307611	0.0405031711766942	0.0431154215503842	0.0457737547273084	0.0484698059585942	0.0511953535380446	0.0539425664889363	0.0567042773040771	0.0594742778127389	0.0622476356791165	0.0650210284697096	0.0677930916729203	0.0705647765250649	0.0733397130049147	0.0761245729156543	0.0789294275901681	0.0817680944434797	0.0846584663645508	0.087622817796717	0.0906880813084363	0.0938860885085169	0.0972537693153629	0.100833303848613	0.10467222157226	0.108823442777034	0.113345258040486	0.118301241937715	0.123760097983955	0.129795432560833	0.136485456397853	0.143912613035822	0.15216313457488	0.161326525891973	0.171494979386481	0.182762723164675
49	0.0186824247765698	0.0203966920990156	0.022229338197022	0.0241842881244901	0.0262652616757424	0.0284757634874045	0.0308190792012972	0.0332982785133935	0.0359162258884185	0.038675599653853	0.041578920100422	0.0446285871085329	0.047826927691965	0.051176253702314	0.0546789297716675	0.058337451388711	0.0621545328073973	0.0661332042804577	0.0702769178958297	0.0745896610763934	0.0790760765864482	0.0837415876765916	0.0885925267967176	0.093636266119415	0.098881347947745	0.104337612936665	0.110016323940363	0.115930283212188	0.122093940632882	0.12852349062886	0.135236955467177	0.142254252678391	0.149597244462787	0.157289767078467	0.165357638389713	0.173828641968061	0.182732486382937	0.192100738589085	0.201966730609239	0.212365439016782	0.223333337038435	0.234908219415037	0.247129000472845	0.260035486162268	0.273668121109906	0.288067711997796	0.30327512882652	0.319330985832693	0.336275304013843
50	0.0303324409330742	0.0327492371000099	0.0353195907316371	0.0380496679418279	0.0409456585048511	0.0440137715990283	0.0472602334638119	0.0506912871361201	0.0543131943989001	0.0581322400366215	0.062154738449196	0.0663870426282337	0.0708355554483612	0.0755067431723903	0.0804071510134659	0.0855434205410347	0.0909223086617721	0.0965507078527381	0.102435667273286	0.108584414335903	0.115004376275464	0.121703201222475	0.12868877825983	0.135969255925278	0.143553058613912	0.151448900337	0.159665795305645	0.168213064830003	0.177100340056847	0.186337560109404	0.195934965242891	0.205903084685661	0.216252718898051	0.226994916047203	0.238140942564435	0.249702247720303	0.261690422219202	0.274117150878224	0.286994159512049	0.300333156195077	0.314145767112194	0.328443467239177	0.343237506111903	0.358538828949529	0.374357993390774	0.390705082084626	0.407589611348292	0.42502043606743	0.443005650968776
51	0.0449871252161878	0.0481746212597351	0.0515394344808823	0.0550874918028987	0.0588246427793822	0.0627566410613231	0.0668891259165629	0.0712276039172579	0.0757774309122639	0.0805437944019455	0.0855316964328822	0.0907459371293552	0.096191098977462	0.101871531976273	0.107791339768724	0.113954366862966	0.1203641870527	0.12702409314267	0.13393708808288	0.141105877612225	0.148532864509002	0.156220144541922	0.164169504210813	0.172382420360636	0.180860061745756	0.189603292613042	0.198612678362123	0.207888493328475	0.217430730719726	0.227239114717065	0.237313114731692	0.247651961780451	0.258254666914843	0.269120041603365	0.280246719928381	0.291633182415609	0.303277781266789	0.31517876671465	0.327334314164251	0.339742551726819	0.352401587692232	0.365309537425244	0.378464549109693	0.391864827705679	0.405508656428647	0.419394415008069	0.433520593939063	0.44788580390448	0.462488779519997
52	0.0586307466609699	0.0622937822980187	0.0661200662814254	0.070112309614048	0.0742729193409958	0.0786039751675907	0.0831072069516615	0.0877839733081831	0.0926352415732695	0.0976615693818996	0.102863088119291	0.108239488509287	0.11379000860429	0.119513424439873	0.125408043613063	0.131471702036148	0.137701764107493	0.144095126527094	0.150648225967224	0.157357050787373	0.164217156957667	0.171223688325858	0.178371401329859	0.185654694220538	0.193067640818169	0.200604028780613	0.208257402312135	0.216021109188967	0.223888351921568	0.23185224281443	0.2399058626226	0.248042322440474	0.256254828393365	0.264536748636701	0.272881682102126	0.281283528365247	0.289736557947158	0.298235482302274	0.306775522689426	0.315352477072818	0.323962784155404	0.332603583610767	0.341272771551796	0.349969050256536	0.358691971164697	0.367441970163366	0.376220394198646	0.385029518281824	0.393872552005233
53	0.0671685735512201	0.07068826967693	0.0743204614185757	0.0780634501530396	0.0819151042705002	0.0858728475970404	0.0899336501887899	0.0940940217520062	0.0983500079408986	0.102697189779624	0.107130686446543	0.111645161647339	0.116234833788883	0.120893490147544	0.125614505204041	0.130390863291717	0.135215185676384	0.140079762153524	0.144976587212838	0.149897400780894	0.154833733510144	0.159776956537103	0.164718335584166	0.169649089228812	0.174560451111091	0.179443735795815	0.184290407950158	0.189092154441104	0.193840958900755	0.198529178251798	0.203149620630872	0.207695624095079	0.212161135447121	0.216540788468268	0.22082998080644	0.225024948729846	0.229122838925686	0.233121776499217	0.237020928311613	0.240820560786459	0.244522091314825	0.24812813239843	0.251642527689898	0.255070379118907	0.258418064333548	0.261693243737567	0.264904856466495	0.268063104718907	0.271179425942995
[truncated: 71 more columns]
