# Supplementary material for: Reconstructing spruce budworm outbreak severity: a comparison of paleoecological and tree-ring signals
Source: PLoS One. 2025 Aug 12;20(8):e0329406. doi: 10.1371/journal.pone.0329406 (PMC12342301; doi:10.1371/journal.pone.0329406)
Supplement: S10 Dataset — (ZIP) [file pone.0329406.s010.zip › Lake 1 wavelet data/Lepidopteran_scales/WS_wavelet_wave.txt]

V1	V2	V3	V4	V5	V6	V7	V8	V9	V10	V11	V12	V13	V14	V15	V16	V17	V18	V19	V20	V21	V22	V23	V24	V25	V26	V27	V28	V29	V30	V31	V32	V33	V34	V35	V36	V37	V38	V39	V40	V41	V42	V43	V44	V45	V46	V47	V48	V49	V50
1	-0.00819068020984522+0.00163792450714893i	0.00607311563634878-0.004112409182013i	-0.00341741273745509+0.00460126268122077i	0.00162211488210986-0.00374902278293452i	-0.00089097206532753+0.00265793898851703i	0.00075010718485221-0.00187141522469641i	-0.00078817977978242+0.00140319726959225i	0.00084133611840233-0.00112106813069383i	-8.79080162715872e-04+9.3171804926228e-04i	9.04739004562536e-04-7.93551101047476e-04i	-9.19714201247916e-04+6.88592738347693e-04i	9.24557051785341e-04-6.0254290354964e-04i	-9.24470794452935e-04+5.27034634418356e-04i	9.21346526138461e-04-4.59508833569274e-04i	-9.16794450946962e-04+3.95246789569763e-04i	9.15923400545276e-04-3.33895738311382e-04i	-9.18504973291435e-04+2.78860431709771e-04i	9.22413302195114e-04-2.29343595573763e-04i	-9.28150145194248e-04+1.84966695369045e-04i	9.34586433683038e-04-1.46481750983138e-04i	-9.40877114778834e-04+1.13287614459118e-04i	9.46253424326775e-04-8.6718740351549e-05i	-9.45778947460579e-04+6.7063645134936e-05i	9.35375605739029e-04-4.8232789743886e-05i	-9.17799576782084e-04+2.3887341118742e-05i	8.95374002011431e-04+8.10810836834e-06i	-8.71224441899734e-04-5.5966935007403e-05i	8.65163556691499e-04+1.22135788272314e-04i	-8.88319883986498e-04-1.81941662578956e-04i	9.22263147582698e-04+2.20392009442829e-04i	-9.5930338712308e-04-2.41927584082738e-04i	9.91881566732918e-04+2.37195960086865e-04i	-9.93733690586295e-04-2.15025606831499e-04i	9.64401339909128e-04+2.06842386866481e-04i	-9.24566266697553e-04-2.22712337100647e-04i	8.81631036218683e-04+2.61258084367442e-04i	-8.48077977871975e-04-3.34042142198381e-04i	8.60961422258785e-04+4.30296641615162e-04i	-9.24380546703863e-04-4.99084246756713e-04i	9.98506522761732e-04+5.23141431154206e-04i	-0.00107156518800028-0.00050893654266844i	0.00111369269548914+0.00043903874353365i	-0.00106784064060935-0.00035916958276073i	9.64862262033922e-04+3.52381543708454e-04i	-8.82350991396526e-04-4.20881439308576e-04i	8.45435737904915e-04+5.22481669230106e-04i	-8.57003034373027e-04-6.4255037448661e-04i	9.44699367709529e-04+7.48662933083418e-04i	-0.00107496847295323-0.00076734255554905i
2	-0.00937430660570865+0.00225319709327185i	0.00635140856651742-0.00542377021574808i	-0.00274991720152312+0.00568075028823955i	0.00061301650269739-0.00416336662263736i	-4.438800982241e-05+2.57971477774082e-03i	0.00018296411452777-0.00162250087519447i	-0.00041213501192724+0.00116100024303057i	5.60659069617027e-04-9.26776305609746e-04i	-6.4409195712767e-04+7.77341181521144e-04i	6.95911495728483e-04-6.67948490854093e-04i	-7.27182682465408e-04+5.85953669200173e-04i	7.4140397751528e-04-5.17735150183948e-04i	-7.47688820045887e-04+4.55657108887628e-04i	7.48787342829489e-04-3.99276597012761e-04i	-7.46666304755576e-04+3.42999957774059e-04i	7.49178522593552e-04-2.87231785427655e-04i	-7.55774475791707e-04+2.38016171548508e-04i	7.62945619783326e-04-1.94160034246505e-04i	-7.71903577774409e-04+1.54893680840598e-04i	7.81515914216093e-04-1.21472830438088e-04i	-7.91308586647596e-04+9.3077404818632e-05i	8.01189812587411e-04-7.2562879691381e-05i	-8.03861389157771e-04+6.1711064057707e-05i	7.93038615705805e-04-5.20805816143e-05i	-7.72964922482153e-04+3.5665281448153e-05i	7.44746658152086e-04-1.1057087279464e-05i	-7.10099148355262e-04-3.6106183313618e-05i	6.99785335287776e-04+1.1203013807513e-04i	-7.30938081689091e-04-1.79238484028032e-04i	7.74728138421064e-04+2.17357074918479e-04i	-8.23029789399321e-04-2.35998917300689e-04i	8.68724071468184e-04+2.18501459647065e-04i	-8.71660716220485e-04-1.74816364705639e-04i	8.31208247888727e-04+1.51839000070554e-04i	-7.79285725899207e-04-1.60549397550808e-04i	7.20528030048855e-04+1.95325574273105e-04i	-6.68089923392314e-04-2.79282679584504e-04i	6.80367527956945e-04+4.00951820106859e-04i	-7.63781245465586e-04-4.83922817308312e-04i	8.58985015384363e-04+5.08116949820444e-04i	-9.58535220931085e-04-4.85153784094552e-04i	0.00102247566170754+0.00037836374459899i	-9.57941115294924e-04-2.51080285269098e-04i	8.09843468779546e-04+2.31530398289372e-04i	-6.97268634182836e-04-3.17455570929355e-04i	6.46221397945159e-04+4.40571037804006e-04i	-6.52919577323679e-04-5.92014041222378e-04i	7.67923964368468e-04+7.3145800178526e-04i	-9.44434760051703e-04-7.45337197318393e-04i
3	-0.0101289492791094+0.0029521722769653i	0.00597945510927508-0.0067781464588131i	-0.00135448284826377+0.00649233945593512i	-0.00089894749998386-0.00403975659281511i	0.00098979447378266+0.00195085459210716i	-3.88349069251963e-04-9.78506985998839e-04i	-6.8325787985314e-05+6.79074322706201e-04i	2.86678944331148e-04-5.83621137281363e-04i	-3.86446462633338e-04+5.16372249800385e-04i	4.46083419981345e-04-4.56816712751059e-04i	-4.82821711662489e-04+4.11862404096546e-04i	4.99065347015951e-04-3.71779751723438e-04i	-5.07344845964923e-04+3.31108724080008e-04i	5.097795822863e-04-2.9338982977981e-04i	-5.07416083662835e-04+2.51495887802749e-04i	5.11768795379312e-04-2.06679490042483e-04i	-5.21304911631339e-04+1.68945785962689e-04i	5.30043310319526e-04-1.36029741352101e-04i	-5.40442812049063e-04+1.06218014918554e-04i	5.51424171459763e-04-8.1411267740376e-05i	-5.63342806773909e-04+6.0060492464524e-05i	5.77904200494992e-04-4.738268572983e-05i	-5.84608831729953e-04+4.7974192627344e-05i	5.74248173848863e-04-5.0168748783728e-05i	-5.54019419625309e-04+4.4896900628808e-05i	5.21587266475e-04-3.4107105941538e-05i	-4.7352276451598e-04-6.479986481415e-06i	4.56578629060226e-04+9.0726338620865e-05i	-4.96437128535414e-04-1.62412573354414e-04i	5.47526702218325e-04+1.95930584952591e-04i	-6.04537268051411e-04-2.12103427758808e-04i	6.65575480470007e-04+1.81329907698961e-04i	-6.69928347295794e-04-1.1218461518339e-04i	6.17393485857892e-04+7.3689259736059e-05i	-5.57449223428669e-04-7.3704347410213e-05i	4.84749622355219e-04+9.6218635837842e-05i	-4.07354582154952e-04-1.85531414718558e-04i	4.15915763949624e-04+3.33597169088868e-04i	-5.1940227723077e-04-4.27700525064814e-04i	6.29618501310323e-04+4.50850845515979e-04i	-7.5634204376134e-04-4.2639008361566e-04i	8.5245280686707e-04+2.7978775440293e-04i	-7.67793528698859e-04-9.3075847178654e-05i	5.66386519704309e-04+6.0880293026328e-05i	-4.27699995686877e-04-1.67648553502552e-04i	3.66104776809761e-04+3.03362639243631e-04i	-3.59459489762255e-04-4.81024540149599e-04i	5.00438825743893e-04+6.5874705429206e-04i	-7.28144627510882e-04-6.61820693821879e-04i
4	-0.0104418300939711+0.003692227958364i	0.00496645780776887-0.00803052652190089i	0.00063310959147265+0.00680156910085589i	-0.00260013587823476-0.00319274194791054i	0.00182407690937723+0.00075505615804104i	-6.4358197102112e-04-6.7852130244351e-05i	3.6248016737271e-05+1.28969357045453e-04i	1.48077272271747e-04-2.38556910568467e-04i	-2.00926293042059e-04+2.57998233584907e-04i	2.39611451067303e-04-2.41638258936817e-04i	-2.67686952336172e-04+2.30656624821802e-04i	2.76673070122019e-04-2.17155705591223e-04i	-2.81850746768749e-04+1.96797855331853e-04i	2.82424321330959e-04-1.78769545861424e-04i	-2.76409354201897e-04+1.52378251563904e-04i	2.80647872566501e-04-1.1920668330814e-04i	-2.91685934891326e-04+9.5029393434807e-05i	2.99437828102951e-04-7.5157498024998e-05i	-3.08623724249633e-04+5.6062241002713e-05i	3.18051213287874e-04-4.0603534871997e-05i	-3.29338567538645e-04+2.5298263047182e-05i	3.47922926692897e-04-1.8637898230973e-05i	-3.58924670186295e-04+2.9890148349901e-05i	3.49539688631154e-04-4.2320284196877e-05i	-3.33388758516081e-04+4.7119967039805e-05i	3.01210645879549e-04-5.5314621924752e-05i	-2.37175466087801e-04+2.7275731258561e-05i	2.11317630075726e-04+6.511370658491e-05i	-2.61123334121904e-04-1.37627628319055e-04i	3.13263343812716e-04+1.6120406955617e-04i	-3.71820615455515e-04-1.7941386083324e-04i	4.49812472866489e-04+1.40162746051716e-04i	-4.5543178669275e-04-4.5598664565597e-05i	3.9042083617029e-04-2.453999356081e-06i	-3.33088629948814e-04+7.46364398416e-06i	2.5482582154407e-04-8.091156896049e-06i	-1.46758140015632e-04-7.7147427215342e-05i	1.48629346999883e-04+2.51234417414214e-04i	-2.70486628887196e-04-3.48394517137355e-04i	3.79120933486368e-04+3.68450516859061e-04i	-5.26864269744977e-04-3.60870507409551e-04i	6.6964713908028e-04+1.80743511003936e-04i	-5.66063840285858e-04+7.4043570562031e-05i	3.06333430940176e-04-1.11022964997589e-04i	-1.58448565022647e-04-2.3320707437612e-05i	9.8636040990821e-05+1.51592186728825e-04i	-6.4030841108964e-05-3.4084991102776e-04i	2.23936766283228e-04+5.62596478460234e-04i	-5.05147369117634e-04-5.46765706042033e-04i
5	-0.0104215777379769+0.0044319298713254i	0.00346742130619511-0.00904947496627645i	0.00289883763849452+0.00644433206466228i	-0.00402217040130593-0.00160848990825146i	0.00202537220537589-0.00078688307668516i	-3.40013971016661e-04+7.77365065182528e-04i	-1.7329943006264e-04-2.07384632289133e-04i	1.56371393200924e-04-7.1361853776206e-05i	-1.02339150116408e-04+1.09830340839242e-04i	1.09286003632517e-04-9.5723690480044e-05i	-1.26523572029082e-04+1.00681452832366e-04i	1.24602225048677e-04-1.02592034333476e-04i	-1.25598364998852e-04+9.3525707564038e-05i	1.24061374241771e-04-9.0740569474188e-05i	-1.12229663770309e-04+7.6233961439754e-05i	1.15672324251192e-04-5.0733370139901e-05i	-1.27914713503794e-04+3.8679097913295e-05i	1.32496152730912e-04-3.0704486273702e-05i	-1.38390187313117e-04+2.0474771404926e-05i	1.43520488642023e-04-1.2839461286221e-05i	-1.5075349547123e-04+3.6109558629e-08i	1.72349017629707e-04+5.280093649778e-06i	-1.87002188631935e-04+1.3426972319147e-05i	1.77477453778914e-04-3.0218906877677e-05i	-1.71258344084587e-04+3.8301393064779e-05i	1.47546576836793e-04-6.8787837018156e-05i	-6.53683133296726e-05+5.90592938765638e-05i	2.92811120550767e-05+4.39076266343286e-05i	-9.3028750012563e-05-1.12372193962372e-04i	1.36169575870318e-04+1.17748826662201e-04i	-1.83681635760549e-04-1.46945166147974e-04i	2.80656726718446e-04+1.09202383703561e-04i	-2.86109828329121e-04+8.495751865714e-06i	2.06431851086998e-04-5.238544185831e-05i	-1.69658984643532e-04+5.1053184627277e-05i	1.02190915155297e-04-8.8346457241171e-05i	4.24672685644855e-05+1.97036497362288e-05i	-4.7707450699218e-05+1.80588765423804e-04i	-9.2471974167839e-05-2.64460972887227e-04i	1.69386560487078e-04+2.74527507728028e-04i	-3.22033450960522e-04-3.15649470060742e-04i	5.31885599973009e-04+1.18670761100926e-04i	-4.11979714558662e-04+2.11188707304356e-04i	8.9727581608373e-05-2.34077898473018e-04i	3.33168424271776e-05+5.8989452439363e-05i	-6.72754923204537e-05+2.66027073325694e-05i	1.54560650623771e-04-2.0170035499646e-04i	1.1389288731752e-05+4.78333169910527e-04i	-3.49917770080967e-04-4.32796195877679e-04i
6	-0.0102191937549044+0.0051443150763482i	0.00169479555949912-0.00975227694082438i	0.00507125149026138+0.00538322996566535i	-0.00472322767603492+0.00050891647740934i	0.00134327342573877-0.00224018054017601i	0.00048132587463716+0.00113912387397206i	-5.16059831792644e-04-1.0460790030296e-04i	1.61898492782223e-04-1.45820082483791e-04i	-1.82571479524164e-05+7.68089931511056e-05i	3.17349454722811e-05-2.19999464199641e-05i	-5.48190009747242e-05+3.31655746275139e-05i	4.41650365481051e-05-4.18784189193863e-05i	-4.44169791572064e-05+3.38071162208405e-05i	4.41865895143901e-05-4.15551724405773e-05i	-2.5656396584013e-05+3.43669165749768e-05i	2.93291199083023e-05-1.04120841595629e-05i	-4.42496244466111e-05+7.8713664651028e-06i	4.43687907996044e-05-9.0916173052539e-06i	-4.67875633308579e-05+4.2004901524627e-06i	4.65196381926894e-05-2.8507705411119e-06i	-4.64869472113163e-05-1.11695970154198e-05i	7.07252716392385e-05+2.01309456780744e-05i	-8.74943601892624e-05+3.9742355953961e-06i	7.29682772949876e-05-1.74157916135484e-05i	-8.27970753660744e-05+1.6330983118886e-05i	7.95530599040216e-05-7.13388728701801e-05i	2.40134534883898e-05+8.60066461907326e-05i	-7.04253954088039e-05+3.4696145807112e-05i	-1.75096831913326e-05-9.26377991434249e-05i	3.86898033573361e-05+6.5708154276907e-05i	-5.7513689935632e-05-1.18945790544661e-04i	1.79323028069041e-04+9.5429971910695e-05i	-1.81289754304204e-04+4.7259812563986e-05i	7.78827540372214e-05-6.7585895461473e-05i	-8.52460559193706e-05+3.94310599926312e-05i	5.1836004785672e-05-1.30679842831708e-04i	1.39398424616476e-04+9.1971702636321e-05i	-1.46496533735015e-04+1.41564835783823e-04i	-2.1716286566102e-05-1.85000658057237e-04i	2.2778215597284e-05+1.66607588477273e-04i	-1.52761984855567e-04-3.01953031782089e-04i	4.59997612305387e-04+1.11827464254044e-04i	-3.2402814615461e-04+3.06756145277744e-04i	-7.2652330901907e-05-2.84263880444711e-04i	1.1892389803903e-04+4.3918709962679e-05i	-9.03895898410302e-05-5.45114816404736e-05i	2.71801608882607e-04-7.1368003106634e-05i	-1.1592485448829e-04+4.28605077048113e-04i	-2.95526330118426e-04-3.38764955868648e-04i
7	-0.00994981999037476+0.0058200234119708i	-0.0001720178155427-0.0101139447904932i	0.00684605738329826+0.003710501289941i	-0.00445522675664861+0.00278658317004644i	-0.00013368607688363-0.00310676314576259i	0.00144113847623422+0.00073848971437457i	-6.27643947545577e-04+4.07974386028749e-04i	-1.5618174385151e-05-3.08717290619426e-04i	1.00721026234308e-04+4.2516553288696e-05i	-6.8870855905455e-06+3.42030279360547e-05i	-3.41050364084327e-05+5.2179447314475e-06i	9.5014814138826e-06-2.04060324587539e-05i	-1.24135528362675e-05+4.3593281523413e-06i	1.85541001929498e-05-2.15333956688108e-05i	8.5587261376541e-06+1.92989267086578e-05i	-3.01880342487595e-06+9.31979896992506e-06i	-1.7142047774221e-05-3.6814797215354e-06i	1.14205846464941e-05-4.0389978700961e-06i	-1.24608396962223e-05+2.597017224449e-07i	8.12661628029831e-06-5.70848796304851e-06i	1.9880965298699e-06-1.16244782102652e-05i	2.6589436637124e-05+2.78127931078161e-05i	-4.41457813709532e-05+4.9607954479817e-06i	1.37050813932328e-05-9.3290671540991e-06i	-4.40249888505764e-05-1.84239610693842e-05i	7.67911284934148e-05-6.41038306650517e-05i	5.5883455795901e-05+1.11046198120174e-04i	-1.12933964756078e-04+4.2911808734831e-05i	-1.98211288913756e-05-8.31533723581883e-05i	4.12315702809205e-06+1.12031737821384e-06i	2.75708139599707e-05-9.67394297076192e-05i	1.35245486838952e-04+1.00387036646212e-04i	-1.29238743376695e-04+8.3207010380577e-05i	-2.08503443714097e-05-5.92880100360934e-05i	-5.69761637013073e-05-2.61100112076888e-05i	8.4834497757039e-05-1.43193599502912e-04i	1.75871325070679e-04+1.4534658813908e-04i	-1.71946961992685e-04+1.47629757403203e-04i	-5.6372307016078e-05-1.12873368361427e-04i	-7.46133166370188e-05+2.80094870291758e-05i	5.809075225869e-06-3.17374584560436e-04i	4.47375539194574e-04+1.5845135776408e-04i	-2.88415649835008e-04+3.84489243402406e-04i	-2.17062714880853e-04-2.73475135921413e-04i	1.19031830725471e-04-7.526222675098e-05i	2.033384959761e-05-1.05538389737289e-04i	3.23076958763693e-04+6.7911632338368e-05i	-1.91063719348028e-04+4.26053287321733e-04i	-3.36965954123975e-04-2.70698489065574e-04i
8	-0.00966927939959224+0.00646103443981029i	-0.0020199992367573-0.010151774385717i	0.00804162717042066+0.00160400502695455i	-0.00322236475074951+0.00480060236962011i	-0.00200015999638347-0.00302770347291875i	0.00199399333854007-0.00037253557108146i	-2.23030967274746e-04+9.88898723320396e-04i	-3.69774381646347e-04-2.74614472362458e-04i	1.7350022050225e-04-1.0186857340254e-04i	2.37971766860106e-05+9.11149903589446e-05i	-4.94213771660094e-05+1.01482532482389e-05i	-9.4943437457528e-06-2.28941280670821e-05i	-7.401156842292e-07-1.4040117761104e-05i	1.99362601951991e-05-1.59928715358432e-05i	2.08808871316097e-05+1.9096610059005e-05i	-1.19191144791504e-05+2.07265418602718e-05i	-1.6473279439873e-05-5.5684621959616e-06i	1.47777421492438e-06-6.33064232930129e-06i	-5.21630243657673e-06-1.90035401844275e-06i	5.052790742695e-07-1.38403679073237e-05i	2.35270349827141e-05-7.5706795758979e-06i	1.45821722819267e-05+3.48815692328251e-05i	-3.48361361116428e-05+1.74944115023192e-05i	-2.99572743742893e-05-1.2666495165268e-05i	-2.22534217646326e-05-6.47097322946553e-05i	1.11425091584958e-04-5.1390042983924e-05i	6.7057616346725e-05+1.4348601321638e-04i	-1.38912148792925e-04+7.2413873250544e-05i	-7.38816649716993e-05-8.91839077237102e-05i	3.8094416372214e-06-8.22631347434921e-05i	1.0549813905149e-04-8.3877165725991e-05i	1.33507157568225e-04+1.28710151746157e-04i	-1.16653106798166e-04+1.35935351891557e-04i	-1.24137113805585e-04-4.9584786077368e-05i	-5.2807450003647e-05-1.35558301994855e-04i	1.72357835234774e-04-1.49332962555951e-04i	2.06997837448123e-04+2.0070016342158e-04i	-1.7347654427637e-04+2.13480870440669e-04i	-1.83820239336639e-04-5.5215471863939e-05i	-1.46320665237305e-04-1.61656312747779e-04i	1.88285736348305e-04-3.60730767246572e-04i	4.91087242490441e-04+2.537635882016e-04i	-2.92296759436899e-04+4.90215673028103e-04i	-3.96236577507274e-04-2.3693521629092e-04i	7.2457162558272e-05-2.9146646790671e-04i	2.3834438077855e-04-1.57874124462941e-04i	3.73519899887485e-04+2.46314666694592e-04i	-2.69649668413835e-04+4.89288255774761e-04i	-4.65596298790288e-04-2.33580578613728e-04i
9	-0.00939455225814671+0.00707284659296367i	-0.00378696788922823-0.00990331962195361i	0.00858832774821214-0.00072940498216957i	-0.00123314236085481+0.00619552093189646i	-0.00370316925184475-0.00192241571942775i	0.00171675921888825-0.00179181296488215i	0.00065209082654836+0.00115723422215863i	-6.32263667232125e-04+1.24966859940074e-04i	5.1673836721493e-05-2.91560865544229e-04i	1.22510758456748e-04+7.9662334547312e-05i	-6.17831454611951e-05+5.79702849770125e-05i	-4.05156658870726e-05-3.38826243034649e-05i	5.9723291529525e-06-3.7826468617046e-05i	3.5171821697888e-05-1.66452295470904e-05i	2.99775398647132e-05+2.73131072623808e-05i	-1.51062402303611e-05+3.26334317967291e-05i	-2.55694381011915e-05-2.5947065428487e-06i	-6.4300352387753e-06-1.14558815443832e-05i	-6.02289974016051e-06-9.82222157567452e-06i	6.7903917600162e-06-2.37748289037541e-05i	3.96778685228313e-05-2.2492342771576e-06i	1.69725285861959e-05+5.03275168472662e-05i	-5.00645612770574e-05+3.98998070639052e-05i	-7.56230047930901e-05-3.44171330334172e-05i	3.903231625868e-06-1.23685555885705e-04i	1.71777177246813e-04-3.6739006807445e-05i	8.1856205054425e-05+1.97993851521254e-04i	-1.81985070543328e-04+1.26331200809778e-04i	-1.65401251360371e-04-1.1740062829702e-04i	1.8111671670175e-05-1.94367080301411e-04i	2.07059230715851e-04-8.6959331534466e-05i	1.70413792828464e-04+1.94051297575273e-04i	-1.45542524552247e-04+2.2350858941258e-04i	-2.5763969853838e-04-5.9263903110786e-05i	-5.4281282402101e-05-2.8673548857707e-04i	3.06504324658926e-04-1.74946243715968e-04i	2.81266152909528e-04+2.89614583308628e-04i	-2.01588077467206e-04+3.58422664963947e-04i	-4.03303861009636e-04-2.7524631600964e-05i	-2.07421929306346e-04-4.23394640213371e-04i	4.26453748898253e-04-4.41283659209366e-04i	6.07027321110473e-04+4.07095307872316e-04i	-3.43955036556198e-04+6.72631483750986e-04i	-6.56517441678249e-04-2.13121668289939e-04i	8.661208398456e-06-6.05007220481009e-04i	5.52145266675902e-04-2.43373279728114e-04i	4.8625877948248e-04+4.94640045020731e-04i	-3.99148053406593e-04+6.52724859465102e-04i	-6.97485066195657e-04-2.35449635697128e-04i
10	-0.00912853842021372+0.00766049913388282i	-0.00543757907727781-0.00941173987522274i	0.00849595850715738-0.00309521885841178i	0.00119138364158415+0.00675545380037024i	-4.74283662882e-03-2.37600281802e-06i	0.00052313452063395-0.00293658383245387i	0.00159182028784192+0.00059215818832563i	-4.5693501836668e-04+7.38520022256857e-04i	-2.7270405120705e-04-2.90849543460406e-04i	1.71875570413212e-04-5.719318897724e-05i	-1.8837238635474e-05+1.10200028578397e-04i	-8.59351026066264e-05-2.57019972757659e-05i	3.3678709881434e-06-7.54039537957844e-05i	6.29204577711362e-05-2.5043312488832e-05i	4.56518040477068e-05+4.30514471749458e-05i	-1.82342790062259e-05+5.1495725297071e-05i	-4.17376513367832e-05+5.4077393486258e-06i	-2.20648089725578e-05-2.00392727260002e-05i	-8.0284617500369e-06-2.84576431390633e-05i	2.36912281664731e-05-3.7325421796331e-05i	6.39112169922394e-05+7.4352288269396e-06i	2.19597992175563e-05+8.40268671532879e-05i	-9.2524325709126e-05+6.73581192489495e-05i	-1.29397208345751e-04-8.244629607787e-05i	4.6729709002829e-05-2.00967952087601e-04i	2.63971869987206e-04-1.8113024363096e-05i	1.0772898870251e-04+2.92942618192532e-04i	-2.65917363768039e-04+2.07773800622726e-04i	-2.96518698665827e-04-1.76911875808739e-04i	4.1378145699944e-05-3.52065136413675e-04i	3.60164695190073e-04-1.10559300359391e-04i	2.49640833207624e-04+3.17613245899124e-04i	-2.29485216736623e-04+3.60644815246975e-04i	-4.42679448843536e-04-1.03311055269452e-04i	-5.440894396407e-05-4.96270998218912e-04i	5.08760602274945e-04-2.36075853691289e-04i	4.27111566077872e-04+4.52395108272705e-04i	-3.00155768015371e-04+6.02454927360914e-04i	-7.30802695939384e-04-4.9705371381262e-05i	-2.62934168380912e-04-7.85692918737608e-04i	7.55762640002878e-04-5.73502934931896e-04i	8.1983449415098e-04+6.45889424121732e-04i	-4.68215190373376e-04+9.71441842455083e-04i	-0.00103548894398571-0.00023170499295686i	-5.804580636429e-05-1.0346325414367e-03i	9.76541056270171e-04-3.85450870583563e-04i	7.09235057757838e-04+8.42935998995142e-04i	-6.09346084442486e-04+9.62521847863508e-04i	-0.00107656437945646-0.00027978918016152i
11	-0.00887146032649168+0.00822781179597768i	-0.00695034476821194-0.00871972661232523i	0.00782611523739146-0.00533174107880726i	0.00370318053540776+0.00641939051439087i	-0.00481238719280914+0.00231999144768761i	-0.00130437297813168-0.00329208837394888i	0.00204467417552142-0.00065189101775608i	0.00028021433818525+0.00113798975675686i	-5.49875380950473e-04+8.6080497676308e-05i	1.4607084309606e-05-2.13280140134222e-04i	5.29415126191536e-05+7.14307822881788e-05i	-1.03587302121803e-04+3.794982847549e-06i	-1.4972754866261e-05-1.13290573097074e-04i	9.93276204522595e-05-4.81999904031279e-05i	7.66558777953927e-05+6.52664139623665e-05i	-2.08490426146323e-05+8.5225288124356e-05i	-7.00612215861826e-05+2.15478150256924e-05i	-5.17131242675386e-05-3.57410245494776e-05i	-9.4975099366278e-06-6.42693319004471e-05i	5.78054546772523e-05-5.81466503561669e-05i	1.05054513928451e-04+3.1626465370873e-05i	1.6929614076112e-05+1.45496392211895e-04i	-1.7130036485853e-04+9.1583093435023e-05i	-1.91649670163463e-04-1.68540223914592e-04i	1.20344226499615e-04-3.046788004426e-04i	4.02961049691458e-04+1.5642051738937e-05i	1.40061363784962e-04+4.49303715112747e-04i	-4.12147829217892e-04+3.19404149132739e-04i	-4.79463012936919e-04-2.82427385260583e-04i	8.0731201428532e-05-5.78393499144999e-04i	5.92706218598261e-04-1.51792201046198e-04i	3.73691196592365e-04+5.23346660027135e-04i	-3.86387075695659e-04+5.60078160005564e-04i	-7.0323061601664e-04-1.96419068083419e-04i	-4.2651945389147e-05-7.97102578980276e-04i	8.2029311034513e-04-3.30319859758567e-04i	6.50875887722337e-04+7.35230882891152e-04i	-5.09245564929501e-04+9.6011570871848e-04i	-0.00119231617441311-0.00014426990672189i	-0.00030858295526264-0.00128726759319164i	0.00121955559685067-0.00076499529733501i	0.00114617421842546+0.00100744749977697i	-0.0006934453329792+0.00141227455331039i	-0.00156411389392092-0.00031289158418691i	-0.00012046317976699-0.00161265065945968i	0.00154519884418435-0.00059663790002783i	0.00107469555813002+0.00132286556689471i	-0.00091722245275473+0.0014663600221242i	-0.00166166398272737-0.00035792999654896i
12	-0.00862333321316773+0.0087773363677362i	-0.00831238719558432-0.00786732521199462i	0.00667164665061996-0.00731633512527198i	0.00598899180862725+0.00525865404249833i	-0.00384845486523606+0.00456466290692618i	-0.00324400421747262-0.00260511540929076i	0.00161456960205844-0.00215049554878857i	0.00132290469541642+0.0008934520778315i	-4.14826625548468e-04+7.37340639401917e-04i	-3.41764741720719e-04-1.34001364664143e-04i	4.0143606248396e-06-8.54322591924673e-05i	-6.685957383663e-05-1.99480228583349e-05i	-1.8777768775685e-05-1.35910924604911e-04i	1.37450328975199e-04-7.9176242884364e-05i	1.27287531591033e-04+9.0547934790137e-05i	-1.9407253051318e-05+1.42219123445332e-04i	-1.18858720972907e-04+5.1343438721766e-05i	-1.03288705417867e-04-6.4748668255407e-05i	-7.364035190821e-06-1.27526674108112e-04i	1.22245899335175e-04-8.6742720555605e-05i	1.67019424536171e-04+8.6509463134366e-05i	-1.5328940492002e-05+2.4208220862742e-04i	-2.98466663023385e-04+9.8835551062605e-05i	-2.56707752990575e-04-3.10909436359765e-04i	2.47669678857e-04-4.39689659794753e-04i	6.03931712215187e-04+8.6813245538239e-05i	1.64202574663646e-04+6.89716105934132e-04i	-6.45940163292573e-04+4.59437429451233e-04i	-7.26293632455169e-04-4.5713814595955e-04i	1.54680565827413e-04-8.95181449345921e-04i	9.2924958822626e-04-1.98001682011751e-04i	5.37648758513115e-04+8.33485299279553e-04i	-6.36626885122839e-04+8.27576195730385e-04i	-0.00105799132498901-0.00036107549218487i	7.23397961213e-06-1.22084335365199e-03i	0.00128256447344462-0.00043189330648218i	0.0009358703492671+0.00118290896256801i	-0.00086853366598066+0.00143224364294293i	-0.00180915680768605-0.00033972439026939i	-0.00032747662964957-0.00196420567576334i	0.00185683306860762-0.00100714854956951i	0.00158342933412539+0.00152346957851067i	-0.00104159728857512+0.00199971344154378i	-0.00225729503305865-0.00047226461641518i	-0.00016751189482444-0.00236575416132036i	0.00229255275825446-0.00087470088211708i	0.00159784367579314+0.00196497948976284i	-0.00133367985246513+0.00220287924884193i	-0.00251032233795492-0.0004499803868472i
13	-0.00838355759829279+0.00931016185175617i	-0.00951640097471553-0.00689032972586256i	0.00514002831668072-0.00896408316093231i	0.00780623811365937+0.00343690142288196i	-0.00200595366171145+0.00630351747882085i	-0.00473276945310444-0.0009506261854154i	0.00026347122400863-0.00330814190480631i	0.00214368176252014-0.00012824093617353i	0.0003116013960107+0.00126170281265316i	-6.29699356561104e-04+3.55587404142265e-04i	-3.04619940909094e-04-2.00416231278236e-04i	-6.4147346637927e-05-1.90008018790726e-04i	4.3931578601068e-05-1.898677557254e-04i	2.00728947826473e-04-9.6044869856828e-05i	1.94135118537075e-04+1.28903074791042e-04i	-1.5419665423476e-05+2.28250076621329e-04i	-1.96928466805738e-04+9.883508062927e-05i	-1.84551780244142e-04-1.15870900486115e-04i	6.395239408195e-06-2.29161895332563e-04i	2.31772788886508e-04-1.16074097180688e-04i	2.45044774878659e-04+1.91424516927357e-04i	-9.78566512378e-05+3.74495208793471e-04i	-4.84317904558478e-04+6.5949248399552e-05i	-3.06945661570865e-04-5.31757435590776e-04i	4.6057978042622e-04-5.99501289788211e-04i	8.74384077620094e-04+2.29685304097654e-04i	0.00015279244093195+0.00103425903118691i	-9.94867023238105e-04+6.14007903267319e-04i	-0.00103696587461546-0.00073005310585833i	0.00028963913090703-0.00131090600494646i	0.00138058465964492-0.00022628268176042i	0.00072145710762794+0.0012595298768641i	-0.00099716653923923+0.0011464774109008i	-0.00149700619376367-0.00062672327101451i	0.00013934316621627-0.0017690748196293i	0.00191158385355425-0.00048906374657527i	0.00123639639023832+0.00182384905948741i	-0.00141235549170002+0.00199135705776722i	-0.00257490526365765-0.00066948019439003i	-0.00028972973311582-0.00282336128457266i	0.00267605968868889-0.00127115267084573i	0.00210047117349551+0.00219814364027916i	-0.00151678713088503+0.00270162912901769i	-0.00308981207053551-0.0007229361414478i	-0.00017383331731693-0.00328541874469349i	0.00322966414581565-0.00119133907101302i	0.00226531918281499+0.00278982227355838i	-0.00186816590412297+0.00318714279456661i	-0.00366240650517434-0.00053419793227148i
14	-0.00814956387874042+0.00982620235168612i	-0.0105586061772807-0.0058182469264395i	0.0033396217897549-0.0102227301145114i	0.00899603866027724+0.00116671170116259i	0.00041182734185171+0.00723612043512727i	-0.00533992624219634+0.00132328085677764i	-0.00167184079349713-0.00361775541050427i	0.00223148983908581-0.00164556204551122i	0.00142329204029166+0.00120642429898077i	-0.00048961673306226+0.00112217210750428i	-7.95732574695467e-04-1.3072131942064e-05i	-2.70083388632467e-04-4.6445369093687e-04i	1.49021145784204e-04-3.84527635008142e-04i	3.52771298281421e-04-1.16019546202419e-04i	2.92009529490953e-04+2.13637477945234e-04i	-2.3577708758036e-05+3.56452382544889e-04i	-3.15806861801028e-04+1.59220349583818e-04i	-2.94978869011651e-04-2.0047625516766e-04i	4.5561867961964e-05-3.71190993161043e-04i	3.93030207908692e-04-1.28377668441868e-04i	3.19375730687164e-04+3.61646512553864e-04i	-2.57020637390173e-04+5.27326200748758e-04i	-7.26197713124085e-04-4.2277341200222e-05i	-3.05959864783437e-04-8.47037621993878e-04i	7.92757566192694e-04-7.56629280522768e-04i	0.00120327738303602+0.00048749505390856i	6.430106451923e-05+1.48925032053205e-03i	-0.00147705617207902+0.00075102058449149i	-0.0013887220522218-0.0011237831769896i	0.00050963152132025-0.00180593634319566i	0.00192494688220241-0.00020740447613243i	0.00088348322121675+0.00178043699742075i	-0.00145973370982934+0.00145956676508437i	-0.00195391923718635-0.00101210150327799i	0.0004053440017477-0.00238109183953164i	0.00266740612926763-0.00042544627036116i	0.00146947937843488+0.00264537940119606i	-0.00215070442865382+0.00256420455522146i	-0.00343043036707741-0.00115674042328495i	-0.00016334168118247-0.00381233261415683i	0.0036232095213279-0.00151107403649533i	0.00262866369854435+0.00297899597991451i	-0.00208537195154868+0.00342646642932324i	-0.00396316860469645-0.00107005874673213i	-9.023398392505e-05-4.29293798387909e-03i	0.00431837715418521-0.0014717583488269i	0.00301030669853429+0.00379854964171817i	-0.00253569122884979+0.00438739579579582i	-0.00512236141553885-0.00060488953268724i
15	-0.0079152749640233+0.0103258971543506i	-0.0114383553122487-0.004671910691722i	0.0013684884601537-0.0110666016721395i	0.00947937743970685-0.00132952594644869i	0.00303738469164557+0.00721646147038519i	-0.00486259495642088+0.00372144216007614i	-0.00361985530176062-0.00284901192126272i	0.00136372918995259-0.00307838008630473i	0.00239402663124304+0.00038365399994102i	0.0002198159894583+0.00173438211283681i	-0.00114637848996012+0.00057349241667327i	-7.46477911580898e-04-6.19684638723519e-04i	1.51108638191045e-04-7.56731018991729e-04i	6.13299895161459e-04-2.28872629757852e-04i	4.73027650792339e-04+3.53538724424132e-04i	-4.799916411492e-05+5.53968984721895e-04i	-4.87898123076839e-04+2.26505947502116e-04i	-4.22148365144928e-04-3.26732936531968e-04i	1.24647814528056e-04-5.35456266163265e-04i	5.89466813743109e-04-9.5567119351878e-05i	3.48759919014386e-04+5.9368031524993e-04i	-5.11876894120812e-04+6.55731783932232e-04i	-9.9081563602622e-04-2.6866988488383e-04i	-0.00019645453255236-0.00124801977154213i	0.00126355513365287-0.00085493418910213i	0.00154894271531219+0.00089997921925581i	-0.00014836889213689+0.00203120402480733i	-0.00208115867359887+0.00082448660848698i	-0.00173426008564167-0.00163126687795172i	0.00081265106728333-0.00232146122596058i	0.00248553596899305-0.0001248316484596i	0.00096963677400876+0.00231002052725103i	-0.00195370253296786+0.00166532745278808i	-0.00229030251463372-0.00149144565281374i	0.0008402903600857-0.00291050676511089i	0.00342780800257557-0.00015257411536455i	0.00151776164770451+0.00356712617493486i	-0.00304231977087734+0.00302789601071494i	-0.00425409594796142-0.00178701342762917i	6.041382918156e-05-4.80211874355387e-03i	0.00455576370020362-0.00168074275934596i	0.00306313776651192+0.00372561692029765i	-0.00264838161381035+0.0040061446408762i	-0.0046751210117631-0.00149779251432396i	0.00016408341252685-0.00520726767210033i	0.0054504436175043-0.00156877869369716i	0.00367913840509173+0.00497122376943352i	-0.00337403537695673+0.00569690718603579i	-0.00684447374801261-0.00070199787951028i
16	-0.0076707641965946+0.0108138077837955i	-0.0121603060293612-0.0034616440505058i	-0.0006943358648674-0.011492080082282i	0.0092441683337366-0.00385095082945736i	0.00551535089597794+0.0062410318253049i	-0.00333545841003915+0.00574087861759956i	-0.00497896817597307-0.00110207209183792i	-0.00028435823581409-0.00380191562874279i	0.00265207286242644-0.00097082093555445i	0.00123520933694952+0.00172726603724684i	-0.0010186259411851+0.00130575598590207i	-0.00127777707349542-0.00043524494880984i	-7.866696927003e-05-1.14074295830635e-03i	8.64279853187442e-04-4.99526962906807e-04i	7.59113689407893e-04+4.70333780454746e-04i	-4.4333429851874e-05+8.13801270906433e-04i	-6.89705426955673e-04+3.12236425120382e-04i	-5.44969828301131e-04-4.70232005551615e-04i	2.36717915740486e-04-6.74308594064775e-04i	7.6312151245389e-04+7.764156746996e-06i	2.72493156886234e-04+8.4297993076538e-04i	-8.52975780749551e-04+6.7683172998677e-04i	-0.00119774647079607-0.0006474679637723i	9.00971479236e-05-1.68068649294152e-03i	0.0018560297264989-0.00081313376371062i	0.00183711969943205+0.00148065992415083i	-0.0005139197409624+0.00259862236699621i	-0.00274953033913859+0.00079882102758842i	-0.00202216003993361-0.00218831321721194i	0.00113362786678246-0.0027693433928493i	2.92418749216249e-03-1.592946969579e-05i	0.00095079274561885+0.0026739087902917i	-0.0023120083310284+0.00164506563068332i	-0.00231074100849446-0.00195806422218921i	0.00143013523513041-0.00313123074776405i	0.00398907873716421+0.00040188777990203i	0.00125751367289812+0.00443717740053043i	-0.00398243932731113+0.00324055709661409i	-0.00489164787904166-0.00248311889494449i	0.00033019601519453-0.0056069383504692i	0.00524369320199648-0.0017733871026369i	0.00329193537392319+0.00419142739447109i	-0.00301481752921385+0.00420522260470998i	-0.00491011929772995-0.00195058696795896i	0.00070266655242471-0.0057288667737032i	0.00644059437022202-0.0012422635255025i	0.0040036724738632+0.00627921374062278i	-0.00447470819794923+0.00691561176985681i	-0.0087345068880503-0.00095111763935621i
17	-0.0074051880585772+0.0113033334811946i	-0.0127393830461208-0.0021880271780073i	-0.002794057798787-0.011516755447359i	0.00833079021331836-0.00624028532411889i	0.00755933205722734+0.00441527827605735i	-0.00097750899637178+0.00698213891258662i	-0.00529635018651415+0.00126181241881816i	-0.00222019364148849-0.00339220452316397i	0.00187521161031247-0.0022851112228497i	0.00198032994832856+0.00091780455801126i	-0.00036278187230126+0.00167335859943328i	-1.46215367550979e-03+4.268342184444e-05i	-0.00044467379739714-0.00125088754012906i	9.17858288843782e-04-8.17886323760262e-04i	0.00104086516375668+0.00044791038698697i	4.954814369231e-05+1.02810537476788e-03i	-8.14910459532265e-04+4.28630910251978e-04i	-6.23128308404381e-04-5.36554498086871e-04i	3.21206019649673e-04-6.99013251627593e-04i	7.97633701406539e-04+1.78038317801266e-04i	2.842049294125e-05+1.00134173398561e-03i	-0.00121688210884713+0.00047824042299515i	-0.00121973551776379-0.00117898188753501i	0.00060924726353746-0.00204007211015262i	0.00250592269029458-0.00054887298083557i	0.00198538726602307+0.0021979717035039i	-0.00101196712118052+0.00311373659596947i	-0.00339001632527216+0.00069270385578049i	-0.00224916141498675-0.00266708635963171i	0.00131545000328193-0.00308238057057445i	3.07842867168264e-03-1.999030956968e-05i	0.00088048233874406+0.0026276139268603i	-0.00227232879241611+0.00132086364447247i	-0.00181731994005812-0.00221491227539322i	0.00209494826523848-0.00279085279678896i	0.00412091433468039+0.0012657607030559i	0.00060730959736303+0.0050840160204613i	-0.00483826559991589+0.00311422800034174i	-0.00524440012964646-0.00310842380415683i	0.00049901480748067-0.00606656750146671i	0.00542334162275196-0.00188624641570607i	0.00326715552300115+0.00403875757795495i	-0.00288622019264857+0.00377631877488845i	-0.00427003825110564-0.00230795280398256i	0.00165551355973663-0.00545361547684033i	0.00704013511536302-0.00016165004418237i	0.00360008918861515+0.00771042282173197i	-0.00601920779994088+0.00776068465154396i	-0.0106815570175245-0.0015997574343627i
18	-0.0071146233594758+0.0118195429609894i	-0.0132066733972145-0.0008480038559535i	-0.0048993078698773-0.0111825469873417i	0.00682164997774464-0.00839514843939055i	0.00898532197717294+0.00191541649743012i	0.00188895140062271+0.00721483465895075i	-0.00437055149897+0.00375677584110329i	-0.00383233129557565-0.00176106743760267i	0.0001425257677577-0.00290868160601132i	0.00186841133434379-0.00044941604348218i	0.00046648685582494+0.00123238191774329i	-0.00102657018943541+0.00043128868858809i	-6.07826211097018e-04-9.60193207609132e-04i	7.37481018073633e-04-9.23472621988821e-04i	0.00112926059189381+0.00028596891224301i	0.00022504078877167+0.00104692314521367i	-7.22482662501211e-04+5.52576497000714e-04i	-5.94955305607245e-04-3.87996326275201e-04i	2.67113731360239e-04-4.92364467969083e-04i	5.30911399528532e-04+3.67328926801277e-04i	-4.21159966424068e-04+9.01923423666811e-04i	-1.48184112142343e-03-5.211152659135e-05i	-0.00091341142040631-0.00181640118355815i	0.0013803394748322-0.0022008789157991i	3.12916692370351e-03-1.562069721486e-05i	0.00195629866711239+0.00299169134980529i	-0.00156708256314406+0.00354817345835796i	-0.00394188421007955+0.00061587731216433i	-0.00252681894640836-0.00292533380935163i	0.00112813750578241-0.00329901035667555i	0.0028475000140281-0.00039202090930625i	0.00093450493146449+0.00193147775923751i	-0.00153801544692824+0.00071161362189956i	-0.00067906681874603-0.00202421263571344i	0.00272569859515835-0.00169814817555896i	0.00367565111906013+0.00243375780647927i	-0.00043875664029692+0.00543807832977177i	-0.0055561970895411+0.00270415438457252i	-0.00540417031183697-0.00352593120188902i	0.00031349375654509-0.0061933192910094i	0.00491473530987175-0.00229599561037454i	0.00311475136712266+0.00289862152422567i	-0.0018581345464243+0.00256638338713175i	-0.00235221766411402-0.00234923035495833i	0.00312321217286007-0.00392019395023822i	0.00696605152136732+0.00205141229216632i	0.00201018905700313+0.00929179791010237i	-0.00829593236653143+0.00791469354268423i	-0.0126159509983032-0.0030212920756832i
19	-0.006813528347135+0.012395142527984i	-0.0136113990966434+0.0005524210345455i	-0.0069925073500318-0.0105596551224412i	0.004836305114255-0.0102663509069131i	0.00972108070090888-0.00104225260781431i	0.0049147299704915+0.00639623816937049i	-0.00226967956883377+0.00591156697180363i	-0.00459973658412638+0.00084350512674488i	-0.00210399344589846-0.00238378176207583i	0.00061203842888876-0.00179682609036424i	8.67919925111551e-04-8.0775202569219e-05i	-1.08364123019949e-04+2.24998190800628e-04i	-2.36200542874054e-04-5.20684517055267e-04i	5.80950122596531e-04-6.66592909634841e-04i	0.00100081456048726+0.00016416008449148i	4.07351358756475e-04+8.85468088452815e-04i	-3.91896905206625e-04+6.80592822163126e-04i	-4.60770003790917e-04+5.8490231111996e-05i	-4.25057698548639e-05+9.748890983591e-07i	-1.63825236458825e-04+4.85392120436361e-04i	-0.00106300442106767+0.0003827509300359i	-0.00151299092400079-0.00098228905663433i	-0.00017501672195804-0.00249474704575923i	0.00239791875897302-0.00208478955588993i	0.0036987123888823+0.00078398796850271i	0.00180448435432884+0.00384917169663639i	-0.00210586852631755+0.00400584326791553i	-0.00448303255774051+0.00075050202265857i	-0.00311012510103529-0.00291522268221626i	0.00035632303788322-0.00363192541503237i	0.00228289835055324-0.0014481669234323i	0.00138663469512254+0.0004470590642115i	1.24346383951767e-04-6.86817273815e-05i	0.00114680572514018-0.00120993601536061i	0.00328994316572555+0.00022013262985513i	0.00269435346740411+0.00395695327063379i	-0.00185004045201426+0.00568288420870274i	-0.00632512961466604+0.00224956334368392i	-0.00577452580822223-0.00372235949204916i	-0.00054434038872985-0.00633787321448042i	0.00377535200095068-0.00350894067786929i	0.00324834351654824+0.00046472915903471i	5.61969456131127e-04+6.46395415492078e-04i	0.0011449938254537-0.00171080187845773i	0.00510232002092552-0.00067459235382079i	0.00592662657281839+0.00573951590374276i	-0.0012172949571026+0.0110828570162331i	-0.0116645582029433+0.0070976350119113i	-0.0145610975623541-0.0056534329279479i
20	-0.0065433623201624+0.0130557434258239i	-0.0140125999501892+0.0019824685539033i	-0.00905181937448289-0.00974443375319354i	0.0025276770020957-0.0118420460140914i	0.00979200439982782-0.0042216497088391i	0.00777746234650879+0.00464899787209852i	0.00071900934867804+0.00736713177947498i	-0.00422889826690001+0.0039406140555553i	-0.00423455498528234-0.00059984103138448i	-0.0016399251503911-0.00246324389023518i	0.00029830882169675-0.00186462562513593i	7.33192548117739e-04-8.80108649766331e-04i	6.90193275376183e-04-5.01532360218685e-04i	8.83019330807451e-04-2.63667628195639e-04i	9.90449220517772e-04+2.94753689691262e-04i	6.10192030463055e-04+8.56463008153703e-04i	-4.308216811924e-06+9.76612054025186e-04i	-4.16319540472443e-04+7.9117090448933e-04i	-7.22438161985055e-04+6.59862137183247e-04i	-0.00128509289004367+0.00038542669648601i	-0.0018070194773212-0.00064077544553724i	-0.00122166286981918-0.00230654244056897i	0.00102509950254589-0.00318689125118893i	0.00368852519259795-0.00170973799837943i	0.00432018372941553+0.00184675513784109i	0.00165612153672515+0.00490819954554505i	-0.00267028759408276+0.00474876687936348i	-0.00530446696733491+0.00125532504535012i	-0.00434200102957049-0.00278866016719514i	-0.00109135955261028-0.00445680747626622i	0.00160737944532912-0.00346984974040195i	0.0025251802215807-0.00182956627549211i	0.00283829687205689-0.00089313604156497i	0.0036971281531525+0.00026660910314302i	0.00395063458951295+0.00297976094336614i	0.00140379974533368+0.0060945825387222i	-0.00370263897321705+0.00633214987188107i	-0.00771908834989089+0.00209213637097595i	-0.00708245319605317-0.00396473037979001i	-0.00234767059875386-0.0072816491383029i	0.00242357852118765-0.00623475714958099i	0.00441999591728418-0.00340880381451079i	0.00491720855796244-0.00159791115566383i	0.0063338978925978+0.00013968809812706i	0.00741320910813561+0.00467306191049206i	0.0036318350568963+0.0111126284089437i	-0.0064275917219322+0.0131315467854821i	-0.0164558845985822+0.0051398894539213i	-0.0166467173066906-0.009857654573087i
21	-0.0063682823840399+0.0137974767474176i	-0.0144582735063985+0.0033776875227397i	-0.0110322763925961-0.0088448234090098i	0.0000712014924669-0.0131232892232614i	0.00928980094349336-0.00738368871877975i	0.0102141894313643+0.0022103095336798i	0.00418211437426626+0.00792398762617843i	-0.00269542476516239+0.00697360626121579i	-0.0056576621268349+0.00220921322405444i	-0.0043907337100107-0.00197401402739676i	-0.00146628999409925-0.00344860395562453i	0.00080573428637299-0.00279642980608115i	0.00180524076916752-0.00145868077854355i	0.00195141976378185-0.00025039355104009i	0.00165892850702905+0.00070020962667414i	0.00105624163859213+0.00140853948007121i	0.00019782071126472+0.00180669703557276i	-0.00083735710159802+0.00179796564229902i	-0.0019346551725414+0.00122005041072268i	-0.00273782483559751-0.00015156891429631i	-0.00249750623250498-0.00220600681966789i	-0.00054802161288815-0.00398319449625432i	0.00270216966488194-0.00391566900494597i	0.00536840404480189-0.00112905122257686i	0.00520313755693872+0.00327071275727974i	0.00159028127126049+0.00648743055694346i	-0.00350805684273437+0.00610253297798386i	-0.00686923479227257+0.00214353291077506i	-0.00653684180330421-0.00290920294926722i	-0.00314221099387891-0.006221081494272i	0.00113956212293945-0.00665856667665267i	0.0045997826031712-0.00484917417247133i	0.00670852141759767-0.00171092036179952i	0.00715180377947274+0.00237606242145284i	0.00506986195947772+0.00673657493547546i	2.523392557834e-05+9.42366700124168e-03i	-0.00637819964109419+0.00811499991339892i	-0.0107008958496372+0.0024517895986925i	-0.0102040923046698-0.0049102897837999i	-0.0051651277989574-0.0101578891996342i	0.0016523857193588-0.0112422128580729i	0.00763316355181024-0.0086393328175106i	0.0117255286974207-0.0034878207225279i	0.0131105993215498+0.0038564652934086i	0.0096970491382542+0.0124028965336405i	-0.0001800824132485+0.0181914534407445i	-0.0137698585803727+0.0154423644576661i	-0.0228580332183419+0.0020570055531546i	-0.0191049339036802-0.0157394863885586i
22	-0.0063526890269981+0.0145695654906651i	-0.0149600437763095+0.0046475944101495i	-0.012857639684669-0.0079563397657758i	-0.0023541953163011-0.0141037772512139i	0.0083404257135069-0.0103040199019146i	0.0120419972817021-0.0006223311354382i	0.00767615736621018+0.00755750447075573i	-0.00022405391600517+0.00946285258901404i	-0.00601915488810873+0.00556640634877688i	-0.00701808563679236-0.00023776588866659i	-0.00421389600145162-0.00423843651010019i	-0.00030116430478845-0.00508309152060246i	0.00258085148051696-0.00354875710538301i	0.00371426152504573-0.00110943271726173i	0.00336892240614894+0.00115564512593064i	0.00205072463212778+0.00276322367138756i	0.00013666047815451+0.00350340016889459i	-0.00202974387434277+0.00314566730353116i	-0.00386708257616196+0.00147323271116109i	-0.00447032393489665-0.00135514582821219i	-0.00298373434370141-0.00440436737416097i	0.00062825304339864-0.00602269634320068i	0.00498561011233908-0.00468631081453792i	0.00763575626329971-0.00026331782475896i	0.00649496726808771+0.00533762855861207i	0.00147815413339559+0.00898221869688216i	-0.00506514145237019+0.00827269352112391i	-0.009668015499625+0.00321082727097469i	-0.00988288821548506-0.00377070580734566i	-0.00560510432644933-0.00936371772631601i	0.0012252826871375-0.0111916046397053i	0.00789908717265045-0.00861523628160751i	0.0120059523216633-0.0024953215627556i	0.0118871786744332+0.0052678185773899i	0.0069872869469035+0.0119934309779064i	-0.0015537657101344+0.0147525630039i	-0.0106750784246524+0.0116349233748772i	-0.0163952213072145+0.0031454348699358i	-0.01581715369957-0.007570911259756i	-0.0087121797701202-0.0161614675870566i	0.0024819844647994-0.0191035614767494i	0.0138832979291359-0.0149013042943542i	0.0213454097079216-0.004229296368948i	0.0212097446245615+0.010038771207905i	0.0115530645421281+0.0226294291009464i	-0.0056356870543799+0.0268495421516972i	-0.0231413490844557+0.0180523008759448i	-0.0308982243708275-0.0018526041899645i	-0.0223220140536911-0.0230313714273704i
23	-0.0065284745057521+0.0152750320277659i	-0.0154763982792597+0.0056981142517076i	-0.0144247000588722-0.0071400185519521i	-0.0045821204141171-0.0147581498127585i	0.0070822190274298-0.0127795606578141i	0.0131572457910239-0.003523357125092i	0.0107795202300219+0.0064064446012484i	0.0027531412356259+0.0110857920895844i	-0.00529897916306409+0.00885713544059773i	-0.00896924703753467+0.0023838901247133i	-0.0073212269515107-0.00399065995332836i	-0.00242528451485844-0.00712228546976492i	0.00266091963843017-0.00632391793526313i	0.00569498009801035-0.00284687186779081i	0.00589575006401907+0.00137659336327935i	0.00363898193375835+0.00468284577788239i	-8.198116128772e-05+5.99640051106991e-03i	-0.00396433716104796+0.00483011682329082i	-0.00653333638763747+0.00136652342675933i	-0.00644832125719181-0.00333330029354123i	-0.00313965345214123-0.00733709513720245i	0.00251923769215972-0.00844764495008487i	0.00812124456303015-0.0053679166223933i	0.0106408874167395+0.0012112337170217i	0.00808313636996887+0.00847203355530811i	0.0008937403474962+0.0126769029660429i	-0.0078990875775468+0.0111777294858315i	-0.014077169362008+0.0040103717197713i	-0.0143827494131593-0.0059451578163945i	-0.0081646909256625-0.0143165308362342i	0.0023213871446371-0.0172616213708115i	0.0129171197005391-0.0131031183858882i	0.0192235512305675-0.0029775374524281i	0.0182499269574521+0.0095336499632286i	0.0096145468481769+0.0195783389023453i	-0.0040319131227416+0.0227533711737118i	-0.0176653228979991+0.0169256707845945i	-0.0256469474424165+0.0034274696423091i	-0.0240139936522018-0.0130675503431079i	-0.0123105247422072-0.0261141413313573i	0.0058611252226033-0.0299157716852543i	0.0237856689998461-0.0216876779407247i	0.0338133727684219-0.0032168197085236i	0.0303333759932605+0.0189473437926549i	0.0128091380005479+0.0352395227050523i	-0.0125400529809903+0.0369684509911875i	-0.0341966960174097+0.0212358145752475i	-0.0405795696552931-0.0059141233280438i	-0.0269561708650808-0.0311338749158041i
24	-0.006864819408981+0.0157909610176951i	-0.0159067325210425+0.0064603043518649i	-0.015610962491695-0.0064020709030361i	-0.0064710556039564-0.0150238747462748i	0.0056344786448351-0.0146140214106105i	0.0134894987525694-0.0061628070479248i	0.0130911414150119+0.0047045018757494i	0.0056731060148504+0.0116438066594488i	-0.0037465736007393+0.0114023093614517i	-0.00982391270410178+0.00517310168348395i	-0.00988769760099875-0.00285419001153823i	-0.0048351101869619-0.00829252708115931i	0.00205656457647656-0.00881429431295609i	0.00719965005547245-0.00482378204053633i	0.0083585616253511+0.00129915960397996i	0.0053029693161239+0.00656402635078947i	-0.00042901948007518+0.00859927121379413i	-0.00625820896121283+0.00643199020143059i	-0.00949370762149693+0.00080183038909208i	-0.00832692167524351-0.00599746486684699i	-0.0026967822654942-0.0108343121106208i	0.005351881560494-0.0109854296104733i	0.0122121713070751-0.0055314742465532i	0.01420235667806+0.0038047526146794i	0.0094414287358971+0.0130256122523511i	-0.0008636548162327+0.017517672482582i	-0.0125574337944737+0.0143129841492455i	-0.0202285767140268+0.0037946949322488i	-0.0197121884103035-0.0101143172326332i	-0.0101811437507321-0.0214724767020403i	0.0051984426056821-0.0248744941172359i	0.0203677699286548-0.0178883337445083i	0.0287670255077378-0.002323583581745i	0.0260529652663247+0.0161968407551392i	0.0120850087615882+0.0302353298162877i	-0.0086187646335665+0.033417766997432i	-0.0282464921994395+0.0231525295783804i	-0.0385267166705886+0.0021175537863021i	-0.0340823617249576-0.0222128011097013i	-0.0150322411564375-0.0400623617112361i	0.0123145725962882-0.0431506823853261i	0.0372640471614799-0.0284518711470617i	0.0487549865566385-0.0003255076680616i	0.0403009886427469+0.0302778960153509i	0.013761245216297+0.0498797392002751i	-0.0202557197823295+0.0486089408628116i	-0.0464357346951504+0.025667989074292i	-0.0520546597846309-0.0091000923972009i	-0.0339726434811182-0.0392997926832519i
25	-0.0072450796528617+0.0160079057913921i	-0.0160954098025164+0.0069313165254278i	-0.0162967150135447-0.005661121944439i	-0.0079444674416284-0.0147765237303342i	0.0040291965359752-0.0156193628337187i	0.0129297858527201-0.0082773967825377i	0.0142422881122773+0.0026392484102416i	0.0080002578772364+0.0109646278417073i	-0.0016703995010961+0.0125519147233777i	-0.00925098379715156+0.00732184163429388i	-0.0109593002696136-0.0011718340187668i	-0.00653175123898156-0.00806060518562321i	0.00107222018859723-0.00983631401926143i	0.00754257387150121-0.00596107406693438i	0.00948429216393195+0.00118417908922758i	0.00596744642581688+0.00770144092841396i	-0.0011914724524104+0.0101036512180483i	-0.00835645742480277+0.00691485507867033i	-0.0117333401880783-0.0006424763587619i	-0.00910977958918849-0.00909581639877142i	-0.0010072986642732-0.0141624838173066i	0.0092703998212953-0.0126827281990322i	0.0168564963549667-0.0042770327602904i	0.0174483387201872+0.0080703531015642i	0.0094822049315463+0.0189543074503539i	-0.0046933085134103+0.0228050966675412i	-0.0193706624464274+0.0165493026302284i	-0.0277280357067599+0.00142986386214i	-0.0248853958203658-0.0169960586936444i	-0.0104079911464881-0.0308750832045356i	0.0109575612183162-0.0333453412079912i	0.0307994552752031-0.0217125876137476i	0.0403190871843785+0.0008987458046406i	0.0340931836274551+0.0262528843055849i	0.0127641189097848+0.0439591908573104i	-0.0165582419111323+0.0456370970867752i	-0.0425666185612432+0.0286786298098388i	-0.0540402282119877-0.0019893294177232i	-0.0445972565273981-0.0351071645432679i	-0.0159808057495444-0.0571221271282041i	0.0217260468330311-0.0577336783264544i	0.0535016952208557-0.0347493614092978i	0.065439620566993+0.0040251344324994i	0.0510882420299145+0.043195261926962i	0.0151236238442629+0.0660157874864291i	-0.0278299043957229+0.061997187154737i	-0.0593165889014933+0.0322739190113589i	-0.0655900309564807-0.0102853783456212i	-0.0443792108189725-0.0468359396626672i
26	-0.0074674864939499+0.0159002444398039i	-0.01587587414917+0.0072322556248319i	-0.0164399660514586-0.0047250136813142i	-0.0090756787356167-0.0138563985072537i	0.0021452574143583-0.0157006169909471i	0.0113281543824857-0.0098077726788553i	0.0140103930957976+0.0002118928143352i	0.00946090708087961+0.00887121793924884i	0.0007984121440447+0.0118718332309312i	-0.00698202573301989+0.00830035548713483i	-0.00983234910260758+0.00082950145623444i	-0.00673505750997886-0.00601131039601404i	-1.042336112773e-05-8.40775514096036e-03i	0.00615491619118742-0.00526040502918583i	0.00805550957827651+0.00136314159127584i	0.00444576730927266+0.00743561228972234i	-0.00280373839472598+0.0091410515891691i	-0.00963493796860045+0.00491731103788605i	-0.0118423024408426-0.0036021073730842i	-0.0072685743485433-0.0121982797745887i	0.002868492896063-0.0159942694140328i	0.0141909886285328-0.0118747097873805i	0.0209430003820859-0.0003025896407589i	0.0186591554824744+0.0143829699840986i	0.0065612786477689+0.0255028335584026i	-0.0114829648331239+0.0269085862640822i	-0.0280755827309113+0.0160048760124911i	-0.0352219153896843-0.0044752081839197i	-0.0279483514038509-0.0269270596974327i	-0.0070220316793171-0.0416308747025196i	0.0205746571755084-0.0408296056447867i	0.0438913989261054-0.0224489847047973i	0.052291407530121+0.0082342095617394i	0.0401143075073154+0.0399385834142505i	0.0097342404506022+0.0594883553638076i	-0.0284855496222522+0.0572191638613646i	-0.0596687697503149+0.0315002683016753i	-0.0702276388635909-0.0096678727279926i	-0.0537599917405678-0.0510010296682747i	-0.0145044983822667-0.0756613908544925i	0.0334293629494612-0.0722621968145226i	0.071193149063268-0.0402110294360025i	0.082886502571744+0.0091638177584341i	0.062604891700646+0.0566444816819929i	0.0175789179957926+0.0829657696338449i	-0.0343703405574721+0.0771770105770146i	-0.0722806836020363+0.0416655376657662i	-0.0811739100168976-0.0087104341326886i	-0.0585891596905477-0.0531990644613641i
27	-0.0073228371406213+0.0156087958892342i	-0.0151932864946014+0.0076244897616539i	-0.0161933348573207-0.0033628015513579i	-0.0101380653852008-0.0122132491798676i	-0.0002341911274413-0.0150164510052557i	0.0086534034398819-0.0110007503958332i	0.012531796531214-0.0027488605656767i	0.010233744452875+0.0053369389785049i	0.00378239908267081+0.00942537878971978i	-0.0029424858762271+0.00818500430807757i	-0.0064262436503601+0.00324916243854398i	-0.00538572475487456-0.00194426131245755i	-0.00129609342511568-0.00422053814414251i	0.0026395513514552-0.00247835998270931i	0.00345661752136219+0.00173177216631995i	0.00023682663786288+0.00514785146076119i	-0.00522884138290438+0.00473582780506138i	-0.0093030495880715-0.0004099845454964i	-0.00848560024375147-0.0082348654331265i	-0.0015256849452284-0.0144722361397711i	0.0094425782103928-0.0147085909741635i	0.019431123818415-0.0068231144269976i	0.0227168593106715+0.0074038498003182i	0.0156841010609642+0.0224295644741916i	-0.0009188905258041+0.0310038336809794i	-0.0214918559693911+0.0274097996286864i	-0.0373525159447044+0.0105069806834328i	-0.0402558979310592-0.0148905124852792i	-0.0262756001886652-0.0391831734293427i	0.0016859515711646-0.0515276131111353i	0.0340889052454793-0.0444730936909168i	0.057930060688158-0.0177612705689222i	0.0618839464470836+0.0205083611020457i	0.0414012130338754+0.0561969919698273i	0.001534379191288+0.0743487103240209i	-0.0440058362768193+0.0653998751547763i	-0.0775908789558932+0.029811193175103i	-0.0845937928577085-0.021042697608965i	-0.0597498805179166-0.0685023639756538i	-0.0101770179961388-0.0936670750367967i	0.0465508952928905-0.0851519831865613i	0.0888758612411621-0.0442910971544746i	0.0998430788568419+0.014649186926714i	0.0742474092961327+0.0696775006354693i	0.0211702709343506+0.0997675845416348i	-0.0393995379626075+0.0934281051252661i	-0.0845854589168632+0.053433604295154i	-0.0978838878926543-0.0044030215685602i	-0.0756482416665422-0.0578924025383891i
28	-0.0067687663051531+0.0154277693212909i	-0.0142434404197068+0.0083734972332558i	-0.0159251787356382-0.0015220016483863i	-0.0114661012967631-0.0101080696649848i	-0.0031588610252794-0.0140509883093404i	0.0052637238564784-0.0122849234540824i	0.0104413630784818-0.0063007915900417i	0.010880838808517+0.0008106294504454i	0.00740423461466272+0.00600175780616146i	0.00240162740395809+0.0077107013371129i	-0.00162566971871372+0.00637162598986783i	-0.0033957443955342+0.00380039225025636i	-0.00332956917029473+0.0018835153425321i	-0.00296871298533163+0.00136427013818822i	-0.00371778463123506+0.00144003885088591i	-0.00568707147640496+0.00041092426123399i	-0.0073654371555243-0.00299001978073413i	-0.00639961691856824-0.00837241450550444i	-0.0011281691689751-0.0133556677239946i	0.0079562254590816-0.0144772682569153i	0.017706113082066-0.00902843240327i	0.0232623485061161+0.0030586648807547i	0.0202141446007347+0.0183123193696396i	0.0070690511982327+0.0304988452814114i	-0.0131851166067528+0.0330157042481952i	-0.0333930078024576+0.0220186212350496i	-0.0446275822922847-0.0011057061407342i	-0.0399118172205327-0.0292231980042483i	-0.0177634311532485-0.0514815886143252i	0.016092256318651-0.0573881662802416i	0.0499106369221684-0.0414305329281857i	0.0699376439001312-0.0062721383200338i	0.0658971209203038+0.0370871933461386i	0.0357828695589812+0.0726766995689242i	-0.0121916152664051+0.0854641818489941i	-0.0616647734876862+0.0676096807250294i	-0.0938084252009811+0.0224638356492444i	-0.0946229813523433-0.0356060277331131i	-0.0609647382458689-0.0858996702686083i	-0.002692798286428-0.109038831683593i	0.0602615847677256-0.0946718113217475i	0.105056212600136-0.046064099035741i	0.114651901929576+0.020492427097468i	0.0846006286046312+0.0814670914380327i	0.025074926681341+0.114920574960496i	-0.042808395826594+0.108882291820467i	-0.0949672098654795+0.0658913202820114i	-0.113438420982179+0.001876028688841i	-0.0929304425437341-0.0601084746061512i
29	-0.0060558077507729+0.0155805575887978i	-0.0134199506686326+0.0094639268858708i	-0.0159693423768284+0.0004607189691189i	-0.0130863105881292-0.0081190023333094i	-0.0061855982113-0.0133572225321414i	0.0020069919633259-0.0138199986649561i	0.00864411927947366-0.0099353168225743i	0.0118472666521949-0.0035611448414401i	0.0112275862517885+0.0029648817224306i	0.00768897943496118+0.0077874798681303i	0.0027351477220614+0.0100590020950753i	-0.00227627972900704+0.00986522078042348i	-0.00652705513336812+0.00773596958727883i	-0.00963651452932281+0.0041391028376987i	-0.0112529073035352-0.0006794822309306i	-0.0107302688063601-0.0064081114938096i	-0.0072364594908258-0.0121655853168918i	-0.0003561896442623-0.0162190332742316i	0.0091114212886479-0.0163021830281262i	0.01869581729689-0.0105934523031638i	0.0246189297373634+0.0010137063164527i	0.0231002603160148+0.0160188585014852i	0.0122070495433838+0.0294568828486836i	-0.006564308045276+0.0353469221160324i	-0.0278680522430824+0.0291035066044135i	-0.0437786255003238+0.0099902477558815i	-0.0465747412228263-0.017540521089257i	-0.0321035582053105-0.0445021427842094i	-0.0023301339751736-0.0601567980596747i	0.034219536312255-0.0561211875023593i	0.0647059459818703-0.030254756774081i	0.0764161668177689+0.011371988279949i	0.0618732877746706+0.0555682199617395i	0.0225838008396447+0.0861728175263724i	-0.0303100355073005+0.0899733255748086i	-0.0791318702109913+0.0622020598566249i	-0.105709313529531+0.009337449331113i	-0.0982384688638194-0.0521979842050237i	-0.056323617953209-0.101317286337886i	0.007952956577638-0.119781135504266i	0.0736474926782448-0.0991648873421621i	0.118151483254245-0.04453307767657i	0.12537808838938+0.026777270664133i	0.0918351358245963+0.0910087756360559i	0.02819688236479+0.126388024092046i	-0.044320390504066+0.120949818523866i	-0.101471337364907+0.076826505911685i	-0.124573766944855+0.009395661842906i	-0.106978188923495-0.05834535230682i
30	-0.0055393126751397+0.0159038280797723i	-0.0129229216522413+0.0104535164924352i	-0.0161750783865072+0.0020035799855396i	-0.0144159973346767-0.0067022688094695i	-0.0084104158657719-0.0129601199999555i	-0.0002131474087511-0.014988432488438i	0.0075879717020738-0.0124216614784156i	0.0127180757316013-0.0062874323771145i	0.0138483764684348+0.0014477399697798i	0.01084867677669+0.0085350414555671i	0.004669000053671+0.0130526126193128i	-0.0030102632826589+0.0138086421222666i	-0.0101928221523366+0.0105134654015132i	-0.014944598421201+0.0037903981263672i	-0.0157308330294521-0.0048988424669811i	-0.0117571797353355-0.0134080682153207i	-0.0033201362157839-0.0192135878238645i	0.007935467763494-0.0199587605060611i	0.0190520809489992-0.0142222013423093i	0.0262851299750629-0.0023187853435576i	0.0261635902913773+0.0132164604407526i	0.0168641671814274+0.0278369671950213i	-0.0005852462393974+0.0360831396394141i	-0.0218668793913094+0.0334139350729735i	-0.0401410054633766+0.0182161024492262i	-0.048048712165304-0.0068171749761486i	-0.0404355827099626-0.0346907144277901i	-0.0168375977527565-0.0558339017787823i	0.0173491922392344-0.0612281259017786i	0.0517668961975032-0.0459539005145969i	0.0740994869537581-0.0118096702777783i	0.0743606033679647+0.0322074261704123i	0.0489853275574988+0.072101340506356i	0.0030970808280481+0.0933058082968361i	-0.0501835324918105+0.0859394650708323i	-0.0935022927710275+0.0489770583205063i	-0.11103505751081-0.008376749952538i	-0.0942890383166011-0.068925542229182i	-0.045774090413192-0.112837088079988i	0.020999355263451-0.124391265566094i	0.085466774306556-0.0977353346150802i	0.126707117067807-0.039476694623314i	0.130603950105021+0.032998786960616i	0.0949041205663478+0.0970618031127221i	0.030287483823872+0.132371924764067i	-0.043030680656983+0.1277690705534i	-0.102026981610494+0.085070907405004i	-0.128575539811431+0.01841836654353i	-0.115427810889628-0.05059080811612i
31	-0.0051656334224449+0.0158797852658222i	-0.0123155984558286+0.0108568085825374i	-0.0157666236985739+0.0029267690767812i	-0.014568451210725-0.0055157910098956i	-0.0091877579206201-0.0119499179997303i	-0.0013468729287057-0.0144989193079684i	0.0065160568641492-0.0124866123003515i	0.0119858950482595-0.0066205976908548i	0.0133828465008772+0.0012326164466128i	0.0102496217263833+0.0085967808252229i	0.0034931168571944+0.0130965422754655i	-0.0048432763169428+0.0131414501563719i	-0.0121149619611005+0.008415799142183i	-0.0157962549172017+0.0000549252045548i	-0.0142257950506375-0.0095509178069869i	-0.0072004321290662-0.0173159127311336i	0.0037552034474824-0.0202941522696642i	0.0155782841792111-0.0166183297328621i	0.0243640405366152-0.0062926802272468i	0.0264772564961386+0.0084403033112825i	0.019822898824017+0.0233874434190111i	0.0048858127338952+0.033418006242938i	-0.0148832502216552+0.0340335043714604i	-0.033636453548205+0.0230720093025202i	-0.0446766347939616+0.0019612046166144i	-0.0426440697090974-0.0240431011589048i	-0.0256788264770285-0.0469451130687625i	0.0032437024518186-0.058301561221697i	0.0364610016396464-0.0521136388655257i	0.0634800535663741-0.0273678092064011i	0.0741648753882922+0.0107675301767177i	0.0623139917020706+0.0517493019584099i	0.0283911852253608+0.0824896678439479i	-0.0196972757452335+0.0914813550907003i	-0.0683193100741716+0.0729147835939363i	-0.102025257423716+0.029321369323706i	-0.108514977113085-0.028357826937414i	-0.0830297709970399-0.0835672102193998i	-0.030585002886639-0.119086822702523i	0.03490800937354-0.122601630004458i	0.0945546233656839-0.0910188429422043i	0.13027657008539-0.031978444078724i	0.130627055285529+0.038105514721172i	0.0946554431798148+0.0989614562006812i	0.032454174672654+0.132781281821527i	-0.037878900461235+0.129863059017366i	-0.0959076178019123+0.0916803076533591i	-0.125288982018396+0.030335291586521i	-0.118833197470115-0.035422989087336i
32	-0.0042120649074617+0.0152894804424437i	-0.0107180389275075+0.0109183453086459i	-0.0140253915252292+0.0040317610589369i	-0.0133455196479456-0.0033343074146115i	-0.0090792903722212-0.0090390020832699i	-0.0026977007197384-0.0114845989840646i	0.003706138795608-0.0101076397149365i	0.00806353652350389-0.00556068889886822i	0.00898337801468644+0.00047753201724i	0.0062139018325863+0.00581679049450465i	0.00076572693807429+0.00845079647046117i	-0.00535776563639124+0.00723077961897149i	-0.00976462102388372+0.00231021483669711i	-0.0104530618758636-0.0047933696002411i	-0.0065397299875925-0.0115739031227673i	0.0012958575640818-0.0152794375016892i	0.0108264661687811-0.0138324080312097i	0.0188107667604538-0.0066571871170689i	0.021950903096177+0.0048677243764468i	0.0180284684242907+0.017542543803603i	0.0068722130696172+0.0271204145524876i	-0.0091969837645977+0.0295776658069093i	-0.0256895865260956+0.0225413850292143i	-0.0370711355864062+0.0064181243517119i	-0.0384505153037962-0.0152165733326277i	-0.0273587235590492-0.0362363181652683i	-0.0050257727783529-0.0495595168570513i	0.023368996580519-0.0493487113779285i	0.0497334608383719-0.0331661198424186i	0.0652448551790463-0.0033451528155396i	0.0631186080853239+0.0330098765505789i	0.0411185271370652+0.0656011698208245i	0.0029302555546209+0.0837868103245171i	-0.0422112762710301+0.0799222581798901i	-0.0817346968319039+0.0521488141616477i	-0.103270180562126+0.005647664097617i	-0.0984972888445098-0.0482137453766115i	-0.0660833473828632-0.0947704536855189i	-0.012684786994598-0.120230134036069i	0.048460537194585-0.115887608405116i	0.1010658332571-0.081043667404312i	0.130457468476591-0.023627374966931i	0.127951693190469+0.041786342036714i	0.0935608654726918+0.0980431823666616i	0.0361336239209+0.130349412791252i	-0.029165691976463+0.13056188588495i	-0.0852816005618904+0.0994857357780373i	-0.118222108134688+0.046462227535437i	-0.120997151836231-0.013604669558826i
33	-0.0019330890338729+0.0148740793660369i	-0.0078252232656042+0.0118141725533331i	-0.0113516108560028+0.0066445588950619i	-0.0119191993884907+0.0008698957156434i	-0.00979915956792739-0.00396391586473854i	-0.00600805675775463-0.006730789182223i	-0.00195945022238445-0.00705162824708261i	0.00100869871170335-0.0053821467566553i	0.00208227770696716-0.00282744492339349i	0.00124768873587143-0.00073520941827811i	-7.0250674370935e-04-1.93587288713361e-04i	-0.00245194797818526-0.00159868291098724i	-0.0026539022587338-0.00444561581072707i	-0.00048183756373172-0.00743554924927245i	0.00395108830248996-0.0088937683346746i	0.00946827102200905-0.0073878778895287i	0.0140857947662761-0.0023532983407101i	0.0156140464407992+0.0054952720507934i	0.0124470518522533+0.0141465695032362i	0.0042932012439128+0.0207424736776749i	-0.0074185185965272+0.0224194957024058i	-0.0196560688102725+0.0173206913668803i	-0.0284806551862991+0.0054612563346942i	-0.0301903171162129-0.0108735678611734i	-0.0226062957303152-0.0274171908736376i	-0.0060981719890121-0.038923263351403i	0.0160369441444492-0.040673720817736i	0.0380754332977205-0.0300856723593858i	0.0532310621750529-0.0079121678088521i	0.0555805290299514+0.0214134948098941i	0.0420231412076405+0.050529744570889i	0.0136616081786976+0.0709165677811944i	-0.0239067326889215+0.0752697131969574i	-0.0616187509396609+0.0598221933311751i	-0.0891375640141641+0.0258946424807054i	-0.0976709006047086-0.0198826549578504i	-0.0826304123709516-0.0668786470894065i	-0.045322570202441-0.103052035033061i	0.006910269338654-0.118161921791162i	0.062253112299414-0.106699671633184i	0.107336438071031-0.06966867984265i	0.130734006109034-0.014635842110722i	0.126056726670821+0.046032097474728i	0.0937436131893547+0.098297918822005i	0.041013177907163+0.130083501992698i	-0.020026737703726+0.134372377153662i	-0.07556962964052+0.110907078427365i	-0.113679013607108+0.066020745382065i	-0.127213631421672+0.010699512615637i
34	0.0013661467235216+0.01590899367802i	-0.0046411159261061+0.0146000695848283i	-0.0092987379796052+0.0111992235916195i	-0.0120022748519694+0.0066083738432764i	-0.0126597154423065+0.0018140992097436i	-0.0116262186252721-0.0023751538878338i	-0.00951600258958633-0.00550647721486126i	-0.00695941284252984-0.00752335736834814i	-0.00439059079861447-0.00866456931584466i	-0.00194055942629242-0.00926450943282198i	0.0005260382959918-0.0095342291067055i	0.00324417880028836-0.00941243662149922i	0.006315870464234-0.00855455567799855i	0.0095075997312607-0.00648018860556836i	0.012173501141046-0.0028390487340499i	0.0133644050489959+0.0022976382719529i	0.0121201032728652+0.0082395041823796i	0.0078704882950186+0.0136789150294947i	0.0008145608096479+0.0169437560516258i	-0.0078731950295746+0.0164700367767926i	-0.0161291425925863+0.0113766944735421i	-0.0214214765917953+0.0019635227876021i	-0.021440621677348-0.010058046803187i	-0.0148888598281849-0.0217402745935124i	-0.0021317382306885-0.0295123495990364i	0.0145272661848396-0.0301264732333966i	0.0311111005527295-0.0217051394409468i	0.0427936218771657-0.0045842845364331i	0.0451345282755106+0.0183419908802446i	0.0354244644679312+0.041964597029317i	0.0137599396517048+0.0600009767374898i	-0.0165073220391376+0.0665379452435692i	-0.0491660686873975+0.057703350715802i	-0.0763870190049884+0.0330082952855608i	-0.0905665007939533-0.0040580675664719i	-0.0863293773094421-0.0464315682429916i	-0.0621585870060534-0.0848670960576667i	-0.021174696460302-0.110038508125387i	0.029213856249348-0.114840037107424i	0.0787783112115974-0.0962936224000124i	0.116737897702657-0.056537993297167i	0.134279523016952-0.002597537161141i	0.126690667658023+0.055055334303612i	0.094552772399698+0.104808858517848i	0.043682209939166+0.136520380876186i	-0.016165867496329+0.14377232092746i	-0.073491955360022+0.125221283059901i	-0.117579385422997+0.084734318134099i	-0.14072240739409+0.030332287224238i
35	0.0043425056062833+0.0188414155705252i	-0.0026563108629927+0.0189529363894939i	-0.0090648735695091+0.0165595542453865i	-0.014053430792583+0.0121404868474174i	-0.0170713581234488+0.0064061684965592i	-0.0178822469841984+0.0001597582064246i	-0.0165389366468148-0.0058237658757005i	-0.0133222865067166-0.0108792261176781i	-0.0086725229528574-0.014489903781808i	-0.0031357302748908-0.0162964693660945i	0.0026668234907119-0.0160988572634397i	0.0080563643526752-0.0138719093595996i	0.0123239841235058-0.0098027373172528i	0.0147924253988885-0.0043384456523446i	0.0149256313725669+0.0017851920658717i	0.0124770390138112+0.0075719868783394i	0.0076413792656229+0.0118813566065355i	0.0011547205079824+0.0136393784009363i	-0.0057166449044062+0.0121171343301858i	-0.0113402989452287+0.0072126495222885i	-0.0140381656153899-0.0003511511093205i	-0.012515838094845-0.0090002651362456i	-0.0063044122481787-0.0165137655227373i	0.0039115219550763-0.020461053667074i	0.0162033023155586-0.0188049467935372i	0.0276270504453319-0.0105383044285646i	0.0347788619783822+0.0038168979904361i	0.0345911376671893+0.0220149147514358i	0.0252004007862593+0.0403092124138883i	0.0066663435117963+0.0541107696311308i	-0.0186748151789442+0.0589831288772579i	-0.0463752489633379+0.0517689849852704i	-0.0705957691711385+0.0315776073338417i	-0.0852774420404742+0.0003617230373493i	-0.0855301640137854-0.0371154309017654i	-0.0689207502902658-0.0739890943774056i	-0.036334749502151-0.10258008252075i	0.00783845716608-0.116008105586878i	0.056301944458446-0.109777354376654i	0.100150777887564-0.082960756114409i	0.130622222846974-0.038682207617802i	0.140923509618546+0.016252658950039i	0.127730395170584+0.072532679084935i	0.092014067729365+0.120091246491229i	0.039001686636971+0.150061613932147i	-0.02272943891973+0.156520330525569i	-0.082830994896999+0.137651986352452i	-0.131099282159914+0.096103021714808i	-0.159329455239707+0.038475549109999i
36	0.006071315139822+0.0228068978363601i	-0.0021976540889359+0.0235615242442978i	-0.0101665071370949+0.0213372462573291i	-0.0167842568869927+0.016467840136275i	-0.0212060299898664+0.0096427899805914i	-0.0229045538664087+0.0018027473197225i	-0.0217349558377563-0.0059949274531097i	-0.0179477297370547-0.0127222092574793i	-0.0121506140304495-0.0175206638566848i	-0.0052244095378786-0.0198205482779811i	0.0017990595369686-0.0194253895355073i	0.0078855691096494-0.0165503797685594i	0.0121586027617603-0.0118049840402922i	0.0140511634022767-0.0061138820848462i	0.0134250387570778-0.0005770851476291i	0.0106311285663985+0.0037196936074988i	0.00648719326756635+0.00592054648056001i	0.0021590407578314+0.00560423455426741i	-0.00105189548371309+0.0029333812183359i	-0.00198945107925923-0.00129709129118701i	5.591716137868e-05-5.74586481777471e-03i	0.00509060404912716-0.00875546324328856i	0.0122765692654122-0.0087041724801541i	0.0199639745604164-0.0044218335512551i	0.0259267831049319+0.0044170045351721i	0.027786600051055+0.0170220957674044i	0.0235607384059763+0.0314286276886956i	0.0122275171959706+0.0447062029676118i	-0.0058224624044137+0.053436737031053i	-0.028576270408984+0.0543976637990222i	-0.0525209827127628+0.0453269739795198i	-0.0731255731533018+0.0256073958154602i	-0.0856295288015594-0.0032987384782584i	-0.0860068766536935-0.0377987536771374i	-0.0719167111257681-0.072568033785086i	-0.0434309162614-0.101369280574645i	-0.003355404923399-0.118167319097133i	0.042968755517059-0.118335930570613i	0.0883959796275706-0.0997136797437843i	0.125137347633741-0.063276986948772i	0.146152360946645-0.013261630236471i	0.146509680067934+0.04333273827327i	0.124446256503026+0.097797664857347i	0.081901845810743+0.141157138575408i	0.024401306202568+0.165737651650022i	-0.039719172273056+0.166576312315199i	-0.100619482412396+0.142400724664336i	-0.148571487884435+0.095991433055604i	-0.175599475858334+0.033851014648167i
37	0.0070230065432113+0.0270311719963842i	-0.0022696558160246+0.0280231299901392i	-0.0113287476006813+0.0258041802643765i	-0.0190476088540065+0.0206865751922078i	-0.0245196155359553+0.0133594378470367i	-0.0271634816768913+0.0047837001796977i	-0.026798702778117-0.0039529852219443i	-0.0236591370924502-0.0117992925243019i	-0.01834191698457-0.0178959021830681i	-0.0116988355996953-0.0216988219411242i	-0.0046867663514466-0.0230494355961252i	0.0017987926137256-0.0221779128094139i	0.007078570550469-0.0196369069087416i	0.010804114256248-0.0161743054535037i	0.0130081295601437-0.0125655207603908i	0.0140761157360988-0.0094354172378704i	0.0146383754353054-0.0071053849465507i	0.0153972443813476-0.0055004959759212i	0.0169197143609371-0.004144094017585i	0.0194373375371048-0.0022527444352707i	0.0227002594386943+0.0010751172428221i	0.0259280657124027+0.0066050890278197i	0.0278859909573601+0.0146948045679445i	0.0270921368171563+0.0250639129082479i	0.0221331192284889+0.0366672576488672i	0.0120373256660161+0.0477205271591636i	-0.0033669859486835+0.0559027111768015i	-0.0231911891122149+0.0587251025844463i	-0.0453990275997069+0.0540184202236719i	-0.0669437963827631+0.0404557936447369i	-0.0841417770062519+0.018007982340023i	-0.0932458048861587-0.0117751650117565i	-0.0911355918111462-0.0457431671316931i	-0.0760051428211526-0.0794286879302457i	-0.047911449529938-0.107626429333476i	-0.009058451534522-0.12519645393483i	0.036273094841107-0.127968037597158i	0.08218049135013-0.113586008392015i	0.121938483307165-0.082135331614615i	0.149033149244304-0.036405240643213i	0.158265717178333+0.018290991346966i	0.146734339216569+0.074749133893084i	0.114508886821376+0.124885758267821i	0.064856056577591+0.160980105010671i	0.003943382194922+0.176946052287853i	-0.059960887550461+0.169416506162078i	-0.117685364492937+0.138443358100997i	-0.160569188417054+0.08767307647602i	-0.18186474318974+0.023941871224531i
38	0.0078105331864186+0.0323572114241144i	-0.0025846775427254+0.0337071952994891i	-0.0129199508192917+0.0317112182929173i	-0.0221232727204853+0.0265965098834011i	-0.0292821991100114+0.018928852663772i	-0.0337476591824367+0.0095257315267259i	-0.0351954209971378-0.0006606233404178i	-0.0336373920277631-0.0106709264718797i	-0.0293834225173275-0.0196563305621804i	-0.0229628108521744-0.0269668448057339i	-0.015021785068205-0.0321972597465615i	-0.0062175127199108-0.0351852256745753i	0.0028702729037867-0.0359654771972715i	0.0117924970564173-0.0346931558461687i	0.0202385562300092-0.0315560075937574i	0.0279983330786568-0.0266984021527885i	0.034888775842215-0.020178652432471i	0.0406649210655507-0.0119748153922641i	0.0449414028519566-0.0020437770542058i	0.0471515835783535+0.0095743660782709i	0.046566540318081+0.0226274283129081i	0.0423854342010687+0.0365286541452064i	0.0338936963871359+0.0502763390085632i	0.0206685323957277+0.0624489186399514i	0.0027957965932534+0.0712987699286237i	-0.0189481596215109+0.0749509382702769i	-0.0429984925491557+0.0716915356826656i	-0.0670291520299747+0.0603083993213167i	-0.0881295978442844+0.0404282287533799i	-0.103129907203957+0.01278418451613i	-0.109044003653685-0.020650846046396i	-0.103572698699253-0.056715952595782i	-0.0855870988980972-0.0913233404305948i	-0.055503783808124-0.119918612369032i	-0.015469378337419-0.138092117893726i	0.030705488657166-0.142259306704898i	0.077886577694969-0.130304719283234i	0.120209512671851-0.102077225476755i	0.151858680947347-0.059636482232488i	0.167924507026719-0.007182085261114i	0.165207481315844+0.049356292289738i	0.142833397263607+0.103034346756391i	0.102563475819588+0.146826406574887i	0.048723950301756+0.174644873020628i	-0.012263243191761+0.182289326622251i	-0.07270253043609+0.168168631587686i	-0.124692102141471+0.133665670210415i	-0.161281908336764+0.083064303206684i	-0.177543042890617+0.023024719984255i
39	0.0069311688769712+0.0403862199207715i	-0.005424857635229+0.0418480327914223i	-0.0179248564008723+0.0395463136435429i	-0.0294351106475903+0.0335701142991328i	-0.0389055255613444+0.0243424428354329i	-0.0454638796484557+0.0125714246841593i	-0.0484857424954318-0.0008229702873375i	-0.0476348726788837-0.0147954670166453i	-0.0428737760576539-0.028263671734217i	-0.0344485661363213-0.040187878494519i	-0.0228554915780943-0.0496357272769073i	-0.0087978779922899-0.0558291631277761i	0.0068584728503688-0.0581754053703807i	0.0231259898923073-0.0562869799155411i	0.0389306157458281-0.0499974911615127i	0.0531444115679242-0.0393792384125796i	0.0646217832232588-0.0247660004869296i	0.0722474224117243-0.0067798159035941i	0.0750033380805886+0.0136446699928808i	0.0720588499949093+0.0352494685320962i	0.0628814594495632+0.05647019448075i	0.0473590520171306+0.0754946617270103i	0.0259163817820996+0.0903733099442194i	-0.0003970296302103+0.0991841992142248i	-0.029872881497707+0.100245013442217i	-0.0601870367208972+0.0923529307467316i	-0.0885350174645808+0.0750224691455681i	-0.111863347932702+0.048683833312148i	-0.12718432381569+0.014801991812533i	-0.131944997512104-0.024118842153255i	-0.124406229426109-0.064669063225834i	-0.103977615611041-0.102811731366263i	-0.071451568576004-0.134288734258289i	-0.029086421854362-0.155116112422062i	0.01949564713835-0.162109741594731i	0.069606260336352-0.153369518130367i	0.11596572425912-0.128647084000072i	0.153307468807185-0.089530728556508i	0.17703916813375-0.039401361857622i	0.183871323970021+0.016856693493867i	0.172320213527575+0.07337081582449i	0.143002578865334+0.123965893276485i	0.098663903297844+0.162935122379811i	0.043917842368733+0.185790491066388i	-0.015283505407759+0.189883045401532i	-0.072386610643543+0.17479539512987i	-0.121083493087435+0.142437507725388i	-0.156148895625155+0.096818221637345i	-0.174142927603944+0.043513266218388i
40	0.0006189715311169+0.0504491289037387i	-0.0145300658420052+0.0504691733907264i	-0.0295778444534575+0.0459611195137843i	-0.0431820651384663+0.037009049584212i	-0.0540493421720369+0.0240891125148252i	-0.061046767075361+0.0080451677197643i	-0.0633024183905425-0.0099658582824291i	-0.0602873136901679-0.0285542027516391i	-0.0518731962191644-0.0461968902591651i	-0.0383625428912125-0.061349788205018i	-0.0204890062037357-0.072564968097371i	0.0006119978275629-0.0786064604358436i	0.0234616904662002-0.0785578355687481i	0.0463235333403798-0.0719153112053376i	0.0673133457990224-0.0586601786745629i	0.084530120824415-0.0393043010088873i	0.0962021711328209-0.0149024673255065i	0.100841187096592+0.012974187407957i	0.0973943551993416+0.0423082952297714i	0.0853821956726874+0.0707522067765262i	0.0650077454602718+0.09578851650678i	0.037221769018215+0.114929109247151i	0.003729457575424+0.125941037731508i	-0.033072928880469+0.127081723308402i	-0.070237600254249+0.117320892657812i	-0.104479408705028+0.09652336295153i	-0.132453822197177+0.065566257537995i	-0.151078031507663+0.026367218531657i	-0.157865532542697-0.018193007326394i	-0.151237919241933-0.064459860161404i	-0.130774841306208-0.108299346491184i	-0.09736520564366-0.145476496204353i	-0.053230207755969-0.172083404295711i	-0.001801370350858-0.184971723591812i	0.052546697290948-0.182138637394182i	0.104890531805407-0.163015790699819i	0.150242608236369-0.128618096002333i	0.184075243054138-0.08152346308772i	0.202822789429654-0.02567397916125i	0.204299510753967+0.033988428553062i	0.187977253329198+0.092016289742503i	0.155082047804086+0.143026037626737i	0.10849050612185+0.182274901547153i	0.052432642586041+0.206173372463459i	-0.007965999088233+0.212667136951358i	-0.067247156461375+0.201437856403284i	-0.120215964882467+0.173895621207396i	-0.162492647221993+0.132964242866787i	-0.190947148770513+0.082689712237209i
41	-0.0139651125132075+0.0576595940362927i	-0.0312258402703431+0.0536827053881034i	-0.0473242916359208+0.0445565814954625i	-0.060730122997456+0.0306328279557779i	-0.0700230901301345+0.0127154875311128i	-0.0740257142863534-0.0079743937240887i	-0.0719243650900281-0.0298725902915204i	-0.0633678863369944-0.0511801206933445i	-0.0485341110089171-0.06999950696473i	-0.0281565968897993-0.0844895106026781i	-0.0035065560937375-0.0930269419628387i	0.0236718866617161-0.094362797381385i	0.0512714540710488-0.0877594598747933i	0.076971156339453-0.0730961027458583i	0.0984164399216443-0.0509308277203568i	0.113417743265294-0.022510475770759i	0.120152411286688+0.010277562998887i	0.11735305617216+0.045012954388925i	0.104464765683205+0.078905929585191i	0.081754309251347+0.109007914089639i	0.050356854429187+0.132455288284366i	0.012249732779456+0.146727670378979i	-0.029851632751056+0.149898630366955i	-0.072673723028352+0.140854947517214i	-0.112631409474588+0.119460875123901i	-0.146123976198632+0.086646670509867i	-0.169857013273563+0.044405942141492i	-0.181161492981888-0.004306077531388i	-0.178278799162396-0.055771956462132i	-0.160581030596821-0.10579767222957i	-0.12869985319912-0.150062962308618i	-0.084544457310257-0.184506429886566i	-0.031199281493216-0.205709423756495i	0.027295827103191-0.2112402264681i	0.086267694354114-0.199921733701267i	0.140806995530284-0.171991743543404i	0.186203876102038-0.129134813008264i	0.21837950943792-0.074377459070891i	0.234269824280628-0.011852901365117i	0.232121390293866+0.053544125394719i	0.211668003734269+0.116579505162235i	0.174169001313288+0.172136895741438i	0.122305311558648+0.215663810392299i	0.05994489001889+0.243561799027874i	-0.008196524510642+0.253482561702336i	-0.076962335523962+0.24450308550375i	-0.141186357087823+0.217167295321862i	-0.19610431634617+0.173397311207141i	-0.237706352208346+0.116292061184557i
42	-0.0347788923632298+0.0548200649278973i	-0.0512726450229576+0.0449251684307299i	-0.0649366012801966+0.0301010618507323i	-0.0743041823306671+0.0111660991906318i	-0.078148748038126-0.0106263535590735i	-0.0756123004231809-0.033659249339466i	-0.0663127261519614-0.0560611648785617i	-0.0504184134331942-0.0758470685303355i	-0.0286810601195762-0.0910807734687159i	-0.002420420824034-0.100046632408734i	0.026541557917462-0.101416238061161i	0.0559955515175862-0.0943951974871717i	0.08350255213892-0.0788355959902551i	0.106584144576587-0.05530161210406i	0.122931387221561-0.025078838593671i	0.130615570746308+0.00987795814328i	0.12828262383484+0.047058919782723i	0.115312923932981+0.083569871346546i	0.091929885495009+0.11634922415674i	0.05924393754127+0.142415522219216i	0.019223215208724+0.159126223356288i	-0.025411828071466+0.164425825735564i	-0.071366075527389+0.157060770426042i	-0.115009085789713+0.136739889470389i	-0.152659222655059+0.104222569060022i	-0.180890474889266+0.06132210212586i	-0.196836345195063+0.010818554051198i	-0.198463823897584-0.043716686591104i	-0.184791543759609-0.098174345084931i	-0.156029798800925-0.148220672679331i	-0.113626010335333-0.189646390829502i	-0.060206993582589-0.218722259372537i	0.000581648492846-0.232530410439714i	0.064329332122875-0.229241474557476i	0.126189024776116-0.208311283117912i	0.18125466354754-0.170577299385343i	0.22495648115352-0.118243358665479i	0.253440916212383-0.054750999982502i	0.263902524604076+0.015454297313106i	0.254839098034417+0.087244295320994i	0.226207670963382+0.155191162221308i	0.179467603563459+0.213981795996458i	0.117506596127144+0.258829970568412i	0.044455336561062+0.285853513868053i	-0.03459446904799+0.292387176813069i	-0.113946533666774+0.27720773510039i	-0.187703620125916+0.240655465759104i	-0.250188568942685+0.184644594885913i	-0.296353012346302+0.112563731871669i
43	-0.0539271018204796+0.0371939331501411i	-0.0655021766890465+0.0218200546270689i	-0.0727068495052021+0.0029236457081905i	-0.0744847577255361-0.0182478558227892i	-0.0701383516642339-0.0401332417103086i	-0.0594215001765235-0.0609617227291037i	-0.0426015389816825-0.0788843271946831i	-0.0204827945704477-0.092123459046887i	0.0056136796059407-0.0991292398870269i	0.0339160366922174-0.0987297470860287i	0.0623113094115164-0.090261758694322i	0.0884929523929654-0.0736692474206414i	0.110136654648643-0.049558660909253i	0.125091649336688-0.019202913187649i	0.131572450840953+0.015510180850293i	0.128334795415506+0.052184837788186i	0.114819735483542+0.088074650916094i	0.091251418211726+0.120280723009513i	0.058677025168785+0.145976800248557i	0.01894149565807+0.162644371454511i	-0.025405283120469+0.168298706116316i	-0.071265546324742+0.1616863299782i	-0.115206048928166+0.142435616195897i	-0.153711619120789+0.111145001352576i	-0.18346136597824+0.069397668589265i	-0.201606048900796+0.019697080750346i	-0.206023800856969-0.034675924051466i	-0.195531960598434-0.089877155517232i	-0.170035255815379-0.141770572762023i	-0.130594864730383-0.186238151792507i	-0.079408676845462-0.219504894727629i	-0.019699937380502-0.238453418091371i	0.044481153861296-0.240902261810722i	0.108531022500531-0.225823906103302i	0.167623028675786-0.193482383373582i	0.217070761344256-0.145476058095208i	0.25269704526019-0.084678190532605i	0.27117995751688-0.015075747417842i	0.270347976102703+0.058485053328657i	0.249399434150539+0.130630423133954i	0.209026515277242+0.19584539419854i	0.151430718854866+0.248887533547439i	0.080224542567057+0.285197704943631i	0.000222484664229+0.301276931615089i	-0.082867259288724+0.295000008069617i	-0.162831439956921+0.265840255876395i	-0.233395398730907+0.214985448403576i	-0.288691650166537+0.14533205340605i	-0.323720577172579+0.061353084718634i
44	-0.0607687581413117+0.006744896927256i	-0.064028961930213-0.01074701354566i	-0.0623270706154768-0.029449577586522i	-0.0552600990614283-0.0479603133753078i	-0.0428222850446457-0.0647501429463565i	-0.025443495144522-0.0782764713450313i	-0.0039952277941087-0.0871076479989991i	0.0202391013723111-0.090049458370128i	0.0456301878469138-0.0862633427145226i	0.0703027881880194-0.0753658836828791i	0.0922641770618862-0.0574998205603196i	0.109552895304244-0.033368440533691i	0.120397247259783-0.004227596670736i	0.123371388463903+0.02816733595552i	0.117536124275013+0.061658741715837i	0.102551840966365+0.093823759927758i	0.078752358941935+0.122142883989137i	0.047170891185811+0.144188888311419i	0.009512576928925+0.157822356926036i	-0.031927975237479+0.161378604287839i	-0.074401345832035+0.153830448282097i	-0.114882967704231+0.134912217848318i	-0.150286498196296+0.105192553738383i	-0.177696171583744+0.0660868865127i	-0.194600958317349+0.01980474483142i	-0.199112158324544-0.030768036583912i	-0.190146270047504-0.082246941844049i	-0.167556665232673-0.130975892257472i	-0.132200703896382-0.173288991402656i	-0.085933267819505-0.205788441738173i	-0.031522988438842-0.225617865081738i	0.027506680375762-0.230709471989856i	0.087103382443574-0.219984400723037i	0.142964931600349-0.193488095769777i	0.190852814307331-0.152446696812346i	0.226917737031497-0.099235811800103i	0.248012728949885-0.037259390311754i	0.251969000432267+0.029256754242804i	0.237811346200945+0.095545408316034i	0.205893332167874+0.156634765508343i	0.157937636690994+0.207718701030422i	0.096973416427392+0.244533889748763i	0.027170005501755+0.26371523394719i	-0.046425880895166+0.263101220930511i	-0.118234548333603+0.241963133287019i	-0.182547444787675+0.201136416841922i	-0.233963397072921+0.143038749997315i	-0.267825398748146+0.071567086389929i	-0.280624570286304-0.008125330147679i
45	-0.0477528561453123-0.0269425441934433i	-0.0420750803771977-0.0413809502044791i	-0.0322297913762817-0.0546251807512709i	-0.0184705001390533-0.0654963624346346i	-0.0013817127950143-0.0728705184819563i	0.0181333388604908-0.075771416610486i	0.0388910738683492-0.0734605471051251i	0.0594913327515314-0.0655168612123679i	0.0784037393980522-0.0518990902506397i	0.0940718160375127-0.0329842516050664i	0.105028203124189-0.009577312126872i	0.110012916012399+0.017111143462543i	0.108085685804764+0.04552011473027i	0.0987231948740684+0.0738246113878285i	0.081892495745499+0.100049073469881i	0.058093109230778+0.122201117671211i	0.028362189530663+0.13841685316194i	-0.00576038262383+0.147107464502193i	-0.042307220125804+0.147095918212651i	-0.078996084663917+0.137732628967457i	-0.113373990615297+0.118979778693492i	-0.142983922982199+0.091455707697777i	-0.165542989227762+0.056433311635357i	-0.17911920088774+0.015789533790397i	-0.182293353088878-0.028093369595569i	-0.174292752820168-0.072470348125189i	-0.155084880939967-0.114411760955256i	-0.125421418566624-0.151005912701627i	-0.086826303423506-0.179571998232876i	-0.04152540621781-0.197867888081142i	0.007680234450339-0.204276650995655i	0.057591222261661-0.197956392435667i	0.104826035865938-0.178939906092066i	0.146062409696732-0.14817371282195i	0.178286828476517-0.107490125845417i	0.199033498728793-0.059510774234391i	0.206593907318005-0.007485208895108i	0.200179270048429+0.044926572915891i	0.180020803567167+0.093914019301228i	0.147396700541166+0.135800615358493i	0.104579722181361+0.16733254342384i	0.054705117698753+0.18594929234471i	0.001564733985893+0.190014232227396i	-0.050660763210198+0.178985015403819i	-0.097714145965929+0.153507174546237i	-0.13559648399532+0.115419292169617i	-0.16089969907346+0.067664314700916i	-0.17111062114986+0.014108571992327i	-0.1648610223043-0.040722652121184i
46	-0.0158458084102574-0.0511232946741714i	-0.0039971894546519-0.0580025103409993i	0.0101097945648424-0.0621062611742543i	0.0258112758778484-0.0627619570810966i	0.0422513176438389-0.0594599345868692i	0.05842298328483-0.0519072988219602i	0.0732243916598146-0.0400711468164628i	0.0855269491581335-0.0242070070695193i	0.0942517906512992-0.0048690883628601i	0.0984495102197116+0.0170999878138999i	0.0973776101375703+0.0406009500705684i	0.0905698168478712+0.0643305852040471i	0.0778915561659199+0.08685323488332i	0.059576467996926+0.106687357660552i	0.036239861569993+0.122402030368744i	0.008866419060204+0.132717144335377i	-0.021228831508233+0.136600323966488i	-0.052465343586973+0.133353342094266i	-0.083084775608968+0.122681081021009i	-0.111256815958792+0.104736906131165i	-0.13519665745138+0.080139654891051i	-0.153286388231473+0.049959230729331i	-0.164191784115873+0.015669921961711i	-0.166965797402658-0.020927099862055i	-0.161130491992795-0.057808275477525i	-0.146730280792342-0.092853089243786i	-0.124351035320979-0.123982467635138i	-0.095101866019352-0.149300752682703i	-0.060558976041184-0.16723106090195i	-0.02267379472945-0.176633766750378i	0.016349603443637-0.176898553498198i	0.054200208102271-0.168001946240396i	0.088619173780165-0.150524414477382i	0.117561046894077-0.125623879799137i	0.139345100435902-0.094965610165621i	0.152784884515769-0.060611807021497i	0.157285148948446-0.024877448935268i	0.152897236657339+0.009838110022004i	0.140326785877417+0.041231923266215i	0.12089094945369+0.067277171869244i	0.0964261165846626+0.0863877513648214i	0.0691510367917519+0.0975540868486179i	0.041494001555764+0.100438057464103i	0.0158960343851144+0.0954174639718866i	-0.0053954088223084+0.0835739212725168i	-0.020526163487806+0.066622185976282i	-0.0282120429955419+0.0467834559879852i	-0.0278769008891249+0.0266097751817917i	-0.0197386325508726+0.0087709868279339i
47	0.0263558894196608-0.0580196384493291i	0.0399147044387754-0.0555688581179329i	0.0535353966182272-0.049967938747813i	0.0664780029837894-0.0410903040566574i	0.0779520860070257-0.0289867253207161i	0.0871602770964448-0.0139013102561176i	0.0933464732692076+0.0037234654618622i	0.0958458660782118+0.023253988895596i	0.0941336219039389+0.043885566806785i	0.0878688705630838+0.0646750334559493i	0.0769307218407009+0.0845847492107219i	0.061443329366833+0.102535961144237i	0.041787553897075+0.117468708110515i	0.018597521602041+0.12840480720816i	-0.007258711695482+0.134510013006736i	-0.03471414687267+0.13515124150142i	-0.062552152318467+0.129944828505615i	-0.089467715573057+0.118792159666482i	-0.114137298275556+0.101899658420487i	-0.135293182518385+0.079781019487998i	-0.15179766926508+0.053240678802191i	-0.162712262322478+0.0233387477485i	-0.16735707876405-0.008661072281359i	-0.165356180125974-0.041357831154765i	-0.156665304432158-0.073290049550518i	-0.14157955775062-0.103018049281668i	-0.12071993185574-0.129206538552358i	-0.094998967045166-0.150701869503981i	-0.065567375840853-0.166598556170548i	-0.033744874719962-0.176290217393306i	-0.000939726436418-0.179501069172837i	0.031437528707617-0.176295381827086i	0.06206006623998-0.167063858492427i	0.089764233856116-0.152487578644575i	0.113616501977993-0.133481862113996i	0.132962702514-0.111124015540217i	0.14745554772265-0.086570295196349i	0.157057984113675-0.060968439311868i	0.162021762147304-0.035372691749573i	0.162842562608935-0.010668288877842i	0.16019496864666+0.012488119117863i	0.154852354772355+0.033706683193459i	0.147598230852149+0.05287730867093i	0.139136596337158+0.070155376011338i	0.130009321044996+0.08592045183042i	0.120528404220965+0.100710513877087i	0.110730148760536+0.115136445780452i	0.100356847239363+0.129783538557628i	0.088869586247947+0.145108292627882i
48	0.0710066057061367-0.0473982255796773i	0.0825590189462913-0.0361273291298991i	0.0923417640524822-0.0221891239835463i	0.0997497302899773-0.0058591757887346i	0.104220641716373+0.012449360048594i	0.105266794047072+0.032192488823777i	0.10250567875013+0.052709606267185i	0.0956876875612744+0.0732450061034864i	0.0847191325749531+0.0929760164190352i	0.069678972511716+0.111046678388939i	0.050827901952343+0.126605482983334i	0.028608826804724+0.13884535141815i	0.003638198073891+0.147043809073332i	-0.023311817527613+0.150601181267883i	-0.051339817517515+0.14907464694235i	-0.079449253483395+0.142206129222438i	-0.106588603254347+0.129942277354049i	-0.131695686114874+0.112445190682372i	-0.153743875888453+0.09009303133722i	-0.17178779147609+0.0634702392936i	-0.185006016720588+0.0333476664148i	-0.192738528625621+0.000653545764795i	-0.194516791777443-0.033563231781562i	-0.190084893229994-0.068175589094884i	-0.179410621692538-0.10202418369243i	-0.162686004096637-0.13396427100795i	-0.140317460964286-0.162910959475236i	-0.112906384519603-0.187880435035426i	-0.08122153400825-0.20802502741812i	-0.046165137192333-0.222660434168008i	-0.008734947024433-0.231283981423186i	0.030015301633431-0.23358344333802i	0.069014576977542-0.229436617672462i	0.107210092625919-0.218902512038454i	0.143597774973697-0.202205581670414i	0.17724622910377-0.179714926917295i	0.207313399814662-0.151920665924889i	0.233055816324293-0.119409815219756i	0.253831014398236-0.082843922144543i	0.26909438846406-0.04294039837244i	0.278392279908177-0.000459020001342i	0.281353502920299+0.043805579518445i	0.277681702775837+0.089025343820164i	0.267150904348769+0.134334869099275i	0.249606329370491+0.178823606882403i	0.224972047423833+0.221526361234246i	0.193266305965884+0.261414768715157i	0.154624506166228+0.297392751103565i	0.109328818222968+0.32829896711598i
49	0.115428020295681-0.01872911032843i	0.122183625892406+0.000556084550454i	0.125712210094166+0.021609586811068i	0.125599981212521+0.043887174584971i	0.121526484421101+0.066752528114232i	0.113284660042409+0.08949372126441i	0.100797849012632+0.111344059848001i	0.084132797322054+0.13150666416327i	0.063507839600545+0.14918198315475i	0.039295617901512+0.163597247132118i	0.012019907881672+0.174036726066885i	-0.017653628900292+0.179871570275217i	-0.048932682942537+0.180587976433475i	-0.080919171595277+0.175812447985791i	-0.112635136745102+0.165333005366158i	-0.143052814185966+0.149115344873005i	-0.171127822445012+0.127313138929633i	-0.195834265097178+0.100271905219097i	-0.216200442607861+0.068526135670379i	-0.231343832720765+0.032789654585738i	-0.24050402399564-0.006060546485538i	-0.243072373191228-0.047006485989878i	-0.238617298039004-0.088916635619587i	-0.226904303547779-0.130577688894179i	-0.20791006063404-0.170729569342011i	-0.181830097043525-0.208102502756116i	-0.14907990776851-0.241454945457116i	-0.110289531165559-0.269611183332443i	-0.066291854623008-0.291497489055261i	-0.018105098969528-0.306175838492828i	0.03308992409395-0.312874330538215i	0.085977086758662-0.311013614493159i	0.13913600178809-0.300228792235358i	0.191076096783207-0.280386415908453i	0.24027296192042-0.251596334746308i	0.285206271354665-0.214218248657634i	0.324398634614592-0.16886289674921i	0.356454789093486-0.116387845615469i	0.380100585328628-0.057887848888063i	0.39422123202126+0.005320265682403i	0.397898249489791+0.071718250746574i	0.390444524321254+0.139612725833498i	0.371436765089566+0.20716718739022i	0.340744535129821+0.272439799556783i	0.298554894772275+0.333426938708391i	0.245391538248558+0.38811232022779i	0.182127179672483+0.434521325051834i	0.109987850567178+0.470779866368185i	0.030547741633832+0.495176800387405i
50	0.153679618163843+0.034287870457773i	0.152012702874566+0.060503374558109i	0.145886868150936+0.087100479321698i	0.13512734928776+0.113320684382458i	0.119688818323952+0.138357092470284i	0.099666861489895+0.161376654038559i	0.075305585310876+0.181544937927851i	0.047000818972041+0.198052740357866i	0.015298506583749+0.210143735414037i	-0.019111969037905+0.217142285203722i	-0.055409624430386+0.218480471350947i	-0.092658792396427+0.213723384773817i	-0.129830853478777+0.202591719819674i	-0.165830338136203+0.184980762566266i	-0.199524784649647+0.160974940809003i	-0.229777581626553+0.130857212976471i	-0.255482888719189+0.095112711726493i	-0.275601620016935+0.054426220946886i	-0.289197395725613+0.009673247088222i	-0.29547132229692-0.038095358707458i	-0.293794450992999-0.087675068654443i	-0.28373679060175-0.137735274379384i	-0.265091811092191-0.186852251438271i	-0.237895469739043-0.233546747126872i	-0.202438917000674-0.276325278019327i	-0.159274192748374-0.31372407727782i	-0.109212400243601-0.344354511401408i	-0.053314041041421-0.36694869492154i	0.007128595990594-0.380403971998579i	0.070616878962419-0.383824907567215i	0.135478774064037-0.37656143858542i	0.199908723284542-0.358241878451074i	0.262013679719667-0.328799544671952i	0.319864312022414-0.288491890917845i	0.37155019404934-0.237911168808683i	0.41523761868639-0.177985821020937i	0.449228520811785-0.10997201396936i	0.472018868125848-0.035434953419729i	0.482354785076463+0.04378011271184i	0.479284619404855+0.125587016806554i	0.462205148049641+0.207707430294369i	0.430900154276848+0.287728455807064i	0.385569695577992+0.363167930068029i	0.326848526029629+0.431545997461062i	0.25581234028243+0.490461208787784i	0.173970770474227+0.537669117171788i	0.083246391501496+0.57116109544231i	-0.0140606287971+0.589240899456535i	-0.115322165697772+0.59059636282527i
51	0.167805946380273+0.113505422076285i	0.153422416598584+0.142870119468469i	0.133935542570496+0.170532520463549i	0.109518082533399+0.195608784894548i	0.080495633184448+0.217225481245158i	0.047348032198264+0.234546011854127i	0.010706187528033+0.246797817960678i	-0.028655892431276+0.253299571501709i	-0.069833955746229+0.253487506082112i	-0.111811188853334+0.246940009178108i	-0.153480503672994+0.233399593890435i	-0.193671049386416+0.212791393173196i	-0.231178409683823+0.185237373308776i	-0.264797795038934+0.151065546444967i	-0.293359401045348+0.110813573265338i	-0.31576498326848+0.065226284368484i	-0.331024601316881+0.015246809780442i	-0.338292414337007-0.037998813583173i	-0.336900370667246-0.093223491367633i	-0.326388628950788-0.149007108075219i	-0.306531578696138-0.203830271497767i	-0.277358396171598-0.256113080536819i	-0.239167176619791-0.304258034792129i	-0.192531824935462-0.346696023231683i	-0.138301061859823-0.381934170500591i	-0.077589107953687-0.408604189170497i	-0.011757838557926-0.425509790146868i	0.057609545963687-0.431671646502342i	0.128743025705213-0.42636839226381i	0.199727862442834-0.409172170164319i	0.268553447309164-0.379977322884621i	0.333167786387247-0.339020951323001i	0.391536275167806-0.286894239977736i	0.441703199625512-0.224543671129464i	0.481854224187519-0.153261512155326i	0.510377992928797-0.074665258444755i	0.525924886969039+0.009333959012276i	0.527460954220338+0.096573645642523i	0.51431506195003+0.18469218213464i	0.48621742108296+0.271189960551563i	0.443327794946301+0.353498003094222i	0.386251933410478+0.429052327503051i	0.316045063089108+0.495372037399365i	0.234201610164482+0.550138877689826i	0.142630726969338+0.591275815594631i	0.043617626936862+0.617022096904048i	-0.060228806879602+0.626002193147011i	-0.166041200458103+0.617286104904805i	-0.270770242993535+0.590438623563942i
52	0.137142986721112+0.202135359281862i	0.10846502368777+0.227222383984673i	0.075277287629225+0.248237602603068i	0.038154581498244+0.26437776343277i	-0.002185960435786+0.274919504277654i	-0.044895634641198+0.279244500273465i	-0.089009367753851+0.276863245719755i	-0.133465199976521+0.267436687054195i	-0.177127760827008+0.250794936442669i	-0.218815307063212+0.226952332228151i	-0.257329758049765+0.196118174172495i	-0.291489037738136+0.158702547763819i	-0.320160919319975+0.115316761767624i	-0.342297472872051+0.066768054768329i	-0.356969142061611+0.014048376960594i	-0.363397426925074-0.041682780591006i	-0.360985129006525-0.099121359813151i	-0.349343125178788-0.156847179608004i	-0.328312678877006-0.213357332327968i	-0.297982372931764-0.267103835141026i	-0.258698856366534-0.316534669309378i	-0.211070737032132-0.360137187569527i	-0.155965120316575-0.396482739303153i	-0.094496487849996-0.424271260462598i	-0.028007824557219-0.442374505147238i	0.041955867906824-0.449876562458287i	0.11368129469189-0.446110309007435i	0.185327211055024-0.430688496353153i	0.254970533195171-0.403528264602594i	0.320657142606811-0.364868008038433i	0.380456109186709-0.315275694109453i	0.432515886151736-0.255647950244321i	0.475120893304095-0.18719947909361i	0.506746810656787-0.111442636025719i	0.526112857264522-0.03015729582733i	0.532229334430188+0.054648559641356i	0.524438770980393+0.140786793695055i	0.502449122125914+0.22594456753872i	0.466357641906177+0.307745970823035i	0.416664269902415+0.383818251346558i	0.354273641486+0.4518608459616i	0.280485141228017+0.509715241336973i	0.196970763400108+0.555433573693116i	0.105740912360001+0.587343817639367i	0.009098658327038+0.604109420856856i	-0.090416651137623+0.604781316728333i	-0.190095149177111+0.588840392144643i	-0.287129951112919+0.556228701369502i	-0.378696457713644+0.507367995414125i
53	0.0605269490053+0.269324914252949i	0.021379240265368+0.282374343848228i	-0.020349912304511+0.289652834852941i	-0.063799265880192+0.290669524952116i	-0.108016222686272+0.285063371181939i	-0.15197653668584+0.272619929746917i	-0.194607075985159+0.253285134292541i	-0.234811184353507+0.227175519206252i	-0.271496085323955+0.194584403495306i	-0.303601682677813+0.155983637796326i	-0.330130034980014+0.11202062061553i	-0.350174722272701+0.063510407898731i	-0.362949282782184+0.011422869842113i	-0.367813878863414-0.043135012681201i	-0.364299356193031-0.098941476197147i	-0.352127889619854-0.154686546753275i	-0.331229463606958-0.209002334229024i	-0.30175351463501-0.260496393131885i	-0.264075166295516-0.307787372304045i	-0.218795613313659-0.349542070355621i	-0.16673635585717-0.384512928338182i	-0.108927146923936-0.411574929822355i	-0.046587689390322-0.42976084426129i	0.018896699116067-0.438293744764985i	0.086005051027505-0.436615757864715i	0.153115759165497-0.424412061330937i	0.218545875007845-0.401629236500664i	0.280593777802333-0.36848720276284i	0.337584157339877-0.325484111728377i	0.387914137713617-0.27339375406824i	0.430099283213594-0.213255228984051i	0.462818174670277-0.146354839857733i	0.484954228264197-0.074200404127893i	0.495633451289258+0.001511605438958i	0.494256891725641+0.078935443924593i	0.480526640692077+0.156121139874677i	0.454464387612284+0.231064139693184i	0.416421704691393+0.30175830858596i	0.367081446258569+0.366250896824713i	0.307449884715971+0.422697966534967i	0.238839462188608+0.469418701094877i	0.162842308508057+0.504946990544811i	0.081294954144706+0.528078704912354i	-0.003765057152375+0.537913134455561i	-0.090149685521766+0.533887191453787i	-0.17557682478307+0.515801130735393i	-0.257731208397996+0.483834752484484i	-0.334328171132244+0.438553296362252i	-0.403178504282389+0.38090251453429i
[truncated: 71 more columns]
