# Supplementary material for: Reconstructing spruce budworm outbreak severity: a comparison of paleoecological and tree-ring signals
Source: PLoS One. 2025 Aug 12;20(8):e0329406. doi: 10.1371/journal.pone.0329406 (PMC12342301; doi:10.1371/journal.pone.0329406)
Supplement: S10 Dataset — (ZIP) [file pone.0329406.s010.zip › Lake 1 wavelet data/Percent_defoliated/PD_wavelet_phase.txt]

V1	V2	V3	V4	V5	V6	V7	V8	V9	V10	V11	V12	V13	V14	V15	V16	V17	V18	V19	V20	V21	V22	V23	V24	V25	V26	V27	V28	V29	V30	V31	V32	V33	V34	V35	V36	V37	V38	V39	V40	V41	V42	V43	V44	V45	V46	V47	V48	V49	V50
1	2.92874188464782	-0.63313868514124	2.14556728253963	-1.26098793040917	1.74697583150071	-1.39807825041823	1.81628210870549	-1.23510625160502	1.99262039378646	-1.0710074433815	2.13969634982926	-0.936814474067687	2.27210432589287	-0.802065856129266	2.39896311747231	-0.694368315458061	2.48387716703702	-0.631835301086506	2.54164975397819	-0.547224985832829	2.65629614880711	-0.426828181883493	2.76524659361603	-0.33818385551625	2.83272716810537	-0.275891358367594	2.90660413466066	-0.19519494729634	2.97852696255303	-0.136332133034842	3.02972131682931	-0.0881946433171533	3.08025708498687	-0.0299160216845979	-3.13615420935556	0.0440884995723131	-3.0638451826009	0.0980451503557509	-3.03230664497722	0.119841458287396	-3.00429912302781	0.175674729202894	-2.89949682588695	0.311346529341617	-2.77619667520157	0.400545042409043	-2.73555721467581	0.39230000347023	-2.76986616253183
2	2.89353977171474	-0.737581545563715	1.96958839170682	-1.50549678253101	1.45883641075762	-1.66804600963935	1.61621092746728	-1.37512499549293	1.88845084466945	-1.15342405434123	2.06911917811619	-0.999523172796066	2.22091223391959	-0.838740614908881	2.37265314676279	-0.716193313275973	2.45954839433474	-0.667799195403063	2.49718698241879	-0.583118229295876	2.63637586472394	-0.434934396784519	2.76379006788172	-0.341236757919827	2.82237934141126	-0.288458579367922	2.90071289969205	-0.194543031154887	2.97971843990918	-0.137463982815378	3.02576572883819	-0.0953799077814557	3.07184179151219	-0.0367784603638696	-3.13857610320654	0.0502377632565476	-3.05161868192615	0.106665983648708	-3.03338798355617	0.107436125119629	-3.02759079990466	0.153686990045623	-2.89735135000647	0.339225430401528	-2.73330155224087	0.44951599598107	-2.69607123875718	0.416122910472021	-2.76246733156959
3	2.84966076239048	-0.869850659872856	1.74068438204178	-1.84186780634296	1.0195549410492	-2.12257435869999	1.31832236322703	-1.53858746369371	1.77710466499948	-1.23981681781803	1.99100107767491	-1.0754735248861	2.15958353512391	-0.874472199275131	2.35398277944698	-0.728421643868369	2.44064334174355	-0.715066027610136	2.42558641074322	-0.638624736747269	2.61530344414989	-0.434516123669496	2.77507734618179	-0.336819474526938	2.80710602318872	-0.310877151315996	2.89406062216428	-0.18649171358977	2.98702135900086	-0.136102036751826	3.02136546069392	-0.10679654109177	3.05715256260875	-0.0497685483622781	3.13894124165507	0.0633849594222867	-3.02435046001186	0.126042325119238	-3.03314896159093	0.0853862350081811	-3.07644550923514	0.0988106512650935	-2.90064422223695	0.389301566283041	-2.65786200523364	0.534212801936486	-2.63274971057487	0.451740112180266	-2.75293997552278
4	2.79728685836685	-1.02950677760369	1.45954080395183	-2.27352349594289	0.384722933526814	-3.00185374601349	0.728636915508422	-1.62786749722264	1.70565940940466	-1.30538042602388	1.91410036882419	-1.17523971876454	2.07701835492615	-0.899071593550952	2.36158384560256	-0.709193402273799	2.44582870419307	-0.780117898648996	2.2872641562224	-0.745690222886815	2.60202345198231	-0.406109426799578	2.82249595612446	-0.312413778760561	2.77654502547364	-0.365049843398591	2.88577496819271	-0.155352836669308	3.00957644698118	-0.129656797995396	3.01662610664852	-0.127265454308402	3.02831527699417	-0.0785979564646311	3.12027664784944	0.093412956098766	-2.95699246058637	0.171745969360814	-3.02668441719438	0.0492664622893953	3.10212872342786	-0.0547905773420476	-2.92304684398707	0.500660714573691	-2.50917688812861	0.692504645950531	-2.52930442436019	0.506043380865823	-2.73668788821597
5	2.73833462956072	-1.20977947945207	1.14258715885049	-2.76051554618942	-0.348015984573343	2.0728312078001	-2.0528698674509	-0.897355888436419	1.775533441695	-1.3063902494883	1.85682644721925	-1.34453901953854	1.90654593123919	-0.873647255141569	2.44842988007034	-0.595285143487827	2.53201386720317	-0.866050186189119	1.97485730972251	-1.07030312652081	2.66694898608936	-0.282192742468948	2.97691838178052	-0.235617027619138	2.69775753123767	-0.543399358774585	2.87573692857933	-0.0364406408573202	3.0691966143952	-0.116826042426504	3.01270917467265	-0.167820709200555	2.96685527346847	-0.151275009777631	3.03858830417632	0.176015563158342	-2.7661813441833	0.278635365161105	-3.00016677044293	0.00849493503678085	2.89965641770121	-0.534261832704783	-3.06843574481764	0.852996942651173	-2.17594682848167	1.00061254622826	-2.37134970987222	0.586755884633974	-2.69301402183743
6	2.67617429767977	-1.39902622361228	0.81578057462506	3.03902885417189	-1.01827944750319	1.18696017575057	-2.96129794557365	-0.884897166880429	1.49360125104081	-1.30550028746631	1.87496951646712	-1.69667582827891	1.09236246158147	-0.340014029405951	2.76091299924015	-0.170572600203307	2.83081084443494	-0.936618275490839	1.42025679058817	-2.67381947258912	-2.45977339467078	0.138742063736403	-2.84702922480951	-0.0465951566072575	2.51732213906417	-1.21230342973628	3.05470977308887	0.448230705573708	-3.09676521190928	-0.125847580178959	3.02011500029314	-0.250048798662136	2.84012435397524	-0.3243763654242	2.56480906992511	0.846195767652587	-2.20584701517581	0.479716300745114	-2.93050312137838	0.0412380436213577	2.66405351248812	-1.35572637454909	0.285422804922117	1.76415712164635	-1.43631513511328	1.5140674798577	-2.19833680179489	0.693590729976154	-2.54343738027275
7	2.61425195784457	-1.58624082475104	0.49878746000227	2.58639639792996	-1.60882298705553	0.473665627579246	2.54201818776179	-1.69516911993911	0.289511502381819	1.56227096564698	2.28818190540561	-2.04899500391395	-0.196443548174129	1.25261589725876	3.03848881445722	1.23286760736113	-2.92253284130396	-0.914595506012391	1.01412242993757	2.79939346334971	-1.84676012322623	0.318384487011274	-1.89980240259789	0.2567769713354	2.32726001165306	-2.02416411042444	-0.452112682711677	1.12367283843742	-3.09164365917973	-0.432936571658392	-3.13648732369406	-0.401124829514877	2.65008135958411	-0.425591930951229	1.6459579373406	3.08970641192079	-1.51391192313428	0.61537427237621	-2.83258539516211	0.383229932593072	2.63470019469901	-1.71212505715998	0.0324408798293086	1.73907594274193	0.0211905962507535	2.04263933396827	-2.20036762551432	0.789499226525691	-2.08771405244645
8	2.55476727462298	-1.76522431362767	0.199071613599478	2.16509435887426	-2.15007159453042	-0.180619673845382	1.7869962420909	-2.54329399514444	-0.649067982432638	1.07653177256233	2.59502478638875	-2.11740855277104	-0.495072482339139	0.984489388247574	1.7858919604004	2.344387499961	-2.47024966533843	-0.818893052752441	0.85134528524232	2.47835911524311	-2.29083415664829	-1.32852533105178	-0.923482506186891	0.576745708805083	2.29617996122967	-2.2549378489195	-0.563130510210658	1.12091580619325	2.82955013740213	-1.89562733127773	-1.92408682793206	-0.647136906953867	-0.433228922574782	0.107643510120114	1.69019213133826	-2.99733453719761	-1.36236934058057	0.286909168046814	0.755344339307496	1.17191866928244	2.82809571549193	-1.80396155161554	-0.252545284622654	1.00956235745689	1.3831041167518	2.37613605814881	-2.57230626185847	-2.13714649377733	-1.40704440120162
9	2.49852537354322	-1.93414773538326	-0.0828134251851013	1.7702488410804	-2.65686358746974	-0.796010730717662	1.07169372726417	2.94769336354939	-1.45291396525585	0.424052940372063	2.25707293110731	-2.29673696616036	-0.718405966586003	0.63498133550815	1.69481107342745	2.77623401688094	-2.17924164522848	-0.721011438256881	0.77371479106598	2.24406289224331	-2.67168314005279	-1.5288909581486	-0.480654053923413	0.834426826020795	2.35608253453007	-2.32433283367774	-0.703099146291796	0.899007021923316	2.43081452039116	-2.5025339174545	-1.51561096833723	-0.867941305012931	-0.363219633009687	0.612327669023668	1.9432558984507	-2.89881168191811	-1.46402422091898	-0.194235774131306	0.703790761380911	1.7148221648348	3.04593494005832	-1.82680728304052	-0.47762139392705	0.68017944733075	1.58278901248211	2.49046542686818	-2.85057091029594	-2.03214066874925	-1.0248844126064
10	2.44557112890525	-2.09318599336876	-0.348151979669239	1.39840042076064	-3.13520042200244	-1.37998027170635	0.385514034008881	2.1702428813877	-2.28940710417878	-0.384525830872365	1.63953221731948	-2.65766601056247	-0.948911976612224	0.483916808794502	1.74603649995977	2.98256517277613	-2.00329033954459	-0.649627842325485	0.727029715176939	2.0918183135635	-2.87277667863679	-1.61585223919253	-0.367672949938022	0.964089746482425	2.40235723396169	-2.3718278394447	-0.836267950224023	0.682662047542863	2.13539751197933	-2.82595752739967	-1.72769100233556	-0.923477343761513	-0.143249541247456	0.904314116399539	2.13800411317278	-2.83929262309711	-1.54712713888951	-0.339396804129294	0.788583174891849	1.94882209071928	-3.09415373152388	-1.8250316722301	-0.594557381444829	0.539690229240707	1.55519832469713	2.49213906515006	-2.8764278552339	-1.92199317318076	-0.854500152504711
11	2.39573977089575	-2.24296681718624	-0.598245038898067	1.04738933333196	2.69506395393468	-1.9364728918214	-0.277519020397075	1.39480492100902	3.09402220822347	-1.41881743781836	0.631615340199227	-3.02760268577193	-1.05308764153572	0.461440317126441	1.81012497170516	3.09977156847837	-1.89944021810905	-0.603917831484746	0.700172829321575	2.00347657189424	-2.98399865460166	-1.69144048267443	-0.38086770968601	0.974817291715956	2.38708026983532	-2.43826063341756	-0.960786854313284	0.50115773675204	1.90529674646331	-3.07908871415247	-1.93305752032748	-0.94011046259319	0.0293843974089101	1.10507664770943	2.28325836636264	-2.77055013498167	-1.53526485781182	-0.320688292688894	0.874865771431935	2.07084529422947	-3.00858242171792	-1.81165613001785	-0.647021488506153	0.460685262820059	1.49873127098289	2.479669412762	-2.83715581103565	-1.83354688483956	-0.764753745937798
12	2.34892182376102	-2.38397488337892	-0.83390826835272	0.716250976085156	2.26700558146102	-2.46407945764251	-0.909774296167288	0.646827774178111	2.20185182267827	-2.54659698310883	-1.12012035921121	-0.950461587233753	-0.64361002778253	0.627757148550753	1.92229578113569	-3.0877464271034	-1.82846964127296	-0.572932289192128	0.684591305955109	1.94729876424214	-3.06372578416996	-1.77407347223286	-0.455300648835292	0.903437833717842	2.30568846754019	-2.53978359301685	-1.08717701306976	0.348651822498852	1.73074553578073	3.02704135202132	-2.06131537565512	-0.950627768536357	0.132951884393377	1.24700040726021	2.40965637728069	-2.67409057651859	-1.45780123265763	-0.241431644300374	0.965510702929369	2.15932534216736	-2.94615772568902	-1.79049298907704	-0.665558766505003	0.420315627735457	1.46472526005128	2.47791701868672	-2.79916378912306	-1.7732040036038	-0.711996332613954
13	2.30517290324003	-2.51638182430206	-1.05538756961495	0.405007810516884	1.86488366634564	-2.9588313881699	-1.49982429734331	-0.0424535782496015	1.40758701995687	2.82925584324996	-2.12476095067909	-1.0152258566033	-0.09172044756882	0.945086711378217	2.10769744471955	-2.97124626940287	-1.75874003498156	-0.544658219703989	0.673047749117172	1.89939031391122	3.14126946709063	-1.87567494231401	-0.574900025570776	0.769879234804469	2.16368911842965	-2.68153281511115	-1.22055341829072	0.225437771482356	1.61608956311208	2.92827978952869	-2.12095145880078	-0.945587991135397	0.202804714007325	1.35497056280534	2.52869185525591	-2.55704982009027	-1.34499532634138	-0.132503958719346	1.06730773338239	2.24603936207795	-2.88346255655379	-1.75666213050618	-0.657938382772222	0.412630632735637	1.45813672758452	2.48686685618285	-2.77142231134511	-1.73685283113157	-0.68316510535063
14	2.26470425790817	-2.64013354986006	-1.2626646232066	0.113844022213747	1.48937033151239	2.86408360329531	-2.04458955681212	-0.668783237201691	0.711249872994006	2.09933568467574	-2.7900833578773	-1.41923819081677	-0.122959920258012	1.09163085759012	2.26682894509038	-2.85017367606242	-1.68376981252444	-0.514476955861044	0.660639965254663	1.84621105919198	3.04875121106641	-2.0063584745664	-0.741863588339889	0.572465841502381	1.95176394110448	-2.87700874668659	-1.36454637038165	0.142010883096198	1.57356430750457	2.90989332436574	-2.11522581973327	-0.908155204137123	0.274747891744102	1.45582816487502	2.64930889028878	-2.42491213081626	-1.20869853267955	4.3635727757911e-06	1.18777305404865	2.34746612917827	-2.80539041114331	-1.70262616842116	-0.624509842872534	0.432549359374219	1.47328063986118	2.50397450564707	-2.75107325079018	-1.71803284466258	-0.673929582321567
15	2.22775575043386	-2.75520806764905	-1.45594829532973	-0.157777916066273	1.13926067259743	2.4354255884177	-2.55139613113973	-1.25169971710077	0.0595880529459535	1.40302782048901	2.82346410102851	-1.91228081761905	-0.332990579741877	1.08490435283799	2.34344339327492	-2.7637442555083	-1.62196663758534	-0.491181243950533	0.64013794033632	1.77930477027144	2.93291335810315	-2.17454786602636	-0.966332279654867	0.29047845455951	1.62490877732493	3.0908245756234	-1.54725624164658	0.137650479032828	1.64920485164502	2.99758742804728	-2.02960013374598	-0.819204506021171	0.375164161562252	1.57354250386254	2.78684703766895	-2.2695302138048	-1.04339577364581	0.163089591548971	1.33708705605915	2.47550229451216	-2.70163113016589	-1.62256782158201	-0.565058351334191	0.475924983916268	1.50519603046692	2.52758585032915	-2.73523877773991	-1.71224479083911	-0.682377133675937
16	2.1944519372264	-2.86180905224646	-1.63588077130573	-0.411182570955277	0.812025650217285	2.03354086264139	-3.02974622966143	-1.8105040435306	-0.58832369077431	0.648636175679214	1.94263556686536	-2.79691278575794	-0.537561348598548	1.19212393266693	2.4619946794343	-2.67250948608502	-1.56702163752302	-0.478296177630097	0.606108429074728	1.69362217574264	2.78979934226232	-2.38342346181659	-1.25400420803907	-0.097208615481551	1.10343761663507	2.40653179927555	-2.08312764952591	0.498973371164089	2.0051470181024	-3.02643691436602	-1.83535220222278	-0.659774812262999	0.523012328974186	1.72880985170692	2.96368942006968	-2.06749532165621	-0.827101556354769	0.375113443975458	1.52977307490426	2.64127676231831	-2.56455605217171	-1.51277319846168	-0.47967425527141	0.540128499383953	1.55101372043611	2.55674894360315	-2.72245456391405	-1.7170758927001	-0.707309926543035
17	2.16480155558881	-2.9602514782588	-1.80314285230446	-0.647458435225111	0.506180490782629	1.65678692166778	2.80272528551745	-2.34204594180562	-1.21648084260914	-0.114763970730634	0.935512440516	1.83414177461146	2.04225714936909	2.04240410230116	2.84189091747157	-2.47628615778506	-1.47173482385213	-0.454695475946566	0.567881549920726	1.59473523864956	2.6262296156135	-2.62063143094144	-1.58117464416329	-0.545403807842135	0.466201141286944	1.38977871500833	1.99962308298974	2.15020650531432	2.76558533261594	-2.57900520853181	-1.53349464083756	-0.432081013135237	0.72119077914553	1.93614147498761	-3.0715687669418	-1.77528765460931	-0.520036550045319	0.663959021985499	1.78325630837754	2.85523221771967	-2.38843872883926	-1.37099946322966	-0.368618633310144	0.623573991646735	1.60914835371745	2.59090105846568	-2.71200640359783	-1.73109639099968	-0.747526133161626
18	2.13886234763649	-3.05062050468926	-1.95781774861274	-0.866366388211122	0.222986134184689	1.3089725295966	2.38937939763836	-2.82293955105077	-1.76879920885858	-0.744434741137101	0.226946830278589	1.10817109227346	1.86394162486776	2.53487223619138	-3.03386266063265	-2.22019701279911	-1.33395573023483	-0.407576231085139	0.539721925818799	1.49806087210975	2.4621924009304	-2.85481200172926	-1.89126387344814	-0.938694542320288	-0.0125305557760304	0.862931220926815	1.66639783359694	2.42090865336819	-3.07709027312538	-2.2064491915352	-1.2489400093618	-0.210716520750886	0.923877651928678	2.19465137148863	-2.68544567590407	-1.30459458885203	-0.065745542610207	1.05627270839029	2.10924818817467	3.12245051292967	-2.17148649190514	-1.19735745919887	-0.233074930445949	0.724740522647412	1.67841421170129	2.62966679502264	-2.70330929653398	-1.75293769622029	-0.801238892044241
19	2.11678143071132	-3.13277033066885	-2.09955764357909	-1.06699873236774	-0.0354769120419399	0.994357352684588	2.02136105226066	3.0434934769491	-2.22601053302343	-1.22668902960792	-0.250369482714898	0.692895878839057	1.59640597869898	2.46399969760911	-2.97099250586306	-2.12214708711634	-1.26039610300511	-0.383164641770602	0.50704278132523	1.40665582232348	2.31266213728412	-3.06040305734969	-2.14810360590194	-1.23575069311941	-0.326055763843225	0.577983004070624	1.47483512561592	2.36728471129695	-3.01966767681942	-2.1084255835199	-1.16899772881378	-0.17746693230792	0.942005475828996	2.49925304820751	-1.82874482645947	-0.505387913091362	0.55793613496655	1.54304773121084	2.49648052625031	-2.84900880729285	-1.92019260062073	-0.996794204364295	-0.0768491770554689	0.840857809077097	1.75713056078742	2.67253478584892	-2.69568420136049	-1.7807885832735	-0.86560187757253
20	2.09832008786263	3.07600132024812	-2.2291295310255	-1.25052033286204	-0.271064632794177	0.709681676897639	1.69232730891004	2.67755751982629	-2.61737055661072	-1.62660397997125	-0.635933595047368	0.348985589575518	1.32000479316335	2.26942507094668	-3.08948496087449	-2.18838625210544	-1.30477672268258	-0.432129305269326	0.435041405779831	1.30073002127553	2.16784327710743	3.03884197876906	-2.36689755746483	-1.48009036902221	-0.580987907068289	0.332016871685161	1.25679469823519	2.18546225404602	3.10531783813411	-2.28109311807376	-1.42448252156151	-0.64827333408756	-0.139305780376756	-0.503873265690059	-0.285749901505225	0.410443498925726	1.21197731755181	2.04925129768592	2.90266028047983	-2.51845829661697	-1.65118901074499	-0.780549518456154	0.0923697382295015	0.966844237190826	1.84233806239321	2.7184162015684	-2.68848373236809	-1.81233014439958	-0.936618556835344
21	2.08200640648127	3.00696795764334	-2.35018472761046	-1.42255274763039	-0.492465414241649	0.441444440427771	1.38129564993342	2.33021070381145	-2.99078546686632	-2.01059352978057	-1.00928821160274	0.0103058176524568	1.03534454746659	2.04556657866227	3.02373732177654	-2.31968043555248	-1.41501008137833	-0.537703413090612	0.320580946550725	1.16726144765094	2.00867674632748	2.85051458613468	-2.58478527819938	-1.7248450391924	-0.846647445034914	0.0544000762464722	0.976638336171696	1.90573241820119	2.81298261226358	-2.62022912384396	-1.8619673396685	-1.22500838621194	-0.704646180316464	-0.211923577712832	0.354444814287471	1.01097908817862	1.73181721532706	2.49306171034072	-3.0034714943089	-2.20027155654568	-1.38587770284465	-0.563688375947273	0.264006856094254	1.095562383316	1.92971492433631	2.7654327343113	-2.6813586325558	-1.84508995530383	-1.00969847933941
22	2.06487524192535	2.93894843840079	-2.46906682203863	-1.59227410353663	-0.712963047262392	0.170391268304667	1.06037170651676	1.96132294159606	2.88046377968862	-2.453805352592	-1.45847477863406	-0.400705704054549	0.712329765408646	1.82755008085418	2.88304946278463	-2.42251869620533	-1.50862810419945	-0.639032526781143	0.201575585581162	1.0241725115763	1.83698101536575	2.64693904482892	-2.82225112885404	-1.99623275719998	-1.14813306250736	-0.26613107158462	0.658035201279004	1.61394801083082	2.55972755854556	-2.83877681385674	-2.03748483705946	-1.30941322610117	-0.627458943765461	0.0387764475081547	0.712481300216093	1.40530495961615	2.11982511496235	2.85406790738771	-2.67853065899208	-1.91494326259906	-1.14121053250838	-0.359660352129848	0.427816169286867	1.21965501117115	2.01452607339877	2.8112632718558	-2.67437053121845	-1.87697795675437	-1.08066703291411
23	2.0438503759679	2.86776873796665	-2.59136894481068	-1.76715399736718	-0.942595410715306	-0.117231748793965	0.709956784002376	1.5410849348538	2.38051254989764	-3.04556497537205	-2.14862069696312	-1.15184730797909	0.110662270834607	1.68655022843507	2.9673620423484	-2.32967448409087	-1.46183487233795	-0.64621340451913	0.14241256819967	0.915899138005457	1.68130569256234	2.44418996691872	-3.07268894089193	-2.29466975696184	-1.491114522748	-0.636932249950452	0.310236666887807	1.38476761251922	2.5039754569886	-2.77401380985569	-1.90689746334035	-1.12794700977029	-0.395913917906548	0.314374230468365	1.01782622325357	1.72298954897285	2.43431236235589	-3.12953510814342	-2.40186241543264	-1.66636604117219	-0.923957031324152	-0.175705603383239	0.577280871663274	1.33391296378802	2.09314023229156	2.85395703048647	-2.66778273838605	-1.90662622786851	-1.14663647964561
24	2.018712623005	2.79356411315775	-2.71621526124982	-1.94495076654313	-1.17674962423285	-0.412839643705116	0.345100978980829	1.09465293847224	1.83201516558512	2.55044619752227	-3.04724093783159	-2.43024829047291	-1.99607550943195	-2.04458549376879	-2.11034499817188	-1.69950341408295	-1.1120176432512	-0.46485453592395	0.206363669048149	0.888390502410942	1.57566072658512	2.26597337294333	2.95918504181276	-2.62589353421277	-1.91697636751099	-1.18041367526631	-0.353544557646354	0.967360043240039	3.05325598991032	-2.2159177711429	-1.44589454212716	-0.732899102854836	-0.0390421213442501	0.648623444524753	1.33601541550019	2.02623727371071	2.7209344501214	-2.86231995743103	-2.15697593095354	-1.44642207370042	-0.731110908906397	-0.0116533190755275	0.711242187389986	1.4368098410891	2.16425428906582	2.89277101213468	-2.66162260806887	-1.93333233058953	-1.20628759874404
25	1.9945970367744	2.72370272884028	-2.83293634542923	-2.11007513233769	-1.392388261876	-0.681839604918154	0.0189699930003801	0.706555874804803	1.37617636313161	2.02131300997659	2.63314224140997	-3.08244106189004	-2.5688254088487	-2.10796876641877	-1.67562495411666	-1.23186703725121	-0.7491099069969	-0.223439874699263	0.336192207856023	0.918626160470944	1.51425342472725	2.11507657043512	2.7134636406188	-2.98319460047762	-2.42405533523788	-1.92477850960911	-1.5633802197843	-1.47433623733918	-1.4841570184485	-1.21653397640456	-0.750055301224849	-0.193246926722226	0.408375493724839	1.03574379533655	1.6799019266661	2.33614036218675	3.00170703188143	-2.60836721755536	-1.92899303700719	-1.24436898535762	-0.555364956209692	0.137223800413877	0.832638678791736	1.53013820621711	2.22899069194765	2.92847519663296	-2.65529745654436	-1.95663453150743	-1.2593643131078
26	1.9808006777194	2.67023281416821	-2.9259241535072	-2.24235721994212	-1.56357956745078	-0.89121160147716	-0.227173704993672	0.426331115322407	1.06687781194803	1.69195689255368	2.29924274189422	2.88705355848769	-2.82817245418032	-2.27843163790747	-1.74293710695668	-1.21592039413741	-0.691286996666733	-0.164325660105188	0.367230133329333	0.903063898889568	1.44066788776014	1.97573681030749	2.50227799295275	3.01247274053455	-2.78641316029413	-2.33753435032089	-1.92756187111591	-1.54380910815298	-1.15533950638909	-0.73094446298383	-0.257386717999571	0.262387022545657	0.81940824301887	1.40480741506059	2.01158347192255	2.63458152463235	-3.01313016571762	-2.36793485627918	-1.71509007561043	-1.05620417300892	-0.3925721501342	0.274720435898581	0.944726579284751	1.61659128591414	2.28952348099665	2.96278167134867	-2.64751624795928	-1.97565137412673	-1.30541392032619
27	1.98552555283197	2.64260938021506	-2.98460722986749	-2.33056501159198	-1.67945779726092	-1.03247728217282	-0.390959070168157	0.243683753203681	0.870052004766926	1.48687048466459	2.09310703523478	2.68808742458015	-3.01159691516105	-2.4392993579669	-1.87745146159498	-1.32493082784077	-0.780439952601622	-0.242752291524171	0.289043338998395	0.81535728906602	1.3360157219523	1.85030766236953	2.35719078576368	2.85569652505392	-2.93762101683544	-2.4551520220401	-1.97669760737985	-1.49675353023792	-1.00873592657735	-0.506668790232071	0.0134311661981809	0.553135589424924	1.11203480054494	1.68849173493215	2.28031175990217	2.8851872087405	-2.78224762086386	-2.15757264273085	-1.52567090989492	-0.88800561922193	-0.245841620366623	0.399714084856487	1.04767558780824	1.69714945612738	2.34731591012035	2.9974192414061	-2.63642005461279	-1.98846281179071	-1.34246147888594
28	2.01080340999232	2.64240116137721	-3.00836736977314	-2.3757870568257	-1.74392862070601	-1.11389243352124	-0.486944484784438	0.135565742082846	0.752309051005263	1.3620837199878	1.96390660206942	2.55707376795158	3.14118497408679	-2.56705085120131	-2.00110956178219	-1.44381512161785	-0.894656401816033	-0.353027647840324	0.181728478638272	0.710298982633252	1.23340750094389	1.75185445622701	2.26658784094151	2.77879116557205	-2.99322372479074	-2.481244833047	-1.96632505157156	-1.44619267958732	-0.918663836648575	-0.381886500106937	0.165466622226012	0.724102150365334	1.29411442217255	1.87507410550459	2.46615994928745	3.06629945164781	-2.60889092673925	-1.99426730605774	-1.37420543471695	-0.74982461942266	-0.122161386219021	0.507827718624826	1.13925748635963	1.7713063391475	2.40321352242694	3.03428216574562	-2.61929857391104	-1.991703341429	-1.3665751447627
29	2.05048904963183	2.66267589957744	-3.00494962959781	-2.38663540792364	-1.76656976730748	-1.14613402257009	-0.527008563962002	0.0889772729163627	0.700036987564608	1.30461289898213	1.90151166315136	2.48996649784261	3.06963025462491	-2.6426637494006	-2.08023468467044	-1.52573939167001	-0.978491301298685	-0.437688026894087	0.0975638950249436	0.628238813524405	1.15539200310534	1.6801648368482	2.20378939804327	2.72758650619566	-3.03023385021045	-2.50186212675523	-1.96905013865622	-1.43043522472491	-0.884801660911054	-0.331158922705244	0.23118808983712	0.802587240668999	1.38301486270632	1.97208511054037	2.5690940682526	-3.11009235419106	-2.50020733744642	-1.88560492899743	-1.2674439275711	-0.646822845812855	-0.0247550642307544	0.597836760947244	1.22011676056943	1.84133143912972	2.46081032350734	3.07797286468595	-2.59084596126594	-1.97964335566246	-1.37185289995857
30	2.08805476211575	2.68684292227202	-2.99009113447135	-2.37693793351403	-1.75827784583498	-1.13639907948183	-0.514310353954934	0.104673320526409	0.717464058563585	1.32165589430711	1.91575396093592	2.49916060310685	3.07200306473514	-2.64827524965964	-2.094373745953	-1.54839277481175	-1.0091837411711	-0.475582588701465	0.0535711692294907	0.579432817112515	1.10315967286356	1.62592139378798	2.14890947597795	2.67334327020268	-3.08271481882842	-2.55162490287878	-2.01529746973342	-1.47247967624154	-0.921982398636522	-0.362738913255673	0.206118062562011	0.785163297887144	1.37457936454303	1.9740695059375	2.58281077317996	-3.08370987320187	-2.46085103964414	-1.8337575149427	-1.20442128925377	-0.574693742511466	0.0538265314664092	0.679837543902864	1.30232657438057	1.92053806102982	2.5339381471228	-3.14099888344978	-2.53806927027728	-1.94046663332244	-1.34805477633772
31	2.08513839462877	2.67619248617762	-2.99954642418086	-2.37511945432163	-1.73560248890595	-1.08624655332471	-0.4352391755909	0.208424290313382	0.837618954879576	1.44857003516948	2.04062961441421	2.61516274613707	-3.10873557629754	-2.56221215895689	-2.02611811686578	-1.49839044857319	-0.977245384915014	-0.461139113473795	0.0512852078789003	0.561249715698151	1.06988842324875	1.57828739470269	2.08751947928109	2.59867511339282	3.11289071758301	-2.65180937480392	-2.12774498807649	-1.59666636173139	-1.05699135145239	-0.506980409662731	0.0552476477079409	0.631646819310216	1.2240793941666	1.83400224086273	2.46196928967381	3.107006752318	-2.51708519360814	-1.8489892905751	-1.17818445995399	-0.510840620926986	0.148226706391963	0.796084893052961	1.4315036456104	2.05443476442927	2.66549692902851	-3.01757028260262	-2.42736801802739	-1.84604480224926	-1.27259090573668
32	1.93786367526395	2.50994427675038	3.12111087738065	-2.49474533686887	-1.75822399051068	-0.968150988269311	-0.182531443851305	0.544210726144082	1.2011919342232	1.80287659306759	2.36609573016891	2.90326973490595	-2.86055893863178	-2.35363995270322	-1.85556734817474	-1.36386014412683	-0.876733055768656	-0.39284239275656	0.0888730541252893	0.569294803186519	1.04919378198981	1.5292792555604	2.0102360139272	2.49275549895569	2.97756523627836	-2.81772465263018	-2.32584124601478	-1.82890782900587	-1.3256253308067	-0.81433764163302	-0.292836538255553	0.241967991077455	0.794621799259187	1.37213796117815	1.98571089606089	2.65304049302989	-2.88498952780862	-2.04789599217044	-1.15885249384339	-0.307672458010821	0.45822669794086	1.14925580182209	1.78896011467939	2.39494251577067	2.97806808376847	-2.7383364943449	-2.18389749089762	-1.63921010708055	-1.10248335378168
33	1.42761552438672	1.83665010617915	2.2172980601023	2.52151920625935	2.50207046652651	1.5823021458733	1.48997771777131	1.77887260611571	2.15272857244973	2.55658490326856	2.97419727939178	-2.88401080259609	-2.45465922870603	-2.02249869905231	-1.58841124126312	-1.15291675126129	-0.716327751879974	-0.278830525852653	0.159469134874604	0.598518216976875	1.038298236443	1.478811808637	1.92007119602619	2.36208674440058	2.80485324963614	-3.03485337864292	-2.59076058730974	-2.14624949067716	-1.70167334219229	-1.25763852870302	-0.815163179124894	-0.375950273878711	0.0571209764492161	0.479066991417791	0.880963825448184	1.24625152239276	1.54414484689283	1.72695606214681	1.78118410053547	1.83732783645284	2.02737072479668	2.3385155960444	2.72217696909518	-3.13679806298852	-2.68972458422876	-2.22971330772143	-1.76258919153355	-1.2918956013097	-0.819825899543507
34	0.859296383531006	1.15214496441794	1.41834909265911	1.65956605876203	1.88416531772139	2.10662174211905	2.34215121666016	2.60067927007499	2.8851596235197	-3.08941706177003	-2.76047315467605	-2.41520208455538	-2.0570990513847	-1.688979056592	-1.31303421037554	-0.930952365346082	-0.544034059575586	-0.153289372993287	0.240486888236176	0.636658117254735	1.03470255096962	1.43417976571616	1.83470394188797	2.23592151545485	2.63749137906568	3.0390662163131	-2.84291137969276	-2.44248675121364	-2.04332446148314	-1.64598544041581	-1.25112578285862	-0.859497443513634	-0.47192186151928	-0.0892141306615268	0.287970633960714	0.659389955213449	1.02554754716955	1.38800441151045	1.74946534490294	2.11343753173017	2.48346212703737	2.86223312187912	-3.03214927866432	-2.63346743447903	-2.22611677425115	-1.81184541322387	-1.3924985294112	-0.969741035763014	-0.544933453860126
35	0.684935541473215	0.998476944636769	1.30716525231537	1.61246550775262	1.91615985856924	2.22016532665468	2.52631522379375	2.83616302624996	-3.13232844121778	-2.81208333911429	-2.48598813656097	-2.15407010151522	-1.81658881075154	-1.47394965979644	-1.12663464543154	-0.775152389566836	-0.420005049564361	-0.0616682057574014	0.299420178338862	0.662864972718638	1.02831573769957	1.39546699936484	1.76405821001102	2.1338743155938	2.50474764227309	2.8765616976595	-3.0339278920129	-2.66034300616519	-2.28578250130429	-1.91006536584086	-1.53289774903924	-1.15385369410791	-0.772358350683967	-0.3876798150497	0.00106072926272841	0.39484717058813	0.794679462628558	1.20142535319884	1.61561505985344	2.03721053116162	2.46542028735541	2.89865638282537	-2.94848015708647	-2.51209122448145	-2.07765449301987	-1.64693448669718	-1.22101343424201	-0.800325944791104	-0.384807682781736
36	0.703283738580617	1.0265893756444	1.34855875220054	1.66961981597196	1.99022282882259	2.31081945462765	2.63184166277144	2.95368278659292	-3.0065026520124	-2.68206734572125	-2.35598714910354	-2.02811890541613	-1.69838076159201	-1.36674435747945	-1.03322539821329	-0.697873612712864	-0.360762822193032	-0.0219815551714106	0.318375606184511	0.660215961102209	1.00345606280154	1.34802878417311	1.69389040146519	2.04102807471629	2.3894681548566	2.73928580707129	3.09061651740965	-2.83951515558913	-2.48443694363293	-2.1269190104959	-1.76640566301242	-1.40216717881399	-1.03325924449125	-0.658476025868752	-0.276301196693336	0.115130440251174	0.518030870623602	0.934855016384111	1.3679884059859	1.81908834193791	2.28801983244741	2.77167223782492	-3.01968336343975	-2.52845782429889	-2.04624663062223	-1.5787376135172	-1.12819295543554	-0.694205872855288	-0.274905598676761
37	0.795806937679853	1.11719438540628	1.43797210901995	1.75827716120998	2.07824795843585	2.39802092056629	2.71772722743945	3.03748987498426	-2.92576411969099	-2.60556440371372	-2.28501040092884	-1.96403068381473	-1.64256823058159	-1.32057977528067	-0.998034630284911	-0.674913062531418	-0.351204303005162	-0.026904257690774	0.297987030377738	0.623468142613373	0.94953927360709	1.27620548480442	1.60348030150972	1.93138978252173	2.25997725918721	2.58930903508195	2.91948147576268	-3.03255517939707	-2.70024347335365	-2.36651397118628	-2.0310205851092	-1.69329178373094	-1.35267951808185	-1.00828037108861	-0.658809939261219	-0.302396077695768	0.0637727205957306	0.444063088280036	0.845491919998048	1.27961620228761	1.76519771668222	2.32836599922637	2.98458302139869	-2.59415270436048	-1.93771085363786	-1.37384910209212	-0.887005308990051	-0.451059634412487	-0.0472723620597827
38	0.922666915724794	1.2363363324941	1.54958051060061	1.86244161586586	2.17496101625796	2.48717854894733	2.79913181313538	3.11085550823673	-2.86080447297986	-2.54945034018357	-2.23824468933324	-1.92716962733214	-1.61621234659286	-1.30536531288836	-0.99462638498317	-0.683998881993128	-0.373491618897185	-0.06311893513072	0.247099253937127	0.557137347093483	0.86696384604158	1.1765409899386	1.48582416866919	1.79476102726246	2.10329014348851	2.41133911511393	2.71882182392151	3.02563453616056	-2.95153497773332	-2.64647424495367	-2.34256965881828	-2.04008268077868	-1.73936165486549	-1.44088324812694	-1.14531941390045	-0.853649920198449	-0.567360418758045	-0.288810751896009	-0.0219657575687043	0.226040635123574	0.441269966324243	0.593981526915745	0.618782219078344	0.422519280074005	0.134146489629815	0.0489255033775852	0.14502998606604	0.332342049705011	0.565313752048695
39	1.06883691441585	1.37197502428281	1.67472943191968	1.97710405069105	2.27910135903294	2.58072211994118	2.88196509121296	-3.10035858106189	-2.79988444400579	-2.4998069047011	-2.20013834262074	-1.90089478122178	-1.60209628348187	-1.30376738886003	-1.00593760488545	-0.708641970053771	-0.411921708919405	-0.115825005433005	0.179592073024859	0.474264460432857	0.768116735094067	1.06106145716411	1.35299712050339	1.64380561723382	1.93334908588251	2.2214659787527	2.50796613938558	2.7926246250215	3.07517394112931	-2.92789102983521	-2.6505840521569	-2.37655466832956	-2.10636582591381	-1.8407019350657	-1.58039521914454	-1.32645388073164	-1.08008711543577	-0.842715761423133	-0.615946210716637	-0.401467901749718	-0.200814826994961	-0.0149272295171287	0.156494256249911	0.315678113988119	0.467100565629865	0.616957427850556	0.771763575351727	0.936770783690192	1.11506347851055
40	1.22850451529017	1.51985400227068	1.81082292249293	2.10139789220898	2.3915638885191	2.68130408470901	2.97059967292571	-3.02375563475551	-2.73541458592766	-2.44758845834547	-2.16030608071307	-1.87359941493806	-1.58750386077727	-1.30205859460718	-1.01730694743488	-0.733296827815031	-0.450081195838709	-0.167718594752498	0.113726253035363	0.394181778931536	0.67356882412917	0.951799814025488	1.22877784917388	1.50439571527059	1.77853482167075	2.05106408862863	2.32183881938817	2.59069961643604	2.85747143425686	3.12196290693087	-2.89921915583243	-2.63992797834165	-2.3835869559679	-2.13044506833046	-1.88075653953687	-1.63477215511767	-1.39272675305653	-1.15482220531881	-0.921205574296623	-0.691942886504966	-0.466990203767722	-0.246165342597652	-0.0291253816435691	0.18464365747597	0.395818777877154	0.605209859246128	0.813708230042614	1.02222036085218	1.23159746092553
41	1.40068103299826	1.67996054814916	1.95887101741894	2.23739284110077	2.51550505951586	2.79318527946695	3.07040959702507	-2.93603279081026	-2.65979844274496	-2.38410160599189	-2.10897308172521	-1.83444563080702	-1.56055407642222	-1.28733541022639	-1.01482890104949	-0.743076204700042	-0.472121472775627	-0.20201145757582	0.0672043907983164	0.33547384032654	0.602741812631618	0.868950346764563	1.13403860194833	1.39794291257466	1.6605969116713	1.92193174230163	2.1818763798226	2.44035809142283	2.69730306257587	2.95263722250099	-3.07689800543707	-2.82500315354187	-2.574930940612	-2.3267431231022	-2.08049357347357	-1.83622576590299	-1.59397003262587	-1.35374068852604	-1.11553317003755	-0.879321385750206	-0.645055523506538	-0.412660592770082	-0.18203599045892	0.0469436475494464	0.274426115865867	0.50057774895298	0.725578036494672	0.949612974183621	1.17286753300119
42	1.58723969735538	1.85482220854467	2.12207437869013	2.38897669756816	2.65550880001812	2.9216494643714	-3.09580869393505	-2.83051799029301	-2.565687507854	-2.30134185955029	-2.03750648249872	-1.77420762120569	-1.51147230612648	-1.24932832681231	-0.987804198718708	-0.726929122571628	-0.466732934994596	-0.207246048894622	0.0515006181082583	0.309475729135765	0.566647629521251	0.822984466605132	1.07845433030597	1.33302541699601	1.58666621920219	1.83934574352929	2.09103375892704	2.34170107695929	2.59131986504301	2.83986399266835	3.08730940935783	-2.94955075562979	-2.70436453348254	-2.46033251050074	-2.21746614298695	-1.97577261195342	-1.73525438901334	-1.49590883738973	-1.25772786660895	-1.02069766045578	-0.784798497648567	-0.550004683135967	-0.316284604666832	-0.0836009241917798	0.148089093274847	0.378833119273411	0.608683185734031	0.837695019162664	1.06592732151477
43	1.79111476604913	2.04773980997376	2.30409536745745	2.56016435650026	2.81592926556342	3.07137218860337	-2.95671044392361	-2.70196659505875	-2.44760042008154	-2.19363099044068	-1.94007755059449	-1.68695946468938	-1.43429616023865	-1.18210706875632	-0.930411563269927	-0.679228892603269	-0.428578112286398	-0.178478011917951	0.0710529612248431	0.319996782557771	0.568335934790044	0.816053497009485	1.06313323850639	1.3095597175749	1.55531838550143	1.8003956959046	2.04477921953009	2.28845776452673	2.53142150213758	2.77366209763521	3.01517284621452	-3.02723649374289	-2.78719832748239	-2.54789891910211	-2.30933701233801	-2.07150898541667	-1.83440869775779	-1.59802733657202	-1.36235326418268	-1.12737186681657	-0.893065405480824	-0.659412869377239	-0.426389832116901	-0.193968310807097	0.0378833720798524	0.269200724243405	0.500023216672026	0.730394414344057	0.960362104135054
44	2.01483382009978	2.26136772814987	2.50769876978517	2.75381204269349	2.99969248320203	-3.03786038978483	-2.79249119262844	-2.54740046454681	-2.3026033816392	-2.05811500531207	-1.81395022229246	-1.57012368365482	-1.32664974308406	-1.08354239456816	-0.840815209678347	-0.598481274555817	-0.356553126680777	-0.115042691454051	0.126038781425487	0.366680781851896	0.60687360358269	0.846608409045267	1.08587729487832	1.32467335844664	1.56299076560281	1.80082481999964	2.03817203428197	2.2750302035054	2.51139848114177	2.74727745803678	2.9826692446832	-3.06560775001649	-2.83117750008518	-2.59721811129011	-2.36372049358382	-2.13067356463895	-1.89806414123794	-1.66587682560943	-1.43409388671172	-1.20269513656828	-0.971657801882088	-0.740956391297562	-0.510562558840599	-0.280444964252599	-0.0505691311427607	0.179102695882908	0.408611693696586	0.638002601019059	0.867323854656874
45	2.25991003791721	2.49720708129252	2.73435727217902	2.97134650684885	-3.07502461581774	-2.83839950297394	-2.60197734715473	-2.36577183319901	-2.12979638088931	-1.89406408066215	-1.65858762997085	-1.42337927066561	-1.18845072771033	-0.953813149504503	-0.71947705002127	-0.485452252912981	-0.25174783767258	-0.0183720878762857	0.21466755852959	0.447364556995224	0.679713302342161	0.911709173154586	1.14334857484346	1.37462898168305	1.60554897815656	1.83610829997934	2.06630787519376	2.2961498657505	2.52563771000665	2.75477616658238	2.98357136002627	-3.07115447843466	-2.84302173152237	-2.6152051851414	-2.387692742156	-2.16047066792409	-1.9335235240164	-1.70683409678519	-1.48038332023806	-1.25415019263193	-1.02811168614846	-0.802242648942436	-0.576515698767041	-0.350901107270292	-0.125366673924987	0.100122411604042	0.325603720037029	0.551117747596179	0.776708097499221
46	2.52708673849159	2.75594072335129	2.98467864136648	-3.06990004412733	-2.84143978619263	-2.61314072207383	-2.3850173703169	-2.15708386562845	-1.92935388905798	-1.70184060128146	-1.47455657951107	-1.24751375847329	-1.02072337580818	-0.794195922149337	-0.567941096049855	-0.341967763825802	-0.116283924298959	0.109103321664407	0.334187796999797	0.558964269926663	0.783428471378331	1.00757710874297	1.23140787632107	1.45491946293796	1.67811155717416	1.90098485069358	2.12354104015938	2.34578282823278	2.56771392415092	2.78933904437877	3.01066391382845	-3.05149003904154	-2.8307444496751	-2.61027585460848	-2.39007445429541	-2.17012940872524	-1.95042882218765	-1.73095972374816	-1.51170804275627	-1.29265857862585	-1.07379496402106	-0.855099620447709	-0.636553705081634	-0.418137047458299	-0.199828074390634	0.0183962788334177	0.236560673310139	0.454691490248647	0.672816976966587
47	2.81744075453272	3.03860527207982	-3.02354221897982	-2.80264972273288	-2.58192074377511	-2.36137296680108	-2.1410234779546	-1.92088868584217	-1.70098425020712	-1.48132501890961	-1.26192497367955	-1.04279718493097	-0.823953775754049	-0.605405895038323	-0.387163699532404	-0.169236344514637	0.0483680173623669	0.26564222958086	0.482580118217446	0.699176471997701	0.915427016618592	1.13132838402055	1.34687807728337	1.56207443179762	1.77691657332814	1.99140437354098	2.20553840351132	2.41931988567037	2.63275064458507	2.84583305689728	3.05857000068091	-3.01222050277378	-2.80016411155123	-2.58844205772002	-2.3770499703865	-2.1659832349726	-1.95523704579537	-1.74480645935331	-1.53468644861817	-1.32487195870831	-1.1153579644034	-0.906139530053368	-0.697211872539122	-0.488570428064055	-0.280210923697308	-0.0721294547593214	0.135677430655342	0.343212638473587	0.550478424906665
48	3.13500383618344	-2.93389598481876	-2.7198143995405	-2.50596057797935	-2.29235732886978	-2.0790262990221	-1.8659878832565	-1.65326115266414	-1.44086380132767	-1.22881211124314	-1.01712093483479	-0.805803694154451	-0.594872395611457	-0.384337658892309	-0.174208758599404	0.035506322936029	0.244800833235401	0.453669179196031	0.662106850044172	0.870110335115168	1.07767703774346	1.28480518641307	1.49149374417592	1.69774231719601	1.90355106312707	2.10892059988295	2.31385191521666	2.51834627738815	2.72240514707287	2.92603009054409	3.1292226940523	-2.95120082795655	-2.74886848797852	-2.54696445199817	-2.34548789429365	-2.14443838871361	-1.94381599394357	-1.74362134061205	-1.5438557209838	-1.3445211820672	-1.14562062304793	-0.947157898052565	-0.749137925346548	-0.551566804182483	-0.354451940638633	-0.157802183926409	0.0383720251996566	0.234058492123543	0.429243090144335
49	-2.79080236116217	-2.58246349046584	-2.37452432972058	-2.16701306354204	-1.95995515196978	-1.75337329597529	-1.54728744516129	-1.34171484357175	-1.13667010896827	-0.932165340604071	-0.728210250420741	-0.524812312675804	-0.321976927246783	-0.119707592213288	0.0819939182424878	0.283127374087223	0.483693910799072	0.683695854290947	0.883136551354462	1.08202020712849	1.28035173068293	1.47813658944284	1.67538067286252	1.87209016549318	2.0682714293692	2.26393089546301	2.45907496382348	2.65370991191227	2.84784181058269	3.04147644710119	-3.04856605259059	-2.85591005992316	-2.66373634636775	-2.47204090973124	-2.28082033233773	-2.09007182854784	-1.8997932892802	-1.70998332397072	-1.52064130035226	-1.33176738237925	-1.14336256656003	-0.955428716892821	-0.767968598528842	-0.580985910207477	-0.394485315421663	-0.208472472175873	-0.0229540610920979	0.162062188500854	0.346567474994854
50	-2.36174091675217	-2.15882608766567	-1.95674377841726	-1.75550917989516	-1.55513158364454	-1.35561495550496	-1.15695852778997	-0.95915739140533	-0.762203072895982	-0.566084084909582	-0.370786441787882	-0.176294134837383	0.0174104357670412	0.210346073537385	0.402532442251245	0.593989764978457	0.784738563175656	0.974799432945574	1.16419285526197	1.35293903684294	1.54105777837131	1.72856836687335	1.91548948924635	2.10183916414619	2.28763468968998	2.47289260468109	2.65762866131483	2.84185780756445	3.02559417767557	-3.0743342177711	-2.89154426031772	-2.70920955929307	-2.52731921192347	-2.34586309627744	-2.16483185453398	-1.98421687421104	-1.80401026771379	-1.62420485047607	-1.4447941178933	-1.26577222117837	-1.08713394221389	-0.908874667422648	-0.730990360632902	-0.553477534875522	-0.376333223015076	-0.199554947086691	-0.0231406861844598	0.152911157274828	0.328601793106704
51	-1.7954798461684	-1.60121713388978	-1.40849811915858	-1.2172455810315	-1.02738221641815	-0.838831860054576	-0.651520388192037	-0.465376362231462	-0.280331462821865	-0.0963207582902552	0.086717155490961	0.268840113069491	0.450102410210322	0.630554887496707	0.810245050916631	0.989217217109135	1.16751267379677	1.34516984822789	1.52222447828172	1.69870978233032	1.8746566250758	2.05009367744953	2.22504756932417	2.39954303429147	2.57360304613398	2.74724894689453	2.92050056664673	3.09337633520955	-3.01729192103527	-2.84511765374591	-2.67327134590227	-2.50173919972318	-2.33050836645821	-2.15956687452849	-1.98890356276197	-1.81850801830716	-1.64837051883084	-1.47848197862789	-1.30883389829578	-1.13941831764953	-0.970227771577572	-0.801255248561178	-0.632494151603501	-0.463938261335233	-0.295581701085032	-0.127418903722667	0.0405554198980478	0.208346311051087	0.37595859194173
52	-1.02769215638812	-0.856858568245781	-0.687072991148864	-0.518219533714859	-0.350198277190067	-0.182922685750246	-0.0163174886725637	0.149683059363802	0.315136613853712	0.48009393046063	0.644599855870428	0.808694156469707	0.9724122143814	1.13578561454558	1.29884264192273	1.46160870424701	1.62410669285729	1.78635729182075	1.94837924371197	2.11018957892122	2.27180381416409	2.43323612489038	2.59449949549829	2.7556058506124	2.91656617015397	3.07739059049545	-3.04509681354891	-2.88451672118589	-2.72404633886885	-2.56367810951694	-2.40340496441813	-2.24322027388024	-2.08311780307455	-1.92309167244024	-1.76313632210645	-1.60324647986304	-1.44341713227542	-1.2836434985931	-1.12392100714859	-0.964245273983553	-0.804612083473779	-0.645017370754726	-0.48545720577528	-0.325927778830142	-0.166425387440867	-0.00694642447283602	0.152512632609584	0.311955231434263	0.471384753432001
53	-0.222492449502525	-0.0807361511134801	0.0616115076310626	0.204495323454911	0.347866981319061	0.491684062119526	0.635909212908502	0.780509450328956	0.925455573659759	1.07072166839796	1.21628468490912	1.36212407955342	1.50822150799873	1.65456056228276	1.80112654467861	1.94790627262595	2.09488790997029	2.24206082055251	2.38941544084412	2.53694316886031	2.68463626702465	2.83248777702411	2.98049144499586	3.12864165563848	-3.00625193312903	-2.85782321290495	-2.70926151350755	-2.56057041480168	-2.41175308998925	-2.26281233784389	-2.1137506115523	-1.96457004458133	-1.81527247393591	-1.66585946112638	-1.51633231112423	-1.36669208955143	-1.21693963831909	-1.06707558990641	-0.917100380448908	-0.767014261786507	-0.616817312605687	-0.466509448795978	-0.316090433128845	-0.165559884356424	-0.0149172858183078	0.135838006363548	0.286706755428807	0.43768983639494	0.588788228684482
[truncated: 71 more columns]
