# Supplementary material for: Reconstructing spruce budworm outbreak severity: a comparison of paleoecological and tree-ring signals
Source: PLoS One. 2025 Aug 12;20(8):e0329406. doi: 10.1371/journal.pone.0329406 (PMC12342301; doi:10.1371/journal.pone.0329406)
Supplement: S10 Dataset — (ZIP) [file pone.0329406.s010.zip › Lake 1 wavelet data/Percent_defoliated/PD_wavelet_power.corr.txt]

V1	V2	V3	V4	V5	V6	V7	V8	V9	V10	V11	V12	V13	V14	V15	V16	V17	V18	V19	V20	V21	V22	V23	V24	V25	V26	V27	V28	V29	V30	V31	V32	V33	V34	V35	V36	V37	V38	V39	V40	V41	V42	V43	V44	V45	V46	V47	V48	V49	V50
1	271.698297139875	212.191970982395	132.313707067534	69.0559842998792	33.2086007985201	16.9624443254706	10.1850394297951	7.08563537800734	5.40746533346479	4.37926631181867	3.67615313146397	3.14666734835414	2.75080284930603	2.48360775581005	2.3095632200804	2.18070922078604	2.06850343996007	1.93053002491055	1.7457492469073	1.58255722346577	1.48713460109143	1.44017167634659	1.42442517196879	1.42000465179007	1.39727052284181	1.35401725216794	1.322252991037	1.31645711649298	1.32088037070982	1.31983350511965	1.31194776721803	1.29473936534637	1.26977879718344	1.24711048632408	1.23212855958978	1.23497502498849	1.26454958953659	1.299755994013	1.31179272354096	1.29220112212967	1.24028938311891	1.16948152572899	1.137939139837	1.18400280361784	1.28261460841251	1.42994778349824	1.59699672536811	1.71952248730039	1.78966176472976
2	350.561725421749	266.963582798405	156.599503009198	72.6814649781514	28.8714867009708	11.8406882423011	6.27541874775771	4.28133989829213	3.30469083290227	2.71992701220579	2.31240994114423	1.981475288141	1.72439392607669	1.56616129760374	1.48256839403195	1.42938082028503	1.38513006722334	1.30092317167582	1.14734016818438	1.00839468743474	0.942275277752202	0.922602034376805	0.930184987054443	0.946246587295082	0.935440356748181	0.895524049950189	0.86806965367035	0.871785120482537	0.885612752758704	0.890850450355492	0.887961202711247	0.8744636600037	0.851400790476804	0.829675171531459	0.81381627900004	0.816393736120417	0.850848125222332	0.893057668065934	0.909277094392784	0.891463538021104	0.83559334081069	0.751600855879872	0.708111368358779	0.747619058061493	0.836645250847294	0.976141035094272	1.13760957506344	1.24992572962215	1.31339027831935
3	405.832024694855	302.318632963749	167.613882777782	68.8827700964868	21.2790830401352	5.72041884842149	2.25892794095558	1.59659209457551	1.32649039763083	1.1486058830663	1.01013201969756	0.866478821254864	0.740890635687282	0.677752266329772	0.664347036921988	0.666604149882651	0.676481137972102	0.646806106942459	0.540444629535144	0.441115334496018	0.408198077047114	0.410365900122904	0.430641919814566	0.457146300718946	0.454796292517327	0.420715818274696	0.399019167844265	0.40891676026611	0.426585875492954	0.433910958908274	0.434385436360071	0.426030556008622	0.408764975273674	0.392070436298141	0.377608813661086	0.377734261241152	0.409041659770819	0.44897008409753	0.465694426262545	0.45528236135324	0.410633708338855	0.333509836703381	0.290098945292968	0.318155665096587	0.37969560721586	0.482873810891047	0.60594039405835	0.684298213389378	0.731895894125109
4	430.398342869386	316.743281763121	169.915588889204	64.585123560995	16.2783321427518	2.32408886734443	0.246237862128851	0.279796327144165	0.318945892425976	0.309441914029239	0.293563183604699	0.249367012332866	0.198153707483533	0.181401831042129	0.192313794177466	0.208939109196897	0.236671360784361	0.239154010258487	0.177341481203394	0.117107295438435	0.106818682797069	0.116071697318055	0.133581652439777	0.15677594553459	0.157321262371191	0.13136181632885	0.116036494758155	0.12656989575849	0.141011844425135	0.145755979763485	0.146879714949683	0.143042397552772	0.133084500838152	0.123615874575482	0.113017396607656	0.110484598240744	0.132072340257839	0.160681317427923	0.172862486134616	0.170886429790887	0.147017770728722	0.0942727599874415	0.0631881726865454	0.0800266828797886	0.11047685380875	0.168274689365384	0.239745601830131	0.277533935787966	0.30830697628531
5	430.292656512952	317.623424947017	171.319127900283	65.733096442326	16.8958328581595	2.5003663157487	0.140418509569757	0.0455886986048836	0.0558771104529999	0.0534311447649757	0.0587579461324311	0.0476984859811323	0.0276206540042602	0.0240738453657988	0.0323912728200993	0.041182337044511	0.0624529719201283	0.0746372003006212	0.0452098447364952	0.0139485046837562	0.0124802739023166	0.0185096865677973	0.026770917572123	0.0405227916944329	0.0413885671907155	0.0252893622631091	0.0163801312129752	0.0237439444377131	0.0316491628301364	0.0326675244958762	0.0331534334919964	0.0320856954962086	0.027922165925661	0.0245769111317116	0.0189698473251265	0.0159640052842522	0.0271587163380926	0.0419336927111385	0.0472294573726904	0.0498324243646401	0.044246918370755	0.0189174780250665	0.00266615663752813	0.010113659964303	0.0192854715227216	0.0440342917664344	0.0744682813358318	0.0831542082038817	0.101821613783237
6	417.335490948064	313.515268893456	175.948924802283	72.914566842633	21.9469571305965	4.74583915498553	0.776397626712967	0.121352125596012	0.018799495457873	0.00498543075632239	0.0101587910878252	0.00877609701062062	0.00176546728396828	0.000731786884618365	0.00301756818579079	0.00478454601997329	0.0166308926935981	0.0281001782349756	0.0174370303555908	0.00235769659091298	0.000642860702136716	0.00175509882704047	0.00407456161579101	0.010708708960923	0.0118040472734617	0.00428392824459657	7.79751252434182e-05	0.00331909360068696	0.00577423256144626	0.00485514397189268	0.00490999352662035	0.00493166948080906	0.00367161858825694	0.00334896166314009	0.00169240922369068	0.000266823173152679	0.00479602191477184	0.00968421270226663	0.00991637187120361	0.0130875351201125	0.0168870514109252	0.00998322039681718	0.00243238386651955	0.00209949910975724	0.00251551644849098	0.0124715043983667	0.0212262150882527	0.0173099711660215	0.0292992490290653
7	400.930009864524	309.042478015863	183.300199875563	83.4793219085717	29.2012914767258	7.90886648408872	1.69079116959072	0.286885240976504	0.0332108327839667	0.00152800934104132	0.00327105507031611	0.0041832781715471	0.00211852887976656	0.00090901614209096	0.000257474869965137	0.000978155843717425	0.00911663330239469	0.0187071330224639	0.0163481152129378	0.00730230908130256	0.00211679763480963	0.000175141630481373	0.00120949519935391	0.00511975128413801	0.00672283764890417	0.00419114931062373	0.00206365516381486	0.00211258508702483	0.0016548267730926	0.000458320217804386	0.000438579117255478	0.000630521484525436	0.000255640476139627	0.000618019173529292	0.00098121660797193	0.00129608099995217	0.00281577018703537	0.00293608269045111	0.0012378006452373	0.00392936049066685	0.0106982161148129	0.0121725211440675	0.00724385075962595	0.00170706995763683	0.00046160919780547	0.00621164419416699	0.00695197033256595	0.00107426959586322	0.0103434030322536
8	385.52210562614	305.378751286503	191.541873162942	95.1763761606594	37.5671608533191	11.8652520264199	3.04287721945206	0.649570990067142	0.121413993800914	0.0238875518934527	0.00840248820294409	0.00567700950918336	0.00394654266930141	0.00198527727437797	0.000710261410040712	0.00309455142880414	0.011769463557959	0.0211352616338299	0.0214880246179069	0.013298102590235	0.00478025451133324	0.000860746402694528	0.0018659171887837	0.00523825651415309	0.00728858699107253	0.00668757936072138	0.00491452077941572	0.00315374432804163	0.00143951840467779	0.000245275168643689	6.91906890676008e-05	0.000140826030252879	1.40539350403247e-05	0.000475817561260664	0.00164287697004742	0.00285104900806348	0.0032164206699012	0.00171814882672093	0.000118885069953367	0.00320814876698909	0.0110475130871884	0.0156516203439286	0.0115647246675302	0.00402922132321427	0.00231865334876385	0.00604479420018226	0.00492327256710502	0.0017698928445467	0.0111520198276591
9	372.265425963988	302.464476354634	199.610128085369	107.04412275448	46.7328437727729	16.6957524259581	4.9422613458839	1.2476848760133	0.287337041907402	0.0700976646790047	0.0230356187193254	0.011685599359432	0.00779725122743727	0.00561366613508955	0.00559702342302824	0.0107311043459121	0.0216024898741833	0.0318690024018899	0.0329143253572054	0.0240577702861568	0.0129978143760733	0.00678311551307484	0.00644216749245129	0.00880970381076432	0.0104630792897688	0.00998739534434076	0.00786332629136172	0.0051485556779949	0.00268359761269588	0.00105573326541266	0.00038694873274972	0.000230596425235308	0.000373797506375243	0.0012507731803048	0.00297015353533358	0.00460610260127788	0.00485449554355651	0.00363003263251948	0.00351206170665243	0.00830035902010769	0.0176224774212538	0.0243104045014297	0.0220435434309625	0.0146402073790091	0.0110097538312048	0.0118164010954894	0.0116851561229398	0.0140893461452957	0.0260606368513559
10	361.104145334008	300.156042465683	207.237774186597	118.818037791846	56.5818097768051	22.4126968166958	7.41726590698271	2.07316072802018	0.503142967678871	0.115810713478333	0.0336716956570122	0.0182778825345864	0.015711470852903	0.016182593031295	0.0200696940918142	0.0296625936140282	0.0438887658194765	0.0556854796391851	0.0569994907549072	0.0471350622876966	0.033398664379278	0.02336014927917	0.0190209420637413	0.0179698634927547	0.0172263431691763	0.0153148813435692	0.0122606346576966	0.00876612616961304	0.00553735794682367	0.00306796010517411	0.00159331311241091	0.00112231821865167	0.00169436167167906	0.00343440575341742	0.00605212464445478	0.00856246943511348	0.0100777731780647	0.0112041877089881	0.0145924599590411	0.0231382401641738	0.0359323193267164	0.0464429102969102	0.0481320004453561	0.0422764487943909	0.0361518345581388	0.0342678303859286	0.0374670408747915	0.04790483819946	0.0646315013991948
11	351.790846275731	298.454168959439	214.548433712219	130.569404115023	67.1915019185649	29.1919248485257	10.6812296962385	3.27303646628036	0.825566486318942	0.16261643665472	0.0239950190806135	0.0109586606254867	0.0209485497165093	0.0338204408443531	0.0489151412851176	0.0679794121423199	0.0887221963454778	0.103641307018998	0.105292341617379	0.0932321168558805	0.0744363704011485	0.0568936415741341	0.0441999490593509	0.0357148044478516	0.0294807777057747	0.0241475567908061	0.0192603756768507	0.014820756826499	0.0109106377733751	0.00768762450439342	0.00550244505428479	0.0048237094202152	0.00600688309239561	0.00903388542600001	0.0133654846138579	0.0182310356122796	0.0234483816526633	0.0302213398381572	0.041048306587202	0.0579807698380648	0.0795174028573035	0.0992300286905052	0.109797347589484	0.109791048848271	0.105326942584849	0.105047999880319	0.114839898598022	0.13482352154748	0.156952811624479
12	344.145134576641	297.462513938417	221.820955598642	142.552997266411	78.8243372516464	37.415535549725	15.1922149048114	5.24218586292912	1.51104548450882	0.342829822382977	0.0475019716380547	0.00253717063139598	0.0206051808023261	0.0543586805420767	0.0932382165749979	0.133508383788043	0.169373518291715	0.192002970616022	0.19429154773956	0.176472695887579	0.146331024083007	0.113778917080607	0.0855043211334897	0.0637359641657259	0.0479764818011184	0.0369021167344689	0.0292562233965987	0.023976267207998	0.0201652661762625	0.0173027176459882	0.0155184220809506	0.0154864699457588	0.0179008303057817	0.0229827059063819	0.0304918627333257	0.0403236190951538	0.0532909756070568	0.0714786726942215	0.097652921209908	0.133377898991208	0.176305933774179	0.219071495758515	0.252657835641667	0.272987721843626	0.284759492356502	0.298206533429896	0.320893822897666	0.350513029276287	0.37413936529704
13	338.029004081438	297.268805160018	229.284019996694	154.964186374877	91.6611721153997	47.3811215101489	21.3793016693172	8.42681494936679	2.92065499372069	0.910157066158497	0.273025244745148	0.100816512294249	0.0777254541328282	0.110874639639126	0.170994614580805	0.240589788797298	0.302200745346703	0.339451058294995	0.342375440654208	0.311886534262907	0.2589891672231	0.19877348908849	0.143704859995802	0.100348614685762	0.0699398093117494	0.0506990056460969	0.0398850109679249	0.0348223791833768	0.0332374175123144	0.0335352445869145	0.0351266667205384	0.0384078594151634	0.0442445690363741	0.0534318698096181	0.0667334736954666	0.0855700483754181	0.112782746727105	0.152683329118095	0.209812981466839	0.286319208146857	0.378929548804636	0.477988301893908	0.570909405519154	0.648934720713911	0.711862398063302	0.765727799254596	0.814314986896512	0.851499114245368	0.861733523863535
14	333.253367307532	297.811846090258	236.933176328471	167.706819003295	105.525315723487	58.9772793728317	29.2756312360958	12.9461647907925	5.16620235923188	1.93658157582088	0.755265462291619	0.368346402002064	0.264374171358509	0.272083922965361	0.337188275669338	0.429251298549251	0.516524832744334	0.568797372943302	0.567511355837728	0.512374970491664	0.419719480309544	0.313746151674491	0.216163605581034	0.139762280282773	0.0878248608556591	0.0574360710307365	0.0433997606924445	0.0406423305030251	0.0449946643874187	0.0533362215903193	0.0637647529068119	0.0756890339812805	0.089627049244549	0.106985384685527	0.13034783892637	0.164355438872824	0.216489638611488	0.296635632394661	0.414580561575657	0.575654143999145	0.776316274968712	1.00267129029172	1.23398343194684	1.44976352384971	1.63545019858057	1.78212861589421	1.88090258529394	1.91803475470937	1.87713756053414
15	329.520944570288	298.841101149041	244.515141598045	180.4086442451	119.931221520389	71.7421032558722	38.5475550721281	18.5641552999032	8.00704445816723	3.12133118779146	1.16431075351463	0.51776309737812	0.387082632264463	0.444499916470272	0.571272426426169	0.716505219782611	0.840397153001093	0.905729100493893	0.888984287653786	0.790930316540912	0.636193993810393	0.461788733777613	0.301937243313481	0.177594761730308	0.0945538165722247	0.0481680748435906	0.0297866724020884	0.0310588178948748	0.0453039809945982	0.0673146104620693	0.0930927714630054	0.120034832039094	0.147426410434262	0.177214783520697	0.215232380339079	0.272686658152159	0.366905132542887	0.519769349137742	0.752757651419561	1.07923762462657	1.49684073521429	1.98381023239377	2.50172408004933	3.00333326390887	3.44109529161496	3.77229627427358	3.96056755488079	3.97758692563501	3.80871453260885
16	326.462318018384	300.023729564718	251.72608436496	192.728646327745	134.519385406625	85.4278972136214	49.1718046346616	25.4528001112088	11.6547932057423	4.55285467815724	1.39717965750276	0.29548168945807	0.139105413091757	0.358550677403705	0.687847539833847	1.00320886816073	1.23733591562221	1.34860908039116	1.32015193486825	1.16581166727035	0.927688713967408	0.661748700934267	0.418528959690171	0.229211984360593	0.102793229187635	0.0325686600899426	0.0055749710402779	0.00928786926886747	0.0337891393489623	0.071064444645161	0.114025756947721	0.156806441684866	0.196545925337755	0.23624170797182	0.288050126707506	0.376006567544901	0.536419006637102	0.813866170419656	1.25170246923405	1.87840700059916	2.69390860225935	3.66125132939426	4.70733431821976	5.73264866163776	6.62644846986195	7.28299517879071	7.61645614421221	7.57430081544906	7.14899098380093
17	323.724096883123	301.091304240555	258.417179458037	204.621188337148	149.391204772412	100.427266533107	61.9811484182631	34.901994377261	17.6937297714177	7.84031716370268	2.83534373742436	0.709686454845985	0.137950725032568	0.31797338972335	0.792112016620557	1.30111809444411	1.69562181324803	1.89585153064721	1.87880540523871	1.6722962388621	1.34212605784331	0.969511869821931	0.62584157361869	0.355303923426372	0.171484739444514	0.0658740110085999	0.0206207960552425	0.0180674862158072	0.0440727459082119	0.0868726663268678	0.135288701378367	0.179282189842618	0.213800830680435	0.245076010140502	0.297424337607875	0.417884481806165	0.675591746725801	1.15319091904676	1.92950791830749	3.05608388702032	4.53369993526587	6.29665951985878	8.21103215444833	10.088843002458	11.7154822028281	12.8845880380676	13.4339370682465	13.2763524181946	12.419952013876
18	320.963929630869	301.784715723436	264.438070391938	216.020937571786	164.590720634557	117.028956924064	77.7083116207429	48.2308123018141	28.0178447076542	15.277409979207	7.89973853301521	4.03121216421332	2.2964263408283	1.77616534674977	1.88229403589832	2.23335954138632	2.57630734624333	2.75411144931636	2.69742109696986	2.41679737194494	1.98228628657185	1.49069500837908	1.03104256666061	0.660796375102692	0.399685837322668	0.23868609171317	0.155287179716277	0.12585209735165	0.130631064415972	0.152851327281621	0.176650075621837	0.188390055941795	0.183296721256168	0.176233444935392	0.212985353683201	0.37705335229024	0.786859020766732	1.57980556711477	2.88309736258766	4.77605298487812	7.25319133730878	10.1994467230967	13.3870648617261	16.4984110059325	19.1720804869919	21.0637412375465	21.9095413150448	21.578887836995	20.1045939555102
19	317.658390552399	301.508221248564	269.065425365116	225.967490417029	178.850868855358	133.719111161972	94.7932577353708	64.1023615548552	41.7502851231641	26.5791311470964	16.9012910527728	11.0601408618705	7.72476237480387	5.95081432250683	5.10595730197849	4.76109642968802	4.61132394421908	4.4434868842047	4.13395884259837	3.64954367651451	3.03276180460125	2.36930379986028	1.7489734951849	1.23534596863724	0.853633238988845	0.596151596245908	0.436968655489736	0.345738441244681	0.294905852698949	0.260690665567737	0.222605345848722	0.16682706657186	0.0960657249504114	0.0444754350616984	0.0924485517233377	0.374003669704637	1.06963597026059	2.38031705089187	4.4836288895236	7.47961071120949	11.3395733103167	15.8734060066056	20.7282670807402	25.4244167232419	29.424520098481	32.2239133265118	33.4434129435976	32.9044193827126	30.6685587046649
20	312.929043159764	299.093680842366	270.706518264193	232.251069303803	189.176900888134	146.66997760613	108.696040873349	77.5350236650172	53.82314356941	36.9580991656649	25.651700446547	18.4342896118424	13.9933129022931	11.3204191945556	9.71154782598593	8.6946357273495	7.95127610333916	7.2675995721976	6.51636459327858	5.65237237652431	4.7017604089273	3.73697891139073	2.84280341750839	2.08582477812715	1.49778252943931	1.07521814079658	0.790204394966668	0.603830513960719	0.476380614340767	0.37315813567343	0.269133942236674	0.156732832977598	0.0589256373087789	0.0457406286290275	0.248258407909999	0.86179450282035	2.13046792704159	4.30917787916773	7.6056595172214	12.1130370503378	17.7494497201809	24.2232014477247	31.0380567625781	37.5444390384734	43.0309207533359	46.8398263514569	48.4837714598943	47.738099220557	44.6878516635527
21	305.841887369064	293.335637850219	267.776559461076	232.741742890176	192.719037528278	152.195434998424	114.882538902847	83.2475941736839	58.4005072623664	40.2796682522728	28.0147935677321	20.3322547905152	15.8970923874758	13.5361882084929	12.3380081824417	11.6600554577108	11.0883681733695	10.3862606106166	9.45149501741059	8.28371980883398	6.95525669158488	5.57939150859885	4.27673098653698	3.14570159968338	2.24402300768231	1.58421815757246	1.14106639999541	0.865718132858819	0.701370594692582	0.597988321723813	0.526335239203508	0.492686749505722	0.554398566612628	0.833713726977133	1.52423933713132	2.88300750785349	5.20218397227526	8.75876557290781	13.7473442510471	20.2083120332187	27.969068985552	36.6164551917491	45.5137337518564	53.8659696828257	60.8261837500609	65.6243685007783	67.6949069524288	66.7765405594812	62.9631117368081
22	296.314285258937	284.317495543511	260.553736622548	227.878388484353	189.98778840298	150.757927297478	113.637119881158	81.2127698722643	55.0076607411869	35.4968484065866	22.2904201717602	14.4068616507781	10.563953627324	9.43163419575311	9.8156490957439	10.7644997209965	11.6095978030192	11.9570048865352	11.6494442052396	10.7128559515581	9.29674322393886	7.61458520134803	5.88988733958166	4.31342017372857	3.01613683109727	2.05961013375851	1.44245154291915	1.1185099609288	1.02165775527807	1.0925796784679	1.30429103663118	1.68406805383303	2.32947776775046	3.41537506418259	5.18784504931093	7.94115459744325	11.9757221580805	17.5391756672151	24.758038042274	33.5728087247347	43.6921180076601	54.5805819994864	65.48959984801	75.5317605305477	83.78999126061	89.4444874999033	91.8955976968684	90.8600682674333	86.4215436087809
23	285.940672612831	274.41159173601	252.344912679949	221.991866987256	186.345506565019	148.675394169316	112.07395975366	79.0931487684336	51.5157340866726	30.2706977776043	15.4756774420565	6.57453906471564	2.53288637956248	2.05535355039023	3.79320081610869	6.51769208340919	9.24326041996419	11.2936972415313	12.3133479948316	12.2324064240301	11.2001367054504	9.50199236729079	7.47626312324338	5.44337445664196	3.65678885094594	2.27937655249339	1.38412887998164	0.974157979139236	1.01470080148986	1.46939728633243	2.33398713432981	3.66204308418466	5.57879916723117	8.280280166927	12.0159886109395	17.0548536052671	23.636447893234	31.9126704832171	41.8885617076081	53.3735144264008	65.9546276139511	79.0015861991298	91.7074462436244	103.163172117874	112.45727481836	118.786826564847	121.563294419863	120.496317176608	115.640775940419
24	277.639722304634	267.558691740776	248.278491520704	221.512080254654	189.576921167096	155.080697665531	120.605583975029	88.4377845828134	60.3698204467266	37.5847988311549	20.6195143232224	9.39720322778411	3.31848102615832	1.39716712766545	2.42463037225349	5.14256749123255	8.40188770004817	11.2867533563465	13.1886361601653	13.8245275292635	13.2038874143497	11.5578397193062	9.24941311419039	6.68435340852859	4.23857286236502	2.21204452104689	0.81177314931669	0.160159875454376	0.320846942923763	1.33241522964179	3.24080181100471	6.12323294004149	10.098970679161	15.3246385116467	21.9741093499687	30.2050084544693	40.1159615356266	51.70074597917	64.807084755329	79.1083503397304	94.0954181956368	109.093256152739	123.303041648771	135.866523826073	145.945847088333	152.80963231478	155.91484462182	154.973725431648	149.99582561624
25	273.746411373833	266.64597758391	251.854991618929	230.603709283864	204.563094246781	175.641383576977	145.782571995331	116.791996940241	90.201388800195	67.175289550896	48.4557143350282	34.3421458089231	24.7066179431207	19.0451824086951	16.5650459920859	16.3010297567844	17.2478441719997	18.4891584455759	19.3032321504102	19.2289698952086	18.0846379201931	15.9416264544293	13.0645730588143	9.83451917182999	6.67252490810182	3.97776341007105	2.08810901106012	1.26461421656345	1.69578608207117	3.51426375606702	6.81757085338326	11.6856149686721	18.1897673290291	26.3909474924233	36.3266656798621	47.9891897070172	61.2987783488968	76.0771166752076	92.0265017776719	108.719789082301	125.604632092843	142.023422308335	157.248071680846	170.52689709774	181.139645212099	188.456053160334	191.992932912218	191.464282835535	186.818395438239
26	273.54671992166	270.521641532329	261.425373978655	247.097989818679	228.656458389012	207.36411870628	184.510688547394	161.315992565146	138.860498437355	118.038124590276	99.5240112204665	83.752101048888	70.9024061569577	60.9026363993605	53.4507046334558	48.0623080716263	44.1420602266838	41.0697647551191	38.2881112645982	35.376415526291	32.097690178381	28.4124286022181	24.4600282719628	20.5154906023469	16.933138019983	14.0898224326347	12.3377899696852	11.9731378474071	13.2210762086062	16.2352406753443	21.1058584530411	27.8708623438267	36.5248341335553	47.0224483543529	59.2753141393557	73.1432566535155	88.4227213180969	104.835837122443	122.023623552946	139.54596415563	156.889610257841	173.484076646828	188.724289377819	201.998483334611	212.720031591777	220.362218345169	224.494922640261	224.821412796745	221.212027523251
27	272.038277360457	272.836820012529	269.182994589187	261.678457354543	251.064214465452	238.128527536298	223.632079439409	208.258892349477	192.593111796724	177.115011852016	162.206403344823	148.156583974288	135.164086172016	123.334742320068	112.680768541873	103.127068937334	94.5293539604615	86.7047489084443	79.4709615696629	72.686552736699	66.2836728222998	60.2861438538139	54.8093846652031	50.0431593241367	46.2220744740581	43.5910703718417	42.373364990449	42.7466148118037	44.8301586059282	48.6830504856915	54.3100352813194	61.6712479056118	70.6914049640532	81.2653944862163	93.2589759689462	106.505178738546	120.798385763652	135.888664876006	151.4786004408	167.223922399602	182.738073807652	197.599998426227	211.364217927717	223.572757341188	233.769378251893	241.517357627956	246.422143878305	248.159297726119	246.506266987705
28	261.137825245437	263.880049646389	263.693609114091	261.132069437698	256.79201025623	251.232402732689	244.91343695264	238.162943445406	231.171853724991	224.013911128786	216.680623907894	209.121087736156	201.277729623664	193.112375859172	184.621015826001	175.838936664382	166.839687507407	157.73139181619	148.652677283214	139.768731873625	131.266561664446	123.347994722176	116.219478553301	110.078955582421	105.101497898391	101.42633426535	99.1480005077697	98.3135124056614	98.9259615004974	100.953261573061	104.339469260347	109.015573060812	114.907032532135	121.93649408398	130.021613572708	139.069282034916	148.968352145994	159.58298557126	170.748056302885	182.266981504626	193.9113773905	205.421485773111	216.506613986099	226.845795164447	236.090124845146	243.869204741113	249.804293591261	253.529834621756	254.723083521977
29	233.13708900642	234.804127423684	234.901946198003	234.109082611739	233.092624837369	232.423089813855	232.506868762543	233.545585086131	235.526726148897	238.244460262985	241.344762296839	244.3857335634	246.90276766552	248.468942140435	248.743245798317	247.502282256619	244.654193304962	240.236149833604	234.398550597054	227.380002117358	219.477369573654	211.014911217365	202.315938169611	193.679698778436	185.365314398157	177.583599393142	170.496515512486	164.222940107759	158.848538896886	154.437023995762	151.040099517039	148.70398791839	147.471473212041	147.379631623299	148.454508496969	150.704629264986	154.115219479023	158.644373324662	164.221381130397	170.746381145034	178.089844588514	186.090430196776	194.550526239906	203.23013672762	211.8412412435	220.045839734342	227.461125690842	233.674378878739	238.26831756303
30	185.21730023299	182.736017281033	179.822918783384	177.379022405317	176.270940934264	177.236327125538	180.802678639198	187.229762523108	196.482525942925	208.237006327917	221.917197069078	236.7568206763	251.87711861985	266.370442568806	279.379687074141	290.165227327245	298.153605598959	302.965235153597	304.421353157626	302.532933513854	297.475984397885	289.558478237754	279.184116422825	266.817360284093	252.95289153771	238.091172415215	222.720336608245	207.303501580263	192.269924560877	178.008301495652	164.860885997133	153.117827290974	143.011953940465	134.714897920317	128.33573596261	123.923102059118	121.471025123207	120.927751257993	122.205817182182	125.190982872648	129.747579444512	135.71850491253	142.919424709688	151.128423231338	160.073984850704	169.425303070587	178.789162808811	187.716851431872	195.722824669103
31	123.766118884186	115.459620033935	107.620853909161	101.368559276708	97.7799562507939	97.7896496182909	102.097261860321	111.094048573801	124.816686148467	142.933286093251	164.762939672738	189.326273565254	215.421137307948	241.71508531527	266.845036226946	289.514469434656	308.579638214173	323.118268753392	332.47670469624	336.294050744663	334.504210018354	327.318535387706	315.192986066121	298.784187802842	278.898739040481	256.439660947414	232.353257434872	207.57901245499	183.004627255488	159.427930284708	137.527136282801	117.840687467311	100.757554337291	86.5183045971851	75.2264284178037	66.868390033492	61.3398064588763	58.4742496608615	58.0706648392287	59.9154889164991	63.7963329003525	69.5055099604283	76.8335465980189	85.5547826072862	95.4088611688044	106.082970347464	117.199865494422	128.315894373634	138.931578610859
32	66.7759835487818	53.7307882747257	41.8530428531519	32.378191392726	26.4939550274511	25.23991916748	29.412447480477	39.4843501744998	55.5476253536079	77.2855084064003	103.977247464993	134.535812153468	167.575524375937	201.503750721192	234.628631131053	265.273550314777	291.888774944107	313.151342827768	328.045753554357	335.920050657481	336.514243357803	329.960433656389	316.756268498323	297.715258120179	273.898983656073	246.537209723045	216.942414926165	186.425276248032	156.217226335553	127.40538479199	100.883989435859	77.324976674645	57.1686602625523	40.6336465635917	27.7433508293577	18.3649220187474	12.2552338245607	9.10802938311574	8.59643659660851	10.4059351196553	14.2543832788454	19.8977215051526	27.1221836480533	35.7259401990312	45.4947389865986	56.1770286503539	67.4640877334531	78.9798211886884	90.2832619318909
33	41.4462205805566	27.8778565491023	15.9668820792815	6.89393544275233	1.78036924666804	1.5981304085995	7.08357075759072	18.6631458897794	36.3983721708054	59.9560317747712	88.6075594851938	121.259011153925	156.510259760305	192.739376481327	228.205810397933	261.164221921875	289.979826765028	313.235961360593	329.825289456667	339.017549771215	340.498840125995	334.379935408026	321.173806299788	301.745098173175	277.236615863352	248.979645449041	218.396082282216	186.900737166274	155.811835499392	126.276648727719	99.2175083564894	75.3013117522229	54.9332434629588	38.2730426327459	25.2699913871534	15.7111092430349	9.27599995576149	5.59152722883457	4.2800248792237	4.99600922252026	7.44819648412893	11.4057981853749	16.6902863060422	23.1557909072187	30.6627510460108	39.0501917951224	48.1119538108265	57.5813811811537	67.1275153351713
34	76.0744275063226	68.1671713102216	62.0727223703569	58.7287650525097	59.0031862173649	63.623583072708	73.1106301820145	87.7212754122848	107.407344178899	131.79416863877	160.18238333357	191.57416028407	224.72306245685	258.204574603266	290.502435456643	320.104344179532	345.599612175229	365.770992220464	379.673288569667	386.692411321132	386.580193356099	379.46238512951	365.819582336894	346.44319898022	322.370745322366	294.806398183793	265.033992617161	234.330010300796	203.883852346027	174.731698958429	147.708684046969	123.42211965991	102.2463076215	84.3373101869738	69.6641499888702	58.0514736948686	49.2278913849249	42.8740705908525	38.665214534449	36.3037011160258	35.5392441994623	36.1757517707755	38.0658619883707	41.0957091772592	45.1636144812977	50.1569784099466	55.9316212733252	62.2972029930957	69.0112647145166
35	191.094052296429	195.209100430443	200.855178569944	208.591822637154	218.908749523639	232.179784101018	248.620552375269	268.253763675298	290.885595635546	316.096033752872	343.245039131409	371.495195891981	399.850126052278	427.206578064691	452.416828389048	474.357011764358	491.996325194621	504.461812237537	511.093666657305	511.486690401664	505.514645692366	493.335657437463	475.378418950346	452.310578863109	424.992182463738	394.418259888536	361.655476970748	327.778112498824	293.808467801058	260.666173633411	229.129809042329	199.812904205029	173.154911646144	149.426259044173	128.74529902618	111.103981468061	96.3984885740816	84.4609402349989	75.0885907076214	68.0676388992245	63.1897604117117	60.2606060533692	59.1006512990499	59.5397821123083	61.4077459250305	64.5230016309032	68.6825356466459	73.6548889011131	79.1780245099857
36	395.329447357578	416.890855759687	439.333512177001	462.788257515278	487.326061927092	512.934744330188	539.498809007392	566.784422701882	594.431332656414	621.953122653935	648.746642524629	674.110766373197	697.273890135791	717.428834269983	733.773140864872	745.552212136261	752.102385639398	752.890921428705	747.550008086567	735.902274748177	717.975897515576	694.00816128494	664.437214423342	629.8826548745	591.116429481106	549.026235766926	504.574122314437	458.75324532689	412.545734916473	366.884362095894	322.620209654074	280.49789296489	241.139122558487	205.034629435672	172.543766215482	143.900522048511	119.224299031415	98.5336217277494	81.7609925899704	68.7673424296264	59.3549125722801	53.2778842391354	50.2505735810176	49.9534712365211	52.0377662486144	56.1292148498814	61.8322749835057	68.7353298438669	76.417591604934
37	687.045904996217	730.206448045861	773.41409191144	816.383621354274	858.781206623669	900.218488607623	940.249009765579	978.367826617865	1014.01500193349	1046.58346125151	1075.43142030597	1099.89926553018	1119.33042302514	1133.09540995584	1140.61795550717	1141.40183428584	1135.05689745687	1121.32273360603	1100.08845160141	1071.40725126799	1035.50472423683	992.780187347566	943.800767226946	889.288394590953	830.100295553367	767.203950856261	701.647802733448	634.529200359584	566.961174954389	500.039621366588	434.812341557631	372.251193487406	313.228310577992	258.497041010672	208.677932920694	164.249789658146	125.545562523071	92.7526535659782	65.9170765504376	44.9508696192528	29.6421601852501	19.6673363426515	14.6048609825859	13.9503549321386	17.1326555360311	23.5306128570567	32.4904084874057	43.3431698055961	55.4226098218453
38	1055.68183011752	1123.21430645766	1189.9641423002	1255.27962851148	1318.46720537491	1378.79720863224	1435.51150559001	1487.83320504513	1534.97853946391	1576.17090714635	1610.65693110758	1637.7242475065	1656.72058892921	1667.07358722556	1668.31059789831	1660.07775383195	1642.15739966986	1614.4830464858	1577.15102376548	1530.42809298426	1474.75442154741	1410.74149137635	1339.16472370886	1260.95082901523	1177.16012502409	1088.96429284028	997.620247658247	904.440974764961	810.764313895169	717.920759073684	627.20137376139	539.82690276161	456.919096489968	379.475156104975	308.346067865563	244.219431315023	187.607208192088	138.83863657759	98.0583758395169	65.229779051502	40.1430356129554	22.4277909759124	11.5697343902247	6.93055000623162	7.77055142937534	13.2732645492192	22.5711878947447	34.7719439280565	48.9840389680848
39	1483.89874263922	1577.39160069202	1669.49907174285	1759.28798719787	1845.78587983826	1927.99358236004	2004.89953354201	2075.4956651277	2138.79467896682	2193.84845561555	2239.76726506063	2275.73938078448	2301.05063381595	2315.10338782582	2317.43437391309	2307.73079847551	2285.84413296574	2251.80101313259	2205.81071924456	2148.26877827947	2079.75632327209	2001.03496167071	1913.03704002786	1816.85134176736	1713.704412237	1604.93786415092	1491.98216983303	1376.32758736719	1259.49298918437	1142.99345784838	1028.30757997792	916.845401819784	809.918006929369	708.709637286888	614.253205163022	527.409936867359	448.853755277658	379.060851044639	318.304718798867	266.656751384373	223.992299263842	190.001920962918	164.207380663389	145.981797206067	134.573220449303	129.130810808297	128.732729402141	132.414811831148	139.199099125374
40	1950.9168732054	2071.44347159358	2190.50283507692	2307.00047391773	2419.80245743313	2527.75063964011	2629.67945095335	2724.43401947877	2810.88933300152	2887.9701024721	2954.6709414037	3010.07643500562	3053.3806400742	3083.90553363272	3101.11791696114	3104.64428370359	3094.28317760737	3070.01459814683	3032.00606131999	2980.6149881734	2916.3871743343	2840.0511885135	2752.50865436288	2654.82048530461	2548.18926243648	2433.93806727872	2313.48619950166	2188.32232020325	2059.97565913632	1929.98600509084	1799.87325843857	1671.10736033409	1545.07942178733	1423.07485635281	1306.24927223559	1195.60780412058	1091.98846413178	996.049968328637	908.264354399588	828.914552949472	758.09691487983	695.728537107685	641.559074641471	595.186585023479	556.076827059534	523.585334529305	496.981511142972	475.473948125559	458.236151885351
41	2433.34931163034	2581.81375906917	2729.48790465123	2875.2491126773	3017.93250672036	3156.34524791904	3289.28217248206	3415.54256346403	3533.94779119679	3643.35951926833	3742.69813984952	3830.96107471731	3907.24055773787	3970.74050202931	4020.79205159693	4056.86742385108	4078.59166679734	4085.75198328943	4078.30431469684	4056.37692743661	4020.27080741927	3970.45673850066	3907.56902000609	3832.39586336679	3745.86659654332	3649.03589453282	3543.06534192699	3429.20271611069	3308.75945413061	3183.08682948034	3053.55141423996	2921.51043475268	2788.28764340896	2655.15032386714	2523.28802162225	2393.79354649245	2267.64672939843	2145.70133465348	2028.67543350987	1917.14543823849	1811.54388241199	1712.16091655037	1619.1493732978	1532.53314724722	1452.21853561511	1378.00810098372	1309.61654947008	1246.68806940497	1188.81454851048
42	2898.97631019129	3075.05792890414	3251.76967841547	3428.07608268143	3602.89450662261	3775.10615769474	3943.56819955929	4107.12682523567	4264.6311093542	4414.94743329495	4556.974253812	4689.6569659472	4812.00259537229	4923.09404448912	5022.10361134491	5108.30550129095	5181.08705883343	5239.9584616578	5284.5606405456	5314.67121783148	5330.20829292178	5331.23194571428	5317.94337675528	5290.68165561203	5249.91810493682	5196.24840553696	5130.38256573422	5053.1329545566	4965.40065093806	4868.16040820232	4762.44457284944	4649.32632739987	4529.90264738104	4405.27737140166	4276.54477997717	4144.77406312543	4010.99502899894	3876.18536670589	3741.25972721653	3607.06082851478	3474.35272697703	3343.81632867827	3216.04714448183	3091.55522399329	2970.76713836124	2854.02982295082	2741.61604031129	2633.73118345835	2530.52111070592
43	3297.09092006669	3496.96310917121	3699.30849779972	3903.25889671083	4107.8945720121	4312.25115968351	4515.32744421018	4716.09393190839	4913.50213315166	5106.49445165961	5294.01456362485	5475.01815507996	5648.4838729398	5813.42433400987	5968.8970273586	6114.0149392393	6247.95672662309	6369.97626573838	6479.41140610968	6575.69176867309	6658.34543873245	6727.0044208012	6781.40874260165	6821.40911936683	6846.96811665883	6858.15977957971	6855.16772776811	6838.28174808896	6807.89294948841	6764.48757609597	6708.63960429012	6641.00227610644	6562.29874413225	6473.31202108789	6374.87443998333	6267.85683759237	6153.1576747516	6031.69230165022	5904.38256505092	5772.14693773099	5635.89132903244	5496.50071013082	5354.83165949613	5211.7059041565	5067.90490197022	4924.16548034883	4781.17651888018	4639.57663809124	4499.95283502368
44	3556.72017251753	3771.12997462941	3989.78961280851	4212.04082427244	4437.17287768156	4664.42570819726	4892.99367445872	5122.02993219291	5350.65141132714	5577.94437490036	5802.97052883349	6024.77364183099	6242.38662450157	6454.83900641034	6661.16473945442	6860.41024597676	7051.64262071345	7233.95788734464	7406.48920342795	7568.41490217026	7718.9662561434	7857.43484694231	7983.17942613023	8095.63215675981	8194.30413136423	8278.79007155773	8348.77212615209	8404.0226987832	8444.40625215101	8469.88005373897	8480.49384685245	8476.38845051053	8457.79331161688	8425.02305238648	8378.47307468472	8318.61430024373	8245.98714120074	8161.19480866576	8064.89607775715	7957.79763551854	7840.64614321638	7714.22014667858	7579.32196762282	7436.76970547834	7287.38947323651	7132.00798264507	6971.44558390071	6806.50985323545	6637.9898087833
45	3601.610988834	3816.04084917535	4035.9828876874	4260.99612138629	4490.59027950787	4724.22594172081	4961.31506595039	5201.22193856613	5443.2645777339	5686.71661764967	5930.80969709095	6174.73637021504	6417.65355082029	6658.68649343086	6896.93330568586	7131.4699767721	7361.35589624751	7585.63982681198	7803.36628367705	8013.58226248004	8215.3442475032	8407.72542262865	8589.82299930176	8760.7655690942	8919.72038351834	9065.90046077424	9198.57141828217	9317.05793127826	9420.74972147691	9509.10698580622	9581.66518341044	9638.03910932391	9677.92619522884	9701.10899123328	9707.45679731137	9696.92642856934	9669.56211443736	9625.49454783104	9564.93911586282	9488.19335841202	9395.63371440415	9287.71162766087	9164.94909436114	9027.9337422539	8877.31353759079	8713.79121917803	8538.11855991545	8351.09055469966	8153.53962968457
46	3381.01103657381	3578.71779281071	3782.47185331782	3992.02950106435	4207.10372187288	4427.36224466707	4652.42577663255	4881.8664842352	5115.2067728147	5351.91841812577	5591.42210261427	5833.08740730053	6076.23330684119	6320.12921063776	6563.99658677765	6807.01119819887	7048.3059718723	7286.9745121453	7522.07525887499	7752.63627982196	7977.66067522242	8196.13256078099	8407.0235838084	8609.29991615798	8801.92965727163	8983.89057130384	9154.17807419506	9311.81337993509	9455.85171027159	9585.39046891913	9699.57727999928	9797.61779103485	9878.78314331848	9942.41701681547	9987.94216283046	10014.8663453094	10022.7876206615	10011.398896139	9980.49171784341	9929.95925105564	9859.79842752613	9770.11124631792	9661.10522648778	9533.09302105252	9386.49121207675	9221.81831612269	9039.69203754913	8840.82581410018	8626.02470479727
47	2903.67840770618	3070.86516164641	3244.0313335737	3423.09876307136	3607.95343888095	3798.44235049778	3994.37040626845	4195.49747450025	4401.53560760234	4612.14651182387	4826.93932660488	5045.4687778063	5267.23376805103	5491.67646503303	5718.18194491008	5946.07844279395	6174.6382559288	6403.07933747765	6630.56761002202	6856.22001805908	7079.1083281161	7298.26367378406	7512.68183120942	7721.32919859942	7923.14944132692	8117.07075250367	8302.01366766288	8476.89936168198	8640.65834649988	8792.23947973644	8930.61918717851	9054.8107964018	9163.87387466459	9256.92346171985	9333.13908738977	9391.77346464382	9432.16075148967	9453.72427916916	9455.98364985706	9438.56111416963	9401.18714715994	9343.70515094237	9266.07522247066	9168.37693610057	9050.81110220306	8913.70047505863	8757.48939536341	8582.74236472568	8390.14156135248
48	2251.5378459802	2381.95865352403	2518.01838681938	2659.77047999832	2807.24030087303	2960.42162638991	3119.27312435861	3283.71489493271	3453.62512887753	3628.83694242222	3809.13545035178	3994.25513985599	4183.8776074397	4377.62971985481	4575.08225750201	4775.74909505663	4979.08696920852	5184.49587740649	5391.32014442453	5598.85018550523	5806.3249858936	6012.93530688318	6217.8276182054	6420.10874586841	6618.85121357379	6813.09924479747	7001.87538171035	7184.18766653189	7359.03732085089	7525.42684910029	7682.36848391478	7828.8928836951	7964.05798649674	8086.95791947846	8196.73185968888	8292.57274001464	8373.73569370847	8439.54613208334	8489.4073526913	8522.80757956914	8539.32634286506	8538.64011227501	8520.52710710327	8484.87121528836	8431.66496425156	8361.01149776842	8273.1255250546	8168.33322071355	8047.07106692319
49	1555.84751575322	1651.79456643367	1753.01384550386	1859.65069470335	1971.82930482152	2089.64941476505	2213.18300363451	2342.4710203861	2477.52019827218	2618.30000324904	2764.73976684077	2916.72605448962	3074.10032015524	3236.65689680948	3404.14137048522	3576.2493826707	3752.62590210224	3932.86500242446	4116.51017680122	4303.05521443134	4491.94565712844	4682.58084675312	4874.31656644618	5066.46827041848	5258.31488863633	5449.1031842354	5638.05263304182	5824.36078632206	6007.20906996442	6185.76896585768	6359.2085144109	6526.69907107884	6687.42224453699	6840.57693988994	6985.38642708392	7121.105352599	7247.02661156739	7362.48799773399	7466.87855015232	7559.64451818224	7640.29487019407	7708.40627633328	7763.62750169048	7805.68315316211	7834.37673107303	7849.59294514224	7851.2992634751	7839.54667281877	7814.46963817193
50	951.786947471406	1021.25870021425	1095.65228532997	1175.15710246164	1259.9466175819	1350.17562083851	1445.97748465529	1547.46145515511	1654.71001146875	1767.77632854952	1886.68187968892	2011.41421498943	2141.92495157173	2278.12801025748	2419.89813186772	2567.0697041123	2719.4359273297	2876.74834409103	3038.71675393912	3205.0095303353	3375.25435228507	3549.03935816854	3725.91472408148	3905.39466357291	4086.95984012501	4270.06017814766	4454.11805273825	4638.53183307849	4822.67974919043	5005.9240469413	5187.61539175197	5367.09747750559	5543.71179373967	5716.80250139981	5885.72136528775	6049.83268989296	6208.51820458516	6361.18184418352	6507.25437171236	6646.19779169565	6777.50950461356	6900.72615611243	7015.42713817915	7121.23770370973	7217.83166065206	7304.93361711378	7382.32075441429	7449.82411094041	7507.32936574552
51	539.395797199595	592.544084491404	650.212093716556	712.585779014704	779.838527741508	852.129072891727	929.599416456046	1012.37278603632	1100.55164772501	1194.21579865715	1293.42056274913	1398.19511293439	1508.54094268159	1624.43050873238	1745.80606582322	1872.57871266477	2004.62766665455	2141.79978271024	2283.909329253	2430.7380317705	2582.03539157784	2737.51928440763	2896.87684033682	3059.76560333975	3225.81496548973	3394.62786756052	3565.78275455323	3738.83577153971	3913.32318221833	4088.76398976704	4264.66273699487	4440.51246047736	4615.79777134865	4789.99803374635	4962.59061059041	5133.05414544627	5300.87184868911	5465.53475606109	5626.54492799767	5783.41855878987	5935.68896573512	6082.90942989482	6224.65586189802	6360.52926838081	6490.15799709645	6613.19974143438	6729.34328800665	6838.3099940526	6939.85498463166
52	366.344541301357	412.8713102055	463.397514265	518.069333795951	577.022238830059	640.379511816127	708.250790470008	780.7306449785	857.897203992525	939.810843913035	1026.5129558728	1118.02480454385	1214.34649245163	1315.45604285304	1421.30861343937	1531.83585216152	1646.94540535237	1766.5205870495	1890.42021701314	2018.47863340564	2150.50588446471	2286.28810178454	2425.58805603498	2568.14589412293	2713.68005495315	2861.88835910282	3012.44926590728	3165.0232896896	3319.25456517404	3474.77255052898	3631.19385500626	3788.12417680392	3945.16033559368	4101.8923831402	4257.90577460921	4412.7835825271	4566.1087349229	4717.4662589613	4866.4455113633	5012.64237710948	5155.66141832573	5295.11795585596	5430.64006682195	5561.87048244429	5688.46837153727	5810.11099637694	5926.49522905796	6037.33891798106	6142.38209572817
53	431.622287421249	478.148217146264	528.011732238626	581.299766022697	638.089570488824	698.447766245489	762.429420301349	830.077160308487	901.420333903274	976.474221696382	1055.23931228655	1137.70064740275	1223.82724491665	1313.57160701277	1406.86932026078	1503.63875370559	1603.78086038244	1707.17908688112	1813.69939473361	1923.19039649021	2035.48360839087	2150.39382053914	2267.71958445806	2387.24381686065	2508.73451741372	2631.94559722518	2756.61781375269	2882.47980682807	3009.24922952811	3136.63396671014	3264.33343318041	3392.03994268466	3519.44013821267	3646.21647350068	3772.04873510314	3896.61559399626	4019.59617537307	4140.67163509793	4259.52673120931	4375.85137889352	4489.342177499	4599.70389841825	4706.65092302911	4809.9086203544	4909.21465466353	5004.32021389354	5094.9911505036	5181.00902718599	5262.17206073007
[truncated: 71 more columns]
