# Supplementary material for: Reconstructing spruce budworm outbreak severity: a comparison of paleoecological and tree-ring signals
Source: PLoS One. 2025 Aug 12;20(8):e0329406. doi: 10.1371/journal.pone.0329406 (PMC12342301; doi:10.1371/journal.pone.0329406)
Supplement: S10 Dataset — (ZIP) [file pone.0329406.s010.zip › Lake 1 wavelet data/Percent_defoliated/PD_wavelet_power.txt]

V1	V2	V3	V4	V5	V6	V7	V8	V9	V10	V11	V12	V13	V14	V15	V16	V17	V18	V19	V20	V21	V22	V23	V24	V25	V26	V27	V28	V29	V30	V31	V32	V33	V34	V35	V36	V37	V38	V39	V40	V41	V42	V43	V44	V45	V46	V47	V48	V49	V50
1	13.7586372531685	10.7452729277822	6.70028600962115	3.49695323137561	1.68166343654667	0.858967909839594	0.515764229658115	0.358812285172444	0.273830770252946	0.221763394373852	0.18615816865747	0.159345329205746	0.13929899067089	0.125768392923547	0.116954883018596	0.110429794515747	0.104747761715599	0.0977608715207379	0.0884036848078741	0.080139739553971	0.0753075957355696	0.0729294216626589	0.0721320282155147	0.0719081757503	0.0707569332259321	0.0685666137889701	0.0669580908386385	0.0666645912611457	0.0668885821763952	0.0668355695367885	0.0664362405442844	0.0655648174932339	0.0643008294351491	0.0631529198989494	0.0623942442007186	0.0625383874849675	0.0640360255262106	0.0658188565313306	0.0664283892263569	0.0654362823936526	0.0628075033628348	0.0592218363389431	0.0576245490163659	0.0599571850585643	0.0649508271436736	0.072411689919411	0.0808709471871514	0.087075577581748	0.0906273881212644
2	18.8078362456159	14.3227482771393	8.40165253408212	3.89940199477274	1.54897170644074	0.63525966854673	0.336679790238084	0.229696324155257	0.177298545506754	0.145925633450286	0.124062110469852	0.10630727783889	0.0925147163329573	0.0840254456875316	0.0795406387971547	0.0766870951704789	0.0743130170638971	0.0697952691542979	0.0615554535375142	0.0541009493532265	0.0505536053627496	0.0494981246499608	0.0499049543802963	0.0507666683817466	0.0501869079577756	0.0480453753621017	0.0465724313639163	0.0467717682746859	0.0475136286223946	0.0477946340818068	0.0476396243000041	0.0469154734456678	0.0456781373591512	0.0445125455280204	0.0436617069106302	0.0437999889532344	0.0456484865534557	0.0479130525691829	0.0487832340300547	0.0478275265842759	0.044830058680786	0.0403238140228996	0.0379905782461803	0.0401101883019481	0.0448864942534081	0.052370522533776	0.0610334016741194	0.0670592273404443	0.0704641365268729
3	23.0678163294984	17.1840324908722	9.5273069322195	3.91535165330429	1.20952007077081	0.325153174943271	0.128399267856488	0.0907515694910707	0.0753987733678705	0.0652876755240716	0.0574167105625761	0.049251348059918	0.0421128153135034	0.0385239799849505	0.0377620160417006	0.0378903121446281	0.038451728034139	0.0367649755757083	0.0307193042731273	0.0250733478313606	0.0232023046344294	0.0233255254290051	0.0244780305781298	0.0259845607517627	0.025850984409165	0.0239138230408813	0.0226805681062299	0.0232431551624461	0.0242474817802482	0.0246638453704551	0.0246908150476726	0.0242159169773513	0.0232345275822799	0.0222855966567749	0.021463586478872	0.0214707170194895	0.0232502545500227	0.0255198180705146	0.0264704430331068	0.0258786129499111	0.0233407478618373	0.0189569654167614	0.0164894556865764	0.0180842220427424	0.0215822014907733	0.0274469329726626	0.0344421358252143	0.0388960568425793	0.0416015470210528
4	25.9189016391067	19.0745110915949	10.2324405015348	3.88936317404686	0.980293016101908	0.139958324076363	0.0148286233766435	0.0168495385783437	0.0192071539097322	0.0186348174095427	0.0176785886999158	0.0150170630806887	0.0119329605672962	0.0109241503686775	0.0115812767351705	0.0125824653127914	0.0142525216990089	0.0144020286582951	0.0106796331444965	0.00705228661303591	0.00643269886723603	0.00698992214006689	0.00804438438887443	0.00944116160996033	0.00947400098697972	0.00791070424171015	0.00698780221627397	0.00762213129531463	0.00849183596116502	0.00877753124609002	0.00884520339734713	0.00861411734923296	0.00801444555738094	0.00744423798844967	0.00680598992703536	0.00665346296490526	0.00795349251014284	0.00967634594940876	0.0104099047996898	0.0102909052476353	0.00885351721689802	0.00567717425924925	0.00380523777507776	0.00481926512132201	0.00665299658957081	0.0101336243372485	0.0144376547335577	0.0167132957233189	0.0185664706321009
5	27.4533767701931	20.2648951222507	10.9304411660249	4.19387929491263	1.07798182999505	0.159527469248555	0.00895893106791022	0.00290863369457707	0.00356505123403083	0.00340899461399816	0.00374885327230257	0.00304324158729487	0.00176224299797056	0.00153595079332884	0.0020666162978534	0.00262750060464026	0.0039846019740055	0.0047619757156224	0.00288446219680158	0.000889937461557485	0.000796261931151953	0.00118094834190745	0.00170802842081307	0.0025854205302568	0.00264065842599609	0.00161350276370831	0.00104507921975534	0.00151490257338252	0.00201926846411513	0.00208424160756694	0.00211524339796378	0.00204711996372309	0.00178147995275849	0.00156804721375979	0.00121030735246597	0.00101852970343857	0.00173277061771565	0.00267543832770415	0.00301331679330023	0.00317939035386127	0.00282302591635271	0.0012069661052846	0.000170105163521906	0.000645268082833922	0.00123044469360627	0.00280945999048476	0.00475119840879692	0.0053053747799192	0.00649638585327832
6	28.2099936522845	21.1922157046531	11.8933523734658	4.92869528809311	1.4835151449368	0.320797285015872	0.0524809717751687	0.00820285541729964	0.00127076095619854	0.000336992594783319	0.000686688379776686	0.000593224507216067	0.000119337611955603	4.94654871624089e-05	0.000203973975884758	0.000323413694210125	0.00112417320715389	0.00189944509113263	0.00117866447094748	0.000159369637393108	4.34544789981372e-05	0.000118636751112321	0.000275421956220854	0.000723860343450622	0.000797900264602851	0.000289574194402629	5.27076617221289e-06	0.000224355731629758	0.000390312032976569	0.000328185796795951	0.000331893378883406	0.000333358575453871	0.000248184828069721	0.000226374677706677	0.000114399217159614	1.80360409890377e-05	0.000324189412850028	0.000654609025074055	0.00067030193599125	0.000884658244195125	0.00114148837911149	0.000674820594298837	0.000164418159784486	0.000141916654211897	0.000170037546729949	0.000843017350652655	0.00143479623921118	0.0011700758437903	0.00198049685937085
7	28.712569976139	22.1320518726654	13.1270288730588	5.97836483397795	2.09124810887176	0.566392828596369	0.121085871791727	0.0205452631481559	0.00237839108276706	0.000109428264408713	0.00023425634223288	0.000299585125271086	0.000151718273040531	6.50991169207962e-05	1.84390418254531e-05	7.00505510171116e-05	0.000652886950842761	0.00133970980656184	0.00117076893841913	0.000522954269637095	0.000151594290074057	1.25427535909092e-05	8.66179001142571e-05	0.000366650570896184	0.000481455470239329	0.000300148816254472	0.000147788496345476	0.000151292608807819	0.000118510284468017	3.28225650398043e-05	3.14088077331161e-05	4.51547447196907e-05	1.8307671861163e-05	4.42593927367809e-05	7.02697473997113e-05	9.28187351663839e-05	0.000201651152427573	0.000210267322552867	8.86449923139836e-05	0.000281400831251996	0.000766151875037288	0.000871734109534899	0.000518767781695236	0.000122251675870744	3.3058105074493e-05	0.000444846392646346	0.000497864788702874	7.69337295426798e-05	0.000740741965051068
8	29.2508587203554	23.170112892936	14.5329260998453	7.22135175120315	2.85034683772695	0.900256575800066	0.230873328275226	0.0492851356174142	0.00921208804246538	0.00181242889944199	0.000637525038738287	0.000430733804064328	0.000299437465112669	0.000150629663581151	5.38899218914533e-05	0.000234794024326595	0.000892988782547486	0.00160360338109491	0.00163036869508967	0.00100897176696003	0.000362693986460914	6.53077243868546e-05	0.000141573412461913	0.000397444138741715	0.000553009607582999	0.000507409137392827	0.000372881219777175	0.000239285188666009	0.000109221102671127	1.86098519407999e-05	5.24973027783547e-06	1.06849445335572e-05	1.06631931692199e-06	3.61018786160002e-05	0.000124650600949935	0.000216318676731205	0.000244040653512481	0.000130361729865875	9.02021008501601e-06	0.000243413036418936	0.000838211972306459	0.00118754107415275	0.000877454554364206	0.000305710572645287	0.000175924027536676	0.000458638865483428	0.000373545247342689	0.000134287722520919	0.000846141250177223
9	29.9245667254275	24.3136154299253	16.0456657544651	8.60474481517164	3.75662095969827	1.34208852785091	0.39728381714855	0.100295183813762	0.0230975961868584	0.00563480274471269	0.00185171885797056	0.000939347232831031	0.000626782258992108	0.000451254709992892	0.000449916885116244	0.000862620124351374	0.00173651675548808	0.00256179065347965	0.00264581896861248	0.00193388454038906	0.00104482967381223	0.000545260931099539	0.000517853814882308	0.00070816828834911	0.000841074922682761	0.000802837055364526	0.000632093704862146	0.000413866792831416	0.000215721069495947	8.48651482024834e-05	3.11048847539464e-05	1.85365001214659e-05	3.00477230523322e-05	0.000100543437241005	0.000238755875388364	0.000370261687018549	0.000390228760662561	0.000291800275155868	0.00028231717896549	0.00066722459304143	0.00141658334263538	0.00195419254888189	0.00177197085804178	0.00117685348149854	0.000885019371055665	0.000949861734059056	0.000939311603253147	0.00113257248574927	0.0020948850255059
10	30.7534239234922	25.5627805341494	17.6493989472935	10.1191346961422	4.81878816654117	1.90877666562095	0.631691232953626	0.176560672465744	0.0428501560535671	0.00986301600937573	0.00286764897092247	0.00155663532881906	0.00133806695338264	0.00137819005985777	0.00170923490742392	0.00252621391327066	0.00373778545099997	0.00474245223671646	0.0048543599547644	0.00401425619429804	0.0028443962701794	0.00198946642673924	0.0016199179717789	0.00153040289617502	0.00146708100967164	0.00130429141947712	0.00104417659024778	0.000746566877573696	0.000471588926782527	0.000261282732181073	0.000135694464386467	9.55821981033423e-05	0.000144300261966435	0.000292491065042834	0.000515429017455822	0.000729222457766092	0.000858273256495446	0.000954204316913001	0.00124276642349781	0.00197056754348312	0.00306017491930667	0.00395530909034704	0.00409916040319226	0.00360047251894914	0.00307886992753858	0.00291841876758854	0.00319087943483865	0.00407981413719747	0.00550433991695864
11	31.7417866768899	26.9292639766804	19.3585213681664	11.7811654732462	6.06263165451232	2.63396237008236	0.963758204780363	0.295323276310956	0.0744901567898846	0.014672741764305	0.00216505001488232	0.000988790559848714	0.00189016969409853	0.00305158940309212	0.00441357129208864	0.00613372411899154	0.00800532776710165	0.00935146634182916	0.009500437779184	0.00841225403106341	0.00671632993094799	0.00513346453790939	0.0039881235371078	0.00322251620811645	0.00266002531592894	0.00217881336179249	0.00173784719677492	0.00133726419137145	0.000984457499044312	0.00069364777297027	0.00049648090325102	0.000435239168468205	0.000541995915272887	0.000815119742572276	0.0012059562263704	0.0016449707245941	0.00211572738806786	0.00272684560268718	0.00370375353688794	0.00523155518981072	0.00717478713649795	0.00895344047743339	0.0099069206085655	0.00990635227854201	0.00950355979483581	0.00947839103357891	0.0103619056660644	0.0121650108446338	0.0141617177299078
12	32.8983639487039	28.4357646278538	21.2048516615255	13.6272749920414	7.53516895745198	3.57671744325183	1.45229138787694	0.501123860482723	0.144447558015224	0.0327726274064553	0.0045409247268661	0.000242539424345804	0.00196974087138462	0.00519638802519903	0.00891305578556493	0.0127626601650651	0.0161911678771457	0.0183544178659643	0.0185731931313111	0.0168698098360754	0.0139884333776546	0.0108766326986198	0.00817373832495647	0.00609280427086392	0.00458628526366704	0.00352763745534735	0.00279673250720197	0.00229199801331037	0.00192768747582405	0.00165404373105444	0.0014834749826022	0.00148042053589683	0.00171121998022159	0.00219701906977213	0.00291485276672268	0.00385471408263029	0.00509432136200089	0.0068329642136524	0.00933507703536109	0.0127501865430238	0.0168538683040057	0.0209420185675923	0.0241526861672957	0.0260961104034993	0.0272214263000312	0.0285068887599608	0.0306756676585451	0.0335070993233117	0.0357656458581662
13	34.2351681785624	30.1070245926046	23.2216078811762	15.6945851336469	9.28333250971223	4.798702607774	2.16526978262776	0.85345761315704	0.295800400836303	0.0921796054557974	0.0276516661528589	0.0102105742758636	0.00787193986866119	0.0112292492329105	0.0173181274894149	0.0243666424539592	0.030606525522108	0.0343791921071967	0.0346753700110961	0.0315874904940025	0.0262301092191856	0.0201315382591981	0.0145542541930744	0.0101631861727024	0.00708341918963694	0.00513473389508862	0.00403950560988471	0.00352676839361796	0.00336624539496923	0.00339640896041466	0.00355758626688797	0.00388990148945891	0.00448103637161074	0.00541151506805795	0.0067586854013082	0.00866643087370804	0.0114225000080538	0.0154635826728095	0.0212496046783971	0.0289980626671282	0.0383775258173647	0.0484100763696034	0.0578210132168495	0.0657233226507296	0.0720965616069456	0.077551984208331	0.0824728357333782	0.0862387991211072	0.0872753277333142
14	35.7584659482127	31.9555503472693	25.4231997299672	17.9951327275812	11.3229865896314	6.32832926253816	3.14130858189442	1.38913823008516	0.554339398388411	0.207797409203739	0.081040844488432	0.0395239885482765	0.0283676497569678	0.0291949148871904	0.0361806860980099	0.0460591533295291	0.0554237029690685	0.0610326060803354	0.0608946149799003	0.0549784180219102	0.0450363783739363	0.0336653194885257	0.0231946011284538	0.014996651888964	0.00942370761828048	0.00616295585171511	0.00465684376250948	0.00436096836197095	0.0048279787458652	0.00572303733628517	0.00684203062653615	0.00812151956974859	0.00961708448542826	0.0114796536525421	0.0139864716066633	0.017635525821751	0.0232295848440323	0.0318293412778107	0.0444849665396284	0.0617683454257351	0.0832996206693832	0.107587771673017	0.132407827979155	0.15556127765305	0.17548566938252	0.191224430653633	0.201822990091715	0.205807314170276	0.201418998645941
15	37.4604672057888	33.972733611619	27.7968717742571	20.5091427805823	13.6339727860802	8.15575686636715	4.38214761894985	2.11040282044001	0.910253600819254	0.354837914024391	0.132360705800534	0.05886013574947	0.0440041717857493	0.0505314603465478	0.0649431617271424	0.08145345760478	0.0955376904217406	0.102964730544291	0.101061153480072	0.0899142214570981	0.0723235491835954	0.0524968807073479	0.0343247079972433	0.0201892561226834	0.0107490288652364	0.0054758236700169	0.00338619648636629	0.00353081601753345	0.00515022890746122	0.00765243241510229	0.0105829349240107	0.0136457513953069	0.0167596697701315	0.0201460595930102	0.0244679607113596	0.0309994547645095	0.0417103613950302	0.0590882096533788	0.0855746919264314	0.122689456651377	0.170163245152459	0.225522715255642	0.284399988537391	0.341423721601147	0.39118920799294	0.42884066461154	0.450243644449971	0.45217843369632	0.432980750377073
16	39.3195970652754	36.135294964859	30.3182562328446	23.212518867541	16.2017107020576	10.2890603637269	5.92232376754263	3.06557231667812	1.40372026857657	0.548352448541446	0.168278352902323	0.0355882450390612	0.0167540585558747	0.0431843658054322	0.0828453595280937	0.120827937226646	0.149026539822336	0.162428441853329	0.159001021799521	0.140412055177792	0.111732179862633	0.0797019773588069	0.0504082374806875	0.0276066252371681	0.0123805662387924	0.00392261685656581	0.000671457631878858	0.00111864450226154	0.00406961315611569	0.00855910521641874	0.0137334282420764	0.0188859962206766	0.0236722775112656	0.0284532953874982	0.0346931767975222	0.0452867786380487	0.0646070864384981	0.0980232269384231	0.150756868463826	0.22623807499888	0.324458275657873	0.44096644262135	0.566958201385806	0.690448554248439	0.798099104945126	0.877174546810234	0.917337071162073	0.912259821967794	0.861034886392342
17	41.3082559825437	38.4202374473755	32.9748792324025	26.1103344133659	19.0628074576339	12.814848426543	7.90899772245879	4.45360889695439	2.25777792175773	1.00045017192369	0.36179915561341	0.0905583181060077	0.017602964739076	0.040574446897203	0.101076089992845	0.166026934127864	0.216366901894619	0.241916870220344	0.239741728738246	0.213390482137946	0.171259684688379	0.123712892806921	0.0798594364042433	0.0453379453732715	0.0218820149079952	0.00840573975042267	0.00263128117497327	0.00230547046929626	0.00562382685551925	0.0110852370060421	0.0172632817942533	0.0228769951401043	0.0272816868687304	0.0312725022929614	0.0379523204841324	0.0533234297717849	0.086207721581872	0.147150941617815	0.24621153561691	0.389966322323978	0.578514973945914	0.803474396208309	1.04775462000689	1.28736943998238	1.49493393433755	1.64411567143325	1.71421440853958	1.69410609060483	1.58482659159393
18	43.3914230344042	40.798566618788	35.7496376367725	29.2040787799617	22.251178176953	15.8212574945953	10.5054615535859	6.52037000633632	3.78775943334269	2.06536778148308	1.06797326709412	0.544983458296969	0.310456090616876	0.240121505330848	0.254469145117747	0.301930029208168	0.348293473525369	0.37233098161099	0.364666958231585	0.326729166343099	0.267987193872096	0.201528495112338	0.139387638442428	0.0893336989133251	0.0540339136178744	0.0322682028160172	0.0209934235122241	0.0170140663539136	0.0176601395179415	0.0206641182735852	0.0238814940020893	0.0254686332580946	0.0247800604323131	0.0238251692979849	0.0287936952679655	0.0509742061501496	0.106376229496545	0.213575437444391	0.389768711559868	0.645679206819019	0.980565928478624	1.37887303407501	1.80981020288548	2.23043608724884	2.59189204163053	2.84762748193154	2.96197200970284	2.9172706472776	2.71795943631968
19	45.4981594933511	43.184973376804	38.5381970113238	32.365286814643	25.6167807894349	19.1525664925037	13.5772228520021	9.18137079537385	5.9798865319544	3.80692462120187	2.42076916219771	1.58414217259376	1.10641645563298	0.852334165295949	0.731325431976389	0.681931065458311	0.660479176780882	0.636439902036241	0.592106251097005	0.522723545829393	0.434381978864586	0.339354997004129	0.250505188593279	0.176938401698708	0.122265749658937	0.0853866959441702	0.0625869492900667	0.0495200605763262	0.0422393172057773	0.0373386815308196	0.0318837273962296	0.02389461354852	0.0137594781237715	0.00637020931338987	0.0132413909921384	0.0535684846407771	0.153203785645681	0.340932423153976	0.642189434914017	1.0713034228216	1.62416523663092	2.27354535460358	2.96890631480024	3.64153506251763	4.21446921684623	4.61542585253295	4.79009458388227	4.71289462402479	4.39265266360365
20	47.4859578601638	45.38648692148	41.0788279316159	35.2433394439128	28.7069753992249	22.2566889465739	16.4942683630784	11.7656860138868	8.16748583522713	5.60827055824448	3.89256156650307	2.79734310005572	2.12343942285705	1.7178365529901	1.47369558978995	1.31938250789846	1.20658011849965	1.10283444305848	0.988836994333921	0.857729003902503	0.713476749848754	0.567074316013625	0.431386112089357	0.316517081692745	0.227283595534892	0.163160832912153	0.119910930035171	0.0916293037267899	0.072289198693633	0.0566255254764548	0.0408401946675997	0.0237836943063113	0.00894177255608519	0.00694099065284421	0.0376724006739984	0.130774494536625	0.323291533391733	0.653903636159584	1.15413393300519	1.83811371780304	2.69342088846414	3.67579151992503	4.70992350408549	5.69724571443573	6.52980135350918	7.10779030876692	7.3572535971707	7.24410027596686	6.78123519482121
21	49.1702174184266	47.1595869805211	43.0504525116633	37.4179030828563	30.9834504928374	24.4684686369794	18.4696722349786	13.3837203932159	9.38905283425679	6.47576452834394	4.50393993611307	3.26881774519679	2.55577643643611	2.17621373891528	1.98358226879798	1.87458777114696	1.78267757431871	1.66979970200156	1.51951738505477	1.33177409915138	1.11819700914123	0.896999086358888	0.687570281026902	0.505734622946776	0.360771705042949	0.254694842214527	0.183449309246941	0.13918155286681	0.112759389920681	0.0961386160861562	0.0846189459829818	0.079209276403467	0.0891306887075021	0.134036202734795	0.24505204388183	0.463501279041776	0.83635540954781	1.40814723333567	2.21016130774217	3.24889146114156	4.49658879246659	5.88682955875747	7.31724553282862	8.66003497278581	9.77902897948891	10.550433411485	10.8833139947062	10.7356681781064	10.1225830119982
22	50.4711947891142	48.4277823021253	44.3801026420868	38.8145125145509	32.3606088301159	25.6785888941703	19.3558039491208	13.8329663181939	9.36945162038293	6.04617610238708	3.79672595749813	2.45391989805969	1.79935760033277	1.60648969811748	1.67189893345833	1.83351660467877	1.97746211131001	2.03663593942272	1.98424914665782	1.82472012446623	1.58351372681802	1.29699184971695	1.00322416430984	0.734704604623796	0.513738409135106	0.350813273007478	0.245692686509906	0.19051573589262	0.174018905397655	0.186099032405385	0.222159815595737	0.286847212610273	0.396779811240973	0.581740633907032	0.883645342278067	1.35261639575624	2.03982405118472	2.98744676034416	4.21703516432212	5.71845453648325	7.44207589177333	9.29670732341521	11.1548396922601	12.8653203309813	14.271944285767	15.2350742978024	15.6525717535612	15.4761900867199	14.7201764425334
23	51.600363843515	49.5198456626308	45.5377305696423	40.0602719514256	33.6275908267819	26.8297068885417	20.2246747474876	14.2730141070435	9.29644110524062	5.46259825455615	2.79271423487293	1.18643005467809	0.457080336160064	0.370905580021488	0.684514519932424	1.17617154583423	1.66802293780822	2.0380412533707	2.22204568122225	2.20743910404224	2.02115747933796	1.71471326170653	1.34915363324882	0.982302027664102	0.659897850430014	0.411332387135743	0.249777526088691	0.175794879774625	0.183111168029174	0.265164916598243	0.421187319163132	0.66084602035757	1.00674053889775	1.49424517133384	2.16838471630632	3.07768965949538	4.26539288767284	5.75890583562372	7.55913807309522	9.63169296219175	11.902059091298	14.256490882672	16.5493686158388	18.6166492786469	20.2938471272839	21.4360671902804	21.9371038221437	21.7445589370049	20.8683362850993
24	53.0816316333003	51.1542505423209	47.4680903725768	42.3506497874327	36.2450020192916	29.6497071765712	23.0584482952954	16.9083222844432	11.5420392446781	7.18579614619418	3.94222215278661	1.79664089842728	0.63445671948683	0.267122838854878	0.463562400936473	0.983201794588582	1.60634762279789	2.15790189899459	2.52152077011292	2.64309613812251	2.52443664054329	2.20973060109815	1.76838506996114	1.27797413998634	0.810368060677204	0.422918347014611	0.155202011168102	0.0306207895640247	0.061342372386696	0.254742995041759	0.619605316200151	1.1706941378206	1.93081104179514	2.92990069877743	4.20120567872155	5.77486218092972	7.66972634597767	9.88460847912082	12.3903949033486	15.1246380632961	17.9899990015181	20.8574190634835	23.5741722464484	25.9761705175581	27.903225191432	29.215504702361	29.8091868111647	29.629255273411	28.6775361097569
25	55.4494100713515	54.0111634001858	51.0151371070345	46.710528828061	41.4358049167783	35.5774932521737	29.5293646965343	23.6571040288364	18.2709748467063	13.6068639522098	9.81507213548105	6.95626187803659	5.00451269088403	3.85774602108398	3.3553755954507	3.30189710627797	3.49368154103006	3.74511915381013	3.91001595176674	3.89497356921704	3.66318045594133	3.22909724383131	2.64632827626748	1.99205638414259	1.35157048446338	0.805726122161432	0.422962303859536	0.256157192798878	0.343494321573572	0.71184075484715	1.38095063983687	2.36700986537849	3.68447521437066	5.34568640492783	7.35824141656712	9.72057403675844	12.4165320761014	15.4099964941965	18.6406653109822	22.0220171560999	25.4421700610576	28.7679204406343	31.851788543278	34.5415152582767	36.6912078121396	38.1732016857214	38.8896234819051	38.7825414027678	37.841481703957
26	58.7037493339855	58.0545606194075	56.1024808777873	53.0277915940708	49.0701969327565	44.5008123251576	39.596414144645	34.6187795409114	29.7997793393146	25.3312504707998	21.358079559763	17.9733917028015	15.2158179027205	13.0698445296321	11.4706429944614	10.314280815568	9.47298669629469	8.81366508829178	8.21671591160887	7.59185937226753	6.88823744247868	6.09737191186952	5.24917779599302	4.40267102500373	3.63388999892793	3.02370799577721	2.64771783746184	2.56946266121098	2.8372730767812	3.48411963870479	4.52936531083514	5.98115055893406	7.83831262190122	10.091124551063	12.7206174650038	15.6967095247533	18.9757174539434	22.4980095005961	26.1865476286032	29.9468818441963	33.6688678128569	37.2300781081561	40.5006624829675	43.3493347495311	45.6502034331004	47.2902341220559	48.1771218795844	48.247187411029	47.4726051078465
27	61.85149160136	62.0330508091935	61.2023053910211	59.4960498366764	57.0827616726747	54.1416625772842	50.8457038378962	47.3504069208409	43.7885850195667	40.2694347807693	36.8797659340989	33.6853541284182	30.7313383314681	28.0417809316507	25.6194594258062	23.4472997702402	21.4924958329314	19.7134686373668	18.0687716440911	16.5262467831641	15.0704675557238	13.7068502139933	12.4616367526973	11.3779725363468	10.5091984807032	9.91100498488221	9.63414360015014	9.7190068716527	10.1927280432972	11.0687338467981	12.3481030819098	14.0217718950818	16.0726236132902	18.4767596432223	21.2036586353313	24.2153576039593	27.465106804137	30.8960808598328	34.440658402404	38.0205650918038	41.5479121064513	44.9269667551022	48.0564436623819	50.8322161761763	53.150552473333	54.9121578104786	56.0273256777122	56.4222905248316	56.0464521765454
28	62.9036400248479	63.5641950264938	63.519284687983	62.9022535491133	61.8568074511341	60.5175929960411	58.9954621121527	57.369383572324	55.6853495158213	53.9611234525651	52.1946598653455	50.3736967717954	48.4843658223996	46.5174716223945	44.4720480827524	42.3565952726014	40.1888299213651	37.9947971233142	35.8078899208286	33.6678992721358	31.6198717458075	29.7124242744156	27.9952865346921	26.5161394744701	25.3171549684881	24.4318708470172	23.8830591748338	23.6820452499812	23.8295737719749	24.3179157188647	25.1335952904096	26.2599887950918	27.6791407140325	29.3724178890652	31.3199850230062	33.4994137575296	35.8839306013179	38.4408144206233	41.1302891816772	43.9050014382507	46.7099374387072	49.4825258742058	52.1527438485023	54.6432759281934	56.87007698989	58.7439244152506	60.1735859060527	61.0710050817688	61.3584383527207
29	59.4981136370534	59.9235527707857	59.9485167633235	59.7461727778372	59.48676608959	59.3158963618999	59.3372772988872	59.602364514829	60.1079647030522	60.8015482673167	61.5927656729453	62.3688414777686	63.0112050831242	63.4109030774721	63.4809071693875	63.1642051373853	62.4373541639246	61.3098405039037	59.8200469055358	58.0288673176299	56.0120636802462	53.8523888250908	51.6323538700062	49.4283289553828	47.3064435497261	45.3204988609907	43.5118285894193	41.9107710145313	40.5391885891935	39.4133410630995	38.5464236647872	37.9502326685041	37.6356868346764	37.6122482590862	37.8865638844893	38.4608094570112	39.3312144405726	40.4870841965859	41.9103731532874	43.575595937046	45.449695953958	47.4914978556289	49.6505698329781	51.8656633357933	54.063273665449	56.1571409923292	58.0495705854556	59.6352335351165	60.8076368067043
30	50.079410710997	49.4085166428677	48.6208674550119	47.960082040807	47.6604768364321	47.9214998159632	48.8857768136719	50.6235441447552	53.1253241562866	56.3035232238352	60.0023995699951	64.0147656097109	68.1030209175853	72.0217537880799	75.539218397503	78.4554335642058	80.6153466818289	81.9163243569854	82.3100323501142	81.7994378062124	80.43213015512	78.2913795756588	75.4863396277664	72.1425922615362	68.3938904730614	64.3755502053291	60.21955398694	56.0511204104932	51.9863128732807	48.1302277344172	44.5754041854818	41.4002933334756	38.6678478142027	36.4244738118687	34.6996637035791	33.5065672417892	32.8435699525837	32.6966785175484	33.0422444460696	33.8493793004551	35.0814006660599	36.6958310052423	38.6428295824011	40.862394428528	43.2811126250099	45.8095400733836	48.3413585216647	50.7552441829486	52.919914661269
31	35.4540020622366	33.0745251098863	30.8290347215743	29.0380044396914	28.0100143869341	28.0127911458268	29.2467483442033	31.8239649327892	35.7549472182301	40.9446225315857	47.1979379785157	54.2343425966128	61.7094687562446	69.2416245294109	76.4403420740742	82.9342205194988	88.3956225519759	92.5603539159924	95.2411684249092	96.3346841293136	95.821966938424	93.7635609265819	90.2900800213957	85.5896210209038	79.8932418519895	73.4596216641204	66.5598383671697	59.4630162277519	52.4234458558588	45.6696729286738	39.3959786195324	33.7566049105159	28.8629761639609	24.7840053260468	21.5493381573613	19.1550972068882	17.5713809586709	16.7505144926121	16.634903716194	17.1633714198732	18.275076722158	19.9105257213385	22.0097127072728	24.5079951309719	27.3307912628311	30.3884930979096	33.573035257099	36.7573292655122	39.7982947109166
32	20.2660737964776	16.3069424432067	12.7021244763768	9.82656909399323	8.04074188371394	7.6601502109153	8.92648523460411	11.9832417572376	16.8583406010475	23.4556457804652	31.556413822655	40.8307381257728	50.8580744603367	61.1550690136889	71.2082533354939	80.5087856625205	88.5863320764016	95.039382214077	99.5597383495967	101.949535964045	102.129869558162	100.140831224344	96.1334535521192	90.3546315718923	83.1265482072475	74.8224289676681	65.8406025164407	56.578850736228	47.4109053726564	38.6667001074851	30.61763026368	23.467624141462	17.3503140823116	12.332045686398	8.41992532927039	5.57363358978605	3.71938322556039	2.76422728365904	2.60896222256822	3.15813317676157	4.32611199565965	6.03882819802418	8.23140515678849	10.842588937581	13.8073554091546	17.0493603806406	20.4749089112165	23.969858616508	27.4003788736676
33	13.3266224234279	8.96384912786619	5.13399305821878	2.21667677704121	0.572460127661394	0.513863031187824	2.27765213748661	6.0009500268673	11.7035366784513	19.2782691950507	28.4908846350772	38.9896360741918	50.324326512818	61.9734407749238	73.3773219223836	83.9747732678408	93.2401460875653	100.717926219076	106.052060639489	109.007741054105	109.484035321257	107.516562010565	103.270261772924	97.0231527783872	89.1426926220878	80.0569431793955	70.2231008415843	60.0960840333833	50.0997550974711	40.6030078235794	31.9024087875584	24.212392243588	17.6632412767818	12.3063184294695	8.1253158706068	5.05175183170686	2.98260606826377	1.79790029356625	1.37619968067848	1.60641736688834	2.39489393457637	3.66742163037217	5.36659653459157	7.44551561068306	9.85930441738401	12.5562030584804	15.4699230354208	18.5147237763025	21.5841888250327
34	25.9155055301281	23.2218205640313	21.1456863047098	20.0065341979657	20.1000184797212	21.6740023292359	24.905858682087	29.8831193684371	36.5893732399534	44.8969859932606	54.5677118735494	65.261630918732	76.554132035549	87.9599400268791	98.9625255078862	109.046708253088	117.731923250989	124.603503205621	129.339457845428	131.730591376695	131.69236321792	129.267611504301	124.620055908971	118.019299432795	109.818780199942	100.428712944494	90.2864487645484	79.8268337585654	69.4550491692908	59.5240800237306	50.3184229411259	42.0449647724355	34.8312151331001	28.7303381726401	23.7317811446979	19.7758082037018	16.7699676913971	14.605475846716	13.1716874373826	12.3672145539089	12.1067947505907	12.3236273449991	12.9675120695023	13.9996594566457	15.3854315992502	17.086470368107	19.0536595270128	21.2221578472595	23.5093693238973
35	68.9690105064471	70.4541995773716	72.4919627512846	75.2842458157954	79.0077957132271	83.797532035208	89.7312777808994	96.8172291234693	104.985432358938	114.084297292153	123.882823278128	134.07877304744	144.31253727314	154.185934187327	163.284731342948	171.203307141308	177.569627697488	182.068628563811	184.462174734702	184.604023517687	182.448613606438	178.053014900899	171.571949922678	163.246384128146	153.386722115407	142.352086751448	130.527455413513	118.300553120549	106.040345364704	94.078742126994	82.6967454887964	72.115788659205	62.4944773374768	53.9304133546246	46.4663121352323	40.0992682560951	34.7918121541435	30.4833531156474	27.1007168417508	24.5667389747293	22.8062317867161	21.7490514334409	21.3304045384892	21.4888941267802	22.1630732248583	23.2874206387449	24.7886654016571	26.5832700988098	28.5766612758725
36	151.16520016834	159.409803849654	167.991377198942	176.959950872512	186.342662280419	196.134853647357	206.292361976309	216.725774623438	227.297338935805	237.821060155599	248.066307054205	257.764984661682	266.622048721799	274.328851705466	280.57855153062	285.082606764649	287.587247629016	287.888766200999	285.846519563815	281.392685038272	274.538036539982	265.373306543006	254.066033251376	240.853137157135	226.029793587531	209.935438359362	192.937937482901	175.417051831683	157.748326146917	140.288431346465	123.362802585759	107.256164245419	92.2062446236153	78.4006883556296	65.9769039015471	55.0243635155168	45.5887239073095	37.6770684585867	31.2635876063284	26.2951043816797	22.696000259873	20.3722795996774	19.2147032423762	19.1010979046597	19.8980860238574	21.4625650954849	23.6432886222391	26.2828634799037	29.2203897497515
37	278.332708968031	295.817699097773	313.32177048191	330.729378104535	347.905282474126	364.692153428447	380.909124251317	396.351634686207	410.792845674446	423.986822151096	435.673567583151	445.585862517654	453.457718917099	459.034123744594	462.081620958991	462.39918213268	459.828752059528	454.264834128838	445.662504662411	434.04331571564	419.498657877334	402.190300451261	382.347995029282	360.264206686006	336.286210712229	310.805948219683	284.248159047455	257.0573959776	229.684564826308	202.573629206155	176.149069572192	150.804600313429	126.893535897186	104.721069089433	84.5385933447715	66.5400791570585	50.8604101441431	37.5755057169494	26.7040067484827	18.2102785572447	12.0084883470347	7.96753603016635	5.91665053502797	5.65150021431109	6.94069841983256	9.53260789789387	13.1623569022325	17.558974996466	22.452539222801
38	453.103451939836	482.088698512052	510.738032216418	538.771736523105	565.892132441397	591.786044746769	616.128079432585	638.5847912544	658.819783615336	676.499735526993	691.301294154532	702.918709691307	711.07202599107	715.515580035645	716.046510653105	712.512936465007	704.821438800483	692.943480309427	676.920406046047	656.86671125113	632.971317780737	605.496676461903	574.775601623259	541.205841621424	505.242489657106	467.388436599527	428.183156177564	388.190187659301	347.983737955061	308.13486116299	269.197687603525	231.69616650885	196.111758268861	162.872466164765	132.343537376606	104.820092761568	80.5218686307859	59.5901754687997	42.0871017355228	27.9969184031691	17.2295738059156	9.62611008417163	4.96578272040002	2.97462364329566	3.33515608176571	5.69694562716152	9.68765669515499	14.9242767801611	21.0241727319716
39	674.767915075467	717.281584701284	759.165282300019	799.994671487796	839.327545758968	876.709557374605	911.680722754567	943.782646661951	972.566378575215	997.60078356448	1018.48127791472	1034.83874815872	1046.34844281997	1052.73860088928	1053.79856177272	1049.38608996541	1039.43364561754	1023.95334070697	1003.0403404942	976.874501533149	945.720080349527	909.9233999472	869.908422906175	826.170247779831	779.266617103623	729.807597580861	678.44366272421	625.852472209013	572.724697409308	519.74928634653	467.598591372819	416.913797724591	368.291089691069	322.268973350179	279.317141167661	239.82721547234	204.105646780062	172.368971545324	144.741554993563	121.255861334857	101.855209135365	86.3988871912215	74.6694290563043	66.3817753255259	61.193994427182	58.7191871502942	58.5381690304295	60.2125090728899	63.2975035278725
40	939.885078656626	997.950674870455	1055.30940744859	1111.43398863861	1165.7781293886	1217.78387454254	1266.88969250654	1312.53920546875	1354.19042099035	1391.32530155435	1423.45948630959	1450.15195969339	1471.01444581264	1485.72029636797	1494.01263443767	1495.71151742373	1490.71989058818	1479.02811836127	1460.71690422613	1435.95844142844	1405.01567564934	1368.23960639548	1326.06460513017	1279.00178368442	1227.63050453403	1172.58818314027	1114.55858958103	1054.25890989961	992.42587473087	929.801301692885	867.117426843533	805.082417597151	744.366463698339	685.588833469793	629.306259452835	576.00298118906	526.082724281495	479.862835616537	437.570726821014	399.342704191432	365.225186299446	335.178233272818	309.081237449929	286.740556690682	267.898811844943	252.245521111817	239.428708166349	229.067099306449	220.762518164314
41	1242.01339631585	1317.79159705109	1393.16641735567	1467.56484924799	1540.39232452509	1611.04000259083	1678.89275204326	1743.33771120887	1803.77329205007	1859.61847273557	1910.32220727285	1955.37276659041	1994.30681495033	2026.71801916927	2052.26498637707	2070.67832941935	2081.76666788153	2085.42138730982	2081.61999960149	2070.4279736177	2051.9989365139	2026.57318254335	1994.47446639904	1956.10510153099	1911.93942911623	1862.51576910289	1808.42700949802	1750.31003224054	1688.83421199548	1624.68925647274	1558.57268198139	1491.17723464383	1423.17857503805	1355.22354136073	1287.91929323062	1221.82361510854	1157.43662554459	1095.1940970394	1035.46254257593	978.536170535534	924.63575172537	873.909382775475	826.435071471476	782.225013926937	741.231383012452	703.353404081081	668.445459393986	636.325938009572	606.786534069755
42	1567.66160717055	1662.88018222899	1758.43950924763	1853.77964020848	1948.31512519165	2041.44096162714	2132.53914493005	2220.9857379888	2306.15836196282	2387.44399687626	2464.24696795621	2535.99698295923	2602.15707725892	2662.23131762203	2715.77211274918	2762.38697912766	2801.7446148104	2833.58014159398	2857.69938782333	2873.98209969471	2882.38398832732	2882.93754275832	2875.75156497091	2861.00941153163	2838.96595669524	2809.94332311187	2774.32545761921	2732.55166002512	2685.10920124823	2632.52519265428	2575.35788991708	2514.1876313543	2449.60762168178	2382.21477692169	2312.6008444248	2241.34400350767	2169.00113719752	2096.1009444262	2023.13803537902	1950.56812148227	1878.80437680804	1808.21501075082	1739.12205406121	1671.80132313052	1606.48349221782	1543.35617142885	1482.56686089145	1424.22662972471	1368.41435283288
43	1888.96717992442	2003.47782417152	2119.40541227715	2236.25254182728	2353.49227947999	2470.5721224298	2586.91845493679	2701.94146015102	2815.04043807939	2925.60947135059	3033.04337161772	3136.74383120354	3236.12569716453	3330.62327856476	3419.69659265592	3502.83745210066	3579.57529358648	3649.48264836868	3712.18015762864	3767.341040165	3814.69492691777	3854.03098615276	3885.20027472216	3908.11726449462	3922.76050855638	3929.17242877904	3927.45822440623	3917.78391993963	3900.37358926163	3875.50581104185	3843.50942745275	3804.75869349539	3759.66791727852	3708.68570193931	3652.28890716305	3590.97645218633	3525.26308260578	3455.6732202549	3382.73500897985	3306.97465960525	3228.9111851206	3149.05160263472	3067.88666252607	2985.88714810777	2903.50077170641	2821.14967600213	2739.22853343919	2658.10322207347	2578.11004386729
44	2158.88257001871	2289.0265122375	2421.75004929814	2556.65362431157	2693.30583266156	2831.245324944	2969.98308740261	3109.00509665296	3247.77534072461	3385.73919324742	3522.32712200222	3656.95870711431	3789.04693798707	3918.00275177468	4043.23976992894	4164.17918329897	4280.25473060583	4390.9177100608	4495.64195965253	4593.92873839718	4685.31143881223	4769.36006020243	4845.68537316373	4913.9427081048	4973.83530459547	5025.11716396263	5067.59535469725	5101.13172878665	5125.64401686453	5141.10628085294	5147.54871428685	5145.05679246683	5133.76978665885	5113.87866842746	5085.62344152724	5049.28994928293	5005.20621478523	4953.73837927895	4895.28631063438	4830.27895863305	4759.16953688627	4682.43061251665	4600.54918430055	4514.02182787864	4423.34998301883	4329.03545292637	4231.57617942827	4131.46235072229	4029.1728904837
45	2316.12480423733	2454.02040702327	2595.46078258621	2740.16234348976	2887.80980630071	3038.05628047114	3190.52360777148	3344.80297333733	3500.45580813752	3657.01500068754	3813.98643307969	3970.85085286	4127.06608796438	4282.06960687561	4435.28142045155	4586.10731561075	4733.9424043787	4878.17496485864	5018.19054367804	5153.37628257713	5283.12542525608	5406.84195459748	5523.94530513469	5633.87509133976	5736.09578912808	5830.10130606686	5915.41937524164	5991.61570865151	6058.29784839938	6115.11865780442	6161.77939982873	6198.03235677639	6223.6829529456	6238.59135061096	6242.67349917046	6235.90162727291	6218.30417799021	6189.9651973519	6151.02319655067	6101.66951759898	6042.14624092568	5972.74368112504	5893.79752361719	5805.68566018698	5708.82478511716	5603.66681583719	5490.69520263248	5370.42119099983	5243.38009773739
46	2303.54964441817	2438.25116508818	2577.07283368159	2719.84860096829	2866.38291851641	3016.44940347434	3169.789636151	3326.11212510352	3485.09147565022	3646.36779817253	3809.54639217068	3974.19774073367	4139.85784783471	4306.02894765903	4472.18061102701	4637.75126893739	4802.15016739785	4964.75976113547	5124.9385466151	5282.02432719193	5435.33789535331	5584.18710904999	5727.87133126953	5865.68619446213	5996.92864438219	6120.90221154382	6236.92245297179	6344.32250241178	6442.45866376708	6530.71598034872	6608.51371162364	6675.31064954888	6730.61020828132	6773.96522400924	6804.98240578726	6823.32638346278	6828.72330492303	6820.96394180934	6799.9062703606	6765.47750197111	6717.67554618179	6656.56989697031	6582.30194117161	6495.0846954656	6395.20198544659	6283.00708669681	6158.92085340475	6023.42936480646	5877.08112352513
47	2095.971320947	2216.65226156733	2341.64934428646	2470.90615032487	2604.34038257717	2741.84159298934	2883.26895793939	3028.44914241202	3177.17429629178	3329.20022793611	3484.24480123723	3641.98660256236	3802.06392321518	3964.07410134709	4127.57326454632	4292.07651065001	4457.05855968831	4621.95490433233	4786.1634798548	4949.04686752373	5109.93503765098	5268.12863034816	5422.90276355145	5573.51134922675	5719.19189002658	5859.17072021252	5992.66864655219	6118.90693731302	6237.11360056291	6346.52988689038	6446.41694650066	6536.06256653332	6614.78791146351	6681.95418765173	6736.96915252809	6779.29338954412	6808.44627187954	6824.01154091026	6825.64242956262	6813.06626581042	6786.08849761322	6744.59608742652	6688.56023190889	6618.03837046793	6533.17545468551	6434.20445929942	6321.44612415238	6195.30792521641	6056.28228133305
48	1721.87612862715	1821.6161687899	1925.66860887964	2034.07431294698	2146.85268116781	2263.99895442717	2385.4815237019	2511.23928513871	2641.17908444582	2775.17329632847	2913.05758611968	3054.62890141658	3199.64374136995	3347.81675024666	3498.81967996359	3652.28076346671	3807.78453710881	3964.87214559157	4123.042157628	4281.75191431624	4440.41942537684	4598.42582099444	4755.11835913447	4909.81398000381	5061.80339092902	5210.35565648122	5354.72326033255	5494.14759723639	5627.86484583077	5755.11216581595	5875.13415658872	5987.18950875328	6090.55777518198	6184.54618456578	6268.49641775023	6341.79126565793	6403.86108728842	6454.18998717988	6492.32163380635	6517.86464364488	6530.49746003057	6529.97266135847	6516.12063960428	6488.85259742119	6448.16282011295	6394.13018745732	6326.91889952482	6246.77840016309	6154.04249155275
49	1260.59481805124	1338.33402685572	1420.34495491314	1506.7453625065	1597.6358727778	1693.09729721254	1793.1879554598	1897.94102560516	2007.36196313376	2121.42602843786	2240.07596377617	2363.21986103156	2490.72926139633	2622.43752721008	2758.13852456486	2897.58565296875	3040.49125533022	3186.52643781172	3335.32132473698	3486.46576877066	3639.51053108343	3793.96894024363	3949.31903222446	4105.00616727761	4260.44611260477	4415.02857286636	4568.12114371749	4719.07365687047	4867.22287876741	5011.89751892059	5152.4234984511	5288.12942443055	5418.35221140078	5542.44278799477	5659.77182397874	5769.73541133773	5871.76063227411	5965.31094720723	6049.89133705883	6125.05313627501	6190.39849614525	6245.58442198947	6290.32633263746	6324.40109624901	6347.64950283103	6359.97814070317	6361.36065153831	6351.83834634449	6331.52017273955
50	817.022589775114	876.657775457128	940.517906902904	1008.76556649215	1081.54965899665	1159.00305768991	1241.24025067602	1328.35501582247	1420.41815396677	1517.47531097348	1619.5449197117	1726.61629307594	1838.64789876165	1955.56584561768	2077.26261002326	2203.59602887923	2334.38858347146	2469.42699567871	2608.4621547838	2751.2093895437	2897.34909622358	3046.52772905543	3198.35915510045	3352.42637084189	3508.28357307992	3665.4585719149	3823.45552886627	3981.75799855665	4139.83224797053	4297.13082314818	4453.0963293692	4607.16538748167	4758.77272610328	4907.35536701279	5052.35685920833	5193.23151587029	5329.44860785507	5460.49646737921	5585.88645623509	5705.15675420307	5817.87592527494	5923.64622185074	6022.10659017883	6112.9353439299	6195.85247687369	6270.62159010002	6337.05141402282	6394.99691045351	6444.35994524966
51	490.555004891368	538.89086228544	591.337193336573	648.063114553203	709.226313547183	774.97115048117	845.426769459729	920.705240167393	1000.89975067635	1086.08287271254	1176.30492076529	1271.59242623986	1371.94674737549	1477.34283487943	1587.72817216147	1703.02190769726	1823.11419541374	1947.86575709074	2077.10767862837	2210.64144966554	2348.23925347801	2489.64451136774	2634.57268291483	2782.71232053623	2933.72637382435	3087.25373616385	3242.91102319091	3400.29456980919	3558.98262975205	3718.53775912462	3878.50936300941	4038.43638211293	4197.85009460064	4356.2770067424	4513.24180479518	4668.27033970249	4820.89261570567	4970.64575384775	5117.07690160971	5259.74606054666	5398.22880477945	5532.1188645295	5661.03055054127	5784.60099719254	5902.49220431596	6014.39286021447	6120.01993100861	6219.1200042663	6311.47037779316
52	352.984560998464	397.814575492377	446.498172347694	499.176200925839	555.979190890225	617.025928782384	682.422054011768	752.258687946669	826.611110015165	905.53749479059	989.077723939472	1077.25228664638	1170.06128169781	1267.48353380621	1369.47583598777	1475.97232887973	1586.88402680068	1702.09849913248	1821.47971424553	1944.86805171575	2072.08048700787	2202.91095114357	2337.13086615454	2474.48985536073	2614.71662573501	2757.52001783896	2902.59021706485	3049.60011821761	3198.20683384034	3348.05333514994	3498.77021302557	3649.97754520069	3801.28685466762	3952.30314332603	4102.62698410702	4251.85665419328	4399.59029153969	4545.42805668482	4688.97428183177	4829.83958936836	4967.64296238658	5102.01375034376	5232.59359377471	5359.03825290229	5481.01932609114	5598.22584532903	5710.36573728461	5817.1671399614	5918.37956652365
53	440.611350424251	488.106239644084	539.008223536086	593.40604591762	651.37856764639	712.993796786678	778.307947185071	847.364534266737	920.193516868537	996.810493838581	1077.21596395127	1161.39465741127	1249.31494684945	1340.92834525013	1436.16909769436	1534.9538731624	1637.18156191507	1742.73318317459	1851.4719069576	1963.24319298528	2077.87504861682	2195.17840673274	2314.94762344471	2436.96109444031	2560.98198769514	2686.7590892144	2814.02775741215	2942.51098071223	3071.92053197076	3201.95821238932	3332.31717671919	3462.68333076285	3592.73679146639	3722.15339927601	3850.6062719088	3977.76738827034	4103.30919094261	4226.90619547019	4348.23659459143	4466.98384559643	4582.83822914332	4695.4983681271	4804.67269556784	4910.08086096174	5011.45506511519	5108.54131414916	5201.10058411336	5288.90988847549	5371.76324164233
[truncated: 71 more columns]
