# Supplementary material for: Reconstructing spruce budworm outbreak severity: a comparison of paleoecological and tree-ring signals
Source: PLoS One. 2025 Aug 12;20(8):e0329406. doi: 10.1371/journal.pone.0329406 (PMC12342301; doi:10.1371/journal.pone.0329406)
Supplement: S10 Dataset — (ZIP) [file pone.0329406.s010.zip › Lake 1 wavelet data/Percent_defoliated/PD_wavelet_significance.txt]

V1	V2	V3	V4	V5	V6	V7	V8	V9	V10	V11	V12	V13	V14	V15	V16	V17	V18	V19	V20	V21	V22	V23	V24	V25	V26	V27	V28	V29	V30	V31	V32	V33	V34	V35	V36	V37	V38	V39	V40	V41	V42	V43	V44	V45	V46	V47	V48	V49	V50
1	-0.636814899546807	-0.497342125836832	-0.310120972276462	-0.161855558786936	-0.0778353490037237	-0.0397571033492043	-0.0238720114540363	-0.0166075320639498	-0.0126741850404768	-0.0102642602688592	-0.00861628177936907	-0.00737525657114347	-0.00644741707472704	-0.00582115692361375	-0.00541322594022487	-0.0051112139383808	-0.00484822254757176	-0.00452483617610822	-0.00409174125493637	-0.00370924672659835	-0.00348559222334423	-0.00337551906308291	-0.00333861191751328	-0.00332825096515106	-0.00327496600828947	-0.00317358765034903	-0.00309913758947558	-0.00308555303887519	-0.00309592039936077	-0.00309346672330662	-0.00307498388612091	-0.00303465029984297	-0.00297614694566433	-0.00292301625528178	-0.0028879011505176	-0.002894572784444	-0.002963890566521	-0.00304640842977617	-0.00307462048993964	-0.0030287010866308	-0.00290702874193289	-0.00274106708863746	-0.00266713706583377	-0.0027751025103439	-0.0030062319183141	-0.00335155598578085	-0.00374309047921014	-0.0040302701619618	-0.00419466477679988
2	-0.85677681213954	-0.65246200837297	-0.382730952186639	-0.177634320434426	-0.0705622392394018	-0.028938775656618	-0.0153371942218624	-0.010463643015596	-0.00807670168075089	-0.00664753230537735	-0.00565155598589606	-0.00484274796018961	-0.00421443821078682	-0.00382771588154105	-0.00362341388207557	-0.00349342285174988	-0.0033852735120085	-0.00317947090922698	-0.00280411231589538	-0.00246452799329241	-0.00230293141003677	-0.00225484978126415	-0.00227338260316288	-0.00231263733536583	-0.00228622678598802	-0.00218867088181844	-0.00212157202755659	-0.00213065267036529	-0.00216444755965835	-0.00217724855167917	-0.00217018719783873	-0.00213719905117561	-0.0020808331378453	-0.00202773548002382	-0.00198897616774926	-0.00199527550203159	-0.00207948241772793	-0.0021826430166664	-0.00222228347760472	-0.00217874694485108	-0.00204219955251394	-0.00183692097169874	-0.00173063217352753	-0.00182718941290603	-0.00204477043251157	-0.00238569970307082	-0.00278033063652249	-0.00305483258546975	-0.00320994065852376
3	-1.02117583139987	-0.760710004580237	-0.421758845247515	-0.173326439862147	-0.0535435450942432	-0.0143940180124636	-0.00568403299348338	-0.00401742878919058	-0.0033377847291946	-0.00289018238142477	-0.0025417471817654	-0.00218027946747332	-0.00186426788630891	-0.00170539580895038	-0.00167166486744597	-0.00167734433349082	-0.00170219732909055	-0.00162752745919476	-0.00135989512977965	-0.00110995754656351	-0.00102712941645707	-0.00103258420660925	-0.0010836037910831	-0.00115029550479426	-0.00114438229087062	-0.00105862721364283	-0.00100403296357459	-0.00102893780487645	-0.00107339775957184	-0.00109182951875185	-0.00109302342380822	-0.00107200043555205	-0.0010285558755155	-0.00098654820071212	-0.000950159107143445	-0.000950474764925671	-0.00102925208356271	-0.00112972207958871	-0.001171804746741	-0.00114560536277582	-0.00103325807969205	-0.000839194947790745	-0.000729962185390661	-0.000800559975679282	-0.000955410006563861	-0.00121503241561247	-0.00152469900852836	-0.0017218670643569	-0.00184163484570575
4	-1.1029448476315	-0.811690789312695	-0.435428078203576	-0.165506746123465	-0.0417150829280284	-0.00595574282323197	-0.000631012609194066	-0.000717010003692155	-0.000817335230380332	-0.000792980201653227	-0.000752289143709282	-0.000639031413523037	-0.000507791478124644	-0.000464862883915784	-0.000492826034139428	-0.000535430300268068	-0.00060649735828157	-0.000612859430746131	-0.000454457774304167	-0.000300100802579251	-0.000273735059099809	-0.000297446964268732	-0.000342318221567284	-0.000401756243314368	-0.000403153679910535	-0.000336629638324119	-0.000297356753693557	-0.000324349795265007	-0.000361358936065691	-0.000373516324017085	-0.000376396023612247	-0.000366562460073331	-0.000341044213879781	-0.000316779779028717	-0.000289619970304972	-0.000283129385582336	-0.000338450436939123	-0.000411764204263102	-0.000442979838537174	-0.000437915968754553	-0.000376749807293572	-0.000241584700830748	-0.000161926900162404	-0.000205077503242361	-0.000283109539591972	-0.000431223086002138	-0.000614375451629243	-0.000711212367778852	-0.000790071794226042
5	-1.11254375480187	-0.821231672107207	-0.442954400774965	-0.169956295613652	-0.0436850432932169	-0.00646482547912003	-0.000363059265631964	-0.000117871920783945	-0.000144473137828203	-0.000138148967965013	-0.000151921686380565	-0.000123326884362517	-7.14146189828318e-05	-6.22441631535936e-05	-8.37492988565569e-05	-0.000106479046745334	-0.000161475365258677	-0.000192978313279332	-0.000116892374656726	-3.60645749813545e-05	-3.22683889164192e-05	-4.78577449153448e-05	-6.92175818117512e-05	-0.000104773758381399	-0.000107012265376279	-6.53869444966863e-05	-4.23516702132755e-05	-6.13911873667896e-05	-8.18305353773003e-05	-8.44635617471436e-05	-8.57199044033638e-05	-8.29592129971823e-05	-7.21941935353494e-05	-6.35448655189478e-05	-4.90475141782466e-05	-4.12757552604997e-05	-7.02202554309009e-05	-0.000108421715396283	-0.000122114186815285	-0.00012884429161028	-0.000114402679101101	-4.89121106642818e-05	-6.89348486781852e-06	-2.61493870768308e-05	-4.98635767453945e-05	-0.0001138529220993	-0.000192541564623505	-0.000214999474479617	-0.000263265009996697
6	-1.07994615015115	-0.811288795223085	-0.455306026170454	-0.188682265131003	-0.0567925143554818	-0.0122808887234108	-0.00200909734767681	-0.000314024959996467	-4.86477742364846e-05	-1.29008839864173e-05	-2.62880765318182e-05	-2.2710055544143e-05	-4.56852972702629e-06	-1.89365737138578e-06	-7.80861253295347e-06	-1.23810511364684e-05	-4.30360439684322e-05	-7.27153092934515e-05	-4.51221001113762e-05	-6.1010515803407e-06	-1.66354157605639e-06	-4.54169909463326e-06	-1.05438124146377e-05	-2.77111083679127e-05	-3.05455339545122e-05	-1.10855940020006e-05	-2.0177755820116e-07	-8.58887497900163e-06	-1.49420798376031e-05	-1.25637386577494e-05	-1.27056737836864e-05	-1.27617650191185e-05	-9.50110988692529e-06	-8.6661650723638e-06	-4.37947614149234e-06	-6.90462864691293e-07	-1.24107475046807e-05	-2.50600019693968e-05	-2.56607642006324e-05	-3.38668372915649e-05	-4.36989102393467e-05	-2.5833749267672e-05	-6.29432111409966e-06	-5.43290956558078e-06	-6.50944471082089e-06	-3.22727241122306e-05	-5.49274379103583e-05	-4.47933068848406e-05	-7.58181651873851e-05
7	-1.03111604948767	-0.794798721011866	-0.471413397140954	-0.21469300501941	-0.075100190972469	-0.0203401066628927	-0.00434839465343622	-0.00073781450391296	-8.54119718101689e-05	-3.92975062117993e-06	-8.41253410514387e-06	-1.07585991470461e-05	-5.44845503076355e-06	-2.3378173503901e-06	-6.62176599976923e-07	-2.51563156795871e-06	-2.34462541693235e-05	-4.81112030149136e-05	-4.20442560052557e-05	-1.87801559045054e-05	-5.444002596631e-06	-4.50431101886851e-07	-3.11059257513182e-06	-1.31670306252297e-05	-1.72898651318903e-05	-1.07788422259626e-05	-5.307330226382e-06	-5.43316872158232e-06	-4.25590103727643e-06	-1.17871279464083e-06	-1.12794242298068e-06	-1.62158183783912e-06	-6.57458886490712e-07	-1.58942826188663e-06	-2.52350327391454e-06	-3.33327485497605e-06	-7.24162761600747e-06	-7.55104858768261e-06	-3.1833888209108e-06	-1.01055709636662e-05	-2.7513785612104e-05	-3.13054189149302e-05	-1.86298121731214e-05	-4.39026061309892e-06	-1.18717142827294e-06	-1.59751723860151e-05	-1.78791509966867e-05	-2.76281793459536e-06	-2.66012735651293e-05
8	-0.979406919454103	-0.775805220244095	-0.486606171742867	-0.241792623613425	-0.0954382037943799	-0.0301433037591153	-0.0077303349413397	-0.00165021489835232	-0.000308448475228264	-6.06855826730581e-05	-2.13462599588918e-05	-1.44222661008519e-05	-1.00260689123311e-05	-5.04353517265322e-06	-1.80439702279924e-06	-7.86161166311043e-06	-2.98999561340494e-05	-5.36934748657957e-05	-5.45896582557758e-05	-3.37834160542715e-05	-1.21440879182468e-05	-2.18669946649381e-06	-4.74030458734657e-06	-1.33076277623682e-05	-1.85164285728978e-05	-1.69895873795644e-05	-1.24851871965766e-05	-8.01198938270082e-06	-3.6570517374954e-06	-6.23113937785083e-07	-1.75776793718598e-07	-3.57764150112514e-07	-3.5703584887038e-08	-1.20879971626943e-06	-4.17367784828558e-06	-7.24300133623985e-06	-8.17121667993618e-06	-4.36490365918027e-06	-3.02023822844098e-07	-8.15020216784741e-06	-2.80658634160003e-05	-3.97624547122024e-05	-2.9379823350375e-05	-1.02361114612581e-05	-5.89046672150352e-06	-1.53566116700861e-05	-1.25074208410172e-05	-4.49635772720735e-06	-2.83313595399652e-05
9	-0.929245478443519	-0.755009000136154	-0.498264936891571	-0.26720253917208	-0.11665408802927	-0.0416757812274912	-0.0123368265990758	-0.00311445933114906	-0.000717248039595325	-0.000174977135692199	-5.75012962395083e-05	-2.91694839496192e-05	-1.9463425668988e-05	-1.40127809613673e-05	-1.39712375790025e-05	-2.67868824141329e-05	-5.39239334051093e-05	-7.95511060630342e-05	-8.21604314582808e-05	-6.00527814312969e-05	-3.24450228149381e-05	-1.69319495732452e-05	-1.60808783094331e-05	-2.19907003487649e-05	-2.61178407729819e-05	-2.4930442952428e-05	-1.96283616262574e-05	-1.28517765836097e-05	-6.69877128960319e-06	-2.63531151405402e-06	-9.65897811664923e-07	-5.75612642351261e-07	-9.33069843252804e-07	-3.12216832746937e-06	-7.414069506575e-06	-1.14977102813154e-05	-1.21177464232482e-05	-9.06125354412434e-06	-8.7667756211051e-06	-2.07192786408241e-05	-4.39890635029246e-05	-6.06834045992546e-05	-5.50248871730483e-05	-3.65447488849951e-05	-2.74824446560689e-05	-2.94959900211651e-05	-2.91683775468281e-05	-3.51696942197585e-05	-6.50523182397918e-05
10	-0.881559426158525	-0.7327675186595	-0.50592721144567	-0.29006911874738	-0.138132526038198	-0.0547158607833644	-0.0181076865527997	-0.00506118360961319	-0.00122831718105151	-0.000282727372244745	-8.2202326073338e-05	-4.46215858964425e-05	-3.83562343666265e-05	-3.95063795604724e-05	-4.89959149884358e-05	-7.24149510401466e-05	-0.000107145142781001	-0.000135944325509406	-0.00013915220584008	-0.000115070289275837	-8.15357779330498e-05	-5.70288656600009e-05	-4.64356086391543e-05	-4.3869622527227e-05	-4.20544748523513e-05	-3.73880449265815e-05	-2.99317473721628e-05	-2.14006437078403e-05	-1.35182887184001e-05	-7.48977596835087e-06	-3.88973710553394e-06	-2.73990265020821e-06	-4.13642579929066e-06	-8.38437554456137e-06	-1.47749827786398e-05	-2.09034588476868e-05	-2.46027525704337e-05	-2.73526555010104e-05	-3.56244058506576e-05	-5.64871214717848e-05	-8.77211608216388e-05	-0.000113380546525175	-0.000117504103014998	-0.000103209011640481	-8.82570608492245e-05	-8.36576629791235e-05	-9.14678590102813e-05	-0.000116949534418307	-0.000157784146267656
11	-0.836510255901012	-0.709682971839756	-0.510166671724882	-0.310476087724843	-0.159772151718291	-0.0694143829602195	-0.025398495387611	-0.00778283062497754	-0.00196308357663369	-0.000386679524154335	-5.70568556969822e-05	-2.60581879864298e-05	-4.98127704845888e-05	-8.04203575075982e-05	-0.000116313479406956	-0.000161645693880851	-0.000210969182270549	-0.000246444775849639	-0.000250370709082452	-0.000221693153062254	-0.000176999452691282	-0.000135285255930215	-0.000105101400704069	-8.4924893653175e-05	-7.01012353331369e-05	-5.74195693955864e-05	-4.57985247676511e-05	-3.52417216560096e-05	-2.59439962479741e-05	-1.82801139072295e-05	-1.30840576699751e-05	-1.14701176685355e-05	-1.42835419567708e-05	-2.14813372476458e-05	-3.17812844562083e-05	-4.33508956438715e-05	-5.57570270642004e-05	-7.18621902454893e-05	-9.76072283036328e-05	-0.000137870297445324	-0.000189081449153487	-0.000235955362601729	-0.000261082993777908	-0.000261068016237474	-0.00025045298542494	-0.000249789698032392	-0.000273073486649458	-0.000320591793973971	-0.000373212202666212
12	-0.794214107722181	-0.686480502997738	-0.511915801284191	-0.328982136174446	-0.181909881579822	-0.0863471343801742	-0.0350604154836927	-0.0120978550888474	-0.00348717305762037	-0.00079117864565891	-0.000109624493357933	-5.85525264401008e-06	-4.75523947345802e-05	-0.000125448325796586	-0.000215174063331784	-0.000308109083204362	-0.000390878220223288	-0.000443102205049051	-0.000448383756509483	-0.000407261619066907	-0.000337701022178121	-0.000262577651193399	-0.000197325870083751	-0.000147089111028597	-0.00011071956235034	-8.51622724563002e-05	-6.75171694315378e-05	-5.53321484278256e-05	-4.65371649169544e-05	-3.99310089717888e-05	-3.58132325811905e-05	-3.57394938181179e-05	-4.13113263573583e-05	-5.30392193018594e-05	-7.03687634094457e-05	-9.30583754995804e-05	-0.000122984288862516	-0.000164957643015477	-0.000225362266941826	-0.000307807951919688	-0.000406876767416283	-0.000505570630092593	-0.000583080791596884	-0.000629997864679567	-0.00065716461868786	-0.000688197542459242	-0.000740555003166759	-0.000808909860469548	-0.000863434441805125
13	-0.754723553947473	-0.663717510625317	-0.511926634536893	-0.345991379625072	-0.204653579256941	-0.105788698556593	-0.0477339587489801	-0.0188147042125165	-0.00652099994408838	-0.00203212436603829	-0.000609588468869355	-0.000225094875104189	-0.000173539046256447	-0.000247551840406353	-0.000381782810540162	-0.000537169231788237	-0.000674729143889351	-0.000757898600458283	-0.000764427922559633	-0.000696354782356342	-0.000578249861285343	-0.000443805212878307	-0.00032085247521963	-0.000224050191536516	-0.000156155894342886	-0.000113196599288287	-8.90519951349912e-05	-7.77485643446528e-05	-7.42097913671524e-05	-7.48747553361905e-05	-7.84279527068811e-05	-8.57539317849286e-05	-9.87856603510911e-05	-0.000119298315203326	-0.000148997050035886	-0.000191053815624039	-0.000251812106079902	-0.000340898867816615	-0.000468453289880468	-0.000639270144652916	-0.000846042949913987	-0.00106721324381909	-0.00127467989525433	-0.00144888844680061	-0.00158938822556915	-0.00170965449423557	-0.00181813599875341	-0.0019011576815212	-0.00192400823548644
14	-0.717857650495414	-0.641513434211661	-0.510375317908235	-0.361255533693279	-0.227310997110326	-0.12704235082529	-0.0630623361009288	-0.0278872004046956	-0.0111284633597106	-0.00417157045176559	-0.00162690956325932	-0.000793451195545247	-0.000569485683029742	-0.000586093179659447	-0.000726333796121017	-0.00092464580669732	-0.00111264082896486	-0.00122524057010425	-0.00122247037388579	-0.00110370165337408	-0.000904113415076529	-0.000675837357961897	-0.000465635799208057	-0.000301060490287822	-0.000189182629355851	-0.000123722449789273	-9.34869780745267e-05	-8.75472260678948e-05	-9.69225437178412e-05	-0.000114891006282906	-0.000137354998318332	-0.000163040969521335	-0.000193064704826089	-0.00023045611664241	-0.000280780939003955	-0.000354036360228314	-0.000466338103605208	-0.000638979764389135	-0.000893043723093519	-0.00124001067010324	-0.00167225490230717	-0.00215984391240613	-0.00265811101734547	-0.00312292069368442	-0.00352290644965007	-0.00383886491957301	-0.00405163291101528	-0.00413161893519177	-0.00404352270990924
15	-0.683142235126654	-0.619538700500175	-0.506913515228677	-0.374011930035234	-0.248633915630916	-0.148731246309139	-0.0799143828777912	-0.0384860469532584	-0.0165997043224185	-0.00647094881018576	-0.00241377631268693	-0.00107339410570772	-0.000802475529829181	-0.000921509456241382	-0.00118432630364033	-0.0014854138572603	-0.0017422588729342	-0.00187770098479635	-0.00184298668496546	-0.00163970731807592	-0.00131891764110029	-0.0009573515521465	-0.000625957429000858	-0.000368178364605743	-0.000196023065171589	-9.98590434162208e-05	-6.17518682713284e-05	-6.43892008283884e-05	-9.39213829856685e-05	-0.000139552444861147	-0.000192994117731437	-0.000248848714485122	-0.000305635223497239	-0.000367390617521102	-0.000446206324056908	-0.00056531694330449	-0.000760644798016246	-0.00107755334151315	-0.00156057013362245	-0.00223740801690654	-0.00310315669559754	-0.00411271143323497	-0.00518641806499959	-0.0062263228864328	-0.00713386377264472	-0.00782048895777402	-0.00821080121428898	-0.00824608471043411	-0.00789598901568695
16	-0.649957489794322	-0.597320607567437	-0.501164284143783	-0.383705623175734	-0.267816152866504	-0.170079358525678	-0.0978966972451679	-0.0506742651615502	-0.0232036584867035	-0.00906432943310406	-0.00278166064768016	-0.000588277808986021	-0.000276946526811188	-0.000713842564323894	-0.00136944338037333	-0.00199729978530763	-0.0024634259495299	-0.00268496094105264	-0.00262830529092109	-0.0023210275214345	-0.00184694586346356	-0.00131748290934352	-0.000833253999106672	-0.000456340709978654	-0.000204652192682419	-6.48413105883528e-05	-1.10992723601596e-05	-1.84913230787971e-05	-6.72711764312271e-05	-0.000141482999739637	-0.000227015158158206	-0.000312187703131287	-0.000391305486762597	-0.00047033626554548	-0.000573482227370586	-0.000748595691751172	-0.00106796261555731	-0.00162033528514213	-0.00249202848221798	-0.00373974156139135	-0.0053633328449295	-0.00728922632787658	-0.00937188468079336	-0.0114131945046749	-0.0131926705656742	-0.0144997967708004	-0.0151636879461903	-0.0150797604294384	-0.0142330063163119
17	-0.617760218447252	-0.574570233328559	-0.49313552735049	-0.390477048891824	-0.285082093618822	-0.191644584721636	-0.118278151534397	-0.0666032089620005	-0.0337648092124695	-0.0149616172857635	-0.00541066477123173	-0.00135428923455456	-0.00026325031362075	-0.000606786187951987	-0.00151158130375101	-0.00248291370950881	-0.00323574213919026	-0.00361783897767432	-0.00358530998691514	-0.00319123012396865	-0.00256116889246084	-0.00185011208697459	-0.00119428868890053	-0.000678023759937422	-0.000327243016876375	-0.000125706871445414	-3.93505074175618e-05	-3.44780457770478e-05	-8.41036839764727e-05	-0.000165778444804981	-0.000258170394238892	-0.000342122831841164	-0.000407994490175487	-0.000467676675966565	-0.000567572588946032	-0.000797445760917503	-0.00128922656378333	-0.00220062541195046	-0.00368206520486391	-0.00583190151062625	-0.00865162491563089	-0.0120158672089224	-0.0156690498676123	-0.0192524619485729	-0.0223565650951431	-0.0245875608199572	-0.0256358793731777	-0.0253351617905902	-0.0237008994482315
18	-0.586084222553531	-0.551062733736848	-0.482867283801815	-0.394456982744608	-0.300544751722008	-0.213696365551023	-0.141896366531183	-0.0880700774181803	-0.0511609412060606	-0.0278967451594721	-0.0144250231539199	-0.00736104474396388	-0.00419330374027911	-0.00324330054026185	-0.0034370928780544	-0.00407814296142647	-0.00470437002007826	-0.00502904257638774	-0.00492552527112699	-0.00441310277586262	-0.00361968000105223	-0.00272202806731295	-0.00188269685567423	-0.00120662259529803	-0.000729831428417255	-0.000435843842817284	-0.000283556367537044	-0.00022980753232272	-0.000238533987035942	-0.000279108469974029	-0.000322565287488583	-0.000344002641045818	-0.000334702147053039	-0.0003218045145499	-0.000388913967909939	-0.000688504222553532	-0.00143681459152022	-0.00288474508226842	-0.00526457249648469	-0.00872113356705223	-0.0132444197416437	-0.0186243195927252	-0.0244449509039281	-0.0301263085820925	-0.0350084631001218	-0.0384626597184111	-0.040007101430059	-0.039403323968709	-0.0367112445679514
19	-0.554209715261021	-0.526032966283194	-0.469430927100252	-0.394239164608534	-0.312036111906711	-0.233295995717792	-0.165383147244519	-0.111837598506674	-0.0728405555097668	-0.0463718672102502	-0.0294872100989121	-0.0192963186243712	-0.0134771770037439	-0.0103822194197754	-0.00890822099030199	-0.00830655186547765	-0.0080452479963076	-0.00775242736884341	-0.00721240244614063	-0.00636725684555821	-0.0052911747530412	-0.00413365811620462	-0.0030513851722283	-0.00215527358284704	-0.00148931005252107	-0.00104008902718831	-0.000762366999706279	-0.000603200194850187	-0.000514513998414699	-0.000454819717761145	-0.000388373324954093	-0.000291058520134921	-0.000167603185228406	-7.75950484380105e-05	-0.000161292404201214	-0.000652513748914788	-0.00186616398036961	-0.0041528726274527	-0.00782246200353103	-0.0130494677484016	-0.0197838366068767	-0.0276938877888457	-0.0361640282087134	-0.0443572692298871	-0.0513361377834639	-0.0562201609037492	-0.0583477877999592	-0.057407420799465	-0.0535065771680743
20	-0.520950077843742	-0.497917594174385	-0.450659933442294	-0.386641046198251	-0.314933124291683	-0.244169526355672	-0.180952238828685	-0.129076790719247	-0.0896023282120344	-0.061526167219577	-0.0427037874449719	-0.0306885692402174	-0.0232954326390845	-0.0188457204262011	-0.0161673443437707	-0.0144744352050225	-0.0132369238187867	-0.0120987701385727	-0.0108481482186795	-0.00940981316345511	-0.00782727747575283	-0.00622115299728031	-0.00473257019128569	-0.00347238648596443	-0.00249344042159117	-0.00178997439320776	-0.00131549643623262	-0.00100522965230704	-0.000793056840036962	-0.000621216739309976	-0.000448041980197433	-0.000260921711567258	-9.80967283606469e-05	-7.61469239298061e-05	-0.000413289337481049	-0.00143467640074674	-0.00354670637544269	-0.00717372388618099	-0.0126615570020026	-0.0201652346825344	-0.0295484788501751	-0.0403256871027284	-0.0516707491363415	-0.0625022792457993	-0.0716359251598562	-0.0779768184428985	-0.0807135836966563	-0.0794722223733151	-0.0743943085874323
21	-0.485262513262117	-0.465419534508607	-0.424866349585273	-0.369278531686553	-0.305776704783336	-0.241480131873613	-0.182277810398994	-0.132084382290641	-0.0926608751132923	-0.063909535798396	-0.0444495332282341	-0.0322600711917039	-0.0252230427684932	-0.0214771258657446	-0.0195760394717792	-0.0185003691445201	-0.0175933043510547	-0.0164793088698842	-0.01499616767895	-0.0131433229377872	-0.0110355235235284	-0.00885251385683756	-0.00678565400222164	-0.00499111183679356	-0.00356046797217117	-0.00251359188014497	-0.00181046734253425	-0.00137358738053011	-0.00111282617445387	-0.00094879520394447	-0.00083510719604638	-0.00078171898680309	-0.000879633735253267	-0.00132280774871706	-0.00241842678225686	-0.00457430955926034	-0.0082540193907185	-0.0138970519425746	-0.0218121555530834	-0.03206341803074	-0.0443769845467653	-0.0580973169697198	-0.0722141398562487	-0.0854661735593022	-0.0965095626783119	-0.104122578708452	-0.107407788270481	-0.105950666789278	-0.0999001088668325
22	-0.447624827196536	-0.429501971868829	-0.393603437745708	-0.34424268198206	-0.287003547193211	-0.227741268349824	-0.171665014751027	-0.122683427322639	-0.0830968868485117	-0.0536230327880919	-0.0336728466155562	-0.0217636114007751	-0.0159583528442138	-0.0142478234667817	-0.0148279325327319	-0.0162613062116043	-0.0175379469331239	-0.0180627546911764	-0.0175981405849173	-0.0161832909604986	-0.0140440514890117	-0.011502912800671	-0.00889751164134195	-0.00651603400829651	-0.00455630320570346	-0.00311133372935513	-0.00217902799412567	-0.00168966821002518	-0.00154335919296201	-0.00165049683428279	-0.00197031692000889	-0.00254402406190263	-0.00351900713236378	-0.00515940927917171	-0.00783697701813779	-0.0119962422713277	-0.018091029789131	-0.0264954167509886	-0.037400533999614	-0.0507164974877245	-0.0660031518761874	-0.0824517237312966	-0.0989313451071684	-0.114101455573738	-0.126576686392472	-0.135118606333271	-0.13882135653108	-0.137257042203465	-0.130552020096276
23	-0.410888634239289	-0.394321672106115	-0.36261248034724	-0.318996014820629	-0.267773206202122	-0.21364232341278	-0.161047100561741	-0.113654610861009	-0.074026648350821	-0.0434981339088869	-0.0222381094301484	-0.00944742611244959	-0.0036396858679524	-0.00295348474031959	-0.0054507219574062	-0.00936573861309459	-0.0132823029867446	-0.0162287225272358	-0.0176939317316358	-0.017577620990754	-0.0160942786912552	-0.0136540934546751	-0.0107431780021112	-0.0078219746624541	-0.00525470183355515	-0.00327539943867727	-0.0019889539319818	-0.00139983737858727	-0.00145809626408136	-0.00211148221279296	-0.00335387329544183	-0.00526225201765349	-0.00801657612949197	-0.0118985276834473	-0.0172666347332438	-0.0245073407745238	-0.0339649050426247	-0.0458576021031195	-0.0601926747706578	-0.0766962259926877	-0.094774928709604	-0.113523038046604	-0.131780998457807	-0.148242551533412	-0.16159791343484	-0.17069329972143	-0.17468300525906	-0.173149789231274	-0.166172514229437
24	-0.379199746659401	-0.365431096395135	-0.339098239632758	-0.302540731626282	-0.258923758755799	-0.211808889514766	-0.164722852009123	-0.120788139501614	-0.0824529733326641	-0.0513332389065734	-0.028162089137327	-0.0128346803321347	-0.00453237438061023	-0.00190824791371267	-0.00331155504431891	-0.00702370782418012	-0.0114752804853451	-0.0154154239091107	-0.0180130114279192	-0.0188815105175428	-0.0180338415586907	-0.0157856730914103	-0.0126328289069557	-0.00912947577549726	-0.00578903386829746	-0.00302120573748426	-0.00110871805378065	-0.000218746019817233	-0.000438212077375728	-0.00181980990807546	-0.00442628027252498	-0.00836309862409583	-0.0137931528358781	-0.0209303589307269	-0.030012192165469	-0.0412539367879516	-0.0547902955853589	-0.0706127697242552	-0.0885133795588186	-0.108046017905732	-0.12851532354742	-0.148999338970586	-0.168407034005908	-0.185566211443659	-0.199332529879006	-0.208707073252658	-0.212948165666881	-0.211662787063534	-0.204863982003401
25	-0.35511296096592	-0.345902041799426	-0.326714682245489	-0.299146811103529	-0.26536605808915	-0.227847851875559	-0.18911400715238	-0.151506467764917	-0.117012245381848	-0.0871420226349016	-0.0628583662772919	-0.0445497751839962	-0.0320502475601547	-0.0247060448513125	-0.0214887292997352	-0.0211462386471985	-0.0223744778368374	-0.023984752049992	-0.0250407955696764	-0.0249444600991937	-0.0234599945533759	-0.0206800087147596	-0.016947799240135	-0.0127576657727045	-0.00865582151504099	-0.00516008716053344	-0.00270876454604751	-0.00164049967511783	-0.00219983017767023	-0.00455881997418383	-0.00884397994548944	-0.0151589688844026	-0.0235963719234717	-0.0342352159419992	-0.0471241604478178	-0.0622531749939246	-0.0795188166077675	-0.0986897692236381	-0.119379842715002	-0.14103493091598	-0.162938511557737	-0.184237512993556	-0.20398743516133	-0.221213169695263	-0.234980379968309	-0.244471468005203	-0.249059626202304	-0.248373843718056	-0.242347043871847
26	-0.336830997617011	-0.333106075702247	-0.32190541178797	-0.304263426896948	-0.281555498135019	-0.255337234509014	-0.227196726439341	-0.198636001641174	-0.170985491003674	-0.14534591851063	-0.122548616177291	-0.103127918173893	-0.0873054818794174	-0.0749922930232086	-0.0658163774370067	-0.0591813902216714	-0.0543542038715807	-0.0505711413330947	-0.0471459599947649	-0.0435606514940009	-0.0395234020977553	-0.0349855654403313	-0.0301187882163055	-0.0252616926577292	-0.0208505727054262	-0.0173494639145739	-0.0151921035831406	-0.0147430902001059	-0.0162797356524352	-0.0199912187387756	-0.0259886404791738	-0.0343187093247035	-0.04497475357235	-0.0579009618325054	-0.0729884942555291	-0.090064746945664	-0.108879073534916	-0.129089318322222	-0.150253451644209	-0.171829537321557	-0.193185588019577	-0.213619138348111	-0.232385132177411	-0.248730274222282	-0.261932223039267	-0.271342408578534	-0.276431202591384	-0.2768332253433	-0.27238881876148
27	-0.317787907332107	-0.318720743699032	-0.314452441655998	-0.305685840108477	-0.29328656281424	-0.278175436104404	-0.261241069554381	-0.243282519743903	-0.224982170003094	-0.206901063775575	-0.189485222355374	-0.17307259564902	-0.157895103982544	-0.144076377940394	-0.131630688074267	-0.120470309343508	-0.110426686523775	-0.101286190232932	-0.0928358715396146	-0.0849105049094756	-0.077430830252517	-0.0704246758298678	-0.0640268708650747	-0.058459092713753	-0.0539954026403302	-0.0509219333626312	-0.0494994422019954	-0.0499354627531887	-0.0523694034051959	-0.0568702496078958	-0.0634435441462331	-0.0720427176816578	-0.0825798261475038	-0.0949320805251015	-0.108942664615676	-0.124416527702489	-0.141113473417795	-0.158741537625164	-0.176953287260727	-0.195346555164448	-0.213469775756178	-0.230831082294693	-0.246910078801654	-0.261171771051115	-0.273083193416057	-0.282134177622625	-0.287863818956681	-0.289893116051807	-0.287962089344047
28	-0.289266760239587	-0.292304368320943	-0.292097845008188	-0.289260384434566	-0.284452827898122	-0.278294357155607	-0.271294732503216	-0.263817097330982	-0.256072949687614	-0.248143976307985	-0.240020770739049	-0.231646945402725	-0.222958725729965	-0.2139138260589	-0.204507803761997	-0.194779746997868	-0.184811127378016	-0.174721715078492	-0.164665070325378	-0.154824174605419	-0.145406177694772	-0.136634647936577	-0.128738270705327	-0.121936310153294	-0.116422696577261	-0.112351656020494	-0.109827907405446	-0.108903530902239	-0.109581951063349	-0.111827625444197	-0.115578584640855	-0.120758383452586	-0.127284452177983	-0.135071104944276	-0.14402712775888	-0.154049382257342	-0.165014748679172	-0.176772756616826	-0.189140493214723	-0.201900200359477	-0.214798893490922	-0.227548834096865	-0.239828017022577	-0.251280901874399	-0.26152100131158	-0.270138018923012	-0.276712416644992	-0.28083926109205	-0.28216104296414
29	-0.244784230028173	-0.246534550910778	-0.246637256548289	-0.245804782816597	-0.244737544503226	-0.244034560624058	-0.244122525029613	-0.245213133892281	-0.247293249465882	-0.250146757053944	-0.253401945018442	-0.25659483814924	-0.259237619086704	-0.260882037032239	-0.261170044444421	-0.259867084429169	-0.256876709692767	-0.252237948121298	-0.246108712140777	-0.238739528658048	-0.230442093742606	-0.221556865048545	-0.2124233057826	-0.203355614242325	-0.194625857053717	-0.186455380515988	-0.179014237717711	-0.172427244925125	-0.166784347572874	-0.162152440728143	-0.158585811555016	-0.156132991708237	-0.154838902618089	-0.154742472776401	-0.155871048710061	-0.1582335817674	-0.161814559393237	-0.166569982228396	-0.172425608063848	-0.17927658622148	-0.186986916878919	-0.195387198431027	-0.204269946794695	-0.213383176179321	-0.222424477147756	-0.231038963726576	-0.238824705030271	-0.245348362008452	-0.250171806225
30	-0.184265354345067	-0.181796824235852	-0.178898697947238	-0.17646736225926	-0.175364975901993	-0.176325400378493	-0.179873422213154	-0.186267473350841	-0.195472681115337	-0.207166747979275	-0.220776627786708	-0.23553998141994	-0.250582566831057	-0.265001400653453	-0.277943782631387	-0.288673889344103	-0.296621210415236	-0.301408110039338	-0.302856744155283	-0.300978030264225	-0.295947071927251	-0.28807025871223	-0.277749217138213	-0.265446021383086	-0.251652810688704	-0.236867475102673	-0.221575639496667	-0.206238041088003	-0.19128173088876	-0.177093407096415	-0.164013564271209	-0.152330860383056	-0.142276927345724	-0.134022515011399	-0.127676139499593	-0.123286184842014	-0.120846710641124	-0.120306228995219	-0.121577726150726	-0.124547549234426	-0.129080726647475	-0.135020963848579	-0.142184873679705	-0.150351681097302	-0.159251265960782	-0.16855452199147	-0.177870255081904	-0.186752058809425	-0.194716884414699
31	-0.116633530774954	-0.10880573187476	-0.101418710464587	-0.0955267328781314	-0.0921449394985251	-0.0921540742414294	-0.096213440645797	-0.104691746417058	-0.117623554300409	-0.134696102395536	-0.155267722444091	-0.178415481986983	-0.203006509974616	-0.227785149086478	-0.251466871753832	-0.272829875292436	-0.290796326609022	-0.304497102133933	-0.313316215445283	-0.316913569485559	-0.315226876509192	-0.308455309211709	-0.297028550073486	-0.281565383784729	-0.26282592486731	-0.241661153768719	-0.218962839313478	-0.195616323398317	-0.1724581494305	-0.150240167348615	-0.129601506669535	-0.111049579417784	-0.0949509398901335	-0.081532291977865	-0.0708911617578309	-0.0630147935247197	-0.0578048198396336	-0.0551044038453227	-0.0547240774430845	-0.0564625851035859	-0.060119777720631	-0.065499937366415	-0.0724056624097137	-0.0806242973451304	-0.0899104896045736	-0.0999694544699851	-0.110445687739108	-0.120921104663121	-0.130925011591302
32	-0.0595925215797017	-0.0479506701300304	-0.0373506794936326	-0.028895090221669	-0.0236438537150357	-0.0225247214301109	-0.0262483877891776	-0.0352368001905275	-0.0495720599932137	-0.0689714787074918	-0.0927918397312564	-0.120063050559807	-0.149548498155892	-0.179826877495128	-0.209388331265518	-0.236736606958533	-0.260488684633485	-0.279463920460918	-0.292756057026645	-0.299783272428125	-0.300313544532474	-0.29446476439769	-0.282681044333887	-0.265688380780981	-0.2444341547176	-0.220015838177617	-0.193604719181646	-0.166370477938327	-0.139412075072197	-0.113699682716622	-0.0900313405808681	-0.0690067011557747	-0.0510187112090981	-0.0362624604088963	-0.0247588450986117	-0.0163893057585927	-0.0109368705235304	-0.00812822827484633	-0.00767167035462221	-0.00928651111101978	-0.0127209604113039	-0.0177572135244773	-0.0242045003074273	-0.0318827031684319	-0.0406006182273782	-0.0501337548953378	-0.0602066025904913	-0.0704835248904957	-0.0805709919799484
33	-0.0350199767420506	-0.023555389955768	-0.0134912141861692	-0.0058250295318759	-0.00150432267978196	-0.00135034000581885	-0.00598526185757624	-0.0157694218155125	-0.0307547981218844	-0.0506598384336915	-0.074868941700249	-0.102457780007247	-0.132243316276453	-0.162855102036007	-0.192822459094993	-0.220670663077309	-0.245018403288119	-0.264668670097458	-0.278685819935321	-0.286452818660733	-0.287704434683762	-0.282534267225584	-0.271375750773544	-0.254959467281551	-0.23425102949276	-0.210375307343701	-0.184533731060297	-0.157921744780405	-0.131653182820841	-0.106697431986919	-0.0838338161207029	-0.0636258300339658	-0.046415834338842	-0.032338800596816	-0.0213518747488663	-0.0132750989734637	-0.0078377545204308	-0.00472455994209978	-0.00361640626397976	-0.00422137710809289	-0.00629335230066267	-0.00963732715749076	-0.0141024544595017	-0.019565481427636	-0.025908486067903	-0.0329954526439824	-0.0406521868548896	-0.048653377835014	-0.0567193821984377
34	-0.0608494634202508	-0.0545247060421001	-0.0496499543024034	-0.0469752314663451	-0.0471947320420308	-0.0508904374012709	-0.0584788182142052	-0.0701653987331543	-0.0859116456727458	-0.105417874395712	-0.128124685189574	-0.15323394786641	-0.179748677931469	-0.206529451910197	-0.232363461668425	-0.25604106689067	-0.276433903592133	-0.292568335259022	-0.303688330517455	-0.309302698802672	-0.309212939297643	-0.303519635706495	-0.292607200914791	-0.277108661275033	-0.257853887544826	-0.235806061647322	-0.211992081538052	-0.18743296344728	-0.163080070688384	-0.139762210149338	-0.11814737831609	-0.098721344368597	-0.0817835001775476	-0.0674586748715012	-0.0557220906604695	-0.0464334881099694	-0.039375791238575	-0.0342935763779294	-0.0309270491355924	-0.029038151261746	-0.028426687006206	-0.0289358087366865	-0.0304476465028826	-0.032871122850094	-0.0361249081641479	-0.0401189377701554	-0.0447378870176008	-0.0498295090606796	-0.0551998689373275
35	-0.144676201267596	-0.147791680398987	-0.152066293488545	-0.157923661945346	-0.165734547594349	-0.175781971082799	-0.188229181612145	-0.203093372283899	-0.220227801306609	-0.239314478130274	-0.259868833010285	-0.281256863230051	-0.3027242167845	-0.323435628310672	-0.342522162957367	-0.359132948838502	-0.372487570970332	-0.381925119081572	-0.386946057688931	-0.387243613691635	-0.382722213198221	-0.37350157166162	-0.359906250308852	-0.342441722056069	-0.321759122214331	-0.298611782342296	-0.273807268970275	-0.248158912352912	-0.222440690910525	-0.197348851767199	-0.173472852613912	-0.151277193597772	-0.131094581682375	-0.113129756098341	-0.0974723209347969	-0.0841161814893636	-0.0729827379096113	-0.0639448891362351	-0.0568491375402108	-0.0515336155513524	-0.047840601973287	-0.0456229561575289	-0.044744761124871	-0.0450772245226497	-0.0464914491166772	-0.0488499911858135	-0.0519991503208529	-0.055763690198321	-0.0599452242093217
36	-0.28327087716169	-0.298720571364162	-0.314801718396502	-0.33160807150272	-0.34919048390791	-0.367540227332711	-0.386574544033348	-0.406125882231895	-0.425936105037147	-0.445656673908926	-0.464855405313207	-0.483029911814168	-0.499627305279016	-0.514069206185207	-0.525780618266144	-0.534220839133826	-0.538914325556851	-0.539479346013089	-0.535652347499863	-0.527306236017996	-0.514461200979619	-0.497287267413544	-0.476098387829752	-0.451338531313213	-0.423560831612787	-0.39340136291392	-0.361549475194592	-0.328716808406579	-0.295607101824117	-0.262888726763144	-0.231171521346691	-0.200989035128215	-0.17278675095346	-0.146916299094286	-0.123635171453423	-0.103111031513512	-0.0854294361104572	-0.0706036589060146	-0.0585853349488092	-0.0492748150696171	-0.0425303965100208	-0.0381759393402535	-0.0360067385602512	-0.0357938517077921	-0.0372873404430378	-0.0402190427027345	-0.0443055352657243	-0.0492518766487407	-0.0547565539304076
37	-0.465905658674851	-0.495174068677847	-0.524474419103619	-0.55361329726653	-0.582364323577166	-0.610464140512304	-0.637609992327399	-0.663459462274487	-0.68763284075553	-0.709718453056311	-0.729281086741999	-0.745873438814314	-0.759050267561375	-0.768384702503731	-0.77348595776851	-0.77401752859375	-0.769714843793426	-0.760401310871182	-0.746001731349776	-0.726552181566051	-0.702205641716383	-0.673232900075369	-0.640018541577831	-0.603052128279667	-0.562914969951112	-0.520263143208171	-0.475807626991225	-0.430292565448863	-0.384472737177069	-0.339091300104039	-0.294858798982985	-0.252434278747654	-0.212409158244315	-0.175294304618904	-0.141510529473074	-0.111382523178427	-0.0851360696216332	-0.06289825154221	-0.0447002722013478	-0.0304824821248016	-0.0201012043958408	-0.0133369884406099	-0.00990397777857914	-0.00946013833448552	-0.011618148226075	-0.0159567877524142	-0.0220326837797295	-0.0293922544774404	-0.0375836714064518
38	-0.677495896524377	-0.72083563611001	-0.763673107199156	-0.805590067996621	-0.846141418616653	-0.884858888670669	-0.921255937825978	-0.954833987261652	-0.985090045192892	-1.01152571859069	-1.03365751915277	-1.05102827923126	-1.06321939874824	-1.06986355389271	-1.07065741964926	-1.06537389774659	-1.05387330536855	-1.03611297248579	-1.01215471964823	-0.982169744085717	-0.946440528268185	-0.905359497716997	-0.859424287886013	-0.809229625825546	-0.755455982573049	-0.69885529788718	-0.640234211479092	-0.580435346683533	-0.520317277461555	-0.460733863580793	-0.402513659793208	-0.346440093047487	-0.293233059511045	-0.243532524440104	-0.197884618005683	-0.156730615084117	-0.120399072980526	-0.0891012840013412	-0.0629300849515638	-0.0418619572467822	-0.0257622525328315	-0.0143932915399289	-0.00742500945799325	-0.00444775978512032	-0.00498684031205442	-0.00851826943405613	-0.0144853181537357	-0.0223152929730841	-0.0314360676193255
39	-0.901252169652912	-0.95803545192544	-1.01397731355015	-1.06851099063966	-1.12104585112071	-1.17097504651053	-1.21768420082836	-1.26056105956034	-1.29900598300433	-1.33244312681106	-1.36033210969857	-1.38217992613749	-1.39755282258638	-1.40608782209617	-1.40750355634287	-1.40161004881083	-1.38831709005944	-1.36764085742324	-1.33970845815734	-1.30476011724252	-1.26314878828228	-1.21533703677753	-1.16189112734539	-1.10347233719757	-1.04082561383224	-0.974765791398615	-0.906161673305225	-0.835918374094488	-0.764958387353402	-0.694201904877136	-0.624546952494424	-0.556849927749601	-0.491907122778339	-0.430437791949816	-0.373069278894877	-0.320324653050655	-0.272613224323756	-0.230224209117427	-0.193323715550843	-0.161955104369404	-0.136042669150076	-0.11539846930626	-0.0997320462935942	-0.0886626611919615	-0.0817336139064316	-0.0784281434210448	-0.0781863669974335	-0.0804226953146082	-0.084543160861061
40	-1.12142808752577	-1.19070931348819	-1.2591471419405	-1.32611243714135	-1.39095339186381	-1.45300427941667	-1.51159510586587	-1.56606202653543	-1.6157583607216	-1.66006600964279	-1.69840705598196	-1.73025530004698	-1.75514746871847	-1.77269382011632	-1.78258786039188	-1.78461489022908	-1.77865910833303	-1.76470901798055	-1.74286091089368	-1.71332024021406	-1.67640074075778	-1.63252120915695	-1.58219991766676	-1.52604670165561	-1.46475283005407	-1.39907883797218	-1.32984056873819	-1.25789373608904	-1.18411737347851	-1.10939658391721	-1.03460503813431	-0.960587689249223	-0.88814417715478	-0.818013384621392	-0.75085957957208	-0.68726053458284	-0.627697956663568	-0.572550489671879	-0.522089470807974	-0.476477534539491	-0.435770065392922	-0.399919408930976	-0.36878166158248	-0.342125778361444	-0.319644666183127	-0.300967872297406	-0.285675434577089	-0.273312434598351	-0.263403786446134
41	-1.32393065868254	-1.40470682704816	-1.48505300993953	-1.56435840650959	-1.64198923368085	-1.71729649464391	-1.78962448687205	-1.85831992726744	-1.92274154992328	-1.98227001158763	-2.03631792191027	-2.08433980061805	-2.12584175256416	-2.16039064477221	-2.18762256773142	-2.2072503667993	-2.21907003902464	-2.22296580626382	-2.21891369720644	-2.20698349872656	-2.18733897049194	-2.16023625541529	-2.12602046150045	-2.08512043686813	-2.03804180797035	-1.98535839976392	-1.92770220431273	-1.86575210924179	-1.80022163796707	-1.73184598801975	-1.66136868054801	-1.58952815189471	-1.51704462597748	-1.44460760334626	-1.37286428896387	-1.30240925608596	-1.23377560868985	-1.16742786074576	-1.10375669867977	-1.04307573545071	-0.985620302852095	-0.931548265259249	-0.880942775478189	-0.833816834019785	-0.790119459305961	-0.749743230076127	-0.712532924341964	-0.678294952972917	-0.646807271252948
42	-1.49309279828562	-1.58378212054272	-1.6747959862443	-1.76560108236589	-1.85563980702763	-1.94433593575857	-2.03110086053847	-2.1153403230123	-2.19646154897396	-2.27388067790982	-2.34703036945159	-2.41536745839214	-2.47838052184979	-2.53559721659971	-2.58659124187479	-2.63098878338783	-2.66847429819961	-2.69879550754273	-2.72176747590657	-2.73727566958849	-2.74527790639264	-2.74580512995326	-2.73896096688009	-2.72492005203551	-2.7039251360951	-2.67628301933189	-2.64235938542127	-2.60257263803937	-2.55738687013594	-2.50730412002105	-2.4528560888746	-2.3945955101173	-2.33308737155334	-2.26890019575786	-2.20259758249233	-2.13473020887337	-2.0658284687268	-1.99639591241322	-1.92690362304286	-1.8577856352604	-1.78943546972659	-1.72220382125508	-1.65639740259071	-1.59227891039305	-1.53006804646087	-1.46994349686806	-1.41204574561805	-1.35648057861585	-1.3033231189307
43	-1.60777008014453	-1.7052343397861	-1.80390461293876	-1.9033575419457	-2.0031446342813	-2.10279563430039	-2.2018223163557	-2.29972266543384	-2.39598540347433	-2.49009481171247	-2.58153579188325	-2.66979910211503	-2.7543866970183	-2.83481709604057	-2.91063069982209	-2.98139497125751	-3.04670939644551	-3.10621014087103	-3.15957431816276	-3.206523792711	-3.24682844337344	-3.28030882343559	-3.30683816185601	-3.32634366246752	-3.33880707100577	-3.34426449430027	-3.34280547133198	-3.33457131171665	-3.31975273305261	-3.29858684398564	-3.27135353429445	-3.23837134630175	-3.19999291301692	-3.1566000572209	-3.10859865189159	-3.05641334570976	-3.00048225775867	-2.9412517429259	-2.87917132404219	-2.81468887867188	-2.74824615803469	-2.68027470321102	-2.61119221006329	-2.5413993797435	-2.47127727683066	-2.40118520262863	-2.33145907750389	-2.26241031385017	-2.19432515075025
44	-1.64240475122798	-1.7414138552951	-1.84238542776293	-1.9450154992808	-2.04897587182569	-2.15391556639402	-2.25946255787989	-2.36522579469923	-2.47079749709635	-2.57575572411062	-2.67966719491625	-2.7820903457278	-2.88257859876179	-2.98068381495306	-3.07595989735915	-3.16796650757878	-3.25627285320671	-3.34046150050322	-3.42013216322794	-3.49490541612965	-3.56442628003677	-3.62836762498182	-3.686433338415	-3.73836120738307	-3.78392546660019	-3.82293896860632	-3.8552549376428	-3.88076827537978	-3.89941639406937	-3.9111795609002	-3.91608074609122	-3.91418497635658	-3.90559820455916	-3.89046571539826	-3.8689700956029	-3.8413288050948	-3.80779139273324	-3.76863640637833	-3.72416805196473	-3.67471265996033	-3.62061501993308	-3.56223464494692	-3.49994202717925	-3.43411494456154	-3.36513487548856	-3.29338357484586	-3.21923985991322	-3.14307664927185	-3.06525829183569
45	-1.57532211429672	-1.66911239370462	-1.76531366535936	-1.86373304606267	-1.96415609444951	-2.06634687144166	-2.17004817111451	-2.27498193630321	-2.38084987242008	-2.48733427160672	-2.59409905747137	-2.70079105825394	-2.80704151332431	-2.91246781448389	-3.01667547965639	-3.11926035229287	-3.21981101527057	-3.31791140334552	-3.41314359344889	-3.50509074743457	-3.59334017743043	-3.67748649986477	-3.7571348406718	-3.83190405125663	-3.90142989264055	-3.96536814390776	-4.02339759071229	-4.07522285022737	-4.12057699054884	-4.15922390519016	-4.19096040688727	-4.21561800939807	-4.23306437123329	-4.24320438117058	-4.24598087183631	-4.24137495442811	-4.22940597462204	-4.21013109668175	-4.18364452958273	-4.15007641540674	-4.10959140618473	-4.06238696062	-4.00869139657554	-3.94876173875246	-3.88288140353544	-3.81135776448188	-3.73451964235497	-3.65271476294887	-3.56630722425553
46	-1.40115108864259	-1.48308428369482	-1.56752358915896	-1.65436800436411	-1.74349858553199	-1.8347776336207	-1.92804796294407	-2.02313227167859	-2.11983263610527	-2.21793015070495	-2.31718473598281	-2.41733513510467	-2.51809911905949	-2.61917391811318	-2.72023689479873	-2.82094647062252	-2.92094331510455	-3.01985180177046	-3.1172817313559	-3.2128303178597	-3.30608442829467	-3.39662306214616	-3.4840200517754	-3.56784696041675	-3.6476761501315	-3.72308398820972	-3.79365415715541	-3.85898103064293	-3.91867307576614	-3.97235624057602	-4.01967728535312	-4.06030701630714	-4.09394338143049	-4.12031439003128	-4.13918081998655	-4.15033867992344	-4.15362139727128	-4.14890170733524	-4.13609322311344	-4.11515167039871	-4.0860757776539	-4.0489078151043	-4.00373378233676	-3.95068324832049	-3.88992885206997	-3.82168547606793	-3.74620910798356	-3.66379540910309	-3.57477801019912
47	-1.14050429525659	-1.20617176396552	-1.27418782330325	-1.34452177348886	-1.41712883327881	-1.49194890333931	-1.56890535573937	-1.64790387176028	-1.72883135159618	-1.81155492052001	-1.89592105665887	-1.98175486562126	-2.06885952681253	-2.15701593534166	-2.24598256195339	-2.33549555141554	-2.42526907726866	-2.51499596783204	-2.60434861489819	-2.69298017268994	-2.78052605046617	-2.86660569771615	-2.95082467626268	-3.03277700888696	-3.11204778938716	-3.1882160343801	-3.26085775274552	-3.32954920448424	-3.39387031700001	-3.45340822349728	-3.50776088538132	-3.55654075831011	-3.59937845992421	-3.63592639630268	-3.66586230387823	-3.68889266389691	-3.70475594751648	-3.71322565128053	-3.71411308494649	-3.70726987643792	-3.69259016197911	-3.67001243318791	-3.63952101698029	-3.60114716850293	-3.55496976187977	-3.50111556825814	-3.43975911539262	-3.37112212773698	-3.29547255065777
48	-0.83850163184943	-0.887072016818917	-0.937742410212852	-0.990532711588786	-1.04545236824601	-1.10249906263939	-1.16165740213001	-1.22289763098816	-1.28617438588926	-1.35142551717218	-1.41857099882103	-1.48751195045277	-1.5581297945135	-1.63028557138591	-1.70381943417466	-1.77855034356089	-1.85427598130558	-1.9307728987471	-2.00779691400419	-2.08508376859321	-2.16235005083842	-2.23929438984476	-2.31559891997016	-2.3909310117405	-2.46494526106181	-2.53728572447236	-2.60758838411376	-2.67548382215936	-2.74060008069196	-2.80256567954204	-2.86101276144742	-2.91558033113802	-2.96591755263782	-3.01168706725794	-3.05256829346754	-3.08826066910071	-3.11848679620735	-3.14299544929021	-3.16156440868852	-3.17400308245597	-3.18015488221563	-3.17989932112408	-3.17315380519979	-3.15987509281873	-3.14006040109654	-3.11374814210089	-3.08101827630326	-3.04199227531815	-2.99683269071853
49	-0.549614134729992	-0.583508108725317	-0.619264534673795	-0.65693475557249	-0.696562642695775	-0.738183429517584	-0.781822543164082	-0.827494449143558	-0.875201526025009	-0.924932987441622	-0.976663869254658	-1.03035409990461	-1.08594767188181	-1.14337193185451	-1.20253700629012	-1.26333537839256	-1.32564163085787	-1.38931236733114	-1.454186323545	-1.52008467695505	-1.58681156128695	-1.65415478980631	-1.72188678835305	-1.78976573628741	-1.85753691052208	-1.92493422480935	-1.99168195346653	-2.05749662580522	-2.12208907473317	-2.18516662036998	-2.24643536710825	-2.30560259040386	-2.36237918773544	-2.41648216666747	-2.467637141817	-2.51558081178349	-2.56006338677318	-2.60085093774469	-2.63772763842419	-2.67049787248307	-2.69898817952656	-2.72304901529061	-2.74255630356026	-2.75741275977467	-2.76754896903435	-2.77292420423242	-2.77352697324712	-2.76937528750735	-2.76051664772455
50	-0.319089428507746	-0.342380041957571	-0.367320714470764	-0.393974942845672	-0.422400882069834	-0.452650426004498	-0.484768288154726	-0.518791093610836	-0.554746493748771	-0.592652315631102	-0.632515758243199	-0.674332647719584	-0.718086763554863	-0.763749247446351	-0.811278105878658	-0.860617816834846	-0.9116990501082	-0.964438509600582	-1.01873890473842	-1.0744890567301	-1.13156414384563	-1.18982608824179	-1.24912408510569	-1.30929527307278	-1.37016554301799	-1.43155048045009	-1.49325643488821	-1.55508170779624	-1.61681784892441	-1.67825104928713	-1.7391636175194	-1.79933552502733	-1.85854600420351	-1.91657518303813	-1.97320573873695	-2.02822455247362	-2.08142434716518	-2.1326052901722	-2.18157654309144	-2.22815774132616	-2.27218038688004	-2.31348913881646	-2.35194298703762	-2.38741629645306	-2.41979971019908	-2.44900090231788	-2.47494517217856	-2.49757587489359	-2.51685468402278
51	-0.171713889936501	-0.188633375037647	-0.206991690471982	-0.226848033787644	-0.248257601961436	-0.27127092682941	-0.295933213998147	-0.322283692343683	-0.35035498142185	-0.380172484241964	-0.411753812889514	-0.445108254418469	-0.480236284266929	-0.517129134179644	-0.555768421247665	-0.596125844200764	-0.638162952515942	-0.681830993240457	-0.727070839677267	-0.773813005253095	-0.821977744994339	-0.871475246085165	-0.922205907987688	-0.974060711579769	-1.02692167572573	-1.08066239865412	-1.13514868048973	-1.19023922228904	-1.2457863959751	-1.30163707867265	-1.35763354412207	-1.41361440311319	-1.46941558423975	-1.52487134574098	-1.57981530877874	-1.63408150220182	-1.68750540867948	-1.73992500204653	-1.7911817657924	-1.84112168284708	-1.88959618716197	-1.93646306805048	-1.98158731883304	-2.02484192201536	-2.06610856400784	-2.10527827325387	-2.14225197656504	-2.17694096944533	-2.20926729721136
52	-0.110811868339042	-0.124885281775837	-0.140168444047135	-0.156705571763571	-0.17453764188979	-0.193701944891313	-0.214231643975895	-0.23615534472628	-0.259496679490717	-0.284273910918267	-0.310499558995548	-0.338180055858901	-0.367315432520214	-0.397899041455947	-0.429917318768049	-0.463349589334027	-0.498167918023844	-0.534337009676664	-0.571814160104554	-0.610549259927751	-0.650484852551988	-0.691556247078516	-0.73369168639802	-0.776812570167118	-0.820833731807646	-0.8656637681113	-0.911205419482868	-0.957355998321207	-1.00400786252542	-1.05104893063111	-1.09836323463461	-1.14583150615757	-1.19333179124566	-1.24074008878856	-1.28793100729708	-1.33477843458144	-1.38115621474432	-1.4269388268348	-1.47200205950582	-1.51622367607774	-1.5594840645332	-1.60166686715098	-1.64265958472785	-1.6823541506312	-1.72064747027052	-1.75744192196418	-1.79264581560697	-1.8261738060051	-1.85794725823419
53	-0.124138127667468	-0.137519368563434	-0.151860526522321	-0.167186604284796	-0.18351982016006	-0.200879334784258	-0.219280985882989	-0.238737033520367	-0.25925591831852	-0.280842035107034	-0.303495524410933	-0.327212084108172	-0.351982803483258	-0.377794021772946	-0.404627213143718	-0.432458899860017	-0.461260595198345	-0.490998777437197	-0.521634896008304	-0.55312541063327	-0.585421863993914	-0.618470988197353	-0.652214845001103	-0.686590999462441	-0.721532726373194	-0.756969248539515	-0.792826005669328	-0.82902495234148	-0.865484883253504	-0.902121783682503	-0.938849202849074	-0.975578647650271	-1.012219994027	-1.0486819130563	-1.08487230871177	-1.12069876411748	-1.15606899303403	-1.19089129325981	-1.2250749986082	-1.25853092613078	-1.29117181529927	-1.32291275593264	-1.35367160176083	-1.38336936665105	-1.41193060068478	-1.43928374346181	-1.46536145221934	-1.49010090258711	-1.51344406005048
[truncated: 71 more columns]
