# Supplementary material for: Reconstructing spruce budworm outbreak severity: a comparison of paleoecological and tree-ring signals
Source: PLoS One. 2025 Aug 12;20(8):e0329406. doi: 10.1371/journal.pone.0329406 (PMC12342301; doi:10.1371/journal.pone.0329406)
Supplement: S10 Dataset — (ZIP) [file pone.0329406.s010.zip › Lake 1 wavelet data/Percent_defoliated/PD_wavelet_wave.txt]

V1	V2	V3	V4	V5	V6	V7	V8	V9	V10	V11	V12	V13	V14	V15	V16	V17	V18	V19	V20	V21	V22	V23	V24	V25	V26	V27	V28	V29	V30	V31	V32	V33	V34	V35	V36	V37	V38	V39	V40	V41	V42	V43	V44	V45	V46	V47	V48	V49	V50
1	-3.62555553084472+0.7835715321078i	2.6426382934051-1.93951947090284i	-1.40721392178395+2.17256415048177i	0.5701227590263-1.78098660045938i	-0.22728768379675+1.27671600026826i	0.159281314990872-0.913015537947944i	-0.17453444775645+0.696636172047121i	0.197326165716565-0.565574636538842i	-0.214247523048786+0.4774188612952i	0.225682675297454-0.413316736225906i	-0.232430212931316+0.363502908893688i	0.236457764355122-0.321610097605663i	-0.240813126226077+0.285145627545142i	0.246552866049712-0.254911900793627i	-0.251939167096292+0.231260759968964i	0.255366137573868-0.212645080583473i	-0.256131737944494+0.197849171171204i	0.252305320065453-0.184669696992786i	-0.245404619929174+0.167869762986941i	0.241750534609431-0.147297041959522i	-0.242736584557779+0.128009945913565i	0.24582611304216-0.111798675346545i	-0.249777574191734+0.098707606831529i	0.252968256416278-0.088967617681987i	-0.253414298569297+0.080858682320226i	0.251949746964249-0.071329788963804i	-0.251651045662369+0.06024817055874i	0.253291718266113-0.050078904929578i	-0.255197365696024+0.04198674455355i	0.256126942622727-0.035136288926449i	-0.25614105650836+0.028774984188802i	0.255061082660948-0.022553527552444i	-0.253099248460428+0.015543483004639i	0.251190001579212-0.007516848115064i	-0.249784704905218-0.001358453581066i	0.249833753471731+0.011021937724094i	-0.252288977604024-0.019654447479566i	0.255319749359107+0.025113385246389i	-0.25619945324711-0.028111018875855i	0.253970428647988+0.030582736404869i	-0.248255981594025-0.034299722529814i	0.239609848767175+0.04253183175828i	-0.233050684983082-0.057549346175974i	0.233089093209722+0.075011063752181i	-0.238029623326964-0.091064403377486i	0.247795021881627+0.104925292709123i	-0.26125650221852-0.112320911836112i	0.272668693860371+0.11281560605797i	-0.280483028122825-0.109346509118102i
2	-4.20406079171797+1.0647577683002i	2.80092771521372-2.54510357574833i	-1.12552688701877+2.67111245751278i	0.12885476117452-1.97048177999579i	0.13905179900308+1.23678466340538i	-0.077388969342962-0.793265791504187i	-0.026342362741107+0.579642881577355i	0.093181425907527-0.470120778121003i	-0.131516182744302+0.40000254897078i	0.154848271713998-0.349210031639232i	-0.168346774707387+0.309388871673615i	0.176295271501859-0.274275874048331i	-0.184102964992576+0.242117357109935i	0.193750089250142-0.215606930786312i	-0.202680080546929+0.196115842671226i	0.208886901871018-0.181805823331395i	-0.211618689789165+0.171844543689389i	0.207436789121101-0.163600879195149i	-0.198348235870591+0.149041708472959i	0.194159536254827-0.128074290294879i	-0.196751770277905+0.108822544793163i	0.201768175267053-0.093742882926463i	-0.207639843751939+0.082405398287773i	0.212323297310696-0.075402160452207i	-0.212707217021764+0.07030325586082i	0.210136286147742-0.062354764101357i	-0.209575806464894+0.051482159128242i	0.212188164308736-0.04180850633513i	-0.215126597947379+0.035130833721695i	0.216557531629938-0.029957796583779i	-0.21680256001104+0.02522447764897i	0.215615307307225-0.020627959193254i	-0.213204749101851+0.014895379134756i	0.210837289271055-0.007757769064233i	-0.208952888491175-0.00063031882774i	0.209020425003768+0.010509561574042i	-0.212790845083864-0.019197468633931i	0.217646455997737+0.023303921575732i	-0.219577533783993-0.023852477594457i	0.217434121301518+0.023450575219224i	-0.210356715980797-0.024085487799925i	0.198441057172173+0.030740215537468i	-0.189126948300612-0.047133593886716i	0.188862132096538+0.066642954330505i	-0.194449223076646-0.084118927110947i	0.206111931910246+0.099440404554699i	-0.222933935508377-0.106460612777056i	0.236859267956031+0.104675281340809i	-0.246600814206324-0.098245483151395i
3	-4.59968446524091+1.38228765085993i	2.6735131042665-3.16802149174961i	-0.52186336705371+3.04219748838679i	-0.5298311446651-1.9064707213716i	0.576005385328707+0.936876655084938i	-0.298911657980615-0.485597565548419i	0.08951053416321+0.34696848867052i	0.009701242817486-0.301093765094641i	-0.056248858862767+0.26876539815331i	0.083034436969368-0.241646348619737i	-0.097751476008031+0.218772391998688i	0.105485120725676-0.195254288980825i	-0.113966220943734+0.170659063038877i	0.125891324294414-0.150583380398865i	-0.137103937348886+0.137711751151212i	0.145256135773405-0.12957996436489i	-0.149858772744911+0.126467688622541i	0.144774750263422-0.125718921654109i	-0.132228919833998+0.115042674832696i	0.127138310924963-0.094388546585421i	-0.131710226493271+0.076516147782808i	0.138534634414001-0.064293704954562i	-0.146063133581455+0.05606774105041i	0.152139688229287-0.053273595873173i	-0.151871685537913+0.052782341185647i	0.147228330932491-0.047303716679708i	-0.146010390225656+0.036898970885128i	0.149813570746097-0.028267458017133i	-0.153859524179258+0.02397349785869i	0.155594961738721-0.021308525335671i	-0.155998833385096+0.018846194049769i	0.154728054205245-0.016587532040969i	-0.151885666763123+0.012855808578281i	0.149098768722738-0.007426561932566i	-0.146504046328179+0.000388443487171i	0.146234642231899+0.009281510157187i	-0.15143356445272-0.017836202150865i	0.158481972501672+0.020081893897089i	-0.161741670808042-0.01760894537812i	0.160282235480093+0.013719254331603i	-0.152452701786309-0.009945932831671i	0.137012699487865+0.013582547471267i	-0.12470174260773-0.030641982265706i	0.124415219112357+0.05103993824415i	-0.130053386467784-0.068325091723571i	0.142588148259723+0.084353737015771i	-0.162073816929007-0.090411358198387i	0.177437384274895+0.086093155966445i	-0.18875298819626-0.07729072692138i
4	-4.79226660497291+1.71845349834322i	2.25028562456741-3.74309039424113i	0.35515251027923+3.17904186760369i	-1.27460075940153-1.50491065455059i	0.917723780096758+0.371585897938586i	-0.370463366229118-0.052107757182143i	0.0908526067749+0.0810828417043269i	-0.007404146474129-0.129594433496711i	-0.018634051712283+0.137331445876449i	0.035807867546618-0.131729321076618i	-0.044754645695225+0.125202277889065i	0.047218932995372-0.11308154335464i	-0.0529669906032908+0.0955377332457029i	0.0650458239067401-0.0818119255424958i	-0.0765052467183884+0.0756850312791703i	0.0851256049564179-0.0730485913183499i	-0.091634834012653+0.076521754387118i	0.0853056823422333-0.0844095327461366i	-0.067867484884047+0.0779335463071594i	0.0616918213546282-0.0569772392362472i	-0.0688095172634463+0.0412061791629304i	0.07680565484665-0.0330274662007874i	-0.085162842555374+0.0281367133255293i	0.092462284037811-0.0298644879492599i	-0.090920795631809+0.0347478043717662i	0.0830813836827849-0.0317519751679171i	-0.080872681885913+0.0211521048799851i	0.0862534062086449-0.013508560719822i	-0.0913493057716015+0.0121301399914214i	0.0929020892383184-0.0121133422821917i	-0.0933155325646109+0.0117224050232948i	0.0920616665366667-0.0117799364906834i	-0.0889496779181758+0.010119306084595i	0.0860136314547987-0.0067744514469976i	-0.0824796820037575+0.0017584037063174i	0.0812131371903555+0.0076085026520175i	-0.0876671217557949-0.0163697365036056i	0.096921211247274+0.0168114472836234i	-0.101356091723409-0.011698182347941i	0.101321012263273+0.004995770369116i	-0.0940198696551673+0.0037123209617924i	0.0752339576774065-0.0041262418062264i	-0.0602193171663985-0.013374289330296i	0.060900591757429+0.0333224105508138i	-0.0657912139519892-0.0482132010583656i	0.0774774426907067+0.0642718461797757i	-0.0983285111529427-0.069059095186683i	0.11307715781524+0.062664600084466i	-0.125240936065546-0.053676610972813i
5	-4.81931516719346+2.05610750921545i	1.59010020423847-4.21146963217491i	1.37284170697164+3.00761480472884i	-1.90098959906339-0.76165467185952i	0.976016631854952-0.35408101380555i	-0.19219968483634+0.350123907206244i	-0.0438821427666619-0.0838647042212427i	0.0336360999392157-0.0421574011942881i	-0.0121392300503887+0.0584610154531597i	0.0152585213485078-0.0563575384509942i	-0.0172751933713651+0.0587402840160355i	0.0123753946772889-0.0537595683936934i	-0.0138311412016746+0.039635117396444i	0.0251621101304246-0.0300469467186472i	-0.0349691872664397+0.0290477579131002i	0.042441995061924-0.0287433063478069i	-0.0517544457830214+0.0361397193638495i	0.0447055724408075-0.0525679323196388i	-0.0211152787380788+0.0493822559287728i	0.014315046372896-0.0261728276825284i	-0.0250987599385292+0.0128962855388688i	0.0330056981271676-0.0095693381717722i	-0.0407692031597993+0.0067749903710693i	0.0494421519289293-0.0118698838618357i	-0.0464084943526909+0.0220660390172851i	0.0343824084698018-0.020769033475923i	-0.0311919496209775+0.0084936151665675i	0.0388959097307377-0.0014180196052329i	-0.0448185628773975+0.0032503670131063i	0.0453423023499508-0.0053213931608735i	-0.0456103202296902+0.0059111831733493i	0.0446094668824014-0.0075574749877868i	-0.041564854317663+0.0073377679378639i	0.0391463498419443-0.0059674540477413i	-0.0346050786425384+0.0035771335744839i	0.0314213093843808+0.0055884720639537i	-0.0387275583250174-0.0152625962371421i	0.0497297063909716+0.0142265466636111i	-0.0543456286747348-0.0077375343132084i	0.0563840484721081+0.0004789903508774i	-0.0515847293193002+0.0127295568425316i	0.0299000185208157-0.0176905341281566i	-0.0130075514602952-0.0009532935170652i	0.0167077068184171+0.0191342785519533i	-0.0199552046661901-0.0288484748355392i	0.0286110408534094+0.0446191475912449i	-0.0494731607543396-0.0479958828835578i	0.0606552067896877+0.0403276663001893i	-0.0726259382769581-0.034955098950937i
6	-4.74636489599644+2.38369753247705i	0.78686098875317-4.53575412572501i	2.36337677800467+2.51153390951706i	-2.20839992839154+0.22729945968556i	0.63924258203929-1.03676615793753i	0.212101742302492+0.525176290333179i	-0.2253739571119-0.04107981537072i	0.0573639948259866-0.0700872849731234i	0.0027490972971225+0.0355415731257002i	0.0048132067979052-0.0177151244732832i	-0.00784843540435+0.0250018087641761i	-0.0030578558160858-0.0241634853658179i	0.00502937525144082+0.0096975768383549i	0.00663052138808598-0.00234556459824566i	-0.0132595344844458+0.0053064791661279i	0.0177227219782171-0.0030526742199169i	-0.0319224929575386+0.0102531775820859i	0.025823383856883-0.0351083741764369i	0.0051487770643+0.0339434023882347i	-0.0112680120538406-0.0056922352154151i	-0.00511821093226773-0.0041543225501822i	0.0107873854631622+0.0015063419205073i	-0.0158810417078212-0.0048181397338907i	0.0268754516435943-0.0012531729343731i	-0.0229194297316826+0.0165106028168967i	0.0059705992596243-0.015935060052714i	-0.00228715524060759+0.00019921615791426i	0.0134988610954971+0.0064912618768798i	-0.0197364694502696-0.0008853285351459i	0.0179726319371145-0.0022738289401281i	-0.0180836869040949+0.0022076337644799i	0.0176902889839479-0.0045179919342869i	-0.0150434072064994+0.0046776840091184i	0.0142611119006047-0.0047953482735989i	-0.00896540803120181+0.00583272457721743i	0.00281499068641395+0.00317991641783875i	-0.010681050527955-0.014494984390102i	0.0226974072432138+0.0118083330538125i	-0.0253155108598772-0.0054246516841809i	0.0297179182987013+0.0012262039744023i	-0.0300062419966019+0.0155278401702506i	0.0055439674359363-0.025378830141835i	0.0123037980389341+0.0036103619765345i	-0.0022891563776247+0.0116908689707257i	0.0017483328762132-0.0129221081439485i	0.0016462252153014+0.0289880543188597i	-0.0222406938844039-0.0306618292792752i	0.0263031745024705+0.0218682156309764i	-0.0367760160841646-0.025060357147258i
7	-4.63046233558+2.69655122979595i	-0.07265531157989-4.70391040288446i	3.18169447211425+1.73316160792249i	-2.07781274168792+1.288820796099i	-0.05497766533521-1.44506939805189i	0.6697321512912+0.34329531619763i	-0.287278879585273+0.19635864415899i	-0.017781197670177-0.142229013065443i	0.0467391638307627+0.0139227025813307i	0.0000891809881478+0.0104604163951568i	-0.0100620514180567+0.0115330595894265i	-0.0079650496740462-0.0153669485897839i	0.0120804958836471-0.0024041406459935i	0.00252410964115164+0.00766341878277845i	-0.00427126690712076+0.00044195116651979i	0.0027748110638047+0.00789626333003773i	-0.0249410241881069-0.0055526807301544i	0.0223313152921238-0.0290003821334408i	0.0180788086157164+0.0290503978880742i	-0.021542272335608+0.0076736413947742i	-0.0033548037128875-0.0118465008387309i	0.00336358383298875+0.00110862860749932i	-0.00300707488495145-0.0088076898645758i	0.0185203226419511+0.0048629435668347i	-0.0150600413695175+0.01595777629207i	-0.0075881872303132-0.0155746021076682i	0.0109353857638252-0.0053109165444212i	0.0053182410291788+0.011090938696223i	-0.0108726656679017-0.000543530810579i	0.0052005181103487-0.00240357575785317i	-5.60428310212015e-03-2.86119626503e-05i	0.00618633202119229-0.00262374557517714i	-0.00377223107021036+0.00201939213975457i	0.00605930939479264-0.00274666386639476i	-0.00062946456790431+0.0083590383273116i	-0.00962128236755145+0.00049966065507236i	0.0008073452991631-0.0141774238137784i	0.0118405707696324+0.0083706753850686i	-0.00896920742285456-0.00286326920141895i	0.01555817648108+0.0062724776472751i	-0.0241989606141561+0.0134373427518916i	-0.004158873980619-0.0292307693492359i	0.0227644902520552+0.00073875927021i	-0.0018518561886804+0.0109005644132398i	0.00574832696003894+0.0001218287116506i	-0.0095866380411821+0.0187867709762403i	-0.0131377881495075-0.0180350578385969i	0.00617667857569362+0.00622754938280278i	-0.0134505110671975-0.0236606364471091i
8	-4.5035946614694+2.99474437064998i	-0.93000049697565-4.72283939686298i	3.73691868900538+0.753899735779i	-1.50466867338093+2.22650486964418i	-0.92420347308224-1.41286757272919i	0.933383671211346-0.170445000267229i	-0.103075105073776+0.469306777054472i	-0.183439618864006-0.125040160942165i	0.0764619264790749-0.0580143244515863i	0.0201957899776383+0.0374774461059064i	-0.0215707803460339+0.0131235084486369i	-0.0107879139530365-0.0177300512296555i	0.0152266127926881-0.0082211755834683i	0.0067905806726186+0.0102233887586167i	-0.00156686412607321+0.00717181000179719i	-0.0107063093101485+0.0109621606119425i	-0.0233979357158314-0.0185883131775131i	0.027351953081457-0.0292484878878325i	0.0266078500830394+0.0303708908174945i	-0.0250304578259092+0.0195562764345723i	-0.0125582104352389-0.0143173090043196i	0.00193877251250126-0.00784530977920083i	0.00717531791524287-0.00949148172189716i	0.016711186373197+0.0108710803852234i	-0.0156011482443375+0.0175958455619844i	-0.0142364493666465-0.0174565932192893i	0.0163284178900441-0.0103084426071673i	0.0067267504894208+0.0139296811348676i	-0.0099462008501551+0.003208456220599i	-0.001376779677991-0.00408831623765468i	-0.00079273533524888-0.00214972113681829i	0.00260787862298388-0.00197076473008345i	9.37228073416023e-04-4.33500698180377e-04i	0.00597370695874636+0.00064552597703386i	-0.0013298538859881+0.0110852194201043i	-0.014555003894874-0.0021143647630925i	0.0032324815117381-0.0152837075602994i	0.0109508901020169+0.003231058006199i	0.00218655748606912+0.0020589260416856i	0.0060594560542652+0.0143769269576417i	-0.0275408038178876+0.0089283871651652i	-0.0079624331381252-0.0335282080146499i	0.028682241293996-0.0074015936606381i	0.0093058409256034+0.0148024287639783i	0.0024748900659611+0.0130306924872811i	-0.0154422468035226+0.0148383246743871i	-0.016279126977676-0.0104180263095939i	-0.00621774543547013-0.00977892449201902i	0.0047420398531693-0.028699378185044i
9	-4.37769162659163+3.28030223423041i	-1.75247961500518-4.60895114195373i	3.99197631386202-0.33134704469751i	-0.58119948143588+2.8752307695123i	-1.71492213317295-0.90314065175465i	0.810433420138382-0.827820149171134i	0.301687581552309+0.553415233152891i	-0.31075941307326+0.061022708888782i	0.017874171027927-0.15092418691821i	0.068416698684501+0.0308862119047787i	-0.0272674538647947+0.0332897103877738i	-0.0203458568965345-0.0229214602496606i	0.0188482129470172-0.0164780802187633i	0.0171021773152883+0.0126004063850866i	-0.0026237695555247+0.0210483424153957i	-0.0274318225734826+0.0104935806400077i	-0.0238191353896728-0.0341930628165497i	0.0380182212215027-0.033412654917449i	0.0367942761783741+0.0359444044201876i	-0.0274209016183394+0.0343799170276255i	-0.0288202219922799-0.0146364093317979i	0.0009782384764778-0.023330323199276i	0.0201779353030671-0.0105216320876347i	0.0178723029964158+0.0197167206693562i	-0.0205047140492661+0.0205093058010404i	-0.0193870089862206-0.0206635170755786i	0.0191789719704879-0.0162560985177067i	0.0126616744863292+0.0159232155054705i	-0.011130946046789+0.0095824375604237i	-0.00739426424063951-0.00549454316045322i	0.00030762222472328-0.00556868506209524i	0.00278300728643123-0.00328502215595825i	0.00512394987808298-0.00194752681604789i	0.00820532847140339+0.00576333427083506i	-0.0056229988480104+0.0143922812418198i	-0.0186778729018364-0.0046258783902515i	0.0021051931682566-0.0196417138352763i	0.0167609403530065-0.0032971432542168i	0.0128099807495268+0.0108729743935246i	-0.0037074383133776+0.0255632449856025i	-0.0374654578186498+0.0035948314389349i	-0.0111940633562648-0.0427654708200181i	0.0373839907271598-0.0193496277833299i	0.0266709926782273+0.0215757185524951i	-0.0003567651540436+0.0297471358231431i	-0.0245141245964097+0.0186793851432738i	-0.0293594713882418-0.0087939208011078i	-0.0149810285368407-0.0301353823557564i	0.0237636330388115-0.0391174484124746i
10	-4.25567095072868+3.55565587235551i	-2.52268637939-4.38164740313385i	3.94907177253589-1.43325890286919i	0.5456890898681+3.13390461139792i	-2.19512898721882-0.01403196396921i	0.26203165891204-1.3565087818915i	0.736456646444911+0.298869270519305i	-0.237065846694159+0.346930045970259i	-0.136278137708456-0.155815356227434i	0.0920605467501502-0.0372541506605525i	-0.0036779390192906+0.0534239809027075i	-0.0349238815185397-0.0183564111007043i	0.0213100941813743-0.0297312434883507i	0.0328613852013931+0.0172719258481337i	-0.0072079119147096+0.0407097152195113i	-0.0496272442583632+0.0079593052832153i	-0.0256249273036708-0.0555080944699199i	0.0548381871868778-0.0416560375308719i	0.0520564917562465+0.0463085480316134i	-0.031537586198757+0.0549512224709698i	-0.0514174865807227-0.0141646865090831i	-0.0020089685926728-0.0445581695307706i	0.037558268860767-0.0144670111619934i	0.0223050590671003+0.0321385630697482i	-0.0283049256615046+0.0258052745183681i	-0.0259332379560232-0.025134808306279i	0.0216578586748312-0.0239815293062978i	0.0212001005895159+0.0172372449239461i	-0.0116198268547776+0.0183458047151799i	-0.0153657193575151-0.0050177087208365i	-0.0018201452455277-0.0115057175209393i	0.00589578680013383-0.0077988394079318i	0.0118894641353467-0.0017149065690995i	0.0105731098961796+0.0134424853418609i	-0.0121978824737135+0.0191478636044154i	-0.0257795974297924-0.0080395779817061i	0.0006933549110155-0.0292880951149578i	0.0291280865592913-0.0102839141530565i	0.024848038417028+0.0250068272742407i	-0.0163841396172939+0.0412568480677347i	-0.0552566132618218-0.0026232823218486i	-0.0158174889435152-0.0608696651368218i	0.053037826298549-0.0358629249325428i	0.0514754521498512+0.0308342398141663i	0.0008654600683434+0.0554808156609893i	-0.0430242082648747+0.0326701128061907i	-0.0545135806553194-0.0148036805887802i	-0.0219738528415954-0.0599746940675263i	0.0487136408258517-0.0559582086422408i
11	-4.13821494851093+3.82321379428494i	-3.23132919162695-4.06051420783377i	3.63569233656878-2.47795532687365i	1.71561501288483+2.97284890312481i	-2.22082230321423+1.06328733278383i	-0.58033594457315-1.51564262328517i	0.944149725383044-0.268960035766442i	0.095147215132794+0.53504231960045i	-0.272620095751155+0.012978450697807i	0.018338582126409-0.119734866141396i	0.037553268810508+0.0274736604137136i	-0.0312409675108397-0.0035766616886944i	0.0215158950374064-0.0377787765132467i	0.0494636349566271+0.0245954918627308i	-0.0157483796489251+0.0645411483514351i	-0.078249616414688+0.0032743930652447i	-0.0288781248388595-0.0846840107274856i	0.0795978776536452-0.0549148815428431i	0.0745384592734997+0.0628049032187522i	-0.0384580096065046+0.0832660526755617i	-0.0809376327930282-0.0128619410980191i	-0.0086229830754125-0.0711274117397122i	0.0586263024167628-0.0234750974874669i	0.0318645293808853+0.0469805063345548i	-0.0375781502421105+0.035325740477877i	-0.0356007267633457-0.030189428873599i	0.0238817327507342-0.0341688460091562i	0.0320716670316457+0.0175690741128466i	-0.0103006782842669+0.0296370296407778i	-0.0262857641490692-0.0016451067046785i	-0.0078964558532568-0.0208357118478968i	0.0123025245994444-0.0168489482445722i	0.0232707556274552+0.0006839940059315i	0.0128209684754541+0.0255096552294163i	-0.0227009239203972+0.026279731344341i	-0.0377982443788466-0.0147058983564793i	0.0016339984167934-0.0459680044948851i	0.0495570030745812-0.0164605300325697i	0.0390163586071709+0.0467062875630741i	-0.0346797130906606+0.0634734014352483i	-0.0839559384284902-0.0112333227092211i	-0.022571062281908-0.0918911727256738i	0.0794160815653673-0.0600000549780451i	0.0891543961990819+0.0442475526658724i	0.0070192693709541+0.0972331715636891i	-0.0767963535484345+0.0598390434018022i	-0.0971125674704903-0.0305131923166661i	-0.028647796321569-0.106509692566225i	0.085866968136893-0.0823928486756323i
12	-4.02615593136447+4.08514777762599i	-3.87394278038732-3.66446885129875i	3.09441258690339-3.41019976006382i	2.78440738915111+2.42370593993622i	-1.7604230425051+2.10620029172657i	-1.47351469645802-1.18552599405245i	0.739846189682802-0.951272307748303i	0.564904718653492+0.42662222085323i	-0.224235890570558+0.3068645033158i	-0.149921915298496-0.101469437367543i	0.0293517640145339-0.0606580470844653i	0.0090530964284083-0.0126720507181649i	0.0355025096387203-0.026632924749963i	0.0583425573158516+0.0423383281560054i	-0.0325055757534054+0.0886365800925586i	-0.112808207380396-0.006080173738192i	-0.0324258956821-0.123043606767517i	0.113844596921604-0.073442668917475i	0.105575770329124+0.08617975313682i	-0.047754407330184+0.120786284058324i	-0.117914330335186-0.009200221696201i	-0.02105429468703-0.102143768159646i	0.0811986892762431-0.0397556434330599i	0.0483101588805275+0.061310136354457i	-0.0454081635347149+0.050243247785863i	-0.0489591661257916-0.0336249536447932i	0.0245904099566254-0.0468192721575963i	0.04499438687776+0.0163555239232753i	-0.0069927340968025+0.0433450013920344i	-0.0404033926424344+0.0046486120547655i	-0.0181442191076054-0.0339744359125712i	0.0223613225251948-0.0313112087090398i	0.0410018281362864+0.0054836183040053i	0.0149132651083168+0.0444366244620492i	-0.0401617124848579+0.0360817075123432i	-0.0554242791978833-0.0279796954598396i	0.0080478188608688-0.0709193483725248i	0.080264280203243-0.0197638441885099i	0.0549754653105061+0.0794529750812041i	-0.062684377891139+0.0939194085981419i	-0.127351058432383-0.025210637043864i	-0.031537948253877-0.141235181125413i	0.122242192338353-0.095966309607116i	0.1474822426404+0.06591736121279i	0.017467779038996+0.164061887699356i	-0.133000758851134+0.104008109803915i	-0.164976134462901-0.058809376091096i	-0.036798143689871-0.179312564937015i	0.14317355664333-0.123559615312874i
13	-3.92095413136821+4.34295830952463i	-4.44906701554061-3.21135910228569i	2.37518057089963-4.19286598125878i	3.64113989139885+1.56098860499071i	-0.88318151424256+2.91604576826435i	-2.15411107940796-0.39813071389416i	0.10434666617395-1.46778116757442i	0.922995311469389-0.039208011458951i	0.088371965446657+0.536647739731938i	-0.288921671758174+0.093294549917235i	-0.087477920806306-0.141418808947978i	0.0532952266457949-0.0858498287280582i	0.0883510133840427-0.0081263954293333i	0.0620626428203032+0.0858922441147624i	-0.067309347038381+0.113082179368288i	-0.153838833507892-0.026462346057941i	-0.032686998073694-0.171866476309484i	0.158587353892608-0.096068950720497i	0.145604864146669+0.116080116936219i	-0.057355283625956+0.168219683551565i	-0.161957113086964+0.000052342354215i	-0.042590864823132-0.135342367693253i	0.10124756877033-0.065598658608021i	0.072382936694753+0.0701704827412905i	-0.0470271510062036+0.0697987554178201i	-0.0642065816752472-0.0318158571261004i	0.0218080939103598-0.0596985146371469i	0.0578839030064327+0.0132748697304287i	-0.0026269858793526+0.0579598511053894i	-0.0569578278305109+0.0123375365954693i	-0.0311838316992764-0.0508444186458964i	0.0365025121935104-0.0505714157703889i	0.0655686314640548+0.0134829870407747i	0.0157538187464675+0.0718563307090015i	-0.0672473673383915+0.0472914050051766i	-0.0776368085795587-0.0513707779509811i	0.023928179416514-0.104163056012508i	0.12326260235887-0.016429045393105i	0.070332891585064+0.127682767199339i	-0.106444931074466+0.13291929625032i	-0.189411404348182-0.050008456487022i	-0.040659680550392-0.216233361781071i	0.190265075126565-0.147038139283426i	0.23484859636039+0.102807876343615i	0.030186057739571+0.266805853618486i	-0.220895738539385+0.169579057974358i	-0.267728857918462-0.103894631098311i	-0.048541084584016-0.289624864658604i	0.229124525704037-0.186486673663868i
14	-3.82438339343765+4.59701616357949i	-4.95694789406927-2.71739174996016i	1.52917521000328-4.80466678418791i	4.21460713873688+0.48189147501207i	0.27369291602308+3.35381555505818i	-2.41937168791372+0.68918059916085i	-0.80867199098002-1.57713607304469i	0.924715476328653-0.730780074935978i	0.564023516307972+0.486021472200563i	-0.229871638974074+0.393645067032615i	-0.267269924080709-0.098018529729454i	0.030015511470935-0.196527498379781i	0.167155354043676-0.020657622600416i	0.078775482831754+0.151622353865828i	-0.121959925370529+0.145967334365004i	-0.205565227398135-0.061661094819037i	-0.026539949209921-0.233921640865063i	0.215067500245346-0.12156716834143i	0.194848208478315+0.151422556551827i	-0.063764490605284+0.225638001586078i	-0.211303809405598+0.019674310778757i	-0.077414375759397-0.166350034308108i	0.112275519613862-0.102901937901534i	0.102936616490071+0.066337808786092i	-0.0360946093268677+0.0901159630466283i	-0.0757726488802944-0.0205295283282089i	0.0139751424259884-0.0667947539607926i	0.0653728532940202+0.0093465723219509i	-0.0001923291797207+0.0694833919390226i	-0.073629187675085+0.0173718179414903i	-0.0428414044873736-0.0707576475590122i	0.0554416064397323-0.0710475041442725i	0.0943886072482616+0.0266059261662075i	0.012290932437182+0.106435833403825i	-0.104221196051851+0.055896456955561i	-0.100129032620516-0.087233609625136i	0.053990129622314-0.142529473258685i	1.78407794889138e-01+7.78495397e-07i	0.078824347474142+0.195631512760353i	-0.174198345792416+0.177266132549116i	-0.272458345933681-0.095215914638603i	-0.043115806620438-0.325159651390646i	0.29519666024122-0.212759864075874i	0.358087192102525+0.165332514966595i	0.040785593618592+0.416919902062374i	-0.351371206633709+0.260312707723622i	-0.415423977821902-0.17101435244547i	-0.066554228908859-0.448751433183921i	0.350679156463078-0.280077003462057i
15	-3.73786008720379+4.84653166442536i	-5.39891369924646-2.19646636207067i	0.60418003254999-5.23754124208345i	4.47245048393495-0.71156830264731i	1.54441477701039+3.35391648414687i	-2.17287069741045+1.85321067304885i	-1.73922738285317-1.16500460500531i	0.45573199792367-1.37938796808893i	0.952378787111263+0.05681766168836i	0.099468652987696+0.587319249724717i	-0.345558808310865+0.113797257433161i	-0.081247110838703-0.228602368163223i	0.19824875147164-0.068568245753301i	0.104977270511632+0.198774326869632i	-0.17788640777685+0.182481746088179i	-0.265268528022019-0.105290387243144i	-0.015809417956431-0.308687143764718i	0.282945424236612-0.151349322588028i	0.254960989091098+0.189884300356193i	-0.062070663255531+0.293362325836356i	-0.263096036229385+0.055713776608498i	-0.130080513747058-0.188615854717066i	0.105292457281861-0.15244082929711i	0.13613636479474+0.040695777461019i	-0.005607507312109+0.103525768420143i	-0.0739034668710311+0.0037551637060587i	0.0013696953973362-0.0581749122980414i	0.0588586170999958+0.0081534784361975i	-0.0056212313348329+0.0715446061261191i	-0.0865727092813783+0.0125538210431824i	-0.0455601502667818-0.0922345251610209i	0.0797616082486542-0.0853453996703694i	0.120454933791403+0.047437102519443i	-0.000389783137844+0.14193628028843i	-0.146682720968618+0.054333599923089i	-0.11325464122673-0.134806680120513i	0.102787251872671-0.176479863575124i	0.239855068143743+0.039468416982941i	0.067746655536678+0.284578780990477i	-0.275397941954928+0.216438051687699i	-0.373224492562268-0.175689280561157i	-0.024574903848402-0.474256037764923i	0.450395389930027-0.285559067912699i	0.519379444812044+0.267710130379633i	0.041000362700109+0.624105903073668i	-0.535246656196075+0.377295218154777i	-0.616361006837769-0.265222083733429i	-0.094799050637395-0.665726350458331i	0.510667753171965-0.414968909976844i
16	-3.66203259743467+5.09009963759073i	-5.7775173215871-1.65999655530363i	-0.35811512014538-5.49454363833502i	4.41635634280876-1.92569870978661i	2.76941300713518+2.92096941065258i	-1.43191609115847+2.87030950798139i	-2.41837675874619-0.27162036061184i	-0.41569109830929-1.70081545955596i	0.985591313889446-0.657518083829067i	0.590117253207914+0.447341118172467i	-0.149044137723619+0.382183461066209i	-0.177552859230414-0.063743448433279i	0.111181599655001-0.066277526010177i	0.076824145177562+0.193086551896213i	-0.223880485851165+0.180894686442527i	-0.310056130975778-0.157140487688494i	0.001457175915189-0.386036807132025i	0.357796924989274-0.185498793315613i	0.327720567853604+0.227156886766024i	-0.045909170741779+0.37189299969157i	-0.313792089645445+0.115181180487862i	-0.20498809486154-0.194118155575008i	0.069941761989162-0.213345699301718i	0.165368003801404-0.016126021081066i	0.050129548590613+0.0993357669567903i	-0.0464588961261025+0.0420022359798837i	-0.0127025811001233-0.0225854392313643i	0.0293681985868209+0.0160047934702886i	-0.026845682991398+0.0578698752447338i	-0.0919026935130775-0.0106301524664547i	-0.030642838275374-0.11311253115595i	0.108584704433316-0.084233949116766i	0.133290009682886+0.076850834933668i	-0.026543108178051+0.166579586971953i	-0.183321270496472+0.032961926234394i	-0.10140802881399-0.187091395660275i	0.172082338902062-0.187068851165805i	0.291316468201965+0.114708074226519i	0.015923803795208+0.387947549208031i	-0.417345618170461+0.228168161654505i	-0.47738245447227-0.310747916839202i	0.038508818553787-0.662935527419478i	0.66799048447247-0.347486566704442i	0.712642979557391+0.427303800516685i	0.017671914182888+0.893189122411507i	-0.7809155252092+0.517054628929549i	-0.874872012666259-0.389789728719681i	-0.139217237779493-0.944922421510275i	0.70532343155196-0.602954180096722i
17	-3.59717720660118+5.32621555392313i	-6.09676890489024-1.11787582840807i	-1.3222487816251-5.58807099023388i	4.07569706150366-3.08204929814828i	3.81860082055691+2.11685975701649i	-0.3074484691871+3.56655630340214i	-2.65236387310285+0.93486020725968i	-1.47098632094288-1.51321120156881i	0.52132141160595-1.40925579919293i	0.993645420370946-0.114537987146341i	0.356932206236851+0.484147245953444i	-0.078335488114646+0.290554417291921i	-0.060259951816024+0.118201958301064i	-0.09151395793178+0.179442588035459i	-0.303753038651655+0.093862567100688i	-0.320563205867217-0.251527662836509i	0.046003385302674-0.462872110237064i	0.441875897851226-0.216015187240428i	0.412782394754736+0.263348482658989i	-0.01105733447598+0.461809720006229i	-0.360083859329529+0.203959061918638i	-0.305068552078818-0.175060193474856i	-0.002932798810103-0.28257890065499i	0.182035175762545-0.110458771305727i	0.132139416399093+0.066492026151279i	0.0165057180779429+0.0901848159124037i	-0.0213290922690872+0.0466513772352975i	-0.0262898483364065+0.0401785308808698i	-0.0697530897352917+0.0275378526377711i	-0.0890594789687736-0.0561573344439772i	0.004899924887066-0.131298410235442i	0.137350859376913-0.063338270962568i	0.124047244365958+0.109059470170832i	-0.063180042536088+0.165168957489292i	-0.194336129259801-0.013630456648634i	-0.04689244832869-0.2261073374783i	0.254796371410211-0.145899042827778i	0.302109552911409+0.236391115859889i	-0.104630697451205+0.485040155830199i	-0.599043220105722+0.176390313706126i	-0.554885875745293-0.520208264875033i	0.177902239290545-0.878535821389042i	0.954839606312423-0.368830511514467i	0.921083179883793+0.662552047553657i	-0.04688056647574+1.2217758169257i	-1.09266937672968+0.67096147772463i	-1.1903165006006-0.54530820362206i	-0.20775068096593-1.28489133593585i	0.923242395868027-0.855832968555074i
18	-3.54394113782732+5.55264839927934i	-6.36096304651741-0.58027212549628i	-2.25670261358134-5.5368701403074i	3.4996797124468-4.11780532447201i	4.60032644763988+1.04315614943215i	1.02957097574117+3.84203606184359i	-2.36666382446791+2.21457984627804i	-2.42495377305201-0.79998075282918i	-0.38284345374715-1.90819032679281i	1.05697389308999-0.97374225070563i	1.00692866866974+0.23252510252682i	0.329471230933092+0.660630128199132i	-0.161007085019681+0.533416168849746i	-0.402563989887038+0.27939888936264i	-0.501524921544624-0.054239267946806i	-0.332276575117537-0.437632616284855i	0.138471697178915-0.573688994670248i	0.560205194763515-0.241870050587009i	0.518036524510309+0.310330658338594i	0.041539102373267+0.570090930744493i	-0.402724949678611+0.325268825402091i	-0.430585160206275-0.126983915999131i	-0.117608019573513-0.354338809862007i	0.176595176781343-0.241138637407802i	0.232433710843014-0.002912676023986i	0.116800099816884+0.136476882653375i	-0.013830714594683+0.144229452075589i	-0.098005166899749+0.0860758596522044i	-0.132615102244112-0.008565872677388i	-0.085344920106733-0.115673518514656i	0.048884200734976-0.146600917188781i	0.156059050452407-0.033379724833914i	0.094879935473057+0.12560994497627i	-0.090168747736209+0.125278754103275i	-0.15233763328723-0.074745841037552i	0.059394289282972-0.217822231534617i	0.325449048055634-0.021427706742121i	0.227429525695172+0.402307405209574i	-0.320153220928379+0.53597633034403i	-0.803394451648612+0.015380568235458i	-0.559692825563097-0.816890365650018i	0.42839077377164-1.09332263263062i	1.30891621989032-0.3107225968505i	1.11811422427202+0.99007912245912i	-0.17292360374207+1.60062158828981i	-1.47115967474172+0.82662971961174i	-1.55836815273888-0.7303839471347i	-0.30938052800867-1.67974829547962i	1.14714099494946-1.18407219966776i
19	-3.50253088988549+5.76458470826382i	-6.57127173623881-0.05797538540629i	-3.13167045731632-5.36011540529642i	2.74641592837387-4.98221701283849i	5.05811750992748-0.17952171233569i	2.38530161454259+3.66918283820311i	-1.60460327391245+3.3169973146434i	-3.01550947844132+0.29677159703115i	-1.49004160430268-1.93898492758492i	0.65822768746924-1.83675282295979i	1.50737118154525-0.38548836979159i	0.968386996111539+0.80397064520779i	-0.02693490916346+1.05151840987276i	-0.719265504650628+0.57878432867142i	-0.842761134971978-0.145186436546715i	-0.43258105214654-0.703423555748671i	0.248230494665582-0.773860968326328i	0.739922334060997-0.298252982539935i	0.672671214746656+0.37365717970924i	0.118140799744673+0.713278555169775i	-0.445314721094172+0.485877328182131i	-0.580622910611337-0.047244393078422i	-0.273160373559374-0.419390747287279i	0.138311745008249-0.39725088154903i	0.331242415567161-0.112000945478907i	0.244745268342805+0.159644760540327i	0.023970154048011+0.249022852375i	-0.159088571806043+0.155598479738845i	-0.203996336987437-0.024996233746011i	-0.098954428119841-0.165971993680545i	0.069830291273102-0.164339459098974i	0.152151015910011-0.027288860475872i	0.0689924961485545+0.0948657662118598i	-0.0639064519975744+0.0478139593264518i	-0.029354382175784-0.111264150736958i	0.202514511534154-0.112055152754616i	0.33205468262706+0.207228070953534i	0.016200164529384+0.583669407989828i	-0.640318340713681+0.481852526671487i	-0.991050659425833-0.298533102474791i	-0.43627552860134-1.1974259475118i	0.81874625856135-1.26617531120117i	1.7179659628405-0.13228478870137i	1.27248699430353+1.4220801355219i	-0.38031900714281+2.017381141394i	-1.91632030088632+0.97115516625508i	-1.97462272134078-0.94390661203692i	-0.45253337144351-2.1232305978755i	1.35850217980766-1.5959713315287i
20	-3.46889966134322+5.95421640517849i	-6.72246264354803+0.44156871218564i	-3.92119065274221-5.06982167304364i	1.86901424099751-5.63472494544865i	5.16225315032579-1.4346141680523i	3.57870218514066+3.07401685366937i	-0.4923613304467+4.03135816857782i	-3.06739305528001+1.53518267913195i	-2.47410668379823-1.43048311853445i	-0.1320939054037-2.36449186050612i	1.58727900515054-1.17179645259379i	1.57170621353204+0.57191142531034i	0.3616351477633+1.41161589774246i	-0.84297664503779+1.00360695937749i	-1.21231093973653-0.06322796205072i	-0.665147406780476-0.936462190988864i	0.28877350418626-1.05980657753179i	0.95362445473228-0.439812280859731i	0.901776787315262+0.419089036116773i	0.247088928851919+0.892567120804545i	-0.474878912100043+0.698546182218065i	-0.7490716620322+0.077239634605182i	-0.469371769514074-0.459430358240054i	0.050961088419575-0.560285685306913i	0.398519155010953-0.261660235084065i	0.381871741332733+0.131661710772948i	0.106954975509066+0.32935021367691i	-0.174564657904161+0.247298370268777i	-0.268689630954405+0.009750944119345i	-0.155164688778685-0.180414646946052i	0.029463107929498-0.199930287697323i	0.122932718374736-0.09311949881367i	0.0936448994879103-0.0131303220061188i	0.0729584372052472-0.040225080402806i	0.186223395456206-0.054710580866591i	0.331592206253538+0.144295194959973i	0.199670069163384+0.532375240663972i	-0.37230589991368+0.717838389227721i	-1.04378650389573+0.2542511893587i	-1.1009579159729-0.79120502087616i	-0.13179554575652-1.63586393767418i	1.36224744029494-1.34910097151211i	2.16098398972355+0.20017917035494i	1.35551470558384+1.96464388563976i	-0.68538766449042+2.46171588589617i	-2.43086981985722+1.09483433800473i	-2.43871619233147-1.18739922959003i	-0.64378261223512-2.61335880126526i	1.54295768803289-2.0977408724057i
21	-3.43057398429975+6.11566673034693i	-6.8051470759232+0.92171592997791i	-4.61156258623078-4.66732718211824i	0.9034908539812-6.0499262276187i	4.90483655351108-2.63173495553389i	4.47236154735057+2.11339793384005i	0.80953932832984+4.22070116341656i	-2.51878085035361+2.653198714968i	-3.02937836771678-0.46034719448086i	-1.08344351931699-2.30258868858378i	1.13001970499413-1.79638397967641i	1.80789119605017+0.01863245665696i	0.81569371082254+1.37492552764165i	-0.67436405484314+1.31203919928133i	-1.39862714043562+0.16560311239484i	-0.93215122690442-1.00283690664411i	0.20716072078842-1.31900038289651i	1.10986027783871-0.66182313776216i	1.16988474915794+0.38844183443913i	0.45315307470813+1.06133236548875i	-0.448380111230397+0.957680680077782i	-0.907260621212198+0.271803700409956i	-0.703945369770822-0.438213643563413i	-0.109118992567428-0.702728730313373i	0.39792470084628-0.449919590037318i	0.503926432733405+0.027440710761782i	0.23977265926878+0.354906158180044i	-0.122631541450111+0.352339407260074i	-0.317828787433287+0.108370899227458i	-0.268867670901361-0.154430539823682i	-0.083507962073388-0.278649181325428i	0.095391217690865-0.264782537171395i	0.227445764348405-0.193388502728244i	0.357918990059352-0.077007787201613i	0.464256082445484+0.17180900382169i	0.36153106793882+0.576885227715871i	-0.14662206031653+0.902694511435816i	-0.945729840658192+0.716758189227231i	-1.47250280251445-0.20468708881914i	-1.06115022214489-1.45700091529945i	0.38989198124122-2.08436394025381i	2.05090967114907-1.29637921903457i	2.61131688583296+0.70588218180676i	1.34646491203277+2.61669012560723i	-1.09844665334011+2.9278736190715i	-3.02103988955704+1.19321054185345i	-2.95572255018971-1.46527069205871i	-0.88750478037301-3.15404556766726i	1.69298074762934-2.69377044310657i
22	-3.36901159202249+6.25467470632425i	-6.81661087281859+1.40057078032377i	-5.21122818468665-4.15008475205198i	-0.13379904126884-6.2286925057436i	4.30304058157108-3.72081316159093i	4.99402091163981+0.85926947360804i	2.14937730274508+3.83874734250186i	-1.41583456409654+3.43924102169409i	-2.9571869904283+0.79025105126445i	-1.89987339665599-1.56097955754261i	0.2184007554626-1.93624044671923i	1.44241050033462-0.61104160789927i	1.01522781194131+0.8767383248117i	-0.32186489835426+1.22592523643364i	-1.25004383373378+0.33058939366301i	-1.01882703420733-0.8919125960805i	0.08736606000235-1.40350606798463i	1.14550091125868-0.8511542761029i	1.38011225061879+0.28202716597828i	0.70216535631874+1.15398610773787i	-0.3310192228151+1.21405930701301i	-1.00234453986597+0.54064523776486i	-0.950971693916554-0.314447136541768i	-0.353761166101385-0.780741725529246i	0.294006502061963-0.653680798157935i	0.571443560267166-0.155773972269647i	0.392174945261625+0.303136106095838i	-0.018829049020896+0.436074767448873i	-0.348508201169969+0.22926172623211i	-0.411763879913017-0.128645013911784i	-0.21206990647575-0.420934876629514i	0.138403242017286-0.517389365187744i	0.509921602765822-0.369810451817831i	0.762145891229603+0.029568131304939i	0.711355869994516+0.61450644301131i	0.19159249325572+1.14713064307615i	-0.7453315962907+1.21832050904328i	-1.65746925661555+0.49014530877941i	-1.83728139067097-0.91729616581356i	-0.80681948497208-2.25111013838787i	1.13620337747027-2.4801447088423i	2.85396108010455-1.07313255316558i	3.03887545320979+1.38566795161722i	1.23375945954304+3.36796049961537i	-1.62186079604933+3.41196597931534i	-3.6921882804939+1.26602527588744i	-3.53230484611719-1.78196358763536i	-1.18578015774912-3.75101526312655i	1.80608247301923-3.38500259131158i
23	-3.27278012803237+6.39447214999576i	-6.77486138895996+1.90291850141047i	-5.75218691760339-3.528466555686i	-1.23483924002415-6.20769232506913i	3.40797381354084-4.69183389656985i	5.14418746961954-0.60584004980777i	3.41062048793858+2.93126979903611i	0.11223206332893+3.77629687273186i	-2.20775968923311+2.1029118526077i	-2.32645235460469-0.22409305279376i	-0.91278223268846-1.39983671567837i	0.443100910710985-0.995033485670297i	0.67194172295779+0.074663626409249i	-0.070339137537761+0.604944613788677i	-0.814827957203233+0.14342217434006i	-0.746262902358214-0.786932796621237i	0.14044755829018-1.28386035890924i	1.13975241627747-0.85965439739489i	1.47556208348714+0.21157083683095i	0.90493434041638+1.17836027749471i	-0.15678873120607+1.41300204285229i	-1.00372603226619+0.84097997232854i	-1.15877450696151-0.07997046495382i	-0.656405012056171-0.742586350407574i	0.064660319776984-0.809763479959644i	0.515598282121911-0.381432561023148i	0.475918772509775+0.152574074014821i	0.077548836118396+0.412044970593389i	-0.343836679677564+0.254730260741597i	-0.480543632058701-0.185047924295504i	-0.214042496696557-0.612677018314737i	0.348350817508428-0.734505090723529i	0.92574883396753-0.386949137879271i	1.1624838044708+0.37799017933929i	0.77340495172677+1.25308798452097i	-0.2659682835072+1.73405609242135i	-1.56988724208198+1.34195638335271i	-2.39959759566377-0.02893465929237i	-2.0308371225338-1.85333177138737i	-0.29614901444097-3.089334673265i	2.07916333393906-2.75302359635755i	3.71764289261914-0.66001682223285i	3.40885608200061+2.22015063183699i	1.01254899569026+4.19420955723168i	-2.24753719822401+3.90415466777167i	-4.43970083494212+1.31343963945614i	-4.16773209680311-2.13708048314069i	-1.53673979789754-4.40261169427452i	1.88006139844863-4.16337668523552i
24	-3.15535777455769+6.56698933666248i	-6.72342218560631+2.43923034099238i	-6.27571924361721-2.84313881966206i	-2.37848439962099-6.0575128351653i	2.31139404868677-5.55899807258349i	4.98768100337052-2.18466138913746i	4.51880626063821+1.62445014516061i	1.88474321754767+3.65459509225732i	-0.87739559698411+3.28210545398393i	-2.22573616150434+1.49395270526416i	-1.97667183345294-0.18705778684778i	-1.01532391283632-0.87507613980157i	-0.328627593665709-0.725576063668252i	-0.235813774734543-0.459907275981066i	-0.349788033848244-0.584132461273171i	-0.127269424032296-0.983363761939126i	0.5612802528717-1.13635914240796i	1.31310170637559-0.65853307260008i	1.55423777525045+0.32537010940998i	1.02530500885059+1.26168370717403i	-0.00772875936698+1.58882878461524i	-0.95214549362544+1.14155576301244i	-1.30774465967009+0.24122391064219i	-0.983454815766125-0.557486112233079i	-0.305445626963819-0.846800466252755i	0.247474928612887-0.601393803362371i	0.369591181414372-0.136397836452163i	0.099301336879516+0.144083427423023i	-0.246708206586228+0.021850244614263i	-0.303486281665321-0.403285347964336i	0.098061024239932-0.781018150701484i	0.804173205363671-0.723878162121026i	1.38847737692813-0.05423666245203i	1.36407754786789+1.0340179602793i	0.47681787753231+1.99345187812175i	-1.05702110622195+2.15814007004435i	-2.52798940442092+1.13092701670499i	-3.02216993124628-0.86665874817697i	-1.9472018170521-2.93237105206991i	0.48245045777892-3.85899982107865i	3.15748467434274-2.83201157003442i	4.56668224835165-0.05321941444115i	3.67815850899173+3.16943563259772i	0.68084514444366+5.05100192108908i	-2.95405434366126+4.37913097841661i	-5.23867639138183+1.33108015113279i	-4.84287177861099-2.5210671841698i	-1.93043903110872-5.08946563212515i	1.90905608248323-5.00330300738328i
25	-3.06218215997372+6.78766900272031i	-6.71680787393266+2.98255852999771i	-6.80495284544158-2.16973590059968i	-3.50963907849412-5.86455133550453i	1.1423417030629-6.33489229191954i	4.63107065244242-3.75907939052373i	5.43311508393114+0.10307852004295i	3.69946109616074+3.15770353688082i	0.82665282366777+4.193759644499i	-1.60619433114856+3.32069325936558i	-2.73658929600201+1.52517250187914i	-2.63285983524369-0.15591974216618i	-1.88004933462255-1.21240553869955i	-1.00505454271794-1.6874867072798i	-0.19167027449518-1.82171295799466i	0.60414892504811-1.71373894821854i	1.36876189039499-1.27285994061891i	1.88712311477047-0.42881873036183i	1.86667792419349+0.65232620604681i	1.19778376162585+1.56853040442399i	0.10816227496802+1.91088497252322i	-0.93047494261106+1.53730726434381i	-1.47992979918113+0.67537846113359i	-1.39373326358319-0.22262967934296i	-0.87591245821351-0.764426484372271i	-0.311148116830706-0.841969697527255i	0.004823061929009-0.650337636872698i	0.048744682196375-0.503766958778017i	0.05071440007978-0.583885580570474i	0.29268063718035-0.791314602081154i	0.85979150647885-0.801067540987463i	1.50987093606951-0.29546509403156i	1.76165285159715+0.76226927317732i	1.17889471972785+1.98894284601786i	-0.29537386984739+2.69647838737463i	-2.15995408360466+2.24837105333572i	-3.48929021371487+0.49131037092157i	-3.38057971170182-1.99541406906599i	-1.51364919563104-4.04345538166897i	1.50478620434373-4.44495620173211i	4.28594723222901-2.65947859243236i	5.31315362971474+0.73370222003436i	3.79782003482582+4.17472771882833i	0.23889019852961+5.87234593082894i	-3.70520268384641+4.79193915693396i	-6.03866721275991+1.30678995223406i	-5.51319948866273-2.91449050094766i	-2.34365523923506-5.7697332280075i	1.88496859887624-5.85562764229485i
26	-3.05411035202031+7.02681715228651i	-6.78847603086628+3.45993551930689i	-7.31663856648346-1.60289767771812i	-4.53093512684246-5.70073841448771i	0.05055304895387-7.0048298567487i	4.19245649616171-5.18884581125217i	6.13089218860842-1.41724208105226i	5.35711066229778+2.43313478722551i	2.63589651687153+4.78035865722009i	-0.60831219281445+4.99611916860207i	-3.07657087083131+3.44859264577817i	-4.10290458540217+1.06750441024261i	-3.71071957890604-1.20265460937206i	-2.35003536216554-2.74721282870541i	-0.58013712425984-3.33677747407838i	1.11594252749406-3.01147025402845i	2.37123437386656-1.96220137613048i	2.92878897478444-0.48565443421522i	2.67535993116617+1.02915749539098i	1.70612147188253+2.16356393375581i	0.34056491198698+2.60235527613006i	-0.9728098180341+2.26958431652274i	-1.83862562194493+1.36697974320056i	-2.08078757033632+0.27017422552424i	-1.78729448180172-0.66292415422056i	-1.20641795431419-1.25230336392009i	-0.56828526426451-1.52471954663199i	0.04325402878989-1.60237066567147i	0.67984555339712-1.54113046180632i	1.3897511299468-1.24607842269915i	2.05812345489778-0.54175008558816i	2.36193359119248+0.63436603765543i	1.91122478909304+2.04585738199354i	0.5248711749961+3.13299135024679i	-1.52169417151148+3.22568819221447i	-3.46349820487392+1.92376966126104i	-4.32021844122006-0.55805920302912i	-3.39309819297433-3.3143467159352i	-0.73583178016471-5.06409905312908i	2.69339249184818-4.76366652160415i	5.36108177672913-2.21983557861381i	5.87284037545574+1.65524138196608i	3.72908551188622+5.15699367151132i	-0.30140960286534+6.57711844205589i	-4.44865908509736+5.08523704242792i	-6.76714507206905+1.22310330537836i	-6.11088270417366-3.29153983044648i	-2.73593658601195-6.38449985577181i	1.80710714633574-6.64883214327966i
27	-3.16896733200103+7.19785646217472i	-6.91576915770127+3.76897701857962i	-7.72698903764904-1.22308863254986i	-5.312611396295-5.59215611268435i	-0.8193568471517-7.51075335966375i	3.772450951963-6.31745806415189i	6.59256954135485-2.71730209588417i	6.67786437915487+1.66028137809692i	4.266744057449+5.05801148355658i	0.53195332280776+6.32348483378612i	-3.02965885625835+5.26316759649493i	-5.2172315719623+2.54280334531358i	-5.49681103209247-0.71861450648774i	-4.04234881248341-3.42070124533913i	-1.52794283352006-4.82543781674792i	1.17858158864455-4.6966206158416i	3.29436040755023-3.26185305280556i	4.30980515035793-1.0672620124951i	4.07440440562376+1.21161065673952i	2.78716840043761+2.95938153855939i	0.90308445152134+3.77556698114922i	-1.02140614796693+3.55859237548903i	-2.49864640188265+2.49367257494968i	-3.23620758129113+0.95127967871734i	-3.17458647756076-0.65665757986306i	-2.43513465071473-1.99527547415655i	-1.22556222558845-2.85169087233537i	0.23061994318989-3.10899040099126i	1.7014375024936-2.70145117823839i	2.9089896487789-1.61446990374404i	3.51366982863593+0.04719552143272i	3.18618126587541+1.96723685306737i	1.77536762794494+3.59453660420024i	-0.50474183724316+4.26872291452124i	-2.99983454269281+3.49351561493552i	-4.76003497325615+1.24796821166951i	-4.9059778197369-1.84295643909089i	-3.07758529751546-4.62866607094847i	0.2647338937277-5.86264226845846i	3.89055438520992-4.7837382524055i	6.25196109075519-1.56872388460637i	6.17439511669172+2.60841171943303i	3.46326745047694+6.00518294715897i	-0.89846117659701+7.07283420492268i	-5.1091486179213+5.20068773080309i	-7.33339223657929+1.06466713810336i	-6.55017860777597-3.62249718894939i	-3.04687028805043-6.86577540942224i	1.69459489133725-7.29210534282104i
28	-3.37825403366276+7.17572572698324i	-6.99980432700394+3.81666535213015i	-7.89927444304557-1.05865384400669i	-5.71692469795387-5.49718341944658i	-1.35487744892607-7.74732951083957i	3.4320094752912-6.98132537256018i	6.78808009137173-3.59408274602512i	7.50476435988183+1.02366765845729i	5.44829412701947+5.09916077617744i	1.52205917022004+7.18640795772924i	-2.76747415664024+6.6735108194768i	-5.91910888671712+3.91635631154544i	-6.96307100094301+0.00283870148229i	-5.72530244763652-3.70653254477575i	-2.78190017065688-6.06078208841496i	0.82419927443238-6.45579513527393i	3.9671545461322-4.94474617432157i	5.7838600437665-2.13114056726336i	5.88543003785598+1.08148194174992i	4.3991914364569+3.78351872964045i	1.86140071877418+5.30613410214578i	-0.98154820061895+5.36180822151234i	-3.39153151139684+4.0611329135962i	-4.81418987636351+1.82748879854i	-4.9763357326643-0.74379946510907i	-3.90376714614119-3.03190912062447i	-1.8829537050491-4.50971667840405i	0.60480581942665-4.8286908340428i	2.96253079000402-3.8798176619853i	4.57608357933278-1.83776353044279i	4.9448675231105+0.82576053992468i	3.8386974656067+3.39475927904122i	1.43714890315945+5.06100224700405i	-1.62374474503736+5.17067412355766i	-4.36765509405177+3.49908187992362i	-5.77146965353703+0.43537546535241i	-5.16028971744102-3.0422591331756i	-2.54777626895074-5.65240218880387i	1.25268889713129-6.28975831878151i	4.84902463281079-4.51574595705349i	6.78353350583363-0.83283288476124i	6.14666316967357+3.42068089022994i	3.0206076860073+6.55962445996232i	-1.47228007980305+7.24400906230856i	-5.57719240793823+5.07592374201251i	-7.62037066060784+0.82089914739745i	-6.72295532195789-3.86981364473935i	-3.19303472105471-7.13270876679455i	1.58860133984021-7.67038357162004i
29	-3.55983210162191+6.8429313196404i	-6.87012291827666+3.5672067305604i	-7.67047248356844-1.05468888405202i	-5.629448585636-5.29674252720651i	-1.50032788804233-7.56543338599663i	3.17319366133022-7.01760203699195i	6.6578820642718-3.87425911848124i	7.68971645858939+0.68602135632101i	5.92958522598621+4.99479566657318i	2.05115088848881+7.52292019763391i	-2.5484344558945+7.42281937655464i	-6.27920754108799+4.78961315073694i	-7.91741491703751+0.57074172319551i	-6.99235959890539-3.81022444444783i	-3.88564160859314-6.95576713662535i	0.35797294851027-7.93952520655487i	4.41133799511354-6.55571897329288i	7.0919516543493-3.31874407513986i	7.69756074367609+0.75339598018082i	6.16317987068711+4.47706167024614i	3.02029103368573+6.84762044451091i	-0.8009928446123+7.29457327661946i	-4.25069752891189+5.79343804555711i	-6.43656527437102+2.82824263883846i	-6.83536593883382-0.76434025928021i	-5.40083202594436-4.01889441121864i	-2.55812642057797-6.08011659475049i	0.90569638402149-6.41018604055309i	4.0331563474404-4.92674725009258i	5.93689649715664-2.04122537833251i	6.04339650978332+1.42259702316784i	4.28052746028607+4.43027282796906i	1.14524208059425+6.02694843279023i	-2.39553499582629+5.64567625204083i	-5.17375880313042+3.33448402777997i	-6.19860134340863-0.19532240655884i	-5.02511847928747-3.75225248480112i	-1.970187567538-6.05024339554241i	1.93386798002978-6.17823015022125i	5.26775957994396-3.97822887035859i	6.73957338924649-0.16687266078807i	5.69612831887237+3.87886839562379i	2.42066389324271+6.61747354727838i	-1.92465551653079+6.93983893750286i	-5.71369709140771+4.62784390543675i	-7.47864644951346+0.47643286568937i	-6.49243183458954-3.98721700671832i	-3.07004698309153-7.08590467454418i	1.54113286454805-7.64411841225097i
30	-3.49941220840219+6.15089626856792i	-6.31475672482439+3.08745269585669i	-6.89299636900399-1.05236329844295i	-4.99746064551166-4.79431633680645i	-1.28673903190209-6.78268232340361i	2.91344401170242-6.27959742393081i	6.08731787264704-3.4395258293875i	7.07608011706658+0.74339378636779i	5.49186578541469+4.79215341483117i	1.85016227660281+7.2718926541906i	-2.61940374462747+7.2897958539747i	-6.40586665107875+4.79370817408694i	-8.23248138257092+0.57382157785186i	-7.47468262982873-4.01881492126928i	-4.3455042862894-7.52700544010322i	0.19842302300968-8.855284403572i	4.78157202590062-7.59946811579294i	8.04636546983642-4.14395066124219i	9.05947234278233+0.48579133429514i	7.56803264968041+4.95220351152734i	4.04275514144097+8.00551441329492i	-0.48751291706935+8.83480111441957i	-4.74766849794732+7.27639907243721i	-7.57941777377672+3.83340820577378i	-8.25572953137529-0.48664194007432i	-6.66714460603278-4.46371291724469i	-3.33691274973454-7.00603791651166i	0.73488492372379-7.45057478047008i	4.35667587025511-5.74505772249657i	6.48615527638946-2.46171027234773i	6.53515881670814+1.36641993028634i	4.55080983643579+4.54867268179134i	1.21233086095684+6.09902465134995i	-2.36842700376608+5.55112847443656i	-4.99468440615742+3.12294594677317i	-5.77879153556735-0.33486658573882i	-4.4535419042938-3.6068732247312i	-1.48636935541323-5.52153825096203i	2.05921104623101-5.36673963530464i	4.88340801060326-3.1625473122834i	5.91437719508485+0.31865821866107i	4.71092752689947+3.80827951200318i	1.64892231328291+5.99365370931278i	-2.19037875112949+6.00538386409465i	-5.40115658636891+3.75614432024832i	-6.7682733339189-0.00401879907741i	-5.7245215078898-3.94603750962554i	-2.57405649575067-6.6430021330444i	1.6069918775706-7.09489194890882i
31	-2.92930317729785+5.1839352771528i	-5.13937614899999+2.58095678169479i	-5.4964684727828-0.78604646763342i	-3.88180553447642-3.73759150151533i	-0.86828509305634-5.22073705372242i	2.46539781599229-4.68343941508025i	4.90383180851088-2.2801714711925i	5.5191858798441+1.16728409417704i	4.00171395911188+4.44311069045992i	0.78015553144369+6.35106131905082i	-3.1103418131854+6.12566011003437i	-6.36730451632541+3.70023996424487i	-7.85129746948056-0.25806356188477i	-6.96315929022042-4.55587941328873i	-3.84475335816589-7.8522744277659i	0.6588114976639-9.08296140749506i	5.25855611227388-7.79379305383732i	8.61589709066563-4.28096615719535i	9.74632685997035+0.50028108452109i	8.30930671511521+5.22399330430801i	4.70083150073893+8.58627684972274i	-0.07253652039456+9.68288693416333i	-4.69436279535225+8.2615396850108i	-7.921151539057+4.77964217449369i	-8.93462051685365+0.25651134830134i	-7.56322440592809-4.03202904871655i	-4.31252899875511-6.92545536423895i	-0.19946745151104-7.70864637686407i	3.55861842892198-6.30552779180266i	5.90788478001831-3.28124524452255i	6.26704495496559+0.34659219837261i	4.6890315788937+3.43068327926866i	1.82561498321896+5.05273253764805i	-1.29525505946726+4.80690333343321i	-3.61069002041022+2.91757703135176i	-4.37403627212312+0.15134033513731i	-3.40062154631332-2.4509496235991i	-1.12394205982885-3.93538673306193i	1.56048052163194-3.76826276390081i	3.61396559930336-2.02549353662882i	4.22805915327895+0.63134183968126i	3.1212979119308+3.18873408523115i	0.65137363973482+4.64601174005527i	-2.30202486048769+4.38277043348936i	-4.64649833138786+2.39600595142019i	-5.47023424234731-0.68193139813368i	-4.37812374279868-3.79540086813521i	-1.64777976117107-5.83456520438218i	1.8534969043799-6.03016118659948i
32	-1.6155994272537+4.20189389289343i	-3.25903895404589+2.38445120294339i	-3.56325646567008+0.07299202858657i	-2.50148099614525-1.88922257024349i	-0.52836742792947-2.78595939396416i	1.56879685685959-2.28013741533767i	2.93808839215178-0.54233000516942i	2.96159419451033+1.79226158366472i	1.48323901923052+3.82862150295372i	-1.11392584519625+4.7132594870078i	-4.01131326591972+3.93265555386071i	-6.20928472958486+1.50848310322559i	-6.85171124951973-1.977909859812i	-5.51555185543903-5.54380345463762i	-2.37069231638168-8.09864626197137i	1.84354623119595-8.78123698324807i	6.02055355695118-7.23458823598718i	9.00619534636053-3.73200048194943i	9.93858349629173+0.88560512466583i	8.50451970884661+5.44267218247475i	5.03548514059096+8.76206362434383i	0.41534361146215+9.99841591997259i	-4.17126603651429+8.87321774807435i	-7.5738630595207+5.7437992589853i	-8.99499944339106+1.48880261305586i	-8.20029624346192-2.75273872482158i	-5.56084999229947-5.90910736741038i	-1.92000091843596-7.27271938200788i	1.67127779714454-6.67965088140301i	4.26790119258853-4.5223577388113i	5.29776052428399-1.59729887341669i	4.70321553775849+1.16077032476246i	2.91807010512177+2.97240322700441i	0.6930492068282+3.44263394558771i	-1.16971370166082+2.65550281216521i	-2.08466590910771+1.10806210890462i	-1.86542437304258-0.48946412945084i	-0.76347207426112-1.47693523063216i	0.6467233348684-1.48010511474858i	1.69366228456595-0.5381832797481i	1.86536166129418+0.92007492533677i	1.00548713378476+2.24228094176833i	-0.62096782743589+2.80103625718734i	-2.41681670485083+2.23642257919539i	-3.66625449613602+0.60492427519241i	-3.79788521162272-1.62031734545367i	-2.60366917372779-3.70078582803654i	-0.33468595673824-4.88444919380581i	2.36277343670549-4.67094000822816i
33	0.52090668388926+3.61320891315564i	-0.78661484776707+2.88878628651179i	-1.3649319884916+1.80857781834544i	-1.21168007039412+0.86516367471763i	-0.607090260219744+0.451554585413234i	-0.008247677020867+0.716794954649922i	0.12183783969226+1.50426316790173i	-0.50605089041241+2.39684428429969i	-1.8803393328816+2.85794693296948i	-3.66056302003751+2.42457162636713i	-5.26307558704405+0.88933683165501i	-6.03816563399759-1.59065767863557i	-5.48501312864475-4.49877288728968i	-3.43625087049596-7.08276928396934i	-0.15088254742817-8.56472745504871i	3.71887436539622-8.3752460693546i	7.28283908305745-6.34037861470876i	9.6482279232243-2.76217743104804i	10.1674922127334+1.6352867465662i	8.62578878074161+5.88247473127913i	5.31216496807531+9.01470679907063i	0.9524447904905+10.3251833364659i	-3.47767222486971+9.5486154844194i	-7.00594377920968+6.92386485576808i	-8.91127571930425+3.11959254977734i	-8.8965325437507-0.95323233127095i	-7.14044242253731-4.38602130090744i	-4.21884544750938-6.50364721701698i	-0.92372064878025-7.0175847170154i	1.9630013576074-6.06214759747822i	3.87326599268174-4.11098763528834i	4.57694938361881-1.80663404799627i	4.19591136717148+0.23993556556477i	3.11312041667354+1.61703422992832i	1.81407713946688+2.19873600113121i	0.71671208176027+2.13027595009795i	0.04602225172535+1.72640899575098i	-0.20853805630262+1.32454225022827i	-0.24499240449793+1.14724818693114i	-0.33382860348663+1.22269204233221i	-0.68227520546301+1.38902644992339i	-1.32999562589708+1.3778727319556i	-2.11580573989963+0.94337829400478i	-2.72861584942703-0.01308269615507i	-2.82480523211956-1.37105062560577i	-2.16953021082585-2.80166766815665i	-0.74974002987636-3.8610637035695i	1.18457695873392-4.13660503373711i	3.17010830945453-3.3962629655785i
34	3.32409500916181+3.85563197157011i	1.95902192795694+4.40273252081196i	0.69830790445381+4.54511302117859i	-0.3965338904117+4.45525477068604i	-1.38204719090646+4.2649694069042i	-2.3768875830164+4.00304980570294i	-3.47896759658833+3.57807813553246i	-4.68613444265897+2.81482918731535i	-5.85112052677828+1.53419745178618i	-6.69140300226653-0.34944506652563i	-6.85697036034634-2.74766616438046i	-6.03927267947291-5.36552107643835i	-4.08918046559929-7.73516225785279i	-1.10582150576931-9.3132754079463i	2.53591443337842-9.61933799668507i	6.23493214639794-8.37689258513573i	9.28393158232953-5.61609629775104i	11.0317032698676-1.7044137324058i	11.0454670759336+2.7087109332475i	9.22882432307907+6.82344436413449i	5.86159224270757+9.86580455908946i	1.548447261228+11.2636549389395i	-2.9120102728297+10.7768386867349i	-6.7045961983542+8.54796404120943i	-9.17589616413036+5.06178918812706i	-9.96878795064336+1.02566063568907i	-9.0812242375744-2.79603560625392i	-6.83869211999072-5.74970641394343i	-3.79311325620567-7.42073722718219i	-0.57955149032458-7.69338677656292i	2.22917449456073-6.73418176276271i	4.23300985634631-4.91188276819699i	5.25670905145868-2.68295081606289i	5.33875217734567-0.47755979890168i	4.67092882740024+1.38354798762432i	3.51475803469788+2.72438693309678i	2.12385287301925+3.50131641888662i	0.69469413804334+3.75804149807904i	-0.64499575899647+3.57150779199194i	-1.81602502190717+3.01152248434508i	-2.75274711893104+2.12818656367517i	-3.37440811270098+0.96798617445548i	-3.57949832805974-0.39332402535288i	-3.268889894935-1.82044453676499i	-2.390379194643-3.10990657497425i	-0.98677408882766-4.01406866729075i	0.77416171577957-4.29585069163653i	2.60517835690758-3.79936883915735i	4.14637689465807-2.5133499500354i
35	6.43170167738064+5.25378187971543i	4.54588762070881+7.0561395477455i	2.21870288301219+8.22005597719371i	-0.36144425798933+8.66911782502476i	-3.00914682772397+8.36378090832285i	-5.53533691638344+7.29092430747505i	-7.73550019799423+5.46747788909389i	-9.38417797567168+2.95878908413356i	-10.2458002213466-0.0949219847671i	-10.10639912244-3.456153073881i	-8.82273416225659-6.78543920319672i	-6.37737448946887-9.66477457929112i	-2.9230677572688-11.6519617300931i	1.2006818621508-12.3589763837152i	5.490845284231-11.5384292435143i	9.34642397806419-9.15683711570624i	12.1673624465327-5.4336837221349i	13.4676317424235-0.8315791088513i	12.9774045481169+4.0061385309568i	10.709640171948+8.3610783338684i	6.9733340312151+11.5681124690044i	2.3275653639119+13.1390811846802i	-2.5157210426101+12.8546916555181i	-6.8201425935798+10.8042602306398i	-9.95719283552172+7.36485118326514i	-11.5145563974381+3.125232426823i	-11.3587084381129-1.2276799385242i	-9.64121009894357-5.03464208743558i	-6.75117139153785-7.77573341922069i	-3.22794636742915-9.14653510221192i	0.34455864700489-9.08724517263459i	3.43902006590991-7.76459462209548i	5.66233720073807-5.51655823522371i	6.79874479393134-2.77623532533105i	6.81661645201197+0.00723058725527i	5.84515421713511+2.43586543840229i	4.13195007251158+4.20937058862903i	1.99330308513497+5.14879558017589i	-0.23324081984808+5.20060723009413i	-2.22886368340457+4.42706512890081i	-3.72483281790931+2.98862046190912i	-4.52664543935674+1.12184334904288i	-4.53263510521701-0.88635407227786i	-3.74706277728862-2.72917838732434i	-2.28530478833982-4.1158784298433i	-0.36706534747537-4.81172356535864i	1.70621159547427-4.67733977738695i	3.59094204278089-3.69978449969702i	4.95478563652053-2.00667899077116i
36	9.37761807222804+7.95144511769793i	6.5368578359686+10.8018189895031i	2.8568020305075+12.642391362295i	-1.3124735357555+13.2377250345538i	-5.5590821378306+12.4675285467999i	-9.4435168991715+10.3418974188695i	-12.5368714238201+7.0085103180998i	-14.4624621169883+2.7500843874539i	-14.9390257774924-2.0304796859912i	-13.8216753848869-6.8397624016051i	-11.1347078628214-11.1393261853591i	-7.0890705905664-14.4052095723612i	-2.0776235484846-16.1958491321876i	3.3562827272172-16.2192545439194i	8.5771002869146-14.3879081939951i	12.9369933249221-10.8497378067661i	15.8667486842364-5.9861117447219i	16.9631861389882-0.3729372803004i	16.0573375391312+5.2922991901653i	13.2497112768345+10.2877517523897i	8.9041317280539+13.9733487292576i	3.5990059674558+15.8877456736072i	-1.9571005893243+15.8188428949352i	-7.0317496973491+13.8350147578875i	-10.978624071962+10.2713001647341i	-13.3323384572435+5.6731111059867i	-13.8721667216586+0.7077626222182i	-12.6448052561292-3.9402984488805i	-9.94399919950498-7.67236639291692i	-6.2525940996939-10.059497918432i	-2.1587809785477-10.8950661894464i	1.7381352642316-10.2095567998152i	4.91664398614312-8.24820323083385i	7.00318531901318-5.41812548241437i	7.81453446233295-2.21584183518539i	7.36873336422292+0.85213386419316i	5.86605984891808+3.34336144564431i	3.64567142873475+4.93823331691546i	1.12621955005135+5.4767889434787i	-1.2601687304235+4.97062160625233i	-3.1313731724064+3.59033456867274i	-4.20825105154526+1.63184027614397i	-4.35092502905315-0.53306156673972i	-3.57438922151301-2.51492337811539i	-2.04184809287159-3.96597306968845i	-0.03678977439067-4.6326246996692i	2.08254957128568-4.39389074800192i	3.94017264377639-3.27992423954272i	5.20261336819642-1.46737994085221i
37	11.6734511344955+11.9190288018184i	7.5368602000462+15.4600594249418i	2.3442008054195+17.5449848408535i	-3.3895816768313+17.8672917410732i	-9.0640755887713+16.3017734064477i	-14.0563887049732+12.9271067916665i	-17.7897644672243+8.0270420736408i	-19.8008008085959+2.0687972410352i	-19.7977926963428-4.3405356843463i	-17.7029359423098-10.5163149997313i	-13.6721767526794-15.7716565530271i	-8.0884659754501-19.4977583501704i	-1.527038353314-21.2397239338134i	5.3051453023376-20.7578793971272i	11.6499114756577-18.0654693702746i	16.7890759333356-13.436000574478i	20.134679786072-7.3772231884275i	21.3057761843357-0.5733544382248i	20.1803585903135+6.1980345133574i	16.9140205236005+12.1638491211812i	11.9215134651249+16.6546142128294i	5.8228438983857+19.1907474942039i	-0.6389795361259+19.5432776212613i	-6.6969267886292+17.7599374512904i	-11.6612995470679+14.1527489762867i	-15.0086602371257+9.2491116387578i	-16.4454956075696+3.7140050173449i	-15.9377943707706-1.7447368204499i	-13.7031042784159-6.4737545490362i	-10.1674540034368-9.9597443889968i	-5.8947977282934-11.8911912487647i	-1.5005159812386-12.1882341667477i	2.4375852754051-10.9978049592778i	5.45760105276874-8.65653855985465i	7.27027697340398-5.62864691331437i	7.78708220824101-2.42928587020029i	7.11715133723655+0.45449641034351i	5.53537048816139+2.63347285456702i	3.42799065556695+3.86689627658002i	1.2250831825126+4.08771938287959i	-0.6694291396712+3.40005190754403i	-1.93962830603461+2.0507018468309i	-2.40249614942726+0.38034561521747i	-2.02987108961719-1.2373857821421i	-0.94510010764528-2.45916331429237i	0.60414962035919-3.02780632374558i	2.29193690282211-2.81236237631546i	3.771248804398-1.82665197883797i	4.73311762273413-0.22391246540712i
38	12.8504142875118+16.9696878161959i	7.2074277249049+20.7398573790256i	0.4794311666352+22.5944280293367i	-6.6739536884664+22.2312860331405i	-13.5136410088617+19.5773756955576i	-19.3008806935071+14.8074997620048i	-23.380546694929+8.3353533625655i	-25.2582989160477+0.7766125945312i	-24.6622774920961-7.112794986374i	-21.58139135383-14.5169997850735i	-16.2747027551059-20.6503109997762i	-9.2496600482789-24.8467804490356i	-1.2106442955507-26.6384377616391i	7.0169693583564-25.8123559765383i	14.5787620835507-22.4389439761396i	20.6884159927521-16.867198349929i	24.7181961839733-9.6867030619862i	26.2713999959724-1.6604284269578i	25.227432665289+6.3637290297713i	21.7535326121279+13.5517722141504i	16.2814497532434+19.1803470175424i	9.4519988917404+22.7190755404449i	2.0347125543419+23.8879791201445i	-5.1668280197886+22.6828069214406i	-11.4115053715003+19.3654340207837i	-16.1063949690282+14.421250906256i	-18.87072061938+8.4899387207959i	-19.5702280293709+2.2795531443085i	-18.3184202110755-3.5240912198069i	-15.4457813695724-8.3404255914408i	-11.4425313894661-11.758663317087i	-6.8839532034451-13.5759844873817i	-2.3494241138908-13.8055048658834i	1.653310391549-12.6546051267497i	4.7483633547435-10.4783864610891i	6.72889944129864-7.71634661419891i	7.5674677826785-4.82237493242789i	7.39975218033713-2.19860026798768i	6.48589224439803-0.14249045434815i	5.15661045642864+1.18586972464091i	3.75324206883512+1.77277967571886i	2.57118113227856+1.73641517765377i	1.81522511818079+1.29257127104294i	1.57303665147696+0.70723357980642i	1.80983373747011+0.24424971746287i	2.3839714129927+0.11673015546597i	3.07982371568921+0.44982504980634i	3.65180429909748+1.26039761236452i	3.87184767122903+2.45621015851046i
39	12.498342845468+22.7718980586293i	5.2898420564766+26.2545073410037i	-2.8585112708234+27.404273309369i	-11.1784825032047+25.9814587814722i	-18.8471075121586+22.0025926695947i	-25.0729138827872+15.7498745011172i	-29.1821173471381+7.751435344014i	-30.6949326542012-1.2663948894405i	-29.3829352289274-10.4503347270732i	-25.3003255108906-18.9075200015089i	-18.7847900706342-25.7994755744554i	-10.4271071314756-30.4321242279841i	-1.0123040824443-32.3314658384775i	8.5614059607222-31.2960209749577i	17.3769357545033-27.4197130830464i	24.595201506506-21.0822710546035i	29.543452578497-12.9080616422314i	31.7848687727668-3.6980343163583i	31.1614391103948+5.657300863783i	27.8053429305653+14.2736612698639i	22.1178701548636+21.3663263141356i	14.7188552861438+26.3301860801012i	6.3731486336018+28.7974200129142i	-2.0966551756212+28.6666057435193i	-9.9005185568945+26.1006963395272i	-16.3634793001384+21.4952120895516i	-20.9908643366129+15.4216496240228i	-23.5091681808553+8.5540331805104i	-23.8789000322352+1.588342110449i	-22.2794145629291-4.8349739481897i	-19.0693164646432-10.196065954284i	-14.7289847714993-14.1411033984457i	-9.793714806654-16.5037644183682i	-4.7866900125919-17.3019239413867i	-0.1604217486848-16.7120138233012i	3.7464337128229-15.0263585045667i	6.7325607904521-12.6007250578262i	8.73649442662921-9.80013452350534i	9.8199133873344-6.95060112931348i	10.1360717965866-4.3030117207949i	9.8895223771443-2.01309619425573i	9.29406461310593-0.13874494093006i	8.53555040839268+1.34677699790716i	7.74490111356019+2.52948256896543i	6.98467744093236+3.52253821459933i	6.25014193137932+4.4333861762662i	5.48335020046045+5.33582604753377i	4.59677322449032+6.25157460129036i	3.50158661493801+7.14397611319911i
40	10.2901078805764+28.8790366609194i	1.6085902755531+31.5493757813978i	-7.7227340893917+31.5542197753824i	-16.8708602021229+28.7542703729209i	-24.9817444598511+23.274246993862i	-31.2648572473902+15.5013733534436i	-35.0743100756243+6.0566050907664i	-35.9777439537796-4.259242358099i	-33.8052440716799-14.5394599020907i	-28.6725387872355-23.8581395135671i	-20.9754407363716-31.3606500606182i	-11.3555959570468-36.3483479700756i	-0.6407677077207-38.3484531964117i	10.2342748983988-37.1615380961549i	20.3180064015792-32.8814727514303i	28.7340107829577-25.8856744503326i	34.7647565365191-16.7967733075353i	37.9184968111287-6.4199468802856i	37.9724346934868+4.3371773856977i	34.9879903871809+14.5533147459601i	29.2971522091024+23.3814573559054i	21.462108693556+30.1266907711662i	12.2132598527474+34.3059891112242i	2.3729493596834+35.6843228185824i	-7.2264104808546+34.2842455961367i	-15.8208712052252+30.3691984986095i	-22.7819667769245+24.4037001160917i	-27.6657529327738+16.9960296705534i	-30.2397928922273+8.8306738455267i	-30.4867687727841+0.5985244252982i	-28.5861570230062-7.0674644321403i	-24.8778256430391-13.6446402983625i	-19.8132043477389-18.7564228245441i	-13.900654026798-22.1892012271072i	-7.6517435109794-23.8905228217178i	-1.5343766764088-23.9509638512514i	4.062741132048-22.573809133052i	8.8517099499855-20.0377161018382i	12.6525888924897-16.6578126156666i	15.3874985369938-12.7501997225709i	17.0646145020244-8.6037269945498i	17.7559644698321-4.4613853250844i	17.5732501751618-0.5119723929116i	16.6455767257581+3.1089117320344i	15.1020901121246+6.3107595493895i	13.0612790425433+9.0359565561504i	10.6273106888537+11.2467317781178i	7.8924695496409+12.914179173081i	4.9437541404515+14.0114886133873i
41	5.9663645441496+34.7334981025835i	-3.9549479909458+36.0853153435023i	-14.1240950675583+34.5496216459492i	-23.6868986016472+30.1080667576527i	-31.8035502416495+22.9984024782585i	-37.7261908523407+13.7030845565366i	-40.8705286841138+2.9142129510882i	-40.8742578891171-8.52248515533i	-37.6361813661348-19.6797140280411i	-31.3317551961501-29.6300453773546i	-22.4030742698748-37.5289817412i	-11.5238694600037-42.6916057235986i	0.4573869627803-44.6553200874947i	12.590943089218-43.2225192612988i	23.9087860012834-38.4790194563467i	33.5092482738957-30.7865004431775i	40.6351059532888-20.7498152292141i	44.7377867931629-9.1625225871113i	45.5217821871647+3.0638776257918i	42.96542277814+14.9800006379635i	37.3166039867033+25.6801480411126i	29.0645645188374+34.3776711234733i	18.8911539032457+40.4672555358394i	7.6069267344321+43.5687935016334i	-3.9213207797172+43.5495427353582i	-14.8444180924345+40.5235613020363i	-24.3991669878753+34.8296950861733i	-31.9651800744026+26.9914300297623i	-37.1057293839224+17.663495092495i	-39.5900012469161+7.5710671468373i	-39.3961740717401-2.5522833875839i	-36.696665812336-12.0221442721988i	-31.8285297520573-20.2515004101044i	-25.2531515000473-26.78622557727i	-17.5100228403519-31.3260018732199i	-9.1694180663443-33.7304815772491i	-0.7883248713492-34.0119856733153i	7.1269068699488-32.3171981382433i	14.1488896813354-28.9010633603908i	19.9474402658968-24.0963855665951i	24.2978698872224-18.2824853526259i	27.0804401103745-11.8557642606411i	28.2727884873506-5.2042773389794i	27.9374745782092+1.3124511872267i	26.206808080889+7.3779802943557i	23.2668512421845+12.7281985117745i	19.3420241213222+17.1560940276094i	14.6811879967948+20.5131337686942i	9.5455434442639+22.7083494429566i
42	-0.651024651745+39.5883540207644i	-11.4270327731188+39.1446433657412i	-21.9639082038771+35.7215095657965i	-31.4263787089306+29.4306364431922i	-39.026980180654+20.6206193692257i	-44.0938592804648+9.857613067153i	-46.1310318640085-2.1135382873013i	-44.8654676025067-14.4248242553323i	-40.2764380495894-26.15276084853i	-32.6040939314474-36.3925412108802i	-22.3360856133335-44.3322258343752i	-10.1730313370703-49.3204462304855i	3.0244232207363-50.9216058411436i	16.3025141219336-48.9536449197216i	28.6895107631557-43.5049891957227i	39.2726336485002-34.9291744167873i	47.2701205531919-23.8176471906254i	52.092300312279-10.9531908487578i	53.3865766967647+2.75187507416i	51.0627255101644+16.3272827858255i	45.2967131043936+28.8199890746957i	36.5131734116697+39.3665557315808i	25.348544685631+47.2567756759967i	12.5984896400873+51.9835307604269i	-0.8455432849286+53.2752382749111i	-14.0650167849091+51.1088898916039i	-26.1824561931254+45.7034401912403i	-36.423582683595+37.4949901255679i	-44.1687592043845+27.0966771319535i	-48.990253776543+15.2473023044795i	-50.6732336587063+2.7534125167209i	-49.2198989904524-9.5702233372036i	-44.8375988720827-20.9570357891566i	-37.9130167409789-30.7378909250446i	-28.9754654097624-38.3799850014622i	-18.65293315914-43.5133552839623i	-7.6247499007022-45.944143545715i	3.4253847638345-45.6548757926893i	13.8526996059342-42.7929988316637i	23.0883199864331-37.6496693436523i	30.6680426954108-30.631283584605i	36.2518912099698-22.2264570827502i	39.634224357848-12.971133859959i	40.7448660335665-3.4142663981073i	39.6422689709298+5.9138822320265i	36.50010019025+14.5292414643905i	31.5888400161434+22.0161769461899i	25.2540386987224+28.0438970032366i	17.8928049114708+32.3768726907483i
43	-9.4982564719396+42.4116765044448i	-20.5478937451567+39.7650837646454i	-30.8136859775419+34.2041250254203i	-39.5184535699667+25.97199201574i	-45.9629088260905+15.5210596198998i	-49.5823552730908+3.4874299996987i	-49.9949676615528-9.3499552649775i	-47.0374506706048-22.1228319742623i	-40.7848105182452-33.935816905892i	-31.5522152167557-43.9325299324558i	-19.8783615699706-51.3604333403763i	-6.4912853758927-55.6291923846847i	7.7409878038199-56.3578105056047i	21.8712801044491-53.4066511322091i	34.9409424814257-46.8916531076227i	46.0491485437163-37.1794751240441i	54.418422184114-24.863841629523i	59.4513222302993-10.7248745185105i	60.7739306492824+4.3254492327212i	58.2628688976758+19.3074894270912i	52.053902592332+33.2428360978088i	42.531669287033+45.2226502298486i	30.3015494207755+54.470325659229i	16.1460702982295+60.393887757117i	0.9693748585363+62.624442679676i	-14.265887830644+61.0381591562404i	-28.6044429018546+55.7605960395042i	-41.1621805774963+47.1535662494918i	-51.1833298230805+35.7860355094469i	-58.0871596306924+22.3916881248447i	-61.5012937101277+7.8166680518851i	-61.2798426729705-7.038435584089i	-57.505753031889-21.2780705308049i	-50.4779440021956-34.0685026270676i	-40.6848595753772-44.6881540063459i	-28.7669293526355-52.5684337583574i	-15.4710535562527-57.3228539455717i	-1.6005763846829-58.763180440576i	12.0357167711708-56.9023420500774i	24.6722300945129-51.9447371902935i	35.62987631468-44.2653713293044i	44.3517220095443-34.3798830338735i	50.4292853872882-22.9079426805095i	53.6185494442847-10.5327253642431i	53.8454808312078+2.0408247750459i	51.2015125669188+14.1263861925756i	45.9300174002228+25.0930674700091i	38.405241097516+34.3968120370935i	29.1054670280126+41.6050697986263i
44	-19.9603234054576+41.9579320220653i	-30.4754191172582+36.8819107675423i	-39.650872852234+29.1471839352297i	-46.8090614907808+19.1197642941505i	-51.375454901061+7.3395140418566i	-52.9234273095313-5.5096430698148i	-51.2102829317536-18.6410839130227i	-46.2015107945776-31.2157892251901i	-38.0810825777073-42.3981897070434i	-27.2465996127965-51.4136363505576i	-14.2892055851025-57.6033482164786i	0.0406766063827-60.472779434453i	14.8796426199604-59.7297511587762i	29.3065613376832-55.3093863131322i	42.402994465916-47.3838140112469i	53.314555748728-36.3557055854338i	61.3088680358274-22.8358803371217i	65.8259874255527-7.6063847859402i	66.5176861868112+8.4284864599428i	63.2727792749414+24.2998794487077i	56.2266807218698+39.0368007630384i	45.7545076891999+51.7289579087128i	32.4482238227122+61.5856975597005i	17.0794399764721+67.9870240427899i	0.55048491575+70.5232746754786i	-16.1628511814767+69.0208621044976i	-32.0729665950241+63.5524993095607i	-46.2423190562012+54.4314215971909i	-57.8414097024259+42.1902280214346i	-66.1991248900745+27.5460005198805i	-70.8422877731766+11.3542493080468i	-71.5220796448368-5.4450817941012i	-68.2259344168318-21.8858780863143i	-61.1745153116724-37.0345425894452i	-50.8043767286646-50.0453668858482i	-37.7378267983222-60.2091884833434i	-22.7422775020735-66.9924997951555i	-6.6819531859148-70.0648976371206i	9.5348051255895-69.3135903113625i	25.0092655536694-64.8445494633057i	38.9037759639854-56.9707447084054i	50.4879879410543-46.188674869286i	59.177309057456-33.1450641426276i	64.5616547201316-18.5960901180098i	66.4232494499576-3.3618321682586i	64.7429387983795+11.7212340935436i	59.6951698620347+25.8469122831162i	51.6324383841901+38.2825502967749i	41.0605492515435+48.4066543529427i
45	-30.6011654382049+37.1442253662793i	-39.6041519569782+29.7578822296186i	-46.7792938424076+20.1781676619037i	-51.5897906663745+8.8688129132039i	-53.6193242693876-3.5746148316945i	-52.6044965300519-16.4567076078693i	-48.4586030512972-29.0221880306824i	-41.2847896102222-40.5014705927702i	-31.3773049340129-50.1589527723167i	-19.2103431030802-57.3408904582888i	-5.4148078565427-61.5196414891733i	9.2558302556729-62.33121576817i	23.9686353949345-59.6034445755366i	37.8606592287244-53.3726530129617i	50.0916469707696-43.8874506460257i	59.8966143131758-31.5990966552749i	66.6348581848962-17.1387887278382i	69.8321459077765-1.2831066883347i	69.2132348550673+15.090350048138i	64.7224812230673+31.0544152562374i	56.5310605918119+45.6876855796064i	45.0301917640582+58.1302312423547i	30.8106686668373+67.6361441940407i	14.6298996355365+73.6195702785196i	-2.6315323785423+75.6912863311806i	-20.0210966253045+73.6834920181385i	-36.570138836016+67.661246816447i	-51.3508289627923+57.9198417943762i	-63.5307037680716+44.9682946878455i	-72.4214514614818+29.5000343392455i	-77.5189765046026+12.352638645553i	-78.5323590497868-5.54084279255i	-75.4000436352348-23.2059555448659i	-68.2924054557872-39.6829775555378i	-57.6006946112619-54.0817296272096i	-43.9131931347599-65.6317994266666i	-27.9801832238206-73.725257034151i	-10.6699713080912-77.9494509899615i	7.0812958884226-78.1081202250526i	24.3229761288114-74.2297942192773i	40.1432728478444-66.5632322381448i	53.7194850648312-55.5604230139982i	64.3623372363377-41.8483819172633i	71.5519785306067-26.191602252298i	74.9637871754494-9.4475074718722i	74.4827518786332+7.4824119388839i	70.2058876284536+23.7029227086751i	62.432835513431+38.3739786932852i	51.6454554971093+50.7555615103752i
46	-39.214970682055+27.6719301607917i	-45.7519567531501+18.5744345363744i	-50.1411926335975+7.9330722272054i	-52.0181985010728-3.7357229114691i	-51.1449698917533-15.8295601103776i	-47.4301984340144-27.6916175039372i	-40.9415033076793-38.6469008208717i	-31.9085756281509-48.0411794868329i	-20.7166739621259-55.2802939174277i	-7.890501020477-59.8674184495906i	5.9308984472919-61.4359083580489i	20.0269904450148-59.7755585038648i	33.6346005328061-54.8504466238267i	45.9905753903652-46.8070071989458i	56.3757739972992-35.9715542787973i	64.1577567618538-22.8371083157257i	68.8295567385878-8.0400426968627i	70.0420994199523+7.672292355026i	67.6281775967565+23.4812295580248i	61.6163659856494+38.541507104866i	52.23384785424+52.0284829078594i	39.8977863535677+63.1850753986656i	25.1955651933134+71.3656417743092i	8.854902811576+76.0741538938138i	-8.2945319878426+76.9943464384551i	-25.3658466643167+74.009972534424i	-41.4634385419423+67.2138803912582i	-55.7324957590664+56.905284630493i	-67.4066117875743+43.5753066665781i	-75.8507403439254+27.8815560833165i	-80.596986319827+10.6131761403107i	-81.3711482234991-7.3516587473993i	-78.1084720116775-25.0933618369939i	-70.957711010487-41.7009409025917i	-60.273272486364-56.3215325570228i	-46.5959262464609-68.2066422036532i	-30.6232123271317-76.7524733913536i	-13.171273911783-81.53208868507i	4.8696763055569-82.3176319085996i	22.5837003645255-79.0914279793736i	39.078539295802-72.0454253418512i	53.5332944209242-61.5691179522084i	65.2417319404952-48.2267390000214i	73.6488376081135-32.7251190133715i	78.3786612061246-15.8741126675516i	79.2520095137822+1.4581065544699i	76.2931395907993+18.3923273346133i	69.7252360321829+34.0854928827916i	59.9550895283221+47.7751856425071i
47	-43.3975188426117+14.5817241522448i	-46.8318755038376+4.8402167679133i	-48.0537995373103-5.6992713845237i	-46.8801438761222-16.5275001279369i	-43.2466398925302-27.093698909211i	-37.2171883034152-36.833714010095i	-28.9863934362758-45.2001986001922i	-18.8749026112107-51.6932025882449i	-7.3175167320468-55.8894287425448i	5.1555399851457-57.4684316420561i	17.9433891390673-56.2341496551804i	30.4041233981992-52.1303738999581i	41.8877821168999-45.2490622283191i	51.7709276411658-35.830784983311i	59.4909250041479-24.2570218018859i	64.5779879887955-11.0344903810277i	66.683127967215+3.2278482300657i	65.6003269067621+17.8480254946668i	61.2815439556075+32.1050751482027i	53.8435410796255+45.2760416945917i	43.5659566338745+56.6740016253162i	30.8805413503996+65.6850119605258i	16.351970861514+71.8019206741411i	0.6511331292783+74.6531136314803i	-15.477770878755+74.0245263318269i	-31.2546058194647+69.8736025640757i	-45.9031768193992+62.3343164271428i	-58.6914524786781+51.7128643884294i	-68.9699444125755+38.474151950227i	-76.20613309836+23.2197150087038i	-80.013032264493+6.6581990314086i	-80.1702965259546-10.4300585556278i	-76.636681792585-27.2324606909766i	-69.553142016503-42.9454843177243i	-59.2363618509027-56.8156896217674i	-46.1630530455416-68.1781924302679i	-30.945852492537-76.4905254615869i	-14.3021224695817-81.3600690374298i	2.9826576289679-82.5635887242735i	20.0949259608278-80.0578554324263i	36.2343366460786-73.9808174152724i	50.6541007453028-64.643314929784i	62.6982147802838-52.511847189699i	71.8336080020533-38.1833881665217i	77.6755344576572-22.3536753443996i	80.0049217555286-5.7807399345724i	78.7768426009001+10.7543104839589i	74.1197712910477+26.4871181705218i	66.3257969165769+40.708364554647i
48	-41.4945945724972+0.273404263389i	-41.7631286899848-8.8009801052874i	-40.0366887840776-17.964747704506i	-36.2923905262114-26.7756737140253i	-30.606361910988-34.7865389445606i	-23.1546653179758-41.5675405627961i	-14.2090903140765-46.7288270358706i	-4.1278171414992-49.9419704335447i	6.6587716650622-50.9591978386472i	17.6665810966006-49.6292777368934i	28.3797916010388-45.9090951206979i	38.2753240071076-39.870145141039i	46.8485910766405-31.6994204285136i	53.6392357393127-21.694449510165i	58.2555141701601-10.2525484019274i	60.3960120494929+2.1453419271098i	59.8674849837166+14.9555601310443i	56.5977854247427+27.5964278595319i	50.6430707543337+39.47558159419i	42.1887690913359+50.0185933116295i	31.5440963520475+58.6974395583792i	19.1302533630175+65.0573533680951i	5.4627672306988+68.7406468788131i	-8.8712418010164+69.5062230948547i	-23.2398059339275+67.2436971848099i	-36.9955771782962+61.9813111004112i	-49.5065628684324+53.8871366217068i	-60.1865882394258+43.2634047820349i	-68.5239387814418+30.5341556246113i	-74.1067114589608+16.2267520642387i	-76.643559504413+0.9481260898277i	-75.9787426022394-14.6430932980684i	-72.1006810553787-29.8671988397396i	-65.1435437517426-44.0552481780613i	-55.3817576431568-56.5805385102057i	-43.217691669126-66.8881334202883i	-29.1631207840605-74.5209599604213i	-13.815396806957-79.1411700586123i	2.170475234078-80.5457054787194i	18.1124484668258-78.6753065083414i	33.3331933357285-73.6165448936142i	47.1914135323606-65.5968227140324i	59.1111610035299-54.9726412356095i	68.607707882086-42.2117876497495i	75.3087241437262-27.870394470784i	78.9697652551566-12.5660798582047i	79.4833796309289+3.0514360505265i	76.8814842819609+18.3307330667839i	71.3310098613911+32.64857613598i
49	-33.3426612853407-12.2008916257084i	-31.0122545570201-19.4055171058723i	-27.133030451274-26.1561391157674i	-21.7962635450918-32.1195930543866i	-15.1651944980489-36.9817894187687i	-7.4708745569766-40.46335787557i	0.9954165834683-42.3343489531273i	9.8929580695008-42.4272366085779i	18.8451903122561-40.6475185617598i	27.4555873153253-36.9813027570474i	35.3251203147616-31.499394256458i	42.070530337405-24.3575519738961i	47.3425594266922-15.7927618967186i	50.8432630702151-6.1155643715828i	52.3415424839544+4.3013317664716i	51.6860953515683+15.0377259011241i	48.8150855749204+25.6432968949668i	43.7619724949403+35.6569236076784i	36.6571117200245+44.6270936212815i	27.7249351613154+52.1324633896339i	17.2767276937675+57.8016021514875i	5.6992316500197+61.3309685138189i	-6.5604827048614+62.5002327907958i	-19.0132531483712+61.184167657929i	-31.1483784116386+57.3604797306485i	-42.4555727443949+51.113138387422i	-52.4473242151943+42.6309667540367i	-60.680624141762+32.2014830502677i	-66.7770507040433+20.2002073760899i	-70.4402556075653+7.0758680641642i	-71.4700158502785-6.6678581877573i	-69.7721679371535-20.4932673280811i	-65.363931797703-33.8512722264025i	-58.3743468654461-46.2047445185811i	-49.0397725893051-57.0514901502843i	-37.6946385786574-65.9458083107799i	-24.7578539537427-72.517648196003i	-10.7154900198257-76.4884907737252i	3.8994751376464-77.683237771798i	18.5294258146586-76.03757962517i	32.6153769833976-71.6005284922961i	45.6201865242617-64.5320308333856i	57.0506670775974-55.0958049096172i	66.4776145854447-43.6477703357007i	73.5528789519617-30.6206384765095i	78.0227516496347-16.505404136906i	79.7371275486696-1.8306124181548i	78.6541041464965+12.8596363578669i	74.8399000332238+27.0279399095938i
50	-20.3234533912013-20.0992495389948i	-16.4244583032175-24.6352378698278i	-11.5445208566092-28.4120035388956i	-5.8333740140554-31.2207833678833i	0.5151441223459-32.8828874268952i	7.2692607777676-33.2589973606349i	14.1674013432174-32.2571695884221i	20.9280065224373-29.8391279835603i	27.2606674299182-26.0244916423389i	32.8781376428406-20.8926632125229i	37.5087242690163-14.5821988541717i	40.908524176513-7.287588268803i	42.8729590546681+0.746512329709i	43.2470752992951+9.233435096148i	41.9341120389234+17.8547712819369i	38.9019019453442+26.2723819611783i	34.1867526173009+34.1416831593717i	27.8945579988403+41.1256687450556i	20.1990052265617+46.9090859284333i	11.3368674366224+51.212155063697i	1.600501787608+53.8032293663813i	-8.6722016422198+54.5098215712739i	-19.1100562696958+53.2274826050369i	-29.3225326603679+49.9260998799581i	-38.914876074986+44.6532864764555i	-47.503772553692+37.5346528568202i	-54.7329126786247+28.7708845637444i	-60.2877951904514+18.6316867092285i	-63.9091349197441+7.4467927177056i	-65.4042903697977-4.4056355241173i	-64.6562037387922-16.5127722523202i	-61.6294469125047-28.4425150213625i	-56.3730865903787-39.7598771926794i	-49.0202149095037-50.0437198581287i	-39.7841327223499-58.9031378004498i	-28.9513147078015-65.9928245535841i	-16.8714223228578-71.0267816859165i	-3.9447560442036-73.7898053062273i	9.3923532496304-74.1462754065856i	22.6836273914205-72.0458867845366i	35.4697513555363-67.5260887661308i	47.3054313089428-60.711138932865i	57.7759176290606-51.8078172894674i	66.5123367210773-41.0979854473664i	73.205229917264-28.9283042993225i	77.61577739626-15.6975376818859i	79.5842860333404-1.8419637852789i	79.0356375680103+12.180513317247i	75.9815219551182+25.906915421052i
51	-4.9346328578273-21.5917670293522i	-0.7060803986637-23.203282370304i	3.9293710454121-23.9978589987534i	8.8140344388908-23.8825440743496i	13.7700163304899-22.7950205923404i	18.6052352177424-20.7078819045707i	23.1203300954157-17.6317073971508i	27.1162166605295-13.6167556409967i	30.4020109527958-8.753141190592i	32.8030129309245-3.1694187741833i	34.1684271950761+2.97043831447i	34.3784958608135+9.4716127764965i	33.3507300265631+16.1144517148674i	31.044951328518+22.6617261454059i	27.4668931185795+28.8669006748906i	22.6701606181996+34.48312232444i	16.7564092289341+39.2725978917391i	9.8736677674688+43.0160021609213i	2.2128060883081+45.5215461934666i	-5.9977785800218+46.6333368071659i	-14.4991083375798+46.2386754880926i	-23.0099862665728+44.2739770449852i	-31.2364922247036+40.7290343171902i	-38.8822791541113+35.6494135760742i	-45.6592958029584+29.136833743602i	-51.2985355535503+21.3474585425287i	-55.5604004888397+12.4881111746591i	-58.2442756294147+2.8105028400555i	-59.1969304718461-7.3963539979827i	-58.3194028975871-17.8153025456636i	-55.5720728659918-28.1114581689798i	-50.9776980985073-37.9435195875445i	-44.6222587025821-46.9755694258246i	-36.653539432094-54.8889338012894i	-27.2774637789883-61.3936623323708i	-16.7522799040146-66.2391988004085i	-5.3807810784314-69.2238384567894i	6.499180522865-70.2026096835364i	18.5255612476632-69.0932737831172i	30.3239948655875-65.880204886889i	41.5202433311613-60.6159896273302i	51.7527859804057-53.4206702297511i	60.685096872719-44.4786417068909i	68.0171703204222-34.0333004393523i	73.4958816904153-22.3796241895263i	76.9238131632613-9.8549393015957i	78.1662305221802+3.1718034242346i	77.1559649073064+16.3118694050925i	73.8960300644713+29.1692838188378i
52	9.7095026701982-16.0844682503301i	13.0604738958173-15.0744352169178i	16.3361159430696-13.4025925940573i	19.4087693094428-11.066881892325i	22.1480638360965-8.0896513647016i	24.4255820162806-4.5185032863034i	26.1197313949406-0.4262462526767i	27.1206529610296+4.0900942426874i	27.334982536199+8.9112198806257i	26.6902789435162+13.8984353330829i	25.1389366007503+18.8973963953484i	22.6614112578294+23.7426352044145i	19.2686057357724+28.2627336734643i	15.0032872849676+32.2859861929435i	9.9404388444992+35.646367438584i	4.1864820722214+38.1896019452769i	-2.1226506794853+39.779119910998i	-8.8245766375951+40.3016791995034i	-15.7345939007403+39.6724371450043i	-22.6507809003849+37.8392676503986i	-29.3599219910711+34.7861390166556i	-35.6440819381346+30.5353954277838i	-41.2876223347669+25.1488192187266i	-46.0844299817191+18.7273908652744i	-49.8451120558004+11.4097077035178i	-52.4039062553253+3.3690691625482i	-53.6250565072062-5.1907159105266i	-53.408416380174-14.0406972041839i	-51.6940628522363-22.9331790135904i	-48.4657319629916-31.6089569654141i	-43.7529242485994-39.8051734416759i	-37.6315705153605-47.2635424587296i	-30.2231960058054-53.7386758104653i	-21.6925716930311-59.0062325239354i	-12.2438935055125-62.8706136118671i	-2.1155818607685-65.1719338947653i	8.4261569074844-65.7920220947049i	19.0948206200841-64.6592289017711i	29.591927046382-61.7518593688755i	39.6158978127724-57.1000895783565i	48.8712295314128-50.7862765565123i	57.0776574279608-42.9436231922751i	63.9790129495471-33.7532145991519i	69.3514832733507-23.4394970229408i	73.0109971488604-12.2643231130068i	74.8194875652677-0.5197362790745i	74.6898164668793+11.4802897798134i	72.5891889597256+23.4089039925121i	68.5409327104529+34.9359429485569i
53	20.4733328831802-4.6318453211159i	22.0211605275127-1.7817768282247i	23.1724998192559+1.429501893203i	23.8523537547735+4.9468440722102i	23.9933948491459+8.7003201814284i	23.5388059282309+12.606284633458i	22.4449724320722+16.5689818549176i	20.6839242699079+20.4826709943663i	18.245428195216+24.2342292396881i	15.1386382562834+27.7061748638092i	11.3932220590643+30.7800333830898i	7.0598941557196+33.3399542879307i	2.2103045131527+35.2764723407625i	-3.0637507350807+36.4902970210359i	-8.6518077620258+36.8960068319502i	-14.4268915925375+36.4255222630997i	-20.2483162724414+35.0312324939653i	-25.9650710772012+32.688656551325i	-31.4197130125848+29.3985295748683i	-36.4526654798923+25.1882189206848i	-40.9068051563992+20.1123927098i	-44.632204588636+14.2528846305186i	-47.4908873311236+7.7177227176955i	-49.3614461886429+0.6393157326535i	-50.1433736003047-6.828182164779i	-49.7609566477401-14.5122804106085i	-48.1665976200337-22.2262599445322i	-45.3434343942102-29.7738801309165i	-41.307152789342-36.9545621054927i	-36.1069050558427-43.568906569682i	-29.8252741470177-49.4243887041047i	-22.5772516302232-54.3410621867887i	-14.5082271613784-58.1570987593108i	-5.7910184170407-60.7339897007393i	3.3779987511594-61.9612410813887i	12.7835704261536-61.7604057259172i	22.1969378635211-60.0883111796762i	31.3817621799028-56.939364221549i	40.1004382178335-52.3468380069814i	48.1206194143226-46.3830770085206i	55.2217649049631-39.1585866691369i	61.2015152423073-30.8200081144171i	65.8817042520948-21.54701233135i	69.1138217542208-11.5481818260514i	70.7837549986367-1.0559798332204i	70.8156553748316+9.6790633835221i	69.1748007252898+20.3947917059675i	65.869351735405+30.8243149223627i	60.9509325424908+40.7031579099591i
[truncated: 71 more columns]
