# Supplementary material for: Reconstructing spruce budworm outbreak severity: a comparison of paleoecological and tree-ring signals
Source: PLoS One. 2025 Aug 12;20(8):e0329406. doi: 10.1371/journal.pone.0329406 (PMC12342301; doi:10.1371/journal.pone.0329406)
Supplement: S11 Dataset — (ZIP) [file pone.0329406.s011.zip › Lake 2 wavelet data/Coherence_Lepidopteran_scales_GSI/coherence_wavelet_phase.txt]

V1	V2	V3	V4	V5	V6	V7	V8	V9	V10	V11	V12	V13	V14	V15	V16	V17	V18	V19	V20	V21	V22	V23	V24	V25	V26	V27	V28	V29	V30	V31	V32	V33	V34	V35	V36	V37	V38	V39	V40	V41	V42	V43	V44	V45	V46	V47	V48	V49	V50
1	-0.0546036326249803	0.0731730715112013	0.206006106096479	0.347873332072245	0.507338393401512	0.686901921216715	0.869637495692436	1.03439327710608	1.17705425347988	1.30003649456965	1.39193280182947	1.44385143726321	1.47829088229973	1.51946911394383	1.58557661371268	1.68730353306945	1.79798926240257	1.89140024632362	1.95466955065	1.98967897166881	2.01682856581734	2.05341236324702	2.10216127254763	2.16294267509067	2.23256574269114	2.29264165466884	2.32892061652407	2.33557629670891	2.31275409728991	2.28730147546806	2.28168963452059	2.2981261591909	2.3440291332627	2.4065623474968	2.45744639352733	2.49321400158286	2.52148566478989	2.54714921957403	2.57473672712004	2.60113375639487	2.61883644446062	2.6189633001592	2.60025888873601	2.58087834390369	2.57467128175432	2.58230826283105	2.61114706637603	2.65266103575981	2.68496276288477
2	-0.0853311245021148	0.0183008170172706	0.126130649726267	0.242335517555377	0.383038702629509	0.572060540905208	0.793272586211087	0.989009941044764	1.14942363842237	1.28811641336412	1.38567944599152	1.42103937804266	1.42883877440463	1.44902398688648	1.51215179821937	1.64131577786471	1.78593531329872	1.90000301866518	1.96492644248783	1.98500988727417	1.99594577121432	2.02610084403924	2.07724529300573	2.14966681626612	2.2411758918331	2.31941408151217	2.36224019877636	2.35977287083529	2.30982678718952	2.25780946992355	2.23847596468159	2.25214179488731	2.31251761502904	2.40019612732523	2.46420404736962	2.50054200687866	2.52655628745392	2.55150572698689	2.58352053228625	2.61748277140586	2.64046364443715	2.63537517334443	2.59945097600348	2.56321506332263	2.54786829609523	2.55216763347265	2.59104460867688	2.65181934967824	2.69324011598476
3	-0.119935905634332	-0.041994775964323	0.0364333775006687	0.114578711021481	0.205645619383864	0.372917359055845	0.687405394837496	0.960301864623522	1.14158302839036	1.30509302497568	1.41553819941695	1.41710319792024	1.36600768087599	1.33752916215939	1.38558976942486	1.57572954056794	1.7914844188247	1.94223020958201	2.00422035788608	1.98822972188447	1.96335188250956	1.97960414200127	2.0327049383502	2.12474110579949	2.26214099554943	2.37619708841999	2.4325510780348	2.41391715525192	2.30914303631846	2.2063911461033	2.16286281735541	2.17029351045895	2.25884896302762	2.4007117201625	2.4883221351574	2.51807101706346	2.53430241477159	2.55483526512637	2.59544182748423	2.64650304671728	2.68356193164699	2.66971303931126	2.6001257835511	2.53222936875556	2.50052751739376	2.4956475330733	2.55390459894287	2.65874490516575	2.71572007273639
4	-0.157614214293525	-0.104096491173585	-0.05475930977403	-0.0191198616119595	-0.012312853253307	-0.0395018244747611	0.385347688213938	1.0584382405808	1.18677889944517	1.38411721384439	1.53580297889653	1.47561542628373	1.27965020542001	1.13345893353896	1.11030168273631	1.47051556792279	1.86029260065435	2.07402660688157	2.11342271805068	2.00651447436466	1.90018404747333	1.88730967432038	1.93797302638663	2.05953704978221	2.31461107474559	2.50142873556754	2.58687163079429	2.54002056682161	2.31028407232002	2.10469658579038	2.01767610482155	2.0082703613486	2.15104364541628	2.43084946729115	2.56593719985951	2.55791624659133	2.54074046069154	2.54540033608319	2.6059486456893	2.70060616721716	2.77813740120006	2.74566885923653	2.60414510143049	2.47328248471232	2.41178375495986	2.37623421160348	2.46836622680411	2.69928047427362	2.77919042366056
5	-0.196767295676377	-0.16236416960734	-0.133723784293498	-0.122334430805352	-0.152955886009852	-0.313705970414308	-1.25381708601812	1.73161133507217	1.25838386313573	1.55195163547863	1.86269058622903	1.79675723589893	1.12329452221723	0.723221968141681	0.326289708623562	1.31132100082066	2.19234270089759	2.44929865801147	2.38863410130376	2.04521054898852	1.75349651622547	1.68154529911443	1.70904604727374	1.79709118398388	2.51970921600927	2.7906930388297	2.93985026920342	2.86745080380326	2.29208339252508	1.87635026709827	1.71284072780537	1.65780508374102	1.85609322754528	2.59719218886939	2.83349161615979	2.64201732301881	2.51888616365476	2.46838827951132	2.58981765445136	2.81306009414895	3.01885261262281	2.91900493044326	2.61412330171307	2.35401681712573	2.24445931251323	2.10029706551667	2.15096216832721	2.93800184507219	2.96995780057032
6	-0.235668082023965	-0.2125268036287	-0.19259801577798	-0.181032188769593	-0.181422614474974	-0.185024598163255	-0.0883029782545381	0.386873001705997	0.658721866894922	1.7075944471042	2.47521219052256	-3.12295271105022	-0.322706187914435	-0.0401498993908796	-1.23839038768178	-2.3528230272687	3.08623237737497	-2.9387405798605	3.05685064100485	2.05941958409521	1.40057212582043	1.20316318669145	1.26493084609282	0.286281753091284	-2.38442683573198	-2.97120297866816	-2.58241925772239	-2.29893114360211	1.85653208976143	1.32904941071907	1.00176583461662	0.958487760736422	0.819777305860637	-1.6527554128001	-2.49004907828377	2.73292082444628	2.34953548169589	2.01320621368782	2.44859122565749	3.14144083161845	-2.54382841995321	-3.00875149872011	2.62958834099461	2.1115153646572	1.9700836046947	1.59916195665966	0.645561639712857	-1.74295466583106	-2.82742546084075
7	-0.273450458059038	-0.254936412336987	-0.236593538399745	-0.219194789750513	-0.199544430979889	-0.167633674000638	-0.117422096661852	-0.140020618700153	-0.565099776225829	-1.80173152410241	-3.00342195948513	-2.40667788696355	-0.45608863209784	-0.170791214870532	-2.62632574485209	-2.86417187237397	-3.02411143579808	-1.46168931439942	-1.12213548999151	0.918962211460223	0.66899412443871	-0.0294669117680445	1.65506754482335	-1.51214941479938	-2.48561542432624	-2.87939244613962	-1.17621862059845	-0.538875144300259	0.153557136457171	0.60433600982334	-1.27497608494321	0.244031266608964	0.0809968196586715	-0.417006041962642	-0.655950323464336	0.761218792473604	2.04263033961897	-1.03097682206619	1.95802473477343	-0.428429769737914	-1.07937722196602	-2.48761756967971	2.62567350466271	1.76588318023204	1.63945956469164	1.20447092374299	0.0969251448523739	-0.842722372045528	-0.940537833363556
8	-0.310255722774145	-0.29302552864035	-0.274848950320893	-0.255802523529516	-0.233759746215934	-0.20369983209836	-0.164311789657852	-0.169224543626502	-0.755001590331713	-2.18646969331204	-2.69339959138054	2.80808212069373	0.958120520410048	1.68776807446106	2.77552702701178	2.87497325908973	2.5464522776383	0.773009584388104	0.224329866064083	0.26774368392197	0.0839141409987157	-1.12608559975559	-2.66368763581518	-3.0034316769954	3.06853524360816	2.49697076854827	0.755233981305669	0.290587892645068	0.380162309916262	0.967506740230784	1.83497248082597	0.476668770398773	0.0759173751801364	-0.0935332797358765	-0.0491318765928788	0.480068458733927	1.84546009673497	3.00800589838277	1.38572040242769	0.58249807725904	0.374939232215695	0.898620587685257	2.26435462219545	2.35311433770485	2.18566650815898	0.766622615407541	-0.193163655287865	-0.642589046536907	-0.758206012069586
9	-0.346467182265533	-0.329521787641515	-0.311833633944493	-0.293697786565955	-0.273374086983128	-0.243264444734049	-0.18096560950477	-0.0287917948156533	0.421188273667111	2.52153323582055	2.95524988901492	2.5132454793459	1.89425734224242	2.01298161648639	2.37035640084908	2.44538668365745	2.14223491162093	1.46782394083341	0.946098401510512	0.699546363320216	0.400217988249258	-1.62481781148605	-2.72207804599628	3.03398653550381	2.58226069385063	1.94269041191181	1.17518439051841	0.758314863033666	0.698653122641986	0.912701742836682	1.01687699236895	0.613360309368746	0.232908370258019	0.0675940048034541	0.0925809372747032	0.432605360746045	1.26774803531585	1.82763259870004	1.49625508972425	1.20009722992136	1.1502677120306	1.35214129083178	1.79620170844908	2.05054257511859	1.63115199390361	0.359997682440694	-0.542866688849527	-0.888021327873663	-1.11627369447906
10	-0.382167185553712	-0.365326628525165	-0.348410392416316	-0.332265444158524	-0.316200075297879	-0.293587798482057	-0.239822278784166	-0.0841180586113237	0.343211131666306	1.24399952396075	2.10751361035123	2.33920063938044	2.24271283699047	2.21232775500833	2.26317105461988	2.2363017221549	2.04459295615806	1.7197443686077	1.40154783884786	1.1909653292471	1.15970885925082	2.45075633897031	2.96929970595827	2.68431316427421	2.2618883413027	1.76748546832557	1.30169346526651	0.987110751141445	0.846018861899439	0.811040184784526	0.738261212546263	0.539782832307086	0.307797484121065	0.150025124284189	0.115918284096831	0.305027447756048	0.957089233385061	1.5615817348562	1.63555524473472	1.57433400675526	1.559803126485	1.63106940296154	1.76250930686282	1.81474702841711	1.46836508608386	-0.147741342628044	-0.899643174426103	-1.15859707099036	-1.32957942670846
11	-0.417155910155219	-0.400347729684583	-0.384355940869813	-0.37114735038958	-0.362875451321673	-0.359539760903171	-0.35076064679691	-0.295236713151762	-0.0803576879407316	0.552510584858416	1.57079312601309	2.11082104664261	2.27201194803127	2.29386429302107	2.27021339916056	2.20153415031323	2.07109758912904	1.89260691948544	1.71531289903205	1.60751350713008	1.68189926509192	2.08864499479596	2.39493300787393	2.3022987235337	2.0120710491798	1.65656070391669	1.32154465204091	1.0592846094149	0.877842625919803	0.746786528570458	0.618483222168002	0.465002447138015	0.299418691472824	0.155766837308204	0.0744413720830848	0.162899639606004	0.915276194388589	1.73954199011254	1.86831755998855	1.85632404263895	1.84179806730754	1.85488279507181	1.8861995844431	1.8964535499357	1.79257301325978	-1.08878331504956	-1.3034565149199	-1.41635670371857	-1.50624584315967
12	-0.450994067367422	-0.433880916227672	-0.418364201766273	-0.407683933999278	-0.407470628732874	-0.426418807404727	-0.473551779823837	-0.544541730399469	-0.594675705946443	-0.491271134856911	1.3161194457097	2.1775217828945	2.30658451833882	2.33716873669291	2.31456106420787	2.25367879341897	2.16307668246932	2.05598759457919	1.95630050335289	1.89883074826163	1.92238824174453	2.02298173069336	2.08466506155392	2.0022147500035	1.79593826694208	1.53270873838078	1.26965584462314	1.03966861324623	0.85047243947993	0.691669471391674	0.545872054673811	0.399744153167743	0.249690951885222	0.100805797227638	-0.0320858645433566	-0.0873646569703739	0.964941515092562	2.2047287523133	2.20026897751544	2.14271655505013	2.10062959607272	2.08680564694626	2.10679081058003	2.19001077501578	2.58410653941066	-2.13478936221441	-1.74328086486644	-1.69868445000045	-1.71545529052137
13	-0.482911644698312	-0.464490216873972	-0.447586307334441	-0.435945636301092	-0.437260984690327	-0.466864867374898	-0.552231170481822	-0.728775630939524	-1.00513118483833	-1.36631677829044	-2.10514269504299	2.96188806076588	2.58930252715719	2.47665480364196	2.41456725999659	2.35572793229073	2.28983203603181	2.21957903739893	2.15335631950587	2.10030840048458	2.06256647254283	2.02402139264392	1.94978229571336	1.81276126293102	1.61798867233078	1.39378143096467	1.17009230628431	0.965621119469003	0.785693675496259	0.625951996238721	0.477326507473898	0.329817124885839	0.173996869392731	-0.000265765217855524	-0.210599001786907	-0.527191951101007	-1.95761021400026	2.90043777885924	2.61853434686835	2.46888033023327	2.38418134595805	2.35404292457587	2.38907641373349	2.5420957814047	2.97421977619109	-2.58275756264005	-2.15735868980246	-2.00993455075631	-1.97095779277059
14	-0.511997553207936	-0.490473332561142	-0.468739118848263	-0.449400394652057	-0.438769511830734	-0.451951601533112	-0.52452010173562	-0.734591116164777	-1.1845998791549	-1.76974216302857	-2.31295170198611	-2.86252518081652	2.97971519461211	2.72824945731871	2.59316648912472	2.509490221645	2.4460604927708	2.39010989951697	2.33564360024747	2.27534855122752	2.19528112529246	2.07672123333734	1.90856004184186	1.69909789918337	1.471149797157	1.24711876916423	1.04055152034381	0.855956352479328	0.691400650565578	0.540918537796536	0.396014489166744	0.246066302096142	0.0772095691143241	-0.131823568070911	-0.423565387649272	-0.914713937777931	-1.85091326669125	-2.75826817244138	3.0705883593091	2.82837221780088	2.69658233602378	2.64707115616453	2.68189827159254	2.82843206378771	3.1217530249214	-2.77996868824059	-2.48062222336559	-2.31948057903326	-2.25570812561613
15	-0.538075472818001	-0.511499246298525	-0.481212975017501	-0.446883493229863	-0.409357432245259	-0.373387179387574	-0.355479471066721	-0.412628377961287	-0.819970334715772	-2.15715980258873	-2.70923672251505	-2.96894410048354	3.09469403762125	2.91327671010766	2.78120241834376	2.69054696938259	2.62733522428613	2.57978376539996	2.53707490141345	2.48290752471541	2.38756024199271	2.2104868782578	1.93542558549986	1.61379605724625	1.31946908357005	1.07828302386956	0.881944450559841	0.716703148821758	0.57103160321838	0.434992437473339	0.298492843811591	0.149440757173255	-0.0287536092652194	-0.261366082084846	-0.589159000584765	-1.06977214225077	-1.71257073405662	-2.3454943266945	-2.80593973715366	-3.10066573825434	3.00986624659291	2.93231516921608	2.93938833001127	3.0296519588574	-3.08871921700857	-2.88755788147166	-2.7093257223378	-2.59124863789565	-2.53786748151704
16	-0.563163924243806	-0.530993402364023	-0.491044188821329	-0.439497008587223	-0.370474260286829	-0.275015622708551	-0.138641507854345	0.0694868460475595	0.469973699922635	1.65475168161335	2.61499218589711	2.86302466025878	2.92334463183366	2.91177635323637	2.87402669394829	2.83372325052812	2.80213979695073	2.78376852252262	2.77821651480735	2.77466958867171	2.73309624045923	2.54951997738935	2.06739028421956	1.45688125152707	1.06840529966625	0.838251440338765	0.675823032961724	0.543985241269741	0.426129135452847	0.311695225362348	0.190911958708436	0.0521535094304522	-0.120203343466844	-0.347626946420453	-0.656628976297052	-1.0672527298175	-1.5621254266346	-2.06604285958611	-2.49287224171741	-2.80406476822367	-3.00435163310772	-3.1125619521301	3.13715524556564	-3.11915398688111	-3.0483514870079	-2.9562959434126	-2.86905802393248	-2.80792988640221	-2.78558687075782
17	-0.59257951446173	-0.557490858067412	-0.512313347002122	-0.45125803519767	-0.364899464363683	-0.238042876360978	-0.046722546521928	0.244431129358998	0.677230471453827	1.25997263661862	1.87414803457438	2.34013056369465	2.62302430390889	2.77774213146507	2.85778766980331	2.90020421726006	2.93070850598793	2.96985232884595	3.03786342239852	-3.12849399834857	-2.95824841142823	-2.77147515012368	-2.58138444325739	0.501004226859187	0.506685839417805	0.465618361274716	0.405412854236563	0.336578102318756	0.262143498989429	0.180615372848533	0.0872239185698452	-0.0259036268418146	-0.170220528299422	-0.36135280285095	-0.618632459791275	-0.96056263615356	-1.38927449141062	-1.86122886560833	-2.28909839909388	-2.61191532691089	-2.8267658422268	-2.95580651762647	-3.02155678947819	-3.04204515509746	-3.03262675269433	-3.00791692349443	-2.98205802307468	-2.96789089940663	-2.97668944450894
18	-0.634056954002394	-0.602452801055355	-0.56218055592084	-0.508069140351009	-0.431684851412188	-0.319292973087775	-0.148499142497096	0.116220522828189	0.520984371873419	1.07444368783164	1.65810166466665	2.12702691754677	2.45469155994187	2.67294378020329	2.81744451277169	2.91777939585882	2.99929402452472	3.08848515085772	-3.06059454054289	-2.81826918960966	-2.38304773885172	-1.76756563550453	-1.08660107145914	-0.455079629686398	-0.0801182718420944	0.0768686907378468	0.126312050003263	0.126441847799002	0.101852716561579	0.0616364700012193	0.0073975301195189	-0.0636323452086531	-0.157796979292454	-0.285832007973589	-0.466049687390481	-0.732021750457693	-1.13898180243044	-1.69814683362766	-2.22753988030338	-2.57898533126615	-2.78809615689332	-2.91208330148239	-2.98470686935457	-3.02511595662423	-3.04565347869407	-3.05561652652935	-3.06293691790723	-3.07502368918658	-3.09957414063208
19	-0.693920726604204	-0.67395086401722	-0.650567880213255	-0.621306576659093	-0.582135136938779	-0.526482298094751	-0.442968996323645	-0.308209509824281	-0.0562468443639208	0.575528575234064	1.75493150092214	2.33377075091435	2.59357328298729	2.75360817292784	2.86683930676746	2.95271284402149	3.02383450255814	3.0942338508309	-3.09446531455275	-2.90608237407393	-2.29323263614541	-0.977702624081921	-0.480528768653686	-0.268575074197412	-0.142736771463762	-0.0689464752543246	-0.0302995146702592	-0.0134273357371624	-0.00962407729476003	-0.0143159187798092	-0.0257496235700079	-0.0440763616213593	-0.0710980265531394	-0.11094433206887	-0.172990652456232	-0.283247468438046	-0.543579775759409	-1.47680688096208	-2.53837673612213	-2.83454494132592	-2.95073389105448	-3.01238646293851	-3.05046950083453	-3.0761966844678	-3.09485350731575	-3.10953688874512	-3.12250533888804	-3.13585559220712	3.13108792703794
20	-0.771702076546018	-0.769382727911143	-0.770650999979192	-0.77613411646768	-0.786697081362379	-0.804105791829859	-0.832856147841309	-0.885378751443872	-0.99970563658135	-1.31601336797544	-2.19335348506463	-2.90139477417746	-3.12090570432423	3.09260533025538	3.07025633991975	3.06091513979726	3.04684443180773	3.01173953132566	2.92761432216903	2.71665595512695	2.08865423574949	1.0049966415515	0.4959281231564	0.256288058706871	0.111259604191255	0.0239357336511289	-0.0218783244463796	-0.0391975573001159	-0.0376303378396434	-0.0230340224848229	0.00177476364646021	0.0362563799658024	0.0818537319903186	0.14259035959926	0.22787299127146	0.362967982459074	0.63553328904154	1.39179002824294	2.41427060560366	2.79992166610212	2.95207111370168	3.02733544074402	3.06786115857101	3.08960804523631	3.10075975480929	3.10670159327564	3.11171595675355	3.11974460664005	3.13501347048814
21	-0.856887363129224	-0.872773720865813	-0.898013467087149	-0.934821938935897	-0.985893394842209	-1.05484358451085	-1.14717366211954	-1.27190518633631	-1.44314126404707	-1.67720895298156	-1.9746174447343	-2.29237603368812	-2.56587996901772	-2.7691734873119	-2.91651654128257	-3.03374113877473	3.13670689785143	3.00201914001298	2.81378027576576	2.53507617646998	2.14438863787141	1.67612894025322	1.19910234206851	0.764292201571941	0.420645047109028	0.192930976111442	0.0647179161809282	0.00696313813911403	-0.00293054412047828	0.0214085523613402	0.0732237920263631	0.150643331148435	0.255606870061457	0.393745420461691	0.57530908147638	0.816790433350854	1.13873933273237	1.54297246351844	1.96880780998633	2.32478718133927	2.57907757811299	2.74999904251236	2.86315234055051	2.93817189801374	2.98919783841254	3.02707648584366	3.06095579065573	3.09937126797141	-3.13195119321995
22	-0.930969909486829	-0.960123465310952	-1.00187511163285	-1.05860281589118	-1.13247500511872	-1.22515784328212	-1.33760488125777	-1.47001447660561	-1.62179974241147	-1.79110961536463	-1.97365264653601	-2.16176551367675	-2.34568530526131	-2.51738292532686	-2.67418393699889	-2.81958259710227	-2.96173230501382	-3.11136568823748	3.00322885701678	2.80468596175692	2.56375529177028	2.25391645359908	1.8051356132844	1.15387857557971	0.554787875795032	0.223231209174155	0.0699161862781179	0.0125402280666216	0.0131280449663486	0.0547951920760966	0.130484106677384	0.238378882808877	0.379704470682083	0.557143225991911	0.773005784805501	1.02671455290543	1.31173074177466	1.61320285811082	1.90913006189961	2.17693393933966	2.40164950285034	2.57909689358936	2.71333167335334	2.81260392926461	2.88660991896527	2.94521774954053	2.998010319652	3.0541538626996	3.12235939601712
23	-0.973010644228321	-1.00764571995827	-1.0566684140617	-1.12273484199744	-1.20786299715877	-1.31259059889141	-1.43515879048395	-1.57130925640969	-1.71516395396857	-1.86086257748492	-2.00391883882922	-2.14159090445364	-2.2725045307707	-2.39617271758222	-2.512742593077	-2.62287038197566	-2.72748456234977	-2.82731297634744	-2.92222973768046	-3.0105895687503	-3.08862529743334	3.13406009161236	3.11112770885074	-2.85136666189527	-0.3051295662782	-0.239089848531379	-0.202858656154553	-0.156927855547674	-0.0943048466325669	-0.0118017231949784	0.0935895982979504	0.225617597204764	0.388867939162192	0.588010817730791	0.825627304555531	1.09832134837899	1.39302240872159	1.68826733042661	1.96212278515661	2.20001003742301	2.39632636162476	2.55184831768978	2.67094908343927	2.75996366902898	2.82637951843858	2.87834193772013	2.9241803731643	2.9718850923389	3.02860315476451
24	-0.962728852445454	-0.993393119018612	-1.03999402615531	-1.10687137259223	-1.19818589780555	-1.31620062183401	-1.45862342540715	-1.61664201949444	-1.776597865229	-1.92554448202292	-2.056073163538	-2.16677019139682	-2.25973929951356	-2.33804709185683	-2.40421281071979	-2.45954259189499	-2.5038398586779	-2.53513628255553	-2.54917327944048	-2.53829041264015	-2.48906641427009	-2.37761933500826	-2.16349030354877	-1.80438895229044	-1.35167161149291	-0.965657123228085	-0.700199027954818	-0.513937639156109	-0.366501921947003	-0.233492459428973	-0.0997219642550479	0.046476862998144	0.216983244551157	0.426693570620811	0.694480967537503	1.03552632063662	1.43407058499162	1.8251536465048	2.14650063082516	2.38510708479562	2.55545836644593	2.67413661801735	2.75354441577419	2.80301686934636	2.83072655218469	2.84481688959941	2.8535963259491	2.86506594638723	2.88630877886021
25	-0.879796120740699	-0.8922752269588	-0.92040003922483	-0.971997595060384	-1.05822692008893	-1.19259050906387	-1.3836050959407	-1.6177040423681	-1.85165304735055	-2.04252954015352	-2.17725332181724	-2.26452482701043	-2.31766537135144	-2.34725796944037	-2.36005936509463	-2.35961796662382	-2.34698650275316	-2.321206151812	-2.2795794812188	-2.21784166534177	-2.13045066937256	-2.01146365240916	-1.8567859925422	-1.66822902604589	-1.45722964402122	-1.24280140550284	-1.04253774214266	-0.865164643718029	-0.710704675900701	-0.574564126070856	-0.450707555880984	-0.332699312281434	-0.212846856392853	-0.0785280845920387	0.100937260802515	0.438699640066628	1.42005679795813	2.42509049267948	2.74845605464864	2.88652447452914	2.95642573395102	2.98695316429355	2.98761747416016	2.96319889557205	2.91863479643635	2.86105530414337	2.79980593347897	2.74476499952007	2.70428345532764
26	-0.709599500119559	-0.680468028699533	-0.656588952178136	-0.644340083989145	-0.657513256761502	-0.729765752673289	-0.954477867950669	-1.52398406005189	-2.17225377341662	-2.45354581823518	-2.53758944242126	-2.54419634939841	-2.51670165831687	-2.47247293683639	-2.41918522022397	-2.36014128722924	-2.29632503016353	-2.22735765225253	-2.15205232292154	-2.06883500403497	-1.97616041014912	-1.87298721414713	-1.75930439786079	-1.6365913705622	-1.50798778331413	-1.37796975189714	-1.25157288734793	-1.13352858283836	-1.0277729177222	-0.937562595697869	-0.866172036183682	-0.818143891002036	-0.801410434185437	-0.831378602020445	-0.939246018490334	-1.18280252637689	-1.60596809510489	-2.06711766480542	-2.38079301856917	-2.56653591205048	-2.69040945142406	-2.79361125342635	-2.89997552705606	-3.02415965392667	3.1100622562463	2.93966400174081	2.76259481371536	2.59851281278606	2.461286310921
27	-0.475517167723054	-0.386309675485724	-0.280037693948419	-0.149343262568643	0.0197770412110098	0.258200696344023	0.643023638371769	1.32169015899357	2.134563756712	2.66084595113842	2.98203302145391	-3.07039913121076	-2.88483238037256	-2.72648005380365	-2.58695735580842	-2.46144206780725	-2.34654012789939	-2.23952737493552	-2.13810848276324	-2.04037728204598	-1.94485803417593	-1.85057774925708	-1.75714114639304	-1.66478392250924	-1.57438299286903	-1.48741309907508	-1.40585883090029	-1.33211255647998	-1.26890039184006	-1.21927148809236	-1.18665830969618	-1.17496479243626	-1.18855039952265	-1.23182647248029	-1.30800736433164	-1.41670301691797	-1.55126559208221	-1.69886974033636	-1.84552681449054	-1.98277511486611	-2.1107142593909	-2.23725749301031	-2.37723934586899	-2.55377663696713	-2.80007499818556	3.13728218480736	2.72397815742593	2.35291090828823	2.08228584035907
28	-0.272973917916288	-0.145677090006499	0.00613368513041437	0.189024484353066	0.410684965839623	0.678509867404618	0.995894986442888	1.35640925864009	1.74060286840519	2.12206502728594	2.4788842425856	2.79923677799308	3.07969687483083	-2.96132993841494	-2.7533224042487	-2.57432703752111	-2.41919117971286	-2.28327022071372	-2.16263589155139	-2.05410787494482	-1.95520917612746	-1.86410209167139	-1.7795287981036	-1.70076082415804	-1.6275520190759	-1.56008706084605	-1.49891950292717	-1.44489713132637	-1.3990751947393	-1.36261785514224	-1.33668475649142	-1.32229507154151	-1.32016036946564	-1.33048662056638	-1.35277011128216	-1.38564896161521	-1.42689974358122	-1.47364977664094	-1.52278982351502	-1.57146005688218	-1.61743025562356	-1.65924246729461	-1.69606081805702	-1.72710564476554	-1.74971726212842	-1.74591159317	0.661924753575652	1.19711782367141	1.18497901342356
29	-0.208894472988873	-0.0884860776474457	0.0494739941455735	0.208334378152477	0.392133894931762	0.605844550447746	0.855719263204096	1.14931845505052	1.4933745544512	1.88572957902815	2.30264799810907	2.70134936944836	3.04775654613025	-2.94981127322046	-2.71715809017579	-2.52585762720895	-2.36582858685971	-2.22944655988758	-2.11115094531685	-2.00689486261619	-1.91371563906014	-1.82944464608392	-1.7525213754414	-1.68187367141316	-1.6168326504139	-1.55705922175672	-1.50246856452974	-1.45314826059293	-1.40927273125034	-1.37101951497288	-1.33849213022662	-1.31165180158956	-1.29025827871279	-1.27381924974452	-1.26154789134019	-1.25232736718811	-1.24467775840262	-1.23671347206975	-1.22606669015037	-1.20973414202201	-1.18377922019729	-1.14279027362444	-1.07898416103495	-0.981006182304474	-0.833471050971803	-0.621797997571734	-0.350990624600882	-0.0667515694279581	0.171210966516918
30	-0.317116912076859	-0.237932456696985	-0.15360041187502	-0.0641258880038871	0.0303990615693446	0.129873169225725	0.234434667013573	0.345239045641866	0.467521480597425	0.631641280002825	2.24873338715739	-2.56214870936874	-2.40620433682869	-2.2944868216651	-2.1970226895611	-2.10779436485382	-2.02470889276096	-1.94671257569714	-1.87309501952621	-1.80328561486742	-1.73680161452799	-1.67325358713866	-1.61237151255405	-1.55402820482489	-1.49824147607648	-1.4451448388687	-1.3949301235245	-1.34777772097348	-1.30379363042198	-1.26296590982817	-1.22514240621024	-1.19002371447845	-1.15716291487367	-1.12596531460599	-1.09568443650912	-1.06541304401791	-1.03406963365812	-1.00038208532398	-0.962872104979669	-0.91984823313298	-0.869423501149728	-0.809588283807435	-0.738389097676097	-0.654280075366449	-0.556693278085413	-0.446758632980316	-0.327867549434809	-0.205572955510308	-0.0865202920780092
31	-0.535674711210046	-0.503721089761292	-0.4766279238044	-0.456793163495744	-0.44752856164174	-0.453387464873803	-0.480484951470458	-0.536466317075667	-0.629130678285343	-0.761911293682228	-0.926054829149577	-1.09727598238586	-1.24729058813022	-1.36010776716233	-1.43461020395172	-1.47713744997465	-1.49525149672589	-1.49525519195786	-1.48179085694628	-1.45813847092056	-1.42665281302239	-1.38917311143775	-1.34734868532539	-1.30282875714351	-1.25727193151425	-1.21219256770083	-1.16874902441231	-1.1276067697896	-1.08894184593757	-1.0525534044328	-1.01800934185287	-0.984766139596627	-0.952242129003209	-0.919850082104765	-0.88700420956178	-0.853115489377001	-0.817585061031312	-0.779801808971301	-0.739148093240425	-0.695016525201412	-0.646840031733785	-0.594136412069906	-0.536566372244861	-0.474000022054519	-0.406581134999045	-0.334772629122003	-0.25936404441746	-0.181426294747106	-0.102212333754458
32	-0.749331320820231	-0.740481118342626	-0.736333532754616	-0.737724232083694	-0.745470655443667	-0.76027839803937	-0.782605239494774	-0.812488674595753	-0.849365809481398	-0.89194392981036	-0.93819718911204	-0.985541872918321	-1.03116962051208	-1.07243150525968	-1.10713165773017	-1.13363677307896	-1.15079826310097	-1.1577561818679	-1.15372837211831	-1.13791143178687	-1.10966094847453	-1.0691336344851	-1.01836312560422	-0.962077684396407	-0.906959268479806	-0.859018878230475	-0.821061680835465	-0.792377514036987	-0.770294350267986	-0.751858115582506	-0.734711340554913	-0.71726733964672	-0.698562317860362	-0.678043628800386	-0.655396149564578	-0.63042529741366	-0.602986530245627	-0.572946792893213	-0.540166366127324	-0.504493404795445	-0.465766321257266	-0.423820935582948	-0.378500251010521	-0.329665134324677	-0.277204349201749	-0.221042509537474	-0.161144720927917	-0.0975169943421643	-0.0302018560599008
33	-0.902188462493575	-0.897409931223029	-0.894956145627715	-0.89495058418918	-0.897461538454697	-0.902486571211447	-0.909938460273096	-0.919634832836135	-0.931293761850034	-0.944537010489201	-0.958901173945514	-0.973854643299905	-0.988815214404194	-1.003159293491	-1.01620833323437	-1.02716894945364	-1.03498399198855	-1.03800873766759	-1.03332946897812	-1.01533868437697	-0.972880553134626	-0.884813054801936	-0.721857106662443	-0.490059313365243	-0.293361417364779	-0.218018654834767	-0.235008195187477	-0.286861601282997	-0.33994487908661	-0.382123232918691	-0.411423596363596	-0.429261814427238	-0.437698777548818	-0.438573592686833	-0.433320998791588	-0.422996509533662	-0.408346115086553	-0.389871898665957	-0.367882879697758	-0.342531706967448	-0.313840475061333	-0.281719041298867	-0.245978759265719	-0.20634410487119	-0.162464377659306	-0.113927486720053	-0.0602776838270909	-0.0010388377362317	0.0642557602550043
34	-1.00330333458279	-0.997171494672415	-0.992181973139512	-0.988380519040089	-0.985805734707096	-0.984491006253781	-0.984468258836342	-0.985774150267286	-0.988459502064465	-0.992603077714441	-0.998331369904588	-1.00584706756054	-1.01547075128221	-1.02770393232757	-1.04332853158762	-1.06357214849686	-1.09039919015108	-1.1270585978869	-1.17919395084915	-1.25728955721835	-1.38253951167378	-1.60143845805763	-2.01062411561281	-2.67453045391166	2.89811374177712	1.8378506470858	0.433774064708428	0.0274476974736278	-0.129886360219747	-0.210349209084526	-0.255750927092396	-0.281616011708021	-0.295217253695176	-0.300467992637938	-0.299665979296953	-0.294232488774698	-0.285063699587496	-0.272710743724121	-0.257475857632833	-0.239463974195612	-0.218609122374123	-0.19468605364301	-0.16731335738038	-0.135952482406448	-0.0999065254359669	-0.0583229879391186	-0.0102058460684746	0.0455557851144746	0.110132595077924
35	-1.07211129308079	-1.06421368977363	-1.0570516481283	-1.05069706491471	-1.04523235862853	-1.04075401468208	-1.03737716973308	-1.03524146626052	-1.03451843590326	-1.03542067222368	-1.03821298654718	-1.04322550872415	-1.05086809635428	-1.06164403679258	-1.07615803962167	-1.09510734686104	-1.1192326613052	-1.14918341217583	-1.18521617784058	-1.22660203869793	-1.27060828686621	-1.31105205500707	-1.33686500685803	-1.33193013767299	-1.27849045508212	-1.16690576464876	-1.00952582034169	-0.84110460431113	-0.694515393973364	-0.581791415314597	-0.499375255458289	-0.43927745853632	-0.394436841303395	-0.359807481977749	-0.33203470624792	-0.308929649573801	-0.28904950588653	-0.271408148126542	-0.25528268975688	-0.240081250404458	-0.225247014892545	-0.210182195808388	-0.194181166645635	-0.176365323784524	-0.15561379060171	-0.130484371239889	-0.0991187773800313	-0.0591265432370972	-0.00744736484538615
36	-1.11747253633727	-1.10750934454678	-1.09800006040603	-1.08899665104144	-1.08055423528786	-1.0727306702964	-1.06558567544852	-1.05917924640964	-1.05356900971743	-1.04880603431249	-1.04492844979003	-1.04195203066958	-1.0398567215007	-1.03856796861012	-1.03793182681591	-1.03768335759022	-1.03740918026718	-1.03650761493963	-1.03415402530585	-1.02928464892337	-1.02061825066736	-1.00673845131954	-0.986255608090185	-0.958049677443281	-0.921561232752645	-0.877053160881231	-0.825734194600236	-0.769653783597751	-0.711364262716887	-0.653461710367149	-0.598176952035666	-0.547144465620568	-0.501371617689053	-0.461346359258651	-0.427198798963492	-0.398854365953126	-0.376149569185321	-0.358905424160906	-0.346964932811417	-0.340203663604674	-0.338521217077107	-0.341819209230823	-0.349969810392916	-0.362778353883529	-0.379944091858616	-0.401024468688598	-0.42540953033105	-0.452313077324909	-0.480784408610696
37	-1.1405975708823	-1.12765037730293	-1.11480873026642	-1.1020817880464	-1.08947443531479	-1.07698590990358	-1.06460815946912	-1.05232390559501	-1.04010440789868	-1.02790694693918	-1.01567208624796	-1.00332083491273	-0.990751916395956	-0.977839457840147	-0.96443154327454	-0.950350211929308	-0.935393605436603	-0.919341036589813	-0.901961714781564	-0.883027658501451	-0.862330899895175	-0.839704419738687	-0.815045388124004	-0.788338366337278	-0.759675390113136	-0.729269607669661	-0.697459656093536	-0.664703319422661	-0.631561018677551	-0.598671831446272	-0.566726372139581	-0.536441457600496	-0.508540884304531	-0.483745135482062	-0.462770973501846	-0.446340205032584	-0.435195757077771	-0.430122595562746	-0.431970746384899	-0.44167742631899	-0.460284758821307	-0.488948571196978	-0.528932473233305	-0.58158050438752	-0.648262751650443	-0.73029416399717	-0.828839746752951	-0.944837143105558	-1.07897554791802
38	-1.14389340127053	-1.12744635249006	-1.11082508901381	-1.09402179743248	-1.07702531812329	-1.05982072867102	-1.04238896218901	-1.0247064882955	-1.00674509112022	-0.988471785674641	-0.969848920726765	-0.9508345222518	-0.931382935595898	-0.911445825457959	-0.890973589250726	-0.869917229902369	-0.848230717466303	-0.825873844327189	-0.802815546582115	-0.779037625962991	-0.754538765768957	-0.729338695811927	-0.703482331987642	-0.677043703196984	-0.650129488950666	-0.622882030115797	-0.595481744451326	-0.568148974929523	-0.541145415069341	-0.514775381381755	-0.489387328117237	-0.465376116780383	-0.443186662347299	-0.423319689727696	-0.40634046926814	-0.392891592461795	-0.383711143195204	-0.379658069071315	-0.381747214424773	-0.39119736405292	-0.409496664305554	-0.438490449248727	-0.48049521862662	-0.538434806876825	-0.615969175997085	-0.717517127532075	-0.847919287779987	-1.01123974899056	-1.20813720178951
39	-1.13387455727102	-1.11417932466328	-1.09416497083141	-1.07382547320103	-1.05315332373041	-1.03213944149002	-1.01077312364444	-0.989042043847375	-0.966932307227252	-0.944428571010714	-0.921514239349535	-0.898171740033212	-0.874382889449071	-0.850129350376431	-0.82539318498038	-0.800157502745234	-0.774407200135068	-0.748129785601936	-0.72131628032365	-0.693962181900137	-0.666068475321129	-0.637642672952312	-0.608699863113628	-0.579263744975297	-0.549367625768325	-0.519055354334932	-0.488382162317782	-0.457415380172327	-0.426234988989235	-0.394933960149869	-0.363618322500722	-0.332406880510499	-0.301430486249671	-0.270830742170494	-0.240757978711569	-0.211368306470455	-0.182819477882868	-0.155265188879887	-0.128847267740565	-0.103684855654997	-0.0798590098222451	-0.0573897718326116	-0.036199726808794	-0.0160510660538372	0.00357459861646576	0.0237347705620492	0.0466698793610804	0.077753456783668	0.133455706857127
40	-1.11829013531864	-1.09592585164301	-1.07318203869845	-1.05005508243219	-1.0265399066494	-1.00262976843097	-0.97831605503832	-0.953588084548001	-0.928432912313259	-0.902835145164422	-0.876776765058357	-0.850236963696162	-0.823191989479333	-0.795615008099803	-0.767475978088218	-0.738741542799046	-0.709374940596069	-0.67933593539626	-0.648580770170762	-0.617062146363959	-0.584729232263067	-0.551527702799177	-0.517399811595464	-0.482284492606195	-0.446117482471294	-0.408831444519711	-0.370356059659117	-0.330618026365174	-0.289540879584087	-0.24704449446391	-0.203044083473256	-0.15744842318768	-0.110156959263755	-0.0610553356615038	-0.0100087796097659	0.0431473478107603	0.0986206452997382	0.156679320011641	0.217675349558745	0.282074032453064	0.35049041562537	0.423732021122656	0.502844763962003	0.589153441998175	0.684277075146377	0.79007919237802	0.908482536212286	1.04104816066415	1.18823844365932
41	-1.10434816741043	-1.07995877668401	-1.05517840808749	-1.03000392737273	-1.00442993442182	-0.978448388092541	-0.952048211710152	-0.925214879327536	-0.897929982602371	-0.870170777885855	-0.841909712937528	-0.81311393264401	-0.783744763314582	-0.753757175664267	-0.723099227613548	-0.691711489703926	-0.659526458459688	-0.626467966671786	-0.592450604639546	-0.557379173222924	-0.521148198503791	-0.483641549294009	-0.44473221295176	-0.404282302074596	-0.362143384345261	-0.318157249165168	-0.272157245708146	-0.223970344087934	-0.173420078777362	-0.120330523049378	-0.0645314043619151	-0.00586439117888156	0.0558095490812819	0.120602007807459	0.188588728087947	0.259801698313985	0.334222710294775	0.411779407843518	0.492344681246372	0.575739791227635	0.661740840661939	0.750087276855827	0.8404902452085	0.932638140918195	1.02619690946023	1.12080368598042	1.21605417647649	1.31148644520641	1.40656590167381
42	-1.09945883723003	-1.07390006790446	-1.04801534888891	-1.02180709312515	-0.995275071096511	-0.968415947839293	-0.941222792181903	-0.913684555427179	-0.885785515339727	-0.857504679727044	-0.828815142116536	-0.79968338004029	-0.770068484262376	-0.739921304948928	-0.709183498341411	-0.677786455040628	-0.645650088704025	-0.61268146207597	-0.578773226267801	-0.54380184983062	-0.50762561762318	-0.470082387672749	-0.430987110118683	-0.390129140440826	-0.347269426284208	-0.302137723184646	-0.254430113283462	-0.203807281194112	-0.149894264939402	-0.0922827696098719	-0.0305376182752024	0.035790505400765	0.107143299797905	0.183921047274497	0.266434195905714	0.35483967439081	0.449065522376848	0.548734230418946	0.653103278848265	0.76104689755907	0.871100310618764	0.981572778174969	1.09071183367326	1.19687992291506	1.29869922906412	1.39513443357743	1.48550744243572	1.56945891322506	1.64688060314201
43	-1.11058850598683	-1.08503069372182	-1.05934303061017	-1.03354606664704	-1.00765855900336	-0.981697108891374	-0.95567579589226	-0.929605808256953	-0.903495065655375	-0.877347828407194	-0.851164284307199	-0.824940100643078	-0.798665924714471	-0.772326810833962	-0.745901545035827	-0.719361829977247	-0.692671280984119	-0.665784168707789	-0.638643822734525	-0.611180581259262	-0.58330913094996	-0.554925022929163	-0.525900067115694	-0.496076185323788	-0.465257123837349	-0.433197157803475	-0.399585513871968	-0.364024616308056	-0.325999301828756	-0.284832656510887	-0.239621815697972	-0.189143554440834	-0.131714468901617	-0.0649845316659028	0.0143599526477155	0.110989771931724	0.231329355214362	0.383517586387488	0.575622078642872	0.809794835266882	1.07287532966144	1.33485033648883	1.56561861910802	1.75186050023814	1.89562049156938	2.00491247756717	2.08784050956866	2.15079485553349	2.19840968951124
44	-1.1383275589467	-1.11373581617535	-1.08934792243827	-1.06521449833199	-1.04138602025125	-1.017912752278	-0.994844755483446	-0.972231984455188	-0.950124480796269	-0.928572673760574	-0.907627799291652	-0.887342450749465	-0.867771277819449	-0.848971854850112	-0.831005746621802	-0.813939808943782	-0.797847774400717	-0.782812191299327	-0.768926808252276	-0.756299530592515	-0.745056121950109	-0.735344890835389	-0.727342696977302	-0.721262749162894	-0.717364866367872	-0.715969169271524	-0.717474609345606	-0.722384403138812	-0.731341432481286	-0.745178153955066	-0.764987717905697	-0.792225927558522	-0.82885694353712	-0.87755683168818	-0.941979268997992	-1.02703935479813	-1.13901148293922	-1.2848273042693	-1.46929614678902	-1.68924135962377	-1.92799643261069	-2.15966022554838	-2.36338924161752	-2.53195597046588	-2.66839631870406	-2.77950489342236	-2.87205061543919	-2.9515581850443	-3.02223530911309
45	-1.16662761597619	-1.14248299885193	-1.1189159209055	-1.09600188418397	-1.07381535855793	-1.05242976744289	-1.03191760083569	-1.01235065738024	-0.993800414366102	-0.976338522307153	-0.960037419058683	-0.944971057243269	-0.931215737922646	-0.918851042748544	-0.907960855942758	-0.898634465996163	-0.890967734429055	-0.885064314673528	-0.881036897299309	-0.879008447363223	-0.87911338431268	-0.881498633024413	-0.886324444371312	-0.893764843246314	-0.90400750957578	-0.917252832904725	-0.933711805409241	-0.953602338085244	-0.977143514672499	-1.00454726398599	-1.03600697636871	-1.07168277434268	-1.11168354331672	-1.15604649829101	-1.20471601803994	-1.25752461626076	-1.3141799627275	-1.37426236080904	-1.43723651298422	-1.50247944705346	-1.56932333420069	-1.63710846648686	-1.70523914374448	-1.77323471131164	-1.84076974441643	-1.90770068653337	-1.97407987371258	-2.04016069923167	-2.10639915687102
46	-1.15686030364532	-1.13026520928436	-1.10459634904372	-1.07993118526083	-1.05633974681724	-1.03388468063507	-1.01262149115507	-0.992598932605084	-0.973859516132055	-0.956440093526309	-0.940372480788844	-0.925684087610323	-0.91239852240523	-0.900536146417082	-0.890114554231936	-0.881148961578709	-0.873652484443992	-0.867636296279712	-0.863109652517959	-0.86007977388634	-0.858551582353432	-0.858527286180367	-0.860005813781805	-0.862982100170207	-0.867446234891822	-0.873382486695693	-0.880768227702589	-0.889572788351767	-0.899756283428323	-0.911268458227306	-0.924047611273388	-0.938019654564041	-0.953097372415129	-0.969179934014469	-0.986152701315905	-1.00388735203622	-1.02224230712585	-1.04106341395733	-1.06018479222795	-1.07942970128222	-1.09861123707908	-1.11753261501145	-1.13598673947386	-1.15375469688526	-1.1706027247018	-1.18627708584608	-1.20049608545238	-1.21293815641502	-1.22322443375307
47	-1.05098933169235	-1.01805484858445	-0.986659128838391	-0.956839490901569	-0.928614366239894	-0.901985635866888	-0.876941033975484	-0.853456491914564	-0.831498330689437	-0.811025242096286	-0.791990025503303	-0.774341068413947	-0.758023574424382	-0.742980552677501	-0.72915358932121	-0.716483424743006	-0.704910361344639	-0.694374526071891	-0.684816010403672	-0.676174908462368	-0.668391271636309	-0.661404995803197	-0.655155655027735	-0.649582293535055	-0.64462318584982	-0.640215573227509	-0.63629538286218	-0.632796934800146	-0.629652639988877	-0.626792691420353	-0.624144748876815	-0.621633616362921	-0.61918090994512	-0.616704712481372	-0.614119210714735	-0.611334309571309	-0.608255218450944	-0.604782005100797	-0.600809114675619	-0.596224855279515	-0.590910857250392	-0.584741522452324	-0.577583492837267	-0.569295185690311	-0.559726467638684	-0.548718572144298	-0.536104407147067	-0.52170945152246	-0.505353500354534
48	-0.760542217530928	-0.722463937191993	-0.687320380192699	-0.654902659738063	-0.6249989274501	-0.597400698973402	-0.571907059843018	-0.548327251482798	-0.526482065676354	-0.506204393725464	-0.487339198554578	-0.469743110874159	-0.453283796048867	-0.437839195918868	-0.423296717811427	-0.409552419386712	-0.396510220923132	-0.384081164567629	-0.372182731666075	-0.360738223545994	-0.349676207289755	-0.338930025548993	-0.328437367900471	-0.318139900335579	-0.307982949002189	-0.29791523413397	-0.287888650110633	-0.27785808772827	-0.267781294982106	-0.257618772951506	-0.24733370371808	-0.236891907638998	-0.226261827740214	-0.215414539490705	-0.204323784770019	-0.192966029444388	-0.181320544611307	-0.169369512239479	-0.157098156588821	-0.144494903397852	-0.131551569311219	-0.118263584309219	-0.10463024989827	-0.0906550354168834	-0.0763459138872502	-0.0617157372799409	-0.046782648752615	-0.0315705262979856	-0.0161094482684278
49	-0.16167642360788	-0.143894123028826	-0.128040666308925	-0.113759261359125	-0.100761082384323	-0.0888094665610128	-0.0777082309988726	-0.0672929407536168	-0.0574243149215981	-0.0479831999087805	-0.0388667047590981	-0.0299852080512976	-0.0212600259174083	-0.0126215872024868	-0.00400800201904244	0.00463606110726244	0.0133602532962645	0.022209227000986	0.0312231584258368	0.0404381393922963	0.0498864611424156	0.0595968079467039	0.0695943749634761	0.0799009222920432	0.0905347753586481	0.101510780511057	0.112840223850917	0.124530720802614	0.13658608362014	0.149006173896065	0.161786747092898	0.174919296104219	0.1883909008125	0.202184090487537	0.216276725614971	0.23064190531776	0.245247905905664	0.260058155244744	0.275031246584779	0.290120994242165	0.305276532155547	0.320442454877885	0.335558999126276	0.35056226267602	0.365384456259731	0.379954183314138	0.394196741992713	0.408034443897732	0.421386944520199
50	0.535510920980145	0.519175796973776	0.504858887685836	0.492364458135797	0.481530171063945	0.472221263654648	0.464325841748567	0.457751062726423	0.452420023623272	0.448269208416847	0.445246378483068	0.443308814022624	0.442421832979057	0.442557528623338	0.443693678445118	0.445812785978618	0.448901224273255	0.452948455351596	0.457946304543953	0.463888272342511	0.470768869615529	0.478582964858162	0.487325134790548	0.496989012176144	0.507566627326253	0.519047742453671	0.531419180880422	0.544664156094819	0.55876160875041	0.573685562812339	0.589404515039523	0.60588087464381	0.623070472042575	0.640922156839197	0.659377505239141	0.678370655777842	0.69782828930874	0.717669764597476	0.737807414666287	0.758147001485234	0.778588318153165	0.799025918951474	0.819349949297441	0.839447040411473	0.859201228122939	0.878494852197437	0.897209392171484	0.91522619795595	0.932427078174637
51	0.938329730961738	0.91976511820284	0.902697584578917	0.887099135066752	0.872944483076633	0.860211518195002	0.848881663814296	0.838940143249256	0.830376169670092	0.823183071883083	0.817358364743911	0.812903769829467	0.809825188915889	0.808132629789334	0.807840080918562	0.80896532851551	0.811529706487501	0.81555776675618	0.821076854440115	0.828116569587148	0.83670809469714	0.846883365497394	0.858674061749146	0.87211039584351	0.887219680302979	0.904024661875476	0.922541620583485	0.942778247694822	0.964731337669246	0.988384355712541	1.01370497374768	1.04064270124876	1.06912676981179	1.09906445633445	1.13034004283351	1.16281460455866	1.19632678666386	1.23069467077352	1.26571874854412	1.30118591766656	1.33687430986	1.37255866668041	1.40801591358966	1.44303055773136	1.47739955494029	1.51093635276167	1.54347390721523	1.57486657571891	1.60499089039069
52	1.10774720855373	1.09316385313553	1.07951812279259	1.06683454192703	1.0551405372966	1.04446689672363	1.03484827959319	1.02632378586072	1.01893759147429	1.01273965926184	1.00778653536692	1.00414224211462	1.00187927855486	1.0010797395522	1.00183656269319	1.00425490873911	1.00845367478939	1.01456712815524	1.02274663089567	1.03316239681123	1.04600517999073	1.06148773088777	1.07984576504439	1.10133806272542	1.1262451474136	1.15486577461735	1.18751020960979	1.22448901952113	1.26609593404784	1.31258339280896	1.36412993442459	1.42079989185268	1.4824981860294	1.54892629825356	1.61954904094247	1.69358394771925	1.77002383219435	1.84769685475238	1.92535816075633	2.00179668498986	2.0759352149542	2.14690429258716	2.21407962154535	2.27708359945352	2.33575968637254	2.39013146032577	2.44035712539154	2.48668699065108	2.52942791956871
53	1.10345164803281	1.08655554807459	1.07005157083471	1.05393595196554	1.0382057571246	1.02285889113984	1.00789412288812	0.993311128335009	0.979110555086783	0.9652941130365	0.951864697384869	0.938826552687115	0.92618548993169	0.913949173473744	0.902127501675571	0.890733115543129	0.879782085439477	0.869294850347469	0.85929752269313	0.849823734181566	0.840917302136797	0.832636174733982	0.82505843230652	0.818291713686029	0.812488588205821	0.807872762935055	0.804786219454995	0.803779761125672	0.805802006764365	0.812639040261163	0.828100898010178	0.862005244399152	0.949388653951728	1.34658991509038	-3.04456097635021	-2.67827094663855	-2.59309191210278	-2.55793977796524	-2.53981720485002	-2.52931068023226	-2.52272838155067	-2.51832489324787	-2.51516469956913	-2.5126981035278	-2.51057801382609	-2.5085718336336	-2.5065154534195	-2.50428760861532	-2.50179480895992
[truncated: 71 more columns]
