# Supplementary material for: Reconstructing spruce budworm outbreak severity: a comparison of paleoecological and tree-ring signals
Source: PLoS One. 2025 Aug 12;20(8):e0329406. doi: 10.1371/journal.pone.0329406 (PMC12342301; doi:10.1371/journal.pone.0329406)
Supplement: S11 Dataset — (ZIP) [file pone.0329406.s011.zip › Lake 2 wavelet data/Coherence_Lepidopteran_scales_GSI/coherence_wavelet_power.corr.txt]

V1	V2	V3	V4	V5	V6	V7	V8	V9	V10	V11	V12	V13	V14	V15	V16	V17	V18	V19	V20	V21	V22	V23	V24	V25	V26	V27	V28	V29	V30	V31	V32	V33	V34	V35	V36	V37	V38	V39	V40	V41	V42	V43	V44	V45	V46	V47	V48	V49	V50
1	8.61462576535897e-06	6.05075376994804e-06	2.84665752350511e-06	9.74331068824637e-07	2.87250660352565e-07	9.32452365056862e-08	3.99514484429912e-08	2.23521354825702e-08	1.47318554487504e-08	1.05419877142579e-08	7.75434358816055e-09	5.82505499450864e-09	4.61048352951136e-09	3.79156707451088e-09	3.22805163007076e-09	2.94817810370434e-09	2.8319934183124e-09	2.7484724812014e-09	2.68770255484893e-09	2.59500188239133e-09	2.43101623201185e-09	2.25122622182457e-09	2.10850356074369e-09	2.01777425536483e-09	2.01476429444701e-09	2.09197821008501e-09	2.1704598502821e-09	2.24146636358046e-09	2.30574221622893e-09	2.30777026489761e-09	2.26046114085694e-09	2.20178471433122e-09	2.11480414903633e-09	2.03132663544847e-09	1.99069330521724e-09	1.99329103655277e-09	2.03510496739037e-09	2.11705456200457e-09	2.26006000518211e-09	2.4519841024439e-09	2.65444994925614e-09	2.85272344717571e-09	2.95840016942953e-09	2.90851076833071e-09	2.79111620552281e-09	2.65183620031971e-09	2.5343756498139e-09	2.53768202750825e-09	2.65496454320039e-09
2	1.74673031281321e-05	1.16591490164052e-05	4.86128023716374e-06	1.33492967513009e-06	2.79690870753692e-07	6.16644299712774e-08	2.0838652279719e-08	1.1071302241848e-08	7.40475106970032e-09	5.38245133699922e-09	3.91494886457529e-09	2.84282443468952e-09	2.20706063949792e-09	1.78577681932735e-09	1.48360058027002e-09	1.36380560819063e-09	1.3543522028356e-09	1.3492537569296e-09	1.35179382924484e-09	1.32081302908525e-09	1.21995584350689e-09	1.10073419509975e-09	1.00763284799619e-09	9.47769448997858e-10	9.54443486795188e-10	1.02402046742046e-09	1.08599172681979e-09	1.13811876940872e-09	1.18926763330281e-09	1.19130256275484e-09	1.15502196943234e-09	1.114882979994e-09	1.04850787061204e-09	9.836531533643e-10	9.5397060060749e-10	9.53180948477741e-10	9.74080294876153e-10	1.01805905549605e-09	1.10678434552454e-09	1.23275326054202e-09	1.36914496626082e-09	1.5125277542595e-09	1.58353772523708e-09	1.52541175294724e-09	1.42089992136264e-09	1.30277419777621e-09	1.19730384635556e-09	1.18722598340725e-09	1.26138282733779e-09
3	2.8118369703285e-05	1.79079033312513e-05	6.63700524883727e-06	1.4364909772233e-06	1.91529670009731e-07	2.08393532095439e-08	4.20531977877481e-09	2.29386777497774e-09	1.7538435464181e-09	1.38388469363915e-09	1.00922181130395e-09	6.87976728267745e-10	5.22388731961494e-10	4.16948948163794e-10	3.27613641055098e-10	3.02621063266187e-10	3.24709040397472e-10	3.40950830780799e-10	3.58216025020736e-10	3.58718834762833e-10	3.21833961321408e-10	2.75564950881473e-10	2.411685832083e-10	2.17495140349897e-10	2.22702639649211e-10	2.57427965398397e-10	2.83586660876648e-10	3.02850318449757e-10	3.25311804078709e-10	3.26464873260102e-10	3.10519982098692e-10	2.96837404912644e-10	2.67918390383403e-10	2.3975046712498e-10	2.29551627665522e-10	2.29464891085824e-10	2.34385281629369e-10	2.45335259046154e-10	2.75023521709954e-10	3.20735805694164e-10	3.72324586820676e-10	4.34394625460889e-10	4.63735615247363e-10	4.29492706814557e-10	3.80081748026183e-10	3.27485314998735e-10	2.770647745836e-10	2.70433361273823e-10	2.98775084169735e-10
4	3.71257694582518e-05	2.28978311020147e-05	7.79826730834462e-06	1.40374374587995e-06	1.22579720202991e-07	4.54125169497575e-09	1.19353254321536e-10	1.24243568909174e-10	1.69107130559879e-10	1.66852831660363e-10	1.24656181821176e-10	7.10701525064797e-11	5.24715979607119e-11	4.32342886491129e-11	2.92711786864854e-11	2.53893678976242e-11	3.42492988627435e-11	4.03506484500006e-11	4.64757315298377e-11	4.89029523168028e-11	4.11991788700714e-11	3.14906126735805e-11	2.51539685509688e-11	2.00119926858998e-11	2.12222734557268e-11	3.01860671281844e-11	3.548885067363e-11	3.81481289139572e-11	4.29491287189862e-11	4.35788158191918e-11	3.98525552122221e-11	3.83660710964401e-11	3.14520796151092e-11	2.5112826969833e-11	2.41234443316085e-11	2.44446475848737e-11	2.47700468114515e-11	2.54410691010332e-11	3.02013221711647e-11	3.83941905737721e-11	4.83502487954078e-11	6.35806560201934e-11	7.06503594037657e-11	6.02056243542382e-11	4.87447942441953e-11	3.78328937334688e-11	2.58538093522932e-11	2.45539738943593e-11	3.05797883156764e-11
5	4.23719933586491e-05	2.59597983485014e-05	8.66439281189705e-06	1.49199197945167e-06	1.17364299243139e-07	3.09405771265645e-09	1.05479371797885e-11	3.2362463694926e-12	8.86364182156334e-12	1.06539992411248e-11	8.47178220641433e-12	2.51444554261539e-12	1.64055530007971e-12	1.97889838999919e-12	1.07407066614316e-12	2.95749336948401e-13	1.51677684160532e-12	2.23697456462111e-12	2.91568926988598e-12	3.3276659535732e-12	2.48864848499721e-12	1.46600532812322e-12	9.98007313576106e-13	4.91657158675951e-13	5.57265097848029e-13	1.67667077232821e-12	2.12147911769985e-12	2.03426170062821e-12	2.38701120245568e-12	2.67271208193397e-12	2.21224185892644e-12	2.44090468852108e-12	1.52260765508799e-12	8.06302792612234e-13	9.54022230675877e-13	1.00723386634824e-12	9.79964331909162e-13	8.9030774873029e-13	1.20656345395646e-12	1.81841886582019e-12	2.73958188343771e-12	4.78386013080693e-12	5.69689988600509e-12	4.00497320308616e-12	2.791767778797e-12	1.96933962215221e-12	6.66106556616529e-13	5.88667556416544e-13	1.17585229628937e-12
6	4.43945079675772e-05	2.77826182499606e-05	9.7414970869059e-06	1.85356520184591e-06	1.80971997661157e-07	8.3591363518088e-09	1.84254624643387e-10	6.77783702959863e-12	1.1932094650372e-12	4.27678527653964e-13	6.33395640759396e-13	1.13630287255417e-13	1.45265679225151e-14	5.91992610450295e-14	1.02822633853069e-13	9.29208699191738e-14	1.17354333250015e-13	9.64853870005615e-14	9.40702017508294e-14	1.13043574397317e-13	8.40106715360184e-14	2.64563805087742e-14	1.75864310455643e-14	6.60302887757743e-15	1.36894930674108e-14	8.55583028420516e-14	8.74214541922318e-14	5.55612176370309e-14	3.02362998387936e-14	8.69145594612503e-14	4.63863921824022e-14	1.21326286506507e-13	7.49131404254547e-14	6.48398159645897e-15	1.96230463342936e-14	1.36560644874212e-14	1.28726719957199e-14	6.01924605863245e-15	1.24573657299504e-14	2.35976112450176e-14	8.06429614252116e-14	2.2605024638736e-13	2.85845580146566e-13	1.27376430007516e-13	6.57605598152275e-14	7.33121439636517e-14	2.23244641583758e-14	1.2457657509608e-14	1.90183131056043e-14
7	4.49179626647314e-05	2.92744031602679e-05	1.12566529373032e-05	2.52843275462886e-06	3.28312402679011e-07	2.46995244705723e-08	1.13645691339032e-09	3.83205753988569e-11	1.50780115059482e-12	7.87777077227137e-14	1.26987156236135e-13	3.01591195258224e-14	1.97930836694226e-14	2.17953086017692e-15	6.47147561081053e-14	1.43157114580604e-13	4.18830989076158e-14	8.3486611720466e-15	7.41243603345639e-15	1.97618926288564e-15	3.74981756686729e-15	3.77313671456015e-16	2.09016184536309e-16	3.1238249901689e-16	8.77395763700925e-15	1.22512467498481e-14	5.06734564575339e-15	3.12763458132047e-14	2.2769318057502e-14	5.1613487858982e-15	5.29266985122182e-16	1.48604461275015e-14	4.98775710801274e-14	3.00654821745836e-14	5.98440722393044e-15	2.70233805822105e-16	1.41628808999656e-16	3.5917081065488e-17	3.37087884409455e-18	8.57230582057026e-16	7.3436937183702e-15	6.98048043739229e-15	1.30486074536987e-14	2.21987494604161e-15	2.23717324648085e-16	3.55821413637499e-15	7.37444608152428e-15	5.42998388681736e-15	4.06722814621584e-16
8	4.52478807930336e-05	3.09176767170106e-05	1.31822888061084e-05	3.5030066549023e-06	5.80021854127658e-07	5.97780285981721e-08	3.77562497247699e-09	1.33032043554216e-10	2.10967983466083e-12	5.91190656148478e-13	2.37123629147874e-13	1.3989000362194e-14	4.62066501567036e-14	4.19456732883155e-14	1.4687215770764e-13	2.21924738974628e-13	5.97747235212338e-14	1.42117217826135e-14	2.64719553096789e-14	1.10532050420328e-14	2.07690054224043e-15	3.41899315117161e-16	4.46874575270214e-16	3.54111065192714e-15	1.37058109286495e-14	1.11193776582102e-14	1.54313501950938e-14	6.52924612060764e-14	5.50324933679466e-14	1.05510848880525e-14	4.20253865742229e-15	1.53670598700622e-14	6.80954448955791e-14	6.19662767816117e-14	1.86891567331633e-14	2.28012526458606e-15	2.8507196915113e-16	2.07094771523274e-16	1.69535056512373e-16	3.94221788160789e-15	7.34455637947774e-15	1.24682409634439e-15	2.00925152388629e-15	4.7073651505005e-16	5.41820955842981e-17	6.47967598872579e-16	3.70511686828607e-15	6.49811670936907e-15	3.31879484394704e-15
9	4.59441689584551e-05	3.28585053801668e-05	1.54440249594712e-05	4.77531450326252e-06	9.72747871081212e-07	1.30298074165905e-07	1.12618980673117e-08	5.79831090849621e-10	1.24651982983015e-11	9.19985701635696e-13	9.83902183071294e-13	4.00045683416240e-13	4.09947164308764e-13	5.24940300227113e-13	6.92949508596793e-13	6.76284239663647e-13	3.47242089760028e-13	1.67736366445022e-13	1.09969763227666e-13	4.29841262479205e-14	5.9804606331542e-15	6.62987839744051e-16	5.30680990050367e-15	2.00160681849596e-14	4.60952303850531e-14	6.69484437448129e-14	1.20706962622977e-13	2.18103495314727e-13	2.10452413054866e-13	1.26692532240614e-13	9.50916619667057e-14	1.21387818208844e-13	1.87711811007183e-13	1.57904579149531e-13	6.0535959381584e-14	1.15750677229778e-14	2.43484609196152e-15	2.04299722805862e-15	5.38603624028209e-15	1.88450182707892e-14	2.93045956022747e-14	1.90932397741234e-14	8.40692839683456e-15	3.52483360171885e-15	1.34633088374838e-15	1.46942728186722e-15	7.21782313482342e-15	1.70447908754507e-14	1.59592507856353e-14
10	4.7151168712546e-05	3.51333242702034e-05	1.80208046898794e-05	6.37565163919338e-06	1.56209179250616e-06	2.66563870178811e-07	3.18220448542172e-08	2.66255965898789e-09	1.6919352372903e-10	1.57527862166112e-11	5.9448735517576e-12	4.23813774077935e-12	3.80994607510107e-12	3.98193355127038e-12	3.93849449516774e-12	3.21320893070643e-12	2.03851335841391e-12	1.12229918662858e-12	5.62776212853999e-13	2.08218947721766e-13	3.82714895312518e-14	4.9862871383065e-15	3.76450427057698e-14	1.11354878216257e-13	2.27613814072826e-13	3.98615193751728e-13	6.7384506608042e-13	9.96201622326319e-13	1.12877539637587e-12	1.04514640276366e-12	9.43581971617659e-13	9.02373518541268e-13	8.21739356289346e-13	5.54815838881663e-13	2.32471770955364e-13	5.91862498630052e-14	1.68118281385784e-14	2.24184195543855e-14	5.2726375830241e-14	1.0710949604643e-13	1.43251393848802e-13	1.17370823633791e-13	6.4275158303433e-14	2.62288591017758e-14	6.70963866752502e-15	4.38722831379351e-15	2.72231939220642e-14	6.44917036987976e-14	7.67523183965245e-14
11	4.8885431252973e-05	3.77599948124244e-05	2.09179556512092e-05	8.33250446917977e-06	2.40151832507628e-06	5.07101971614756e-07	8.01334787050491e-08	9.70871613284033e-09	9.19240475833631e-10	8.45977729194295e-11	2.7379057840681e-11	2.60722776882387e-11	2.63987812570024e-11	2.53813550358697e-11	2.22937979388331e-11	1.70307742222824e-11	1.11016342473073e-11	6.26910737900248e-12	3.08730639488460e-12	1.28421126528185e-12	4.55226583154412e-13	2.30881975910328e-13	3.45644435217993e-13	6.8242672289886e-13	1.25104679726608e-12	2.15155398791594e-12	3.46805917199177e-12	4.99356728673377e-12	6.16662484299415e-12	6.58010001710523e-12	6.27542314869387e-12	5.40673286297477e-12	4.03128933929361e-12	2.37669294816222e-12	9.9489224523915e-13	2.60040984986613e-13	6.06905187906079e-14	1.35217239946103e-13	3.42699003308134e-13	5.95123713300333e-13	7.37858911335791e-13	6.49909252061248e-13	4.03940747294681e-13	1.63417096597378e-13	2.26405659225301e-14	1.36721459877033e-14	1.3296738513717e-13	2.99790495666342e-13	3.85980327935692e-13
12	5.1144845931487e-05	4.07459851831999e-05	2.41246548804459e-05	1.06374928132151e-05	3.51333731152926e-06	8.81310315005233e-07	1.72938186166733e-07	2.77329551879287e-08	3.61029528016715e-09	2.78067144388328e-10	1.22156893338684e-11	7.97261182098428e-11	1.25667412030179e-10	1.32926778005351e-10	1.15692205531099e-10	8.65894637473398e-11	5.64293647124216e-11	3.24738070411714e-11	1.68975940628864e-11	8.31609597133362e-12	4.31326426726175e-12	2.93311163955271e-12	3.06674105962398e-12	4.31835712142269e-12	6.7947182607534e-12	1.09024374909596e-11	1.6912703019854e-11	2.41892232758242e-11	3.07738526255502e-11	3.42120204181332e-11	3.30119607128928e-11	2.73707532604326e-11	1.90160193387276e-11	1.05537605204241e-11	4.26508681418806e-12	9.57043635431438e-13	4.84485578042424e-14	5.70434269956197e-13	1.77401514948609e-12	3.03759153278064e-12	3.70993061976334e-12	3.38085527102792e-12	2.25037955260941e-12	9.80476783716091e-13	1.95708297613125e-13	1.72442534796313e-13	7.75681229499747e-13	1.53962246110049e-12	1.96302282535059e-12
13	5.39447028058104e-05	4.41100757176379e-05	2.76325125822457e-05	1.32636427757983e-05	4.88818975506484e-06	1.39420176327525e-06	3.16056799643092e-07	6.13100005417288e-08	1.14369310029425e-08	1.9920061366726e-09	2.74760629432823e-10	2.47538630524618e-10	4.66436223388829e-10	5.64152970846042e-10	5.18255705427722e-10	3.9517937453272e-10	2.608264548885e-10	1.5383609847823e-10	8.45343746967993e-11	4.62198874894209e-11	2.76979531970744e-11	2.02877853755604e-11	1.93450370544765e-11	2.33899181120095e-11	3.30264590951355e-11	4.99554051404159e-11	7.52601604908726e-11	1.06581648484925e-10	1.36052822961513e-10	1.52322483935053e-10	1.469354206782e-10	1.20277602141687e-10	8.18884860038315e-11	4.47418604108964e-11	1.80635805994659e-11	4.12874717740543e-12	3.10449837997643e-13	2.79702782455408e-12	8.37344076282578e-12	1.41859976160658e-11	1.75054420400551e-11	1.66521703974298e-11	1.21811508757631e-11	6.69107479680349e-12	3.11111633213711e-12	2.8849585199711e-12	5.31002058977251e-12	8.2651304598732e-12	9.72744211259621e-12
14	5.73633762995916e-05	4.79528247662912e-05	3.15276102359088e-05	1.62627714322136e-05	6.55708630449675e-06	2.0560178128609e-06	5.00826148860116e-07	9.91646812869453e-08	2.08082099816196e-08	7.14510903358339e-09	3.47749891244508e-09	2.26499009421306e-09	2.1681071101107e-09	2.24282081809333e-09	2.03748237039868e-09	1.5752862051561e-09	1.05534363153144e-09	6.31914511697782e-10	3.5352584443208e-10	1.97150052640931e-10	1.19446330304149e-10	8.61700905048089e-11	7.88314977154752e-11	9.15557218924912e-11	1.26893899116424e-10	1.9161133018503e-10	2.89602909666465e-10	4.11203083427224e-10	5.25778422143843e-10	5.89287702317269e-10	5.68734674599689e-10	4.66161250415539e-10	3.19799973573017e-10	1.79876642885966e-10	8.02353651472558e-11	2.79167320727349e-11	1.24934107167389e-11	2.01639723895632e-11	3.99544278730926e-11	6.22653898247818e-11	7.73680817306657e-11	7.83294296753132e-11	6.55629201926775e-11	4.72545370068212e-11	3.39388804564432e-11	3.13949820114076e-11	3.74630102018998e-11	4.4720034821539e-11	4.62600734276007e-11
15	6.16042005118368e-05	5.25450066330342e-05	3.61057343863538e-05	1.99057107639416e-05	8.74004045260885e-06	3.00954901748691e-06	7.83593655026024e-07	1.39988763189814e-07	1.40496698881814e-08	5.2258544217726e-09	9.06292679889009e-09	1.01683942798444e-08	9.72880092376632e-09	8.81317558886977e-09	7.3940672634333e-09	5.53943650053449e-09	3.66122784336011e-09	2.1575467421899e-09	1.16807517210719e-09	6.11989492466628e-10	3.35776627192501e-10	2.15296383045915e-10	1.83629228279779e-10	2.21470244757724e-10	3.4108496241381e-10	5.68791171223646e-10	9.17485615011537e-10	1.34978870644872e-09	1.75702130054124e-09	1.98955246123445e-09	1.93918759614913e-09	1.61535701854504e-09	1.14516238645657e-09	6.92562308570934e-10	3.66595745158716e-10	1.89064869053157e-10	1.26239038165755e-10	1.35996047760374e-10	1.8849488623076e-10	2.59412895122614e-10	3.20886004122549e-10	3.47730039127764e-10	3.32714347011613e-10	2.92269719647654e-10	2.53875362718658e-10	2.35255438613551e-10	2.33099673097615e-10	2.29370574355063e-10	2.077241249203e-10
16	6.70295379167789e-05	5.83579436719492e-05	4.19030085618667e-05	2.47319701619145e-05	1.19353387187017e-05	4.66538455298339e-06	1.44782808885199e-06	3.38304767544075e-07	5.1557395543157e-08	8.83696434045826e-09	1.70913544792264e-08	2.71062353350761e-08	3.06632159000369e-08	2.87770192652261e-08	2.35966956842614e-08	1.70642909934583e-08	1.08575209621559e-08	6.08492139141586e-09	3.04067122262684e-09	1.39357609887528e-09	6.11672563491355e-10	2.75175121324034e-10	1.69808535590152e-10	2.51717088028946e-10	5.84907290396434e-10	1.27384354443288e-09	2.36807683228157e-09	3.7480351403114e-09	5.07373771324302e-09	5.89113064499781e-09	5.8772735347296e-09	5.05102974236225e-09	3.76534011884112e-09	2.48109274553927e-09	1.51435624242781e-09	9.4382620253647e-10	6.92483344690137e-10	6.56868693398642e-10	7.68505213528157e-10	9.76055310051515e-10	1.21180213191494e-09	1.3967126315537e-09	1.47909217782749e-09	1.46157788572999e-09	1.3859193936879e-09	1.29051415735865e-09	1.18118017350086e-09	1.03870660437533e-09	8.49987492139071e-10
17	7.41176674227467e-05	6.59721034166881e-05	4.95512737955823e-05	3.13600128123133e-05	1.67063838021265e-05	7.50467800256295e-06	2.8754369291198e-06	9.77273117065082e-07	3.27770425018414e-07	1.36072337779843e-07	8.88908641898608e-08	8.29989900512727e-08	8.33709432590845e-08	7.7341760848951e-08	6.32136712106185e-08	4.49193334501208e-08	2.75735277441987e-08	1.45547227544733e-08	6.61593213648139e-09	2.63323373462014e-09	9.38263002795187e-10	2.63818246368608e-10	1.27448526791916e-11	1.21284315905102e-10	8.44229793078194e-10	2.54648365351788e-09	5.42789531219849e-09	9.20573513089109e-09	1.29841345694469e-08	1.55465714934727e-08	1.59911540147158e-08	1.42641156937422e-08	1.11611475866148e-08	7.80881220027249e-09	5.06373179700581e-09	3.25319020294578e-09	2.31023678886165e-09	2.04780286123463e-09	2.31612579697248e-09	2.98908192426049e-09	3.89145877741084e-09	4.78928505509149e-09	5.46239530964206e-09	5.78519264535105e-09	5.74267830737576e-09	5.38290482855028e-09	4.76536270115636e-09	3.95184589967554e-09	3.02912346656096e-09
18	8.33552840016791e-05	7.5928430309863e-05	5.95929926854595e-05	4.02594472196191e-05	2.3382942431075e-05	1.16737424570681e-05	5.03815302637359e-06	1.93261126973786e-06	7.24815530127156e-07	3.31832157426861e-07	2.26157795637266e-07	2.05164890565606e-07	1.98685914208529e-07	1.81088430375251e-07	1.46862485721979e-07	1.03195520672801e-07	6.17762107673152e-08	3.10354101130061e-08	1.29463307455649e-08	4.59453155367704e-09	1.63878513506211e-09	8.32210242332464e-10	7.06508753976116e-10	1.14542655335511e-09	2.79803844464705e-09	6.59542676770507e-09	1.3136102272599e-08	2.19336968423217e-08	3.10559484780588e-08	3.77158047695215e-08	3.96561003456884e-08	3.63817147110202e-08	2.93234730451118e-08	2.08989557675294e-08	1.32775183948327e-08	7.68540498041325e-09	4.45160241115563e-09	3.41991225205314e-09	4.27542093624372e-09	6.61688274254188e-09	9.89157537027595e-09	1.33859094785519e-08	1.63517556122314e-08	1.81960508322756e-08	1.8610964436772e-08	1.75913039176626e-08	1.53768275500176e-08	1.23776110848099e-08	9.09712535685599e-09
19	9.5160458236298e-05	8.87239422505314e-05	7.26265985329158e-05	5.21116692243264e-05	3.2643054626432e-05	1.76878743938122e-05	8.12904920047829e-06	3.03818266818209e-06	8.46340588372665e-07	1.72375003660265e-07	1.22691821244154e-07	2.3885636203969e-07	3.32830911392112e-07	3.51604097462905e-07	3.0260260229985e-07	2.17440203477129e-07	1.3026765657109e-07	6.36983074969111e-08	2.41913274776282e-08	6.38401358711977e-09	1.04640389161834e-09	9.57081206133029e-10	2.66546924090857e-09	5.63048073824049e-09	1.09167664611546e-08	2.01955639690761e-08	3.45907488563051e-08	5.32365477202986e-08	7.24848045819259e-08	8.68590612573248e-08	9.15784567004793e-08	8.5013288259976e-08	6.93679581556334e-08	4.93127607021024e-08	2.97689152060453e-08	1.42984703311998e-08	4.67580826599821e-09	1.26764430286113e-09	3.55509478139686e-09	1.04197254938622e-08	2.02260720408055e-08	3.09312375089201e-08	4.03793029898297e-08	4.67364887487309e-08	4.88874442568399e-08	4.66349270255736e-08	4.06595095430584e-08	3.22858588631214e-08	2.31277136202723e-08
20	0.000109801199793588	0.000104846980629507	8.95698030178137e-05	6.8451500386177e-05	4.66957269735001e-05	2.82477598936387e-05	1.49220760199061e-05	6.66272385738787e-06	2.35514620732658e-06	6.05528620740233e-07	2.1658153247361e-07	3.62822037725299e-07	5.79045826377371e-07	6.70903814670356e-07	6.12906973501132e-07	4.61136225805508e-07	2.88997653034445e-07	1.49071192636787e-07	6.08842469178128e-08	1.82139712092542e-08	4.27861560995865e-09	4.0828471296852e-09	9.44786642375106e-09	1.84190281907149e-08	3.26948899343738e-08	5.50495888630058e-08	8.68078548749913e-08	1.25479171937131e-07	1.63839791092796e-07	1.91823783479741e-07	2.00770312561581e-07	1.87524626377943e-07	1.55772470874169e-07	1.14018471932314e-07	7.18938332130047e-08	3.70994887333295e-08	1.41671181661537e-08	4.71385391507612e-09	8.18935968231553e-09	2.24078358128565e-08	4.38116457653632e-08	6.78097421255772e-08	8.94659717112357e-08	1.04473329512119e-07	1.10079624294435e-07	1.05621404777263e-07	9.25119425609991e-08	7.37315246681971e-08	5.29852813057118e-08
21	0.000126863785592503	0.000123999773286688	0.000110566331106579	9.0268724529595e-05	6.77511123766018e-05	4.69416448899229e-05	3.0158571062073e-05	1.80956245988734e-05	1.03204653910643e-05	5.85501041652246e-06	3.60654314348127e-06	2.61810233304521e-06	2.18624909780572e-06	1.88919609258538e-06	1.54976647011315e-06	1.15616590241519e-06	7.70868217156717e-07	4.57883652605075e-07	2.45935064380247e-07	1.26309573110106e-07	7.03659161129415e-08	4.92660125692408e-08	4.54108785950464e-08	5.40428054093743e-08	7.86228798468765e-08	1.24081696387887e-07	1.90657480526031e-07	2.70236596483319e-07	3.46822967873848e-07	4.0152735666623e-07	4.20007409138382e-07	3.98380593953936e-07	3.44284385557786e-07	2.72840463956091e-07	2.00385827504445e-07	1.39577534886031e-07	9.76734332580788e-08	7.7312274356283e-08	7.79315766729156e-08	9.65265637001371e-08	1.27767534389386e-07	1.64291871298171e-07	1.97788113090845e-07	2.20735890207542e-07	2.28113361821667e-07	2.18407697878449e-07	1.93667718977575e-07	1.58713127523323e-07	1.19779054081659e-07
22	0.000143957705706273	0.000143067646479388	0.000131925956583264	0.000113663442059048	9.23030424467453e-05	7.13854658420324e-05	5.3181852879921e-05	3.862633587558e-05	2.76949748205453e-05	1.98652332637297e-05	1.44440089640925e-05	1.07425388833285e-05	8.16411550140918e-06	6.25601420924456e-06	4.73303365597462e-06	3.46223234322161e-06	2.41207547078709e-06	1.589276804546e-06	9.91199589849724e-07	5.88421783172649e-07	3.33325792627315e-07	1.79333503423891e-07	9.58260441389917e-08	7.14816421871976e-08	1.06963993308629e-07	2.02627574238847e-07	3.47858609922495e-07	5.1709327481637e-07	6.74431196221268e-07	7.84813655234273e-07	8.26340291944765e-07	7.97441638400057e-07	7.15356572290999e-07	6.07312524903768e-07	4.99709591881927e-07	4.10828655235421e-07	3.49321764446173e-07	3.1678803429592e-07	3.10987682840279e-07	3.27395577606553e-07	3.5918982160876e-07	3.97217196379991e-07	4.31120950514805e-07	4.5149244679824e-07	4.51999619640642e-07	4.30567032351758e-07	3.89385279985024e-07	3.34039233724762e-07	2.72093598257043e-07
23	0.00015588748905408	0.000155012084237633	0.000144588819677579	0.000127623699823115	0.000107851623005266	8.85053194140699e-05	7.15870253238267e-05	5.78000623788882e-05	4.69376537519573e-05	3.83897526870617e-05	3.15182042177806e-05	2.58278189049389e-05	2.09895888762297e-05	1.68044766154749e-05	1.3163699177715e-05	1.00189667977802e-05	7.35622073169874e-06	5.16928138704477e-06	3.43898614789773e-06	2.12544846842745e-06	1.17457386511022e-06	5.31805634463779e-07	1.52949596019425e-07	5.29931611461782e-09	5.90247734775829e-08	2.746458734098e-07	5.94638014328481e-07	9.45210860110171e-07	1.24919243616512e-06	1.44507671951366e-06	1.50355643009886e-06	1.43350708215957e-06	1.27447284568695e-06	1.07951989100985e-06	8.96788166820927e-07	7.5752751294235e-07	6.7362124989024e-07	6.42165952301645e-07	6.52134243919102e-07	6.89367957871022e-07	7.39133366654764e-07	7.87495588549182e-07	8.22709554634329e-07	8.36628191866762e-07	8.25402656265038e-07	7.89120926442867e-07	7.30827133556506e-07	6.55621054213035e-07	5.70066981813534e-07
24	0.000156801125470399	0.000152312196458336	0.000139097032819912	0.000120516725090221	0.000100503742447901	8.23673923428269e-05	6.80391573248828e-05	5.79454521660283e-05	5.13839214658233e-05	4.71126853506366e-05	4.38794689020262e-05	4.07448819454178e-05	3.71880408444405e-05	3.30608886528688e-05	2.84734300964946e-05	2.36711177433296e-05	1.89361480829632e-05	1.45223928153778e-05	1.0621989281313e-05	7.35658642669804e-06	4.78411849842687e-06	2.91155092435395e-06	1.70577195668708e-06	1.09879175629249e-06	9.88416628860518e-07	1.23948955061508e-06	1.69178814017638e-06	2.17808557639633e-06	2.55064337939168e-06	2.7088958628049e-06	2.61826831176685e-06	2.31199421124722e-06	1.87413630839227e-06	1.40978178903792e-06	1.01344046464749e-06	7.46348731816913e-07	6.28248813237601e-07	6.42610864916508e-07	7.49834313578469e-07	9.02225569720871e-07	1.05642430725966e-06	1.18130340913343e-06	1.26090791728145e-06	1.29286330301085e-06	1.28353625050736e-06	1.24213384600291e-06	1.1762097690945e-06	1.09015562768289e-06	9.8653497273343e-07
25	0.000145677193880469	0.000134634679025517	0.000115791195053804	9.30167392106332e-05	7.05867663756396e-05	5.20387434215202e-05	3.94229634015558e-05	3.31251835740385e-05	3.21803680463982e-05	3.48422355874991e-05	3.91641697251674e-05	4.3435413366323e-05	4.6423570695949e-05	4.74471207494129e-05	4.63296669970757e-05	4.32870826029974e-05	3.87882207282371e-05	3.34188717670336e-05	2.7768615238925e-05	2.2350408153441e-05	1.75537347466175e-05	1.36256468410352e-05	1.06713584083748e-05	8.66706696509122e-06	7.48083403414858e-06	6.90055295018638e-06	6.66943005968051e-06	6.52812206255722e-06	6.25917402331808e-06	5.72549322662237e-06	4.89278420710644e-06	3.828134209454e-06	2.67338232678985e-06	1.60025326378847e-06	7.60754967413043e-07	2.47864090344706e-07	7.73095064611003e-08	1.93371214001167e-07	4.93587649228901e-07	8.62149047616489e-07	1.20078652993073e-06	1.44859474956375e-06	1.58694780234896e-06	1.63082129644874e-06	1.61193846945494e-06	1.56105935566733e-06	1.49588875719063e-06	1.41792987052434e-06	1.31757565135028e-06
26	0.000130703470297678	0.000113807218351084	9.03848591422732e-05	6.44988802439485e-05	4.03588441118688e-05	2.13294126569031e-05	9.32513476648857e-06	4.70952555202209e-06	6.59926253260821e-06	1.33556757428836e-05	2.30576606414182e-05	3.38453910648573e-05	4.41247020378957e-05	5.26745345006117e-05	5.86992301874815e-05	6.18418614343644e-05	6.21551218327545e-05	6.00257397919554e-05	5.60611838185326e-05	5.09604079230919e-05	4.53943415427277e-05	3.99158596373294e-05	3.4907999646046e-05	3.05691113923879e-05	2.69278280544038e-05	2.38793318496154e-05	2.12353066424993e-05	1.87808013247001e-05	1.63306317944335e-05	1.37763073681567e-05	1.11135873184157e-05	8.442779881994e-06	5.93977548531192e-06	3.80438179760263e-06	2.200606012082e-06	1.20734534656566e-06	7.95196660893237e-07	8.36341903450275e-07	1.14303274400649e-06	1.52061998290903e-06	1.81700047359918e-06	1.95302531723242e-06	1.92634574527041e-06	1.79101246722086e-06	1.62313659061155e-06	1.48636202059649e-06	1.40904487669881e-06	1.37918905058747e-06	1.35599831031887e-06
27	0.000126162910302199	0.000107828848854883	8.45458534246609e-05	6.00413212013214e-05	3.78679468665308e-05	2.06388302561831e-05	9.66131759470593e-06	5.01560624983448e-06	5.93637507738225e-06	1.1267271297908e-05	1.97964282473467e-05	3.04003491756414e-05	4.20427214885294e-05	5.37316005554273e-05	6.45203612592154e-05	7.35769136389456e-05	8.02884131035027e-05	8.43457186053236e-05	8.57657526904968e-05	8.48427576662007e-05	8.20492370449381e-05	7.79210284586611e-05	7.29577241815318e-05	6.75568108417475e-05	6.19860335716671e-05	5.63889135980218e-05	5.08140521754426e-05	4.5258021245774e-05	3.97119156266988e-05	3.42017897478426e-05	2.88136167935679e-05	2.36954994404823e-05	1.90347762128728e-05	1.5015052430687e-05	1.1765763165914e-05	9.32126160050402e-06	7.60487806855184e-06	6.44553992937037e-06	5.62298719294123e-06	4.92696493052536e-06	4.21049831445234e-06	3.41969267663674e-06	2.59142360688734e-06	1.82205766061694e-06	1.22027634864393e-06	8.61531008621505e-07	7.59440429238349e-07	8.62020968499495e-07	1.0712548311663e-06
28	0.000141732225458899	0.000125575057405847	0.000105364078469269	8.42104657719531e-05	6.48926402094132e-05	4.92996855235983e-05	3.82411177759341e-05	3.16290075388752e-05	2.88846081139248e-05	2.93528970203152e-05	3.25492863814395e-05	3.81785067543478e-05	4.59875298572911e-05	5.55811851596532e-05	6.63188477673633e-05	7.73448842939805e-05	8.7729269904207e-05	9.66472739359847e-05	0.000103523387470036	0.000108094505862583	0.000110387817330905	0.0001106393884597	0.000109190962309741	0.000106397355181904	0.000102563354870098	9.79152698991409e-05	9.26026915683859e-05	8.67212264284072e-05	8.03454688749398e-05	7.35616967394785e-05	6.649101059076e-05	5.92961618673188e-05	5.21695690864712e-05	4.53057154543671e-05	3.88667819954195e-05	3.29537276731429e-05	2.75941305209233e-05	2.27525599774354e-05	1.83608111019392e-05	1.43573446138146e-05	1.0721203027908e-05	7.48742011305149e-06	4.73791103994126e-06	2.57117700532902e-06	1.06208795819149e-06	2.26451649493704e-07	2.92959877243892e-09	2.58271832776469e-07	8.13558180165452e-07
29	0.000177426321083268	0.000161636021953971	0.000140602471865732	0.000117043524868933	9.35813686209727e-05	7.22892216212359e-05	5.44860242544781e-05	4.07927371134905e-05	3.1358823815682e-05	2.61159132176963e-05	2.49364906251169e-05	2.76499165907838e-05	3.39523976086838e-05	4.32986331457939e-05	5.48606997095493e-05	6.75943976356118e-05	8.03947978577976e-05	9.22819413207878e-05	0.000102550406389007	0.000110838983660173	0.000117112183010348	0.000121575500512495	0.000124560695839341	0.000126415386103035	0.000127419585015606	0.00012773834016037	0.000127409522934936	0.000126360367772398	0.000124444181814126	0.000121487884706873	0.000117340775365421	0.000111915429069757	0.000105213639404398	9.73340761540227e-05	8.84630541524086e-05	7.88539146482469e-05	6.88024123824488e-05	5.86244580957221e-05	4.86392039655916e-05	3.91564812586605e-05	3.04649601747807e-05	2.28173398727002e-05	1.64113234458679e-05	1.13687900787394e-05	7.71858779315774e-06	5.38921421256263e-06	4.21582038645929e-06	3.96213277488922e-06	4.3535269050861e-06
30	0.000241555569770573	0.000222636997101697	0.000195127743504864	0.000161822113765922	0.00012597929364622	9.08460419317376e-05	5.92601616866722e-05	3.33919703149913e-05	1.46277536633513e-05	3.56176240815448e-06	5.40489985590017e-08	3.32612935808001e-06	1.20887686199747e-05	2.47085843800126e-05	3.94142823558242e-05	5.45239538860262e-05	6.86555787616225e-05	8.08770427828459e-05	9.0764691193915e-05	9.83652007593993e-05	0.000104082278799004	0.000108525908901599	0.000112362562949047	0.000116192970107741	0.000120467694735591	0.00012543800018371	0.000131134416530407	0.000137367221465973	0.000143747517455084	0.000149730279565334	0.00015467934490848	0.000157949437481684	0.000158974630260983	0.000157349102994894	0.000152886403178012	0.000145647560408194	0.000135934763098954	0.000124253768621296	0.000111253080556552	9.76504143657675e-05	8.41572159857755e-05	7.14106480596838e-05	5.99202356186072e-05	5.00337734706896e-05	4.19243984947008e-05	3.55980626618684e-05	3.09181890194011e-05	2.76423401052044e-05	2.54646071884409e-05
31	0.000382797351337911	0.000367352922951846	0.000339204864992587	0.000301151800240453	0.000256990784037459	0.00021097789026608	0.000167236982913109	0.000129220319856371	9.9307065386306e-05	7.85945647653151e-05	6.69006068626946e-05	6.29593978332628e-05	6.4763845308088e-05	6.99850904079018e-05	7.63901190015667e-05	8.21826704547448e-05	8.62125622901168e-05	8.80309309696413e-05	8.78059674563373e-05	8.61448217117884e-05	8.38828544689804e-05	8.18969732610729e-05	8.09784546542246e-05	8.1771732617327e-05	8.47606901557906e-05	9.02719462486792e-05	9.84682669409041e-05	0.000109320639818727	0.000122566498227766	0.00013767542397492	0.000153846929804162	0.000170057096976856	0.00018515581792221	0.00019800031987126	0.000207599265550121	0.000213238372058015	0.000214563353286152	0.000211606667063355	0.000204757324182026	0.000194684291844878	0.000182231332227372	0.000168303535515034	0.000153763809194885	0.000139352550340477	0.000125637358956625	0.00011299349485777	0.000101610935250386	9.15209055017715e-05	8.26336855926807e-05
32	0.000691691176786143	0.000700809156972864	0.000692100140242712	0.00066712925809241	0.00062880928886282	0.00058094222985378	0.000527644372604847	0.000472766332712907	0.000419418049174173	0.000369682429970158	0.000324556508284717	0.000284106654153026	0.000247777378699265	0.000214763095210297	0.000184346147025293	0.000156123470710516	0.000130082600397138	0.00010653402245055	8.59474858952173e-05	6.87628616799132e-05	5.52452426760914e-05	4.54306869606959e-05	3.91721459021328e-05	3.62577467943348e-05	3.65484122976581e-05	4.00767037857331e-05	4.70643374102628e-05	5.78454811348106e-05	7.27157920899921e-05	9.17520669045815e-05	0.00011465683005608	0.000140674424600233	0.0001686041283027	0.000196909105790697	0.000223895968645655	0.000247924717034066	0.000267605657523566	0.000281947540007727	0.000290435880103814	0.000293037345531328	0.000290140758193206	0.000282454812985348	0.000270886078417388	0.000256418939307489	0.000240013633839932	0.00022253151729543	0.000204689977679089	0.000187044251643972	0.000169990269972467
33	0.00125299385016248	0.0013099128444508	0.00133954049179404	0.00134042553846498	0.00131294332295625	0.00125916035675159	0.00118252894734678	0.00108747713031265	0.000978969668108896	0.000862107881718459	0.000741812958845478	0.000622606764844916	0.0005084756918572	0.000402785338547683	0.000308211687451738	0.00022666745372136	0.000159224697182541	0.000106057544360159	6.64426118264184e-05	3.88531119934027e-05	2.11646499188644e-05	1.09612592326542e-05	5.8985364517132e-06	4.05739832123987e-06	4.21533622330533e-06	5.97531411806615e-06	9.72268819932343e-06	1.64195250844854e-05	2.72827096133297e-05	4.34173463931929e-05	6.54840347009641e-05	9.34668408661842e-05	0.00012658254851198	0.000163338782550679	0.00020171749441489	0.00023943809642208	0.000274245050095391	0.000304168056296676	0.000327716201793793	0.000343985787345114	0.00035268017840991	0.000354054986803818	0.000348811028885096	0.000337960433260341	0.000322689029165479	0.000304232574397973	0.00028377748037468	0.000262390141192507	0.000240973870882774
34	0.00211897659337288	0.0022397785100488	0.00231763469059355	0.00234708708744133	0.00232537860146796	0.00225275790788551	0.00213251935755763	0.00197077433988674	0.00177597974763722	0.00155827287819665	0.00132867818491399	0.001098259557689	0.000877293365990752	0.000674533838591045	0.000496634516908277	0.000347777628495174	0.000229546675961381	0.000141055721977901	7.9322168026263e-05	3.98404584807535e-05	1.72862415693871e-05	6.25954326159488e-06	1.96685044034011e-06	7.4928912362923e-07	3.87769102814771e-07	1.52680952343599e-07	6.08760919215358e-07	3.22651981292757e-06	9.88185992496663e-06	2.23392316615545e-05	4.18087758583514e-05	6.86464476198119e-05	0.000102233716182552	0.000141037604413561	0.000182820087554821	0.000224943989341359	0.000264713429169763	0.000299690417858645	0.000327942618733833	0.000348196289285479	0.000359888369262426	0.000363128678823136	0.000358594726970786	0.000347386812914642	0.000330870469891668	0.000310528375651148	0.000287836599553129	0.00026417237888468	0.000240754008452477
35	0.00338093818281601	0.00359343654752031	0.00374526991724123	0.00382674733541871	0.00383174743070399	0.00375838927453141	0.00360935017374715	0.00339177745240179	0.00311678676165678	0.00279858802204735	0.00245332527264918	0.00209775228484362	0.00174788674925797	0.00141778897287564	0.0011185954730103	0.000857905304900548	0.000639571514727474	0.000463897860105885	0.00032818919874162	0.000227560218445306	0.000155877986942089	0.000106703530174219	7.41076961078161e-05	5.32649352380849e-05	4.07701961397951e-05	3.46715078767284e-05	3.4255743717737e-05	3.96600005158841e-05	5.14006309982348e-05	6.9914029918623e-05	9.51890257342951e-05	0.000126544354579803	0.00016257227148045	0.000201237464703165	0.000240094795476587	0.000276573793948629	0.000308273692348035	0.000333219101319832	0.000350040455058686	0.000358061301314615	0.000357292537752194	0.000348348601604477	0.000332310354097383	0.000310563224902948	0.000284637549052683	0.000256072269472275	0.00022631508511624	0.000196663541957034	0.000168244054786666
36	0.00528008792802531	0.005661358836365	0.00597050082074448	0.00619292831942054	0.00631777353368112	0.00633881248740422	0.00625504130391421	0.00607082839293998	0.00579561377885473	0.00544317826351921	0.0050305554601841	0.00457670172993471	0.00410106646266736	0.00362221379732936	0.00315663542332387	0.00271786432425207	0.00231595588176509	0.00195735245022467	0.00164509812733077	0.00137932941574316	0.00115794060019679	0.000977313154625062	0.000833006463606811	0.000720329738715037	0.000634747075209836	0.000572102746725589	0.000528685732971883	0.000501175993441515	0.000486527088357409	0.000481839808182116	0.000484271214374198	0.000491006342904396	0.00049930005056783	0.000506578273155636	0.000510574604027355	0.000509471478719159	0.00050201569231302	0.000487584422245057	0.000466188354277911	0.000438410456901268	0.000405290056457421	0.000368170274580211	0.000328531492505487	0.00028783400651498	0.000247389859860579	0.000208277931468834	0.000171308969291787	0.000137039661841715	0.000105828176618912
37	0.00819484498872598	0.00888978712412754	0.00951547411623992	0.0100512724571257	0.0104794113397792	0.0107860973418023	0.0109623792361122	0.0110046813894632	0.0109149557740332	0.0107004406766716	0.0103730539389106	0.00994848483429369	0.00944507676804063	0.0088826093436339	0.00828109121611416	0.00765966480124069	0.00703570253113891	0.00642414565718813	0.00583710515825711	0.0052837147163817	0.00477020184256956	0.00430012762026875	0.00387473909934751	0.00349338042245995	0.00315391730848003	0.00285314180394679	0.00258713735089353	0.00235159574227611	0.00214208581113999	0.00195427810342162	0.00178413064507671	0.00162803926246233	0.0014829531256406	0.00134645360678423	0.00121679320396272	0.0010928916980077	0.000974288877221521	0.000861056627376067	0.000753677212566727	0.00065289835472596	0.000559578538237421	0.00047453731967443	0.000398425084055395	0.000331624703252105	0.000274194190433262	0.000225855133570114	0.000186026937611971	0.000153902225964475	0.000128554619187898
38	0.012391760144212	0.0135746358701331	0.0147076797968812	0.0157634886447796	0.0167159120482021	0.017541278187942	0.0182195078540371	0.0187350367117931	0.0190774805932017	0.0192419999911725	0.0192293452816477	0.0190455907495906	0.0187015903609727	0.0182122088064975	0.0175953956756953	0.0168711775988113	0.0160606426764172	0.0151849842696709	0.014264658739294	0.0133186959389654	0.0123641842632081	0.0114159357323066	0.0104863224847559	0.00958526512988024	0.00872034611946501	0.00789701756049314	0.00711887227284925	0.00638794873890458	0.00570504416631393	0.0050700145023113	0.00448204531882714	0.00393988259033095	0.00344201719629526	0.00298682128657269	0.00257263831435951	0.00219783148408909	0.00186079753787548	0.00155995420888516	0.00129371033533809	0.00106042762158681	0.000858382446965447	0.000685735067708357	0.000540512141693739	0.000420606828614939	0.000323798861870936	0.000247795022220597	0.00019028843276193	0.000149033115230287	0.000121928395047968
39	0.0176083936590363	0.0193782200858725	0.021124878418735	0.0228144713641073	0.0244125808876541	0.0258855201454262	0.0272015986325195	0.0283323294233827	0.0292535100047083	0.029946116088605	0.0303969602615066	0.0305990832546636	0.0305518635817939	0.0302608496896831	0.0297373360373506	0.0289977192710551	0.0280626818274668	0.0269562572180602	0.0257048337149419	0.0243361513944457	0.0228783420894238	0.0213590536109153	0.0198046896293279	0.0182397858856821	0.0166865328843772	0.0151644456843833	0.0136901734215162	0.0122774350879552	0.0109370639654148	0.0096771408595511	0.00850319567403082	0.00741845756294438	0.00642413554604204	0.00551971371261491	0.00470324767568041	0.00397165153635214	0.00332096712079951	0.00274660956721369	0.00224358542540342	0.00180668127348885	0.00143062244997082	0.00111020283483543	0.000840387667588842	0.000616392130289392	0.000433738816238781	0.000288297229978337	0.000176308129737358	9.4394877113512e-05	3.95630925152592e-05
40	0.0228083592446543	0.0250809078656436	0.0273478033758862	0.0295705016768644	0.0317087146205952	0.0337216289816564	0.035569218512777	0.0372135900302073	0.0386202999370103	0.0397595769023392	0.0406073897425055	0.0411463067605905	0.041366103461118	0.0412640889625997	0.0408451366697823	0.0401214207895702	0.0391118759822884	0.0378414117786864	0.0363399254369188	0.0346411659367978	0.0327815073359994	0.0307986915470927	0.0287305988153201	0.0266140991187863	0.0244840299183536	0.0223723358483983	0.0203073948411908	0.0183135436155338	0.0164108041913199	0.014614802780788	0.0129368635903542	0.0113842531279707	0.00996054577325138	0.00866607869685504	0.00749846363350918	0.00645312431803071	0.00552383128694789	0.00470320986279371	0.00398320206872336	0.00335546855458985	0.0028117219588501	0.00234398813572863	0.00194479606185244	0.00160730079975261	0.00132534652468866	0.00109347829309943	0.000906912005116078	0.000761472018511031	0.000653505285917778
41	0.0264920094279371	0.0289908615323497	0.0314828170588363	0.0339282633883654	0.0362855120882037	0.0385119219242481	0.040565142046264	0.0424044286251064	0.0439919810416986	0.0452942391066241	0.0462830812177483	0.0469368651612908	0.0472412585378362	0.0471898144195437	0.0467842594419232	0.0460344754911493	0.0449581716516076	0.0435802591644573	0.0419319577730857	0.0400496759531105	0.0379737191860307	0.0357468888448743	0.0334130388577673	0.0310156578221376	0.0285965406829701	0.0261946067881265	0.0238449106874647	0.0215778792620974	0.0194187946123113	0.0173875276166429	0.0154985131971284	0.0137609459816509	0.0121791649698773	0.0107531884939008	0.00947935648448003	0.0083510358279491	0.00735934621807143	0.00649386796986046	0.005743299225243	0.00509603721588201	0.00454066610448565	0.00406634178165652	0.00366307130805469	0.00332189103165035	0.00303495248137728	0.00279552878648916	0.00259795657456799	0.00243752915667532	0.002310356503736
42	0.0274989375991329	0.0298775209675421	0.0322347354107719	0.0345340718744649	0.0367372256642687	0.0388050396975959	0.0406985603193957	0.0423801721828286	0.0438147716459566	0.0449709325436316	0.0458220145778777	0.0463471633780082	0.0465321528440538	0.0463700248739408	0.0458614889613806	0.0450150541971155	0.0438468784519344	0.0423803333055942	0.0406452977883767	0.0386772082923275	0.0365159051231323	0.0342043271811724	0.0317871143852733	0.029309182083968	0.0268143324870889	0.0243439650313736	0.0219359407983366	0.0196236461382171	0.0174352882606582	0.0153934416398314	0.013514849647773	0.0118104718782559	0.010285755079789	0.00894109525423874	0.00777245086355983	0.00677206254527099	0.00592923333794278	0.00523112498948638	0.00466353008223823	0.00421158591722519	0.00386040371025352	0.00359559497885505	0.00340368537561333	0.00327241405622252	0.00319092347921776	0.00314984997797741	0.00314132933518356	0.0031589338849531	0.00319755846103494
43	0.0257250247002924	0.027741275616358	0.0297253967468467	0.0316473196656365	0.0334755466476625	0.0351778431203949	0.0367220246103113	0.0380768183112507	0.0392127735202294	0.040103189880161	0.0407250280665548	0.0410597646791591	0.0410941520277806	0.0408208445278322	0.0402388567173905	0.0393538234931605	0.0381780408855661	0.0367302752244514	0.0350353393927774	0.0331234463956722	0.0310293619621723	0.0287913885845264	0.026450222545952	0.0240477324392411	0.0216257119260253	0.0192246607096188	0.0168826457922715	0.0146342901893035	0.0125099287267319	0.0105349608946689	0.00872941964904825	0.00710776331816348	0.00567888616878429	0.00444633246758021	0.00340868968519274	0.00256012933369833	0.00189105912628037	0.00138884783120047	0.0010385843020987	0.000823834474982851	0.000727364263262525	0.000731801793970414	0.00082021879861626	0.000976617683908578	0.00118631738045117	0.00143623709152935	0.00171508222376464	0.00201344086884143	0.00232380212268344
44	0.0221183294954355	0.0237316395648265	0.0253216408188631	0.0268665831046961	0.028343446947134	0.0297283631875876	0.0309971102406067	0.0321256807720805	0.033090905050628	0.0338711136671519	0.0344468180709063	0.0348013837718084	0.0349216684436483	0.0347985958347223	0.0344276365922601	0.0338091689861206	0.0329486961152149	0.0318569014116023	0.0305495309086257	0.0290470984774443	0.0273744186271634	0.0255599800030213	0.0236351808666667	0.0216334550721945	0.0195893228809152	0.0175374049949967	0.0155114401635167	0.0135433464944388	0.011662364214539	0.00989431322699028	0.00826099272707919	0.00677974276166491	0.00546317944209988	0.00431910706264935	0.0033506021509739	0.00255625695536667	0.0019305634520884	0.00146441393392348	0.00114569080385953	0.000959916414319032	0.000890933619385116	0.000921589003102633	0.00103439329046079	0.00121213696323563	0.00143844328494032	0.00169824547714827	0.00197817938992181	0.00226688741347332	0.00255523337578953
45	0.0178637521595011	0.0191765506263145	0.0204961451590371	0.0218094259636204	0.0231019995063847	0.0243583648662276	0.0255621515216838	0.0266964182254943	0.0277440093733111	0.0286879617657833	0.0295119511015837	0.0302007641589332	0.0307407796735415	0.0311204386440842	0.0313306834086833	0.0313653445081215	0.0312214551921352	0.0308994754674695	0.0304034107816414	0.0297408146528614	0.0289226695858649	0.0279631461828468	0.0268792461496436	0.0256903405673628	0.0244176200073015	0.0230834774962668	0.021710848722781	0.0203225360120067	0.018940543369451	0.0175854492696575	0.0162758419036958	0.0150278384378652	0.0138547056848996	0.0127665947100344	0.0117703965820813	0.010869721039834	0.0100649945726686	0.00935366957851596	0.00873053208600287	0.00818809217908616	0.00771703884944531	0.0073067395693457	0.00694576441147301	0.00662241497587649	0.0063252396085853	0.00604351827155426	0.00576770279036654	0.00548980089859842	0.00520369535372295
46	0.0135424071736515	0.0146556670278691	0.0158138384117213	0.0170114398027694	0.0182416892240895	0.0194964994347052	0.0207665171962238	0.0220412102636208	0.0233090037290353	0.0245574650337522	0.0257735344744151	0.0269437955057744	0.0280547767377243	0.0290932753954358	0.0300466903059315	0.0309033513207131	0.0316528315804806	0.0322862292349375	0.0327964061646923	0.0331781728835108	0.0334284110522536	0.0335461277940836	0.0335324391134251	0.0333904830142518	0.0331252662000116	0.0327434513317649	0.0322530945497776	0.0316633451780439	0.030984121115865	0.0302257743009556	0.0293987607739076	0.0285133292979559	0.0275792412462906	0.0266055326532106	0.0256003270551575	0.0245707051622742	0.0235226346489685	0.0224609605809263	0.021389454344423	0.0203109165329001	0.0192273271740764	0.0181400350204002	0.0170499764205813	0.0159579135570066	0.014864681564569	0.0137714342106846	0.012679878366627	0.0115924883769178	0.0105126925689783
47	0.00924240353744469	0.0101853357133259	0.0112041341620303	0.0122991133690567	0.0134693849414812	0.014712748016993	0.0160256081422282	0.0174029295906239	0.0188382250188107	0.0203235850465807	0.021849748846596	0.0234062152176264	0.024981391970013	0.02656277985973	0.0281371858526406	0.029690959262072	0.0312102433482243	0.0326812343491549	0.0340904396630758	0.0354249270322466	0.0366725570797282	0.0378221923905066	0.0388638774579361	0.0397889851696169	0.0405903270072607	0.0412622257004295	0.0418005506212514	0.0422027176578538	0.0424676565889481	0.0425957500443584	0.0425887489355228	0.0424496697525117	0.0421826793437148	0.0417929727313969	0.041286649195806	0.0406705913193114	0.0399523509657618	0.0391400453296876	0.0382422652777597	0.0372679972723177	0.0362265592610681	0.0351275500793782	0.0339808111756256	0.0327963988611935	0.0315845648218841	0.0303557423155743	0.0291205353232434	0.0278897079118549	0.0266741711972249
48	0.0054691488028863	0.00625903450508803	0.00714137086322999	0.00811977567148133	0.00919682910112927	0.0103739323939816	0.0116511855331351	0.0130272886403865	0.0144994712810841	0.0160634531021672	0.0177134383136992	0.0194421454831303	0.0212408729865498	0.0230995992989065	0.0250071161547374	0.0269511915214353	0.0289187583450184	0.0308961241951937	0.0328691962865591	0.0348237159114945	0.0367454961030226	0.0386206563573984	0.0404358484804504	0.0421784680627326	0.0438368467114169	0.0454004209392426	0.0468598744950237	0.0482072518751073	0.0494360417385879	0.0505412299197771	0.051519322651105	0.0523683414445682	0.0530877918022362	0.0536786085151768	0.0541430807518319	0.0544847604251746	0.0547083574639189	0.0548196256043138	0.0548252421791034	0.0547326851273637	0.0545501101050328	0.0542862301653968	0.0539502000270558	0.0535515064794363	0.0530998660169787	0.0526051303646616	0.0520772001782916	0.0515259468877117	0.0509611424098761
49	0.0035543744484472	0.00427157149516044	0.00508161323994639	0.00598825854106174	0.00699433718900899	0.00810163166670536	0.00931077501981015	0.0106211685186196	0.012030922367623	0.0135368221575524	0.0151343230732609	0.0168175730905654	0.0185794655428694	0.020411720544526	0.0223049938558415	0.0242490108989549	0.02623272281891	0.028244480762593	0.0302722239490095	0.0323036766521375	0.0343265489309129	0.0363287358316967	0.0382985098613896	0.0402247017812563	0.0420968651921343	0.0439054209537777	0.0456417781812668	0.0472984293613429	0.0488690179991609	0.0503483781070296	0.0517325457463081	0.0530187436977236	0.0542053411323169	0.0552917908570828	0.0562785472930767	0.0571669687919788	0.0579592081988137	0.0586580957192997	0.0592670181522648	0.0597897984089985	0.0602305789761316	0.0605937126050947	0.0608836630513628	0.0611049181648406	0.0612619170741008	0.06135899263672	0.061400329768994	0.0613899397415318	0.0613316500496671
50	0.0046488668865861	0.00539023093527448	0.00620635949294282	0.00709822005231031	0.00806591679631055	0.00910863089313695	0.010224577531389	0.0114109819089007	0.0126640759558261	0.0139791170518081	0.015350429402052	0.0167714680850824	0.0182349050963029	0.019732736009167	0.0212564051844717	0.0227969468034508	0.0243451384071686	0.0258916631171206	0.0274272763115348	0.028942972256974	0.0304301460596634	0.0318807463148947	0.0332874139999274	0.0346436034744342	0.0359436819154391	0.0371830041080861	0.0383579602215616	0.0394659949987168	0.0405055976524119	0.0414762626626774	0.0423784225762594	0.0432133547933687	0.0439830651556762	0.0446901518968526	0.0453376541572768	0.0459288897768558	0.0464672874476753	0.0469562185201293	0.0473988338063309	0.0477979106126644	0.0481557149643538	0.0484738835690261	0.0487533295180761	0.0489941750626585	0.0491957140468037	0.0493564057570437	0.0494739010808141	0.0495451009797632	0.0495662464033993
51	0.00796939013112285	0.00871113826826844	0.00949008811090443	0.0103033571653929	0.0111474076543207	0.0120180610886638	0.0129105288703483	0.013819459510913	0.014739002618161	0.0156628893268149	0.0165845283437003	0.0174971162573344	0.0183937602420596	0.0192676107852634	0.0201120016005669	0.0209205934779089	0.0216875184803072	0.0224075206424723	0.0230760891721613	0.0236895801123539	0.0242453224990594	0.0247417052503096	0.0251782413472474	0.0255556063146809	0.025875648568385	0.0261413698581061	0.0263568747831224	0.0265272891724229	0.0266586479822334	0.0267577542456483	0.0268320114868934	0.0268892328598824	0.0269374310610024	0.0269845937741937	0.0270384500088917	0.0271062331673961	0.0271944470100871	0.0273086408609182	0.0274532004023892	0.0276311602440884	0.0278440441120828	0.0280917380030712	0.0283724009871994	0.0286824175412182	0.0290163943677994	0.0293672036294516	0.029726073421723	0.0300827251576125	0.0304255563622056
52	0.011010910038731	0.0115909286983862	0.0121617706823299	0.0127182629203344	0.0132549996242369	0.0137664133384214	0.0142468567630488	0.0146906945921329	0.015092404274435	0.0154466842678843	0.0157485680275067	0.0159935416529775	0.0161776628355903	0.0162976784964081	0.0163511383080592	0.0163365011518563	0.0162532314883912	0.0161018826208776	0.0158841639119348	0.0156029891798844	0.0152625037513772	0.0148680879822443	0.0144263354742905	0.0139450047061435	0.0134329433525161	0.0128999851771882	0.0123568200373261	0.0118148382151558	0.0112859509806958	0.0107823899682943	0.010316488601536	0.00990044940701209	0.0095461015992074	0.00926465377908643	0.00906644695205787	0.00896071332313214	0.00895534645696289	0.0090566883896989	0.00926933914297302	0.00959599381618031	0.0100373120233025	0.0105918239004065	0.0112558762486502	0.0120236216076582	0.0128870521911162	0.0138360796788322	0.0148586608681295	0.0159409681649473	0.0170676028653947
53	0.0127710049864549	0.0130851270308192	0.0133575527868452	0.0135835421978306	0.0137585427061542	0.0138782725956987	0.0139388078915348	0.0139366715616559	0.0138689235990439	0.0137332504124848	0.0135280518265215	0.0132525238898599	0.0129067356222203	0.0124916977964352	0.0120094218592969	0.0114629671442697	0.0108564746238247	0.0101951855899259	0.0094854438380768	0.00873468016211662	0.00795137824117141	0.00714502131311752	0.00632601937566671	0.00550561703063732	0.0046957824819648	0.00390907860543495	0.00315851741912677	0.00245739968870113	0.00181914179119065	0.00125709232495719	0.00078434128226379	0.000413524885147272	0.000156629416346129	2.47975472305148e-05	2.81407674599482e-05	0.000175561551297033	0.000474588849529697	0.000931230371902762	0.00154984492274377	0.00233303777386853	0.00328158170753057	0.00439436594363741	0.00566837468695663	0.00709869650045196	0.00867856514054751	0.0103994318905542	0.0122510688122137	0.014221701715503	0.0162981710370572
[truncated: 71 more columns]
