# Supplementary material for: Reconstructing spruce budworm outbreak severity: a comparison of paleoecological and tree-ring signals
Source: PLoS One. 2025 Aug 12;20(8):e0329406. doi: 10.1371/journal.pone.0329406 (PMC12342301; doi:10.1371/journal.pone.0329406)
Supplement: S11 Dataset — (ZIP) [file pone.0329406.s011.zip › Lake 2 wavelet data/Coherence_Lepidopteran_scales_GSI/coherence_wavelet_power.txt]

V1	V2	V3	V4	V5	V6	V7	V8	V9	V10	V11	V12	V13	V14	V15	V16	V17	V18	V19	V20	V21	V22	V23	V24	V25	V26	V27	V28	V29	V30	V31	V32	V33	V34	V35	V36	V37	V38	V39	V40	V41	V42	V43	V44	V45	V46	V47	V48	V49	V50
1	4.36239432580448e-07	3.06406507163709e-07	1.44153013332087e-07	4.93395353653937e-08	1.45461995092645e-08	4.72188231642529e-09	2.02311715845166e-09	1.13189860656372e-09	7.460122397496e-10	5.33839874650234e-10	3.92675264030118e-10	2.94977257836628e-10	2.33472094275209e-10	1.92002660849935e-10	1.63466579953492e-10	1.49293954042412e-10	1.4341043192428e-10	1.39180982241115e-10	1.36103629966967e-10	1.31409324044202e-10	1.23105190002705e-10	1.14000732750119e-10	1.06773343611909e-10	1.02178866524344e-10	1.02026443926005e-10	1.05936509860695e-10	1.09910772599447e-10	1.13506499438255e-10	1.16761389697186e-10	1.16864088853779e-10	1.14468383458152e-10	1.11497044747611e-10	1.07092401588027e-10	1.0286515084578e-10	1.00807503606452e-10	1.00939051148351e-10	1.03056483287528e-10	1.07206361138108e-10	1.14448070190467e-10	1.24166990265285e-10	1.34419738154284e-10	1.44460188033834e-10	1.4981159326125e-10	1.47285224197762e-10	1.41340434619869e-10	1.34287379490774e-10	1.28339248335815e-10	1.28506681300238e-10	1.34445796880032e-10
2	9.37130762039722e-07	6.25519985674336e-07	2.6081045366441e-07	7.16197374344117e-08	1.50055745252868e-08	3.30833179145199e-09	1.11800556431187e-09	5.93981671387216e-10	3.97269112567623e-10	2.88771580024855e-10	2.10039236503381e-10	1.52519150167781e-10	1.18410060430533e-10	9.58079435189876e-11	7.95960161767514e-11	7.31689476905761e-11	7.26617671087057e-11	7.2388232581821e-11	7.25245089083353e-11	7.08623713333939e-11	6.54513258797885e-11	5.90550165351898e-11	5.40600762334114e-11	5.08483707795085e-11	5.12064367088059e-11	5.49392813497608e-11	5.82640747147952e-11	6.10607202407759e-11	6.38048859226169e-11	6.39140610467955e-11	6.19675865499507e-11	5.98141069037837e-11	5.62530444787891e-11	5.27735519577966e-11	5.11810660954843e-11	5.11387008089447e-11	5.22599626472952e-11	5.46194482044511e-11	5.93796105515899e-11	6.61379145930143e-11	7.34554072922907e-11	8.11479755379391e-11	8.49577009275137e-11	8.18392094061438e-11	7.62320901126508e-11	6.98945777589114e-11	6.42360333302503e-11	6.36953502428154e-11	6.76739071587461e-11
3	1.59827058568879e-06	1.01789952432247e-06	3.77252677812235e-07	8.16512941443801e-08	1.08866993745897e-08	1.18452547608769e-09	2.39033734059121e-10	1.30385275920816e-10	9.96898675748144e-11	7.86611109807688e-11	5.73649735907066e-11	3.91051465654598e-11	2.96929926378974e-11	2.36997111360342e-11	1.8621820948161e-11	1.72012228707451e-11	1.84567211275368e-11	1.93799174615534e-11	2.03612848879398e-11	2.03898649951605e-11	1.82932993371809e-11	1.56633318392275e-11	1.37082148361195e-11	1.23625974414471e-11	1.26585958596668e-11	1.46324111024794e-11	1.61192922404707e-11	1.72142539184332e-11	1.84909826964688e-11	1.85565240694336e-11	1.76502037242567e-11	1.68724751118357e-11	1.52286952349464e-11	1.36276079856165e-11	1.30478978072447e-11	1.30429676307979e-11	1.33226465580911e-11	1.39450520177206e-11	1.56325565728019e-11	1.82308792944809e-11	2.11632268059516e-11	2.46913373635003e-11	2.63591026509465e-11	2.4412708393594e-11	2.1604150042755e-11	1.86145267926524e-11	1.57485830160249e-11	1.53716481884939e-11	1.6982614347993e-11
4	2.235740873093e-06	1.37892406398531e-06	4.69617336286502e-07	8.45344706334404e-08	7.3818400175735e-09	2.73477484173825e-10	7.1875398925641e-12	7.48203819833413e-12	1.01837545521945e-11	1.00479990308043e-11	7.50688604837439e-12	4.27989633977465e-12	3.15987784089394e-12	2.60360034720945e-12	1.76273169682247e-12	1.52896622424339e-12	2.06251771908242e-12	2.42994543444867e-12	2.79880239802168e-12	2.94497140140196e-12	2.48104455427563e-12	1.89638762779678e-12	1.51479030416155e-12	1.20513677299582e-12	1.27802076232467e-12	1.81782694503617e-12	2.1371644318201e-12	2.29730810403441e-12	2.58642780855353e-12	2.62434802428864e-12	2.39994989694029e-12	2.31043274097684e-12	1.89406713895448e-12	1.51231272818478e-12	1.45273138520697e-12	1.47207447903033e-12	1.49167025742223e-12	1.53207970836334e-12	1.81874561483371e-12	2.31212611637938e-12	2.91168719284502e-12	3.82887340725049e-12	4.25461609342082e-12	3.62562654250754e-12	2.93544700709315e-12	2.27832441189983e-12	1.55693522686648e-12	1.47865818900289e-12	1.84153712166882e-12
5	2.70340262742574e-06	1.65627768485562e-06	5.52802463043669e-07	9.5191533785239e-08	7.48803466134591e-09	1.97405953479763e-10	6.72975680997585e-13	2.06477822844685e-13	5.65514876445713e-13	6.79742614355187e-13	5.40513590709421e-13	1.60425746999648e-13	1.04670117148676e-13	1.26256960857386e-13	6.85274689891274e-14	1.88692924545295e-14	9.67728486150474e-14	1.42722643806108e-13	1.8602575447062e-13	2.12310542153162e-13	1.58779852440132e-13	9.35335428362485e-14	6.3674502421327e-14	3.13685325896034e-14	3.55544266455312e-14	1.06974343474327e-13	1.353538449861e-13	1.29789230820487e-13	1.52295227222208e-13	1.70523411619906e-13	1.41144656643872e-13	1.55733719968988e-13	9.7144864072419e-14	5.14434397645275e-14	6.08681820371634e-14	6.42631716112595e-14	6.25233306170612e-14	5.68030936558161e-14	7.69807260180728e-14	1.16018104175771e-13	1.74789814560889e-13	3.05218117481387e-13	3.63471550409461e-13	2.55523854833768e-13	1.78119360221739e-13	1.25647095801151e-13	4.24986901149663e-14	3.75579549733865e-14	7.50213038208271e-14
6	3.00086816272594e-06	1.87797947089232e-06	6.58481190662891e-07	1.2529263317477e-07	1.22328894043133e-08	5.65039850522688e-10	1.24547801572928e-11	4.58151160704879e-13	8.06555688759625e-14	2.89091362034151e-14	4.28146836124964e-14	7.68089403300112e-15	9.8193036003887e-16	4.00160258238866e-15	6.95034549234449e-15	6.28103098691612e-15	7.93262271687069e-15	6.5219762370097e-15	6.35872062601612e-15	7.641234894582e-15	5.67874183279123e-15	1.7883317915749e-15	1.18876328259234e-15	4.46334919417365e-16	9.25347881766208e-16	5.7833547168287e-15	5.90929533032033e-15	3.75568728481061e-15	2.04383726048137e-15	5.87503153667345e-15	3.13551053624814e-15	8.20110881159094e-15	5.06378983266909e-15	4.38287861073382e-16	1.32642927461397e-15	9.23088260790357e-16	8.70134467745014e-16	4.06873838407122e-16	8.42061640546697e-16	1.59509190536078e-15	5.4510998447284e-15	1.52799753531586e-14	1.9321869757949e-14	8.61007117750705e-15	4.44511673508521e-15	4.95556970520716e-15	1.50903291442521e-15	8.42081363533279e-16	1.28555204055967e-15
7	3.21679623491516e-06	2.0964839961292e-06	8.06144282561047e-07	1.81073505627015e-07	2.35120659567009e-08	1.76885443167076e-09	8.1387269218417e-11	2.74432488363089e-12	1.07981056497082e-13	5.64165911729221e-15	9.09417484296814e-15	2.15984288653404e-15	1.41748007362658e-15	1.56086924895271e-16	4.63454198370088e-15	1.02521850917737e-14	2.99945471432489e-15	5.97888689326256e-16	5.30841002339005e-16	1.41524632979885e-16	2.6854287939886e-16	2.70212878260111e-17	1.4968677018396e-17	2.23712472044046e-17	6.28346260998107e-16	8.77372037375855e-16	3.62897545374919e-16	2.23985295603841e-15	1.63062285673228e-15	3.69629572594075e-16	3.79034119983081e-17	1.06422963812739e-15	3.57197818731984e-15	2.15313705525758e-15	4.28572835545227e-16	1.9352771976853e-17	1.01427356121682e-17	2.57219883285852e-18	2.41405213655262e-19	6.13904982600721e-17	5.2591802704738e-16	4.99906537536118e-16	9.34474959188246e-16	1.58976163315974e-16	1.60214979691924e-17	2.5482121534199e-16	5.28120355027996e-16	3.88867853449616e-16	2.91274212166371e-17
8	3.43310889092314e-06	2.34582811313007e-06	1.00018458565987e-06	2.65784896024558e-07	4.40082087699003e-08	4.53556007188382e-09	2.8646936463371e-10	1.00935885504271e-11	1.60068504213582e-13	4.48556233415136e-14	1.79913672244483e-14	1.06139250450751e-15	3.50585394702457e-15	3.18255930173959e-15	1.11436845575494e-14	1.68381763109421e-14	4.53530930458106e-15	1.07829112771903e-15	2.00851627835288e-15	8.38643840063371e-16	1.57581429056153e-16	2.59410508946967e-17	3.39058769294643e-17	2.68675974428075e-16	1.03990596977754e-15	8.43664579000812e-16	1.17082843716034e-15	4.95395861967852e-15	4.17550035404651e-15	8.00546295278312e-16	3.18860741682867e-16	1.16595051398255e-15	5.16663041903991e-15	4.70158982095595e-15	1.4180091756774e-15	1.73000772214598e-16	2.16293690376851e-17	1.57129768050863e-17	1.28631949084651e-17	2.99109328925476e-16	5.57256193314436e-16	9.46007374390925e-17	1.52448670520209e-16	3.5716362551709e-17	4.11097781419057e-18	4.91634809350466e-17	2.81119677639811e-16	4.93033968844477e-16	2.51808126396467e-16
9	3.69322331259043e-06	2.64133187818989e-06	1.24146838028834e-06	3.83863790513827e-07	7.81943649475608e-08	1.0474014352731e-08	9.05287992559462e-10	4.66097385291037e-11	1.00201531543596e-12	7.39530764742569e-14	7.90910046302794e-14	3.21576835012516e-14	3.29536143209929e-14	4.21973407826807e-14	5.57027657179286e-14	5.43631276065039e-14	2.79130651416069e-14	1.34834925294684e-14	8.83992250680865e-15	3.4552801961376e-15	4.80739496025418e-16	5.32942961253864e-17	4.26588062954155e-16	1.60899220342712e-15	3.70536638961178e-15	5.38165253143596e-15	9.70303258187718e-15	1.75322555987939e-14	1.69172231363672e-14	1.01841827637638e-14	7.64394591892548e-15	9.75776317727666e-15	1.50892192018355e-14	1.26931640314827e-14	4.86618479573018e-15	9.30462144129119e-16	1.95725171512697e-16	1.64226389578326e-16	4.32956674503217e-16	1.51485732317426e-15	2.35565074084202e-15	1.53481061569391e-15	6.75791175383834e-16	2.83343848109247e-16	1.08224845917143e-16	1.1811995333849e-16	5.8020491548751e-16	1.37014599342009e-15	1.28288482280053e-15
10	4.01562789749693e-06	2.99212852880348e-06	1.53474130173084e-06	5.42982184453356e-07	1.33035501594463e-07	2.27019041687076e-08	2.71012351466894e-09	2.26756815097497e-10	1.44093614753036e-11	1.34158557511847e-12	5.06294981298682e-13	3.60940876122543e-13	3.24473945500823e-13	3.39121253853582e-13	3.35421767917397e-13	2.73652844138257e-13	1.73609930251611e-13	9.55805772416553e-14	4.79288196261161e-14	1.77329605625767e-14	3.25939028102106e-15	4.24656997572702e-16	3.20603895554193e-15	9.48353493025071e-15	1.93847237852944e-14	3.39480512594308e-14	5.73879952465145e-14	8.48414818842199e-14	9.61321234544297e-14	8.90098626715398e-14	8.03601308782581e-14	7.6850614183241e-14	6.99834081251236e-14	4.72508746107402e-14	1.97984515404065e-14	5.0405952299305e-15	1.43177884927455e-15	1.90926404240808e-15	4.49044024780422e-15	9.12197708254128e-15	1.22000007465671e-14	9.99588274490925e-15	5.47399196768203e-15	2.23378001446191e-15	5.7142617990439e-16	3.73638170391097e-16	2.31846251020544e-15	5.49243404991337e-15	6.53660894027091e-15
11	4.4108905813411e-06	3.40705198257778e-06	1.88740921779672e-06	7.51834739718132e-07	2.16686941068006e-07	4.57553764597095e-08	7.23037513244199e-09	8.76009139116582e-10	8.29422806123957e-11	7.63318457480215e-12	2.47038893306497e-12	2.35247927944111e-12	2.38193941673194e-12	2.29013792043787e-12	2.01155028871184e-12	1.53667216765002e-12	1.00169094725872e-12	5.6565618800338e-13	2.78565011085638e-13	1.15873282270356e-13	4.10747046010721e-14	2.08322828876006e-14	3.11872012728391e-14	6.15747785656895e-14	1.12880880733609e-13	1.94132873072857e-13	3.12920007969486e-13	4.50565298245323e-13	5.56409276577113e-13	5.93716787309036e-13	5.66226054491854e-13	4.87844874226663e-13	3.63739783440482e-13	2.14446968577187e-13	8.97682749542642e-14	2.3463275295753e-14	5.47605351633094e-15	1.22005357184393e-14	3.09214374749921e-14	5.36975028029345e-14	6.65763774390699e-14	5.86407550300388e-14	3.64472275685128e-14	1.4744984624998e-14	2.04283886680138e-15	1.23362601941275e-15	1.19975332465013e-14	2.70498395906004e-14	3.48266743166135e-14
12	4.88916328171925e-06	3.89508993539724e-06	2.30618305085187e-06	1.01688524668924e-06	3.35855538656496e-07	8.42483725084659e-08	1.65319303326511e-08	2.65111652462542e-09	3.451241820848e-10	2.65816749945269e-11	1.16775207089381e-12	7.62137420978324e-12	1.20131068031702e-11	1.2707061881692e-11	1.10595324506694e-11	8.27747193342549e-12	5.3943339341035e-12	3.10431563751345e-12	1.6153161660186e-12	7.94972598505111e-13	4.12324113911643e-13	2.80389186204505e-13	2.93163416766175e-13	4.12810962490602e-13	6.49537337048675e-13	1.04221248673706e-12	1.61676049840998e-12	2.31235543092445e-12	2.9418094346287e-12	3.27047918466381e-12	3.15576014035207e-12	2.61649203153664e-12	1.81782585951896e-12	1.00888090443438e-12	4.0771861691024e-13	9.14880574207343e-14	4.63141310829378e-15	5.45303487870548e-14	1.69585997809045e-13	2.90376883857017e-13	3.54648767310218e-13	3.23190991210718e-13	2.15123789663743e-13	9.37281362807212e-14	1.87086265525105e-14	1.64845488138167e-14	7.4150818455281e-14	1.47179358299494e-13	1.87654082128582e-13
13	5.46345417286899e-06	4.46741505116122e-06	2.79858741121963e-06	1.34332567799547e-06	4.95069938770855e-07	1.41203066199246e-07	3.20098499214956e-08	6.20940260815061e-09	1.15831852179767e-09	2.01747969192859e-10	2.78274238124671e-11	2.50704127290202e-11	4.72400958482335e-11	5.71367296952327e-11	5.2488310235482e-11	4.00232884884852e-11	2.64161874889728e-11	1.55803337575945e-11	8.5615390977435e-12	4.68109423241485e-12	2.80521515744057e-12	2.05472233422773e-12	1.95924192594126e-12	2.36890258107712e-12	3.34487978194905e-12	5.05942293637716e-12	7.62225791408679e-12	1.07944602876466e-11	1.37792651488965e-11	1.54270367096563e-11	1.48814414667626e-11	1.21815698881354e-11	8.2935666951041e-12	4.53140143980004e-12	1.82945756802794e-12	4.18154514194249e-13	3.14419836361029e-14	2.83279590856226e-13	8.48051940180573e-13	1.43674065924145e-12	1.77292997063938e-12	1.6865116519905e-12	1.23369220926298e-12	6.77663952495389e-13	3.1509009454149e-13	2.92185105203552e-13	5.37792454870808e-13	8.3708240386185e-13	9.8518355718295e-13
14	6.15515562425077e-06	5.14539272440019e-06	3.38294849398747e-06	1.74501390092701e-06	7.03582830184773e-07	2.206130534977e-07	5.37392163046397e-08	1.06404832686726e-08	2.23274463535838e-09	7.66678338880462e-10	3.7313959480824e-10	2.43036017344171e-10	2.32640362782673e-10	2.40657228761692e-10	2.18624179406268e-10	1.69030004350359e-10	1.13239573891403e-10	6.78051469705762e-11	3.79337258377103e-11	2.11544252380905e-11	1.28167273127006e-11	9.24614887455026e-12	8.45870950826465e-12	9.82403325766092e-12	1.36158599303912e-11	2.05601140089614e-11	3.10747221175268e-11	4.41225592867404e-11	5.6416623653155e-11	6.32312417643689e-11	6.1025878476641e-11	5.0019633211921e-11	3.43149014746403e-11	1.93009686938316e-11	8.6093460829547e-12	2.99549715363284e-12	1.34055720217009e-12	2.16361720782709e-12	4.28715562613315e-12	6.68114725978743e-12	8.30168330599798e-12	8.40483703560857e-12	7.03497602474867e-12	5.07046565233246e-12	3.64168053552555e-12	3.36871733441085e-12	4.01982367183691e-12	4.79851068059335e-12	4.96375857740747e-12
15	7.00326389274554e-06	5.97340026556301e-06	4.10455754393611e-06	2.26291298798307e-06	9.93581756022141e-07	3.42130338394119e-07	8.90801780598359e-08	1.59141461538643e-08	1.59718890944765e-09	5.94083476072587e-10	1.03028799149934e-09	1.15595930010571e-09	1.10598562538005e-09	1.00189587510512e-09	8.40569374430638e-10	6.29731987559775e-10	4.16214228015049e-10	2.45273359137029e-10	1.32788650917709e-10	6.95719428175631e-11	3.81716231962672e-11	2.44752366412817e-11	2.08752639167423e-11	2.51770911000017e-11	3.87750832213484e-11	6.46610886732898e-11	1.04301229889172e-10	1.53446135688292e-10	1.99740987313048e-10	2.26175501000277e-10	2.20449942707426e-10	1.83636365505561e-10	1.30183888854473e-10	7.87315892227087e-11	4.16751897431227e-11	2.14931962402827e-11	1.43510554555657e-11	1.54602478876959e-11	2.14283996828011e-11	2.94904721858327e-11	3.64788333861593e-11	3.95305061540171e-11	3.78234982950087e-11	3.32256884684023e-11	2.88609566590128e-11	2.67442139517375e-11	2.64991430852455e-11	2.60752131850242e-11	2.36144102450771e-11
16	8.07313517332476e-06	7.02871573254549e-06	5.04685938173914e-06	2.97875450771666e-06	1.43750957876402e-06	5.61905710562091e-07	1.74378523742034e-07	4.07459189343428e-08	6.20964781110757e-09	1.06433685595365e-09	2.05850762655287e-09	3.26471446322238e-09	3.69312238310795e-09	3.46594611321923e-09	2.84202039613293e-09	2.05524806090976e-09	1.30769563835454e-09	7.3287679489819e-10	3.66222870704892e-10	1.67844335052749e-10	7.36707344307034e-11	3.31424923970552e-11	2.04519873478117e-11	3.03171727010322e-11	7.04470859562871e-11	1.53423571808623e-10	2.85214622716983e-10	4.51418811206378e-10	6.11088359938599e-10	7.09536355148854e-10	7.07867384605661e-10	6.08353378852202e-10	4.5350304802471e-10	2.98826423914225e-10	1.82391271455081e-10	1.13675802489687e-10	8.3403702616904e-11	7.91142221436232e-11	9.25598872234589e-11	1.17557523139583e-10	1.45951213723399e-10	1.68222103616808e-10	1.78144016153505e-10	1.7603456930421e-10	1.66922150328206e-10	1.5543140470968e-10	1.4226306045199e-10	1.25103336277783e-10	1.02373731535994e-10
17	9.45765733291472e-06	8.41825666325761e-06	6.32290497345345e-06	4.00164043807523e-06	2.13178933939546e-06	9.57621514682484e-07	3.66915178305754e-07	1.24703253397778e-07	4.18245807171288e-08	1.73632763679693e-08	1.1342765669341e-08	1.05909432147351e-08	1.06384056633751e-08	9.86906222320118e-09	8.06627167117357e-09	5.73185420111853e-09	3.51847253066973e-09	1.85723033621994e-09	8.44214628716935e-10	3.36009256706121e-10	1.19725434935438e-10	3.36640730757673e-11	1.62628498156543e-12	1.54762762992107e-11	1.0772648911939e-10	3.24939661976593e-10	6.92617235360441e-10	1.17468198059917e-09	1.65681813516697e-09	1.9837934867578e-09	2.04052367388224e-09	1.82014792261342e-09	1.42419902010967e-09	9.96430035311602e-10	6.46148777034606e-10	4.15117734382638e-10	2.947937875908e-10	2.61306358124481e-10	2.95545244330868e-10	3.81416652232489e-10	4.96562896832609e-10	6.11128473085268e-10	6.97019548130846e-10	7.38209546349497e-10	7.32784577454932e-10	6.86876302160805e-10	6.08075902301778e-10	5.04268491592395e-10	3.86526084292719e-10
18	1.12688811930657e-05	1.02648376834824e-05	8.05643412477783e-06	5.44271347701541e-06	3.16116252683837e-06	1.57818449547238e-06	6.81112764075576e-07	2.61271580462938e-07	9.79885101912353e-08	4.48607092263837e-08	3.05744903930823e-08	2.77364393206982e-08	2.68605402616882e-08	2.44815194594784e-08	1.98544810102974e-08	1.39511019132863e-08	8.35158548173907e-09	4.195707009222e-09	1.75022693288364e-09	6.21139149560513e-10	2.21548942087522e-10	1.12507304855539e-10	9.55135994768772e-11	1.54851319862115e-10	3.78269514452411e-10	8.91642102273163e-10	1.77588232855036e-09	2.9652376187197e-09	4.19848361059107e-09	5.09883600228675e-09	5.36114643154298e-09	4.91847908130501e-09	3.96426858682135e-09	2.82534997539784e-09	1.79500051043075e-09	1.03899730751475e-09	6.01816421008979e-10	4.62341233920098e-10	5.77998277588565e-10	8.94542756193466e-10	1.33725160911993e-09	1.80965400552045e-09	2.21060960320847e-09	2.45994165178259e-09	2.51603422192323e-09	2.37818533346077e-09	2.0788081387128e-09	1.67334117373874e-09	1.22984914600939e-09
19	1.36298169198879e-05	1.27079157845436e-05	1.04022958680989e-05	7.463945887625e-06	4.67545939259106e-06	2.53343136590398e-06	1.16432239176648e-06	4.35158408271547e-07	1.21221224500047e-07	2.46892436732535e-08	1.75731295552711e-08	3.42113577959805e-08	4.76713171797606e-08	5.03601975602284e-08	4.33417213963709e-08	3.11439248963808e-08	1.86582152141165e-08	9.12349819852442e-09	3.46491989088969e-09	9.14381225345227e-10	1.49876258809103e-10	1.37082585128651e-10	3.81774724843841e-10	8.06452838243066e-10	1.56360668055247e-09	2.89260733495918e-09	4.95442731961778e-09	7.62506205122258e-09	1.03819867436143e-08	1.24408091839042e-08	1.31167674238595e-08	1.21764394183965e-08	9.93556133809253e-09	7.06305867627197e-09	4.26379687195851e-09	2.04796757456519e-09	6.69715255676911e-10	1.8156448684424e-10	5.09195645978988e-10	1.49241558383605e-09	2.89697700109948e-09	4.43027610591457e-09	5.78352098449786e-09	6.69405966438088e-09	7.00214067115317e-09	6.67951299532992e-09	5.82365492343684e-09	4.62429830164304e-09	3.31257865149362e-09
20	1.66619726112535e-05	1.59101860717873e-05	1.35919243822811e-05	1.03872910931552e-05	7.08592369990173e-06	4.28650508885021e-06	2.26437618545255e-06	1.01104653352453e-06	3.57385726893164e-07	9.188698587147e-08	3.286553852747e-08	5.5057056450226e-08	8.78683085239276e-08	1.01807457530858e-07	9.300662674834e-08	6.99759126391338e-08	4.38544477531079e-08	2.26210654665914e-08	9.23898515233377e-09	2.7639105037218e-09	6.4926591185915e-10	6.19558685867133e-10	1.43368280021758e-09	2.79502722936111e-09	4.9613425139121e-09	8.35359489350253e-09	1.31728077934285e-08	1.90410535588823e-08	2.48621519341638e-08	2.91086311673719e-08	3.04662376671882e-08	2.8456248151373e-08	2.36379625010642e-08	1.73019298521739e-08	1.09096538304226e-08	5.62972596226897e-09	2.14981380265964e-09	7.15311899816189e-10	1.24270852219243e-09	3.4003157278167e-09	6.64827381821607e-09	1.02899063780404e-08	1.35761683214216e-08	1.58534857379494e-08	1.67042226177756e-08	1.60277024009681e-08	1.40383844262441e-08	1.11885174926768e-08	8.04034297963005e-09
21	2.0395897938534e-05	1.99354505191912e-05	1.77757552650329e-05	1.45125079150725e-05	1.08923501439088e-05	7.54681088673385e-06	4.84859516434306e-06	2.90923458360411e-06	1.65922180085692e-06	9.41310353673557e-07	5.79824143839125e-07	4.20912459202095e-07	3.51483390305614e-07	3.03726161964108e-07	2.49156042485759e-07	1.85876857099452e-07	1.23932526589504e-07	7.36139805590677e-08	3.95389941201843e-08	2.03067971665962e-08	1.13127322875332e-08	7.92049960915044e-09	7.30070950348857e-09	8.68846486247992e-09	1.26402048110196e-08	1.99486213007745e-08	3.06520138577415e-08	4.34459528019655e-08	5.5758748034021e-08	6.45535756941633e-08	6.75246147685565e-08	6.40476704760825e-08	5.53506200124178e-08	4.38645767218815e-08	3.22160407481239e-08	2.24398881268752e-08	1.57029633534419e-08	1.24294986926503e-08	1.25290639608956e-08	1.55185810701658e-08	2.0541193683393e-08	2.64132133806219e-08	3.17984060558766e-08	3.54877214724272e-08	3.66737979983906e-08	3.51134178608513e-08	3.11359700627498e-08	2.55163184304545e-08	1.92568852554248e-08
22	2.4520307550296e-05	2.43687038145035e-05	2.24709404294687e-05	1.93602874041335e-05	1.57219717938559e-05	1.21590822004293e-05	9.0584618747049e-06	6.57922151901164e-06	4.71728343311521e-06	3.38364401401958e-06	2.46024719775281e-06	1.82977601648976e-06	1.39059331342184e-06	1.0655865324965e-06	8.06177344387497e-07	5.89721831491212e-07	4.10848673143638e-07	2.70701424691582e-07	1.68830967870749e-07	1.00225847737015e-07	5.6775362663423e-08	3.05458650959471e-08	1.63220444649941e-08	1.21754639116475e-08	1.82191706923063e-08	3.45135428085005e-08	5.92507365789893e-08	8.80764671017861e-08	1.14875826005464e-07	1.33677263760239e-07	1.40750493349966e-07	1.35828187390523e-07	1.21846642905594e-07	1.03443506665571e-07	8.51155054094743e-08	6.99764206954022e-08	5.94999556029949e-08	5.395848725902e-08	5.29705137365584e-08	5.57652694875484e-08	6.11807811993977e-08	6.7657981708716e-08	7.34328061574431e-08	7.69026819218481e-08	7.698906864228e-08	7.33384573092939e-08	6.63239718495657e-08	5.6896883043611e-08	4.63456865959115e-08
23	2.81311891741054e-05	2.79732151208647e-05	2.60922506577775e-05	2.30307541972004e-05	1.94627190925046e-05	1.59715182947625e-05	1.29184719313646e-05	1.0430500221166e-05	8.47028857220797e-06	6.92774899217347e-06	5.68772112924907e-06	4.66084394570827e-06	3.78774524464292e-06	3.03250705691819e-06	2.37549859867747e-06	1.80800558163881e-06	1.3274909889536e-06	9.3283966196088e-07	6.20593547825236e-07	3.83554788828516e-07	2.1196158716055e-07	9.59687335894271e-08	2.76010220309135e-08	9.56305506094733e-10	1.06515094875931e-08	4.95621237320602e-08	1.07307357201614e-07	1.70571132273185e-07	2.25427126640237e-07	2.60776068781451e-07	2.71329217153406e-07	2.58688231848169e-07	2.29989186026611e-07	1.94808309861688e-07	1.61832856010573e-07	1.36702117023503e-07	1.21560536559709e-07	1.15884167452977e-07	1.17683028278403e-07	1.24402160501211e-07	1.33382740901326e-07	1.4211010459964e-07	1.48464756583085e-07	1.50976490009592e-07	1.48950749088951e-07	1.42403410291049e-07	1.31883812308472e-07	1.18312252089679e-07	1.02873310774442e-07
24	2.99786338670016e-05	2.91204004907813e-05	2.65938079614209e-05	2.30414594633243e-05	1.92151994322122e-05	1.57477307016615e-05	1.30083312855241e-05	1.10785269527364e-05	9.824035150599e-06	9.00742223871739e-06	8.38926715956933e-06	7.78996894398232e-06	7.10994042524934e-06	6.32087475946827e-06	5.44380362857547e-06	4.52565483775132e-06	3.62038122192971e-06	2.77652023082688e-06	2.03080639025013e-06	1.40649762771357e-06	9.14670327846363e-07	5.56656203101136e-07	3.26124655015787e-07	2.10076781395237e-07	1.88974282778725e-07	2.3697663717904e-07	3.23451104593364e-07	4.16425773921562e-07	4.87654688489529e-07	5.17910805877438e-07	5.00583824564758e-07	4.42027617810001e-07	3.58314049325828e-07	2.69534622019742e-07	1.93758562284086e-07	1.42693589099678e-07	1.20114196201888e-07	1.22860060988057e-07	1.4335999362407e-07	1.72495509448464e-07	2.0197659564323e-07	2.25852093102082e-07	2.41071591028344e-07	2.47181105905784e-07	2.45397877046797e-07	2.37482197091509e-07	2.24878245693021e-07	2.08425649511848e-07	1.88614531023574e-07
25	2.95080195608147e-05	2.72712744968765e-05	2.3454384022672e-05	1.8841245407038e-05	1.4297884435199e-05	1.05408418291088e-05	7.98541998380951e-06	6.70975695523302e-06	6.51837741030681e-06	7.05755885236254e-06	7.93299936352114e-06	8.79817213047903e-06	9.40344604182128e-06	9.61077386160251e-06	9.38442513601319e-06	8.76812661031836e-06	7.85684804525515e-06	6.76924572429038e-06	5.62474344693423e-06	4.52724454265007e-06	3.55564199495463e-06	2.75997802266787e-06	2.16156451306415e-06	1.75558009272645e-06	1.51529962330267e-06	1.39775929238185e-06	1.35094359946292e-06	1.322320593815e-06	1.26784313038155e-06	1.15974204078306e-06	9.91070518619447e-07	7.75417593687855e-07	5.41513849155957e-07	3.24143425283665e-07	1.54096683643085e-07	5.02067498109305e-08	1.56596263843666e-08	3.91688047610719e-08	9.99799187536085e-08	1.74634822951624e-07	2.43228411185844e-07	2.93423843960735e-07	3.21448303240438e-07	3.30335211943249e-07	3.2651035224178e-07	3.16204402182682e-07	3.03003603599079e-07	2.87212440333155e-07	2.66884932756174e-07
26	2.80492625158666e-05	2.44232883523279e-05	1.93967967014744e-05	1.38416066522305e-05	8.66109989851479e-06	4.5773405523216e-06	2.00119516693291e-06	1.01067491347394e-06	1.41621677501503e-06	2.86615844350377e-06	4.94822650737527e-06	7.26329803461399e-06	9.4692615894325e-06	1.13040751155555e-05	1.25969885364031e-05	1.32714043620398e-05	1.33386307572553e-05	1.2881660519794e-05	1.20308577751988e-05	1.09362196466168e-05	9.74172911986945e-06	8.56603442099908e-06	7.49133625714543e-06	6.5602009523468e-06	5.77877325184923e-06	5.12455902071989e-06	4.55714518722287e-06	4.03040275376841e-06	3.50459079019697e-06	2.95642694863902e-06	2.38500115932108e-06	1.81183979839543e-06	1.27468935211419e-06	8.16429001529248e-07	4.7225506397269e-07	2.59099062144274e-07	1.70651015174547e-07	1.79480877971097e-07	2.45297431107605e-07	3.26328512856982e-07	3.89932441421511e-07	4.1912368277921e-07	4.13398185850406e-07	3.84355356042603e-07	3.48328810440017e-07	3.18976676092628e-07	3.02384240855646e-07	2.95977112549736e-07	2.91000326851164e-07
27	2.86848022369291e-05	2.45163114692681e-05	1.92226152648963e-05	1.36511865537857e-05	8.60977734568037e-06	4.69251036522612e-06	2.19662802553052e-06	1.14036425626352e-06	1.34971319773032e-06	2.5617627887321e-06	4.50097915395663e-06	6.91192048398447e-06	9.55896743751429e-06	1.22165883151733e-05	1.46695554069155e-05	1.67286820816148e-05	1.82546300356762e-05	1.91771119731629e-05	1.94999754582024e-05	1.92901203615327e-05	1.86549765908812e-05	1.77163739016558e-05	1.65879011889534e-05	1.53599322820899e-05	1.40933425695074e-05	1.28207634957066e-05	1.15532451971676e-05	1.02900082596393e-05	9.02902797242794e-06	7.7762281538681e-06	6.55115594174549e-06	5.38748443363748e-06	4.32780751476484e-06	3.41387027708627e-06	2.67510149197077e-06	2.11931180858689e-06	1.72906936681982e-06	1.46547854469553e-06	1.27846032739698e-06	1.12021048279466e-06	9.57312344647806e-07	7.77512249086806e-07	5.89194347987211e-07	4.14268849171971e-07	2.77445928057694e-07	1.95880441756576e-07	1.72668801561808e-07	1.95991840599314e-07	2.43563919885452e-07
28	3.41408713265025e-05	3.02488856209659e-05	2.53804061412835e-05	2.02848622954758e-05	1.5631528202237e-05	1.18754518561222e-05	9.21163184408192e-06	7.61888746947573e-06	6.95780854171324e-06	7.07061133758369e-06	7.84056691779287e-06	9.19654991881984e-06	1.10776101510998e-05	1.33885577861085e-05	1.5975077233258e-05	1.86310610300109e-05	2.11324820849307e-05	2.3280676873747e-05	2.49370151315595e-05	2.60381194453657e-05	2.65905389921417e-05	2.66511381784584e-05	2.63022370682729e-05	2.56293048456996e-05	2.47057596823657e-05	2.35861154349527e-05	2.23064060914e-05	2.08896616361063e-05	1.93538505844057e-05	1.77197557916709e-05	1.60165483156584e-05	1.42834321969682e-05	1.25667577685556e-05	1.09133727116366e-05	9.36234366379608e-06	7.93798991425301e-06	6.64695454002274e-06	5.48070292428602e-06	4.42280566224021e-06	3.45843899270911e-06	2.58255461562099e-06	1.80359156726349e-06	1.14128181256815e-06	6.19352606736963e-07	2.55838841171364e-07	5.45483329709005e-08	7.05690286060746e-10	6.22132714104486e-08	1.95972264287255e-07
29	4.52803604051431e-05	4.12505725410074e-05	3.58826726556904e-05	2.9870274921985e-05	2.3882578821975e-05	1.84486833093982e-05	1.39051906178468e-05	1.04105739618207e-05	8.00297743641471e-06	6.66495227758091e-06	6.36395589927637e-06	7.05643999581808e-06	8.66487447270248e-06	1.10500950587343e-05	1.40008102504752e-05	1.72505334474733e-05	2.0517279507764e-05	2.35509564554996e-05	2.61715360643073e-05	2.82868353265184e-05	2.98877969298194e-05	3.10268648193291e-05	3.1788706238652e-05	3.22620353538997e-05	3.25183135002426e-05	3.25996619030489e-05	3.25157455912852e-05	3.2247994315203e-05	3.17589710955133e-05	3.10045046912966e-05	2.99461351975597e-05	2.85615512525708e-05	2.68512105908573e-05	2.4840294388381e-05	2.25763514122623e-05	2.0124036010155e-05	1.75588267310039e-05	1.49613460670511e-05	1.24130437464667e-05	9.99299073984226e-06	7.7748575747958e-06	5.82313473341774e-06	4.18827734136202e-06	2.90138976558128e-06	1.96983421038695e-06	1.37536280048794e-06	1.07590500291463e-06	1.01116226118342e-06	1.11104860931694e-06
30	6.53122606411622e-05	6.01970204904922e-05	5.27590154688458e-05	4.37537750912636e-05	3.40625242871704e-05	2.45631279564327e-05	1.60228767624502e-05	9.02858530898731e-06	3.95508023583524e-06	9.63036186514866e-07	1.46138724295702e-08	8.99325268166958e-07	3.26858456498597e-06	6.68075467948959e-06	1.0656909648794e-05	1.4742291766541e-05	1.85632277442736e-05	2.18676907476681e-05	2.45411321871069e-05	2.6596172616181e-05	2.81419671982855e-05	2.93434444721453e-05	3.03808063900465e-05	3.1416479262123e-05	3.25722875480943e-05	3.39161683172361e-05	3.54563763509792e-05	3.71416141654658e-05	3.88667308953525e-05	4.04843616486813e-05	4.18224994772923e-05	4.27066734115332e-05	4.29838670116337e-05	4.25443538156308e-05	4.13377204356584e-05	3.93804681720412e-05	3.67543033106045e-05	3.35959735043515e-05	3.0080822401831e-05	2.6402907293059e-05	2.27545903020082e-05	1.93081486924858e-05	1.62013488247004e-05	1.35282281293794e-05	1.13355996895892e-05	9.62507281078478e-06	8.35971955316859e-06	7.47398920835273e-06	6.88516958394255e-06
31	0.000109656004455086	0.000105231798535193	9.71685150297175e-05	8.62678465078336e-05	7.36174962048038e-05	6.04366576573296e-05	4.79066515985027e-05	3.70164106944134e-05	2.84474695719865e-05	2.25141733973053e-05	1.91643260292774e-05	1.8035328575718e-05	1.85522300110253e-05	2.00479061799569e-05	2.18826885825705e-05	2.35420209832153e-05	2.46964224844498e-05	2.52173117835163e-05	2.51528688088435e-05	2.46770175404683e-05	2.40290551415967e-05	2.34601802582662e-05	2.31970617176268e-05	2.34243038642928e-05	2.42805196662264e-05	2.58592722896776e-05	2.82071876428027e-05	3.13159548390217e-05	3.51103591201288e-05	3.94384570634684e-05	4.40709413506739e-05	4.87145005537197e-05	5.30396752328629e-05	5.67191070733017e-05	5.94688179227798e-05	6.10841945344285e-05	6.14637482250369e-05	6.06167768536676e-05	5.86547163250761e-05	5.57691987660388e-05	5.22019280142336e-05	4.8212175909106e-05	4.40471306480417e-05	3.9918886135327e-05	3.59900368832788e-05	3.23680796959899e-05	2.91074353820856e-05	2.62170487501015e-05	2.36712186325772e-05
32	0.000209923743360215	0.000212690990647616	0.000210047861091627	0.000202469361853926	0.000190839502089775	0.000176312163086391	0.00016013661237493	0.000143481486577439	0.000127290631817186	0.00011219619702888	9.85007752558242e-05	8.62245093691412e-05	7.51988121320405e-05	6.51791932516017e-05	5.59478486300641e-05	4.73824511543155e-05	3.94792175147856e-05	3.23323782904855e-05	2.60844992346948e-05	2.08690783003454e-05	1.67665694382484e-05	1.37879160386688e-05	1.18884898047075e-05	1.10039887572931e-05	1.10922038344419e-05	1.21630171998576e-05	1.42837182539127e-05	1.75557247856098e-05	2.20687667982988e-05	2.78461515659925e-05	3.47975972153105e-05	4.26937668112768e-05	5.11702490174048e-05	5.97606243603653e-05	6.79509605424518e-05	7.52435283519663e-05	8.1216564931097e-05	8.55692323626756e-05	8.81453880050889e-05	8.89349157294462e-05	8.80558204375071e-05	8.5723186390053e-05	8.22121511940702e-05	7.78214691966883e-05	7.2842566399751e-05	6.75368584912977e-05	6.21220680338365e-05	5.67667057162024e-05	5.15909339385238e-05
33	0.000402887783399628	0.000421189523219968	0.000430716000276431	0.00043100057828247	0.000422163943619191	0.000404870562621317	0.000380230490629032	0.000349667518697429	0.000314778017105765	0.000277202265176209	0.000238522622156221	0.000200193049140229	0.000163495331105077	0.000129511643023868	9.91024206217673e-05	7.28826785437093e-05	5.11971270266269e-05	3.41017547328994e-05	2.13639648738551e-05	1.24928339968865e-05	6.80528391351217e-06	3.52448452555462e-06	1.89661607359404e-06	1.30461631220435e-06	1.35539968298442e-06	1.92130317306187e-06	3.12623425629998e-06	5.27953594098255e-06	8.77248551525196e-06	1.3960418438749e-05	2.10557438772063e-05	3.00533385164338e-05	4.07013668745897e-05	5.25199704982618e-05	6.48602658242924e-05	7.69889524329343e-05	8.81807842288488e-05	9.78022310057231e-05	0.000105373904355337	0.000110605228721975	0.000113400824202073	0.000113842880247559	0.000112156737429028	0.000108667835692394	0.000103757466703447	9.78229761632651e-05	9.12458429321586e-05	8.43689554878951e-05	7.74827655256248e-05
34	0.000721850317167392	0.000763002683899364	0.000789525161210077	0.000799558411257483	0.000792163200978092	0.000767424244040411	0.000726463793622326	0.000671363754919148	0.000605005052025698	0.00053084105547817	0.000452627354258265	0.000374132971798438	0.000298858654913813	0.000229786618148548	0.000169183456139966	0.000118473886034469	7.81973436448834e-05	4.80520256648753e-05	2.70218804338096e-05	1.35720459019556e-05	5.88872902066005e-06	2.13237527155174e-06	6.70027039760931e-07	2.55252744760573e-07	1.32097376974329e-07	5.20122752744593e-08	2.07380423167039e-07	1.0991458601255e-06	3.36635324021518e-06	7.61008003137076e-06	1.42425726683903e-05	2.33850907753072e-05	3.48269257349887e-05	4.80458537375372e-05	6.22794695320146e-05	7.66293929620509e-05	9.01772456582468e-05	0.000102092502512708	0.0001117168939412	0.000118616506970071	0.000122599529560364	0.000123703373034348	0.000122158837529389	0.000118340750844753	0.000112714295372396	0.000105784559940069	9.80543821624211e-05	8.99929315317425e-05	8.20152322136386e-05
35	0.00122023662301416	0.00129693080460574	0.00135172998409703	0.00138113653465573	0.00138294115191158	0.0013564649775723	0.00130267429605011	0.00122414869504863	0.00112489999729352	0.00101005679860925	0.00088544575025601	0.000757113565988294	0.00063084129581727	0.000511703537556996	0.000403719644873285	0.000309632242742116	0.000230831959387402	0.000167428425966552	0.000118448920958573	8.21302542292518e-05	5.62589488785134e-05	3.8511072454756e-05	2.6746695724156e-05	1.92241978958198e-05	1.47146394779131e-05	1.25135218092244e-05	1.23634656337177e-05	1.43139514777918e-05	1.85513395982419e-05	2.52331320941675e-05	3.43552969706411e-05	4.56719548079263e-05	5.86750271138691e-05	7.26299361524538e-05	8.66541908174156e-05	9.9820065938323e-05	0.000111261084638217	0.00012026429616044	0.000126335401507811	0.000129230257852359	0.000128952798341839	0.000125724783556826	0.000119936314227043	0.000112087414882079	0.000102730408797295	9.24207259797228e-05	8.16808649749957e-05	7.09791316290132e-05	6.07220677084654e-05
36	0.00201898834979635	0.00216477787689273	0.00228298690549285	0.00236803824074008	0.00241577627778716	0.00242382110640326	0.00239178886644428	0.00232134994076561	0.00221611398501901	0.00208135047175626	0.0019235726763578	0.00175002909027062	0.00156815672820861	0.0013850541045847	0.00120702727513647	0.00103925095221743	0.000885570090434987	0.000748448103008563	0.00062904898528741	0.000527424932856821	0.00044277076696862	0.000373702843624552	0.000318523170116259	0.000275438093134448	0.000242713183451711	0.000218759383606977	0.000202157681865153	0.000191638568476351	0.000186037152533048	0.000184244840701285	0.000185174556426166	0.000187749919984919	0.000190921249587256	0.000193704280251198	0.000195232388415668	0.00019481057779888	0.000191959650674605	0.000186441453527673	0.00017826007235638	0.000167638421363106	0.000154973915857092	0.00014078013571959	0.000125623145855045	0.000110061331127546	9.45963877353574e-05	7.96408550174516e-05	6.55047449834972e-05	5.24009229562074e-05	4.04663442325824e-05
37	0.00331985590584046	0.00360138749742081	0.00385486278082513	0.00407192280926696	0.00424536835949427	0.00436961150704078	0.00444102597415058	0.00445816321760368	0.00442181401091333	0.0043349106937856	0.00420228136445174	0.00403028198541054	0.00382634374812879	0.00359847966975654	0.00335479555970152	0.0031030463007099	0.00285026972833192	0.00260251876995065	0.00236469976665957	0.00214051291148132	0.00193248106350913	0.00174204687161951	0.00156971553461436	0.00141522135474269	0.00127769970237322	0.00115585098693925	0.00104808855144917	0.000952667075934323	0.000867791427502736	0.000791707678696143	0.000722778364569128	0.000659543379754153	0.000600766786805068	0.000545468762932359	0.000492941368618883	0.000442746990707744	0.000394699190465273	0.000348827089907154	0.000305326061527616	0.000264499018813958	0.000226693746801169	0.000192242260278285	0.000161408040073485	0.000134346193384831	0.000111080222226208	9.14973376651631e-05	7.53623318471739e-05	6.23481242772828e-05	5.20794246042677e-05
38	0.00531859991975794	0.00582629557136445	0.00631260318769607	0.00676576115624624	0.00717454562092817	0.00752879652907232	0.00781989579226744	0.00804116312714034	0.00818814160146399	0.00825875407674298	0.00825332261775089	0.00817445433527283	0.00802680780096231	0.00781676300780365	0.00755202400141461	0.0072411863027523	0.00689330102067474	0.00651746444236335	0.00612245653105381	0.00571644498665899	0.00530676422597529	0.00489977163560316	0.00450077739376103	0.00411403947117646	0.00374281229070685	0.00338943592151304	0.00305545241826101	0.0027417367068733	0.00244863095250801	0.00217607332706157	0.0019237142742954	0.00169101556073755	0.00147732946498098	0.00128195730632478	0.00110418808733235	0.000943319287888056	0.000798662782401652	0.000669539454738231	0.000555266371011309	0.00045514036726373	0.000368421657651634	0.000294320615767599	0.000231990274180966	0.000180526367431824	0.000138975946977868	0.000106354752671231	8.16726624337694e-05	6.39656921599883e-05	5.23322227489399e-05
39	0.00800700124322751	0.0088117880213049	0.00960603965569782	0.0103743421525699	0.0111010447234933	0.0117708290716032	0.0123692846880775	0.0128834578161613	0.0133023429344029	0.0136172891970896	0.0138222999392859	0.013914210597852	0.0138927385665757	0.0137604068706216	0.0135223513985416	0.0131860281380606	0.0127608419388962	0.012257721472907	0.0116886661837478	0.0110662902161266	0.0104033858567781	0.00971252529494629	0.00900571497629966	0.00829411194972415	0.0075878068231283	0.00689567360878496	0.00622528310808331	0.00558287370878115	0.00497337158994022	0.00440045130712702	0.00386662745346061	0.00337336841051616	0.00292122395147745	0.00250995947813143	0.00213869082640903	0.0018060147566566	0.00151013138278592	0.0012489558471482	0.00102021749617537	0.000821545649368041	0.000650541778955913	0.00050483852479071	0.000382146448419713	0.000280289766864113	0.000197232485149359	0.000131096357995777	8.01719589721736e-05	4.29238414950091e-05	1.79903821489724e-05
40	0.0109882880286276	0.0120831242918868	0.0131752370795783	0.0142460571622466	0.0152761750870053	0.0162459284366017	0.0171360339329622	0.017928235935122	0.0186059406951563	0.019154805403272	0.0195632526564123	0.0198228844587146	0.0199287749976714	0.0198796278985403	0.0196777910011839	0.019329129422446	0.018842765234596	0.0182306989982878	0.0175073341907882	0.016688929917229	0.0157930099555476	0.0148377570694232	0.0138414206664899	0.0128217634421998	0.0117955688946569	0.0107782268570243	0.0097834088472791	0.00882283946485472	0.0079061646347006	0.00704091253186152	0.00623253877199406	0.00548454411030313	0.00479865056073543	0.00417502056059186	0.00361250352528097	0.00310889476662737	0.00266119314201674	0.00226584578386856	0.0019189706343132	0.00161655007943974	0.00135459155166995	0.00112925338007856	0.00093693628092007	0.000774342597241606	0.000638506663053058	0.000526800472964523	0.000436919211151556	0.000366851195887786	0.00031483651379168
41	0.013521868992487	0.0147973158731541	0.0160692426500154	0.0173174305228908	0.0185206011690673	0.019656989943519	0.0207049804169543	0.0216437764047181	0.0224540839751671	0.0231187735675603	0.0236234915474194	0.023957191445044	0.0241125578158368	0.0240863000632916	0.0238792994848133	0.0234965999246832	0.0229472403317848	0.022243935730258	0.0214026210865014	0.0204418797638819	0.0193822842086683	0.0182456808028935	0.0170544531665142	0.0158307984499085	0.0145960493410392	0.0133700707853907	0.0121707550848685	0.0110136325185697	0.00991160740199585	0.00887482209211198	0.00791064436240538	0.00702376727151358	0.00621640550176233	0.00548856841009236	0.00483838784916973	0.00426247819080162	0.00375630681024053	0.00331455536363963	0.00293145523444105	0.00260108421754251	0.00231761551989838	0.00207551416587719	0.00186967962820593	0.00169553674135134	0.00154907954276696	0.00142687454941677	0.00132603110175679	0.00124414684403566	0.00117923625440485
42	0.0148704315246008	0.0161566834380783	0.017431379809183	0.0186747778609115	0.0198661637990531	0.0209843628886489	0.0220083104009987	0.0229176653161109	0.0236934448532209	0.0243186548780925	0.0247788892804745	0.0250628707704653	0.0251629063873937	0.0250752334411536	0.0248002356003001	0.0243425142735517	0.0237108070534167	0.0229177524454788	0.0219795079493588	0.0209152362850525	0.0197464816498758	0.0184964638491599	0.0171893225375283	0.0158493463120352	0.014500221824559	0.0131643363941352	0.0118621639251855	0.0106117585491941	0.00942837370560704	0.00832421685411838	0.00730834220514833	0.00638667631088284	0.00556216457604676	0.00483502114413623	0.00420306049745483	0.00366208665322916	0.00320631508135204	0.00282880331912307	0.00252186850858654	0.00227747343933916	0.0020875667950332	0.00194436780441105	0.00184059002741034	0.00176960324258973	0.00172553608396293	0.00170332501906384	0.00169871736341334	0.00170823726762511	0.00172912404231309
43	0.0147383643762588	0.015893513536314	0.0170302549205679	0.0181313617459342	0.0191787883563079	0.0201540669414151	0.0210387583936726	0.0218149459173674	0.0224657566349503	0.0229758933952507	0.0233321565235049	0.0235239336053198	0.0235436347826683	0.023387051628019	0.0230536195511692	0.0225465668934647	0.0218729382886379	0.0210434853301456	0.0200724237987138	0.0189770633095387	0.0177773218214295	0.0164951435732688	0.0151538442530998	0.013777411187803	0.0123897887747468	0.0110141800775448	0.0096723944183028	0.00838426799238071	0.0071671802085192	0.0060356829260305	0.00500125341296502	0.00407217512534047	0.00325354376067472	0.00254738989791689	0.00195290427166799	0.00146674762842758	0.00108342436148771	0.000795697793797517	0.000595025041107899	0.00047199071019291	0.000416721059401366	0.00041926340660086	0.000469919219246709	0.000559523166622227	0.00067966418002232	0.000822848017923078	0.00098260378925118	0.00115353922963187	0.00133135119679955
44	0.0134255363676326	0.0144047944537076	0.0153699043940878	0.0163076641308086	0.0172041011438654	0.0180447271665571	0.0188148400136937	0.0194998675478421	0.0200857460454581	0.0205593224589772	0.0209087674932962	0.0211239842307608	0.0211969954514585	0.0211222919894572	0.0208971245869364	0.0205217228487472	0.0199994270838663	0.0193367219956559	0.0185431652201632	0.017631208408556	0.0166159136429189	0.0155145731578571	0.0143462452870363	0.0131312239420807	0.0118904624695684	0.0106449751823626	0.00941524105934973	0.00822063397410101	0.00707890236137327	0.00600571856428485	0.00501431440891762	0.00411521507664988	0.00331607838186654	0.00262164142899056	0.00203377163002528	0.00155161449811891	0.00117182673498846	0.00088888008161805	0.000695419315299222	0.000582656693534978	0.000540785040329099	0.000559392456818134	0.000627863182089877	0.000735751263938355	0.000873116237766896	0.00103081276636768	0.00120072898573001	0.00137597097543896	0.00155099319871921
45	0.0114878257539867	0.0123320604871041	0.0131806656358141	0.014025210550813	0.0148564390352271	0.0156643827532294	0.0164385141461966	0.0171679386330334	0.0178416237838396	0.0184486609005638	0.0189785521478393	0.0194215142035849	0.019768787502099	0.020012938678212	0.0201481429286873	0.0201704327963049	0.0200779004226382	0.0198708416289285	0.0195518322392651	0.0191257297718369	0.0185995968582574	0.0179825463325714	0.0172855116555898	0.0165209499865051	0.01570248856267	0.0148445278967972	0.0139618174766167	0.0130690210265194	0.0121802888873128	0.0113088546690316	0.0104666720697671	0.00966410572044571	0.00890968724598225	0.00820994459569011	0.00756930927964949	0.00699010264949526	0.00647259897211132	0.00601515993498638	0.00561443253623777	0.00526560015897298	0.00496267507786838	0.00469881972459851	0.00446668373893697	0.00425874411121396	0.00406763650921992	0.00388646708847919	0.00370909560684165	0.0035303823958191	0.00334639357771233
46	0.00922670967115312	0.00998519561325365	0.0107742806681642	0.0115902301663058	0.0124284234127553	0.0132833504103925	0.0141486386130348	0.0150171121939789	0.0158808849397226	0.0167314863022857	0.0175600184476482	0.0183573404183555	0.0191142738900684	0.019821823551345	0.0204714039739753	0.0210550640551286	0.0215656997694785	0.0219972461104743	0.0223448397362903	0.0226049449473861	0.0227754371576722	0.0228556399005356	0.0228463135318482	0.0227495960357394	0.0225688985782251	0.0223087605619723	0.0219746707945725	0.0215728628912982	0.0211100941129691	0.0205934174393548	0.0200299567775727	0.0194266948125801	0.0187902821608635	0.0181268752511868	0.0174420088094881	0.016740507063537	0.0160264359078577	0.0153030963814642	0.0145730580043668	0.0138382288762303	0.0130999580290748	0.012359164394601	0.0116164859256918	0.0108724419122718	0.0101276013482497	0.00938275031817047	0.00863905174716856	0.0078981914550718	0.00716250522911267
47	0.00667147322502781	0.00735211292431408	0.00808751541401218	0.00887790770017917	0.00972264851135562	0.0106201491921751	0.0115678151470567	0.0125620114216514	0.0135980552364837	0.0146702373387525	0.015771872956323	0.016895381974071	0.0180323967652623	0.0191738949612551	0.0203103533927088	0.0214319185415129	0.0225285881535798	0.0235903982159955	0.0246076093215592	0.0255708865379772	0.0264714672605989	0.027301312134103	0.0280532349438042	0.0287210083540151	0.0292994434539624	0.0297844422016633	0.0301730229730047	0.0304633204703831	0.0306545621725985	0.0307470242745409	0.0307419706421223	0.0306415786778613	0.0304488561510411	0.0301675530009285	0.0298020718901751	0.0293573808948675	0.0288389312006481	0.0282525820675841	0.0276045346679942	0.0269012757282634	0.0261495312519019	0.025356229996444	0.0245284758455364	0.0236735277780652	0.0227987858006482	0.0219117809846452	0.0210201676350098	0.0201317156120656	0.0192543009208722
48	0.00418256205837836	0.00478663155576357	0.00546140320804422	0.00620964374349415	0.00703332636249957	0.00793352267255025	0.00891030913627727	0.00996269166457283	0.0110885515520813	0.0122846153749204	0.0135464507704023	0.0148684892223627	0.0162440761153713	0.0176655474322369	0.0191243315894178	0.0206110740717375	0.0221157817767645	0.0236279833420449	0.0251369012313214	0.0266316310183948	0.0281013231411226	0.0295353624068293	0.0309235407095549	0.032256218756858	0.0335244730802275	0.034720225193849	0.0358363504426545	0.036866764810843	0.0378064887141314	0.0386516875413366	0.0393996894142183	0.0400489812730384	0.0405991849477456	0.0410510153250243	0.0414062230592111	0.0416675244955677	0.041838521578354	0.0419236145094654	0.0419279098163696	0.041857126294693	0.041717501027813	0.041515697371839	0.0412587164488927	0.040953813334113	0.0406084187708298	0.0402300669206815	0.03982632936543	0.0394047553361187	0.0389728179607541
49	0.00287986191818873	0.00346095670508414	0.00411727708066284	0.00485186858582278	0.00566702400260558	0.00656418755270131	0.007543872148892	0.00860559268222299	0.00974781798308812	0.0109679436396634	0.0122622873049546	0.0136261074915823	0.0150536461628529	0.0165381947044357	0.0180721821300888	0.0196472836653865	0.0212545471931309	0.0228845344594296	0.024527473453935	0.0261734180113228	0.0278124104488106	0.0294346429660353	0.0310306135926044	0.0325912726727333	0.0341081562171694	0.0355735029161232	0.036980352174226	0.0383226211766683	0.0395951596986487	0.0407937821003487	0.0419152766785265	0.0429573932459445	0.0439188104555461	0.0447990849549723	0.0455985849299363	0.0463184109581439	0.046960307339891	0.0475265671936394	0.0480199346064603	0.0484435070169602	0.0488006407933745	0.0490948626668525	0.0493297893073853	0.0495090569070012	0.0496362621822285	0.0497149157456132	0.0497484083431911	0.0497399900279991	0.0496927619527755
50	0.00399062970267561	0.00462702335845617	0.00532759555010797	0.00609317678219835	0.006923856486307	0.00781893176974875	0.00877687053415162	0.00979529086404825	0.0108709582139428	0.011999801475299	0.0131769484941391	0.0143967810502217	0.0156530087176179	0.0169387604236321	0.0182466919296012	0.0195691068949865	0.0208980886769894	0.0222256395821925	0.0235438239430164	0.0248449111558053	0.0261215147013225	0.0273667231803903	0.0285742195408223	0.0297383849453081	0.0308543841272705	0.0319182295919433	0.0329268226276581	0.033877969778391	0.0347703741706928	0.0356036018616148	0.0363780241532256	0.0370947375775077	0.0377554639672317	0.0383624336698593	0.0389182555111889	0.0394257775552336	0.0398879430225269	0.0403076459109718	0.0406875909064009	0.0410301620739253	0.0413373045902487	0.041610423420114	0.0418503023694961	0.0420570463799002	0.0422300492806065	0.0423679885091328	0.0424688475658455	0.0425299662079803	0.0425481176323374
51	0.00724778397431148	0.00792236887640885	0.00863078697282021	0.00937041677170607	0.0101380408315785	0.0109298590139972	0.0117415163151527	0.0125681458090105	0.0134044268401491	0.0142446581716422	0.0150828453336177	0.0159128009446196	0.0167282563052217	0.0175229821071676	0.018290915677807	0.0190262918049552	0.0197237738770367	0.0203785818418306	0.0209866133468118	0.0215445543851541	0.0220499758412426	0.0225014125121098	0.0228984214771043	0.0232416170941377	0.0235326804100671	0.0237743413745307	0.0239703329267347	0.0241253167660803	0.0242447814002574	0.024334913866596	0.0244024473207522	0.0244544874572387	0.0244983214450245	0.0245412137054395	0.0245901934075671	0.0246518389892055	0.0247320653132841	0.0248359192278749	0.0249673893041002	0.0251292353760727	0.0253228432006932	0.0255481090973432	0.0258033588272569	0.0260853042427805	0.0263890403946893	0.0267080848513927	0.0270344599800405	0.0273588178911554	0.0276706066817229
52	0.0106093603371528	0.01116822667435	0.0117182509940412	0.0122544488793251	0.012771611682204	0.013264374982972	0.0137272974294872	0.0141549492260643	0.0145420092197865	0.0148833692070652	0.0151742437646179	0.0154102836066087	0.0155876901938182	0.0157033290817247	0.0157548393023485	0.0157407359390551	0.0156605029826738	0.0155146735583643	0.0153048946911146	0.015033973937105	0.0147059054497705	0.0143258733722521	0.0139002308485881	0.0134364534185059	0.0129430660966356	0.0124295440256355	0.0119061872212382	0.0113839705808909	0.0108743709902695	0.0103891740162214	0.00994026330274507	0.00953939637044272	0.00919797104188618	0.00892678715887685	0.00873580860743715	0.00863393090931028	0.00862875976388538	0.00872640592372848	0.00893130165528166	0.00924604377211675	0.00967126783318314	0.0102055575780574	0.010845393034025	0.0115851399879318	0.0124170826842032	0.0133315007070211	0.0143167900494177	0.0153596273868475	0.0164451755807154
53	0.01303697681363	0.0133576408344623	0.0136357401906614	0.0138664361080357	0.0140450812163735	0.0141673046275729	0.0142291006451189	0.0142269198235525	0.0141577609266075	0.0140192621796977	0.0138097900817516	0.0135285239382042	0.0131755342061961	0.0127518527091426	0.0122595327846799	0.0117016974806404	0.0110825740103209	0.0104075128220128	0.00968298982853373	0.00891659057910979	0.00811697543587984	0.00729382513676884	0.00645776648044628	0.00562027825134139	0.00479357790590124	0.00399048995719319	0.00322429741451636	0.00250857804827397	0.00185702764798944	0.0012832728129416	0.000800676150521518	0.000422137047573144	0.000159891415859803	2.53139865360632e-05	2.87268334232275e-05	0.000179217835718634	0.000484472743835604	0.00095062438543565	0.00158212234228728	0.00238162614418413	0.00334992466751702	0.00448588399883703	0.00578642553528075	0.00724653555311766	0.00885930689345868	0.010616012802115	0.0125062123314816	0.0145178860796015	0.0166376004190781
[truncated: 71 more columns]
