# Supplementary material for: Reconstructing spruce budworm outbreak severity: a comparison of paleoecological and tree-ring signals
Source: PLoS One. 2025 Aug 12;20(8):e0329406. doi: 10.1371/journal.pone.0329406 (PMC12342301; doi:10.1371/journal.pone.0329406)
Supplement: S11 Dataset — (ZIP) [file pone.0329406.s011.zip › Lake 2 wavelet data/Coherence_Lepidopteran_scales_GSI/coherence_wavelet_rsq.txt]

V1	V2	V3	V4	V5	V6	V7	V8	V9	V10	V11	V12	V13	V14	V15	V16	V17	V18	V19	V20	V21	V22	V23	V24	V25	V26	V27	V28	V29	V30	V31	V32	V33	V34	V35	V36	V37	V38	V39	V40	V41	V42	V43	V44	V45	V46	V47	V48	V49	V50
1	0.914335253248876	0.960488464220794	0.961622109835483	0.95080365538253	0.930981607271862	0.897336875186917	0.842115378371368	0.764837669777468	0.698939161800151	0.711630640905835	0.804679887717133	0.894124478712792	0.935906078611703	0.942062057496097	0.935423747549831	0.932196050337174	0.938785421983905	0.952736576548448	0.967551300270628	0.977943547721817	0.981989729455247	0.980743840509396	0.977055729634696	0.974163627423302	0.974130997081955	0.976866091246276	0.980600513551672	0.983298193350705	0.983749142306535	0.98195546861898	0.978989069735864	0.976483929853734	0.975933003987451	0.977975900464031	0.982001521392306	0.986505656158005	0.990083495879686	0.992210226296542	0.99320836765491	0.993657311018779	0.993881560488058	0.99384895846914	0.993369042320355	0.992354161523122	0.9910096655229	0.989883323007755	0.989670301893295	0.990756341376443	0.992849355696545
2	0.870340563806976	0.948910729612105	0.959527901144577	0.952138987078201	0.934857781272487	0.904174910123512	0.851211707659576	0.768521757007701	0.675023906083584	0.642968530799837	0.722287930205345	0.838452779385084	0.908239166763449	0.928339604168552	0.926528901734541	0.92480857307442	0.932314331985775	0.94733198672785	0.963273749859603	0.97459635681395	0.979198449287935	0.97807992956144	0.974157922430496	0.970828191447934	0.970323587403625	0.972653590122749	0.976075634976937	0.978548728680357	0.978854693754868	0.976992719757882	0.974050819232513	0.971708371028149	0.971518226107024	0.974146065777475	0.978914651159838	0.984155171470119	0.9882786321274	0.990661141944939	0.991652936028895	0.991944301009324	0.991975894208767	0.991785297284837	0.991200124639508	0.990124467213138	0.988761632569568	0.98768500189372	0.987635916946319	0.989023673673159	0.991512838465164
3	0.807600897268257	0.928563484955916	0.953955013953209	0.951788930952123	0.937623867566374	0.910605378871706	0.862558275880881	0.782538797523271	0.67472052052071	0.595048856266735	0.627611479440128	0.750386656866289	0.855978764216597	0.90311017787475	0.914229569188825	0.91764064380816	0.927188200121952	0.943231231367663	0.959879416970601	0.971756933436805	0.976762810207091	0.975861933657128	0.971953604761234	0.968451340019651	0.967636806449621	0.969587996990515	0.972639549753233	0.974816912529927	0.974934737802118	0.972988832226471	0.970052163897618	0.967806207603485	0.967829667241032	0.970812979522523	0.976058346268028	0.981806432999091	0.986340165618103	0.988943073832705	0.989960355633282	0.99015450105508	0.990059882685283	0.989777835704211	0.989154579720408	0.988084343144748	0.98675937551147	0.985760539114973	0.985854604207492	0.98746853226597	0.990245991858336
4	0.724771465399934	0.895777587164424	0.942858115507473	0.948890426598774	0.938877591029961	0.915949657768826	0.873922941091998	0.801362425353117	0.692579305199031	0.579041979474019	0.545730978550221	0.635990576562756	0.767670577524133	0.854552096796477	0.891488964026046	0.907236225435602	0.921868082539525	0.939844060475605	0.957229211068901	0.969447552767306	0.974670791614619	0.97392233976285	0.970085677977867	0.966540714650331	0.965548528531586	0.967208375936585	0.969922589230136	0.971794298242045	0.971682166608797	0.969582352169238	0.966550388893948	0.964265800782558	0.964334216563602	0.96748508126127	0.973030748396214	0.979158359548485	0.984045454781462	0.986878137786208	0.987970401128061	0.988127225194247	0.987956501488748	0.987614740003224	0.986965902354655	0.985897020540091	0.984592627435759	0.983643397173981	0.983843202938492	0.985641091093698	0.988669899582853
5	0.616842741725387	0.84558756991446	0.925495662125211	0.946162462359636	0.94422016581297	0.92894154803508	0.897856705067431	0.841333662676224	0.747147147233945	0.618038529170443	0.504704294989582	0.494916688373153	0.602588954152785	0.735016177467301	0.823258887435233	0.870778501816229	0.901467024703075	0.927268707984341	0.948595035806113	0.962777717209515	0.968749698495166	0.96789074660116	0.963395315165545	0.958994166082966	0.957217171916774	0.958230242540826	0.960373840400379	0.961700494718948	0.961057460449905	0.958447558121885	0.954973045264008	0.952440751278474	0.952659650008871	0.956536790422448	0.963360055876155	0.971007899979775	0.97721590346073	0.980860633597741	0.98222256194758	0.982282188551854	0.98186055803534	0.981242440229312	0.980320633539891	0.978970120084972	0.977400405683759	0.976318507800701	0.976705691741132	0.979138263330151	0.983168083773086
6	0.479104469517067	0.767329237735695	0.895777007882133	0.94202260360141	0.954937324135805	0.952843890427534	0.939645475625583	0.911526302744243	0.85865223154032	0.767751503615954	0.633626905038199	0.485616841045405	0.402469758472058	0.446785170382803	0.576699181312562	0.707059662311656	0.802699799310759	0.867034665269077	0.908665172527046	0.932618499561088	0.942050830614013	0.940394277155299	0.932375448744862	0.923433442730022	0.917506257029458	0.915186470334352	0.914556830483653	0.91345096780483	0.910673556968002	0.906182594536329	0.901086529475759	0.897523507921517	0.898122153015708	0.904752029307353	0.916899952909794	0.93125800199594	0.943566766647393	0.951200868031657	0.95419411220876	0.954235541655329	0.952995837033691	0.951217744454296	0.948849651723052	0.945706697887595	0.942175269653647	0.939645212042062	0.940218687759177	0.945330347861892	0.954215814487725
7	0.329646367647902	0.65347320384178	0.838488124831672	0.920591293749587	0.95344458060892	0.964680704783666	0.964962503517454	0.956478926748818	0.936320688004868	0.897255464754965	0.827953393752846	0.715150504606316	0.553928691638026	0.375290414515671	0.268244438413069	0.314528234618731	0.478772947444727	0.648901404088739	0.762537032912762	0.821149952005096	0.841875466450195	0.837641120165858	0.818658974590414	0.79498779414525	0.774377553088654	0.759209386277027	0.747924012692024	0.738635448455238	0.73020627697531	0.721584987085264	0.712092349819209	0.702951936262405	0.698417277887335	0.704538463247777	0.72475486206967	0.755527188219543	0.787537019863518	0.812100000477919	0.826207322753114	0.831919046874642	0.832393369789084	0.829158495900635	0.822086801023996	0.810848775169131	0.796685861865758	0.783830215267973	0.779305438719948	0.789296842792985	0.813595602757512
8	0.192923198904942	0.509398672248355	0.746089243182437	0.87321665067547	0.933126294370728	0.959681680943851	0.96993463398282	0.970711797941021	0.963200565087372	0.944739891689602	0.908890959233141	0.844508566366523	0.735294228817527	0.56567806361023	0.345967251377474	0.153598036382113	0.111647509777392	0.242867941236736	0.42282781777493	0.546616799985634	0.597764438956966	0.594266933630934	0.55712788760917	0.506321414427036	0.457916751628019	0.420990781408222	0.39869873590275	0.390411899744345	0.391518725196004	0.393328017609629	0.386252903175552	0.364540869054885	0.32935114358481	0.289808360368412	0.261431461602025	0.259263873799418	0.287288761474118	0.334488305281183	0.383877974867809	0.423675126774017	0.449022520425845	0.457957884737958	0.449097416518932	0.422665742357147	0.383115535639053	0.340864244851937	0.31076017493446	0.306252105205022	0.331952004973074
9	0.093363184182738	0.354790446260093	0.619760810277284	0.794187113036623	0.889164784521895	0.936499251705474	0.958023628697553	0.964655540074337	0.960165346586561	0.943444294821457	0.909058259917078	0.84689256191663	0.742533966372777	0.582413412425447	0.370515994267946	0.156175809926919	0.037001926800644	0.0795853729196054	0.231062288057564	0.383064780611743	0.478949007482331	0.515940146273792	0.511278515308097	0.488220334674122	0.468621044349482	0.464868566318783	0.478342256890849	0.503174573228568	0.530337673948627	0.550758944973017	0.557227985723997	0.544550837768202	0.508406779231286	0.444979599539104	0.354388542301194	0.248731753791985	0.15565122596594	0.102905447551704	0.0959610644062961	0.118292536909291	0.148188078284843	0.169021394868678	0.170849289419777	0.151258731978371	0.117662500752673	0.0858583547466106	0.0707127391711212	0.0756183808938533	0.0916589427528134
10	0.043107794630027	0.216434220050665	0.472417827150577	0.683334430936577	0.817820223130682	0.893022632489661	0.930889041594694	0.945458515527818	0.942869797259406	0.923153227062985	0.881203024164552	0.807350379944437	0.68945793479277	0.520082079637167	0.311947573378473	0.115436809905711	0.00992909056278187	0.0434172784089947	0.176374152530483	0.321589958769549	0.422987195697313	0.472650009555743	0.487751822074453	0.491439626208356	0.501154498584475	0.522468031250198	0.551470188202817	0.58100525859002	0.604563127349077	0.617168910329239	0.614758515181576	0.593070680895059	0.546898512523371	0.471105946882866	0.365363020392313	0.242239174153852	0.130031717893143	0.0586786055437384	0.0386974034985548	0.0582586252254277	0.0970579618836252	0.137751544509002	0.169220635952145	0.186746400361689	0.192487650715236	0.194229655866137	0.199334736066009	0.208227951649474	0.214857864991381
11	0.0390598399833969	0.115692579319841	0.325672487043551	0.548298463192901	0.717320391061951	0.824698833126664	0.884603553738706	0.911201720893147	0.912359092093065	0.889413733090242	0.838154975096993	0.750424387319566	0.618011891399947	0.441412927051214	0.24320730586051	0.0755475783768423	0.000858917509866665	0.0437027341824939	0.162545783406376	0.285012689755955	0.363899012139222	0.39423916728033	0.397758371192017	0.401868692893024	0.422968240691956	0.460444354424994	0.503705882781559	0.541956861181697	0.568128929435949	0.578121423255397	0.568923365671645	0.537321745556829	0.479838227054354	0.394623559968644	0.285874611938005	0.168935160748787	0.0696549826737403	0.0128039990787556	0.00771067772551096	0.0458600973025548	0.110130734249988	0.183918990921857	0.254558976207986	0.313171163465966	0.354166954980544	0.37549978611649	0.378557079685791	0.366485092861766	0.3419083434651
12	0.0685916238570407	0.0608754781590656	0.202047533591633	0.405426265775192	0.592045886126926	0.728235285685928	0.81281865827024	0.855019255900636	0.862484824396788	0.837721200499998	0.778292683093836	0.679120848344818	0.537579071082221	0.362232772061374	0.182187527884696	0.0462589904153122	0.000170451730600423	0.0512970391285144	0.157064909998854	0.255443489021196	0.30657630734659	0.309034556708101	0.289740989674092	0.282608738678106	0.307063989187987	0.359145812191973	0.420952527666547	0.475285036898862	0.511955398251728	0.526449673040681	0.516810388357027	0.481773296777773	0.420760409437434	0.335692943198431	0.234104891317476	0.131524822446147	0.0495106978334967	0.00778426461365355	0.015318453651685	0.0676915871142504	0.151509741791841	0.250516930354318	0.349352673296036	0.435020115473421	0.49777015081748	0.532195527207959	0.537788661130201	0.517942934166035	0.477739382456443
13	0.117103642627603	0.0479317490987924	0.116586551379563	0.275861623957075	0.455858822526124	0.607838070997639	0.713340843328662	0.771855882713066	0.787857160951535	0.764280598381845	0.701237366579214	0.59812854799904	0.458506495169446	0.296677321178998	0.142080098503797	0.0340758815453527	0.00308275653742699	0.0482447820026156	0.132961456923344	0.206656124072038	0.235271511889384	0.217738589389824	0.181924894836636	0.165637286336369	0.192439734702171	0.258339586364985	0.340185982565268	0.414075048079612	0.465512970517066	0.488861517929353	0.483230294084724	0.449647714647576	0.390485525315496	0.310588207474252	0.219068340245976	0.130180016636873	0.0615078082547945	0.0291091659127464	0.041916988176379	0.0988265877326331	0.189789838379425	0.299412745914159	0.410904450203131	0.509274944939776	0.583532027825766	0.627739204191597	0.640801198885912	0.625208883201691	0.585435857179913
14	0.173628896404566	0.0668552810170238	0.0734940284980279	0.177498918045946	0.329003642976414	0.478032447795695	0.59395972079251	0.665222894291135	0.690665897626461	0.672381051946027	0.612896984217589	0.516027641213107	0.390003508720562	0.250976726651243	0.123770087994233	0.0363022280453651	0.00727770495162976	0.0336681696087708	0.088803472279914	0.135818650514116	0.148479233231468	0.125587914956209	0.0908522621480513	0.0786286443707525	0.112477088115369	0.190293794901482	0.288442429149524	0.379298453015711	0.444486786202732	0.476678771515467	0.475529699081512	0.443930354821671	0.386528781762041	0.310024964626612	0.224097601799953	0.141742190738892	0.0780104528168413	0.0469152327958139	0.0574791030261158	0.110722382533436	0.199071066803105	0.308462387127673	0.422201390203774	0.524992910017366	0.605721088116266	0.658338219420232	0.681183407144955	0.67561537423341	0.64481045260077
15	0.233578038625876	0.109125669897727	0.0701072436302176	0.12005499178353	0.23008052965848	0.358706243009489	0.471374554833793	0.548221063053505	0.581828928546685	0.572000806249198	0.522215148108872	0.438788760217607	0.331838877583158	0.216404840367448	0.11176602551222	0.0373134937285011	0.00513931320490311	0.0128224395925415	0.0422982515600558	0.0683235709703914	0.0727825916368994	0.0555230367611504	0.0346076203862606	0.0359751454573458	0.0781346370565767	0.160582191839096	0.26413207227018	0.362736909739349	0.436137626562651	0.47461390805475	0.476874905642154	0.446332344195042	0.388824851290177	0.312085404341829	0.226075782537394	0.143149163117137	0.0772053413514488	0.0414699105735556	0.0452761461594341	0.0910302473673697	0.172893016446817	0.278144843658594	0.390815682865362	0.495876637979752	0.582154833184057	0.643192356168262	0.676521906729716	0.682388544174168	0.662763880052016
16	0.298712280446326	0.17197468933197	0.103819039105916	0.107712902652059	0.172006890837862	0.26806214224945	0.364579882484478	0.438145656970848	0.476293880205909	0.475563235431349	0.438472411708893	0.371572266885628	0.284749657547909	0.190918236608199	0.104927536788246	0.0407422794319448	0.00689666876457792	0.00207077348707435	0.0143689376924235	0.0269680882491371	0.0280240076577892	0.0181353965957357	0.010069283694308	0.0214392317996204	0.0649705448891821	0.141174938032213	0.23714815592037	0.33237777041786	0.407596559974808	0.450760143620485	0.457900232254784	0.430969488415487	0.375537203279017	0.299593700786526	0.213278817419131	0.128769852260303	0.059543915347504	0.0185314395956194	0.0152808622740277	0.0530572568832775	0.127342061680015	0.226839056798433	0.336742085407187	0.442663196610317	0.533440809586268	0.602071469174094	0.645187325164493	0.662003857157296	0.653498112728744
17	0.373668008185884	0.256447509429815	0.174124032481544	0.143088523048967	0.163767020626092	0.220930979465548	0.291303841893238	0.352791206141744	0.390338871830624	0.397267283347653	0.373861838419485	0.325345322180086	0.260253826938084	0.189166663225709	0.123242870985268	0.0720685337130568	0.0408932699462888	0.0283678004554527	0.02674874710543	0.0258314824435915	0.0190707948818851	0.0078735939790663	0.00113070507074901	0.0106669186039029	0.0454244143303888	0.106876248245812	0.187357957581264	0.27222321449121	0.344957695102134	0.392438610293655	0.407732402902828	0.39008322688292	0.343512665614635	0.275445489688065	0.195848348340885	0.116595319313168	0.0504942784427305	0.00956104747270306	0.00261895481273036	0.0329541206900995	0.0971583246922123	0.185964515928307	0.286845407600591	0.387164724836585	0.476551249801634	0.547886735853614	0.59714613220019	0.622734228264195	0.624896150108919
18	0.458443549021009	0.35863743742706	0.275090539887186	0.22240383125938	0.207430649657565	0.226040715874267	0.264973948776215	0.307416221584701	0.338863672050479	0.350597254357502	0.340303742179066	0.310895210646617	0.268699186538022	0.221603315726354	0.177240170865007	0.141204298661647	0.115558386032383	0.0982619386179639	0.084220591667542	0.068006532621756	0.0471242283650387	0.0240092138169875	0.00560962926995108	0.00084970808127419	0.0171760281898109	0.0573910404300832	0.117777736777432	0.188389583685372	0.255741117106184	0.306835620781296	0.332623591358027	0.329590108724944	0.299556886741844	0.248590628016216	0.185754357374759	0.121893779775027	0.0682909264802374	0.0350256652994955	0.0291757464311361	0.0533375944187544	0.105080750267067	0.177672181969054	0.26183677028348	0.347850804531182	0.4272280966897	0.493618597258826	0.542983041133331	0.573363219624205	0.584579577235159
19	0.543661802118942	0.463742194853587	0.387915475729977	0.3268409378596	0.288846472602698	0.276508813024779	0.285389052072491	0.305812492103268	0.326676706490616	0.339198089770173	0.339000482844906	0.326233181337393	0.304323882224917	0.278156303031663	0.252255226431149	0.229358106994751	0.209666227364302	0.190999046121505	0.169887928988251	0.143314603193935	0.110469535587046	0.073810491018992	0.0389555785085751	0.0133941022627058	0.00436496346886024	0.0164442059167901	0.0495375712127707	0.0981120270836118	0.152292133662453	0.200628619027094	0.233376374239641	0.244892010620335	0.234476039715988	0.205887580841933	0.166137719887294	0.124025844911567	0.0886208411275238	0.0677816040576272	0.066871647475588	0.0879148648026174	0.129422578213367	0.186949842106523	0.254193135864723	0.32427033452481	0.390825182564306	0.448749523591626	0.494508909493457	0.526188425285915	0.5434066244967
20	0.617626201995633	0.555113513393917	0.490331849917835	0.43011429546315	0.381503970939214	0.349519718999445	0.335241998977996	0.335337989102362	0.343429112698829	0.352598740287542	0.357726748380562	0.356638188245243	0.349862148655975	0.339455736236497	0.327566834472914	0.315295105270834	0.302170311821276	0.286325429115637	0.265244322907413	0.236826520711035	0.200445353635593	0.157683686403991	0.112503344247799	0.0707180153118869	0.0387794173924689	0.0220678779683017	0.023121543759587	0.0404655788806583	0.0686795666043931	0.0998734537409295	0.126022957011918	0.141189240224317	0.142843453936757	0.132083796848623	0.112988742079668	0.0914867989337143	0.0740564415069576	0.0664799508467489	0.0728324265679408	0.0948609417439863	0.131847595388324	0.180943064405571	0.237841613661418	0.297598117734895	0.355392024929407	0.407110008878709	0.449707527301239	0.481378436916046	0.501589774107937
21	0.675819994484426	0.626290641068711	0.571823035105881	0.51647334607469	0.465299710312388	0.423257260652714	0.393773051575407	0.377622152743117	0.372739061133692	0.375145273151812	0.380521544084986	0.385602274763636	0.388770697669163	0.389768061858572	0.388882231139958	0.38611796849271	0.38071580586997	0.371149145126311	0.355530193600013	0.332248504230195	0.30063916790852	0.261494705779189	0.217267389240746	0.171852408090265	0.129914726495706	0.0958465618287351	0.0726108068374905	0.0608643013007493	0.0587402343376439	0.0624353379962098	0.0673968581110686	0.0696587806192272	0.0668807181510847	0.058840709778498	0.047359682360145	0.0357782430795244	0.028160462838017	0.0284085573163116	0.0394651343396466	0.0627532511130026	0.0979480428815356	0.143092423292998	0.19498826925611	0.249742577991229	0.303339975671732	0.352142339777149	0.393262882294395	0.424804207453513	0.445974114164903
22	0.72077727632884	0.680407420558275	0.634306021287617	0.584730013929998	0.534971598042044	0.488950020661737	0.450440089726543	0.422139318419699	0.404952774059082	0.397858804480133	0.39844563254433	0.403832992139581	0.411493990199754	0.41961713091951	0.426974407073947	0.432534080800292	0.435122817049633	0.43333082625497	0.425688273185018	0.411019328434007	0.38883088018439	0.359598488170826	0.324846665129616	0.286970856866211	0.2488132394237	0.213080052578724	0.1817552659338	0.155690208868854	0.134505195749408	0.116835675263224	0.100838945324045	0.0848027537672981	0.0676886223506115	0.0494850792930078	0.0313066069583103	0.0152305154963998	0.00391143358124241	5.39514753921838e-05	0.00585455270701635	0.0225329945246579	0.0500513079231552	0.0870689554783186	0.13112294645983	0.178973809414554	0.227036174678017	0.271816593302383	0.3103011722064	0.34025912374153	0.360446405554793
23	0.756907337995	0.723190671470056	0.683830929067828	0.639959994191023	0.59352519697486	0.547222054404642	0.504191495524056	0.467490817123053	0.439464806329587	0.421239445240209	0.412550841857781	0.411974957141137	0.417418849924106	0.426618064570282	0.437440764286373	0.447967758002565	0.456460004082484	0.461353104190538	0.461348872263572	0.455581714966366	0.443781700190986	0.426352252431148	0.404313373233724	0.379108666411207	0.35231839736769	0.325349558146141	0.299180649613046	0.274222674341335	0.250324936731358	0.226916588340978	0.203244664357328	0.178653445688818	0.152847832505552	0.12609010266497	0.0992905692494704	0.0739674437499504	0.0520714877007485	0.0356972845573037	0.0267306213622498	0.0265010717851632	0.0355110654784513	0.0532948546365484	0.0784295644651244	0.108688194340317	0.141301470783763	0.173285392726284	0.201791074530718	0.224437461738931	0.239591657443553
24	0.786688217392123	0.757987983529994	0.724123811191844	0.685546891315302	0.643266934927925	0.598912655748136	0.554677667802431	0.513112440011442	0.4767661924169	0.447748148177227	0.427334466600136	0.415752985437011	0.412212704796001	0.415140695995532	0.422514199885351	0.432176299096567	0.442081654304557	0.450475700917735	0.456026935714697	0.457914977129899	0.455858387386268	0.450066415776291	0.441116322701033	0.429779455505212	0.416833017710284	0.402896029408119	0.388319129857676	0.373143472742463	0.35712909036865	0.339841359518607	0.320777033049732	0.299508204336644	0.275822005459011	0.249834437690655	0.222058269788547	0.193408546808509	0.165136618482665	0.138695411009216	0.115553194688199	0.0969860928385907	0.0838861019379222	0.0766186923896302	0.0749533871008515	0.078076591512813	0.0846833009096813	0.093135641013291	0.101670760356288	0.108635897935826	0.112722806256076
25	0.809410637622773	0.784224440447195	0.754425271639132	0.720071789196561	0.681573512668685	0.639778023475392	0.596016219148418	0.552071540759928	0.5100455655046	0.472115610262787	0.4402181631681	0.415731161539419	0.399245677681959	0.39049656003837	0.388467592413723	0.391628359958362	0.39822748365687	0.406569075531001	0.41522275009956	0.423144372738893	0.42970613760609	0.434649898013761	0.4379877273656	0.439878075347465	0.440504379151729	0.439976856570094	0.438269836191971	0.435198751869063	0.430434403222203	0.423547796485425	0.414076559519271	0.401602884059865	0.385832496844304	0.366663954261796	0.344237784876157	0.318956331991509	0.291468325968191	0.262617497195713	0.233361191424878	0.204671243613441	0.177433245388024	0.152360445255699	0.129934944868967	0.110383084434445	0.093685964220893	0.0796214075297855	0.0678306658643834	0.0579011402459605	0.0494544379661294
26	0.822224147808039	0.798815503188889	0.771195676300321	0.739207114615647	0.702907499652055	0.662650887398704	0.619161643156883	0.573580673272177	0.527458449673922	0.482670964198184	0.441247645700816	0.405125589617441	0.375875762033956	0.354469564415309	0.341152499621009	0.335460781904877	0.336369411487942	0.34251987186347	0.352459987698403	0.36483935028809	0.378529762119889	0.392667280692297	0.406631524129328	0.419986420268266	0.432406485886852	0.44360761146601	0.453294505223504	0.461130594015539	0.466731280475872	0.469678148364896	0.46954966721995	0.465962725555601	0.458618577168307	0.447346406956753	0.432137850773161	0.413166728861181	0.39079021124924	0.365530571226259	0.338040111635736	0.309054921254587	0.279344932615942	0.249667743772183	0.220731871114812	0.19317213875671	0.167536714808399	0.144282765415276	0.123776398380907	0.10629269540583	0.0920130012534046
27	0.822697513995302	0.799378515945663	0.772058405667679	0.740478423267584	0.704522933934269	0.664290030015063	0.620168274284576	0.572907918877464	0.523668292134021	0.474018043311697	0.425865504582505	0.381306704072467	0.3423998821175	0.310902890670636	0.288032038300749	0.274304559117333	0.269505971245353	0.272785372992465	0.28284344806513	0.298156266851952	0.317179300173334	0.338494886074909	0.360891031654587	0.383379574961386	0.405172587432902	0.425637965736176	0.444251645568229	0.460558160199159	0.474145656292109	0.484637006395969	0.491695500849715	0.495041557671572	0.494475703766813	0.489902606613411	0.481351142878612	0.468986389813895	0.453110955643644	0.43415500845852	0.412656338076022	0.389233337696501	0.364554547482228	0.339308207676482	0.314174254092283	0.289799719000485	0.266777053410127	0.245623912363783	0.226762755578729	0.210499321809099	0.197000514363598
28	0.811036211290351	0.786763653879509	0.75863617179463	0.726382617352256	0.689843368192068	0.649029669412678	0.604191227579396	0.555884812610371	0.505031573112981	0.452946012165061	0.40131730688949	0.352126613692455	0.307494203787635	0.269467328510403	0.239779612744387	0.219628383348606	0.209520016080559	0.209220838424244	0.217824593623696	0.233916064283981	0.25578648011998	0.281648919111733	0.309812000036978	0.338790718013761	0.367354317007701	0.394525372965047	0.419549690574542	0.441855122879647	0.461012369257643	0.476705031714189	0.488711325712116	0.496896415262417	0.501212345489333	0.501701731455635	0.498501450437822	0.491843314568964	0.482049815552204	0.469524269428211	0.454735792397219	0.438200304710189	0.420459082105935	0.402056268730062	0.383516359457063	0.36532215096726	0.34789326112683	0.331565195720177	0.31656919048041	0.303013662671065	0.290868951758771
29	0.789927231429478	0.764517292278674	0.735471772000506	0.70256813716078	0.665680189189244	0.624824014270116	0.580209653188222	0.532293875241064	0.481826630306811	0.429881085907036	0.377855499423363	0.327435542085385	0.280508940651599	0.239030829355651	0.204847726092009	0.179499434521752	0.164029137719807	0.15883871398424	0.163624178792225	0.177411975371401	0.198692514701546	0.225621292409001	0.256241319201067	0.288680588856282	0.321293244632036	0.352734406114185	0.38197682623023	0.408287408556481	0.431183073534919	0.450381539130706	0.465756736306244	0.477303203564992	0.485109961873574	0.489342187171808	0.490228144188745	0.488048874747966	0.483128642253739	0.475824815224069	0.466516522528434	0.455591918952778	0.443434226180095	0.43040688455485	0.416838226194331	0.403006135771442	0.389123269569305	0.375323598353534	0.361651329847211	0.348053614903189	0.334378772106186
30	0.761689460169354	0.735348829138722	0.70568264604258	0.672543917504842	0.635871125398754	0.595720914751171	0.552303451746419	0.50601763919062	0.457482177611951	0.407557407188191	0.357352170897836	0.308209762699637	0.261667455947515	0.219385263934078	0.183041825023461	0.154199383499338	0.134146637014837	0.123737766876486	0.123256006099839	0.132335519536302	0.149970090267124	0.174618551249292	0.20439001893091	0.23726834281037	0.271326149136666	0.304887931074828	0.336622594890837	0.365567884225017	0.391103778716918	0.412896815018583	0.430834626312954	0.444963855964355	0.455438257610722	0.462478957410864	0.466345917841959	0.467318290840719	0.465681052337815	0.461715594314435	0.455692479802935	0.447865143665979	0.438463852072852	0.42768968458502	0.415708676512111	0.402646569912398	0.388584881723778	0.373559208973209	0.35756084094767	0.340542808424913	0.32243143007755
31	0.72505122804104	0.697653456697387	0.667258512922348	0.633800658395743	0.597292721923755	0.557848688014933	0.515706848349783	0.471251784115589	0.425033036460056	0.377778025477578	0.330396592779286	0.283974394705434	0.239752144569696	0.199087340858841	0.163394832281103	0.134063033913969	0.112344991788805	0.0992290495650534	0.0953029069744805	0.100635375421085	0.114707198368795	0.136419622665255	0.16419347209585	0.196145851409516	0.23030707177172	0.264828973423471	0.29814275112734	0.329044773014231	0.356711871623997	0.380663744163113	0.400695927366481	0.416804284787014	0.429115324001065	0.437829662510754	0.44318059609816	0.445406488171361	0.444734246719948	0.441370881894422	0.435500498611075	0.4272846981472	0.416865021257843	0.404366654709713	0.389903099759498	0.373581852724693	0.355511373209573	0.335809714398135	0.314615158941603	0.292099038096177	0.268480607368509
32	0.674828676368668	0.645666386536405	0.613813736676547	0.579291856108711	0.542199396931146	0.502728548652233	0.461180333388342	0.417977996089164	0.373677182625847	0.328971536315968	0.284692293037164	0.24180033105913	0.201368843332995	0.164554324451367	0.132553057240611	0.106540191041947	0.0875895947199183	0.076575858062009	0.0740656548228761	0.0802135345997366	0.0946845395366531	0.11662859777032	0.144725330972225	0.177301910482242	0.212505610762446	0.248495683830608	0.283614253468724	0.316505144012794	0.346167702997292	0.371951104336991	0.39350658076049	0.410718504995148	0.423632201103017	0.432390331893565	0.437183621267908	0.438217091173804	0.435690269749763	0.429788635286388	0.420683370168454	0.408536836289036	0.393511718191405	0.375782318553104	0.355546936118245	0.333040570771085	0.308547377004128	0.282412333921619	0.255051534527422	0.22696034492973	0.198718480805753
33	0.60547316985325	0.573826725814841	0.539851081530162	0.503671159620876	0.465492283901671	0.425611264155168	0.384425789860127	0.342441201318726	0.300273668391227	0.258648786080969	0.21839455487226	0.180427611067593	0.145731392876283	0.115324724453798	0.0902192403660904	0.0713644666012267	0.0595806384383779	0.055481851984482	0.0593959837190159	0.0712923708705523	0.0907320224290092	0.116855933213413	0.148422917404098	0.18389887354507	0.221586780898033	0.259775505959599	0.296880353372289	0.331551460979439	0.36273607647044	0.389693152243506	0.411968971676004	0.429347990008571	0.441793577267339	0.449390460447669	0.452296410886973	0.450706685544163	0.444831712586656	0.434886671465256	0.421090749760825	0.403673638569463	0.382886956198245	0.359018550028219	0.332407888032983	0.303460952068544	0.272663169206017	0.240588980337813	0.207906682311811	0.175377239154199	0.143845894748938
34	0.515908811821901	0.481985254828559	0.446283019557816	0.409046424481174	0.370600265491727	0.331355624317953	0.291813135287091	0.252562942726465	0.214280575198988	0.177717965430788	0.143688848148134	0.11304777972644	0.0866620825733263	0.0653762071712157	0.0499684551672747	0.04110086939677	0.0392644846266379	0.0447240232076081	0.0574682410745711	0.0771738932818572	0.103191852482256	0.134562445322475	0.170063180294559	0.20828619917075	0.247736441256511	0.286936677861417	0.324523986247107	0.359324501335608	0.390398587797118	0.41705507185998	0.438838870860983	0.45549992360569	0.466952410949819	0.473232339870729	0.47445950877279	0.470807512048678	0.462483350132006	0.449716650807972	0.432757503653848	0.411881354944657	0.387399155148991	0.359670858530439	0.329120346774116	0.296249833600792	0.261651793920385	0.22601647150067	0.190133099593776	0.15488317864693	0.121224553003773
35	0.411921077308904	0.377285153862205	0.341653872099033	0.30537923432679	0.268884286484283	0.232663047071964	0.197277395331264	0.163350352674511	0.131555228973835	0.102600172170512	0.0772077714282942	0.0560895497869093	0.0399154845128197	0.0292791606570872	0.0246598321036814	0.0263835294442935	0.0345863334159195	0.0491838405405364	0.069851396551849	0.0960195275839241	0.126887886882931	0.161458892728253	0.198589323807625	0.237055060082363	0.275621700695877	0.313112668870499	0.348466981814489	0.380780966770477	0.409331239420314	0.433579417295783	0.453161595619502	0.467867142919406	0.477611813112624	0.482409731389467	0.482347837097028	0.477565197803587	0.468238496657251	0.454574077945081	0.436806252525283	0.415201089343093	0.390064594620325	0.361753945826758	0.330690256095446	0.297371172158438	0.262381457538604	0.226399611117955	0.190198569730736	0.154638706058108	0.120651723960489
36	0.304474073927297	0.271585823460783	0.238609723217391	0.205960079949755	0.174102713023821	0.143549651323204	0.114850848926433	0.0885826198411027	0.0653325913369082	0.0456811249511105	0.0301793705009335	0.0193244175749198	0.0135323995827513	0.0131108777735362	0.0182323462868179	0.0289111739085487	0.0449866137967923	0.0661145263815362	0.0917700442635505	0.121262497689294	0.153762566206306	0.188340016432858	0.224008833894389	0.259775407079259	0.294684958977637	0.327861769587793	0.35853981065	0.386081961358315	0.409987640588125	0.429890145359011	0.445546000129002	0.456819112742874	0.46366254454595	0.466100360301951	0.464211481368574	0.458116860150011	0.447970722094957	0.433956134792458	0.416284774799955	0.395200458560959	0.370985758360552	0.343970810629893	0.314543222144815	0.283157783010409	0.250344513916621	0.216713437543538	0.182954415864153	0.149830494029006	0.118163496841677
37	0.205357170410022	0.176673900297835	0.148761004303451	0.122034874537178	0.096938609306819	0.0739332869334933	0.0534868439916918	0.0360605554454239	0.0220932618030134	0.0119836811197864	0.00607138178397716	0.0046172666593493	0.00778470763107816	0.015622732171071	0.0280528439673943	0.0448610918678111	0.0656968234002457	0.0900791329540714	0.117411347155933	0.147003046656939	0.178098227659889	0.209907417909604	0.241641039191836	0.272541165250595	0.301909094826302	0.329126788205332	0.353671072265314	0.375120437196197	0.393155069720846	0.407551378630789	0.418172616232062	0.42495729047316	0.427906946248438	0.427074640059692	0.422555109390985	0.414477302788199	0.402999625134431	0.388307981945435	0.370616478229298	0.350170433362724	0.327251201378512	0.302182125069898	0.275334796854356	0.247134652547142	0.218064800071916	0.188666909208178	0.159537996285094	0.131322070293607	0.104695902473132
38	0.123206478575837	0.100514267625605	0.0792693139793752	0.059835994323616	0.0425809733528979	0.0278632861251288	0.016022968162666	0.00736848554691649	0.00216336235885364	0.000612562940995396	0.00284934823312863	0.00892346814110632	0.0187916481129871	0.0323113467097845	0.0492386728914005	0.0692311378753898	0.0918555761138478	0.116601127400436	0.14289667782552	0.170131682091564	0.197678911771898	0.224917461459765	0.251254338265105	0.276143162518359	0.299098882389092	0.319707886028537	0.337633401884946	0.352616535822454	0.364473646772102	0.373090982002912	0.378417576738358	0.380457389623213	0.379261526244049	0.374921231326373	0.367562136395104	0.357340055946096	0.344438445100527	0.32906747102674	0.311464509163967	0.291895750490324	0.270658494376028	0.248083601532639	0.224537495598747	0.200423037416636	0.17617856588681	0.152274420893977	0.129206356966234	0.107485439146576	0.087624295731583
39	0.0623045885740458	0.0465383024603347	0.0326575983331619	0.0209364790592867	0.0116313531383345	0.00497205366683528	0.00115246156565216	0.000321112487633566	0.00257225404932859	0.00793789170367963	0.0163814041488167	0.02779330831559	0.0419896970648221	0.0587137520246999	0.0776405499456948	0.0983851445789082	0.120513639623242	0.14355670318775	0.167024746490038	0.190423833127182	0.213271325101505	0.235110318099749	0.255522064427175	0.274135804875798	0.290635697195317	0.304764801373007	0.3163263264634	0.325182534818209	0.331251823420998	0.33450455642001	0.334958215085702	0.332672374498557	0.327743925887101	0.320302854668502	0.31050876930369	0.298548264028128	0.284633094921014	0.268999056472917	0.251905365944002	0.233634295907062	0.214490742371096	0.194801378866865	0.174913029506239	0.15518990152539	0.136009356445068	0.117755974918627	0.100813788048277	0.0855567080650651	0.0723373883769078
40	0.0243507140229232	0.0157877056994048	0.00930295604883108	0.00505857753096321	0.00318639801817308	0.00378159197689177	0.00689678960986251	0.012537002937726	0.0206557181475329	0.0311524883834357	0.0438723158657324	0.0586070348926111	0.075098799852299	0.0930456513462677	0.112108989897733	0.131922645038221	0.152103104042377	0.172260374583415	0.192008910955871	0.210978040367926	0.228821383291717	0.245224862262062	0.259913023654384	0.272653540574995	0.28325990544591	0.291592443746268	0.297557875291918	0.301107710878457	0.302235799329676	0.300975336135314	0.297395615709142	0.291598761898666	0.28371661287147	0.273907873282177	0.262355583872909	0.249264900239984	0.234861121086766	0.219387863657967	0.203105251442018	0.186287957623168	0.169222938138748	0.152206691612795	0.135541901001576	0.119533344453807	0.10448301112709	0.0906844210570595	0.0784162247848178	0.0679352445975166	0.0594692090683222
41	0.0122964912547123	0.0108298467728882	0.0113850419744832	0.0140077703949802	0.0187096211463622	0.0254651608758716	0.0342099199023667	0.0448394615178029	0.0572096761010986	0.0711383892239317	0.0864083076657623	0.102771253377308	0.119953558728621	0.137662423706777	0.155592974199523	0.173435716516156	0.190884061600474	0.207641595325332	0.223428798373851	0.237988967316922	0.251093152144285	0.262543997819154	0.272178451087151	0.279869361998097	0.285526066937538	0.289094082776631	0.290554068378429	0.289920220334136	0.287238266120362	0.282583202557624	0.276056903723686	0.267785693634285	0.257917948110605	0.246621759922164	0.234082673595851	0.220501472735914	0.206091984324272	0.191078851866399	0.17569522268544	0.160180294164238	0.14477666911471	0.129727481378729	0.115273268746173	0.101648590666845	0.0890784122039232	0.0777743021844391	0.0679305212578842	0.0597201030183497	0.05329105664277
42	0.0340827841698853	0.0390429375072053	0.0456975007308271	0.0539944281116415	0.0638527491931794	0.0751626657285308	0.0877864615129674	0.101560245837685	0.116296513322565	0.131787463063756	0.147808981220737	0.164125156402233	0.18049316936754	0.19666838001925	0.212409427010133	0.227483159105251	0.241669232233206	0.254764230412986	0.266585200117005	0.276972523260026	0.285792090837951	0.292936774389312	0.298327223474192	0.301912042470739	0.303667418139855	0.303596280313693	0.30172708209389	0.298112283987313	0.292826619688947	0.285965211138669	0.277641588437174	0.267985657499402	0.257141646045587	0.245266047526611	0.232525573433145	0.219095117473443	0.205155730421388	0.190892601946204	0.176493045208459	0.162144481122188	0.148032421573233	0.134338454180222	0.121238235051549	0.108899500153118	0.0974801101552094	0.0871261478442689	0.0779700912984155	0.070129089997675	0.0637033748283667
43	0.0967553767201602	0.106030016091706	0.116449316247457	0.127910900641179	0.140293820568377	0.153460060276564	0.167256509989621	0.181517364507407	0.196066886709722	0.210722459394032	0.22529783648181	0.239606496581036	0.253464998716639	0.266696241889778	0.27913253676718	0.290618408640366	0.301013064943894	0.31019247699431	0.318051043030401	0.324502816947341	0.329482303293369	0.332944833311282	0.334866548483212	0.335244026869529	0.334093593471478	0.331450359063767	0.327367032778425	0.321912552624985	0.315170575604353	0.307237865609742	0.298222613354884	0.288242718495142	0.277424060182253	0.265898778688104	0.253803587522003	0.241278132644424	0.228463412884013	0.215500273394752	0.202527981836924	0.189682894831241	0.177097220053554	0.164897877085497	0.153205457844118	0.142133285163592	0.131786566024922	0.122261634191579	0.113645275796282	0.106014130921178	0.0994341645790439
44	0.18382727290521	0.193872329022191	0.204503993930737	0.215622802377502	0.227119802334399	0.238877974302248	0.250773863880378	0.26267939361644	0.274463813455028	0.285995743860583	0.297145262177895	0.307785981190171	0.31779706920459	0.327065163285228	0.335486131298886	0.342966643981628	0.349425524942046	0.354794854017893	0.359020807309489	0.362064225155228	0.3639009069605	0.364521638867349	0.363931966551373	0.362151730818064	0.359214388071591	0.355166141130337	0.350064908294258	0.343979160088564	0.336986653792771	0.32917309579613	0.320630761081054	0.311457097800065	0.301753343047158	0.291623173593495	0.281171412620492	0.27050281040303	0.259720913540386	0.248927033780606	0.238219323824451	0.227691963827679	0.217434458754745	0.20753104338819	0.198060188783504	0.189094201393447	0.180698904075134	0.172933386830852	0.165849814494532	0.159493278711441	0.153901682491402
45	0.253512644977846	0.261297574272377	0.269299877694573	0.277449379259338	0.285671696992603	0.293889097118924	0.30202144865879	0.309987264325998	0.317704810452641	0.325093265809271	0.332073906759057	0.338571294308632	0.344514437402554	0.349837906340823	0.354482870541635	0.358398036055864	0.361540460262183	0.363876223992537	0.36538094487989	0.366040119871732	0.365849289470021	0.364814021171423	0.362949714602795	0.360281235778028	0.35684239254632	0.352675267471774	0.347829427914152	0.342361035834504	0.336331881729092	0.32980836804509	0.322860467442386	0.315560680373057	0.307983014732015	0.300202007903095	0.292291808527788	0.284325331920694	0.276373499418046	0.268504568243433	0.260783554869247	0.253271751486783	0.246026332194192	0.239100042964855	0.232540967438445	0.226392359124945	0.220692529745957	0.215474783153336	0.210767384538839	0.206593555439986	0.202971486302141
46	0.278499280741384	0.282855672875813	0.28726390473746	0.291683884099348	0.296073871325756	0.300390895519517	0.304591219315673	0.308630848536831	0.3124660812359	0.316054088872394	0.31935352056705	0.322325119640208	0.324932340059656	0.327141949109619	0.328924601652651	0.330255370892925	0.331114220650213	0.331486404881851	0.33136278157502	0.330740030163561	0.329620764248031	0.328013534515978	0.325932720232113	0.323398311323235	0.320435586727755	0.317074698115417	0.313350171119805	0.309300338699262	0.304966723023789	0.300393383296202	0.295626247127692	0.290712442525866	0.285699646290128	0.280635462757342	0.275566844540481	0.270539564310932	0.26559774395016	0.260783444689831	0.256136319304584	0.251693325128294	0.247488494715216	0.243552759416229	0.239913820014928	0.236596057872515	0.2336204797485	0.231004689565165	0.228762880825425	0.226905844126763	0.225440985184065
47	0.261753115387143	0.263189893319446	0.264634993515247	0.266069365790254	0.267473389102955	0.268827055628376	0.270110176423583	0.271302607923856	0.272384497714585	0.273336547133975	0.274140287304409	0.274778364205555	0.275234827440178	0.275495416463076	0.275547837308874	0.275382022331514	0.274990365218774	0.274367923620902	0.273512582169229	0.272425169472688	0.271109523856444	0.269572504108577	0.267823943262418	0.265876545374614	0.263745727255645	0.261449409054674	0.259007759378694	0.256442902132037	0.253778593410251	0.251039877512797	0.248252731423006	0.245443706944436	0.242639579113445	0.239867008587353	0.237152224513592	0.234520733007011	0.231997054892229	0.229604494894315	0.227364943062982	0.225298707957859	0.22342438005396	0.221758722979061	0.220316589584037	0.219110859474858	0.218152394490868	0.217450008679151	0.217010449564126	0.216838387915971	0.216936413750126
48	0.221109962092105	0.220892417146158	0.220684013139917	0.220477514987952	0.220265463139904	0.220040250887361	0.219794210248517	0.219519706279246	0.21920923934182	0.218855554500387	0.218451756815847	0.217991430896479	0.217468762643805	0.216878660738786	0.216216875067448	0.215480109015073	0.214666122390834	0.213773821704442	0.212803334621474	0.211756065685572	0.210634730814556	0.209443368643816	0.208187327482512	0.206873227433993	0.205508898070388	0.204103292895666	0.202666382632466	0.201209030078586	0.199742849857759	0.198280056804513	0.196833306954338	0.195415535151413	0.194039793143254	0.192719091723376	0.191466250037757	0.190293754623759	0.189213630139772	0.188237323109358	0.187375599381349	0.186638455428963	0.186035043101713	0.18557360702207	0.185261433495518	0.185104809582409	0.185108990861593	0.18527817639349	0.185615489454777	0.186122962756827	0.18680152706257
49	0.177641910649264	0.176813249819429	0.175999220884222	0.175198343371219	0.174408963465177	0.173629283404219	0.172857394116661	0.172091311086022	0.171329013333556	0.170568485292336	0.169807761216881	0.169044971631703	0.168278391176188	0.167506487058995	0.166727967200476	0.165941827025629	0.1651473937818	0.164344367203845	0.163532855342378	0.162713404414047	0.16188702162972	0.16105519010699	0.160219875173895	0.159383521613779	0.158549041675975	0.157719793969712	0.156899553653883	0.156092474616557	0.155303044589801	0.154536034353488	0.153796442335365	0.153089436006586	0.152420291499225	0.151794332836436	0.151216872072199	0.150693151494784	0.15022828886734	0.149827226472807	0.149494684511783	0.149235119183244	0.149052685570307	0.148951205265566	0.148934138510041	0.149004560490935	0.149165141348858	0.149418129385307	0.149765336934963	0.150208128372394	0.150747409755752
50	0.15435669405126	0.153331235862801	0.152334497437891	0.15136739293835	0.150430613518714	0.149524635556505	0.148649730275132	0.147805974861191	0.146993265172233	0.146211330116143	0.145459747758296	0.144737963177492	0.144045308046385	0.143381021857767	0.142744274655907	0.142134191064659	0.141549875333936	0.140990437057199	0.140455017148569	0.1399428136135	0.139453106605603	0.138985282238166	0.138538854614977	0.138113485563364	0.13770900159347	0.13732540767085	0.13696289747219	0.136621859892476	0.136302881681311	0.136006746200589	0.135734428409028	0.135487086285274	0.135266048994633	0.13507280218067	0.134908970818405	0.134776300098993	0.13467663482616	0.134611897793446	0.134584067580738	0.134595156161951	0.134647186656927	0.134742171493794	0.13488209117744	0.135068873789256	0.135304375276349	0.135590360528077	0.135928485186025	0.136320278092329	0.136767124251397
51	0.13179758164153	0.130775599864397	0.129793797841569	0.128854430858892	0.1279594589166	0.127110540303581	0.12630902575917	0.12555595344216	0.124852044979445	0.124197702913298	0.123593009903713	0.123037730067878	0.122531312849622	0.122072899804989	0.121661334663554	0.121295176977183	0.120972719597895	0.120692010134797	0.120450876428713	0.120246955955269	0.120077728927814	0.119940554726756	0.119832711138765	0.119751435755929	0.119693968768992	0.119657596298002	0.119639693344128	0.119637765422891	0.119649487953983	0.119672742536346	0.119705649326813	0.119746594861529	0.119794254804927	0.119847611272826	0.119905964545423	0.119968939153272	0.120036484476414	0.120108870136169	0.120186676575078	0.120270781309192	0.120362341396504	0.120462772695814	0.120573726493422	0.120697064053869	0.120834829609429	0.120989222246038	0.121162567075553	0.121357286010601	0.12157586838326
52	0.0965343896179094	0.0956140357753261	0.0947300331335497	0.0938854168210321	0.0930828860760106	0.0923247893200029	0.0916131096992865	0.0909494513365795	0.0903350266134712	0.089770644878813	0.0892567030458784	0.0887931785978784	0.0883796255633194	0.0880151740455378	0.0876985338905439	0.0874280030504807	0.0872014811437697	0.0870164886257904	0.0868701918656008	0.0867594342764778	0.0866807734746667	0.0866305242474869	0.0866048069066059	0.0865996003943543	0.0866107993109946	0.0866342738500688	0.0866659314781616	0.0867017790844141	0.086737984261669	0.0867709343703888	0.0867972920804167	0.0868140461827876	0.0868185566092996	0.0868085927835362	0.0867823646431554	0.0867385459076091	0.0866762894053602	0.0865952345077775	0.0864955069319281	0.0863777113620804	0.0862429174928234	0.0860926402108905	0.085928814706319	0.0857537673371966	0.0855701830688564	0.0853810702725252	0.0851897236058611	0.084999685614939	0.084814707600658
53	0.0561973677824819	0.0553656073323439	0.054556449277329	0.0537730720716477	0.0530183389086138	0.0522947823847141	0.0516045898103849	0.050949589337374	0.0503312371435704	0.0497506059854847	0.0492083754933956	0.0487048246414538	0.0482398268713583	0.0478128483799631	0.047422950094746	0.0470687938530212	0.0467486532681591	0.0464604297066816	0.046201673712805	0.0459696121020432	0.0457611808047108	0.0455730633772105	0.0454017349192763	0.0452435109460267	0.0450946005733234	0.0449511631931253	0.044809367652237	0.0446654528128272	0.0445157882750011	0.0443569339875503	0.0441856974673593	0.0439991873926046	0.0437948624285555	0.0435705742831574	0.0433246041655259	0.0430556920246975	0.042763058167546	0.0424464170821108	0.0421059835141834	0.0417424710503307	0.0413570836406518	0.0409515006426003	0.0405278560787368	0.0400887128742685	0.0396370328750713	0.0391761434459415	0.038709701416187	0.0382416550805846	0.0377762048842236
[truncated: 71 more columns]
