# Supplementary material for: Reconstructing spruce budworm outbreak severity: a comparison of paleoecological and tree-ring signals
Source: PLoS One. 2025 Aug 12;20(8):e0329406. doi: 10.1371/journal.pone.0329406 (PMC12342301; doi:10.1371/journal.pone.0329406)
Supplement: S11 Dataset — (ZIP) [file pone.0329406.s011.zip › Lake 2 wavelet data/Coherence_Lepidopteran_scales_GSI/coherence_wavelet_significance.txt]

V1	V2	V3	V4	V5	V6	V7	V8	V9	V10	V11	V12	V13	V14	V15	V16	V17	V18	V19	V20	V21	V22	V23	V24	V25	V26	V27	V28	V29	V30	V31	V32	V33	V34	V35	V36	V37	V38	V39	V40	V41	V42	V43	V44	V45	V46	V47	V48	V49	V50
1	0.982364473161475	0.974439894101843	0.96277463588139	0.938730752109947	0.908845141397636	0.873452493709748	0.84009447453081	0.81536230491266	0.818889550812444	0.834785520761592	0.848708625102223	0.839700083522117	0.843880382769571	0.84647010036068	0.856252496379675	0.843327214234872	0.839690751030193	0.833280473399123	0.843711889335619	0.842547528561164	0.839801494547052	0.830295469286881	0.824369825524327	0.830069859560248	0.835298041901059	0.84500712289608	0.848078612891333	0.859955205475813	0.855807487929284	0.843810431469389	0.845922006047503	0.850860200894635	0.86163195801079	0.860915187658977	0.857562978566037	0.872701841979796	0.867474793178144	0.86779579255962	0.86636463795412	0.861604975920875	0.864574739424445	0.855800091248652	0.85289925626177	0.850374368269605	0.85549228846906	0.845537568806801	0.839020011787364	0.842277894655061	0.847755533248845
2	0.977319307009449	0.96841697268532	0.952973406942498	0.929474520369122	0.895432112637168	0.854208030296792	0.808738939218059	0.778811202219745	0.791291283029964	0.806362034675065	0.806569793743447	0.817872213760317	0.825707372641052	0.818897038405003	0.82047144673457	0.810353479796853	0.810756318837785	0.808443029301849	0.817095589137575	0.810235930391144	0.813647133965051	0.797298193594342	0.796692124326172	0.803143550890847	0.80345608589511	0.808949173019903	0.816516744143847	0.826635761081497	0.82289221742058	0.815072119281366	0.805692931309329	0.819779237198745	0.826126389000856	0.828835249734113	0.824262974919168	0.832852230354786	0.835019594807543	0.840744769695663	0.841021354013026	0.837008315996226	0.838745798111659	0.834328827278982	0.826378269104728	0.826706961763074	0.830576605689851	0.824066140733108	0.807102746647529	0.806562068659407	0.813034743786851
3	0.971664961355055	0.962260285427757	0.942686047265812	0.916307918649327	0.878564182728506	0.826919719889646	0.764621201238323	0.746333051844078	0.749296776243713	0.769965365679801	0.781853982539441	0.787762410447564	0.780904465978659	0.782945614485166	0.784950294199718	0.787723841974455	0.790741749405002	0.787242403450231	0.782234286447056	0.781081231884374	0.780956651217742	0.76804125128789	0.768305989400753	0.765236284911651	0.771779853988283	0.775004562026611	0.785196155637526	0.794230554368669	0.792635355986489	0.783113001801916	0.784007787950305	0.78831848838259	0.797588665841114	0.788756817673947	0.789139619587667	0.799432348151832	0.805209132843748	0.809579302729315	0.814110900260737	0.808396346333903	0.800689227086562	0.801594306132103	0.794552067293279	0.803631380039034	0.800235884847968	0.795415327124581	0.777438638407683	0.765586977935973	0.772472592923178
4	0.963028038135356	0.951820819491866	0.932162422625894	0.906862046039848	0.861611591797558	0.804007486404501	0.746817688754925	0.712710790316332	0.715753439512336	0.729424928239735	0.741078015850467	0.744200825501583	0.758227892198591	0.758847655940962	0.759091062943499	0.766902730563727	0.75931650748662	0.760185306980028	0.746521093326651	0.749833553909354	0.746333041118859	0.746253292661237	0.736372169869181	0.736731539454098	0.737470033102368	0.751013571893564	0.749596022085298	0.762209017854191	0.760113197253632	0.760512923989182	0.75691587626206	0.764362126584595	0.768390314265125	0.768172271704355	0.771231283975469	0.767657750025659	0.763063438953792	0.771098523436111	0.772304780137824	0.772497207639604	0.761789641245187	0.762403932303365	0.769106797512006	0.771537568330567	0.782857679176948	0.768243147076066	0.755865456179685	0.737911213693375	0.745159667540208
5	0.954820369898451	0.943228283830353	0.923324148252014	0.890741155176395	0.846474629474968	0.786907536049116	0.721616919695026	0.675070430139697	0.675138208177223	0.680708845068623	0.704072072970779	0.708153896021757	0.713019457504311	0.720049965951068	0.727112720747659	0.741550826873257	0.730104794188095	0.734400491532576	0.727120392751292	0.723576787283684	0.726818197765184	0.732118539918842	0.708530968708128	0.709369817545223	0.713937511841165	0.720559725335147	0.724623863568181	0.733381243539756	0.723340826586286	0.73801255182123	0.724872163230816	0.738717124421166	0.727250513216318	0.72970614121217	0.729906865568934	0.732160436626874	0.724772186155725	0.726199937253613	0.745523079346118	0.748038621483128	0.726518845599085	0.726020298181228	0.744942992069104	0.755929825720994	0.755568588015476	0.743331830851609	0.722257499840713	0.714220046301718	0.717764035984274
6	0.949572280208484	0.936244764455213	0.913630591619417	0.881610680078546	0.837600988086908	0.779673786620603	0.714990301456971	0.651128298596481	0.636897168333122	0.65156907846632	0.677485727650266	0.68762417192205	0.697636275792972	0.706260038598339	0.716119408158365	0.721327380984766	0.723996834485604	0.722004486692936	0.708437291930086	0.703091918263496	0.717539283311058	0.695255225894074	0.692057903923514	0.6950243220145	0.699049985672598	0.70006456346106	0.720755097910382	0.722634095686519	0.732935651973288	0.723293161086557	0.721706917437591	0.716016369221795	0.706662505569607	0.713474509297926	0.694589126177122	0.706302406666401	0.708635663566198	0.713026375206919	0.726326230672119	0.728452515400597	0.711119624411963	0.711168723966615	0.721886574052559	0.736459439787522	0.72811182760054	0.725945929086858	0.719609624842438	0.706041928621453	0.70735078999648
7	0.939765085417021	0.931133554992736	0.905427439195803	0.868561207314056	0.823356388130313	0.760063785575906	0.701929667373728	0.645378380680885	0.625060496066006	0.639631567298096	0.645331151825718	0.671893304524285	0.679957697550619	0.703115878518536	0.715298912248535	0.718684753465495	0.725241935309328	0.71845337782848	0.706877013027892	0.69976253336265	0.694920829297495	0.704521776313212	0.694081398077401	0.690741005145849	0.690437793405366	0.702940253694632	0.722092634992242	0.722618565589894	0.734936163414762	0.720493685888628	0.717878124375054	0.712685419948535	0.701224712820394	0.703727451759935	0.700731967692856	0.701906282067428	0.693638536019215	0.695552665830909	0.692297279866927	0.702405966825413	0.707342057288888	0.697260356112982	0.709576010870141	0.721564805001979	0.720797304877058	0.712119511555801	0.709223187911395	0.709595139873972	0.704878231101461
8	0.930238455316474	0.923604922566308	0.90186113879039	0.863354863987032	0.826415618526393	0.760898030626973	0.705990294649613	0.654927169477673	0.628403285415966	0.633093268619172	0.650078436472672	0.667257167297279	0.680604827073082	0.682137745713022	0.698531050534598	0.712679010646035	0.713980702140545	0.704316656556534	0.706324893744937	0.710470165021466	0.69932463588227	0.70525976467173	0.685272082055754	0.687155916766027	0.686848874363068	0.693940007419268	0.714160959435972	0.726474534478661	0.726817001461114	0.727698180535941	0.704780978982339	0.703605239455349	0.70304031838316	0.694848760465353	0.699730252293585	0.699052405712237	0.694486099009898	0.690567216861117	0.699010307832959	0.695757272650117	0.693150106256083	0.704592065073004	0.713955622131708	0.716626709545237	0.720334480181767	0.711036437214792	0.702996753457259	0.703994114020255	0.695046403114753
9	0.918744755061459	0.912858446534731	0.890061790525481	0.85537990944052	0.81712509982685	0.764526370479684	0.722776355620594	0.668774901543071	0.642771379375965	0.629556478352945	0.648241201258756	0.660190432435746	0.673316505336225	0.691916620618286	0.700230232314674	0.715182078951515	0.711662012999249	0.712129143991253	0.721723909184106	0.712215584250693	0.700253357556749	0.697099835189496	0.686027225280104	0.685888679077996	0.689701530148182	0.700721400059517	0.713888615433758	0.727407725841418	0.720092395814069	0.719615406619618	0.722841367364561	0.706399059067463	0.700211434943422	0.688272287807971	0.705073902407115	0.708720501328557	0.693223895187834	0.682496662201487	0.706108505818525	0.691420850312741	0.697928609039501	0.697858171719751	0.713075576469848	0.720134007822474	0.724465933594898	0.714107697189387	0.702209729432099	0.702106659675613	0.704791442609506
10	0.903630940831359	0.900063453222032	0.880476995080242	0.85217084139661	0.818331779313799	0.777199191289427	0.733669052125502	0.674521095708339	0.643503980684342	0.631013081591337	0.640620194903827	0.650115316223211	0.663921457912661	0.681780809483242	0.67867078367923	0.705138129774742	0.709508128148713	0.712634136223931	0.717863725860999	0.722425162931894	0.714107387020014	0.714525214016885	0.70925028170979	0.700618645948257	0.697572043100285	0.709669342159938	0.714399034048473	0.720891959161379	0.732527689879523	0.719796066834515	0.720474142962059	0.714187165508368	0.69584493506933	0.701502184461321	0.705296334225249	0.701111243821707	0.696479906683437	0.68815202121491	0.700115398704755	0.702927559863523	0.704490628381438	0.706088081060348	0.717287414130828	0.722044036548923	0.716747618147316	0.710639646476866	0.718820442799853	0.709495162889275	0.718376973979852
11	0.89116642629178	0.89182375184539	0.880501502583993	0.855250192647811	0.826386427355518	0.784406389391815	0.746055653930825	0.704269493475383	0.664658547053696	0.644760125058273	0.632014255085332	0.645444667189168	0.6586676928388	0.673758718466693	0.682709063694888	0.692911053274584	0.702648145214835	0.720049846062889	0.71385534565386	0.726997822750943	0.717895346359949	0.717030012492578	0.712970844815035	0.701658829894807	0.701295366803345	0.723699610722394	0.722502417233255	0.729329822264849	0.722059564128317	0.713427502729483	0.706807221639663	0.700230074291837	0.698572634572671	0.684049055245423	0.699515829120986	0.700540988899555	0.695389413261902	0.708135458384834	0.714414347168911	0.706951107241577	0.712160018857363	0.708372738350783	0.720645254888547	0.713844184104629	0.712169466887581	0.716802221731545	0.723657766462145	0.716927314998144	0.719633748656125
12	0.883475950172283	0.878707562993546	0.872517320547733	0.851208500897295	0.828029154303954	0.786775767632019	0.75465429692002	0.717619108222532	0.677361471999076	0.65262709992769	0.633713833861378	0.655466388965178	0.671613820256286	0.680521803010869	0.677861623737334	0.684975571444422	0.695630821179236	0.707176170807029	0.692012232676239	0.698439474392611	0.710510999200986	0.706145821186458	0.709467401666953	0.715942936432324	0.711936540192436	0.718596615596924	0.724656706799324	0.715465842597606	0.713090711164565	0.709853077262193	0.706787801875942	0.711685281081992	0.695946213251325	0.706251320814349	0.68754347581138	0.699080200373538	0.705738280065463	0.714333446739811	0.722379155662358	0.717948581129287	0.718727039816402	0.716312559071996	0.711925747797429	0.707445469288888	0.695381981345815	0.714003437691739	0.718756527469849	0.713976683223487	0.716629765444161
13	0.870939643381448	0.868050732027985	0.863023089272036	0.850022534852758	0.823569489980238	0.791713064419669	0.758164501579692	0.720346701833692	0.675247533726538	0.649699661706262	0.63954358573152	0.642564820171959	0.666764738408375	0.668490821603706	0.673078107704774	0.672988566448834	0.680612918831432	0.681986970214194	0.684836563070286	0.690027757556881	0.695636333867855	0.702720013833075	0.708697108721776	0.712800098698115	0.697834306547597	0.703948670281918	0.708656440208311	0.712883027437109	0.704179760673169	0.712023972770186	0.703383994753198	0.699741304892827	0.700839033146454	0.69618373045287	0.680534055660143	0.692171876879914	0.69161691133509	0.695312664773351	0.704049991686979	0.711336884343336	0.711130792253529	0.710159493937677	0.708617695825164	0.702900248387201	0.698552838509645	0.712704522479198	0.716826504594631	0.703056600334621	0.702332706576785
14	0.860031178362577	0.859146230728713	0.853872429199845	0.844185968583968	0.820806231235951	0.802474299511648	0.770056514133238	0.731978971223856	0.694924245604169	0.67197775693663	0.660251828897433	0.651542104851495	0.660262588933123	0.660980256463174	0.656292911655075	0.659317937838003	0.668258635946386	0.673129500011873	0.686514081133467	0.691288389446193	0.687796435807362	0.684892083695983	0.687261937000888	0.694357105718007	0.688718653070707	0.691536192254558	0.700466269566346	0.707270230867908	0.706163633764569	0.710220485560832	0.703628050563712	0.704956026738708	0.701022482416409	0.693373075073266	0.679580091182629	0.68517752587876	0.687817855895703	0.702175602134775	0.70717185246114	0.700722347635704	0.698664445814337	0.698531098282126	0.702835697396908	0.706223574226166	0.70981630373199	0.714126694989807	0.710527384506727	0.704032351556718	0.699034287338515
15	0.851245797116279	0.850152233660887	0.848386103667397	0.837269059834359	0.820207369509134	0.800024864577136	0.773159791128513	0.73877581823372	0.70194408346278	0.678185839228102	0.657519738164112	0.658128144546039	0.655594653978607	0.649242733422412	0.654281350322626	0.669564923506095	0.674730785181762	0.681095813233107	0.686030572618426	0.686739082537481	0.705570093040979	0.701490577839919	0.700995548583429	0.693452566641011	0.677992035386048	0.6781086367906	0.684219809318148	0.698803411951932	0.704712145396993	0.707575461079321	0.703498521016556	0.708643980265293	0.716287600065478	0.693880958779077	0.68966372127	0.687341596413265	0.694349396458758	0.708189871521763	0.700790213000912	0.704556728649415	0.699736733650675	0.697912459900257	0.689045469719458	0.695531474773738	0.695078512739403	0.705688252209603	0.704243513292933	0.696169502603434	0.694772525997365
16	0.837543887362224	0.843142551513739	0.836978925115117	0.825889978105363	0.81959654705395	0.797806154181132	0.779100113479045	0.747054691237753	0.721535588469642	0.694401336004765	0.684753862756153	0.660612492007701	0.664996192346888	0.655084958306785	0.654422523700503	0.661818195690537	0.673170075496765	0.678918934251475	0.687447934999989	0.686380444884571	0.694485156179789	0.694361192240417	0.696350974755197	0.699393270993502	0.695872289933049	0.698445559684443	0.698601615796976	0.697583050195897	0.705173190701021	0.708099084850259	0.714788101901648	0.709354893800126	0.710028004874947	0.704352066617846	0.696084711173703	0.704167490010833	0.706961422833489	0.710998691240326	0.706080677315027	0.713399802096581	0.711467435348708	0.706376103148269	0.707154709912954	0.695424586063876	0.690971499494288	0.689607591437533	0.682572348793702	0.681931931000227	0.678868019884995
17	0.827674606413741	0.83063908672485	0.829812255909596	0.817667910954135	0.806063997950789	0.789384546147703	0.775673945196858	0.754577308659022	0.726224663067469	0.709368302903167	0.698773117455912	0.686866478075138	0.670991944936528	0.664454015915076	0.663302357766835	0.671904673359638	0.672533498030223	0.669698370038927	0.681571354341832	0.682516305047734	0.69259802436386	0.699327279825852	0.711777195136027	0.700464886531018	0.700308625557509	0.693128660841141	0.685818007476677	0.686397151003616	0.694945260795172	0.701198359049858	0.699363891521712	0.704564642089711	0.708739819254888	0.712221810325983	0.695244297337976	0.696431516762847	0.703742310738549	0.713835073997132	0.718811460448939	0.713463020936459	0.717065885826944	0.724319773147186	0.719073868985255	0.706738027766426	0.693497783350724	0.6890633252327	0.686205699600043	0.68058052448882	0.667656347085036
18	0.819936092612302	0.824396192360204	0.821467614728956	0.810295490388876	0.808167285575044	0.796535757010352	0.776162122255847	0.760499901441657	0.745610330179783	0.736958987774984	0.709395108265448	0.692088851495599	0.688961307621209	0.670522450438276	0.663134902510555	0.671697499592446	0.670313636441585	0.674731324697564	0.675877117384563	0.677549165344552	0.687498024228726	0.703210330108729	0.701410021681607	0.695742477449348	0.691744111503627	0.687982497710916	0.68701678316587	0.67677484986	0.689423152513484	0.694234556455	0.686440190750485	0.701050599093271	0.70496497155493	0.704949159667724	0.708511187669879	0.716870939361399	0.715527628841298	0.716308972038851	0.714604390972562	0.724276618102088	0.72486251831279	0.722816476774536	0.720766554737556	0.712344771609525	0.703211533067614	0.711863305750713	0.691233313861252	0.678316982920192	0.662062902170356
19	0.809476960881088	0.811853890196198	0.8107401557485	0.809573773956198	0.802669093954988	0.791712382176306	0.780730150622219	0.770878014580085	0.760300875233823	0.741254016219315	0.723551576084827	0.70370069645374	0.691165550587589	0.67231371327395	0.654332526471696	0.666556814415419	0.664526241023748	0.666881462912374	0.675789654191724	0.680007137163853	0.683107037839488	0.675133118729627	0.674932242474871	0.680601173677751	0.693630253062919	0.687633038374203	0.691573604159519	0.682238065521596	0.682179700323449	0.676837322904927	0.693817315773269	0.701586517323749	0.708001391847824	0.715998308752687	0.714609287481449	0.716074540844774	0.724933937988423	0.726485573065947	0.721537594178469	0.730162080234462	0.731256811834298	0.724984021072016	0.724733705507084	0.715231624513859	0.711383508472026	0.710034099817735	0.694560284180275	0.69460293982158	0.681268488826752
20	0.797486376445393	0.808985453900471	0.808729270359756	0.802953296250002	0.789771475693559	0.782207567941957	0.774043753375625	0.760899265744707	0.758479671306463	0.744207969758663	0.725706014674735	0.717374401461279	0.701033663165848	0.675378930148414	0.667548397704192	0.660944516761677	0.655412840712144	0.650660877534136	0.66485457089319	0.674228732764168	0.674033034446342	0.67056163852683	0.66697810384789	0.663038273935865	0.67335040187565	0.673309404622077	0.677545251704773	0.672717040520023	0.679162838696348	0.681769895677362	0.687161831437429	0.700286360510793	0.714107420039306	0.715944755106475	0.722453994641813	0.711201669246381	0.712779862564562	0.723689554585514	0.722591314290764	0.723453360557615	0.731596125649846	0.727633910864612	0.732199763172916	0.73260340193265	0.727552797274959	0.721919035282325	0.709565020857927	0.711934475691244	0.697573663894701
21	0.792753222890192	0.800177178048785	0.799548705231626	0.791764993684181	0.787155945915653	0.779520457013721	0.773357618678783	0.767866478632217	0.759143222586485	0.750202474707699	0.721562161583354	0.704107893162338	0.685309226327352	0.677202241002855	0.668184103391853	0.671122739370582	0.661164388068119	0.672291768641583	0.679090569637314	0.66784205475221	0.663777383604586	0.665823552121954	0.667841612816835	0.675443802048005	0.677932883834464	0.684296064100873	0.683121877274927	0.683308511293338	0.68638992526651	0.693130390776411	0.686968434467343	0.687475477785923	0.696312357770753	0.709713032416294	0.715351669159767	0.722126143504457	0.71807092929432	0.717400321969959	0.718236746320968	0.723185640740484	0.725939063390091	0.734043303381812	0.735910493627618	0.73055927630608	0.726245987733093	0.729342014315325	0.715776014755675	0.71337560016453	0.709979505020305
22	0.770368311434367	0.783692244199923	0.787073997016866	0.784981293712237	0.778611075011077	0.777851192992688	0.772070391124294	0.768393941255202	0.765472949165912	0.752363452153335	0.738010389762816	0.71514442686067	0.706401543115532	0.692032249007269	0.682691387039529	0.669696380650337	0.670916575651076	0.672673667835277	0.674280170368422	0.668729330900645	0.675583665644709	0.675816328703099	0.678896190041099	0.681067632682002	0.681497963804083	0.687023737760993	0.688410872563614	0.680815778946361	0.689801701524377	0.682008987708041	0.684709089001008	0.691197968177647	0.699220139843402	0.713161186323166	0.718827088719956	0.71228742292558	0.717227918158254	0.711037012664455	0.726715787524598	0.731119261630305	0.733192706981984	0.727793722576399	0.726017551709302	0.731389469252367	0.728588183619852	0.723010085622098	0.729521354043325	0.718399085041259	0.705011544854092
23	0.755929947313561	0.765359274794941	0.772894035090844	0.772892761237941	0.772411294583099	0.763520187260409	0.760985206477596	0.754071515289517	0.748666359681639	0.749356703265008	0.736922302061061	0.724493074639099	0.712256307645028	0.698443679407801	0.682918598173425	0.68878910708611	0.675180658669121	0.677155137172956	0.676393764905749	0.680879694827715	0.686511252077218	0.692156187786481	0.690238201923829	0.681679731400161	0.675988552262299	0.676417404462724	0.677352230378395	0.68367428553709	0.685957796766138	0.691568731143596	0.691409458522031	0.700228405050318	0.710123762479029	0.707331871409301	0.705178894936044	0.708234967406699	0.7098448766666	0.709376577564836	0.718451492298354	0.715948020265313	0.719580524824705	0.724506704772315	0.726662816686775	0.724765832264956	0.718688593319758	0.715161786582324	0.714299235414994	0.717095752323255	0.713963236516059
24	0.750022417108672	0.756977825573031	0.760701854896175	0.765374691257247	0.754444779447832	0.759382193424047	0.762138790883278	0.755432344997576	0.750062420447999	0.749906668232845	0.743880918411652	0.731082907380219	0.721308161379741	0.7030513819484	0.690341383910423	0.684467257098586	0.683638060851776	0.675555698816119	0.679132501110138	0.678233514872077	0.685279329776192	0.686241614332572	0.684883053651241	0.675856869929226	0.675501768591066	0.677226676561999	0.682741811793433	0.692212615447135	0.690220399493085	0.688461148215424	0.69160512987181	0.690228802833565	0.69173561098869	0.698692873361104	0.703912830427686	0.704213412387044	0.702837736863849	0.697645463811372	0.698778807557819	0.694038282541249	0.700871858517471	0.713369503810466	0.719860882681177	0.712791171560367	0.707761905724165	0.704477000585943	0.691543344107289	0.684829017458498	0.694886246187406
25	0.734367283623335	0.746131379716888	0.75041037371038	0.755687826829799	0.760484426197461	0.75763838805171	0.759208991872022	0.752368296482741	0.738941439015781	0.739289170486923	0.734073987245539	0.720601500565075	0.70430448350937	0.69203679112938	0.674620764919093	0.675541696798684	0.671391852274532	0.67153650649219	0.667040681315037	0.667975374767407	0.671739295323152	0.672861003192507	0.669645316554594	0.668241072960892	0.675437315103204	0.676529453880885	0.666913640145713	0.678171734416307	0.671445600035032	0.6815569612921	0.67088968944589	0.674607805604735	0.668290962099392	0.676843456152204	0.683082991517619	0.693707879354022	0.689679554495941	0.691399252581842	0.689702157007903	0.693223816400344	0.69635671346138	0.701299650040667	0.699365573444771	0.697407674309357	0.70667947741458	0.705654916003781	0.704645600274188	0.698129558698234	0.6915977674299
26	0.724836226459084	0.734187152172825	0.745702594013668	0.745814943975625	0.749235370035992	0.747074619876569	0.745613441334997	0.742617517108254	0.740504328614284	0.738298674819578	0.726181096467581	0.712459150273887	0.70669427977701	0.703979313080033	0.696153180354974	0.688602496878596	0.680063006738664	0.669946834697854	0.662961305836792	0.660048206485958	0.660381886430707	0.661313449391422	0.657853411712724	0.663943130229109	0.66583923948303	0.667178899641325	0.667645906108424	0.676609610063959	0.663347207064231	0.669138088786905	0.669643326455145	0.677202335834165	0.680400804066347	0.682459680534905	0.684195315444936	0.684578956720368	0.68748102042412	0.698767990335786	0.700690542979735	0.697817298167292	0.698779632988201	0.69075207398541	0.69272001032804	0.688689100768505	0.689239313275164	0.688915816288233	0.695838783589545	0.698178094001839	0.695359757585202
27	0.713428628756085	0.726758775900291	0.733293499951046	0.739109919747736	0.733180675779419	0.73320244383384	0.730245314990284	0.734368580665118	0.732041459673059	0.725603691918047	0.72376880177215	0.719095819731871	0.710274302263378	0.704086416889159	0.69470944087157	0.692091417385228	0.687517774428867	0.682447939904114	0.67552287859336	0.672153641802766	0.667543975757404	0.667660963070536	0.663635290928429	0.652922242380886	0.652634614399696	0.654677841421711	0.656343003349219	0.662703534479664	0.660902414948471	0.6678062949714	0.665420097527928	0.671343036403103	0.677376466930088	0.681298234429371	0.677619433290985	0.678135680435183	0.679588699874108	0.681131348714841	0.688056922721586	0.701980795378552	0.699007432308568	0.6977279524433	0.69351795142594	0.695653985605866	0.693806221875993	0.697535247787371	0.697874591671592	0.702788866003883	0.702893320731122
28	0.706921359143054	0.717043641903928	0.725350503967741	0.733725038044246	0.738126314791549	0.733629233087094	0.733491208495119	0.73438245033202	0.729566226216895	0.729896515302877	0.726349874241451	0.723084787266443	0.713541604960113	0.707044943103229	0.705192332830877	0.698188571571316	0.692762662485814	0.690213942746531	0.691807068030903	0.688362318490277	0.681385530974052	0.67963497829395	0.67195421684636	0.669310816367099	0.668341167746723	0.668428082727842	0.666361029968927	0.665508538692225	0.664312530697045	0.667478568017436	0.669350414280864	0.668143901483391	0.673008322830508	0.678090626882248	0.679545375593742	0.678791360741077	0.686731230040601	0.689078693097814	0.688290504768937	0.69498103174037	0.698362008366326	0.69765641061581	0.701615476933138	0.708410716387962	0.704289796650552	0.701987547877352	0.703487291892368	0.710588225407941	0.709573003280271
29	0.69402346288556	0.704174656059929	0.706195352336867	0.714555121467957	0.717856917209719	0.718488348148654	0.723866980924921	0.722368962086137	0.725553371560256	0.725301733996896	0.723953677424714	0.717531147307854	0.714967692500671	0.712321754616189	0.709381827071973	0.708386825262489	0.708317010098534	0.707146526927986	0.706315568833071	0.701400571641384	0.703024518170369	0.707093922818318	0.702536477563789	0.696768505127481	0.684811988400837	0.677600248230859	0.674891346424455	0.677464790671964	0.674123066966978	0.675419935902399	0.678602700693236	0.683660500991175	0.680107937946076	0.682212631332386	0.678170707193511	0.682657091959626	0.67086279224059	0.674558667574908	0.676330034073944	0.676838529713476	0.680620634493368	0.683514764444469	0.688485726022093	0.702102363984759	0.701218240040748	0.716037930665168	0.711630839589307	0.70418500093699	0.706005599923046
30	0.67790642816811	0.68789223731401	0.69116769928648	0.701163670564951	0.705506567777435	0.709118800679502	0.714428916456902	0.720277973968536	0.721870841228825	0.721422160229345	0.7179612467865	0.716421374833408	0.707494032552721	0.709168979933601	0.706419479189074	0.701315255458096	0.706181182044533	0.705099102470337	0.711427146909772	0.706430061963539	0.715698226344799	0.710230901277185	0.701093465959744	0.698402423372208	0.691846433291065	0.686228124305897	0.682894337619169	0.677898041970885	0.670339617425481	0.67534533030922	0.675445353657365	0.680686061437353	0.688902804614152	0.696992411599649	0.696405363298993	0.690097127214762	0.683599912637991	0.676894756836199	0.669644044971127	0.678462782818769	0.676685088167406	0.680675232567075	0.679473127951429	0.686275881930785	0.688814856117927	0.692823881117261	0.692600199418743	0.696131050181625	0.700201356515993
31	0.694233714996999	0.692861943461478	0.691756448741142	0.693655731287753	0.698396096231423	0.703618103742713	0.710710637489992	0.711009020273535	0.712297440103841	0.712644698795263	0.71171613647227	0.708843896335377	0.714759136321381	0.714241600827833	0.717003361415107	0.715955522545715	0.711277490818321	0.717670823056406	0.723870737400424	0.725636378940468	0.717732818813076	0.723411199020259	0.719850976249776	0.718746157959817	0.720958908046462	0.715482818425625	0.714412865940925	0.709241021964455	0.703755633477964	0.698247048498755	0.692722763114376	0.691609028936774	0.687853294716955	0.691379389857619	0.692220585989469	0.689740851924084	0.693105961806643	0.697488471255165	0.694776736870594	0.694943328133408	0.700032947010321	0.700192790044371	0.69527623590892	0.697884848438158	0.695754029487642	0.698337940664395	0.70409755351361	0.704703065080768	0.707118882999603
32	0.682284535141341	0.687839538063736	0.694877683191606	0.697787063684062	0.695407706107657	0.690439530507857	0.698630058389829	0.698581228654823	0.704470750620095	0.703158808074273	0.710620858206395	0.713655785079538	0.712618393221049	0.716475874811236	0.718963047374671	0.721744461903966	0.722290258830042	0.721360160654775	0.729427003059915	0.722627410951037	0.721288764880821	0.722999886028525	0.721545146875426	0.719774790899952	0.717796613446408	0.71602828969025	0.714609673521662	0.713242990730692	0.711439239032294	0.71254045255155	0.717647199844004	0.717399065310003	0.715908836098332	0.716457789880182	0.71037032517495	0.706086078508702	0.701708790104443	0.70246802840795	0.707212084953861	0.711536993193521	0.712683101026694	0.713044314330988	0.712044401148014	0.703524002985449	0.698482250473094	0.69459815014315	0.70204631092607	0.700793413363245	0.70483168134537
33	0.683784898452515	0.677693692643805	0.681882703316123	0.685285954481004	0.680097145371284	0.683449430665288	0.687947083464928	0.697064814741735	0.704428968346884	0.712537123172282	0.715196705418228	0.717614148443816	0.721937660525572	0.719126334107018	0.719404280528532	0.715731790419038	0.71877911364679	0.718528942109196	0.723247672836376	0.722905235758538	0.729445802627285	0.7308761949722	0.723873492445207	0.720246819971781	0.718255388204657	0.715511020099789	0.716701364956293	0.718856807606849	0.709632761270886	0.705280021061817	0.694324410695798	0.701511932048806	0.70013694618304	0.699115434690013	0.701497158170983	0.706202884464298	0.702168149357013	0.699475530168209	0.701777092192408	0.707249923004413	0.702862461023118	0.705925476378447	0.708402282111137	0.712996976606333	0.713213220889773	0.708170377654003	0.703397417517539	0.702556091033857	0.696502947748882
34	0.670925057355484	0.671717632395096	0.673419296933469	0.675170655053407	0.681645523115055	0.685755894416869	0.692516583671519	0.698407819803777	0.7046236117478	0.70746556231907	0.70909923170838	0.709022153625489	0.708489366452334	0.712344603738144	0.710225413457989	0.71147958655193	0.713999093101516	0.718255348495744	0.71970961489473	0.718175840145656	0.717710917092826	0.714513983850553	0.715099238526048	0.71545098146527	0.718986928527319	0.716645712824218	0.716226407037668	0.714644226480015	0.714747764863249	0.708964354083165	0.703104981421512	0.701919271061911	0.693553541833121	0.69565183606171	0.699264670482782	0.703674619363972	0.709636199759816	0.706390530461792	0.704674078590287	0.708533653383298	0.701550118689125	0.696816694442644	0.701643179098643	0.703542233424726	0.704178930345609	0.700759629388411	0.694422262452537	0.695644372407647	0.695315844891573
35	0.665041904958074	0.666078399139179	0.673412354369986	0.676665458632987	0.681229451185023	0.685268470004379	0.689875664171713	0.693684747494692	0.702529656897996	0.703205889575904	0.711673993867582	0.707988426186222	0.707324190835036	0.7091555405054	0.708481091504381	0.712607107267873	0.717508966163079	0.717742084293519	0.715036204093396	0.715782462503097	0.711914674532405	0.712764293510635	0.711752971980197	0.711887953885729	0.713822797930186	0.712428924121184	0.721066159782814	0.721130660446856	0.718506574428257	0.71631371027401	0.719133956836593	0.719306208108724	0.713563272088657	0.707111628307074	0.701637736812566	0.694013358178795	0.688831881048667	0.693136290814094	0.695441900032353	0.693832943782814	0.691690942428825	0.699565147324646	0.69925821481054	0.693836935688573	0.686809098014681	0.68329137778372	0.675779202516258	0.672805654353807	0.670430196118821
36	0.662243328193569	0.657402731727209	0.665449644617111	0.669334683415413	0.673406207215679	0.682769916175384	0.685453246713988	0.686617120835475	0.685097918294478	0.68267438939504	0.691124132626895	0.698409965779141	0.704871032606578	0.705844559104878	0.702729863240951	0.703628156288092	0.707045122408533	0.709573782123362	0.711962509179908	0.711659650799512	0.714511735559516	0.715799881932798	0.717834849994105	0.71492339565966	0.710598780806808	0.712516154539885	0.708108286006775	0.70612231906523	0.702922151181731	0.704133738092367	0.701921603297422	0.703711220993991	0.699268028462498	0.692525396966498	0.68797080049499	0.685614720715709	0.683329145509067	0.679954409170644	0.682970404426043	0.683573671862573	0.689173859918021	0.685443101922082	0.687308039120504	0.687527739043183	0.688853521973499	0.689397023596153	0.68925836204792	0.684238460595639	0.680534616996227
37	0.649110320789684	0.651491648759079	0.653679829521789	0.660343701059358	0.665615268238468	0.670355670714929	0.668669473745671	0.672877911351092	0.676018546260786	0.681634135435405	0.683616567575039	0.687803322303875	0.691187795570526	0.69250316578593	0.700624328612133	0.703073620807749	0.704237258837582	0.70634979041251	0.709330089995278	0.715002567846427	0.716228950034537	0.715824469897976	0.719472002452668	0.716691541440854	0.717599985306983	0.711493835408775	0.706342910105083	0.704385118082878	0.701812315501323	0.698748659258852	0.695368421230303	0.697325201399673	0.694657523404345	0.691507715283279	0.692666769125956	0.693542223761393	0.693095604849985	0.688612166334573	0.685863524368119	0.685348682664234	0.686170492777807	0.689148009692857	0.689434048026786	0.69306140280365	0.691618554860416	0.687650245750035	0.692933834665106	0.685301035660908	0.682685238907789
38	0.638596025705621	0.644580745578385	0.653055563996074	0.657773779288652	0.664356208644748	0.667327183863115	0.665351563789024	0.67354221526348	0.677103710318508	0.682002924213077	0.687996109165855	0.691950136503131	0.692144688100548	0.698017974155905	0.700164934802655	0.700216705214604	0.702535675613857	0.702894398381396	0.704764562716836	0.706501159737144	0.707961142269178	0.707585586913574	0.711395468624739	0.710899312799389	0.709768159818123	0.703851932719571	0.702551028323071	0.698933442452522	0.694467976546267	0.695186441659539	0.700370940596914	0.697986065094729	0.702546525378225	0.700188383915586	0.698104337201338	0.698514841585309	0.696444911055245	0.69323223888991	0.689538260636464	0.692655019801227	0.692624605657788	0.6886694174267	0.6873211152806	0.68533687630014	0.69088557408155	0.687926488263023	0.688045182038887	0.684037238831927	0.692365773017702
39	0.640954500948022	0.64657788494973	0.651030994950217	0.656465684817404	0.663988421693129	0.663168767257381	0.660868438805666	0.665743659073342	0.666698199692645	0.674309148390682	0.678533711281762	0.681144527148803	0.687157212762478	0.695350204127293	0.695560546383714	0.695861371353789	0.697688399137735	0.702487457931768	0.706591412247558	0.705761532148156	0.708935122482794	0.711469298385291	0.713116111506865	0.708579535515945	0.705374430363695	0.703778666837656	0.708262209696171	0.710558077609662	0.705170891264211	0.707313320560638	0.703640908452713	0.705179013516548	0.707422092882033	0.70887938121091	0.700009101895761	0.699524493905918	0.704183738999102	0.704879636213494	0.708088385179894	0.704351218736884	0.704971032843974	0.703300048722164	0.704700978854524	0.70286320622004	0.702636346490983	0.707018425924836	0.703863069816447	0.701208348698829	0.699281068299202
40	0.654106242741606	0.656324141367101	0.653527895862283	0.654854629057199	0.661512892160548	0.668613437965923	0.674420557675391	0.676123000355881	0.679096942396614	0.684372910077587	0.686214770279926	0.690987436480462	0.695018840289106	0.696022607464126	0.699100591546624	0.698501534097782	0.700200771743932	0.703268677352849	0.700616009628083	0.701453285363528	0.702201680077693	0.702952308968941	0.705585396929993	0.705554192603342	0.703010190176391	0.70266061969615	0.703454333386445	0.707786583797648	0.70791013228101	0.705032034702431	0.7026033068211	0.706674003679848	0.70826188108221	0.711448852593422	0.715403659936743	0.718226675919994	0.722217890480566	0.724493501653875	0.722217397032704	0.721727809131915	0.719164201701827	0.721188984287296	0.726481629589771	0.725978230819616	0.721845693240488	0.719027219238118	0.717607458325688	0.717363710101787	0.715856986923182
41	0.665187886131396	0.665051085889759	0.667729774563141	0.665865787457927	0.664901875063826	0.664725463941304	0.661397275012269	0.66555905444056	0.670356391114869	0.676966767841612	0.67642719888915	0.678427098849591	0.682575808542442	0.685722898642217	0.691831965811387	0.691438193651386	0.692458187639336	0.697191503136281	0.702576485379864	0.702218867949398	0.70437880137193	0.707171260157939	0.707880081751655	0.708924374962923	0.70944209564124	0.711532455430074	0.713071749211211	0.714702088716252	0.71642915993253	0.718281921707198	0.720185903752139	0.717465692429477	0.714953541271621	0.718631042046524	0.722421036566112	0.724515597455655	0.726976848910381	0.724547993338432	0.727149497089649	0.720711642915961	0.718462221434418	0.721153650821926	0.723195511125644	0.716213219195031	0.716584339760873	0.717641888056058	0.713661079487831	0.707700766342992	0.70416757767699
42	0.664165230702236	0.655322614217613	0.656209711522674	0.657768094625716	0.659666475750672	0.660413022347814	0.662838487516491	0.664350117468656	0.665553434121584	0.674149795570025	0.676775512256545	0.684236134138258	0.683528951387317	0.688481681570428	0.690783306262636	0.693957179888034	0.699807488952316	0.698598199057736	0.696746544453335	0.70243911469019	0.706650932582068	0.705693694535634	0.709605373135095	0.707798267504478	0.709399083011468	0.709038943648759	0.712920106265383	0.714882724635362	0.715477013415625	0.714293800758572	0.715400579241952	0.720480728692296	0.717519662174847	0.716342876335297	0.722174492829779	0.720615504207889	0.718891369567241	0.718821790201142	0.719522318652299	0.717980374697091	0.715120501523815	0.715746910211469	0.713531312528983	0.713363622197341	0.712331954005941	0.711940908477068	0.708556698115814	0.705215723454395	0.69783642067584
43	0.662925985575932	0.668004916344683	0.6652114013198	0.671019052953973	0.672897264450211	0.677525409272678	0.682491014605755	0.68323218666179	0.68260295334325	0.683572961228749	0.686902278353234	0.686174911298726	0.688720398825805	0.689943766676271	0.693950015053899	0.696058722628297	0.695262360148203	0.697779335188466	0.696107697487875	0.698802977517272	0.69960456176854	0.705469788969579	0.708431446010324	0.712032313842535	0.713653505608478	0.713546198232599	0.718626729025706	0.721308236139631	0.724281031968411	0.721341880019865	0.720204040588558	0.723198007002678	0.724226543491462	0.723478023062489	0.722769503545651	0.723577472395883	0.727961812901056	0.728354704231397	0.724919830286049	0.721335147960781	0.721809769810175	0.72243912897435	0.721925712242963	0.719104240408543	0.714971591826934	0.71211831956559	0.708844763386551	0.707673708730658	0.708039375979547
44	0.664194993269963	0.666748992016754	0.669595335023317	0.670258802313839	0.672443701942738	0.674528524829115	0.678745216447105	0.67725151365057	0.679485253741242	0.681782070056992	0.680512284549606	0.684089501189124	0.686531886867335	0.69288286875518	0.696402994891165	0.69863284522565	0.70249772487841	0.700868555658366	0.697935670691316	0.699134179656166	0.699283740671239	0.701452070491931	0.702856644577116	0.70696356670477	0.710882924944057	0.716045871927587	0.721187479782249	0.725092398090505	0.723417783481154	0.726498440104806	0.728859671549527	0.729158811685816	0.728050609894175	0.729228151389325	0.73484415995638	0.738072222722571	0.738753962616113	0.737231815124115	0.738122938343209	0.73802091855257	0.735874664523679	0.736602956900935	0.737310802267777	0.735306195541482	0.733707761318458	0.729482547783084	0.725070705567389	0.720684142814365	0.716312701854915
45	0.678181806429464	0.675493662539112	0.671421276956083	0.671985460395075	0.67076454345801	0.668653131564343	0.671811749407222	0.676159184220275	0.682102370888886	0.683162270448654	0.685646449958731	0.688028105150272	0.690341307223931	0.691075122975447	0.695964302323835	0.698193671671004	0.700333726570887	0.701950276507149	0.706808376953266	0.710888638737555	0.715405805741872	0.718665281237702	0.719466590353316	0.721314735417466	0.720437607960206	0.722834468245835	0.722726488407498	0.725499417470386	0.728440957900154	0.725946228665388	0.725439388035799	0.727750489058331	0.730652376814551	0.731160022305827	0.730017851951439	0.731777939976268	0.733266761264647	0.734648966470674	0.735800471152927	0.735880568434944	0.733246852824844	0.733351258173987	0.733958430832575	0.732007507015294	0.730676748803937	0.729212973730057	0.727829195743563	0.729215338826428	0.731300066509509
46	0.682053667282258	0.679906410300643	0.67511119273025	0.679568003391514	0.679732394616099	0.683832328884467	0.683722472548932	0.685183726450295	0.688348183497976	0.691283083837355	0.693877345430825	0.698262646695026	0.702954242377676	0.705497015198205	0.709058630993575	0.708572375146236	0.711772173983861	0.715094130951566	0.715340432275403	0.714826497206861	0.714538563650956	0.713459888449822	0.718600040253549	0.718858369152595	0.717787045001757	0.720507657109698	0.720506660086602	0.721191045686424	0.72254880607407	0.723547553347232	0.722668605162977	0.724594682075011	0.727453219980789	0.732252072903907	0.733086189697909	0.732532039604966	0.732783353776936	0.731298675810689	0.729642633268039	0.727790609504412	0.728106139663156	0.729091487993502	0.729948152601797	0.730345249223762	0.731398501825406	0.730234185426801	0.728640379765325	0.726538005880815	0.725423191675384
47	0.689107937367796	0.688841332517931	0.689677406657676	0.69246574993265	0.695700760988271	0.697999165300919	0.699692244498947	0.705351450458988	0.705834709683131	0.704780481945947	0.707934064638462	0.71071399252687	0.712962921164827	0.716708713653318	0.722884650638658	0.727495754735895	0.72747231875639	0.726933467784197	0.726652915058983	0.727116967993839	0.727099053565582	0.729768088511618	0.728841041144984	0.730744223066556	0.735665914784871	0.737425148846064	0.735734164386165	0.733618276757147	0.735488454854075	0.737900238710473	0.738952034679341	0.737220145919024	0.738918560581187	0.739186633243567	0.739523407764765	0.739893780670147	0.738991741059986	0.737409721223215	0.738196022584001	0.739737311452387	0.737885309378373	0.735747894529459	0.739385978849628	0.742695266964256	0.745434894497517	0.74555901226962	0.74632693704621	0.745850332636921	0.745952220790605
48	0.704354299130903	0.709904977749032	0.711925342513464	0.711761940376648	0.717085687133565	0.717569444426694	0.722581385190627	0.725774918570388	0.727333948133606	0.731491438988874	0.731795070445385	0.735930898510082	0.737364552791462	0.737898062446788	0.737823622644246	0.739502274717741	0.73847680066647	0.738994746606343	0.738092602455153	0.738947360739246	0.738282516739084	0.739713264019603	0.740074989058016	0.740158507734188	0.742387912347316	0.743577102978671	0.745172000125045	0.74391083604528	0.744838125005382	0.744431087320962	0.745212760029506	0.746008963025773	0.748782392759738	0.751481770927808	0.752678737753338	0.750774287113005	0.748154385744149	0.748864922462766	0.745737647383913	0.744622590396073	0.743167949984231	0.746960421944971	0.747584229145297	0.747369900087029	0.745597321143582	0.745258343831776	0.746889894331951	0.748608463912067	0.750301485102792
49	0.720828929593731	0.72124505330867	0.724869989371037	0.727336917814661	0.727303816102168	0.72809844135873	0.726405142941809	0.72885309387467	0.731156888160231	0.729971775529878	0.732322772681697	0.734648466596511	0.736892355961201	0.735670953712178	0.735158599333321	0.736712099687522	0.737406623705673	0.73794233891927	0.737640018934033	0.738828035503789	0.742627159055772	0.744845330467363	0.747898930171256	0.749501586343617	0.751295740637915	0.752411637331644	0.751011540737309	0.754660505766124	0.754550388785392	0.756799382696675	0.757493303856251	0.756521249621183	0.758298058067075	0.757837896518368	0.757458683032671	0.757742299562068	0.75582840704016	0.756344223291829	0.756738336499698	0.754310503914311	0.75623479715741	0.756827304466485	0.755357119771151	0.753817719000338	0.751996065509878	0.751118889622527	0.752093969013104	0.754326950999518	0.75645213594113
50	0.745009511927401	0.74801384436883	0.747788484070779	0.748210650585382	0.74989030411129	0.751822517583877	0.753896312425129	0.756004732569075	0.757190061061741	0.758316856119073	0.759491377907271	0.760844661363688	0.763314406819022	0.768051867856811	0.769750138214961	0.772881938255247	0.775765429458052	0.778855749816906	0.78186448768155	0.785103369060383	0.786725838064559	0.789760142183385	0.791695982385666	0.791003571032099	0.791084992891597	0.791536525505966	0.791317517986452	0.792001656343789	0.793075762626268	0.793498048001118	0.794471686704743	0.794283334441739	0.79402193872367	0.79369429954315	0.793353442115123	0.792999788049186	0.792634043852163	0.79233144365189	0.791948855855716	0.789369070268464	0.789250438056765	0.786965589872108	0.786259470855353	0.786878651356928	0.783805913703579	0.781121749333857	0.784020676835096	0.782468242812966	0.782592380937915
51	0.768729369246119	0.766518752569187	0.767871554302685	0.768492724564285	0.77260717285173	0.776654023979132	0.780628264093443	0.784522283453454	0.788108749169178	0.786914889085486	0.78601721416062	0.790877873640305	0.796134978664682	0.797751026973724	0.800225187780315	0.803705793584013	0.807058939907219	0.810209853316726	0.812234270535031	0.812617940603173	0.811820441339538	0.810904672729717	0.809870779298458	0.810018720443489	0.811073180010145	0.811707414337634	0.81304583377359	0.813913818461242	0.812396438047109	0.811319106181326	0.81195341788362	0.812422260048686	0.812796745382614	0.81282581013694	0.81171784160521	0.810591168412931	0.811416215887934	0.809610167002763	0.809564824170895	0.808755881700818	0.8121926361766	0.81303648161962	0.812113757932796	0.811040058653113	0.80995857505024	0.808869971509581	0.809823795377556	0.806594738382315	0.805046299911919
52	0.802235742068065	0.800210414487045	0.803005316513349	0.800765654179446	0.800071299334625	0.801298814107234	0.804566106576412	0.8049566000884	0.8069623833507	0.80963033990125	0.811273071611557	0.814202283179516	0.815874903998154	0.818081817614978	0.819644127696967	0.821930502205826	0.822966329159675	0.822931828486512	0.822873550165208	0.822735156025384	0.823662327918677	0.826125091043438	0.828805414711423	0.831502085702307	0.834169490582406	0.834947840048758	0.835181329643432	0.835147530741158	0.834897648095419	0.834458669506744	0.833832294374095	0.83302030480114	0.832115592067377	0.831120568929163	0.830488166628543	0.831809930557521	0.832978274177503	0.834051709782303	0.834254017019491	0.835764638386741	0.83540258108872	0.835298654929325	0.835215949767051	0.833578912656472	0.835173727943972	0.835605019060715	0.834330257537643	0.832892753845651	0.831278729104566
53	0.844752947093162	0.846058101987163	0.846309596216655	0.843902333460028	0.843248485175247	0.844421956106472	0.842965870964613	0.842738023424199	0.843750145401133	0.844127781582355	0.844033768328066	0.844012806741896	0.844098691660065	0.845238116874558	0.846098161465232	0.84658457809236	0.846986043788439	0.847724666219741	0.848807601799074	0.850439506697914	0.851949130845097	0.852092694626061	0.851892061902492	0.852444411958205	0.852807554761536	0.851913723446753	0.85132348954468	0.852311373129142	0.852674826216971	0.853323427860029	0.854037554454667	0.854789997238484	0.855474657730619	0.855800801669941	0.854969880018989	0.854750365948411	0.854606820867147	0.855552356101803	0.856411529645201	0.856856094908576	0.856581769024753	0.857026239467261	0.857786455442755	0.858832830278901	0.859197027814128	0.858252344937615	0.857172888736763	0.857259888534316	0.858072483222452
[truncated: 71 more columns]
