# Supplementary material for: Reconstructing spruce budworm outbreak severity: a comparison of paleoecological and tree-ring signals
Source: PLoS One. 2025 Aug 12;20(8):e0329406. doi: 10.1371/journal.pone.0329406 (PMC12342301; doi:10.1371/journal.pone.0329406)
Supplement: S11 Dataset — (ZIP) [file pone.0329406.s011.zip › Lake 2 wavelet data/Coherence_Lepidopteran_scales_GSI/coherence_wavelet_t.txt]

x
1	1900.3044
2	1901.3044
3	1902.3044
4	1903.3044
5	1904.3044
6	1905.3044
7	1906.3044
8	1907.3044
9	1908.3044
10	1909.3044
11	1910.3044
12	1911.3044
13	1912.3044
14	1913.3044
15	1914.3044
16	1915.3044
17	1916.3044
18	1917.3044
19	1918.3044
20	1919.3044
21	1920.3044
22	1921.3044
23	1922.3044
24	1923.3044
25	1924.3044
26	1925.3044
27	1926.3044
28	1927.3044
29	1928.3044
30	1929.3044
31	1930.3044
32	1931.3044
33	1932.3044
34	1933.3044
35	1934.3044
36	1935.3044
37	1936.3044
38	1937.3044
39	1938.3044
40	1939.3044
41	1940.3044
42	1941.3044
43	1942.3044
44	1943.3044
45	1944.3044
46	1945.3044
47	1946.3044
48	1947.3044
49	1948.3044
50	1949.3044
51	1950.3044
52	1951.3044
53	1952.3044
54	1953.3044
55	1954.3044
56	1955.3044
57	1956.3044
58	1957.3044
59	1958.3044
60	1959.3044
61	1960.3044
62	1961.3044
63	1962.3044
64	1963.3044
65	1964.3044
66	1965.3044
67	1966.3044
68	1967.3044
69	1968.3044
70	1969.3044
71	1970.3044
72	1971.3044
73	1972.3044
74	1973.3044
75	1974.3044
76	1975.3044
77	1976.3044
78	1977.3044
79	1978.3044
80	1979.3044
81	1980.3044
82	1981.3044
83	1982.3044
84	1983.3044
85	1984.3044
86	1985.3044
87	1986.3044
88	1987.3044
89	1988.3044
90	1989.3044
91	1990.3044
92	1991.3044
93	1992.3044
94	1993.3044
95	1994.3044
96	1995.3044
97	1996.3044
98	1997.3044
99	1998.3044
100	1999.3044
101	2000.3044
102	2001.3044
103	2002.3044
104	2003.3044
105	2004.3044
106	2005.3044
107	2006.3044
108	2007.3044
109	2008.3044
110	2009.3044
111	2010.3044
112	2011.3044
113	2012.3044
114	2013.3044
115	2014.3044
116	2015.3044
117	2016.3044
118	2017.3044
119	2018.3044
120	2019.3044
