# Supplementary material for: Reconstructing spruce budworm outbreak severity: a comparison of paleoecological and tree-ring signals
Source: PLoS One. 2025 Aug 12;20(8):e0329406. doi: 10.1371/journal.pone.0329406 (PMC12342301; doi:10.1371/journal.pone.0329406)
Supplement: S11 Dataset — (ZIP) [file pone.0329406.s011.zip › Lake 2 wavelet data/Coherence_Lepidopteran_scales_GSI/coherence_wavelet_wave.corr.txt]

V1	V2	V3	V4	V5	V6	V7	V8	V9	V10	V11	V12	V13	V14	V15	V16	V17	V18	V19	V20	V21	V22	V23	V24	V25	V26	V27	V28	V29	V30	V31	V32	V33	V34	V35	V36	V37	V38	V39	V40	V41	V42	V43	V44	V45	V46	V47	V48	V49	V50
1	0.013294683894555-0.0007266603718674i	0.0111288066336112+0.0008157854698969i	0.00749193225877219+0.00156559386558276i	0.00420954164888821+0.00152646535302753i	0.00212505299859219+0.0011812522035449i	0.00107107726543539+0.0008784343209919i	5.84929172245871e-04+6.92821354812708e-04i	3.46599854919098e-04+5.82960944230306e-04i	2.11235981390884e-04+5.08468128195568e-04i	1.24575778227148e-04+4.48798259801999e-04i	7.106957655954e-05+3.93093367855135e-04i	4.3833458010445e-05+3.43438369382871e-04i	2.8453030318813e-05+3.067043693338e-04i	1.4330914774742e-05+2.78961722625296e-04i	-3.80929717777e-06+2.57709461653709e-04i	-2.8632169377874e-05+2.44641533840367e-04i	-5.4375833112968e-05+2.35205517837536e-04i	-7.4947382504738e-05+2.25704487078365e-04i	-8.807789491767e-05+2.18062725025973e-04i	-9.3992508539891e-05+2.1110857145148e-04i	-9.6487471562372e-05+2.01784535355012e-04i	-9.9891109380082e-05+1.90653550553205e-04i	-1.05549136992241e-04+1.79581073281541e-04i	-1.13733790841351e-04+1.69078466738167e-04i	-1.2512706864953e-04+1.60636792491181e-04i	-1.37099868475848e-04+1.55735481588975e-04i	-1.45309650901314e-04+1.5346028549097e-04i	-1.48702099431444e-04+1.54964033884448e-04i	-1.47193172598214e-04+1.605709845088e-04i	-1.43121886341649e-04+1.64337248095066e-04i	-1.40732337468868e-04+1.63436411683879e-04i	-1.41526133482691e-04+1.58996629615561e-04i	-1.45706691435728e-04+1.49295677603687e-04i	-1.51666751060958e-04+1.37109402596827e-04i	-1.56851406181281e-04+1.27918928702419e-04i	-1.61430689322222e-04+1.22307833253675e-04i	-1.66543371156838e-04+1.18923714368933e-04i	-1.72920033093147e-04+1.16895730075284e-04i	-1.81928505829038e-04+1.15805075203678e-04i	-1.92613477008227e-04+1.15578406643767e-04i	-2.02505362634034e-04+1.16689137218581e-04i	-2.09947561667672e-04+1.20942062532527e-04i	-2.11459932276719e-04+1.27139032995183e-04i	-2.07186977499323e-04+1.30102039305329e-04i	-2.02167636291413e-04+1.28706717828776e-04i	-1.98011221628539e-04+1.23945736277691e-04i	-1.96989606804678e-04+1.15537502189165e-04i	-2.01746398827423e-04+1.07332430685636e-04i	-2.09793710627416e-04+1.03062918780699e-04i
2	0.0183524698811896-0.0015698489764279i	0.0150461485635472+0.0002753875566206i	0.0096399814325494+0.00122238629737491i	0.00494327463322051+0.0012219453866581i	0.00216188841682574+0.00087111236154647i	9.20170128091824e-04+5.92478677736723e-04i	4.46310985088993e-04+4.53395803183765e-04i	2.5482696294226e-04+3.87437161923963e-04i	1.55116314187038e-04+3.46071829250407e-04i	9.0188308555659e-05+3.10503700998922e-04i	5.07563591844e-05+2.71046339667406e-04i	3.5059208463121e-05+2.32354648066908e-04i	2.9293459095528e-05+2.04965641706316e-04i	2.2623148077619e-05+1.8486312181344e-04i	9.949509753934e-06+1.69463397954225e-04i	-1.1468055663336e-05+1.62352925290736e-04i	-3.4625351381092e-05+1.58453320282613e-04i	-5.2336779462986e-05+1.53193345499864e-04i	-6.2223856030538e-05+1.4961573657527e-04i	-6.4464254974701e-05+1.4662632315027e-04i	-6.3491459059475e-05+1.40231044089854e-04i	-6.4298039687591e-05+1.31323881498197e-04i	-6.7861698900076e-05+1.22338170774301e-04i	-7.4227679461339e-05+1.1357520957722e-04i	-8.4592049424646e-05+1.06690653369369e-04i	-9.599043798574e-05+1.03324635368447e-04i	-1.03317221548353e-04+1.02075462108623e-04i	-1.05509597970648e-04+1.04757180190298e-04i	-1.0237366007681e-04+1.12336413895676e-04i	-9.6476819771004e-05+1.17607759218113e-04i	-9.2739888383285e-05+1.17617923133474e-04i	-9.2684818342391e-05+1.14300237432854e-04i	-9.6408018701867e-05+1.05220109519096e-04i	-1.01944331983612e-04+9.3345700716338e-05i	-1.06068842328909e-04+8.531662139405e-05i	-1.09053207967172e-04+8.1373123075639e-05i	-1.12344672544993e-04+7.936499243783e-05i	-1.16841164588962e-04+7.8246372114193e-05i	-1.24375303120799e-04+7.7643411308719e-05i	-1.33969251589971e-04+7.7438507180723e-05i	-1.43024068579397e-04+7.8344201520787e-05i	-1.49905736173361e-04+8.310821595324e-05i	-1.50231072358028e-04+9.0490873105342e-05i	-1.44133709945471e-04+9.4097993313494e-05i	-1.37698453105673e-04+9.2941383021755e-05i	-1.32231929814996e-04+8.8426561885941e-05i	-1.29965386354259e-04+7.9780489777469e-05i	-1.34003548450716e-04+7.1436888335307e-05i	-1.41055882898409e-04+6.785137709992e-05i
3	0.0225416500742619-0.0027165914377813i	0.0181034371767237-0.0007606970195897i	0.0110235001183867+0.0004018011393311i	0.00509819162643109+0.00058671399042931i	0.00183438763809101+0.00038264305813008i	5.75623778920895e-04+2.25197384519653e-04i	2.14605937269985e-04+1.7618791610534e-04i	1.17562054039086e-04+1.68028577345437e-04i	7.4623031761535e-05+1.63050151674614e-04i	4.1826014812966e-05+1.53694250397531e-04i	2.1034064574677e-05+1.34387702534081e-04i	1.7193010345241e-05+1.10983629911949e-04i	1.99014468696272e-05+9.58180775530572e-05i	2.02102195487704e-05+8.50626054714418e-05i	1.42716245781082e-05+7.61747919399301e-05i	-3.674510424878e-07+7.44845203455074e-05i	-1.68895012619626e-05+7.52846045419757e-05i	-2.86956914400109e-05+7.36705624878009e-05i	-3.4034827269056e-05+7.35455985064387e-05i	-3.28775352298545e-05+7.41323844609123e-05i	-2.93850757779062e-05+7.09706574980385e-05i	-2.82545225832399e-05+6.52206232452619e-05i	-2.96335261763384e-05+5.95256150245787e-05i	-3.32177627476592e-05+5.37029776222072e-05i	-4.07394155460509e-05+4.9226018076897e-05i	-4.95393295535908e-05+4.75961092277029e-05i	-5.47266100853655e-05+4.69479633528171e-05i	-5.56410099564584e-05+4.95616770677007e-05i	-5.19791716123694e-05+5.71160517859708e-05i	-4.5927735288641e-05+6.22564091879248e-05i	-4.21076114504133e-05+6.26086418872407e-05i	-4.16231770912146e-05+6.09061219212326e-05i	-4.45061501771172e-05+5.41392901761856e-05i	-4.89197051650598e-05+4.47471591023028e-05i	-5.15154225279964e-05+3.9428764175961e-05i	-5.26554665730059e-05+3.78718611186568e-05i	-5.38312464784229e-05+3.74069580335595e-05i	-5.58484773572747e-05+3.71319499770654e-05i	-6.06783867827932e-05+3.68816332666087e-05i	-6.74748108854985e-05+3.6432593275194e-05i	-7.41035014346396e-05+3.65329136379092e-05i	-7.94882520137096e-05+4.05654598094663e-05i	-7.90158581049059e-05+4.75221376752961e-05i	-7.27646020803173e-05+5.07876214519036e-05i	-6.69023948608761e-05+4.99226156495402e-05i	-6.18741920532046e-05+4.66423616209155e-05i	-5.93134259176955e-05+3.95153406333557e-05i	-6.23629841671692e-05+3.26929100200092e-05i	-6.73998693946252e-05+3.05749317285244e-05i
4	0.0250322357844936-0.0039784352808812i	0.0197978807625243-0.0020683663166432i	0.0115991567254122-0.0006357974402414i	4.9276896428911e-03-9.42282266282e-05i	1.45631461608439e-03-1.793229438425e-05i	2.80109398020677e-04-1.1070591035214e-05i	4.21133724917594e-05+1.70823151065424e-05i	2.27310297832692e-05+4.04136869009707e-05i	2.02667240330067e-05+5.01554051271525e-05i	9.9727731073195e-06+5.27999921910306e-05i	1.6249222424429e-06+4.64162198850634e-05i	3.3328541634987e-06+3.49101921137829e-05i	8.649658647175e-06+2.88647744046933e-05i	1.15844678342223e-05+2.47779217277609e-05i	1.00014841434162e-05+2.01616410362353e-05i	2.0984287844065e-06+2.08553464598638e-05i	-6.9496729710257e-06+2.33316758653663e-05i	-1.27433437949103e-05+2.31484924025373e-05i	-1.46442503893828e-05+2.42854399896767e-05i	-1.22778452559417e-05+2.63721991027914e-05i	-8.6367168469784e-06+2.52653117990638e-05i	-7.2658380021375e-06+2.21841186943394e-05i	-7.4895280084221e-06+1.94726062680002e-05i	-8.7372128190296e-06+1.64303836405819e-05i	-1.29756053759291e-05+1.41022443110783e-05i	-1.83296972230363e-05+1.36519335369871e-05i	-2.10653138566171e-05+1.30524847958227e-05i	-2.11825452229781e-05+1.45406985681516e-05i	-1.83720492138765e-05+2.01414640472332e-05i	-1.39747620584528e-05+2.36392296081634e-05i	-1.13486777959594e-05+2.36819297701079e-05i	-1.09159741232041e-05+2.33397732223885e-05i	-1.27898934209173e-05+1.9511006054807e-05i	-1.5798850152888e-05+1.35999936155361e-05i	-1.71386007459909e-05+1.11225510166462e-05i	-1.71619640931245e-05+1.13343728818743e-05i	-1.70773069496692e-05+1.1704591406758e-05i	-1.73621616297695e-05+1.178129379199e-05i	-1.96589356446043e-05+1.16680469203449e-05i	-2.33098249846221e-05+1.10019160249808e-05i	-2.70357458821105e-05+1.02831214837856e-05i	-3.0603698998292e-05+1.27922425712373e-05i	-3.00357420414478e-05+1.79002610131064e-05i	-2.53334902591959e-05+2.00009772082775e-05i	-2.1645873924807e-05+1.93638238544049e-05i	-1.84514124039124e-05+1.77263235878423e-05i	-1.65365361446376e-05+1.31882050529436e-05i	-1.86292315523817e-05+8.8229577160733e-06i	-2.15094796691026e-05+8.1552743637938e-06i
5	0.0257996111277129-0.0051430670110141i	0.020320611171121-0.0033286407068282i	0.0117899048774127-0.001586055963937i	0.00489960696448013-0.00060239874056893i	0.00136837050044584-0.00021094797181808i	2.13830842365113e-04-6.9370706672526e-05i	4.0912243063296e-06-1.24717143172332e-05i	-1.16415212294146e-06+7.17656411403745e-06i	3.6981335293873e-06+1.14496994182784e-05i	2.485739161335e-07+1.31890985394433e-05i	-3.385042222822e-06+1.12655656037025e-05i	-1.43578130898432e-06+6.24560031259455e-06i	2.23992240148117e-06+4.66672236429422e-06i	4.26208412115735e-06+3.76250194998877e-06i	3.96745031881683e-06+1.34252375358384e-06i	5.6390968014265e-07+2.12427510953759e-06i	-2.89826661241264e-06+4.04646758158598e-06i	-4.65302274954208e-06+3.85828668019985e-06i	-5.03538195206295e-06+4.71884750138394e-06i	-3.3678166428767e-06+6.55814835537992e-06i	-1.15834493703716e-06+6.2694401051062e-06i	-5.4082308624829e-07+4.86334220011922e-06i	-5.5639433310003e-07+3.99888709092341e-06i	-6.3581206292793e-07+2.76153713782266e-06i	-2.45211739226789e-06+1.75757034447936e-06i	-4.91422371133525e-06+1.79884330734451e-06i	-5.76709069979655e-06+1.17951226223454e-06i	-5.5489559628763e-06+1.56049056777164e-06i	-4.1232385502638e-06+4.68897451757885e-06i	-1.98756283077125e-06+6.30107827029885e-06i	-8.5097128939748e-07+5.95053610739842e-06i	-5.4868888732679e-07+6.29021246199086e-06i	-1.40352248259957e-06+4.78531188569531e-06i	-3.10437011677345e-06+1.87946980763274e-06i	-3.76155620581775e-06+1.19705869195617e-06i	-3.5603258707405e-06+1.94305214202253e-06i	-3.2498180399359e-06+2.33337852593077e-06i	-2.98137820017354e-06+2.37759878941315e-06i	-3.78045694276785e-06+2.32706062759546e-06i	-5.15835478943233e-06+1.75841136692699e-06i	-6.63893547531704e-06+8.1898002549776e-07i	-8.62137392741781e-06+1.95134560723502e-06i	-8.33510305169429e-06+4.85538608376909e-06i	-5.70654039944023e-06+5.73144863948034e-06i	-4.2126732357655e-06+5.27749376365621e-06i	-2.86467750970615e-06+4.8948216811727e-06i	-1.80807813926053e-06+2.75871675091147e-06i	-3.0367391891913e-06+6.2693825056118e-07i	-4.31801149052829e-06+7.4848550139427e-07i
6	0.0254380637978041-0.0061084472401672i	0.0202300429623478-0.0043653493089777i	0.0120282011375765-0.0023456832387095i	0.00525824978234649-0.00096244951874772i	0.00164290291117288-0.00030137350540522i	3.52855622224895e-04-6.6042328605774e-05i	5.3089274488217e-05-4.7001637831929e-06i	9.46658474649944e-06+3.8567267695138e-06i	3.39159812657332e-06+2.62529684721136e-06i	-3.5016799273492e-07+2.54375532387113e-06i	-2.45634034368743e-06+1.93161592544961e-06i	-1.32331911200551e-06-2.466944938798e-08i	4.48804482582991e-07-1.50078193529944e-07i	9.54555069466857e-07-3.8345896929775e-08i	4.1084561353195e-07-1.19011414478641e-06i	-8.43461889460906e-07-8.49168551859364e-07i	-1.34300214067202e-06+7.442501661298e-08i	-1.19461072799163e-06-2.4570876562813e-07i	-1.19993514136261e-06+1.0192902694546e-07i	-6.1968203688317e-07+1.16564624331225e-06i	1.9278893936972e-07+1.12159862813954e-06i	2.29533254937688e-07+5.95969332317508e-07i	1.56790383275594e-07+4.9652603454255e-07i	3.06068932484477e-07+9.0096868457147e-08i	-3.3388199254171e-07-3.15542347287051e-07i	-1.13185022932913e-06-1.9474389370049e-07i	-9.84104134693134e-07-6.15851006829587e-07i	-6.15903892368785e-07-6.90812756277024e-07i	-1.92440325381047e-07+6.55060937625285e-07i	2.7711611389898e-07+1.12388857280069e-06i	4.55646895230942e-07+7.12391760294787e-07i	7.8605977015554e-07+1.11916822399603e-06i	7.33332325079085e-07+7.85571519298841e-07i	-2.5883598515749e-08-3.15103765910855e-07i	-4.37345388888147e-07-3.33538349782108e-07i	-4.21048927272519e-07+1.82336520750515e-07i	-3.12896729380738e-07+3.17091890964307e-07i	-1.30415167711308e-07+2.75295531361768e-07i	-3.3714746762028e-07+2.79965433462297e-07i	-6.03152316639759e-07+9.1571774438e-11i	-9.21657361567232e-07-6.27519275468532e-07i	-1.85034284466095e-06-2.4725782855214e-07i	-1.83002828673189e-06+1.02846326799529e-06i	-7.2133342297279e-07+1.20140652775724e-06i	-3.91434679940832e-07+9.27672886563547e-07i	-3.015193129514e-08+1.06268904188072e-06i	4.68598498830124e-07+3.52959901549684e-07i	-7.5074390057363e-08-4.3176080535058e-07i	-5.14972677461661e-07-1.67329279319306e-07i
7	0.0246159379675699-0.0069041908336548i	0.0199721839987877-0.0052048882439959i	0.0124418350788592-0.0029998413272936i	0.0059204948272582-0.00131893289626241i	0.00214234470795237-0.00043325877511124i	5.91103462684894e-04-1.00027565002674e-04i	1.27710214545647e-04-1.5065304769367e-05i	2.33827051977335e-05-3.2956268235061e-06i	3.95585027208776e-06-2.50831251788222e-06i	-2.450613097066e-07-1.04223732112329e-06i	-1.34639075153518e-06-1.8722470825685e-07i	-4.91470764931039e-07-4.44195009652159e-07i	4.81812132774901e-07-2.36370613218537e-07i	1.75495682584511e-07-3.0267996922209e-08i	-8.44406283188598e-07-4.78182247592134e-07i	-1.38811521488055e-06-3.9528510390965e-07i	-7.75292389985949e-07-9.150365480522e-08i	3.7953264965084e-08-3.46472161769496e-07i	1.42455540609372e-07-2.95916520895526e-07i	1.02872504528108e-07+1.34808237043921e-07i	1.8323909447811e-07+1.44872171791725e-07i	7.40649548574055e-08-2.1830973868119e-09i	-4.6420000542957e-09+5.49535933504752e-08i	3.9517510720318e-09-6.73048122779277e-08i	-2.83152853935538e-07-2.17936833323031e-07i	-4.07790692349384e-07-1.09442391264734e-07i	1.04386533311096e-07-2.50678352993929e-07i	5.79015694871871e-07-3.46194421159172e-07i	5.68832684183803e-07+8.804140779313e-08i	2.25511114410987e-07+1.55720213655892e-07i	2.5583656796455e-08-8.3946231380994e-08i	4.51236453645919e-07+1.12355002246208e-07i	8.4913465204948e-07+6.8928005956619e-08i	6.04749564637129e-07-2.67895769786112e-07i	2.33852888959629e-07-1.79981661521084e-07i	4.5400011775196e-08+4.32559485725996e-08i	-2.06338138339425e-08+4.04366311873511e-08i	1.17502686075024e-08-1.96104414201942e-08i	-2.64472571712298e-09+6.48505264549799e-09i	1.01591768440474e-07-4.6399184255275e-08i	1.54254076165859e-07-2.88210968124698e-07i	-2.5294942765204e-07-1.93884666715922e-07i	-3.79028046405575e-07+2.14967942480741e-07i	-3.4840471975611e-08+1.76318134092552e-07i	-3.9145590153015e-09+5.69213641544827e-08i	8.1503453979132e-08+2.12446771092374e-07i	3.26040523401006e-07+3.1700858252853e-08i	1.87048304809225e-07-2.09823626749325e-07i	4.5339349149238e-08-6.21503539894669e-08i
8	0.023738855432605-0.0076109023476008i	0.0197284223893894-0.0059522766565971i	0.0129505451652819-0.0036518665746892i	0.00671059297432013-0.00175503485033273i	0.00274570549736189-0.00065378746632112i	8.87369935571066e-04-1.83299399812026e-04i	2.24653083624075e-04-3.7248975608427e-05i	4.21344122809025e-05-7.1990276311796e-06i	3.9201990365785e-06-3.68883909357193e-06i	-1.64561873047405e-06-2.32630052794802e-06i	-1.62641350883386e-06-7.8202586062883e-07i	-4.14176886973796e-07+1.43492413321333e-07i	4.58111839495853e-07+6.51736830369548e-07i	-8.8581065186209e-08+7.5382900343533e-07i	-1.32618521223884e-06+5.083848560481e-07i	-1.68417601364828e-06+4.5998548894064e-07i	-7.50296446969195e-07+5.07970393292381e-07i	3.16249380110663e-07+3.08509114154664e-07i	5.87867654216808e-07+1.34133903788828e-07i	3.75746616958042e-07+1.03078760662541e-07i	1.68300010414068e-07+1.4155993279913e-08i	2.94797233270459e-08-6.18609547310713e-08i	-6.95654453822487e-08-3.6031488124805e-08i	-2.18433195981411e-07-3.0372444404514e-08i	-4.32712547236098e-07+3.1669221637452e-08i	-3.12371851655198e-07+2.3482637879345e-07i	3.35202163847577e-07+3.15566309351246e-07i	9.07273970396273e-07+2.71323132936713e-07i	8.07323310361191e-07+3.2260715124883e-07i	2.15978319286433e-07+3.13476832307818e-07i	-6.2732604705753e-08+2.31915027623378e-07i	4.08200754587057e-07+2.10788357803739e-07i	9.64302874154477e-07+7.33483103111e-08i	9.18506785418425e-07-8.6162361839406e-08i	5.06031570437604e-07-2.4882305368462e-08i	1.56961145230983e-07+8.1729332548002e-08i	-1.69711567742778e-08+6.02271853791314e-08i	-5.28573095806747e-08+7.1033408673389e-09i	8.8798305247114e-09+4.74303237477079e-08i	1.94317218171337e-07+1.28005432817477e-07i	2.95542714461747e-07+1.16312725078544e-07i	8.1485732014664e-08+1.02394522084107e-07i	-1.06197355411222e-07+1.27743018646176e-07i	-5.66812312112705e-08+5.7031484824086e-08i	-1.57361982417009e-08+2.22831447301905e-08i	6.79472208639508e-08+6.54424621356629e-08i	2.2138845707291e-07-4.3304138984657e-08i	2.39159527867013e-07-1.79029053195537e-07i	1.5501592002866e-07-1.46806690492191e-07i
9	0.0229548449625585-0.0082873895957823i	0.0195285408381658-0.0066785781246898i	0.0134672115302738-0.0043411620762412i	0.00753110688207272-0.00227774056595131i	0.00341924308095954-0.00095873548491035i	0.00126140400297854-0.00031305451560037i	3.7585438106017e-04-6.8769056903141e-05i	8.66632459148495e-05-2.4958801003424e-06i	1.16010176254367e-05+5.1972390890129e-06i	-2.81057968576743e-06+2.00675027407867e-06i	-3.50958699459221e-06+6.6166236936978e-07i	-1.84233089621083e-06+1.33861237512199e-06i	-7.3274080629655e-07+2.18575314525435e-06i	-1.11629068949295e-06+2.35776499846089e-06i	-2.1491373951707e-06+2.08911167749539e-06i	-2.27186871756529e-06+1.89888082242444e-06i	-1.14749641147318e-06+1.78459772863462e-06i	1.5157614629145e-07+1.46680131172036e-06i	6.98308073471919e-07+9.68493264603424e-07i	5.711576335788e-07+4.80636692223651e-07i	2.56436537940215e-07+1.08485527885963e-07i	-5.0057859654422e-09-9.25727152805535e-08i	-2.39545579051611e-07-1.06835047695058e-07i	-5.06447449902113e-07+5.4708163953014e-08i	-6.55221570821677e-07+4.10181349461571e-07i	-3.38529346214217e-07+8.67926504446965e-07i	4.8207166184383e-07+1.15430236617433e-06i	1.22075839735865e-06+1.15636237575152e-06i	1.26475102738544e-06+1.06237640563173e-06i	7.8381696413138e-07+1.01391964448141e-06i	5.84038469751315e-07+9.44265543632778e-07i	1.02578311995769e-06+7.2208200909465e-07i	1.51782790629993e-06+3.6004893266414e-07i	1.42747564019974e-06+9.663601515291e-08i	8.82078152766332e-07+8.1897744078492e-08i	3.51684163155435e-07+1.62400064963169e-07i	5.3020508326109e-08+1.69568285464829e-07i	-4.1339882817426e-08+1.57403261057138e-07i	1.9678555066694e-08+2.63506416699044e-07i	1.79057059195384e-07+4.60694530107854e-07i	2.51623338673533e-07+5.62655526607497e-07i	1.07918871520954e-07+4.85666823106074e-07i	-7.3784198769473e-08+3.21777350808686e-07i	-9.866341489416e-08+1.89632178232172e-07i	-7.968828608287e-09+1.31870797531786e-07i	1.29171480215141e-07+4.8620171728112e-08i	2.61913839957809e-07-1.58021283002573e-07i	2.965882159746e-07-3.64689909098139e-07i	1.99695421460378e-07-4.08671553366396e-07i
10	0.0222868837349027-0.0089577185999691i	0.0193656076124654-0.0074072757210372i	0.0139571815394218-0.0050696408370656i	0.00834941287911414-0.00288103230259234i	0.00415520005792866-0.00135948780268183i	0.00172874123651167-0.00052264045620447i	6.06142322627841e-04-1.48218979973899e-04i	1.79859207626096e-04-1.5165193119305e-05i	4.28465681074458e-05+1.53113898831273e-05i	4.456767076765e-06+1.31487537614816e-05i	-4.36097283147902e-06+7.32966025051864e-06i	-5.00479914227449e-06+5.17785836444643e-06i	-4.25021649186669e-06+5.34364108328476e-06i	-4.17711725763719e-06+5.59240429340042e-06i	-4.43156159235305e-06+5.34350372416711e-06i	-3.87166122672076e-06+4.93227641520806e-06i	-2.27875733264389e-06+4.44417556272327e-06i	-5.4992493187467e-07+3.66471494041324e-06i	4.4201662140973e-07+2.58665832317913e-06i	5.9180473506991e-07+1.48241451210962e-06i	2.7345852692702e-07+6.27306779899952e-07i	-1.90371911284885e-07+1.57388658737719e-07i	-6.68647282339053e-07+1.16356841673559e-07i	-1.04735225179636e-06+5.1536539480643e-07i	-1.06369810762303e-06+1.28594295436507e-06i	-4.3159338183754e-07+2.16592203098562e-06i	7.6342306867243e-07+2.76810649991894e-06i	1.9241005263891e-06+2.91332269704744e-06i	2.46387241122347e-06+2.78228849096178e-06i	2.46302110238194e-06+2.59268812707919e-06i	2.51322550248254e-06+2.28679924862193e-06i	2.85043286104985e-06+1.70779255892549e-06i	3.02191817584152e-06+9.6066989720126e-07i	2.57626093997498e-06+3.8942996437971e-07i	1.67525936439275e-06+1.9506768593857e-07i	8.11720797470975e-07+2.55573048859467e-07i	2.61202540953241e-07+3.70788703097279e-07i	4.826071770485e-09+5.23727497645753e-07i	-5.197940074673e-08+8.01537761411302e-07i	-4.04998058992e-09+1.1448078231681e-06i	1.455412633292e-08+1.32386744778687e-06i	-7.218746078919e-08+1.19622274060069e-06i	-1.68978252042387e-07+8.70587689210741e-07i	-1.36834904686896e-07+5.49740729839101e-07i	2.9298379781447e-08+2.85028669763897e-07i	2.29170815340615e-07-3.4106519204967e-08i	3.58925272533149e-07-4.51971326013185e-07i	3.5588662355532e-07-8.13923186934579e-07i	2.3150212887426e-07-9.4103931013465e-07i
11	0.0217235450420489-0.0096271275683733i	0.0192317531315341-0.0081389388287223i	0.014409089924208-0.0058280792233863i	0.00914199554583459-0.00355791569937531i	0.00492353724027314-0.00186941421315563i	0.00226531816374145-0.00085148212187097i	9.03446860139e-04-3.30562834961157e-04i	3.20368782424608e-04-9.7432094582311e-05i	1.0270445019246e-04-8.2709025536e-06i	2.66069058403593e-05+1.6404883028444e-05i	5.69172255e-11+1.77822884755893e-05i	-8.9220325832177e-06+1.48833693212412e-05i	-1.12649430884295e-05+1.33412631544443e-05i	-1.13289357744006e-05+1.28371674459576e-05i	-1.03300478610114e-05+1.22787844734049e-05i	-8.2709759269118e-06+1.13262966001976e-05i	-5.43165819982325e-06+9.93546830549063e-06i	-2.69128363843726e-06+8.07223540550649e-06i	-8.5994991256866e-07+5.90904455617275e-06i	-1.4137361884171e-07+3.84860931123194e-06i	-2.5422830821421e-07+2.27880015715283e-06i	-8.0833086805747e-07+1.4188493286316e-06i	-1.46644771375863e-06+1.35701616266554e-06i	-1.87531986539399e-06+2.08919770698393e-06i	-1.62344301577001e-06+3.43703149657513e-06i	-4.2700102951019e-07+4.96655593687647e-06i	1.56118197455236e-06+6.13322687191881e-06i	3.7173463789469e-06+6.62221217376276e-06i	5.39107688300711e-06+6.49281737332699e-06i	6.39759946544866e-06+5.92169484651544e-06i	6.93631776461577e-06+4.9360339183633e-06i	7.06311298682257e-06+3.54352632788175e-06i	6.51980740832607e-06+2.01266083549072e-06i	5.17576781094042e-06+8.1279735796382e-07i	3.38035246741147e-06+2.5210392740104e-07i	1.71006001949983e-06+2.810586550253e-07i	5.10344675297101e-07+6.63689055572153e-07i	-2.0987659004043e-07+1.2319173628589e-06i	-5.8321215281912e-07+1.90205351701866e-06i	-7.384364513063e-07+2.51555003252922e-06i	-7.8146254147892e-07+2.81266645880137e-06i	-7.6788800172565e-07+2.62989822248899e-06i	-6.7000621958749e-07+2.05337205456871e-06i	-4.3952562112819e-07+1.30160487874455e-06i	-1.12479131559128e-07+4.98830452071925e-07i	1.84207043123047e-07-3.52096429616512e-07i	3.273625617662e-07-1.19520626199248e-06i	2.8623204537581e-07-1.83860019683368e-06i	1.3619427282673e-07-2.10695643822451e-06i
12	0.0212513155109256-0.0102916227833268i	0.019122667116444-0.0088600408044193i	0.0148182077400968-0.0065883523295169i	0.00988592863487459-0.00426953869415529i	0.00568195449999639-0.00245248679410403i	0.00282200223680112-0.00128201776932277i	0.00122193625583453-0.00062617174642455i	4.7031076808608e-04-2.84829685147549e-04i	1.64327540685438e-04-1.11142736487159e-04i	4.85453761456696e-05-2.59728457767393e-05i	2.9072277766381e-06+1.11674829754545e-05i	-1.68092406390507e-05+2.42188585801611e-05i	-2.4841649281619e-05+2.74373381872756e-05i	-2.64000475108169e-05+2.74242183036813e-05i	-2.40445574360062e-05+2.61349084176471e-05i	-1.93873839766214e-05+2.38338236926907e-05i	-1.38458694419756e-05+2.05775354050558e-05i	-8.7748506777828e-06+1.66433993168335e-05i	-5.1034775793684e-06+1.25760547714354e-05i	-3.0675926965825e-06+9.01357886055148e-06i	-2.36152500982802e-06+6.43759231152165e-06i	-2.47066559227095e-06+5.08625623146626e-06i	-2.84211562053148e-06+5.03520402381743e-06i	-2.86904208140401e-06+6.23245621498692e-06i	-1.92133198512071e-06+8.38918929134122e-06i	4.151220053214e-07+1.08938703904571e-05i	4.0274220092944e-06+1.29671590362903e-05i	8.224908160184e-06+1.40014435108083e-05i	1.20816317190635e-05+1.37660277334594e-05i	1.48736773986307e-05+1.2317586287363e-05i	1.62133248041075e-05+9.8486201958782e-06i	1.59116131632195e-05+6.7225240311858e-06i	1.39512802730321e-05+3.5577543385434e-06i	1.06715805489632e-05+1.0794159370461e-06i	6.81515646462017e-06-2.1874525859652e-07i	3.21767256744639e-06-2.8182825108038e-07i	4.13849955729495e-07+5.97387290052633e-07i	-1.4770425352897e-06+2.00915794095785e-06i	-2.58893935563242e-06+3.5547346405708e-06i	-3.11455663006888e-06+4.83866462772908e-06i	-3.21399039692004e-06+5.48749948960421e-06i	-2.99543130718659e-06+5.28038706690102e-06i	-2.52944995897131e-06+4.25834850464753e-06i	-1.89748469740857e-06+2.66230036073525e-06i	-1.23947244182768e-06+7.7275284982708e-07i	-7.329228551901e-07-1.15872352374539e-06i	-4.9908177799476e-07-2.86473534991708e-06i	-5.2250244981111e-07-4.06332309822832e-06i	-6.6684939530231e-07-4.57760328997837e-06i
13	0.0208654350644548-0.0109401081009342i	0.0190468561206457-0.0095434978091947i	0.0152007762674245-0.0072976132609083i	0.0105895610109173-0.00493300918677i	0.00642471712258383-0.00300316176010385i	0.00338219734862213-0.00170472239025179i	0.00153527592361081-0.00094600522327281i	5.9250419753539e-04-5.28937386434703e-04i	1.8386279286515e-04-2.89607147634244e-04i	2.9070808336067e-05-1.40182752749958e-04i	-2.70785418580648e-05-4.57585249782316e-05i	-4.96550578853097e-05+9.0205541361522e-06i	-5.89772105098399e-05+3.63453328851196e-05i	-5.9957150070728e-05+4.7009255090325e-05i	-5.45601043695727e-05+4.85352958139427e-05i	-4.50683841654206e-05+4.511045781976e-05i	-3.41215920494744e-05+3.89799220084424e-05i	-2.40388983355042e-05+3.17016499793284e-05i	-1.62256086566781e-05+2.46277846875176e-05i	-1.10152650191132e-05+1.88210910079131e-05i	-7.9713236130855e-06+1.48811993917909e-05i	-6.3263377080049e-06+1.29893890724328e-05i	-5.219800897497e-06+1.31072594780774e-05i	-3.7171773186367e-06+1.50614771364359e-05i	-8.696288168456e-07+1.84136457425896e-05i	3.9923002998538e-06+2.23174117893506e-05i	1.08546045389764e-05+2.56232452101382e-05i	1.88397195580577e-05+2.72344226008236e-05i	2.64486172893263e-05+2.64642536833367e-05i	3.2083156125145e-05+2.31939718107062e-05i	3.45365899707483e-05+1.78629271648714e-05i	3.3283019581048e-05+1.13934615587536e-05i	2.8588833428136e-05+5.0251824828956e-06i	2.14560401257913e-05-5.7022693126e-09i	1.33318845167075e-05-2.8499401373317e-06i	5.63284303233388e-06-3.27916604931629e-06i	-6.7422615037205e-07-1.65521162506465e-06i	-5.20940693714938e-06+1.28120719513384e-06i	-8.04101013007725e-06+4.63668661587551e-06i	-9.44939353902389e-06+7.52812820781614e-06i	-9.75179707840353e-06+9.22067846587279e-06i	-9.23584355110831e-06+9.27567235369688e-06i	-8.17226738399733e-06+7.65175546492116e-06i	-6.85047213925745e-06+4.68160203540117e-06i	-5.57877678712679e-06+9.4255387218462e-07i	-4.61948248440279e-06-2.88869139091518e-06i	-4.0912808400831e-06-6.15611312746344e-06i	-3.9207525091229e-06-8.3468539597004e-06i	-3.89739228412961e-06-9.21405144043934e-06i
14	0.0205763212813691-0.0115635675513724i	0.0190361664712129-0.0101652424099751i	0.0156108847106733-0.0079050505105594i	0.0113195934726278-0.0054596183409244i	0.00722413200723756-0.00339012759447421i	0.00401985927726342-0.00195149830072959i	0.00190894107459422-0.00110447390173046i	7.28271730360794e-04-6.57789399943468e-04i	1.69326695110407e-04-4.16429400955217e-04i	-5.2061933331445e-05-2.58227335900805e-04i	-1.24208545868962e-04-1.35443633936172e-04i	-1.42576352152914e-04-4.0854535203052e-05i	-1.432104794848e-04+2.3387188003338e-05i	-1.35157314020482e-04+5.9281585183218e-05i	-1.20038838580725e-04+7.3336751531881e-05i	-9.97902993790963e-05+7.30804058845256e-05i	-7.77222534006147e-05+6.4873165197817e-05i	-5.72406384369052e-05+5.34839289112425e-05i	-4.05727192014181e-05+4.22755649030142e-05i	-2.83411276197095e-05+3.33385736062885e-05i	-1.99137862063827e-05+2.76311210909266e-05i	-1.40192987914098e-05+2.5304646336912e-05i	-9.1690259759516e-06+2.61060137111184e-05i	-3.815330937685e-06+2.95738607274736e-05i	3.4923136986759e-06+3.49309419677407e-05i	1.37202768056181e-05+4.08979595726177e-05i	2.6821454248646e-05+4.57512007906351e-05i	4.14236400897006e-05+4.77242101423772e-05i	5.50479563309651e-05+4.55628399011074e-05i	6.48505667688291e-05+3.89543667458327e-05i	6.85678673557839e-05+2.86684419896355e-05i	6.52581722718331e-05+1.63899770233591e-05i	5.55639474876572e-05+4.2986136407645e-06i	4.1433592771235e-05-5.4937836204016e-06i	2.54478356646883e-05-1.14733044751033e-05i	1.00444017214711e-05-1.30472773751321e-05i	-3.0453350621571e-06-1.05858075578452e-05i	-1.29782802492051e-05-5.2337860975622e-06i	-1.96488174398764e-05+1.3974997550022e-06i	-2.33943832881083e-05+7.577021239068e-06i	-2.47416632036677e-05+1.179969074662e-05i	-2.42768023292696e-05+1.309029710451e-05i	-2.2614031156642e-05+1.11954874470586e-05i	-2.03806681951734e-05+6.5995853411468e-06i	-1.81515171875735e-05+3.601666171742e-07i	-1.63320846310225e-05-6.1777422333025e-06i	-1.50572752339338e-05-1.1709456368825e-05i	-1.41853745509364e-05-1.52671790912935e-05i	-1.34086553623325e-05-1.64157272823101e-05i
15	0.0204057058652668-0.0121784638732601i	0.0191379201452584-0.0107426638917757i	0.016126543900664-0.0084205322056859i	0.0121816184615512-0.0058376400151241i	0.00821128629221577-0.00356260997813585i	0.00489049073650712-0.0019159233089464i	0.00251254630022867-0.00093278429608853i	0.00103772425089776-0.00045427383134133i	2.44837997309724e-04-2.62380636565189e-04i	-1.21108329433976e-04-1.82309248978816e-04i	-2.61708473851741e-04-1.20772068387536e-04i	-3.00765411250363e-04-5.2448875269114e-05i	-2.98303677855897e-04+1.4000295592736e-05i	-2.76855863498559e-04+6.4332354447244e-05i	-2.43619797715102e-04+9.1807740854184e-05i	-2.02804725295436e-04+9.8227536671951e-05i	-1.59502619843782e-04+9.0112854577202e-05i	-1.19016595736407e-04+7.4917650131644e-05i	-8.51380891120852e-05+5.8812512588376e-05i	-5.92303264134151e-05+4.58442839205482e-05i	-4.04408561522442e-05+3.79803103513645e-05i	-2.65192370927724e-05+3.56411206071008e-05i	-1.46306147243306e-05+3.83304176387413e-05i	-1.9368514814292e-06+4.5015575278649e-05i	1.39057962440619e-05+5.4159538576199e-05i	3.41428033309503e-05+6.36255644480601e-05i	5.82941925998624e-05+7.07962659568768e-05i	8.38681152975505e-05+7.30702421282003e-05i	1.06774800579388e-04+6.859479517829e-05i	1.22470365850334e-04+5.6909217777568e-05i	1.27430958477248e-04+3.9208676470177e-05i	1.20329853942532e-04+1.8117253806091e-05i	1.02414327527198e-04-2.945593377748e-06i	7.69715654932735e-05-2.05887261609405e-05i	4.81964214650311e-05-3.22115147450625e-05i	1.99961564820713e-05-3.65137846544883e-05i	-4.8066837947942e-06-3.3676288241493e-05i	-2.46977720092737e-05-2.52320496550952e-05i	-3.92480808160326e-05-1.36918234401838e-05i	-4.87235238245768e-05-1.9952176636063e-06i	-5.37654481919836e-05+7.1235794710415e-06i	-5.52264573977967e-05+1.17293938266995e-05i	-5.41007045487467e-05+1.10909672712552e-05i	-5.14365621927023e-05+5.7820156438728e-06i	-4.81736634556389e-05-2.5494833613198e-06i	-4.4947950834714e-05-1.16704753752384e-05i	-4.19732130688034e-05-1.93650816684711e-05i	-3.90832644239662e-05-2.39806563753803e-05i	-3.59227477308536e-05-2.47730280461937e-05i
16	0.0203632278944043-0.0128566469838751i	0.0193764599623792-0.0113788692516921i	0.0167910048498594-0.0089786566789248i	0.013238090312859-0.0062241026326454i	0.00947261032809452-0.0036792458645326i	0.00611466422207909-0.00172534717683674i	0.00350537907057297-0.0004891289889083i	0.00170674466920172+0.0001187875511073i	5.95483482072365e-04+3.02465599142201e-04i	-2.3187475308642e-05+2.75538954676111e-04i	-3.32450840847106e-04+1.93273449768861e-04i	-4.65613124853179e-04+1.33167470917723e-04i	-5.02859083272724e-04+1.11524365576991e-04i	-4.85864956576457e-04+1.13667912269435e-04i	-4.35767058082933e-04+1.1946092809488e-04i	-3.66178087267709e-04+1.16437266765632e-04i	-2.89009308052882e-04+1.0205536852868e-04i	-2.14918496753785e-04+8.0362482590588e-05i	-1.51607888807482e-04+5.765075507783e-05i	-1.02497559090233e-04+3.9392635507819e-05i	-6.67625789005269e-05+2.88978317629833e-05i	-4.04887500043455e-05+2.72311820679621e-05i	-1.82619030375601e-05+3.37005043361931e-05i	5.3047104408631e-06+4.63656348641035e-05i	3.42549953237617e-05+6.23485592533137e-05i	7.0209302558457e-05+7.80527423042576e-05i	1.11676916893547e-04+8.9539890378556e-05i	1.54086036085232e-04+9.3200452926767e-05i	1.9078419631987e-04+8.6605392066786e-05i	2.14889758482964e-04+6.9236984728942e-05i	2.21405688432602e-04+4.279012380049e-05i	2.08767493130926e-04+1.0897839880477e-05i	1.7919290648441e-04-2.1643930292175e-05i	1.37752051112494e-04-4.9913293683619e-05i	9.06635979108436e-05-6.98760183721069e-05i	4.36049951843581e-05-7.91504765477907e-05i	6.71161798426e-07-7.74019958263449e-05i	-3.58281123356312e-05-6.63303846218335e-05i	-6.4978235308054e-05-4.92656717696549e-05i	-8.67117622793904e-05-3.04321739006301e-05i	-1.01432418767152e-04-1.4008751365994e-05i	-1.09883963584489e-04-3.190905004435e-06i	-1.13124627900585e-04+5.01983426363e-07i	-1.12425663555178e-04-2.523105464187e-06i	-1.090290439341e-04-1.0195558827969e-05i	-1.03859546878151e-04-1.9468156255668e-05i	-9.7362014197572e-05-2.72115951452432e-05i	-8.95720929927607e-05-3.10477047553091e-05i	-8.03798224132632e-05-2.98892014942196e-05i
17	0.0204079610886597-0.0137406402147169i	0.0196968398706585-0.0122801842640135i	0.0175336340802119-0.0098609124447108i	0.0144013391631055-0.0069789983769892i	0.010911469198607-0.0041682559481347i	0.00760789346452893-0.00184600486783134i	0.00484059359322847-0.00022632957553921i	0.00274109311122152+0.00068367885229229i	0.00127501912695008+0.00102523138452142i	0.00032240689057306+0.00100364509885768i	-2.54515693670982e-04+8.13116697967149e-04i	-5.72733445344744e-04+5.91436189564511e-04i	-7.1665957683095e-04+4.08970675467676e-04i	-7.42716002062801e-04+2.82830200941704e-04i	-6.89757235648734e-04+2.01187332666164e-04i	-5.88111831957444e-04+1.44786539371744e-04i	-4.64020996121293e-04+9.9331551490277e-05i	-3.39692873788347e-04+5.8919377249679e-05i	-2.31193580489049e-04+2.4067915957506e-05i	-1.46631862140267e-04-1.920790063847e-06i	-8.60681572189869e-05-1.5959327955643e-05i	-4.3273492090003e-05-1.67900434539508e-05i	-8.64262770122038e-06-5.42099854623533e-06i	2.76040411277987e-05+1.51161700362322e-05i	7.26006207626514e-05+4.02944806210304e-05i	1.28856800701199e-04+6.4746144901094e-05i	1.93474451129739e-04+8.3036978648759e-05i	2.58804405338219e-04+9.0553445742708e-05i	3.14507577536654e-04+8.4388057938974e-05i	3.50522262250774e-04+6.4007240364651e-05i	3.60003437778159e-04+3.1480786463655e-05i	3.41191032037064e-04-8.840062485187e-06i	2.97545139011132e-04-5.1143206175064e-05i	2.3622168834089e-04-8.9279539746361e-05i	1.65668214604716e-04-1.17930337063456e-04i	9.3406039845539e-05-1.33577119001955e-04i	2.4796500074771e-05-1.35099726090962e-04i	-3.7032877114153e-05-1.23903885865677e-04i	-9.0510429076954e-05-1.03550750192749e-04i	-1.34829705094533e-04-7.894058757699e-05i	-1.69507586594998e-04-5.520148081371e-05i	-1.94364778229814e-04-3.6531565270768e-05i	-2.09689234327649e-04-2.5291818587411e-05i	-2.16283997096187e-04-2.1601934322285e-05i	-2.1527555434725e-04-2.3550979971111e-05i	-2.07796100993136e-04-2.7943939420599e-05i	-1.9476844653565e-04-3.1338634006658e-05i	-1.76944006626323e-04-3.1048381293345e-05i	-1.55148482830613e-04-2.5818940142712e-05i
18	0.020421168031043-0.0150166418374315i	0.019933340934078-0.0137090293671846i	0.0181340420547029-0.0114242897446297i	0.0153910060602276-0.0085701193624267i	0.0121937912592024-0.0056172142453878i	0.00900655301749794-0.00297761071319573i	0.00616321658771018-0.00092201982197082i	0.00383363322296581+0.00044756378708791i	0.00205010413592619+0.00117649252936725i	0.00076163381381493+0.00140632863432109i	-0.00011512581293344+0.00131530513658689i	-0.00066397878291075+0.00106798647134968i	-9.56889364801609e-04+7.847828236793e-04i	-0.00105408472673336+0.00053364863380355i	-0.00100857036830247+0.00033887909317751i	-8.69638872522436e-04+1.97953113929012e-04i	-6.83088080086356e-04+9.7863936420254e-05i	-4.88420629483268e-04+2.5963213447115e-05i	-3.14865544081553e-04-2.5559435277689e-05i	-1.78439731537025e-04-5.9791929433075e-05i	-8.15790240679299e-05-7.7311277423387e-05i	-1.56583405665104e-05-7.85474611050256e-05i	3.43520742978981e-05-6.53137302955707e-05i	8.44009328452895e-05-4.13003685984129e-05i	1.46389348072958e-04-1.1753620938093e-05i	2.24809724482681e-04+1.7314946120296e-05i	3.15673022393726e-04+4.0086724704322e-05i	4.07899303804331e-04+5.1852166202303e-05i	4.86736370347152e-04+4.9747567347997e-05i	5.38163449968005e-04+3.3212564776296e-05i	5.52867556863897e-04+4.089929009289e-06i	5.28493595599939e-04-3.3674749722435e-05i	4.6952222983507e-04-7.4710314160401e-05i	3.85081269420917e-04-1.13167393313977e-04i	2.85797393457716e-04-1.43757864954347e-04i	1.81043077590504e-04-1.62678983581755e-04i	7.7526793632769e-05-1.68236960454935e-04i	-2.0621089224271e-05-1.61047571507137e-04i	-1.10836368271978e-04-1.43775264361089e-04i	-1.91032351097766e-04-1.20462643596208e-04i	-2.59054624189993e-04-9.55901110321e-05i	-3.12796544545439e-04-7.3077366423249e-05i	-3.50665817036677e-04-5.5470330066237e-05i	-3.7197510394491e-04-4.3523434591657e-05i	-3.77016761387033e-04-3.628206267821e-05i	-3.66876497570495e-04-3.1620570765711e-05i	-3.43215221550325e-04-2.7051655820918e-05i	-3.08200556792067e-04-2.0546951636643e-05i	-2.64573643186672e-04-1.1123538232954e-05i
19	0.0202276439409605-0.0168283678214548i	0.0198521633542689-0.0158560239173026i	0.0182917016836742-0.0139218297087854i	0.0158327536786415-0.0113344046457964i	0.0128726535092163-0.0084730941630043i	0.00980794676081433-0.00570039226961079i	0.00694824241927067-0.00329633404673968i	0.00448001454226608-0.00142623244357376i	0.00247753786962511-0.00013950083127153i	9.39474195614174e-04+6.09527390615219e-04i	-1.72990666803846e-04+9.28834521406212e-04i	-9.11020730103486e-04+9.52822061388645e-04i	-0.00132825048886234+0.0008107420108225i	-0.00148053897573034+0.00060509744673499i	-0.00142813279942425+0.00040256542281649i	-0.00123541148142375+0.00023615936174595i	-9.66796808423672e-04+1.14377383697142e-04i	-6.80004527337313e-04+3.2228298368379e-05i	-4.19066032578418e-04-1.9764101094346e-05i	-2.09567950788096e-04-5.028861711057e-05i	-5.76935163690851e-05-6.54576012219071e-05i	4.6640815833511e-05-6.91953435807366e-05i	1.23487617143887e-04-6.4372009497515e-05i	1.9514274494442e-04-5.3708097870153e-05i	2.78960596821753e-04-4.00905710511e-05i	3.82410676727587e-04-2.6407725592966e-05i	5.01436180938025e-04-1.5197924076919e-05i	6.2230151859045e-04-8.356353624212e-06i	7.26170233832853e-04-6.988934239262e-06i	7.94873705380943e-04-1.1380124852304e-05i	8.15995448205772e-04-2.1016220718279e-05i	7.85699511351837e-04-3.4653219261012e-05i	7.08624127857593e-04-5.0466841168335e-05i	5.95300762377463e-04-6.6317562102983e-05i	4.58443273333739e-04-8.0107088404631e-05i	3.09685067099442e-04-9.0141152910219e-05i	1.57858334175371e-04-9.5394762830873e-05i	9.0130804490027e-06-9.56120568660219e-05i	-1.32444047088579e-04-9.1236510901655e-05i	-2.6245867290413e-04-8.3219175588115e-05i	-3.76645092045587e-04-7.277179047067e-05i	-4.70433757196496e-04-6.1123469495898e-05i	-5.39770209109187e-04-4.9322153178165e-05i	-5.81880480541285e-04-3.8106976614246e-05i	-5.95743339264545e-04-2.786482871472e-05i	-5.82193762179652e-04-1.8669061374521e-05i	-5.43797266978741e-04-1.0380890274031e-05i	-4.84656559082871e-04-2.7805349351e-06i	-4.10182811841138e-04+4.309016774795e-06i
20	0.0196810425795632-0.0191491871250083i	0.0192752629572866-0.0186675404767391i	0.017793813814545-0.0172765873811582i	0.015472301573817-0.0151882526347534i	0.0126459330944649-0.012678827899978i	0.0096625247233818-0.010030986600963i	0.00681036526501861-0.00748951889870376i	0.00428172978085097-0.00523655737298813i	0.00217388690374885-0.00338343722755091i	0.00051395015442257-0.00197336908123381i	-7.11142585781086e-04-9.90757645913663e-04i	-0.0015331629333933-0.00037551214311773i	-1.99368107542457e-03-4.124906360404e-05i	-0.00214388247721703+0.00010510715479634i	-0.00204636671022616+0.00014622838745111i	-0.00177374774591909+0.00014341284477086i	-0.00140244877637032+0.00013327859058333i	-0.00100326850600219+0.00013101476010737i	-6.31866527694752e-04+1.37307794894492e-04i	-3.22213519628469e-04+1.45803836692305e-04i	-8.4852878588744e-05+1.48937604571887e-04i	8.9766081915006e-05+1.41350896768601e-04i	2.24031156325874e-04+1.2120692274772e-04i	3.44035748703583e-04+9.0154849524757e-05i	4.70910667643853e-04+5.2610597442984e-05i	6.14673901177949e-04+1.4715481149514e-05i	7.71911866537279e-04-1.6890833340963e-05i	9.27564789436606e-04-3.6376906306458e-05i	1.05997173317253e-03-3.990593236127e-05i	1.14743517322561e-03-2.643472286874e-05i	1.17419767729449e-03+2.08392553939e-06i	1.13405939221877e-03+4.113491410002e-05i	1.03081560959155e-03+8.456505194397e-05i	8.75890223338443e-04+1.25746888349754e-04i	6.84484168784144e-04+1.58732465906676e-04i	4.71863873433982e-04+1.79211603455215e-04i	2.51013297209068e-04+1.8515342661094e-04i	3.2035143590104e-05+1.77045392079723e-04i	-1.77138540128447e-04+1.57672145537249e-04i	-3.69601232678598e-04+1.31436876859526e-04i	-5.38691606860142e-04+1.03333831349438e-04i	-6.77949298829666e-04+7.7799442082432e-05i	-7.81698968855865e-04+5.7740503777989e-05i	-8.45878113643154e-04+4.4012295865897e-05i	-8.68727294634022e-04+3.5492381668414e-05i	-8.51145323590837e-04+2.9709419744858e-05i	-7.96704362769185e-04+2.380997953379e-05i	-7.11402029779723e-04+1.554521846227e-05i	-6.03198671197329e-04+3.968611765961e-06i
21	0.0187768279023385-0.0216735278748635i	0.0182209370825179-0.0217196789059935i	0.0166825959647664-0.0209371568135357i	0.0143673383777159-0.0194598880425124i	0.0115701693141315-0.0174723559194141i	0.008605887419765-0.0151725756014932i	0.0057473247293765-0.0127456410577999i	0.0031890648673664-0.0103500170909332i	0.00104125415977245-0.00811242386230948i	-0.00065431411909538-0.00612561248888845i	-0.00189983326679819-0.00444608571310685i	-0.00272121192755514-0.00309275485703397i	-0.00315761963279506-0.00204947811964165i	-0.00325947170142706-0.00127330897396967i	-0.00308949641339664-0.00070735710639759i	-0.00272162670544752-0.00029467499813816i	-2.23529127777417e-03+1.092117408579e-05i	-0.00170601484273146+0.00023967284767663i	-0.00119534784098757+0.0004065167776666i	-7.43443937522479e-04+5.15761447141562e-04i	-3.66481927315676e-04+5.67266940918839e-04i	-5.9413129141951e-05+5.61964957937459e-04i	1.97046246358176e-04+5.05488812378437e-04i	4.27246574022288e-04+4.09581881526211e-04i	6.51645771729344e-04+2.91511426725641e-04i	8.80176397413938e-04+1.7195209221957e-04i	1.10934345321213e-03+7.189479959354e-05i	1.32345990796927e-03+9.21558310133e-06i	1.49934403831454e-03-4.39390643448e-06i	1.61289937978307e-03+3.453511710222e-05i	0.00164555494244861+0.0001207095871803i	0.00158873608751179+0.00024115950651638i	0.00144531789331439+0.00037769478176611i	0.00122809076990187+0.00051019797597982i	9.56218653570379e-04+6.20092943690445e-04i	6.51135356236907e-04+6.93355857352478e-04i	3.33182019284938e-04+7.22560414371384e-04i	1.9694041767403e-05+7.07628525484391e-04i	-2.75469855693214e-04+6.55176742595715e-04i	-5.41476962424495e-04+5.76604441291608e-04i	-7.69816063583046e-04+4.85337266468468e-04i	-9.53830430877587e-04+3.93854722210372e-04i	-0.00108865927800379+0.00031121113892209i	-0.00117148706177707+0.00024164713438873i	-0.00120188216574271+0.00018459182581604i	-0.00118203218793005+0.0001359566261343i	-1.11677161124368e-03+9.024865223795e-05i	-1.0133709495483e-03+4.281136782182e-05i	-8.81088414234313e-04-8.495242262688e-06i
22	0.0177189912216128-0.0238070791679072i	0.0169648097885997-0.0242381821756776i	0.0153051422671595-0.0239349432939121i	0.0129238812257213-0.0229863286637842i	0.0100857976337313-0.0215172214589527i	0.0070802953956426-0.0196623722653863i	0.0041682857044473-0.0175497676263629i	0.001546660405813-0.015294622858686i	-0.0006636173937522-0.0129999501517506i	-0.0024092110842476-0.0107578848132324i	-0.00368543697721733-0.00864792725298633i	-0.00451694154979544-0.00673205550846532i	-0.00494462667315573-0.00504966237183026i	-0.00501999983329557-0.00361582297894314i	-0.00480397293068346-0.00242461444899559i	-0.00436584282562572-0.00145653987895991i	-0.00377953963775629-0.00068721576603929i	-3.11679086151773e-03-9.423983248139e-05i	-0.00243902560997364+0.00033964305137728i	-0.00179069762671576+0.00062721028427188i	-0.00119619293329617+0.00078001573197628i	-6.61172975359263e-04+8.12416564546719e-04i	-1.77791514378565e-04+7.44753779596816e-04i	2.67792687608961e-04+6.04661023737665e-04i	6.87622822732364e-04+4.26128312341095e-04i	0.00108578438075004+0.00024648898776015i	0.00145527596944732+0.00010191346018312i	1.77851124830066e-03+2.23041058463e-05i	2.03112999762565e-03+2.666629789832e-05i	0.00218794943972914+0.00012000924362606i	0.00222934906641419+0.00029255687685507i	0.00214633658784238+0.0005215580367108i	0.00194302216588335+0.00077540202404938i	0.00163607050544951+0.00101923423864916i	0.00125160115800857+0.00122095869164579i	0.00082065073846214+0.00135646614911297i	0.00037450705922685+0.00141312087518506i	-5.901919494691e-05+1.39091339301401e-03i	-0.00045783161259513+0.00130116360910845i	-0.00080628199123617+0.0011631552373784i	-0.00109476998713491+0.00099950889675901i	-0.00131872155551801+0.00083136393623728i	-0.00147740301556927+0.00067446092992083i	-0.00157286817882787+0.00053696986124559i	-0.00160916870482313+0.00041944001401689i	-0.00159183648819968+0.00031667793607353i	-0.00152757990079572+0.00022085327278944i	-0.00142410736194608+0.0001248405459961i	-1.28998645653044e-03+2.481370153908e-05i
23	0.016886263752102-0.0248002449597946i	0.0159723128536805-0.025298776768291i	0.0142101223456111-0.025159977026453i	0.0117607969733525-0.0244676886702033i	0.0088598654969223-0.0233304477954581i	0.0057726794601672-0.021857830571275i	0.0027493370132037-0.020145278548372i	-9.3709865142e-06-1.82695352776671e-02i	-0.0023685593215098-0.0162923037367692i	-0.0042585421245602-0.0142671926714017i	-0.0056622673587983-0.0122452359917422i	-0.0065984648591247-0.0102765396785864i	-0.00710685183201515-0.00840835922557761i	-0.00723847199483675-0.00668167262003656i	-0.00705086198610804-0.00512847934679818i	-0.0066057383400336-0.00377099451013286i	-0.00596674581399104-0.00262252855804001i	-0.0051959841935049-0.00168896934359253i	-0.00434955251792233-0.00096973523409384i	-0.00347337237792085-0.0004576434931352i	-0.00260072282991406-0.00013788238140312i	-1.75237702313554e-03+1.32001381919e-05i	-9.39368521364972e-04+2.8626666900224e-05i	-1.67617774115402e-04-5.0060543301383e-05i	5.56854259299972e-04-1.75389958385479e-04i	0.00122353627698644-0.00029823973297348i	0.00181506342503522-0.00037333656873i	0.00230758717901026-0.00036512688754648i	0.00267389303166135-0.00025291126451877i	2.88854149716852e-03-3.409134995685e-05i	0.0029337188509295+0.00027537002852503i	0.00280423718916809+0.00064364369493382i	0.00251032239109245+0.00102855988918071i	0.00207742775056561+0.00138497648238298i	0.00154311947055211+0.00167255304607695i	0.00095183427898188+0.00186238536562848i	0.00034877823895165+0.00194120862092266i	-0.00022569317415513+0.00191242148848915i	-0.00074016679814383+0.00179388127138738i	-0.00117420041885881+0.00161310957854405i	-0.00151829929952868+0.00140107635262792i	-0.00177227785885828+0.00118598252018704i	-0.00194267073636882+0.00098838384280346i	-0.00203988329911562+0.0008186109004259i	-0.00207564788562732+0.0006768381089576i	-0.00206114992324437+0.00055549088491471i	-0.00200597124339539+0.00044312680413382i	-0.0019178101568408+0.00032862785820436i	-0.00180280266336071+0.00020456906354992i
24	0.0167011324479817-0.0239942872874712i	0.0157275516508472-0.0241418847250372i	0.0139387349646255-0.0237459076291376i	0.0114683242001357-0.0229207537929983i	0.0085206008230148-0.0217991020684303i	0.0053363866117703-0.0205053953142353i	0.0021556425666934-0.0191364726760719i	-0.0008144727498516-0.0177530754770598i	-0.0034198942939527-0.0163821663201936i	-0.0055662407636603-0.0150268890127023i	-0.0072137202119315-0.0136795407883116i	-0.0083649560210334-0.012333282525576i	-0.0090508445097771-0.0109898949771561i	-0.0093182991431665-0.00966279442718365i	-0.00922165104804936-0.00837599173424794i	-0.00881757978879252-0.00716038334634554i	-0.00816239225441251-0.00604879561223521i	-0.00731035621077662-0.00507088139643003i	-0.0063123065030935-0.00424859465313945i	-0.00521440322222215-0.00359270106065028i	-0.00405736429539565-0.00310063072577614i	-0.00287657573576414-0.00275588271985918i	-0.00170325623871183-0.0025290961572724i	-0.00056647470159644-0.00238078448009166i	0.00050454604511303-0.0022655806252726i	0.00147863154229524-0.00213765258998605i	0.00232216187686812-0.00195672016406181i	0.00300043413754833-0.00169386451885291i	0.0034809674856585-0.00133614944659744i	0.0037382547154856-0.00088907031234957i	0.00375893278002664-0.00037609567837209i	0.00354604816451996+0.00016492796539842i	0.00312116092190413+0.00068807221360286i	0.00252347872446414+0.0011472369865182i	0.00180592221120928+0.00150414797131946i	0.00102878346785893+0.00173482613421751i	0.00025222182184005+0.00183321870551298i	-0.00047091838583425+0.00181130443076811i	-0.00110063105539129+0.00169576731469314i	-0.00161273641839333+0.00152207560550424i	-0.00199907504469824+0.00132732853904286i	-0.0022652455103774+0.00114342715780311i	-0.00242665852098297+0.0009919578157418i	-0.00250388156774853+0.00088170497757942i	-0.00251821601616489+0.00080905934700853i	-0.00248823693906326+0.00076092026791272i	-0.00242771474267798+0.00071916676411105i	-0.0023450067671718+0.0006655072270111i	-0.00224372094666864+0.00058556171207632i
25	0.0174470862387946-0.0210963542455428i	0.0165184123866842-0.0204887590991042i	0.0147785152344176-0.019424204215354i	0.0123301429860251-0.018069459826363i	0.0093455674669322-0.016607347693557i	0.0060417924663458-0.0152058356667475i	0.0026503206180191-0.0139925989703492i	-0.0006121272646765-0.013040034670155i	-0.003566426235705-0.0123627290853284i	-0.0060841290196925-0.0119261978692633i	-0.0080903311658407-0.0116632828219884i	-0.0095582381794988-0.0114934644920097i	-0.0104987339252617-0.0113406008742558i	-0.0109484220626757-0.0111458734492949i	-0.0109588298942493-0.0108744465917717i	-0.0105882320346837-0.0105159819731613i	-0.0098963825187561-0.0100803330638196i	-0.00894167160200856-0.00959034063535546i	-0.00777993459537562-0.0090737090722103i	-0.0064642227982473-0.00855562198831505i	-0.00504509776148279-0.00805323947666365i	-0.00357124044039926-0.00757266888107029i	-0.00209026512934127-0.00710852363012337i	-0.00064957758159703-0.00664582605412005i	0.00070302306755359-0.00616376265147599i	0.00191942687578655-0.00564062705791764i	0.00295242163457058-0.00505915359983405i	0.00375830129836149-0.00441135137767471i	0.00430080093390383-0.00370193457928487i	0.00455583650363053-0.00294957039600686i	0.00451611753079935-0.00218547582674933i	0.00419448276447598-0.00144937697010473i	0.00362489411890839-0.00078341373972606i	0.00286043102586425-0.00022508703830969i	0.00196826619938994+0.00019934886971487i	0.00102230194496856+0.00047965684897217i	9.4705505109975e-05+6.23506684517034e-04i	-7.52154000736573e-04+6.5504960826564e-04i	-0.00147196100511207+0.00061046085108894i	-0.00203791138676877+0.00053138047225805i	-0.0024429931786803+0.00045760343254933i	-0.00269735105545366+0.00042047399545778i	-0.00282351575801944+0.00043821999006451i	-0.00285057993469518+0.0005139897304099i	-0.00280845022327793+0.00063675220408247i	-0.00272313107346676+0.00078463263206931i	-0.00261366934048774+0.00092980879983344i	-0.00249099731673338+0.00104387434435298i	-0.0023585385360718+0.00110261087517316i
26	0.019111912458966-0.0164139319357931i	0.0182724223327163-0.0147903519939394i	0.0165939966388492-0.012788224385698i	0.0141490479470626-0.0106303456121432i	0.0110805894192801-0.0085556330675237i	0.00758530505379299-0.00678502326156658i	0.00388970151043467-0.00549109275975507i	0.00022378154849758-0.00477691161056112i	-0.00320316752436039-0.00466744526895256i	-0.00622098593985991-0.00511400979853151i	-0.00870920117828233-0.00600960892396437i	-0.0105995261891983-0.0072110829959335i	-0.0118716423024027-0.0085632376873906i	-0.0125445439709352-0.0099205059335358i	-0.0126659349503129-0.0111629478349707i	-0.0123017885568126-0.0122050644796339i	-0.0115274802908205-0.0129975366308813i	-0.0104211487873506-0.0135232526471836i	-0.0090593438448714-0.0137896890763743i	-0.0075146616315678-0.0138198503207678i	-0.005854921342507-0.0136436821697665i	-0.0041434166814488-0.0132913254067004i	-0.0024397869358837-0.0127889416712224i	-0.0008010430449976-0.0121572502063291i	0.000717742163765-0.0114124299907013i	0.0020635640545077-0.0105686913705283i	0.00318681937106068-0.00964160810071713i	0.00404399045597378-0.00865122794586268i	0.00460147609352503-0.00762405764522724i	0.00483997057457733-0.00659325338722207i	0.0047584731848461-0.00559672660773236i	0.0043768826656625-0.00467334492444475i	0.00373626844975603-0.00385787837865803i	0.00289630947640613-0.00317570006198921i	0.0019299664244727-0.00263839759367706i	0.00091605932665665-0.00224133394052887i	-6.909976770002e-05-1.96382710633729e-03i	-0.00095964471685361-0.00177208089161546i	-0.00170637082606121-0.00162442170207421i	-0.0022802923079299-0.00147791688844059i	-0.0026731404806401-0.00129517717855283i	-0.00289497979948721-0.00105013251760474i	-0.00296961174805546-0.00073180544084627i	-0.00292875120087758-0.00034552180819333i	-2.80605560244105e-03+8.850537973548e-05i	-0.00263197586097842+0.00053881474534487i	-0.00243013029298021+0.00096780218567385i	-0.0022155511732753+0.00133735954257495i	-0.00199479202440288+0.00161412221395574i
27	0.0213789683632141-0.0110085916506494i	0.0205927143447552-0.0083760364188484i	0.0189182790462962-0.0054408050531923i	0.0164042214447249-0.0024682373295393i	0.0131717257267583+0.0002605317307806i	0.0094035928940362+0.002483449628884i	0.00532543819895239+0.00399010704112276i	0.00118205313395976+0.00464661740244683i	-0.00278739197171297+0.00440896349523238i	-0.00637166986279101+0.00332321003810716i	-0.00940444406489085+0.00151343514220697i	-0.0117741476676483-0.0008396621391718i	-0.0134264567719457-0.0035251903760813i	-0.0143602294364386-0.0063288860751185i	-0.0146186190545684-0.0090562510639758i	-0.0142774498247345-0.0115491785668159i	-0.013432894340703-0.0136948030972108i	-0.0121901357836533-0.0154268254153263i	-0.0106541755129341-0.0167207480985499i	-0.0089233892828368-0.0175851523417616i	-0.0070859273969716-0.0180513267102229i	-0.0052186379397331-0.0181633019178245i	-0.0033878825814951-0.0179697909202811i	-0.0016514189251755-0.0175188369376568i	-0.0000604545057983-0.0168552759906196i	0.0013389486745852-0.0160205372353819i	0.0025057177075349-0.0150539100524176i	0.003405108284513-0.0139942418776198i	0.0040113656033344-0.0128811002805355i	0.0043111264849242-0.011754706507118i	0.0043066937204173-0.010654361433371i	0.00401822423222477-0.00961554755187113i	0.00348401940099149-0.00866629917654831i	0.00275846433592327-0.00782369394128006i	0.00190765029761428-0.00709137061698503i	0.00100321220119093-0.00645880904054703i	0.00011529987488023-0.00590275869493305i	-0.00069421253376736-0.00539075738872188i	-0.00137722575362895-0.00488624543700255i	-0.00190283377280383-0.00435445196488046i	-0.00225827605590579-0.00376807601367838i	-0.00244748535355906-0.00311182908125158i	-0.00248768799398987-0.00238512520188971i	-0.00240478573087783-0.00160254244335876i	-0.00222836234445014-0.00079206104645839i	-1.98711572444033e-03+8.56545334646e-06i	-0.00170534734795533+0.00075668708644142i	-0.00140089285698654+0.00141012309125961i	-0.00108460132635686+0.00193224763356108i
28	0.0238450048315559-0.0066757068799101i	0.023060879346241-0.0033834097577858i	0.0213494621493284+0.0001309525207678i	0.0187467712953411+0.003586415384451i	0.0153618557845108+0.0066892556746854i	0.0113693187985993+0.0091659420844871i	0.0069938284080696+0.010794520765933i	0.0024886180689869+0.0114296707154639i	-0.0018890670597695+0.0110176876922205i	-0.00590219569710662+0.00959937352693366i	-0.0093546367931544+0.00730086236737838i	-0.0121058057366163+0.0043143851955329i	-0.0140778528402434+0.0008724741243546i	-0.0152552051148884-0.0027801231711462i	-0.0156774121238775-0.0064125997620614i	-0.0154271076899969-0.0098288804619858i	-0.0146153680366163-0.0128808991605731i	-0.0133667968237787-0.015473705524779i	-0.0118063481191972-0.0175631373456169i	-0.0100493125775055-0.0191478492501873i	-0.0081951691126744-0.0202580635061444i	-0.0063252750510892-0.0209434752111765i	-0.0045037465595962-0.0212623722393171i	-0.0027804538135904-0.0212733596033179i	-0.0011948714163988-0.0210302811247969i	0.0002204070269655-0.0205801781291348i	0.0014373928903365-0.0199635520393337i	0.0024321287967431-0.0192158889394405i	0.00318578698646-0.0183693811978311i	0.0036869651543822-0.017454006475699i	0.0039344020848468-0.016497513821864i	0.0039392327398271-0.0155243104321134i	0.0037260125876711-0.0145536307787619i	0.0033320273713872-0.013597615254235i	0.0028047918219613-0.0126599822262479i	0.0021980347491414-0.011735847729898i	0.0015667794184953-0.0108129769065688i	0.00096229453075994-0.0098744157156349i	0.00042768892016993-0.00890213380230621i	-5.23091131279e-06-7.88108094673029e-03i	-0.0003174791172503-0.00680296403853806i	-0.00050272147055084-0.00566909873626422i	-0.00056563189475027-0.00449185806723419i	-0.00051919409452034-0.00329448542591324i	-0.0003814789596196-0.00210930890069246i	-1.72440260002196e-04-9.7463803212497e-04i	8.880259777384e-05+6.91944192261048e-05i	3.85860950091839e-04+9.84085313448284e-04i	0.00070598648260501+0.00173813864617244i
29	0.0263311343459897-0.0055818572657971i	0.0255901329333507-0.0022702989031305i	0.0239315407381219+0.0011849558602143i	0.0213887662963686+0.0045216230571651i	0.0180641502843676+0.0074704575265094i	0.0141229633701556+0.0097837027037628i	0.0097799692728596+0.0112621157385045i	0.0052800352799362+0.0117766892984302i	0.0008752153786473+0.0112819163719474i	-0.00319870393408149+0.00981873360385066i	-0.00674312857225332+0.00750689759131445i	-0.0096124136387903+0.00452819433879417i	-0.0117226632204179+0.0011032491032861i	-0.0130528953882332-0.0025344512075768i	-0.0136390610415107-0.0061635199288677i	-0.0135624203033181-0.0095952743929352i	-0.0129344767051479-0.0126876232797246i	-0.0118809497789628-0.0153511672402381i	-0.0105271164632597-0.0175477746736697i	-0.0089863356832333-0.0192830271537573i	-0.0073528136492248-0.02059468092292i	-0.0056988266530807-0.0215395731593595i	-0.0040758502419895-0.0221812250478486i	-0.0025184766416945-0.0225798547618809i	-0.0010497145536903-0.0227857656303152i	0.0003137242567519-0.0228362905818679i	0.0015572776993643-0.0227558083931911i	0.0026662067656216-0.0225579088243171i	0.0036252593716757-0.0222486186541163i	0.0044200255226127-0.0218296919227047i	0.0050393468620377-0.0213012475307205i	0.0054779881981427-0.0206634088509651i	0.0057388129095327-0.0199169625154816i	0.0058338951713713-0.019063325453434i	0.0057842881017193-0.0181042435288665i	0.0056184750902524-0.0170416347168543i	0.0053697946600016-0.0158778629861036i	0.0050732999955339-0.0146165373542482i	0.0047625725353402-0.0132637326114895i	0.0044669613304768-0.0118293748063666i	0.0042095931503304-0.0103284580991271i	0.00400633004735152-0.0087817694849257i	0.00386567917005371-0.00721588262210557i	0.00378951452458087-0.005662315420152i	0.00377437107615404-0.0041558958535655i	0.00381302503857281-0.00273251621459485i	0.0038960777065204-0.00142655478387227i	0.00401330475401302-0.00026829299348154i	0.00415460652548507+0.0007183469687191i
30	0.0289906788234765-0.0095145304612984i	0.0284675949258972-0.0069041446529302i	0.0271006091712783-0.0041957133565443i	0.0249223145564-0.0016003597825401i	0.0220247950433069+0.0006697394160065i	0.0185542335779139+0.0024233373051766i	0.0146993837901839+0.0035105956882387i	0.0106750798900247+0.0038392122363774i	0.00670272685758126+0.00338388345966936i	0.00299020524381006+0.00218772847156874i	-2.86255789374017e-04+3.5548460794103e-04i	-0.00299596842322806-0.00196048383432225i	-0.0050618159206234-0.00457926461028321i	-0.0064616940871735-0.00731276432045123i	-0.00722362388135055-0.00998633528117044i	-0.0074157021618591-0.0124559055408587i	-0.0071327318645484-0.0146195563879067i	-0.0064817089012321-0.01642247886929i	-0.0055683025877848-0.0178553246289774i	-0.0044860823637904-0.0189469523270738i	-0.0033096096483946-0.0197532975480463i	-0.002091762358331-0.0203444617351547i	-0.0008649338327247-0.0207921002539042i	0.0003548272680978-0.0211588401208465i	0.001562009383285-0.0214908788620303i	0.0027555087091543-0.0218142408944867i	0.0039333509516501-0.0221345294539318i	0.0050890831717637-0.0224395163866269i	0.0062102104824835-0.0227036212417943i	0.0072786127609581-0.0228932577549954i	0.0082725219076677-0.0229721387786831i	0.0091694223407969-0.0229058687569379i	0.0099491736864126-0.0226654427554297i	0.0105967298781552-0.0222295452122774i	0.0111040040026959-0.0215857510747174i	0.0114706522300491-0.0207308532203833i	0.0117037726323311-0.0196705743042657i	0.0118166957404604-0.0184188886052509i	0.0118271596927036-0.0169971100925323i	0.0117552074642186-0.015432827274165i	0.0116211250391866-0.0137587069935177i	0.0114436748461572-0.0120111608403271i	0.0112387891808403-0.0102288705217023i	0.0110187932570753-0.0084511947524962i	0.0107921422125081-0.0067165174152914i	0.0105635906734327-0.005060631635511i	0.0103346720848897-0.0035152763533884i	0.010104348677451-0.0021069447753446i	0.00986969960617719-0.00085606646239542i
31	0.0320896385507255-0.0190472977688923i	0.0320157032604447-0.0176452624322029i	0.0312127136792296-0.0161161325568302i	0.0297052695336091-0.0145989836740836i	0.027564739687603-0.0132313662675042i	0.0249047979632527-0.0121346095920329i	0.0218724612714013-0.0114005259124722i	0.0186355203220858-0.0110813580637175i	0.0153677862795101-0.0111844306901397i	0.0122339201810676-0.0116723338404914i	0.0093756995735761-0.0124686818829874i	0.0069013848332075-0.0134686778791932i	0.0048794010996567-0.0145530093243813i	0.003336921507321-0.0156031244862228i	0.0022632276395021-0.0165157689393716i	0.0016170521222901-0.0172148242345806i	0.001336586069668-0.0176589510994199i	0.0013505420105309-0.017844212907873i	0.0015886390083369-0.0178016220990841i	0.001990110037437-0.0175902828534481i	0.0025092666764182-0.0172873815259338i	0.0031177052092536-0.0169766201818523i	0.0038033000130954-0.0167367628409871i	0.0045666094959449-0.0166317826608562i	0.0054156448948961-0.0167037172526478i	0.0063600854062224-0.0169688420910705i	0.0074059646643964-0.0174172512781928i	0.0085516373697242-0.0180154748906475i	0.009785518054713-0.0187114244358647i	0.0110857335576398-0.0194407740929583i	0.0124215099052586-0.0201338560877908i	0.013755871389207-0.0207222488577914i	0.0150490918099885-0.0211444254067147i	0.0162623097269775-0.0213500595835867i	0.0173607862603557-0.0213028170311265i	0.0183164175922598-0.0209816530303646i	0.019109281274847-0.0203807830536866i	0.0197281636647933-0.0195085786558272i	0.0201701597879309-0.0183856770696081i	0.0204395406126667-0.0170425895289483i	0.0205461397771497-0.0155170649226691i	0.0205035243092043-0.0138514245097099i	0.0203271896941348-0.0120900393445892i	0.0200329698167466-0.0102770800852312i	0.019635788631726-0.0084546309251976i	0.019148813753456-0.006661225256084i	0.0185830113807232-0.0049308291786336i	0.0179470535150224-0.0032922691646072i	0.0172474961572983-0.0017690718396261i
32	0.0356804299845511-0.0331952248901963i	0.0362091366001129-0.033094142914144i	0.0361195415399839-0.0327383412861325i	0.0354172269662543-0.0321916040919308i	0.0341418692799687-0.0315188080168752i	0.0323644657724233-0.0307780079480548i	0.0301816086205561-0.0300134878596348i	0.0277073841076007-0.029250787682591i	0.0250637981251909-0.0284944753692872i	0.0223708366805068-0.0277290593798906i	0.0197373246587043-0.0269229841118199i	0.0172536337120341-0.0260351894212699i	0.0149870245706918-0.0250233198127128i	0.0129800300380677-0.0238524047604948i	0.0112518518089713-0.022502743864134i	0.0098023257574068-0.02097583490765i	0.0086176724039971-0.0192974630733598i	0.0076770433434939-0.0175174800858905i	0.0069588285840986-0.0157062766249821i	0.0064458043762304-0.0139484147656988i	0.0061284496854164-0.0123342686692665i	0.006006094450031-0.0109507667460906i	0.00608592500632355-0.00987240725259139i	0.00638020183169467-0.0091536301931507i	0.00690229217429634-0.0088233963718539i	0.00766225303703556-0.00888249455185681i	0.00866270791402375-0.00930372593119045i	0.0098956546164126-0.010034758214599i	0.0113406497910639-0.0110031475862349i	0.0129645772597588-0.0121228287999102i	0.0147229638279747-0.0133012859332944i	0.0165625949842752-0.0144466355880281i	0.018425031188105-0.015473962224354i	0.0202505474941632-0.0163104141552917i	0.021982016059168-0.0168987671082182i	0.0235683122777684-0.0171993605284276i	0.0249669327497658-0.0171904860311734i	0.0261456451845212-0.0168674416945288i	0.0270831251795979-0.0162405528208159i	0.0277686544463953-0.0153324995412171i	0.0282010467172404-0.0141752900542079i	0.028387024552924-0.0128071846809861i	0.0283392916378659-0.0112698209013345i	0.0280745346777198-0.009605723298303i	0.0276115537440877-0.0078563135376639i	0.0269696686098058-0.006060470690052i	0.0261674903626149-0.0042536357638355i	0.0252220906140163-0.0024674087580127i	0.0241485515159844-0.0007295529115067i
33	0.0395026545925903-0.0500039465696851i	0.040633772063075-0.0509334952494549i	0.0412169921044168-0.0514052993772321i	0.0412308920593546-0.0514220492468885i	0.0406781163199293-0.0509944777916385i	0.0395847948216214-0.0501386435154079i	0.0379981982799545-0.0488735114261319i	0.0359829044812146-0.0472192579703131i	0.0336159225931707-0.0451966076888048i	0.0309813370201905-0.0428273336577675i	0.0281650703176042-0.0401358467488898i	0.0252503191287438-0.0371515931977607i	0.0223140941978425-0.0339118102418665i	0.0194251139652436-0.0304640855673567i	0.0166430894550073-0.0268681480583948i	0.014019229501802-0.0231963913386399i	0.0115976225783042-0.019532789222513i	0.0094170411163146-0.0159700809523401i	0.0075126821357046-0.0126053512270838i	0.00591740686714823-0.00953436794825875i	0.00466216116040722-0.00684523315450613i	0.00377542590016538-0.00461202094775821i	0.00328173338197343-0.00288910334310873i	0.00319946065448446-0.00170679815756454i	0.00353824654468505-0.00106882370947109i	0.00429645551169074-0.00095183639551442i	0.00545911924149149-0.00130708985096499i	0.00699672802746196-0.00206402147166445i	0.00886513078322213-0.00313537389809856i	0.011006654832608-0.0044233188723389i	0.0133523980146865-0.0058259820386004i	0.0158254994885195-0.0072437722541946i	0.0183450814760381-0.0085849901989366i	0.020830485216476-0.0097703130252371i	0.0232054061417988-0.0107359042238924i	0.0254015636464025-0.0114350591845707i	0.0273616113602045-0.0118384472690655i	0.0290410917052119-0.0119331349248973i	0.0304093488666775-0.0117206613789446i	0.031449422573575-0.0112144846939455i	0.032157038890316-0.01043712286541i	0.0325388847024574-0.0094172879300078i	0.0326103949717251-0.0081872592961873i	0.0323932954413019-0.0067806754483201i	0.0319131310832296-0.0052308503641493i	0.0311969775559051-0.0035696506871193i	0.0302714861232043-0.0018269082346068i	0.0291613591262903-0.0000302939311978i	0.0278882999175181+0.0017944542426563i
34	0.043276167221378-0.0678908685706051i	0.0449198060967186-0.0695251282898136i	0.0460461625487745-0.0704943058103351i	0.0466071579450655-0.070764147734769i	0.0465723235666789-0.0703164540553773i	0.0459302898436993-0.0691494409664803i	0.044689272884023-0.0672777317661099i	0.0428765891100205-0.0647320692574262i	0.0405373111016219-0.0615588181183215i	0.0377322404128658-0.0578192834709631i	0.034535408359119-0.0535888214735272i	0.0310313200853087-0.0489556704446246i	0.0273121321255719-0.0440193982506763i	0.0234749054286506-0.0388888528985458i	0.0196190144500124-0.0336795240726707i	0.0158437303959343-0.0285102741736433i	0.0122459449342838-0.0234994731180592i	0.0089179693373207-0.0187606616121152i	0.0059453388347295-0.014397959168837i	0.0034045737118355-0.0105015108143325i	0.00136089307155843-0.00714331636955383i	-0.00013406445560418-0.0043737980340095i	-0.00104439785754959-0.00221943067089909i	-0.00135181229786573-0.00068168589621858i	-0.00105700190185475+0.00026256678798859i	-1.80346975511415e-04+6.59188447075864e-04i	0.00123824553484638+0.00057355142051234i	3.14047164552899e-03+8.622036886019e-05i	0.00545176273813415-0.00071211872173862i	0.00808436044314481-0.00172607195209266i	0.0109411802713501-0.0028608657071366i	0.0139202286881866-0.0040271886473075i	0.0169192790700859-0.0051452128161101i	0.0198404823474713-0.0061475555639413i	0.0225945913826161-0.0069810577823724i	0.0251045132275441-0.0076073713388502i	0.0273079654504223-0.0080024564939878i	0.029159093830841-0.0081551776721152i	0.0306289992979943-0.0080652458632992i	0.0317052120412638-0.0077407847427723i	0.0323902311740688-0.0071957957910934i	0.0326993119967925-0.0064477691310812i	0.0326577251509334-0.0055156377604711i	0.0322977309450197-0.0044182110108598i	0.0316555086788198-0.0031731563378984i	0.0307682579206077-0.001796534210541i	0.0296716509863463-0.0003028348169907i	0.0283977687331893+0.0012945783329625i	0.0269736007158074+0.0029827418206936i
35	0.0472542843265709-0.0867693816786593i	0.0494216173524445-0.0890671105128849i	0.0511048602883308-0.0905656288427705i	0.0522384424666666-0.0912153353658397i	0.0527705667322996-0.0909878920628702i	0.0526660140849812-0.0898777546502966i	0.0519083444890861-0.0879028904007327i	0.0505013763467198-0.0851046446880312i	0.0484698654861259-0.0815467480535248i	0.0458593445390618-0.0773134846409191i	0.0427351222308393-0.0725070708963154i	0.0391804771543923-0.0672443212313166i	0.0352941108410315-0.0616527055892857i	0.0311869502036871-0.0558659327090196i	0.0269784103677609-0.050019221635437i	0.0227922466274692-0.0442444509018877i	0.0187521398703835-0.0386653970027567i	0.014977173938929-0.0333932877766697i	0.0115773758832789-0.0285228984383751i	0.008649499791201-0.0241294050319528i	0.0062732398710718-0.0202661800186444i	0.0045080561680601-0.0169636673282537i	0.0033907840955423-0.0142294114077381i	0.0029341747662185-0.0120492407066937i	0.0031264758976835-0.0103895266631598i	0.00393211335854876-0.00920036189556247i	0.00529347347209109-0.00841943369057621i	0.00713371995269432-0.00797631816434535i	0.00936051211447714-0.00779689231300921i	0.0118704288305644-0.0078075589099184i	0.0145538517383204-0.007939003422604i	0.0173000267343592-0.0081292504853688i	0.0200020087785945-0.008325855015071i	0.0225612033365105-0.0084871428188912i	0.024891248081303-0.0085824993733966i	0.0269210281635221-0.0085917850371987i	0.0285966829164701-0.0085040227704659i	0.0298825353936698-0.0083155545653666i	0.0307609520281598-0.0080278915279007i	0.0312312114110786-0.0076454886446443i	0.0313075229066997-0.0071736598874761i	0.0310163830626133-0.006616815712096i	0.0303934877268507-0.0059771579880507i	0.0294804294611129-0.0052539126225107i	0.0283214039989097-0.0044431234406552i	0.0269601283770659-0.0035379776327594i	0.0254371402866604-0.0025295876811696i	0.023787607074879-0.0014081202659118i	0.0220397277529326-0.0001641409282764i
36	0.052535947681357-0.107841027737186i	0.055509517344351-0.111119198021114i	0.058087476509079-0.113565513840625i	0.060198526681353-0.115124260044769i	0.061781775892204-0.115761427432288i	0.062789831426357-0.115466315447489i	0.063191486524342-0.114252217099995i	0.062973836039087-0.112156129868982i	0.062143677520389-0.109237485380671i	0.060728085238539-0.105575941395605i	0.05877408378822-0.101268329342351i	0.0563473931715852-0.0964248965185339i	0.0535302662758723-0.0911650214965575i	0.0504184897779157-0.0856126117996083i	0.0471176679020362-0.0798914124853824i	0.0437389522700827-0.0741204613016441i	0.040394417555799-0.0684099195838103i	0.0371923092827138-0.0628574878175873i	0.0342324047845912-0.0575455814097327i	0.0316017295484763-0.052539397239825i	0.0293708580771735-0.0478859474751142i	0.0275910010974382-0.0436140772371176i	0.0262920404154285-0.039735421004817i	0.0254816209827614-0.0362461935228361i	0.0251453497226544-0.0331296589090278i	0.025248086107943-0.0303590807400177i	0.025736244670672-0.0279009295067101i	0.026540969086418-0.0257181142381872i	0.0275819856135975-0.0237730131736948i	0.0287719043536911-0.0220301034745645i	0.0300207130170557-0.0204580299531944i	0.031240201425312-0.0190310041582166i	0.0323480662662304-0.0177294833827688i	0.0332714736079076-0.016540139169639i	0.0339498989836942-0.0154551815139429i	0.0343371179487943-0.014471153488931i	0.0344022795550092-0.0135873476140261i	0.0341300564771135-0.0128040173585185i	0.0335199238954052-0.012120563588772i	0.0325846705162344-0.0115338668700543i	0.0313482859529226-0.0110369140465969i	0.0298433968373706-0.0106178342812864i	0.0281084384445596-0.0102594193352518i	0.0261847494518666-0.0099391592546742i	0.0241137659663018-0.0096297816961505i	0.0219344692346698-0.0093002443283233i	0.0196812121716049-0.0089170978552179i	0.017382015921988-0.0084461140896983i	0.0150573919986636-0.0078540600860733i
37	0.060551176644292-0.131959562125098i	0.064840518106256-0.136612929181377i	0.068892987723257-0.140465686829427i	0.072637599735537-0.143453397688987i	0.076009225758111-0.145530087607571i	0.078951229656036-0.146669720623159i	0.0814178545731-0.146866913120187i	0.083376220619151-0.146136846007935i	0.084807805581471-0.144514376318004i	0.08570930410494-0.142052393052214i	0.086092792097504-0.138819503612584i	0.085985160996637-0.134897173958016i	0.085426828720056-0.130376475250409i	0.084469777905449-0.125354610101244i	0.083175014433821-0.119931401127342i	0.081609577190107-0.114205922609397i	0.079843260685682-0.108273442651774i	0.077945233108634-0.10222281921561i	0.075980741765825-0.0961344603638699i	0.0740080947222954-0.0900789193170277i	0.072076091628792-0.0841161512909978i	0.0702220491134207-0.0782954147103085i	0.0684705284746243-0.0726557574742449i	0.0668328283295391-0.0672269925448103i	0.0653072555387-0.0620310388482232i	0.0638801377064521-0.0570834853258635i	0.0625274934884269-0.0523952291202139i	0.0612172362463564-0.0479740436112304i	0.0599117551953303-0.0438259476685003i	0.0585706982599275-0.0399562725163241i	0.057153773636505-0.0363703547430417i	0.0556233927686019-0.0330738204063495i	0.0539469952729009-0.0300724627936139i	0.0520989245586226-0.0273717520851959i	0.0500617589530381-0.0249760461031153i	0.0478270440438788-0.0228875951826701i	0.0453954143944802-0.0211054493573509i	0.0427761335460432-0.0196243816907835i	0.0399861173840892-0.0184339377669237i	0.0370485351605364-0.0175177089054999i	0.0339911031011051-0.0168529071248018i	0.0308441967763594-0.0164102952446078i	0.0276389102806225-0.0161544981022254i	0.0244051835019969-0.0160446929874607i	0.0211701047459258-0.0160356512653993i	0.0179564764892156-0.0160790805813058i	0.0147817091072757-0.0161251993872883i	0.011657083065237-0.0161244636088825i	0.0085873961546812-0.016029359341328i
38	0.071819569489714-0.157887599246251i	0.077876891991134-0.163992971055082i	0.083887786533229-0.169329015346553i	0.08977984229898-0.173817446375594i	0.095481021571069-0.177394287967988i	0.100921666017587-0.180011449544969i	0.106036436900483-0.181637784594851i	0.110766094602324-0.182259595339105i	0.115059029159374-0.181880574615843i	0.118872465753908-0.180521203685667i	0.122173286765969-0.17821765098737i	0.124938433975838-0.175020240142204i	0.127154879416748-0.170991574234652i	0.128819179485906-0.166204416411078i	0.129936652352686-0.160739433369811i	0.130520241566184-0.15468290807195i	0.130589147316892-0.148124521180259i	0.130167319603383-0.141155288012775i	0.129281913577527-0.133865720282516i	0.127961806099978-0.12634426102678i	0.126236264119397-0.11867601857132i	0.124133840564614-0.110941802874674i	0.121681553211753-0.103217446848348i	0.118904378096935-0.095573377749691i	0.115825063424588-0.088074390684395i	0.112464244637623-0.080779568419755i	0.108840818385668-0.073742289424044i	0.104972514345034-0.067010269163368i	0.100876590625169-0.060625587609322i	0.0965705717613881-0.0546246676609924i	0.0920729483951468-0.0490381835020599i	0.0874037644472397-0.0438908933739946i	0.0825850301115069-0.0392014063951725i	0.0776409160871721-0.0349819065388929i	0.0725977045380362-0.0312378675628294i	0.0674834935421251-0.027967799728753i	0.0623276724814013-0.0251630721016209i	0.0571602042632162-0.0228078529968555i	0.0520107650888743-0.0208792060511282i	0.0469078027026347-0.0193473710431687i	0.0418775791312932-0.0181762478469554i	0.036943263795126-0.0173240897648877i	0.0321241379136199-0.0167444000086066i	0.0274349620979752-0.0163870132554654i	0.0228855469480885-0.0161993338482118i	0.0184805525457144-0.0161276939519279i	0.0142195281854648-0.0161187892144105i	0.0100971896593341-0.0161211463147131i	0.0061039188792048-0.0160865761104969i
39	0.08500283995245-0.182008996622489i	0.092915420401442-0.189143737703994i	0.100945382646631-0.195503033213502i	0.109015016908476-0.200995358940904i	0.117042210817645-0.205540459712273i	0.124942044282026-0.209071152622111i	0.132628485040823-0.211534804602886i	0.14001612622549-0.212894441423126i	0.147021905949206-0.213129459894594i	0.153566750849508-0.212235930608373i	0.159577090474726-0.210226494052222i	0.16498619707407-0.207129867654698i	0.169735315166659-0.202989994403998i	0.173774556515669-0.197864874582224i	0.17706354801274-0.19182513039102i	0.179571831647675-0.184952358571859i	0.181279026403009-0.177337328499005i	0.182174770883855-0.169078082799842i	0.182258472248103-0.160277994666081i	0.181538891226726-0.151043831129726i	0.180033594636526-0.14148386525249i	0.177768305939318-0.131706073020275i	0.174776181456134-0.121816443338272i	0.171097035338122-0.111917422419718i	0.166776530978384-0.102106507485064i	0.161865350919752-0.092474999341857i	0.156418352148978-0.083106919258959i	0.15049370955437-0.074078092597994i	0.144152047701969-0.065455399806192i	0.137455560207556-0.057296194389976i	0.130467116892894-0.049647887090205i	0.123249361451665-0.042547695349992i	0.115863806165312-0.036022556996709i	0.108369934808319-0.030089206589147i	0.10082432968314-0.024754411921608i	0.0932798431162847-0.0200153666349377i	0.0857848371551572-0.0158602327655838i	0.0783825171516736-0.0122688244674364i	0.0711103850684278-0.009213421244548i	0.0639998365362923-0.0066596960652308i	0.0570759219572662-0.0045677409403887i	0.0503572864939089-0.0028931701811574i	0.0438562969856994-0.0015882798016669i	0.037579356170991-0.0006032405346889i	0.0315273966281919+0.0001126982683786i	0.0256965391536753+0.000610016014025i	0.0200788934003445+0.0009377604699501i	0.0146634729572559+0.0011424388821623i	0.00943719298185802+0.00126697801233592i
40	0.097113972329669-0.199761411514985i	0.106496114738498-0.207147221357654i	0.116095195964857-0.213721126403315i	0.125827789136163-0.21938550884636i	0.135603271746026-0.224052359518358i	0.145325241518453-0.227645177010507i	0.154893130858483-0.230100649729685i	0.164203979139263-0.231370073596555i	0.173154316021237-0.231420465942079i	0.181642104719166-0.230235345298866i	0.189568691798997-0.22781515683303i	0.196840709767038-0.224177333711782i	0.203371880371453-0.219355995338424i	0.209084670036081-0.213401293713037i	0.213911753969358-0.206378428832383i	0.217797251951419-0.198366362714631i	0.220697706271102-0.189456269072373i	0.222582780412135-0.179749761676956i	0.22343566552783-0.169356948942318i	0.223253190172636-0.158394365157597i	0.22204563689285-0.146982830124969i	0.219836276883644-0.13524528877482i	0.2166606408166-0.123304680739298i	0.212565550006875-0.111281887004822i	0.207607937246965-0.099293796794885i	0.201853490849596-0.087451532931941i	0.195375158709167-0.075858868275419i	0.188251551520129-0.064610859619468i	0.180565285699078-0.053792718847062i	0.1724013070617-0.043478934362967i	0.16384523591722-0.033732649050299i	0.154981772967632-0.024605294393386i	0.145893203240898-0.016136474156586i	0.136658032255765-0.008354085269197i	0.127349784733916-0.001274658492293i	0.118035991489166+0.005096102832258i	0.108777384711215+0.010762611018156i	0.0996273158385986+0.0157385367062241i	0.0906314037373698+0.0200458347778483i	0.081827414162517+0.023713682652139i	0.0732453647032422+0.02677735947268i	0.0649078428473395+0.0292770931814986i	0.0568305186968284+0.0312569002416598i	0.0490228284701282+0.0327634399897269i	0.0414888004523004+0.0338449024892682i	0.0342279916789495+0.0345499455478903i	0.0272365014805856+0.0349266934861808i	0.0205080271275411+0.0350218075258806i	0.0140349271872807+0.0348796354834808i
41	0.104589334296061-0.207722283642017i	0.114677586146075-0.214565408974341i	0.125008200519292-0.220567269564163i	0.135495015263817-0.225634268076064i	0.146043892916377-0.229681488192015i	0.156554042950434-0.232634458775886i	0.16691956696363-0.234430757010448i	0.177031194293964-0.235021407249904i	0.186778168264802-0.234372037069941i	0.19605023714412-0.232463758005363i	0.204739699231788-0.229293745549578i	0.212743448471007-0.224875500917374i	0.219964965759103-0.219238785578519i	0.226316201777534-0.212429228370667i	0.231719299662509-0.204507613802444i	0.236108110111536-0.195548868670447i	0.239429457411512-0.185640772059286i	0.241644122161488-0.174882420917128i	0.242727514875967-0.163382489478349i	0.242670023881055-0.151257325657623i	0.241477030618156-0.138628931029966i	0.239168595299484-0.125622873052822i	0.235778825470332-0.112366178745596i	0.231354949095475-0.09898525813809i	0.225956122000217-0.085603903502002i	0.219652006598611-0.072341406806658i	0.212521164617561-0.059310833151032i	0.204649310814754-0.046617482314309i	0.196127477386896-0.034357564259357i	0.187050139827835-0.022617107658477i	0.177513354437961-0.011471113538112i	0.167612955576986-0.000982959206522i	0.157442857214097+0.008795949028431i	0.14709349853083+0.017826282010842i	0.136650467479683+0.026080665909119i	0.126193329532413+0.03354335023116i	0.115794681623404+0.040209687249426i	0.10551944377294+0.046085447165107i	0.0954243933300043+0.0511859951096471i	0.0855579394608237+0.0555353568943972i	0.0759601286641261+0.0591652003539489i	0.0666628659239158+0.0621137583013521i	0.0576903307860197+0.0644247176681695i	0.0490595632941486+0.0661460975023681i	0.0407811914277117+0.0673291363141113i	0.0328602694835111+0.0680272069626418i	0.025297195727793+0.068294775022229i	0.0180886775631812+0.0681864144838098i	0.0112287133197175+0.0677558928418997i
42	0.104528986036261-0.205099694324671i	0.114383904368897-0.210931734641471i	0.124441232715653-0.215946186143407i	0.134616093164725-0.220063286561917i	0.144816244728108-0.223211143795776i	0.154943310151931-0.225327181301143i	0.164894205862615-0.226359455229233i	0.174562748103718-0.226267809433971i	0.183841401851668-0.225024837645685i	0.192623133480451-0.222616626241914i	0.200803323613725-0.219043256032561i	0.208281693358992-0.214319047172221i	0.214964195317528-0.208472537549542i	0.220764820506968-0.201546191593144i	0.225607273662648-0.193595843173479i	0.229426472278846-0.184689882961045i	0.232169829130297-0.174908207015725i	0.233798283737032-0.164340949330827i	0.234287055108338-0.153087026355662i	0.23362609588604-0.141252526012349i	0.231820236430174-0.12894897727428i	0.228889016155474-0.116291538887237i	0.224866208227813-0.1033971472275i	0.219799052261444-0.090382663580959i	0.213747217630445-0.077363060308159i	0.206781527157437-0.06444968348449i	0.198982477042119-0.051748626759133i	0.190438593758585-0.039359247477816i	0.181244672151851-0.02737285170496i	0.171499941022806-0.015871569821515i	0.161306203085039-0.004927439038535i	0.150765995338772+0.005398296368359i	0.139980813719632+0.015055661856334i	0.129049442471243+0.024006206610606i	0.118066424226512+0.032223040020464i	0.107120701458347+0.039690660606678i	0.0962944539912084+0.0464045915212851i	0.0856621508759517+0.0523708402722088i	0.0752898283476205+0.0576052031839032i	0.0652345990273002+0.0621324372656592i	0.0555443911965591+0.0659853236221i	0.04625791104568+0.0692036473306326i	0.0374048154264+0.0718331188734277i	0.029006077946834+0.0739242618083055i	0.0210745273185623+0.0755312904664621i	0.0136155337586911+0.0767110001545236i	0.0066278169868797+0.0775216906947929i	0.0001043479339928+0.0780221422388269i	-0.0059666843348819+0.0782706602071131i
43	0.096072104528723-0.193808000252182i	0.104876631301074-0.198644537858381i	0.113808022639072-0.202769384117466i	0.122787200055185-0.206123237217039i	0.131729094829768-0.208653548256163i	0.140543747718518-0.210315546514549i	0.149137572478312-0.211073160036319i	0.15741476112955-0.210899808378868i	0.165278803897832-0.20977904664972i	0.172634092418445-0.207705042851444i	0.179387571216738-0.204682874010398i	0.185450399845995-0.200728630493983i	0.19073958649177-0.195869322220898i	0.195179553421839-0.190142585023858i	0.198703595418361-0.183596190108122i	0.201255194275045-0.176287364230192i	0.202789155535666-0.168281932765137i	0.203272537807168-0.159653302107205i	0.202685350077805-0.150481301732465i	0.20102099835013-0.140850909631336i	0.198286469373622-0.130850887594898i	0.194502246123955-0.120572354932145i	0.189701956703944-0.110107330546883i	0.18393176530868-0.099547273876617i	0.177249520581991-0.08898165497926i	0.169723682883181-0.078496583058711i	0.161432057492169-0.068173520982676i	0.152460365444715-0.058088110923329i	0.142900687376665-0.048309133221107i	0.132849818372863-0.038897617029221i	0.122407573306735-0.029906117350081i	0.111675082504601-0.021378168843915i	0.100753116796771-0.013347922399217i	0.089740479184174-0.0058399660313814i	0.0787324975459539+0.0011306726556708i	0.0678196491590714+0.0075583493314396i	0.0570863434369083+0.0134464618138186i	0.0466098843774488+0.0188069590356006i	0.0364596289100227+0.0236597170766608i	0.0266963518133853+0.0280318015763319i	0.0173718223151119+0.0319566375827345i	0.008528592032884+0.0354731090167831i	0.0001999887294443+0.0386246104246075i	-0.0075896944447133+0.041458073578367i	-0.0148248288427088+0.044022990794464i	-0.0214979176734889+0.0463704556180547i	-0.027608922189753+0.0485522398347459i	-0.0331644704347194+0.050619923686164i	-0.0381769738991047+0.0526240937649716i
44	0.081671404963967-0.17692634862476i	0.08907832010281-0.181129689026734i	0.096549171832067-0.184799653439977i	0.104015412238502-0.187898466161074i	0.111404030798304-0.190393508959933i	0.118638471825079-0.192257922540385i	0.125639670909896-0.193471126879812i	0.132327193071749-0.194019247176734i	0.138620451920017-0.193895433791587i	0.144439986155656-0.19310006656842i	0.149708767316532-0.191640836231777i	0.154353510901529-0.189532698111346i	0.158305961965769-0.186797696195963i	0.161504126020762-0.183464658389728i	0.16389341662894-0.179568766762441i	0.165427692455172-0.175151009477186i	0.166070158704221-0.170257523861197i	0.165794110781422-0.164938842685363i	0.164583501586864-0.159249058059276i	0.162433317990767-0.15324491936545i	0.159349756619312-0.146984883288854i	0.155350193970079-0.140528135197195i	0.150462950927942-0.133933601856187i	0.144726856813541-0.12725897569826i	0.138190623015143-0.120559770592808i	0.130912040883733-0.113888428295856i	0.122957022774188-0.107293493506348i	0.114398508770755-0.10081887375876i	0.105315264640757-0.094503198284425i	0.0957905988364414-0.088379287536i	0.0859110278561797-0.0824737423601172i	0.0757649199537157-0.0768066588999161i	0.065441147045288-0.071391472295035i	0.055027773732432-0.0662349292078396i	0.0446108106805268-0.061337186227679i	0.0342730572390297-0.0566920283736539i	0.0240930552468401-0.052287199309361i	0.0141441725385283-0.0481048325711195i	0.004493830868428-0.0441219711548646i	-0.0047971110791759-0.040311161254711i	-0.0136748131008252-0.0366411048329781i	-0.0220927449926719-0.0330773550473975i	-0.0300118159326896-0.0295830383712496i	-0.037400347331277-0.0261195875061108i	-0.044233898290708-0.0226474698799565i	-0.0504949559545099-0.0191268976073253i	-0.056172505708976-0.0155185062129962i	-0.0612614983732276-0.0117839911261871i	-0.0657622331517866-0.00788669287118i
45	0.06690820483189-0.15643145174842i	0.073215864614791-0.160356734692582i	0.079578679233729-0.163952523566402i	0.085941996353914-0.167198353063234i	0.092247903872696-0.170077055374964i	0.098435921151714-0.172575028772477i	0.104443769922848-0.174682451688424i	0.110208212508326-0.17639343647042i	0.115665942884925-0.1777061180592i	0.120754514310755-0.178622674080194i	0.125413285785007-0.179149274192749i	0.129584368581191-0.179295957989219i	0.133213553526406-0.179076442243121i	0.136251199623098-0.178507859835739i	0.138653065040947-0.177610434206547i	0.140381062444648-0.176407094636301i	0.141403922051997-0.174923039044783i	0.141697747703805-0.173185252231527i	0.141246453525514-0.171221988573289i	0.140042071409583-0.169062229086186i	0.138084922475121-0.166735123437127i	0.135383648785663-0.16426942792776i	0.131955104838793-0.161692950660023i	0.127824111590965-0.159032015017407i	0.123023078954618-0.156310952259299i	0.117591505712678-0.153551633433442i	0.111575368553224-0.150773049977015i	0.105026414358186-0.147990951320422i	0.098001371919044-0.145217546556321i	0.090561100846542-0.142461275822211i	0.082769696552287-0.139726655505436i	0.074693570784178-0.137014199755745i	0.066400527287848-0.134320419126362i	0.057958851750705-0.13163789550468i	0.049436434287052-0.128955430882813i	0.040899941379292-0.126258265999579i	0.032414052450553-0.123528363498893i	0.024040774167851-0.120744749030993i	0.015838843229614-0.11788390270257i	0.007863225849965-0.114920192483619i	0.0001647194907-0.111826340619192i	-0.007210340313329-0.108573913781957i	-0.0142202678643-0.105133827637384i	-0.020828112349564-0.101476856669994i	-0.0270016448395233-0.0975741405216279i	-0.0327132542352112-0.0933976786988819i	-0.0379397610862228-0.0889208062884335i	-0.0426621598157993-0.0841186442424791i	-0.0468653011752152-0.0789685188245413i
46	0.057887346722622-0.131766148773848i	0.0638434898234-0.135425311699159i	0.069906873801072-0.138926136097771i	0.076037241923422-0.142258654662472i	0.082191808954392-0.145414489453698i	0.088325730592562-0.148386922386747i	0.094392624346143-0.151170937106972i	0.100345133822012-0.153763230793753i	0.106135527187338-0.156162194994432i	0.111716319529086-0.158367865184584i	0.11704090802341-0.160381839368586i	0.122064208262331-0.162207166661309i	0.126743279791641-0.163848207414189i	0.131037928906355-0.165310467052974i	0.134911277035415-0.166600406366453i	0.138330283623867-0.167725231511988i	0.141266213278424-0.168692667472308i	0.143695038062442-0.169510719097318i	0.145597767182328-0.170187424184641i	0.146960697865372-0.170730603284971i	0.147775582948821-0.171147611056715i	0.148039712536394-0.17144509403449i	0.147755908982489-0.171628759615955i	0.146932436384849-0.171703160911458i	0.145582827651673-0.171671501843915i	0.143725634008362-0.171535466537285i	0.141384103474017-0.17129507659839i	0.138585796324359-0.17094857938828i	0.135362146827088-0.170492369807143i	0.131747981555716-0.169920947494213i	0.127781005333644-0.169226910685411i	0.123501266315207-0.168400987292117i	0.11895061186623-0.167432103080137i	0.114172146763921-0.16630748615474i	0.109209704803338-0.165012806310977i	0.104107344192219-0.163532347203217i	0.098908876161686-0.161849208737324i	0.09365743504779-0.159945536605112i	0.088395096744004-0.157802775473196i	0.083162550927467-0.155401942014928i	0.077998830865066-0.152723913739293i	0.072941102953457-0.149749729426952i	0.068024516484677-0.146460896930354i	0.063282112499346-0.142839704128672i	0.05874478903405-0.138869528943463i	0.054441318626174-0.134535144509015i	0.05039841264208-0.129823015842005i	0.04664082587203-0.124721584656281i	0.04319149391103-0.119221539306982i
47	0.057376107175829-0.100254320482478i	0.063664736753776-0.103203813605412i	0.070137810777803-0.106092970206897i	0.0767666951604-0.108915976396985i	0.083520603752469-0.111667389024434i	0.09036689479936-0.114342130068806i	0.097271401099933-0.116935472899242i	0.104198788991543-0.119443020792337i	0.111112940590338-0.121860678261428i	0.117977353131936-0.124184615897008i	0.12475554879995-0.126411229549709i	0.131411488114129-0.128537094800575i	0.137909979787211-0.130558917755991i	0.14421707995763-0.132473483274973i	0.150300473867132-0.134277601783518i	0.156129833376942-0.135968055853992i	0.161677144197866-0.137541547727157i	0.166916997338313-0.138994648931362i	0.171826840035556-0.140323753108709i	0.176387182311454-0.141525033093726i	0.180581756262666-0.142594403208152i	0.184397626232977-0.143527487638603i	0.187825249095047-0.144319595654893i	0.190858484963021-0.144965704308469i	0.193494559737409-0.145460449126046i	0.195733981921382-0.145798123185886i	0.197580417115857-0.145972684836353i	0.199040524474191-0.145977774191159i	0.200123760153142-0.145806738415495i	0.200842153415433-0.14545266570446i	0.201210061504918-0.14490842775157i	0.201243909716426-0.144166730412289i	0.200961923211738-0.143220172186469i	0.200383857088407-0.142061310075016i	0.199530730991708-0.140682732310205i	0.19842457417876-0.139077137415582i	0.197088186409324-0.137237419019667i	0.195544919365364-0.135156755826565i	0.193818482510238-0.132828706134695i	0.191932776410523-0.130247306290284i	0.189911755583455-0.127407172462989i	0.187779321927128-0.124303605134671i	0.185559248766127-0.120932695696504i	0.183275134529879-0.117291434551655i	0.180950384101607-0.113377820118299i	0.178608214958614-0.109190968118191i	0.176271684393648-0.104731220517312i	0.173963733384375-0.100000253455186i	0.171707242082329-0.09500118345697i
48	0.0625411967309116-0.0595069497131957i	0.0692801679715717-0.061066080276292i	0.0762486363501545-0.062588015540758i	0.0834246533534371-0.0640675777225352i	0.0907843503399017-0.0654993481997266i	0.0983021303034059-0.0668776609671486i	0.105950883288347-0.068196600398452i	0.113702222525242-0.069450004025997i	0.12152673794617-0.070631470972418i	0.12939426339269-0.071734376569331i	0.137274153554069-0.072751893579612i	0.145135566478833-0.073677020302405i	0.152947747393769-0.074502615687562i	0.160680309545521-0.075221441422045i	0.168303507852606-0.075826210779083i	0.175788501319407-0.076309643845912i	0.183107600415518-0.076664528572561i	0.190234495958616-0.07688378691707i	0.197144466449063-0.07696054520677i	0.203814561280468-0.076888207695323i	0.210223757780813-0.076660532175698i	0.216353090610717-0.076271706413977i	0.22218575264472-0.075716424101416i	0.227707167073161-0.074989958985145i	0.232905031070832-0.074088235833396i	0.237769331968543-0.073007896920272i	0.242292337420107-0.071746362778043i	0.246468561565495-0.070301886061176i	0.250294709638143-0.068673597494025i	0.253769603838992-0.066861543030925i	0.256894093592118-0.064866711539844i	0.259670953499435-0.062691052524639i	0.262104772419756-0.06033748362143i	0.26420183710795-0.057809887836179i	0.265970013763161-0.055113100727431i	0.267418630653764-0.05225288797407i	0.268558364716133-0.04923591399661i	0.269401134672254-0.046069702515722i	0.269960002787495-0.042762590127244i	0.27024908690658-0.039323674143197i	0.270283483876426-0.035762756088081i	0.27007920490405-0.032090282344405i	0.269653122821961-0.028317283507296i	0.269022930658754-0.024455314032237i	0.268207110355329-0.020516393740637i	0.267224909943511-0.016512952684266i	0.266096327028924-0.012457780761803i	0.264842096008194-0.008363983330349i	0.26348367611428-0.004244943864203i
49	0.0667310860562752-0.0108838408756257i	0.0733549907804665-0.010628811883961i	0.0801823181122039-0.0103230727616388i	0.0871930009610709-0.0099620219106978i	0.0943653305801219-0.0095406628579696i	0.101676104731679-0.009053615469374i	0.109100793984668-0.008495136077769i	0.116613724257764-0.007859146983273i	0.124188273457122-0.007139275627664i	0.131797079827756-0.006328903570576i	0.139412259448971-0.005421225207831i	0.147005630160897-0.004409315974971i	0.154548939114745-0.003286209575874i	0.162014091096015-0.002044983571624i	0.16937337477891-0.000678852463137i	0.176599684131558+0.000818732792857i	0.183666732304108+0.002453980076261i	0.190549255492921+0.004232647610475i	0.197223204480285+0.006159933232296i	0.203665921795755+0.008240363090454i	0.209856302726539+0.010477681526022i	0.215774938713898+0.012874743943335i	0.221404242003108+0.01543341450063i	0.226728550758266+0.018154470433907i	0.231734214202267+0.021037514774526i	0.236409657688285+0.024080899130962i	0.240745427944124+0.027281658078667i	0.244734219046994+0.030635456541075i	0.248370879976461+0.034136551351919i	0.251652404850879+0.037777767967741i	0.254577907171861+0.041550493053947i	0.257148579577734+0.045444683402764i	0.259367640736738+0.04944889136254i	0.261240271091974+0.053550306670714i	0.262773539201562+0.057734814293696i	0.263976320399731+0.061987067592131i	0.264859209439254+0.066290575855897i	0.265434428665692+0.070627804995897i	0.265715733123733+0.074980289945133i	0.265718313810532+0.079328757115179i	0.26545870007688+0.083653255080827i	0.264954661941177+0.087933291529616i	0.2642251128312+0.092147974417524i	0.263290013012707+0.096276155219741i	0.262170273710116+0.100296572157784i	0.260887661681164+0.104187991321607i	0.25946470378247+0.107929343687433i	0.257924590863841+0.111499856157098i	0.256291080162738+0.114879174910243i
50	0.0646071702800252+0.0383342692162063i	0.0702331811769666+0.0401360118685104i	0.0759716638877244+0.0419840942254548i	0.0818017433731192+0.0438808389213346i	0.0877013029794199+0.0458289559402379i	0.0936471249604632+0.0478315308001734i	0.0996150454079755+0.0498920040984224i	0.10558012220656+0.05201414213629i	0.111516814439538+0.054201998481669i	0.117399171502337+0.056459866478033i	0.123201030034521+0.058792222866092i	0.128896216662484+0.061203662846577i	0.134458754454578+0.063698827076508i	0.139863070930561+0.066282321253574i	0.145084205438868+0.068958629100773i	0.1500980137188+0.071732019712885i	0.154881367500074+0.074606450364436i	0.15941234705855+0.077585466002578i	0.163670424742948+0.080672096754711i	0.167636637610964+0.083868754867261i	0.171293747462016+0.087177132556409i	0.174626386724696+0.090598102291908i	0.177621188846785+0.094131621050059i	0.180266902040329+0.097776640060441i	0.182554485450159+0.101531021532745i	0.184477187036944+0.105391463785265i	0.186030602691435+0.109353436105816i	0.187212716320721+0.113411124560527i	0.188023920866142+0.117557389827707i	0.188467020422153+0.121783737975246i	0.188547213822518+0.126080304923462i	0.188272060241563+0.130435855144126i	0.187651427521289+0.134837794944037i	0.186697424077788+0.139272200471852i	0.185424315361031+0.143723860373696i	0.183848425939806+0.148176332810512i	0.181988028357853+0.15261201634224i	0.179863219958369+0.157012233984604i	0.177495788902761+0.161357329557435i	0.174909070617028+0.165626775272596i	0.172127795887367+0.169799289357859i	0.169177931797594+0.173852962383449i	0.166086516657355+0.177765390852613i	0.16288149001479+0.181513816538496i	0.159591518783211+0.185075269997873i	0.156245820441699+0.188426716668798i	0.15287398419748+0.191545203963877i	0.149505790926546+0.194408007803236i	0.146171032641186+0.196992777090194i
51	0.0564887188052133+0.0770756786676011i	0.0605447995134026+0.0794725522699592i	0.064600280344847+0.0818591104494901i	0.068633625424153+0.0842342614266755i	0.072622516405756+0.0865973507637228i	0.0765439931787159+0.088948167785374i	0.0803746055582987+0.0912869450934409i	0.0840905748309258+0.0936143508631282i	0.0876679638788924+0.0959314737039357i	0.0910828544839077+0.0982397999696267i	0.094311530295956+0.100541183508892i	0.097330663857997+0.102837807959305i	0.10011750599915+0.105132141800192i	0.102650075850472+0.107426886493298i	0.104907349699239+0.109724918151725i	0.106869446880371+0.112029223285663i	0.108517810907705+0.114342829276019i	0.109835384073085+0.116668730322421i	0.110806773787523+0.119009809698418i	0.111418409005184+0.12136875922252i	0.111658685156808+0.123747996917558i	0.111518096123078+0.126149583881434i	0.110989351898931+0.128575141428753i	0.110067480735061+0.131025769584222i	0.108749914691036+0.13350196801465i	0.107036557693372+0.136003560476597i	0.10492983535939+0.138529623831268i	0.102434726021468+0.141078422637458i	0.09955877256399+0.14364735027781i	0.096312074864648+0.146232877504238i	0.092707262810483+0.148830509206125i	0.088759450034952+0.151434750111254i	0.084486168693376+0.15403908002579i	0.079907285758456+0.156635939107755i	0.075044901473394+0.159216723550099i	0.069923230746078+0.161771791926621i	0.064568468402492+0.16429048232852i	0.059008639339924+0.166761140293353i	0.053273434729896+0.169171157403487i	0.047394035516523+0.171507020309769i	0.041402924537797+0.173754369819749i	0.035333688665128+0.175898069580281i	0.029220812410382+0.177922283782917i	0.02309946449004+0.179810563228817i	0.017005278863394+0.181545939008763i	0.010974131776581+0.183111022984413i	0.005041916347477+0.184488114199638i	-0.000755683781131+0.185659310306082i	-0.00638342021013+0.186606623055253i
52	0.048744452771881+0.0976349458916353i	0.0514673215133956+0.0994335225420033i	0.054104349790152+0.101123742746992i	0.056635486552129+0.102701389732532i	0.05904029346929+0.104162820411501i	0.061298074080637+0.105504993374414i	0.063388010569034+0.10672549136244i	0.065289307221935+0.107822537831769i	0.066981339541128+0.108795007278144i	0.06844380787627+0.109642429056015i	0.069656894378568+0.110364984497402i	0.070601422003653+0.110963497210409i	0.071259014237458+0.111439416515302i	0.071612254176623+0.111794794056305i	0.071644841566326+0.112032253708631i	0.071341746384014+0.112154954981613i	0.070689357557609+0.112166550199155i	0.069675625421589+0.11207113581687i	0.068290196543895+0.111873198310158i	0.066524539600602+0.111577555138121i	0.064372061033458+0.11118929135352i	0.061828209297048+0.110713692488144i	0.058890566586835+0.110156174395088i	0.055558927035735+0.109522210773831i	0.051835360474177+0.108817259140016i	0.047724260965592+0.108046686029024i	0.043232379454783+0.107215692240379i	0.038368839999149+0.106329238938498i	0.033145139190978+0.105391975424245i	0.027575128521412+0.104408169381126i	0.021674979581747+0.103381640380024i	0.015463132143933+0.102315697397327i	0.008960225307984+0.101213081063645i	0.002189012048014+0.100075911314503i	-0.0048257423706713+0.098905641061137i	-0.0120573774948707+0.0977030164394744i	-0.0194774695684181+0.0964680441293988i	-0.0270559773368846+0.0951999661652949i	-0.0347614007952315+0.093897242583633i	-0.0425609517957579+0.092557542174841i	-0.0504207353378215+0.0911777415259703i	-0.0583059402755895+0.0897539324586111i	-0.0661810381061216+0.0882814378841213i	-0.0740099884377991+0.0867548360164527i	-0.0817564496888448+0.085167992802537i	-0.0893839935276008+0.0835141023522286i	-0.0968563215404093+0.0817857350749229i	-0.104137482599343+0.079974893158923i	-0.111192089400487+0.078073072963033i
53	0.0514398757509+0.101935842549919i	0.053804509311092+0.102287416685803i	0.05605986652002+0.102435499493188i	0.058189405764414+0.102373967222239i	0.060176431805478+0.102097396007607i	0.062004197928303+0.101601102685162i	0.063656012796462+0.100881181000103i	0.0651153513017911+0.099934532812221i	0.0663659686400172+0.0987588939441897i	0.067392016789679+0.0973528543634819i	0.0681781625251706+0.0957158724373498i	0.0687097060556061+0.0938482830527891i	0.068972699349948+0.0917512994489877i	0.0689540631860569+0.0894270086678285i	0.0686417019473573+0.0868783605879514i	0.0680246151859927+0.0841091505689961i	0.0670930049758513+0.081123995794286i	0.06583837809279+0.0779283054616458i	0.0642536420827367+0.0745282450325867i	0.0623331943110181+0.0709306948090504i	0.0600730031279856+0.0671432031635732i	0.0574706803364962+0.0631739348024888i	0.0545255442055878+0.0590316144919886i	0.0512386723412916+0.0547254667229358i	0.0476129437992785+0.0502651518317411i	0.0436530699043119+0.0456606991308987i	0.0393656133274629+0.0409224376335163i	0.0347589950629501+0.0360609249810342i	0.029843489041391+0.0310868752020177i	0.0246312042142973+0.0260110859422512i	0.0191360540448603+0.0208443658122214i	0.013373713441483+0.0155974624974142i	0.0073615632721716+0.0102809922696993i	0.00111862269880943+0.00490537152454037i	-0.00533453033043154-0.00051924905097018i	-0.0119758499956586-0.0059830470999415i	-0.0187819243988006-0.0114765874594036i	-0.0257280876193304-0.0169908767545323i	-0.0327885413317159-0.0225174132534277i	-0.0399364852063462-0.0280482315582894i	-0.0471442552443987-0.0335759417584677i	-0.0543834691329271-0.0390937627238029i	-0.0616251776498921-0.0445955492723207i	-0.0688400211003252-0.0500758130041284i	-0.0759983897246807-0.0555297366526641i	-0.0830705869889446-0.0609531818646669i	-0.0900269946434013-0.0663426903807692i	-0.0968382384232177-0.0716954786488626i	-0.103475353259191-0.077009425961786i
[truncated: 71 more columns]
