# Supplementary material for: Reconstructing spruce budworm outbreak severity: a comparison of paleoecological and tree-ring signals
Source: PLoS One. 2025 Aug 12;20(8):e0329406. doi: 10.1371/journal.pone.0329406 (PMC12342301; doi:10.1371/journal.pone.0329406)
Supplement: S11 Dataset — (ZIP) [file pone.0329406.s011.zip › Lake 2 wavelet data/Coherence_Lepidopteran_scales_GSI/coherence_wavelet_wave.txt]

V1	V2	V3	V4	V5	V6	V7	V8	V9	V10	V11	V12	V13	V14	V15	V16	V17	V18	V19	V20	V21	V22	V23	V24	V25	V26	V27	V28	V29	V30	V31	V32	V33	V34	V35	V36	V37	V38	V39	V40	V41	V42	V43	V44	V45	V46	V47	V48	V49	V50
1	6.5949984999379e-04-3.6046919960184e-05i	5.52058729917033e-04+4.0468084784211e-05i	3.71646910901546e-04+7.7663292161907e-05i	2.08819713804659e-04+7.5722272099653e-05i	1.05415980170419e-04+5.8597530954591e-05i	5.31321618091052e-05+4.357586141336e-05i	2.9016161979687e-05+3.43682921079914e-05i	1.71935304472063e-05+2.89185255039864e-05i	1.04786318460445e-05+2.52232137996858e-05i	6.1797412939854e-06+2.22632134290997e-05i	3.5254975185484e-06+1.94999008017176e-05i	2.174414917412e-06+1.70367009013942e-05i	1.4114490706177e-06+1.52144637038662e-05i	7.109034121591e-07+1.38382541235705e-05i	-1.889650733516e-07+1.27840084541017e-05i	-1.4203354934553e-06+1.2135757130416e-05i	-2.6973829589116e-06+1.16676714513759e-05i	-3.7178610571964e-06+1.11963606319419e-05i	-4.3692169702329e-06+1.0817281221915e-05i	-4.6626189666673e-06+1.04723115125495e-05i	-4.7863848081207e-06+1.00097807404207e-05i	-4.95522662850665e-06+9.45761395967594e-06i	-5.23590034674432e-06+8.90834952002177e-06i	-5.64191060080912e-06+8.38735424891675e-06i	-6.20708876262377e-06+7.96859416829055e-06i	-6.80101485760196e-06+7.72545835322228e-06i	-7.20827164693369e-06+7.61259433199082e-06i	-7.37655840835484e-06+7.68718970016904e-06i	-7.30170615702941e-06+7.96532967890121e-06i	-7.09974477932521e-06+8.1521600157396e-06i	-6.9812081420008e-06+8.10747286990302e-06i	-7.02058541160671e-06+7.88723178472309e-06i	-7.22796735199626e-06+7.40600361507494e-06i	-7.52362375571135e-06+6.8014878099042e-06i	-7.78081522421425e-06+6.34558256215205e-06i	-8.00797643906396e-06+6.06723697408859e-06i	-8.26159758039673e-06+5.89936341541282e-06i	-8.57792007620116e-06+5.79876265287802e-06i	-9.02479692300055e-06+5.7446593187992e-06i	-9.55483862581602e-06+5.73341513409762e-06i	-1.00455383023271e-05+5.7885143491887e-06i	-1.04147181327944e-05+5.9994861653543e-06i	-1.04897412170371e-05+6.3068948350866e-06i	-1.02777758136418e-05+6.4538785642652e-06i	-1.0028784953841e-05+6.3846618523992e-06i	-9.82260067233282e-06+6.14848725481812e-06i	-9.7719221583921e-06+5.73138601615184e-06i	-1.00078889290452e-05+5.3243629181463e-06i	-1.0407086154571e-05+5.1125683028561e-06i
2	9.64532883384007e-04-8.2505023547995e-05i	7.90765774403853e-04+1.4473275572983e-05i	5.06639114358948e-04+6.4243765969864e-05i	2.59798869918109e-04+6.4220593454788e-05i	1.13620263742956e-04+4.5782203881726e-05i	4.83604851334979e-05+3.1138324763942e-05i	2.34563317156055e-05+2.38286815992692e-05i	1.33926924780086e-05+2.03621575373708e-05i	8.1522970342031e-06+1.81881600398102e-05i	4.7399390851406e-06+1.63188405683128e-05i	2.6675525305932e-06+1.42451184621226e-05i	1.8425726698919e-06+1.22116369141876e-05i	1.5395477964882e-06+1.07721795850636e-05i	1.18898275751401e-06+9.71567102784578e-06i	5.2290669285092e-07+8.90632274102635e-06i	-6.0271543107683e-07+8.53262455518336e-06i	-1.81977086582879e-06+8.32767681316863e-06i	-2.75061313977184e-06+8.05123344197245e-06i	-3.27023859245889e-06+7.86320853448055e-06i	-3.38798505751424e-06+7.70609684493091e-06i	-3.3368587701463e-06+7.36998639265272e-06i	-3.37924944257102e-06+6.90186132431486e-06i	-3.56654120863131e-06+6.42960807830042e-06i	-3.90111184822764e-06+5.96906166219838e-06i	-4.44582194500937e-06+5.60723674746118e-06i	-5.0448759500527e-06+5.43033221804529e-06i	-5.42994257712399e-06+5.36468063578171e-06i	-5.54516516927366e-06+5.5056210808818e-06i	-5.38035273593698e-06+5.90395548420822e-06i	-5.07043824378225e-06+6.18099644578331e-06i	-4.87403998078337e-06+6.18153062078285e-06i	-4.87114571828487e-06+6.00716624499595e-06i	-5.06682233300709e-06+5.52995080670069e-06i	-5.35778895752839e-06+4.90587906948219e-06i	-5.57455683028068e-06+4.48390256823845e-06i	-5.73140322821953e-06+4.276647968269e-06i	-5.90438952599606e-06+4.1711086023506e-06i	-6.14070727855798e-06+4.11231836358958e-06i	-6.5366716587734e-06+4.08062913984823e-06i	-7.04089146351433e-06+4.06986019317929e-06i	-7.5167766602135e-06+4.11745988842153e-06i	-7.87844976088427e-06+4.36783755457569e-06i	-7.89554813784921e-06+4.75584067546628e-06i	-7.57509500064781e-06+4.94541657874281e-06i	-7.23688347515889e-06+4.88462973823227e-06i	-6.94958473521944e-06+4.64734868144368e-06i	-6.83046421827254e-06+4.19294549131619e-06i	-7.04269397021776e-06+3.75443895737749e-06i	-7.41333664248249e-06+3.5659987358344e-06i
3	0.0012551454472455-0.0001512629893519i	1.00802056091733e-03-4.235649997785e-05i	6.13801382805664e-04+2.237275749859e-05i	2.8387327405133e-04+3.266892137428e-05i	1.02140849709235e-04+2.1306013124587e-05i	3.20514054232327e-05+1.25392538248197e-05i	1.1949509651196e-05+9.8103492881291e-06i	6.54599270283543e-06+9.35602776049969e-06i	4.15509770875608e-06+9.07882319496885e-06i	2.32892143636191e-06+8.55787566654382e-06i	1.17120132292883e-06+7.48286449508986e-06i	9.5732692984681e-07+6.17969835144482e-06i	1.10813584408056e-06+5.33526265416814e-06i	1.1253286680834e-06+4.73638538601156e-06i	7.9466075265105e-07+4.24150153086817e-06i	-2.046010392073e-08+4.14738523106941e-06i	-9.4042718901951e-07+4.19193485513428e-06i	-1.59780967000353e-06+4.10206310531622e-06i	-1.89509899913312e-06+4.09510496464065e-06i	-1.8306596244932e-06+4.1277778930571e-06i	-1.63619539643709e-06+3.95172923691122e-06i	-1.57324487194223e-06+3.63156060284487e-06i	-1.65002940527988e-06+3.31445588261953e-06i	-1.84960389071122e-06+2.99024462024649e-06i	-2.26841831798521e-06+2.74096227524129e-06i	-2.75840782480162e-06+2.65020704371426e-06i	-3.04724167332614e-06+2.61411752314527e-06i	-3.09815652789017e-06+2.75965216053125e-06i	-2.89426108496604e-06+3.18028858258491e-06i	-2.5573100309837e-06+3.46650969634642e-06i	-2.34460106657029e-06+3.48612242511565e-06i	-2.31762719471821e-06+3.39132412165783e-06i	-2.4781545088847e-06+3.01453901368698e-06i	-2.72390641395969e-06+2.49157416779146e-06i	-2.86843899341562e-06+2.19543971638884e-06i	-2.93191797956078e-06+2.10874953276252e-06i	-2.99738678022023e-06+2.08286318510173e-06i	-3.10970855548036e-06+2.06755041478867e-06i	-3.37864356272588e-06+2.05361248750898e-06i	-3.75707640779078e-06+2.02860941546242e-06i	-4.12616965236445e-06+2.03419537062156e-06i	-4.42599886413938e-06+2.25873225906419e-06i	-4.39969541865122e-06+2.64608822113813e-06i	-4.05161816995916e-06+2.82791417805611e-06i	-3.72520361387958e-06+2.77974964302426e-06i	-3.44522739913557e-06+2.59710126119449e-06i	-3.30264094491168e-06+2.20026039482096e-06i	-3.47244391587109e-06+1.82037947681898e-06i	-3.75290357790612e-06+1.70244796776068e-06i
4	0.00147670527162344-0.00023469642914315i	0.00116791944358011-0.00012201736471847i	6.84259130117856e-04-3.7507054494541e-05i	2.90694979674534e-04-5.558725165244e-06i	8.59111223315601e-05-1.0578645022962e-06i	1.65242540957781e-05-6.530779065214e-07i	2.48435815721047e-06+1.00772240188749e-06i	1.34095219457689e-06+2.38409005916168e-06i	1.19557751356023e-06+2.95877490885394e-06i	5.8831527263761e-07+3.11478477118174e-06i	9.585764779669e-08+2.73819235258104e-06i	1.9661221455254e-07+2.05942709918642e-06i	5.1026191315835e-07+1.70279494387137e-06i	6.8339260092561e-07+1.46170274002944e-06i	5.9000899822899e-07+1.18937844222572e-06i	1.2379081416207e-07+1.23030161284641e-06i	-4.0997611243059e-07+1.37638559507092e-06i	-7.5175717910547e-07+1.36557920975389e-06i	-8.6389573568858e-07+1.43265018615179e-06i	-7.2429642201026e-07+1.55575258137825e-06i	-5.0949844861051e-07+1.49045492556438e-06i	-4.2862736564525e-07+1.30868873656679e-06i	-4.4182331882873e-07+1.14873080358312e-06i	-5.154269215197e-07+9.69263566615676e-07i	-7.65458787864624e-07+8.3192163477427e-07i	-1.08130814800356e-06+8.0535683649999e-07i	-1.24268803986492e-06+7.6999406971534e-07i	-1.24960376957421e-06+8.5778699168286e-07i	-1.08380658276887e-06+1.18818815837408e-06i	-8.2440118330077e-07+1.39452884992062e-06i	-6.694828409067e-07+1.39704782404604e-06i	-6.439567232994e-07+1.37686327552678e-06i	-7.5450324137128e-07+1.15099608935683e-06i	-9.3200805182614e-07+8.0229278914622e-07i	-1.01104281246551e-06+6.561431372565e-07i	-1.01242106641661e-06+6.6863896334732e-07i	-1.00742695997333e-06+6.9047894807961e-07i	-1.02423114843545e-06+6.9500378627598e-07i	-1.15972277310028e-06+6.883231104549e-07i	-1.37509656475567e-06+6.4902662039128e-07i	-1.59489662889462e-06+6.0662338892066e-07i	-1.80537783484564e-06+7.5464182278651e-07i	-1.77187283595351e-06+1.05597478503555e-06i	-1.49447691913918e-06+1.17990053846407e-06i	-1.27693652332324e-06+1.14231349571661e-06i	-1.08848838754683e-06+1.045713843303e-06i	-9.75525730478488e-07+7.78000498740774e-07i	-1.09897832045577e-06+5.2048519687989e-07i	-1.26889033367594e-06+4.8109712405353e-07i
5	0.00161247569548206-0.00032144168818838i	0.00127003819819506-0.00020804004417676i	7.36869054838292e-04-9.9128497746061e-05i	3.06225435280008e-04-3.7649921285558e-05i	8.55231562778649e-05-1.31842482386297e-05i	1.33644276478196e-05-4.3356691670329e-06i	2.557015191456e-07-7.79482144827075e-07i	-7.2759507683841e-08+4.48535257127341e-07i	2.31133345586707e-07+7.15606213642397e-07i	1.5535869758341e-08+8.24318658715207e-07i	-2.11565138926373e-07+7.04097850231404e-07i	-8.973633181152e-08+3.90350019537159e-07i	1.39995150092573e-07+2.91670147768389e-07i	2.66380257572334e-07+2.35156371874298e-07i	2.47965644926052e-07+8.390773459899e-08i	3.5244355008916e-08+1.327671943461e-07i	-1.8114166327579e-07+2.52904223849124e-07i	-2.9081392184638e-07+2.41142917512491e-07i	-3.14711372003935e-07+2.94927968836496e-07i	-2.10488540179794e-07+4.09884272211245e-07i	-7.2396558564822e-08+3.91840006569138e-07i	-3.3801442890518e-08+3.03958887507452e-07i	-3.4774645818752e-08+2.49930443182713e-07i	-3.9738253932995e-08+1.72596071113917e-07i	-1.53257337016743e-07+1.0984814652996e-07i	-3.07138981958453e-07+1.12427706709032e-07i	-3.60443168737284e-07+7.3719516389659e-08i	-3.46809747679769e-07+9.7530660485727e-08i	-2.57702409391488e-07+2.93060907348678e-07i	-1.24222676923203e-07+3.93817391893678e-07i	-5.3185705587342e-08+3.71908506712401e-07i	-3.4293055457924e-08+3.93138278874429e-07i	-8.7720155162473e-08+2.99081992855957e-07i	-1.94023132298341e-07+1.17466862977046e-07i	-2.35097262863609e-07+7.4816168247261e-08i	-2.22520366921281e-07+1.21440758876408e-07i	-2.03113627495994e-07+1.45836157870673e-07i	-1.86336137510846e-07+1.48599924338322e-07i	-2.36278558922991e-07+1.45441289224716e-07i	-3.2239717433952e-07+1.09900710432937e-07i	-4.14933467207315e-07+5.118625159361e-08i	-5.38835870463613e-07+1.21959100452188e-07i	-5.20943940730893e-07+3.03461630235568e-07i	-3.56658774965014e-07+3.58215539967521e-07i	-2.63292077235344e-07+3.29843360228513e-07i	-1.79042344356635e-07+3.05926355073294e-07i	-1.13004883703783e-07+1.72419796931967e-07i	-1.89796199324456e-07+3.9183640660074e-08i	-2.69875718158018e-07+4.6780343837142e-08i
6	0.00168441811160817-0.00040447965092488i	0.00133956149474441-0.00028905790542805i	7.96464699799551e-04-1.5532280140437e-04i	3.48182599082432e-04-6.3729984081067e-05i	1.08787187625195e-04-1.9955881662158e-05i	2.33648443365289e-05-4.3730881139604e-06i	3.51538293916102e-06-3.1122812910857e-07i	6.268435730338e-07+2.55378729832964e-07i	2.2457956537516e-07+1.73837820084891e-07i	-2.3186879070533e-08+1.6843843042009e-07i	-1.62650121332666e-07+1.27904736593159e-07i	-8.76254850768844e-08-1.6335231990453e-09i	2.97182366174812e-08-9.937644207068e-09i	6.32072417271068e-08-2.5391289135751e-09i	2.72047353135311e-08-7.88051259047608e-08i	-5.58510464613994e-08-5.62289213490952e-08i	-8.89288252304708e-08+4.9281598999082e-09i	-7.91028736520512e-08-1.62699605714742e-08i	-7.94554373686556e-08+6.7493776432916e-09i	-4.10331405196944e-08+7.7184948491743e-08i	1.27657978914307e-08+7.42682720748663e-08i	1.51988757834152e-08+3.94629695600219e-08i	1.03821015394338e-08+3.287818806165e-08i	2.02667961435781e-08+5.9658941904807e-09i	-2.2108478060568e-08-2.08940919786334e-08i	-7.494709664477e-08-1.28952480142187e-08i	-6.51638757321103e-08-4.07794633349976e-08i	-4.07829652273105e-08-4.57431637742581e-08i	-1.27427139129821e-08+4.33758054981491e-08i	1.83496434705147e-08+7.44199040659046e-08i	3.01713168472862e-08+4.71720486723738e-08i	5.20500822775213e-08+7.41073393564646e-08i	4.8558658395124e-08+5.20177520423052e-08i	-1.7139198360406e-09-2.08650506797613e-08i	-2.89594561884504e-08-2.20857232592278e-08i	-2.78803624603003e-08+1.20736759055655e-08i	-2.07189085702887e-08+2.09966972498303e-08i	-8.6356285709255e-09+1.82290909699891e-08i	-2.23247062062739e-08+1.85383152781004e-08i	-3.9938601234821e-08+6.0635572189e-12i	-6.10288725140653e-08-4.15520945848746e-08i	-1.2252312223938e-07-1.6372534008901e-08i	-1.21177964464126e-07+6.8101179771573e-08i	-4.77641337729708e-08+7.95528673425717e-08i	-2.59194123281034e-08+6.14271991844897e-08i	-1.9965536519288e-09+7.03674887907912e-08i	3.10289259739177e-08+2.33717493425362e-08i	-4.9711590998319e-09-2.85896649287367e-08i	-3.40996591483764e-08-1.10799497527839e-08i
7	0.00172690350950844-0.00048435576156643i	0.00140112616003068-0.00036514309497356i	8.72842980458984e-04-2.10450502552321e-04i	4.15345671925581e-04-9.2528257520083e-05i	1.5029378931706e-04-3.0394783259961e-05i	4.14682002180031e-05-7.0173215937688e-06i	8.95936681305855e-06-1.05688955311429e-06i	1.64038744820389e-06-2.312010021735e-07i	2.77518237450801e-07-1.75967850413882e-07i	-1.71920012284155e-08-7.31169898932824e-08i	-9.44545325495608e-08-1.31345393452568e-08i	-3.44785800930418e-08-3.11620025239352e-08i	3.38009895909265e-08-1.65823151670889e-08i	1.23117027089538e-08-2.1234173639703e-09i	-5.92383753895737e-08-3.35463390685904e-08i	-9.73816654615142e-08-2.77307829625383e-08i	-5.43897677563936e-08-6.4193362375288e-09i	2.662568720796e-09-2.43063657738728e-08i	9.9938086190884e-09-2.0759691510811e-08i	7.21690513420844e-09+9.45732061758092e-09i	1.28549330823909e-08+1.01633446682729e-08i	5.19594380857404e-09-1.5315274777873e-10i	-3.2565430557481e-10+3.85520768463342e-09i	2.772306626701e-10-4.72169359066004e-09i	-1.98642707758206e-08-1.52891140208642e-08i	-2.86080984884992e-08-7.6778081669306e-09i	7.3231201247679e-09-1.75860585980241e-08i	4.06201964293222e-08-2.42868811929752e-08i	3.99058187396419e-08+6.1764461829699e-09i	1.58204792123929e-08+1.09243768739603e-08i	1.79479273818706e-09-5.8891536764852e-09i	3.16559871269535e-08+7.8821391224427e-09i	5.95700888018704e-08+4.8355669219967e-09i	4.24255271897996e-08-1.8793927155471e-08i	1.64056870465431e-08-1.26264115280675e-08i	3.18498688815351e-09+3.03457253977282e-09i	-1.44754205878009e-09+2.8367864918303e-09i	8.2432691058515e-10-1.37574851529764e-09i	-1.85537765353646e-10+4.54951592241237e-10i	7.12705653094165e-09-3.25508271244128e-09i	1.0821521643325e-08-2.02191171016548e-08i	-1.7745383292562e-08-1.36017612586084e-08i	-2.65902873334439e-08+1.50808348148615e-08i	-2.4441942211131e-09+1.23694008717258e-08i	-2.7462149565896e-10+3.99325443758777e-09i	5.7177833686066e-09+1.49039648648162e-08i	2.28730071080346e-08+2.2239381429789e-09i	1.31221639593099e-08-1.47199411165468e-08i	3.18073116969172e-09-4.3600883526356e-09i
8	0.00176440098640468-0.00056568370145986i	0.00146632376707756-0.00044240560940562i	9.62555028357331e-04-2.7142660710381e-04i	4.98767806934298e-04-1.30443745693338e-04i	2.04075782072803e-04-4.8593044165542e-05i	6.59541650637886e-05-1.36238094020118e-05i	1.66974403408157e-05-2.7685466762565e-06i	3.1316589294317e-06-5.3507093000625e-07i	2.91370536657873e-07-2.74174606010996e-07i	-1.22311343928843e-07-1.72903321216898e-07i	-1.20883907290111e-07-5.8124419848496e-08i	-3.07838813036822e-08+1.0665137429415e-08i	3.40493661872158e-08+4.84406297365493e-08i	-6.5838270608725e-09+5.60286758987941e-08i	-9.85693056378642e-08+3.77859304982522e-08i	-1.25177131146716e-07+3.4188626015389e-08i	-5.57661170685643e-08+3.77551253696269e-08i	2.3505375808925e-08+2.29300770997446e-08i	4.36935248171617e-08+9.9695620467978e-09i	2.79275343952941e-08+7.6613747240972e-09i	1.25089731149651e-08+1.0521504955252e-09i	2.19109354555217e-09-4.5978429691907e-09i	-5.17048266293146e-09-2.67805637763463e-09i	-1.62351444258674e-08-2.257445436617e-09i	-3.21615524952575e-08+2.353828981116e-09i	-2.32171767821835e-08+1.74535750282184e-08i	2.49140498882404e-08+2.34546062709782e-08i	6.7433541303251e-08+2.0166212509573e-08i	6.00046640493174e-08+2.39779199759917e-08i	1.60526846238597e-08+2.32993049605607e-08i	-4.6626287411709e-09+1.72371875578609e-08i	3.03397026065255e-08+1.56669384287466e-08i	7.16722399351299e-08+5.4516457809617e-09i	6.82684252748668e-08-6.4040558590538e-09i	3.7611021498775e-08-1.8493884113653e-09i	1.16662069179787e-08+6.0745689856567e-09i	-1.26138877411236e-09+4.47641233559068e-09i	-3.92864303957749e-09+5.2795896873306e-10i	6.5999735250032e-10+3.52527990422855e-09i	1.44427136510556e-08+9.5140607165967e-09i	2.19663436765705e-08+8.6449950142975e-09i	6.05646326769018e-09+7.61051838748269e-09i	-7.8931656655936e-09+9.49455666662238e-09i	-4.21285771522233e-09+4.2388904707483e-09i	-1.16959993200775e-09+1.65620464111112e-09i	5.05020740600448e-09+4.86404009968915e-09i	1.64547955206612e-08-3.2185993868513e-09i	1.7775638260009e-08-1.33064139907708e-08i	1.15216271897985e-08-1.09114725539573e-08i
9	0.00180758077283755-0.00065259103752537i	0.00153777622973355-0.00052590507266651i	0.00106047645564868-0.00034184509255385i	5.93037505608223e-04-1.79360830327595e-04i	2.69248520775521e-04-7.5495688669982e-05i	9.93293409858951e-05-2.46514983730967e-05i	2.95966778995573e-05-5.4152238983553e-06i	6.82430298627092e-06-1.9653824227719e-07i	9.13522894155571e-07+4.09256933098991e-07i	-2.21319281781582e-07+1.58021682012127e-07i	-2.76362658182751e-07+5.2102646693269e-08i	-1.45074467312982e-07+1.05409119316623e-07i	-5.7699722873123e-08+1.72117274848743e-07i	-8.7902383593364e-08+1.85662359516639e-07i	-1.69233965205738e-07+1.64507236128602e-07i	-1.78898451241136e-07+1.4952749496339e-07i	-9.0359680218368e-08+1.40528265243833e-07i	1.1935873585909e-08+1.15503365540618e-07i	5.49883150674254e-08+7.62640656722037e-08i	4.49758453346295e-08+3.78477678677763e-08i	2.01931120070652e-08+8.5427000120301e-09i	-3.9418094432056e-10-7.28964453924339e-09i	-1.88630323410238e-08-8.4127328410954e-09i	-3.98802376748282e-08+4.3079979603439e-09i	-5.15954655889635e-08+3.22997572788074e-08i	-2.66575155814026e-08+6.83449295446505e-08i	3.79607646446777e-08+9.0895615567906e-08i	9.61287001042561e-08+9.10578311572368e-08i	9.95929026424426e-08+8.36568997729423e-08i	6.17217182733635e-08+7.98411689365037e-08i	4.59901476242545e-08+7.43562521945852e-08i	8.0775359091346e-08+5.6860395188046e-08i	1.19521458079072e-07+2.8352076828483e-08i	1.12406662956238e-07+7.609609354319e-09i	6.9459302020168e-08+6.4490432314622e-09i	2.76933925046372e-08+1.2788203771962e-08i	4.1751034072619e-09+1.33526657657326e-08i	-3.2553117851164e-09+1.23947301204991e-08i	1.5495891100027e-09+2.07498300738435e-08i	1.40998598757836e-08+3.62774210033945e-08i	1.98140963149757e-08+4.43063463632794e-08i	8.4980786193844e-09+3.8243865854182e-08i	-5.8101415737054e-09+2.53383786039544e-08i	-7.7692570799789e-09+1.49325983182581e-08i	-6.275059316616e-10+1.03841746047951e-08i	1.0171616685571e-08+3.8285986131095e-09i	2.06244225138526e-08-1.24433962991461e-08i	2.33548585285728e-08-2.8717530822312e-08i	1.57250290665974e-08-3.21808682862224e-08i
10	0.00185933878966262-0.00074731998685493i	0.00161562405258359-0.00061797042770415i	0.00116441263566916-0.00042294741472769i	6.96570566872633e-04-2.4035729616572e-04i	3.46657914960801e-04-1.1341865626736e-04i	1.44224543752685e-04-4.3602581896459e-05i	5.0568933096427e-05-1.23655376008494e-05i	1.50052024049223e-05-1.2651940107396e-06i	3.57458167026434e-06+1.27739083992089e-06i	3.7181689467618e-07+1.09696753459336e-06i	-3.63825021150683e-07+6.11495163744887e-07i	-4.175378348265e-07+4.31975731506923e-07i	-3.54584897637151e-07+4.45806567771802e-07i	-3.48486411939723e-07+4.66560258216406e-07i	-3.69714064355129e-07+4.45795108245266e-07i	-3.23002981704482e-07+4.11487445675164e-07i	-1.90111006599704e-07+3.70766416253223e-07i	-4.5878857241753e-08+3.05737972289747e-07i	3.6876337653956e-08+2.15798413681258e-07i	4.9372784141116e-08+1.23674123197747e-07i	2.2813958762801e-08+5.23346306625954e-08i	-1.58822508935992e-08+1.31305408923422e-08i	-5.57835650530407e-08+9.7073593482012e-09i	-8.73779704407823e-08+4.29956417779813e-08i	-8.8741664178779e-08+1.07282994104729e-07i	-3.6006752929549e-08+1.80697440499032e-07i	6.3690471103547e-08+2.30936179792433e-07i	1.60522879128357e-07+2.43051202754816e-07i	2.05554693130695e-07+2.32119347720899e-07i	2.05483670570077e-07+2.16301465091173e-07i	2.09672097701888e-07+1.90781923471665e-07i	2.37804461535329e-07+1.42476848144298e-07i	2.52111051072129e-07+8.0146279092855e-08i	2.1493098608876e-07+3.2489164803878e-08i	1.39762685353937e-07+1.6274007590721e-08i	6.77198294326837e-08+2.13218182043351e-08i	2.17914726046792e-08+3.09339711481417e-08i	4.026270586456e-10+4.36932710363933e-08i	-4.3365109820382e-09+6.68702842846274e-08i	-3.378797187523e-10+9.55084442331511e-08i	1.214214241988e-09+1.10446939434018e-07i	-6.022418727047e-09+9.97978617886444e-08i	-1.40974315821355e-08+7.26309465067683e-08i	-1.14157927636017e-08+4.58634897281096e-08i	2.4442903121803e-09+2.37792267488699e-08i	1.91191461080809e-08-2.8454213201129e-09i	2.99442349028805e-08-3.77068336815298e-08i	2.96907280429781e-08-6.79035692595852e-08i	1.93136417466606e-08-7.85085484692754e-08i
11	0.00192010825133052-0.00085092589836809i	0.00169986288167667-0.00071938735468151i	0.00127359564951678-0.00051513429251861i	8.08045880504607e-04-3.14478289739795e-04i	4.35183321252705e-04-1.65234433371108e-04i	2.00227729390829e-04-7.5261097804259e-05i	7.98541751557477e-05-2.92179027761605e-05i	2.83168673166148e-05-8.6118618480451e-06i	9.07787664864057e-06-7.3105141027292e-07i	2.35174044326375e-06+1.45000050424811e-06i	5.03081951e-12+1.57174709576308e-06i	-7.8860371769507e-07+1.31551642174419e-06i	-9.9568970593863e-07+1.17921220576272e-06i	-1.00134591371319e-06+1.13465601903298e-06i	-9.1305586156285e-07+1.08530147073408e-06i	-7.3105789561875e-07+1.00111264146624e-06i	-4.80095293272817e-07+8.78179626634555e-07i	-2.37878113854424e-07+7.13491549320973e-07i	-7.600955183226e-08+5.22290684500401e-07i	-1.2495780570482e-08+3.40172217763724e-07i	-2.2470820088481e-08+2.01419380511467e-07i	-7.144702978073e-08+1.25409747719673e-07i	-1.29616890331779e-07+1.19944416350069e-07i	-1.65756424214242e-07+1.84660733230966e-07i	-1.43493445665114e-07+3.03793534797503e-07i	-3.7741915442537e-08+4.38985672763458e-07i	1.37990295109023e-07+5.42105788961169e-07i	3.28570104071576e-07+5.85326391815469e-07i	4.76508377734046e-07+5.73889399210667e-07i	5.65473245666773e-07+5.23408822761063e-07i	6.13089665978066e-07+4.36287881980187e-07i	6.24296886158627e-07+3.13206436969781e-07i	5.76275003807206e-07+1.77895765625509e-07i	4.57477564620378e-07+7.1841815443341e-08i	2.98783769063416e-07+2.228304957863e-08i	1.51149379503041e-07+2.4842310109945e-08i	4.51085225806284e-08+5.86623789742956e-08i	-1.8550645003737e-08+1.08887140142372e-07i	-5.1549158516101e-08+1.68119367507953e-07i	-6.5269177774252e-08+2.22345310801932e-07i	-6.9072182790377e-08+2.48606940779301e-07i	-6.7872351651499e-08+2.32452358369052e-07i	-5.9220742663435e-08+1.81494163010561e-07i	-3.8848943400621e-08+1.15046704523221e-07i	-9.9418445834292e-09+4.40907994153012e-08i	1.62817561668287e-08-3.1121221626676e-08i	2.8935035916435e-08-1.05642306596438e-07i	2.5299577534766e-08-1.62510833384002e-07i	1.2037986734319e-08-1.86230398141651e-07i
12	0.00199006227643494-0.00096375070305024i	0.00179072671683281-0.00082969136491735i	0.00138763909522599-0.00061696093251701i	9.25759802195652e-04-3.99817502528231e-04i	5.32082039864744e-04-2.29661144972042e-04i	2.64264120147559e-04-1.20053518528623e-04i	1.14427233725567e-04-5.8637347438008e-05i	4.40418720096676e-05-2.66726458100706e-05i	1.53883198209208e-05-1.04078717888844e-05i	4.54599253929358e-06-2.43220616461969e-06i	2.7224499698934e-07+1.04576992331396e-06i	-1.5740877629008e-06+2.26795545028318e-06i	-2.32627618249615e-06+2.56934737354087e-06i	-2.4722111259586e-06+2.56811877263854e-06i	-2.251633160421e-06+2.44738238973029e-06i	-1.81551591339359e-06+2.23189916923685e-06i	-1.29658526065141e-06+1.92696668262973e-06i	-8.2171380431614e-07+1.55855768623101e-06i	-4.7791103586557e-07+1.1776744914519e-06i	-2.87262240391549e-07+8.44069312171897e-07i	-2.21143102152913e-07+6.02843132399988e-07i	-2.31363483843455e-07+4.76298356650876e-07i	-2.66147621721505e-07+4.71517613900225e-07i	-2.68669128401539e-07+5.83633328327435e-07i	-1.79921581895993e-07+7.85598855279664e-07i	3.887376489627e-08+1.02014769378745e-06i	3.7714468113092e-07+1.2142991344412e-06i	7.7021488144153e-07+1.31115386867082e-06i	1.13137464405567e-06+1.28910854834518e-06i	1.39283350659682e-06+1.1534704190247e-06i	1.51828370585591e-06+9.2226608355968e-07i	1.490030162936e-06+6.2952533314996e-07i	1.30645637278588e-06+3.3316303145177e-07i	9.9933154112319e-07+1.01081033585605e-07i	6.38199822560141e-07-2.0484223061774e-08i	3.01316348679806e-07-2.6391578941095e-08i	3.87546448396627e-08+5.59418502701277e-08i	-1.38316455217027e-07+1.88145972593758e-07i	-2.42439134884289e-07+3.32880254274119e-07i	-2.91660140010337e-07+4.5311284089746e-07i	-3.00971534794937e-07+5.13872457476948e-07i	-2.80504745365978e-07+4.94477581936619e-07i	-2.36868298383259e-07+3.98769606270039e-07i	-1.77688421899529e-07+2.4930896695381e-07i	-1.16069395699002e-07+7.2363816473284e-08i	-6.8633968795999e-08-1.085077284857e-07i	-4.6736109994359e-08-2.68265828009972e-07i	-4.8929319889837e-08-3.80506609606998e-07i	-6.2446573012024e-08-4.28665962781786e-07i
13	0.00207011334819311-0.0010853961942543i	0.00188968746516249-0.00094683490386074i	0.00150810801485268-0.00072401493545143i	0.00105061751803822-0.00048941649827797i	6.3741266993673e-04-2.9795138357622e-04i	3.35556476822927e-04-1.69129882224964e-04i	1.52318663512578e-04-9.3855605411917e-05i	5.87838616539533e-05-5.24772352282348e-05i	1.82414994257469e-05-2.87326681757568e-05i	2.88418948339e-06-1.39078905739426e-05i	-2.68653161445356e-06-4.53982066793487e-06i	-4.92640569516766e-06+8.9495232031651e-07i	-5.85128037534186e-06+3.60591372849833e-06i	-5.94850269345555e-06+4.66390881141396e-06i	-5.41304794198466e-06+4.81531122704002e-06i	-4.47135002716848e-06+4.47552426236588e-06i	-3.38529069463534e-06+3.86729807511499e-06i	-2.384960781621e-06+3.1452020328946e-06i	-1.6097842656522e-06+2.44338570753823e-06i	-1.09285270494055e-06+1.8672887290719e-06i	-7.9085546806193e-07+1.47640197306734e-06i	-6.2765219579957e-07+1.28871061737525e-06i	-5.1786983973445e-07+1.30040484274501e-06i	-3.6879069912226e-07+1.49428779066083e-06i	-8.627810616766e-08+1.82686503889728e-06i	3.9608635598506e-07+2.21416768447641e-06i	1.07691316649187e-06+2.54214790008828e-06i	1.86913691532791e-06+2.70199694289337e-06i	2.62403518176131e-06+2.62558650853012e-06i	3.1830522364697e-06+2.30113345322724e-06i	3.42646370318502e-06+1.77222683579676e-06i	3.30209376847711e-06+1.13037455399529e-06i	2.83637151614792e-06+4.9856124748004e-07i	2.12870879167207e-06-5.6573676909e-10i	1.32269046915875e-06-2.8274987325292e-07i	5.58848809693659e-07-3.25334477266443e-07i	-6.6891706272816e-08-1.64217792178601e-07i	-5.16838628260086e-07+1.27111853084043e-07i	-7.97769246210723e-07+4.60017575730479e-07i	-9.37498577769252e-07+7.46884914777426e-07i	-9.67500808802386e-07+9.14807168536687e-07i	-9.1631173555269e-07+9.20263253248173e-07i	-8.10791615145173e-07+7.59150292151205e-07i	-6.79652917521007e-07+4.64473749743268e-07i	-5.53484758786302e-07+9.351318801516e-08i	-4.58310709705604e-07-2.8659448454689e-07i	-4.05906469340328e-07-6.10763778410669e-07i	-3.8898791609304e-07-8.28112797265834e-07i	-3.86670288235005e-07-9.14149684340157e-07i
14	0.0021628193505765-0.00121547031268666i	0.00200093051822698-0.00106848948784163i	0.00164089212401803-0.00083091607959112i	0.00118982569665776-0.0005738716864421i	7.59343338525711e-04-3.56343267680758e-04i	4.22535657009399e-04-2.05125990682154e-04i	2.00652713319607e-04-1.16093518088304e-04i	7.65501359238764e-05-6.91415935505443e-05i	1.77982763656375e-05-4.37717488086867e-05i	-5.4723366386987e-06-2.7142805134938e-05i	-1.30558151206359e-05-1.42367582807329e-05i	-1.49864929281671e-05-4.2943040248879e-06i	-1.50531473531917e-05+2.4582753193589e-06i	-1.4206662606893e-05+6.2312090588907e-06i	-1.26175286317188e-05+7.7085764336889e-06i	-1.04891631281221e-05+7.681631416698e-06i	-8.16954553375221e-06+6.81895150762579e-06i	-6.01668095855345e-06+5.62180551189354e-06i	-4.264681766696e-06+4.4436713724713e-06i	-2.97899407745772e-06+3.50428587940001e-06i	-2.09317892938451e-06+2.90436383435019e-06i	-1.47359726225841e-06+2.65982329924655e-06i	-9.6377513431824e-07+2.74405666828047e-06i	-4.0103726356323e-07+3.10856918386814e-06i	3.6708425876975e-07+3.67166298526359e-06i	1.44216644776662e-06+4.2988684494757e-06i	2.81925809119724e-06+4.80900259229974e-06i	4.35412380727367e-06+5.01638965369249e-06i	5.78620364321895e-06+4.78920359270252e-06i	6.81657614038501e-06+4.09457341938115e-06i	7.20730923263386e-06+3.0133987624992e-06i	6.85942039117423e-06+1.72278411562918e-06i	5.84044053246458e-06+4.5183610013495e-07i	4.35516995405172e-06-5.7746286907191e-07i	2.67487422330025e-06-1.20598257552859e-06i	1.05578767511916e-06-1.37142609669618e-06i	-3.201014171268e-07-1.11269595349471e-06i	-1.36417366721434e-06-5.501339959556e-07i	-2.06532751864585e-06+1.4689406678741e-07i	-2.45903163050521e-06+7.9643624977919e-07i	-2.60064698692236e-06+1.2402897062419e-06i	-2.55178450656323e-06+1.37594798872356e-06i	-2.37700721675701e-06+1.1767806576562e-06i	-2.14225385322459e-06+6.9369595694141e-07i	-1.90794321680584e-06+3.785785215948e-08i	-1.71669892748089e-06-6.4935516229319e-07i	-1.58270109596293e-06-1.23080498563934e-06i	-1.49105382611421e-06-1.60476452111315e-06i	-1.40941127844474e-06-1.72549077818464e-06i
15	0.00227242714976437-0.00135622223170074i	0.00213124356566036-0.00119632818632443i	0.00179588966114193-0.00093773016851312i	0.00135657353403383-0.00065009325080485i	9.14428054002296e-04-3.96740582844401e-04i	5.44616491028924e-04-2.13361702499443e-04i	2.79803034767746e-04-1.03877041710838e-04i	1.15563400613495e-04-5.0588996753336e-05i	2.72657322444101e-05-2.92193215975967e-05i	-1.34869069311059e-05-2.03023845275444e-05i	-2.91444679851226e-05-1.34494601142017e-05i	-3.34939399179876e-05-5.8408294681445e-06i	-3.32197955272959e-05+1.5591056746443e-06i	-3.08313167375628e-05+7.164201514e-06i	-2.71300706872491e-05+1.02239248302941e-05i	-2.25848087248134e-05+1.09388483133905e-05i	-1.77625849448564e-05+1.00351783288495e-05i	-1.32539665723739e-05+8.3430048085461e-06i	-9.48117680685933e-06+6.5494990094496e-06i	-6.59602773459317e-06+5.10532672235977e-06i	-4.50358836331652e-06+4.22957622582537e-06i	-2.95324429150133e-06+3.96907858274391e-06i	-1.62929948793892e-06+4.26856499251731e-06i	-2.1569231275419e-07+5.01303978901229e-06i	1.54858200606943e-06+6.03133293657599e-06i	3.80222246515766e-06+7.08549172596653e-06i	6.49177768278043e-06+7.88403782376301e-06i	9.33974955142924e-06+8.13727313077724e-06i	1.18906916207334e-05+7.6388768869297e-06i	1.36385864932801e-05+6.3375436460506e-06i	1.41910096948469e-05+4.3663699509074e-06i	1.3400214078927e-05+2.0175797740087e-06i	1.14050991391482e-05-3.280281705498e-07i	8.57173362890157e-06-2.29280871811554e-06i	5.36726626276846e-06-3.58714964946686e-06i	2.22681877220137e-06-4.066260492892e-06i	-5.3528355391101e-07-3.75027025325884e-06i	-2.75040167799804e-06-2.80990008672222e-06i	-4.37075811105899e-06-1.52475349398295e-06i	-5.42596561482447e-06-2.2219210736472e-07i	-5.98744610930988e-06+7.9329847741521e-07i	-6.15014751289115e-06+1.30621274059623e-06i	-6.02478104162096e-06+1.23511606561221e-06i	-5.72809591537804e-06+6.438987906742e-07i	-5.3647318775941e-06-2.83916432315e-07i	-5.00550897271022e-06-1.29965144398603e-06i	-4.67423521490354e-06-2.15654080439048e-06i	-4.35240377200643e-06-2.67054200312378e-06i	-4.00044123818703e-06-2.75878236635108e-06i
16	0.00240254096660144-0.00151688235441203i	0.00228611785364938-0.00134252779925447i	0.001981074770237-0.00105934042520313i	0.0015618866744085-0.00073434632430606i	0.00111761919534147-0.00043409320769658i	7.2143431123678e-04-2.0356386008426e-04i	4.13579657615732e-04-5.7709536027315e-05i	2.0136905644574e-04+1.4015064769568e-05i	7.02576952942944e-05+3.56861886875252e-05i	-2.735757789971e-06+3.25092676827433e-05i	-3.92239761131266e-05+2.28032305700255e-05i	-5.49350335245463e-05+1.57116693855032e-05i	-5.93294714499736e-05+1.31581229882806e-05i	-5.73244314930905e-05+1.34110278209095e-05i	-5.1413666554669e-05+1.40945126747341e-05i	-4.32032613048632e-05+1.37377681423682e-05i	-3.40985577496283e-05+1.20409301031856e-05i	-2.53570060507577e-05+9.4815103775733e-06i	-1.78873489806605e-05+6.8018833530835e-06i	-1.20931016422306e-05+4.6477120955829e-06i	-7.87693540907402e-06+3.40949013665964e-06i	-4.77703638521157e-06+3.21285165723848e-06i	-2.1546176472296e-06+3.97613004591883e-06i	6.2587249016813e-07+5.47041646742576e-06i	4.04155127089128e-06+7.35615043898942e-06i	8.28359464952808e-06+9.20899731191907e-06i	1.31761216469135e-05+1.05643003110818e-05i	1.81797314254744e-05+1.09961891809844e-05i	2.25095377714933e-05+1.02180756139458e-05i	2.53536153863054e-05+8.1688764216479e-06i	2.61223927491424e-05+5.048562336469e-06i	2.46312842611541e-05+1.2857738908625e-06i	2.11419476806759e-05-2.5536437285322e-06i	1.62525778205374e-05-5.8889844711632e-06i	1.06968801454184e-05-8.2442723517382e-06i	5.14470435739057e-06-9.33851270624681e-06i	7.918654764845e-08-9.13221945134782e-06i	-4.22715436318455e-06-7.82594327435568e-06i	-7.66641089883235e-06-5.81257526004812e-06i	-1.02306256278598e-05-3.5905184029834e-06i	-1.19674318184359e-05-1.6528125708883e-06i	-1.29645813253812e-05-3.764766584867e-07i	-1.33469288008796e-05+5.9226157692e-08i	-1.32644619894909e-05-2.976868044791e-07i	-1.28637142382052e-05-1.2029157601444e-06i	-1.22537948031308e-05-2.2969365756249e-06i	-1.14871880290048e-05-3.2105407080861e-06i	-1.05680997136253e-05-3.6631413732827e-06i	-9.48355620422443e-06-3.52645618962014e-06i
17	0.00255099513608246-0.00171758002683961i	0.00246210498383231-0.00153502303300169i	0.00219170426002649-0.00123261405558885i	0.00180016739538819-0.00087237479712365i	0.00136393364982587-0.00052103199351684i	9.50986683066116e-04-2.30750608478918e-04i	6.05074199153558e-04-2.8291196942401e-05i	3.4263663890269e-04+8.5459856536536e-05i	1.5937739086876e-04+1.28153923065177e-04i	4.0300861321632e-05+1.2545563735721e-04i	-3.1814461708873e-05+1.01639587245894e-04i	-7.1591680668093e-05+7.39295236955639e-05i	-8.95824471038688e-05+5.11213344334595e-05i	-9.28395002578502e-05+3.5353775117713e-05i	-8.62196544560917e-05+2.51484165832705e-05i	-7.35139789946805e-05+1.80983174214679e-05i	-5.80026245151616e-05+1.24164439362846e-05i	-4.24616092235434e-05+7.3649221562099e-06i	-2.88991975611311e-05+3.0084894946882e-06i	-1.83289827675334e-05-2.400987579809e-07i	-1.07585196523734e-05-1.9949159944554e-06i	-5.40918651125038e-06-2.09875543174385e-06i	-1.08032846265255e-06-6.7762481827942e-07i	3.45050514097484e-06+1.88952125452902e-06i	9.07507759533143e-06+5.0368100776288e-06i	1.61071000876498e-05+8.0932681126368e-06i	2.41843063912174e-05+1.03796223310949e-05i	3.23505506672774e-05+1.13191807178385e-05i	3.93134471920817e-05+1.05485072423718e-05i	4.38152827813468e-05+8.0009050455814e-06i	4.50004297222699e-05+3.9350983079568e-06i	4.2648879004633e-05-1.1050078106484e-06i	3.71931423763915e-05-6.392900771883e-06i	2.95277110426112e-05-1.11599424682952e-05i	2.07085268255895e-05-1.4741292132932e-05i	1.16757549806924e-05-1.66971398752443e-05i	3.0995625093464e-06-1.68874657613703e-05i	-4.6291096392692e-06-1.54879857332097e-05i	-1.13138036346193e-05-1.29438437740937e-05i	-1.68537131368167e-05-9.8675734471238e-06i	-2.11884483243747e-05-6.9001851017137e-06i	-2.42955972787267e-05-4.5664456588461e-06i	-2.62111542909561e-05-3.1614773234264e-06i	-2.70354996370234e-05-2.7002417902857e-06i	-2.69094442934063e-05-2.9438724963888e-06i	-2.5974512624142e-05-3.4929924275748e-06i	-2.43460558169563e-05-3.9173292508323e-06i	-2.21180008282904e-05-3.8810476616681e-06i	-1.93935603538267e-05-3.227367517839e-06i
18	0.00270443423407499-0.00198869722849631i	0.00263982988336714-0.00181552633425248i	0.00240154353856465-0.00151295167046281i	0.00203827536323393-0.00113496564734313i	0.00161485897743074-0.00074390389826221i	0.00119276381617868-0.00039433358249997i	8.16212564652746e-04-1.22105746705726e-04i	5.07699114630244e-04+5.9272164348915e-05i	2.71501208950893e-04+1.55806301956752e-04i	1.0086536464413e-04+1.86244160825489e-04i	-1.5246443751386e-05+1.74189656254377e-04i	-8.7932626991443e-05+1.4143653145875e-04i	-1.26723620924027e-04+1.03931054846912e-04i	-1.39595483287725e-04+7.0672629108765e-05i	-1.33567885410104e-04+4.487873658394e-05i	-1.15168786357219e-04+2.6215502327661e-05i	-9.04633263810301e-05+1.29604036132479e-05i	-6.46829539326572e-05+3.4383833072739e-06i	-4.16985529549707e-05-3.3849097986721e-06i	-2.36312887663573e-05-7.9184178218598e-06i	-1.08037456592276e-05-1.02385556509814e-05i	-2.0736792436408e-06-1.04022670245496e-05i	4.54934436666395e-06-8.64968585038672e-06i	1.11774591848852e-05-5.4695270391817e-06i	1.93867639613271e-05-1.5565659511248e-06i	2.97722007928102e-05+2.2930682994092e-06i	4.1805489638876e-05+5.3088006747463e-06i	5.40192823244423e-05+6.8669320567405e-06i	6.44599026331507e-05+6.5882139549196e-06i	7.1270539246772e-05+4.3984358311879e-06i	7.3217846570736e-05+5.416411054864e-07i	6.99899325179227e-05-4.4596443178382e-06i	6.21801843114424e-05-9.8941025776167e-06i	5.09974241600613e-05-1.49870845876252e-05i	3.78489738540666e-05-1.90382690553772e-05i	2.39760573995456e-05-2.15440474165939e-05i	1.02670970847409e-05-2.22801063386485e-05i	-2.7309103748256e-06-2.13279948060001e-05i	-1.4678380212122e-05-1.90405733090406e-05i	-2.52989657270963e-05-1.59532156423924e-05i	-3.43073517190517e-05-1.26592743530271e-05i	-4.14245493736258e-05-9.6778465948004e-06i	-4.64396864504635e-05-7.3460959421384e-06i	-4.92617368312618e-05-5.7639340862026e-06i	-4.99294180805533e-05-4.8049382993492e-06i	-4.85865136704671e-05-4.1876034686059e-06i	-4.54529825818648e-05-3.5825288729466e-06i	-4.08158894477726e-05-2.7210921200761e-06i	-3.5038251337058e-05-1.4731222795637e-06i
19	0.0028380953313054-0.00236115052682171i	0.00278541249275062-0.00222472313553223i	0.00256646761736513-0.00195334068639219i	0.00222145814056321-0.00159030488188599i	0.00180613312814148-0.00118884082871549i	0.00137613100135662-0.00079980924788928i	9.74892302260579e-04-4.62501233251918e-04i	6.28580787445971e-04-2.00111473747385e-04i	3.4761777898793e-04-1.9573048601237e-05i	1.31815516242861e-04+8.5521420421328e-05i	-2.4271932274881e-05+1.30322687429759e-04i	-1.27823274345532e-04+1.33688325337582e-04i	-1.86363845549544e-04+1.13753392264786e-04i	-2.07731101412518e-04+8.4899864936116e-05i	-2.00378108412443e-04+5.6483051134141e-05i	-1.73337812742977e-04+3.3134990114099e-05i	-1.35649090735275e-04+1.604803404812e-05i	-9.5409909326836e-05+4.521880225012e-06i	-5.87982146631066e-05-2.7730566746691e-06i	-2.94040089127006e-05-7.0558830210721e-06i	-8.0948478197267e-06-9.18420914312e-06i	6.54406820941288e-06-9.70864338613806e-06i	1.73262704600214e-05-9.0318922042965e-06i	2.73800406503785e-05-7.5356626932666e-06i	3.91403353632687e-05-5.6250180624887e-06i	5.36551839368776e-05-3.705208720034e-06i	7.03553853440157e-05-2.1323866236786e-06i	8.73137296528837e-05-1.1724612256788e-06i	1.01887316011165e-04-9.80601680213e-07i	1.11526945936144e-04-1.596719781467e-06i	1.14490490275522e-04-2.948738769395e-06i	1.10239735358457e-04-4.862115434029e-06i	9.94254612545597e-05-7.0808892386891e-06i	8.35253141372923e-05-9.3048683246248e-06i	6.43231469524803e-05-1.12396458168453e-05i	4.34512168434082e-05-1.26475028915716e-05i	2.21487486401491e-05-1.33846251106411e-05i	1.2646050927956e-06-1.34151131491134e-05i	-1.85829270476787e-05-1.2801190113409e-05i	-3.68249874480661e-05-1.16762957861566e-05i	-5.28462276878952e-05-1.02104466238561e-05i	-6.60055048370816e-05-8.5760968462677e-06i	-7.57339468166346e-05-6.920280635424e-06i	-8.16423445074516e-05-5.346704378163e-06i	-8.35874111071934e-05-3.9096515893643e-06i	-8.1686300351139e-05-2.6194141088072e-06i	-7.62989742697495e-05-1.4565194200329e-06i	-6.80010742543415e-05-3.90130617331e-07i	-5.75518298950627e-05+6.045884744044e-07i
20	0.002925604483286-0.00284654369694729i	0.0028652849815442-0.00277494649431742i	0.00264506624891133-0.00256818007957994i	0.00229997138963138-0.00225774726221345i	0.00187982920147325-0.00188471904356861i	0.00143634289374192-0.00149111507954527i	0.00101236685361594-0.00111332364528573i	6.36482939988377e-04-7.7841891075968e-04i	3.23150221643671e-04-5.02950953021078e-04i	7.6399147549509e-05-2.93343068991204e-04i	-1.05711977849038e-04-1.47277005220484e-04i	-2.27906033606219e-04-5.5820214045691e-05i	-2.96362464992648e-04-6.13170999064e-06i	-3.18690036954518e-04+1.5624272040188e-05i	-3.04194231463208e-04+2.173697984653e-05i	-2.63669179958378e-04+2.1318446923037e-05i	-2.08475257910805e-04+1.9811981024904e-05i	-1.49136755699495e-04+1.9475460611258e-05i	-9.39275213083328e-05+2.04109258292331e-05i	-4.78973262615305e-05+2.1673869998648e-05i	-1.26134558682745e-05+2.21397073810437e-05i	1.33438079124053e-05+2.10119365186544e-05i	3.3302430635627e-05+1.80175168648967e-05i	5.11412200216986e-05+1.34015985633552e-05i	7.0001289561594e-05+7.8206121004676e-06i	9.13718220859121e-05+2.1874693604614e-06i	1.14745385480145e-04-2.510837398425e-06i	1.37883330903002e-04-5.407459475178e-06i	1.57565740848817e-04-5.932052336856e-06i	1.70567259000534e-04-3.929545064829e-06i	1.74545529032284e-04+3.09777384823e-07i	1.68578937257778e-04+6.114741565347e-06i	1.53231657147768e-04+1.2570670181543e-05i	1.30201860694425e-04+1.8692386789372e-05i	1.01749180453103e-04+2.3595722229768e-05i	7.01429844500544e-05+2.66399642399985e-05i	3.73133498751646e-05+2.7523221536608e-05i	4.7620525859357e-06+2.63179549924566e-05i	-2.63318015327431e-05+2.34381046638301e-05i	-5.49415519518956e-05+1.95382086418855e-05i	-8.00769864587912e-05+1.53606659326554e-05i	-1.00777766222418e-04+1.1564956258459e-05i	-1.16200246944211e-04+8.583177239578e-06i	-1.2574053389619e-04+6.542466923916e-06i	-1.29137084971981e-04+5.275974101059e-06i	-1.2652350933944e-04+4.416331667898e-06i	-1.18430812094853e-04+3.539374633706e-06i	-1.05750544430178e-04+2.31081054995e-06i	-8.96660189435062e-05+5.899376685955e-07i
21	0.00295716509055121-0.00341336674937798i	0.0028696177723843-0.00342063508132736i	0.00262734422786255-0.00329739557429044i	0.00226271400663084-0.00306474032166986i	0.00182218748371525-0.00275172362676564i	0.00135534233914843-0.00238953092268033i	0.00090514692589035-0.00200731268289081i	0.00050224624448439-0.0016300255499548i	0.00016398725427349-0.00127762669872415i	-1.03048016486462e-04-9.64723514781185e-04i	-2.99204990516198e-04-7.00214622447522e-04i	-4.28564023593965e-04-4.87078368317714e-04i	-4.97293930364977e-04-3.22772578029436e-04i	-5.13334626020576e-04-2.00533597415554e-04i	-4.86565195601643e-04-1.11401763517882e-04i	-4.2862934701867e-04-4.6408404129e-05i	-3.52036316689261e-04+1.719977140032e-06i	-2.68680501473808e-04+3.7746108234503e-05i	-1.88255488350828e-04+6.4022380664698e-05i	-1.17085083287663e-04+8.1227337997237e-05i	-5.77172868288829e-05+8.93389449716396e-05i	-9.3569815057584e-06+8.85039349760865e-05i	3.10328391986796e-05+7.96094994002441e-05i	6.72871190132685e-05+6.45051042738027e-05i	1.02627778109599e-04+4.5910172852065e-05i	1.38619096340307e-04+2.7080757570113e-05i	1.74710646033129e-04+1.1322721423235e-05i	2.08431874592803e-04+1.451363392053e-06i	2.3613188936336e-04-6.91996901009e-07i	2.54015734993884e-04+5.438940124709e-06i	2.59158663843694e-04+1.9010568726572e-05i	2.50210254922966e-04+3.7980242330281e-05i	2.27623304697063e-04+5.9483200747821e-05i	1.93412176522621e-04+8.0351146193841e-05i	1.50595001241932e-04+9.7658519080859e-05i	1.0254739270671e-04+1.09196704968287e-04i	5.2472879942947e-05+1.13796134485909e-04i	3.101617222532e-06+1.11444509345482e-04i	-4.3383783724923e-05+1.03183871174737e-04i	-8.52772778739696e-05+9.08095091307711e-05i	-1.21238432881936e-04+7.6435829790258e-05i	-1.50218879736621e-04+6.2028231889168e-05i	-1.71453092565041e-04+4.9012683111212e-05i	-1.84497651101553e-04+3.8057038907892e-05i	-1.89284580014059e-04+2.907139087302e-05i	-1.86158404403295e-04+2.1411826892412e-05i	-1.75880507616365e-04+1.4213272084905e-05i	-1.59595923835983e-04+6.742367936688e-06i	-1.38762729989038e-04-1.33791681884e-06i
22	0.00295650195728723-0.00397232976058796i	0.0028306630280296-0.00404426144509102i	0.00255373923399334-0.00399366452700171i	0.00215641396633158-0.00383538345018378i	0.00168286558032479-0.0035902555943016i	0.00118138255917504-0.00328076476592065i	0.00069549923523293-0.00292826615738654i	0.00025806799381825-0.00255198401828426i	-0.00011072786813761-0.00216910644559757i	-0.00040198887154524-0.00179500667440914i	-0.0006149335196527-0.00144294974415617i	-0.00075367419995294-0.00112327699914805i	-8.25035593415057e-04-8.42561323002728e-04i	-8.37611980676232e-04-6.03318077239641e-04i	-8.01566815778788e-04-4.04558999689479e-04i	-7.28462625085942e-04-2.43030934952961e-04i	-6.30635017361558e-04-1.14665374115404e-04i	-5.20052082383352e-04-1.5724385530808e-05i	-4.06963573691775e-04+5.6671135146288e-05i	-2.98786819863487e-04+1.04653160548928e-04i	-1.99590750080036e-04+1.30149510740193e-04i	-1.10320004751216e-04+1.35555751068108e-04i	-2.9665399890719e-05+1.24265878318699e-04i	4.4682544009468e-05+1.00890704093536e-04i	1.14733293552507e-04+7.1101631787889e-05i	1.8116853305756e-04+4.1127915559535e-05i	2.42820045354277e-04+1.7004768541101e-05i	2.96753461915177e-04+3.721551174409e-06i	3.38904158728875e-04+4.449404649731e-06i	3.65070263882431e-04+2.0024140157608e-05i	3.71977997838303e-04+4.8814572354708e-05i	3.58126952239416e-04+8.7024556708032e-05i	3.24202928069609e-04+1.29379690588153e-04i	2.72986514363264e-04+1.70064310310444e-04i	2.088358884044e-04+2.03723040238013e-04i	1.36929664006667e-04+2.26333134583568e-04i	6.2488368540503e-05+2.35786257869582e-04i	-9.847646697021e-06+2.32080828836745e-04i	-7.6391485373864e-05+2.1710563027921e-04i	-1.34532166950202e-04+1.94078245929912e-04i	-1.82667826247112e-04+1.66773038748931e-04i	-2.20035261107318e-04+1.38717214426149e-04i	-2.46512053231607e-04+1.12537166167363e-04i	-2.6244089130691e-04+8.9596096409847e-05i	-2.68497814910136e-04+6.9985655892922e-05i	-2.65605848221374e-04+5.2839291250907e-05i	-2.54884316501404e-04+3.6850468805404e-05i	-2.37619407917821e-04+2.0830267026493e-05i	-2.15240666689552e-04+4.140289717981e-06i
23	0.00298509790200398-0.00438410534653957i	0.00282353268251763-0.00447223415214582i	0.00251201846801802-0.00444769759247567i	0.00207903482300395-0.0043253171446655i	0.00156621774331862-0.00412427946107178i	0.00102047519797513-0.00386395505474379i	0.00048601871145088-0.00356121576761143i	-1.65657202765e-06-3.22962807099132e-03i	-0.00041870608947055-0.00288009961335511i	-0.00075281100356126-0.00252210717161078i	-0.00100095691157438-0.00216467235174761i	-0.00116645481182705-0.00181665272346527i	-0.00125632578082649-0.0014864019567646i	-0.0012795931582445-0.00118116400482408i	-0.00124642808089686-0.00090659563082404i	-0.00116774059374543-0.00066662394748305i	-0.00105478160667238-0.00046360193181137i	-9.18528914541358e-04-2.98570419017617e-04i	-7.68899520137476e-04-1.7142658999582e-04i	-6.14011290503469e-04-8.0900704340449e-05i	-4.59747187254726e-04-2.4374391724073e-05i	-3.09779419063659e-04+2.333476807024e-06i	-1.66058462872588e-04+5.060527571979e-06i	-2.96309161810989e-05-8.8495374095726e-06i	9.84388557209055e-05-3.10048572315997e-05i	2.16292699621213e-04-5.2721834401203e-05i	3.20860914031521e-04-6.5997204853474e-05i	4.07927635614323e-04-6.4545924544413e-05i	4.72681973713798e-04-4.4708817544921e-05i	5.10626820096651e-04-6.026556183573e-06i	5.18613123396764e-04+4.8679003626395e-05i	4.95723783129065e-04+1.13781205338918e-04i	4.43766496426474e-04+1.81825418124041e-04i	3.67240812462515e-04+2.44831565619223e-04i	2.72787560452099e-04+2.95668400193808e-04i	1.68262118308474e-04+3.29226330304622e-04i	6.1655864473253e-05+3.4316044488805e-04i	-3.9897293478153e-05+3.38071550749387e-04i	-1.3084424054416e-04+3.1711640291039e-04i	-2.07571269661787e-04+2.85160180446367e-04i	-2.68399932641879e-04+2.47677647475828e-04i	-3.13297423036366e-04+2.09654070598241e-04i	-3.43418912824765e-04+1.74723229415387e-04i	-3.60603828408461e-04+1.44711329711094e-04i	-3.66926173820649e-04+1.19649204152349e-04i	-3.64363271942056e-04+9.8197842902627e-05i	-3.54608967267523e-04+7.8334492032136e-05i	-3.39024141732641e-04+5.8093746755779e-05i	-3.18693497100881e-04+3.6163043014282e-05i
24	0.00312792811733322-0.00449385130592878i	0.00294558774255098-0.00452149459158305i	0.00261056315502585-0.00444733268094961i	0.00214788391362243-0.00429279095192467i	0.00159580956404554-0.00408271861233578i	0.00099944322817069-0.00384042236418409i	0.00040372681411166-0.00358403905462697i	-0.00015254128562823-0.00332494482795058i	-0.00064050647784994-0.00306818946651462i	-0.00104249224097396-0.00281436176889654i	-0.00135104600551817-0.00256201909644381i	-0.00156665910050957-0.00230988056114875i	-0.00169511804758868-0.00205827967730056i	-0.00174520919383254-0.00180972915908173i	-0.00172710812822245-0.00156872596141054i	-0.00165143027480908-0.00134105663012243i	-0.00152872125987871-0.00113286915904908i	-0.001369144805637-0.00094971718528418i	-0.00118222168812496-0.00079571242944741i	-9.76597156193003e-04-6.72871178034334e-04i	-7.5989720465726e-04-5.80712119901459e-04i	-5.38749222758395e-04-5.16144822775896e-04i	-3.19000109524537e-04-4.73670333817858e-04i	-1.06094131784194e-04-4.45893279379938e-04i	9.4495613750374e-05-4.2431693551008e-04i	2.76930512989255e-04-4.00357500434984e-04i	4.34913946720593e-04-3.66470958660139e-04i	5.61946462748881e-04-3.17241149483453e-04i	6.5194477726747e-04-2.50245271450226e-04i	7.00131686922462e-04-1.6651254260429e-04i	7.04004448227208e-04-7.0438352060954e-05i	6.64133632480728e-04+3.0889092216416e-05i	5.84557187169987e-04+1.28867933380422e-04i	4.72618253901546e-04+2.14864161969363e-04i	3.38228253667955e-04+2.81709443762206e-04i	1.92679193808347e-04+3.24912784256089e-04i	4.723821757571e-05+3.43340569991601e-04i	-8.8197543765851e-05+3.39236280874744e-04i	-2.06135412415377e-04+3.17597521042612e-04i	-3.02046798601934e-04+2.85067081408545e-04i	-3.74403535834867e-04+2.48593217923538e-04i	-4.24254172382698e-04+2.14150625303674e-04i	-4.54484954393987e-04+1.85782176911135e-04i	-4.68947934077338e-04+1.6513310095308e-04i	-4.71632609765508e-04+1.51527418154514e-04i	-4.66017876843057e-04+1.42511527794066e-04i	-4.54682772449033e-04+1.34691581515261e-04i	-4.39192529322152e-04+1.24641773492914e-04i	-4.2022287161626e-04+1.09668907143997e-04i
25	0.0034619403811553-0.00418604686525856i	0.00327766814993337-0.00406548471843013i	0.00293242882870532-0.00385425027563727i	0.00244661024336682-0.00358543494210821i	0.001854395453531-0.00329531514989425i	0.00119884346460635-0.00301721994168132i	0.00052589021713706-0.00277648329066268i	-0.00012146143298574-0.00258747059413823i	-0.00070766859479063-0.00245307614440601i	-0.00120724410077126-0.00236645738045618i	-0.00160532502542833-0.00231428842762838i	-0.00189659466763737-0.00228059220317192i	-0.00208321265966183-0.00225026021971815i	-0.00217244208746041-0.00221162140481439i	-0.00217450726280898-0.0021577634949188i	-0.00210097133379253-0.00208663510583437i	-0.00196369100261914-0.00200019141371214i	-0.00177425236342282-0.00190296460166208i	-0.00154373454511788-0.00180045191581i	-0.00128266425876182-0.0016976504180617i	-0.00100107418673252-0.00159796510212596i	-0.00070862385399014-0.00150260781850223i	-0.0004147611331511-0.00141050973604983i	-0.00012889251704526-0.00131869890868848i	0.00013949744462406-0.00122304541462941i	0.00038086253022495-0.00111924216568734i	0.00058583465107138-0.00100386321830566i	7.45741429329061e-04-8.75322977190275e-04i	8.53386990848095e-04-7.34556855684282e-04i	9.03992457307279e-04-5.85268893684443e-04i	8.96111214900365e-04-4.33653328304119e-04i	8.32290794098956e-04-2.87592815880342e-04i	7.19270092203565e-04-1.55448974320937e-04i	5.67581402442424e-04-4.4662925174651e-05i	3.9055347943313e-04+3.9555825686757e-05i	2.02850397859028e-04+9.5175973330272e-05i	1.8791952304844e-05+1.23719395863943e-04i	-1.49246256501416e-04+1.29978304656529e-04i	-2.92074055996384e-04+1.21130774650498e-04i	-4.04372834896841e-04+1.05439240082223e-04i	-4.84751242723531e-04+9.0800021276632e-05i	-5.35222237869333e-04+8.3432607839369e-05i	-5.60256485566106e-04+8.6953859152737e-05i	-5.65626698381821e-04+1.01988479844191e-04i	-5.57267104853964e-04+1.26347639825447e-04i	-5.40337641333553e-04+1.55690833194426e-04i	-5.18617682573409e-04+1.84497433373112e-04i	-4.94276470129067e-04+2.07130904043566e-04i	-4.67993319158488e-04+2.18785707895181e-04i
26	0.00401778466884683-0.00345060413125672i	0.00384130360939577-0.00310928849301106i	0.00348845807208513-0.00268839301084839i	0.00297447092448447-0.00223475487953982i	0.00232940698039271-0.0017986002941767i	0.0015946139570851-0.0014263754345161i	0.00081770901413287-0.00115436005437592i	4.704427548289e-05-1.00422196232617e-03i	-6.73383022172942e-04-9.8120949876378e-04i	-0.00130780119404299-0.00107508812678938i	-0.00183088401263526-0.00126336465030959i	-0.00222827589397119-0.00151594346034438i	-0.0024957053638162-0.00180019896857308i	-0.002637165514038-0.00208552946925336i	-0.00266268482388871-0.00234672070452277i	-0.00258613247465821-0.00256579874221615i	-0.00242335421336471-0.00273239549000923i	-0.00219077666452719-0.00284291366839675i	-0.0019044924409258-0.00289892502794661i	-0.00157976300695751-0.00290526564851914i	-0.00123084559212664-0.00286823085685443i	-0.00087104605858318-0.00279415697211624i	-0.00051290202209187-0.00268854380155494i	-0.0001683985562506-0.00255574702946116i	0.00015088670314661-0.00239916786712868i	0.00043381090402049-0.00222179367185002i	0.00066994624629651-0.00202689842229355i	0.00085014426943715-0.00181869664180467i	0.00096734118798022-0.00160276068588982i	0.00101747847652388-0.00138606078454361i	0.0010003457608045-0.00117656683539931i	9.2012623588543e-04-9.82449748552433e-04i	7.85453686456349e-04-8.11019024774587e-04i	6.08874064043819e-04-6.67608699511931e-04i	4.0572546197478e-04-5.54654769634267e-04i	1.92577750986327e-04-4.71182418994302e-04i	-1.4526436738452e-05-4.12843793474276e-04i	-2.01740450579841e-04-3.72534117324762e-04i	-3.58720277682097e-04-3.41492596533635e-04i	-4.79372406867218e-04-3.10693753383155e-04i	-5.61958561909964e-04-2.72277461640873e-04i	-6.08594533905178e-04-2.20763167398796e-04i	-6.24283968408789e-04-1.53843142967699e-04i	-6.15694096496991e-04-7.2637012475438e-05i	-5.89900524273821e-04+1.8605964137559e-05i	-5.53304766632766e-04+1.13271846961585e-04i	-5.10871962991628e-04+2.03455347151963e-04i	-4.6576225985459e-04+2.81145211314156e-04i	-4.1935336562427e-04+3.39327395874192e-04i
27	0.00476162387748757-0.0024518850475235i	0.00458650570319314-0.0018655500271622i	0.00421356763794164-0.00121180156188513i	0.00365362496429891-0.00054973736823817i	2.93366839141629e-03+5.802684624683e-05i	0.00209441221380261+0.00055312552273471i	0.00118610651624557+0.00088869531204475i	0.00026327240545463+0.00103491637188212i	-6.20820983638439e-04+9.8198498155752e-04i	-0.00141912812829348+0.00074016089076519i	-0.00209460179055844+0.00033707935704518i	-0.00262239326607572-0.00018701348086478i	-0.00299040328182328-0.00078514689681286i	-0.00319837749928107-0.00140959912289484i	-0.00325592724417423-0.00201705061601328i	-0.00317994043679223-0.00257228709518755i	-0.00299183708726174-0.00305017063112236i	-0.00271504408590336-0.00343593474687226i	-0.00237294782682879-0.0037241232618364i	-0.00198745901838664-0.00391664741989451i	-0.00157821090869937-0.0040204759567175i	-0.00116231946273668-0.00404541559894646i	-0.00075456506226599-0.0040023159240321i	-0.00036781175088788-0.00390187734276703i	-1.346471043038e-05-3.75408594348616e-03i	0.00029821691446091-0.00356816902173033i	0.00055808517341609-0.0033528772921747i	0.00075840165145041-0.00311686303752934i	0.00089343011850073-0.00286893893204155i	0.00096019426478996-0.00261806323982683i	0.0009592069787357-0.00237298923589852i	0.00089495770442237-0.00214161974704487i	0.00077597710457985-0.00193019870685189i	0.00061437808522747-0.00174252972585219i	0.00042488080120115-0.00157942324813251i	0.00022344011601594-0.00143853617373415i	2.568012768313e-05-1.3146900387019e-03i	-0.00015461826411258-0.00120065471185447i	-0.00030674216462447-0.00108828744908616i	-4.23808042256269e-04-9.69843918428922e-04i	-5.02973810853373e-04-8.39243522610357e-04i	-5.45115391038256e-04-6.93081134889715e-04i	-5.54069511244671e-04-5.3122624624194e-04i	-5.35605131260309e-04-3.56925752138451e-04i	-4.96311289055709e-04-1.7641154274467e-04i	-4.42579712925101e-04+1.907737851663e-06i	-3.79822941569358e-04+1.68532888836002e-04i	-3.12013412635317e-04+3.14069213605819e-04i	-2.4156748283616e-04+4.30359234967317e-04i
28	0.00562667188656913-0.00157525706073489i	0.00544164291069218-0.00079837838991265i	5.0378022280803e-03+3.090068013341e-05i	0.00442364896784775+0.00084628133899743i	0.00362491526753011+0.00157845415057394i	0.00268280199167175+0.00216287432126887i	0.0016503237454201+0.00254716771716832i	0.00058723566734807+0.00269704314768415i	-0.0004457604681624+0.00259982809945905i	-0.00139273272672984+0.00226515052247734i	-0.00220740034338137+0.00172277411224823i	-0.00285658976727671+0.00101805934026943i	-0.0033219309184047+0.00020587647861444i	-0.00359974906065838-0.00065602171183401i	-0.00369937664826313-0.00151317204822964i	-0.00364031266689057-0.00231930694762185i	-0.0034487676150378-0.00303948746047704i	-0.00315414404119999-0.00365130829170992i	-0.00278592717907201-0.00414434854765708i	-0.00237132200050412-0.00451829076258831i	-0.00193380240338396-0.00478026644203104i	-0.00149256616034238-0.00494200206752883i	-0.00106274267210784-0.00501725174584194i	-0.00065609973306147-0.00501984441850306i	-0.00028195210922411-0.00496248553554263i	5.200913277181e-05-4.85627537162597e-03i	0.00033917955660499-0.00471077098995283i	0.00057390597409481-0.00453434599132053i	0.0007517456255488-0.00433459676312271i	0.00087000792524346-0.00411859709144807i	0.00092839526591205-0.00389289487989215i	0.00092953514869939-0.00366324945974207i	0.00087922189255784-0.00343419956208177i	0.00078625376125116-0.00320860993805028i	0.00066184273829223-0.00298735800559054i	0.00051866713452408-0.00276929130244862i	0.00036971071168902-0.00255152278643267i	0.0002270712722046-0.00233005183668205i	0.00010092114639174-0.00210062385601306i	-1.23433070502e-06-1.85968746544596e-03i	-7.491509589635e-05-1.60528575151835e-03i	-0.00011862647062163-0.00133772916830401i	-0.00013347135397206-0.0010599373614686i	-1.22513492278446e-04-7.77395041755929e-04i	-9.001704770337e-05-4.97730622218618e-04i	-4.0690482972056e-05-2.29983950671349e-04i	2.0954622734533e-05+1.63277087221122e-05i	9.105105976466e-05+2.32213212212787e-04i	1.66590626507843e-04+4.10146105000376e-04i
29	0.00658278358649742-0.00139546431644926i	0.00639753323333769-0.00056757472578262i	0.00598288518453048+0.00029623896505358i	0.00534719157409215+0.00113040576429128i	0.00451603757109191+0.00186761438162735i	0.00353074084253889+0.00244592567594071i	0.0024449923182149+0.00281552893462613i	0.00132000881998406+0.00294417232460754i	0.00021880384466183+0.00282047909298685i	-0.00079967598352037+0.00245468340096267i	-0.00168578214306333+0.00187672439782861i	-0.00240310340969758+0.00113204858469854i	-0.00293066580510447+0.00027581227582153i	-0.00326322384705831-0.0006336128018942i	-0.00340976526037766-0.00154087998221692i	-0.00339060507582952-0.00239881859823381i	-0.00323361917628698-0.00317190581993116i	-0.00297023744474069-0.00383779181005951i	-0.00263177911581492-0.00438694366841742i	-0.00224658392080831-0.00482075678843933i	-0.00183820341230619-0.00514867023072999i	-0.00142470666327018-0.00538489328983989i	-0.00101896256049737-0.00554530626196215i	-0.00062961916042363-0.00564496369047022i	-0.00026242863842257-0.00569644140757879i	7.843106418798e-05-5.70907264546697e-03i	0.00038931942484107-0.00568895209829777i	0.0006665516914054-0.00563947720607926i	0.00090631484291893-0.00556215466352907i	0.00110500638065317-0.00545742298067617i	0.00125983671550942-0.00532531188268013i	0.00136949704953567-0.00516585221274127i	0.00143470322738318-0.00497924062887039i	0.00145847379284283-0.00476583136335851i	0.00144607202542983-0.00452606088221663i	0.00140461877256309-0.00426040867921358i	0.00134244866500039-0.00396946574652591i	0.00126832499888348-0.00365413433856206i	0.00119064313383504-0.00331593315287238i	0.00111674033261919-0.00295734370159166i	0.00105239828758261-0.00258211452478177i	0.00100158251183788-0.00219544237123142i	0.00096641979251343-0.00180397065552639i	0.00094737863114522-0.001415578855038i	0.00094359276903851-0.00103897396339138i	9.53256259643203e-04-6.83129053648713e-04i	9.74019426630101e-04-3.56638695968067e-04i	1.00332618850325e-03-6.707324837039e-05i	0.00103865163137127+0.00017958674217977i
30	0.00767863857347424-0.00252007347097574i	0.00754009155228952-0.0018286716144744i	0.00717802381290609-0.00111130086394227i	0.00660106812462982-0.00042388053182451i	0.0058336143773028+0.00017739104852417i	0.00491438142998045+0.00064185911000469i	0.00389336365888077+0.00092983664272645i	0.00282746329320456+0.00101687591896363i	0.00177532293429455+0.00089627491028313i	7.92003025094099e-04+5.79454394026538e-04i	-7.58193610971146e-05+9.41557056815761e-05i	-7.93529494068986e-04-5.19265067388108e-04i	-0.0013407017895852-0.00121289046347517i	-0.0017114816031-0.00193690097881638i	-0.00191329072745584-0.00264503841957456i	-0.00196416568981255-0.00329914305684131i	-0.00188921654311239-0.00387222011222297i	-0.00171678284230889-0.00434975256997704i	-0.00147485277249585-0.00472926437055154i	-0.00118820967567301-0.00501839918527991i	-0.00087660231980237-0.00523197243601327i	-0.00055403625520541-0.00538855159575032i	-0.00022909136870864-0.00550711571830751i	9.398159885549e-05-5.6042525568714e-03i	0.00041372282365836-0.00569219825491685i	0.00072983994588365-0.005777845789793i	0.00104181004260908-0.00586267926686238i	0.00134792395115215-0.00594345986672545i	0.00164487220359863-0.0060134122034982i	0.00192785539959193-0.0060636404252681i	0.00219110791461317-0.00608453330862868i	0.00242866614166698-0.00606698064805333i	0.0026351955850312-0.00600330002917277i	0.00280671105669996-0.00588784568919983i	0.00294107061011854-0.00571732665692239i	0.00303818317649179-0.00549089347539392i	0.0030999287921818-0.00521006188005544i	0.00312983825857261-0.00487853317909458i	0.00313260980137831-0.00450195271344997i	0.00311355211871914-0.00408762773464984i	0.00307803827348824-0.00364421057143378i	0.00303103779083784-0.00318134540768504i	0.0029767705905962-0.00270927770368081i	0.00291850120006158-0.00223843223587817i	0.00285846909580736-0.00177897558103067i	0.002797933615605-0.00134038811299277i	0.00273730091656147-0.00093107639072223i	0.00267629612907439-0.00055805755783269i	0.0026141456212893-0.00022674270580667i
31	0.0090048503542887-0.00534496721710735i	0.00898410296494597-0.00495153435315172i	0.00875877163242051-0.00452243679014126i	0.00833575942156924-0.00409670127951176i	0.00773509354271539-0.00371292662063857i	0.00698867263364094-0.00340515968452696i	0.00613775192006612-0.00319916441687941i	0.00522941607800984-0.00310960096756249i	0.00431243921631991-0.00313852474540709i	0.00343302777632363-0.0032754379377872i	0.00263096673692238-0.00349890555152399i	0.00193663563901334-0.00377951994007458i	0.00136923563821091-0.00408380016382761i	0.00093639193753878-0.00437847876770795i	0.00063509678300647-0.00463458095827285i	0.0004537699093522-0.0048307467179083i	0.00037506678437533-0.00495537560551247i	0.00037898303786711-0.00500736294275992i	0.0004457967488305-0.00499541130114184i	0.00055845574724565-0.00493610623050564i	0.00070413915334172-0.00485110741937631i	0.00087487644380091-0.00476390296567305i	0.00106726498075852-0.00469659527514064i	0.00128146146216182-0.00466713620813523i	0.00151971396541031-0.00468732217044692i	0.00178473862312274-0.00476172031274534i	0.00207822856672631-0.00488755088640982i	0.0023997220996049-0.00505542171175556i	0.00274596815986539-0.00525071594976669i	0.00311082879903008-0.00545538277727543i	0.00348566836283795-0.00564987233616695i	0.00386011089395239-0.00581498447462328i	0.00422300860455887-0.00593345376308644i	0.00456345637159616-0.00599115790292996i	0.00487170592651502-0.00597790090987951i	0.00513987090207446-0.00588777730934491i	0.00536236075037117-0.00571916387314751i	0.00553602874914161-0.00547440978940609i	0.00566005971757206-0.00515930618577675i	0.00573565215564912-0.00478241498778978i	0.00576556553477753-0.00435432911921218i	0.00575360697341762-0.00388692458179292i	0.00570412474511294-0.00339265258171713i	0.0056215620835563-0.00288390809077703i	0.00551010688193427-0.00237250058649928i	0.00537345417709974-0.00186924313629855i	0.00521468125454073-0.00138366715492818i	0.00503622161239749-0.00092386179752268i	0.00483991496623228-0.00049642900017828i
32	0.0106078553009961-0.0098689994058842i	0.0107650407182399-0.0098389475546042i	0.0107384039474963-0.009733167097714i	0.010529604575484-0.0095706211573687i	0.0101504384668079-0.0093705976875182i	0.00962201324245696-0.00915035650935927i	0.00897304592844819-0.00892306332718137i	0.00823745457971803-0.00869631120789279i	0.00745151176486723-0.00847145821185652i	0.00665088953725564-0.00824389867672471i	0.00586794172881245-0.00800425106572037i	0.00512953599250043-0.00774030812505444i	0.00445566906304683-0.00743947749056665i	0.00385898601855479-0.0070913623627763i	0.00334519555704622-0.00669010577757798i	0.00291424888357064-0.00623615302882496i	0.00256204933439899-0.00573717009708543i	0.00228239864156682-0.00520797798876487i	0.00206887211607359-0.00466950397815742i	0.00191634910653223-0.00414688852059451i	0.00182199899245833-0.00366700001496171i	0.00178562256333879-0.00325568243229653i	0.00180935632972324-0.00293508423674653i	0.00189684535335117-0.00272139053844964i	0.0020520637408752-0.00262321143597446i	0.00227800145714847-0.00264078143001026i	0.00257543847163686-0.00276601426835175i	0.00294199571936186-0.00298335146653329i	0.00337159535507184-0.00327125534924389i	0.00385439188007692-0.00360413856570327i	0.0043771633345388-0.00395449596763983i	0.00492408894955211-0.00429501045728362i	0.00547779454576039-0.00460043649362129i	0.00602052379068986-0.0048491151405285i	0.00653529247491665-0.00502403351996676i	0.00700690116233204-0.00511340047847577i	0.007422713516454-0.00511076207465659i	0.0077731468199423-0.00501472041875681i	0.00805186129002181-0.00482834524152294i	0.0082556703604263-0.00455837938629782i	0.00838422135166661-0.00421433894742282i	0.00843951289302355-0.00380759878644564i	0.00842532181247182-0.00335053780016834i	0.00834660909728376-0.00285579862277233i	0.00820896404218728-0.00233569598917051i	0.00801813045001166-0.00180178871621883i	0.0077796414302467-0.0012646134787458i	0.00749857240335788-0.00073356501266217i	0.00717940731995459-0.00021689737828369i
33	0.0124425565119827-0.0157502562152412i	0.0127988361897246-0.0160430457023772i	0.0129825389914264-0.0161916546903806i	0.0129869172028811-0.0161969305687214i	0.0128128037553878-0.0160622539995205i	0.0124684290628826-0.0157926830945594i	0.0119686824677485-0.0153941914570153i	0.0113339046980597-0.0148731342693035i	0.0105883521216931-0.0142360393527414i	0.0097585096664063-0.0134897647965731i	0.0088714412412297-0.0126419995435702i	0.0079533521467169-0.0117020185767475i	0.0070284992472997-0.010681550890942i	0.00611852749535432-0.00959558566802784i	0.00524224468491178-0.00846293632761593i	0.0044157805881569-0.00730640543228789i	0.00365302220378539-0.00615244307615096i	0.00296618208254259-0.00503026029009462i	0.00236634659098586-0.00397043683808025i	0.00186386636817813-0.00300313771886355i	0.00146848874599984-0.00215611333570014i	0.00118918464098417-0.00145269556865917i	0.00103368124202275-0.00091001052932608i	0.00100776695672385-0.00053760773165934i	0.00111447782534162-0.00033665837254734i	0.001353298684779-0.00029980967769117i	0.00171951481156031-0.00041170750433369i	0.00220383123054719-0.00065012602489626i	0.00279234122096315-0.00098758089337633i	0.00346687902813249-0.00139325813941427i	0.00420574183131952-0.00183506935168551i	0.00498471998267157-0.00228164528592606i	0.00577833857842424-0.00270410246619535i	0.00656119170094051-0.00307745576113957i	0.00730924491735301-0.00338159793033434i	0.00800099118458673-0.00360181794335857i	0.00861836752794107-0.00372887722809154i	0.00914737068783097-0.00375870197077846i	0.00957834468768095-0.00369177699750554i	0.00990594737687153-0.00353234133240645i	0.0101288325500493-0.0032874876996173i	0.0102491064441821-0.0029662598239845i	0.0102716307675656-0.0025788250820535i	0.01020324870049-0.002135778932461i	0.0100520064049539-0.0016476146206605i	0.00982643217894568-0.00112436951036834i	0.00953492064455641-0.00057544003525184i	9.18525255168927e-03-9.54199040003e-06i	0.00878426402796563+0.00056521766834896i
34	0.0144416881857056-0.0226558592755659i	0.0149901868548725-0.0232012280268819i	0.015366063225424-0.0235246522219214i	0.0155532729786678-0.0236147011606864i	0.0155416483995263-0.0234653013192585i	0.0153273953492377-0.023075857423909i	0.0149132556248685-0.0224512494148912i	0.014308344988732-0.0216017364719268i	0.0135277046098336-0.020542790949985i	0.0125916245725546-0.0192948709791491i	0.0115248098644472-0.0178831236602168i	0.0103554606943443-0.0163369949992748i	0.0091143306158928-0.0146897117853964i	0.0078338098347588-0.0129775976829837i	0.0065470605968536-0.01123919275042i	0.00528721069280458-0.00951416255507344i	0.00408659383756343-0.00784200831749571i	0.00297601522243052-0.00626061970261229i	0.00198401880578545-0.00480474242931911i	0.0011361401692544-0.00350445879099215i	0.00045414357729502-0.00238379584525641i	-4.473864459202e-05-1.4595799824716e-03i	-3.48525970966747e-04-7.40646128270862e-04i	-4.51113232637087e-04-2.27485375574543e-04i	-3.52732066132312e-04+8.7621153247146e-05i	-6.0183582622916e-05+2.19977752641329e-04i	4.13214872290258e-04+1.91399823628929e-04i	1.04800667833576e-03+2.877259614896e-05i	0.00181930754458515-0.00023764111266933i	0.00269783162874635-0.00057600740820459i	0.00365118086946427-0.00095469939082858i	0.00464531900803813-0.0013439129766718i	0.0056461320016439-0.00171700878128254i	0.00662096664084045-0.00205150054311841i	0.00754004026655069-0.00232964853804363i	0.00837762619391618-0.00253865561214204i	0.00911294015488052-0.00267049946485917i	0.00973068013922254-0.00272146404364425i	0.0102212022390772-0.0026914529030029i	0.0105803451543976-0.002583176994301i	0.0108089428642319-0.0024013087511051i	0.0109120862143147-0.0021516848016636i	0.0108982082694992-0.0018406232759605i	0.0107780746161683-0.0014744010353571i	0.0105637586471285-0.0010589138858348i	0.0102676742289525-0.0005995213659025i	0.00990172556889968-0.00010105899573738i	0.00947661836864119+0.00043201368829582i	0.00900135931148226+0.00099537066424036i
35	0.0167069124437177-0.0306776090921719i	0.0174731803835601-0.0314899789121763i	0.0180682966307349-0.0320197851485735i	0.0184690784534016-0.0322494910926952i	0.0186572127917331-0.0321690777417626i	0.0186202478487782-0.0317765848955228i	0.0183523711942001-0.031078364944128i	0.0178549328370098-0.0300890356846893i	0.0171366852842197-0.0288311292661791i	0.0162137267521704-0.027334444633378i	0.0151091473621312-0.0256351207573792i	0.0138523905429977-0.0237744577694753i	0.0124783525558215-0.0217975231003409i	0.0110262519867772-0.0197515899279296i	0.0095383084583386-0.0176844654040452i	0.0080582760743798-0.0156427756313i	0.0066298826320534-0.0136702822089596i	0.0052952306276136-0.0118063101164985i	0.0040932204977061-0.0100843674524351i	0.00305805997811492-0.00853103296204531i	0.00221792522642235-0.00716517665996539i	0.00159383854320258-0.00599756210080045i	0.00119882321374872-0.0050308566493524i	0.00103738743718977-0.00426004990592606i	0.00110537615423414-0.00367325237841938i	0.00139021201011202-0.00325281914286127i	0.00187152549407335-0.00297671932817846i	0.00252215087681797-0.00282005433145502i	0.00330944079576281-0.00275661771335504i	0.00419683036084218-0.00276038892485838i	0.00514556362827498-0.00280686157799325i	0.00611648310928696-0.00287412407208415i	0.0070717780223485-0.00294363427016636i	0.00797658993548758-0.00300065812006834i	0.008800385155243-0.00303437175322903i	0.00951802078547027-0.00303765473115016i	0.0101104542048387-0.0030066260841806i	0.0105650717079555-0.0029399925112488i	0.0108756388874329-0.0028382882690043i	0.0110419006867222-0.0027030884330564i	0.0110688808747403-0.0025362717761801i	0.0109659473957267-0.0023393976299424i	0.0107457206377831-0.002113244472787i	0.0104229057921223-0.0018575386215695i	0.0100131284101764-0.0015708813572681i	0.0095318447985416-0.00125086398790526i	0.00899338719534554-0.00089434430148048i	0.00841018913542403-0.0004978456943762i	7.792220474802e-03-5.803258172724e-05i
36	0.0196787455503502-0.04039474375907i	0.0207925756677626-0.0416226701929742i	0.0217582192828653-0.0425390032691364i	0.0225489696360552-0.0431228733863172i	0.0231420180103244-0.043361541487786i	0.023519612195501-0.043250999393962i	0.0236700628644447-0.0427962263574432i	0.023588536048859-0.0420110807744491i	0.0232775779529852-0.0409178243515183i	0.0227473299695183-0.0395462950352384i	0.0220154064192084-0.0379327636292806i	0.0211064244881347-0.0361185262102053i	0.0200511941970581-0.0341482992179767i	0.0188855950099214-0.0320684955323123i	0.0176491838158865-0.0299254671771306i	0.0163835954303591-0.0277638029274044i	0.0151308104225413-0.0256247666602469i	0.0139313750509191-0.0235449547079452i	0.0128226635868151-0.0215552379672964i	0.0118372737560062-0.0196800376748162i	0.0110016411277424-0.0179369634962272i	0.010334948050601-0.0163368201439549i	0.0098483875549911-0.0148839656235479i	0.0095448232621902-0.0135769820662768i	0.009418863859998-0.0124096005994767i	0.0094573465232807-0.0113718063800598i	0.0096401993805744-0.0104510400328353i	0.00994163045233633-0.00963340814174972i	0.010331571059791-0.0089048184692074i	0.0107772869770886-0.0082519649850664i	0.0112450616915846-0.0076631027644566i	0.0117018537196495-0.0071285720525814i	0.0121168341524922-0.0066410526054425i	0.0124627210912109-0.0061955518925988i	0.0127168434766294-0.0057891519591886i	0.012861886705557-0.0054205579207585i	0.0128862947294901-0.0050895047715197i	0.012784326288465-0.0047960874551801i	0.0125557847972133-0.0045400815501977i	0.0122054606080422-0.004320318588789i	0.0117423396728045-0.0041341716057239i	0.0111786431698679-0.0039771940611888i	0.0105287680603591-0.0038429401486633i	0.00980819885249363-0.00372297816237067i	0.00903245654936452-0.00360709251602996i	0.0082161426204599-0.00348365547345226i	0.00737212486955677-0.00334013770541871i	0.00651089936657446-0.00316371812817572i	0.00564014924772599-0.00294194845229456i
37	0.0240297503757655-0.052368186933661i	0.0257319766630084-0.0542148768737438i	0.0273402002962827-0.055743844759617i	0.028826250558159-0.0569295185999776i	0.0301642812319284-0.0577536535403208i	0.0313318162525436-0.058205917202271i	0.0323106969995832-0.0582841730965766i	0.0330878750799931-0.0579944457710775i	0.0336559999487853-0.0573505682479319i	0.0340137598749111-0.0563735295414211i	0.0341659471856142-0.0550905565170798i	0.034123233754929-0.0535339789621229i	0.0339016594441311-0.0517399384911014i	0.0335218535766577-0.0497470099859445i	0.0330080263524294-0.0475948080783907i	0.0323867821705641-0.045322650422789i	0.0316858190012558-0.0429683441914111i	0.030932586258138-0.0405671526895036i	0.0301529773520987-0.0381509858780006i	0.0293701318540835-0.0357478428210021i	0.0286034159183252-0.0333815167617115i	0.0278676386585017-0.0310715559188576i	0.0271725472323593-0.0288334564615407i	0.0265226254990801-0.0266790496715725i	0.0259172015358221-0.0246170340805874i	0.0253508494487739-0.0226535961640718i	0.0248140522351159-0.0207930604558856i	0.024294076304013-0.0190385118239089i	0.0237759958055821-0.0173923388581201i	0.0232437970080802-0.0158566572562853i	0.0226814900986351-0.0144335848448903i	0.0220741580487298-0.0131253543264116i	0.0214088792616816-0.0119342647684643i	0.0206754719126924-0.0108624870135632i	0.0198670222063578-0.0099117504645229i	0.0189801750069457-0.0090829481674982i	0.0180151821410825-0.0083757031280301i	0.0169757198475303-0.0077879410350438i	0.0158685011999068-0.0073155130507828i	0.0147027209219291-0.0069519073861658i	0.0134893782050634-0.0066880806246582i	0.0122405276024768-0.0065124299835998i	0.0109685088136787-0.0064109168203727i	0.00968520349113671-0.00636734063170049i	0.00840136163598991-0.00636375242192253i	0.00712603241715578-0.00638098735736156i	0.00586612514669435-0.00639928961764461i	0.00462611648015947-0.00639899762379076i	0.00340791042240216-0.00636125547020008i
38	0.0301964092644826-0.0663835581095938i	0.0327431996532228-0.0689505507435121i	0.0352704694896807-0.0711940810016786i	0.0377477737756279-0.0730812337828957i	0.0401448243819372-0.0745851104193832i	0.0424323335878108-0.0756854913134946i	0.0445828298379463-0.0763692809702184i	0.046571405941374-0.076630720183123i	0.048376362581345-0.0764713615993742i	0.0499797151624155-0.0758998165282815i	0.0513675394406336-0.0749312919251086i	0.0525301406288476-0.0735869462662117i	0.0534620411417807-0.0718931009062543i	0.0541617931228114-0.0698803489797055i	0.054631632586721-0.0675826066552936i	0.0548770016255264-0.0650361514493613i	0.054905972924907-0.0622786894358264i	0.0547286162188346-0.0593484878420239i	0.0543563488422416-0.0562836021554622i	0.0538013120194311-0.0531212180926493i	0.0530758109865112-0.049897119296603i	0.0521918507712299-0.0466452821695488i	0.0511607909491337-0.0433975905232084i	0.0499931326498425-0.040183655371702i	0.0486984403151353-0.0370307197010814i	0.0472853900799972-0.0339636247549573i	0.0457619270068945-0.0310048134146404i	0.0441355055064542-0.0281743475623315i	0.0424133817198605-0.0254899196466646i	0.0406029238065764-0.022966843610277i	0.0387119061236596-0.020618016358718i	0.036748756101682-0.0184538474502376i	0.0347227278871931-0.0164821610553023i	0.0326439840073588-0.0147080799036477i	0.0305235747508415-0.0131339054268768i	0.0283733139041851-0.0117590112672211i	0.026205558180359-0.0105797685635119i	0.0240329054300543-0.0095895209123447i	0.0218678329589187-0.0087786247608687i	0.019722301570037-0.0081345674773921i	0.0176073530855041-0.0076421708286339i	0.0155327290465469-0.0072838824904138i	0.0135065362073395-0.0070401529714058i	0.0115349806404045-0.006889890351618i	0.0096221871948841-0.00681098088122971i	0.00777011519379957-0.00678086001524258i	0.00597857513887826-0.00677711603431402i	0.00424534529433545-0.00677810707291145i	0.00256638175226138-0.00676357209251145i
39	0.0378644605759629-0.0810757908904925i	0.0413891144655577-0.0842539567323806i	0.0449660560010348-0.0870867008412284i	0.0485606694109043-0.0895332538163045i	0.0521363777928755-0.09155786604182i	0.0556553535463453-0.0931306109355809i	0.0590792736558822-0.0942280431313892i	0.0623700936866323-0.0948336924815332i	0.0654908137743485-0.0949383813090183i	0.0684062107404017-0.0945403592611606i	0.071083512674249-0.0936452570351312i	0.0734929957420692-0.0922658667910741i	0.0756084873525614-0.0904217629049184i	0.0774077648226077-0.0881387815651513i	0.0788728439769653-0.0854483813862315i	0.0799901573145131-0.0823869095843509i	0.0807506261240846-0.0789947993190978i	0.0811496349289682-0.0753157236160029i	0.0811869196480258-0.0713957299970577i	0.0808663827432544-0.0672823777682394i	0.0801958493419391-0.0630238970954918i	0.0791867779436591-0.0586683858125304i	0.0778539380103664-0.054263056609241i	0.0762150647301728-0.0498535440856488i	0.0742904988322672-0.0454832783161153i	0.0721028168228715-0.0411929291868447i	0.0696764547115741-0.0370199239181994i	0.0670373264650864-0.0329980388689173i	0.0642124372574946-0.0291570658913501i	0.0612294911950868-0.0255225530681749i	0.0581164935996724-0.02211561948352i	0.0549013490644519-0.0189528436235666i	0.0516114581957685-0.0160462249262527i	0.0482733180028419-0.0134032177900654i	0.0449121330360343-0.0110268369246392i	0.041551446330315-0.0089158322390874i	0.0382128007287037-0.007064930520133i	0.0349154420275196-0.005465139995564i	0.0316760754519641-0.0041041125882274i	0.0285086861656871-0.0029665573438592i	0.0254244328542033-0.0020346972742947i	0.0224316209932246-0.0012887608028775i	0.0195357593834708-0.0007074982196766i	0.0167397001206376-0.0002687131095423i	0.0140438586211791+0.0000502013714176i	0.0114465068963262+0.00027173124247i	0.00894413019602171+0.00041772480030063i	0.00653183463055242+0.00050889866783603i	0.00420379156519016+0.00056437454355104i
40	0.0458316919422275-0.0942748324970158i	0.0502594735510352-0.097760470591439i	0.054789636648488-0.100862940644743i	0.059382808993576-0.103536173187341i	0.063996222458335-0.105738633422551i	0.068584381226766-0.107434217493047i	0.073099823714083-0.108593046305609i	0.077493958974836-0.109192134595531i	0.081717955511207-0.109215916615779i	0.085723658372929-0.1086566141495i	0.089464509338873-0.107514437287124i	0.09289644481957-0.105797613388011i	0.095978746902194-0.103522244666332i	0.098674824611293-0.100711999714388i	0.100952904876182-0.097397648833247i	0.102786615744804-0.09361645713322i	0.104155447908531-0.089411452876962i	0.105045084438142-0.084830591378768i	0.105447592614329-0.0799258368904i	0.105361475714096-0.07475218627289i	0.104791586453104-0.069366658880108i	0.103748907373026-0.063827276992885i	0.102250206717972-0.05819206039162i	0.100317581206273-0.052518057305299i	0.0979778995381217-0.0468604321016641i	0.0952621624690315-0.0412716277695484i	0.092204796820846-0.0358006185771363i	0.0888429019011621-0.0304922653575493i	0.0852154674666953-0.0253867827645253i	0.0813625826041437-0.0205193246439891i	0.0773246547187681-0.0159196904686417i	0.073141657219007-0.0116121526669438i	0.0688524234669665-0.0076154017268268i	0.0644940031339215-0.0039426032457738i	0.0601010952679435-0.0006015587041585i	0.0557055701692693+0.0024050402790763i	0.0513360896148053+0.0050792760387114i	0.0470178321307396+0.0074276002581014i	0.0427723269549935+0.0094603742615362i	0.038617397150583+0.0111913679572197i	0.0345672091331964+0.0126372308838532i	0.030632422777592+0.0138169481020024i	0.0268204333871565+0.0147512926160784i	0.0231356942639774+0.0154622847006957i	0.0195801065054515+0.0159726670374185i	0.0161534610602216+0.0163054030536024i	0.0128539170574208+0.0164832044042565i	0.0096785000047327+0.0165280922536806i	0.0066236036262161+0.0164609959842792i
41	0.05229466714803-0.103861141821009i	0.057338793073037-0.10728270448717i	0.062504100259646-0.110283634782082i	0.067747507631909-0.112817134038032i	0.073021946458189-0.114840744096008i	0.078277021475217-0.116317229387943i	0.083459783481815-0.117215378505224i	0.088515597146982-0.117510703624952i	0.093389084132401-0.117186018534971i	0.09802511857206-0.116231879002681i	0.102369849615894-0.114646872774789i	0.106371724235504-0.112437750458687i	0.109982482879552-0.10961939278926i	0.113158100888767-0.106214614185333i	0.115859649831255-0.102253806901222i	0.118054055055768-0.097774434335224i	0.119714728705756-0.092820386029643i	0.120822061080744-0.087441210458564i	0.121363757437984-0.081691244739174i	0.121335011940527-0.075628662828811i	0.120738515309078-0.069314465514983i	0.119584297649742-0.062811436526411i	0.117889412735166-0.056183089372798i	0.115677474547737-0.049492629069045i	0.112978061000108-0.042801951751001i	0.109826003299306-0.036170703403329i	0.106260582308781-0.029655416575516i	0.102324655407377-0.023308741157154i	0.0980637386934481-0.0171787821296787i	0.0935250699139177-0.0113085538292385i	0.0887566772189807-0.0057355567690558i	0.0838064777884929-0.000491479603261i	0.0787214286070485+0.0043979745142155i	0.0735467492654152+0.0089131410054209i	0.0683252337398414+0.0130403329545597i	0.0630966647662066+0.0167716751155799i	0.0578973408117019+0.020104843624713i	0.0527597218864699+0.0230427235825537i	0.0477121966650021+0.0255929975548236i	0.0427789697304119+0.0277676784471986i	0.037980064332063+0.0295826001769745i	0.0333314329619579+0.031056879150676i	0.0288451653930098+0.0322123588340847i	0.0245297816470743+0.0330730487511841i	0.0203905957138558+0.0336645681570557i	0.0164301347417556+0.0340136034813209i	0.0126485978638965+0.0341473875111145i	0.0090443387815906+0.0340932072419049i	0.0056143566598588+0.0338779464209498i
42	0.055372301498108-0.108647778400681i	0.060592762633785-0.111737194140913i	0.065920446739405-0.114393507293291i	0.071310391307429-0.116574465267883i	0.076713733376567-0.118241984550675i	0.082078359411919-0.119362916372284i	0.087349662792562-0.119909744437324i	0.092471394632914-0.119861196768407i	0.09738659023856-0.119202755399898i	0.102038550521191-0.117927049847043i	0.106371855296714-0.116034122917396i	0.110333383672256-0.113531560448609i	0.113873315773782-0.110434479860586i	0.116946089929993-0.106765375900802i	0.119511290132297-0.102553825531835i	0.121534440124242-0.097836057449382i	0.122987682793627-0.092654395116858i	0.123850326571964-0.087056585353991i	0.124109244186703-0.081095027324516i	0.123759113235252-0.074825919147555i	0.122802492511708-0.068308341238738i	0.121249732660467-0.061603296818638i	0.11911872439294-0.054772730774785i	0.116434492023075-0.047878548216959i	0.113228644300721-0.040981653631593i	0.10953869830928-0.034141030547477i	0.10540729542516-0.027412880117538i	0.100881330914452-0.02084983506225i	0.0960110205970678-0.0145002630843877i	0.0908489290992292-0.0084076712377208i	0.0854489845299122-0.0026102199055165i	0.0798655039728871+0.0028596478873452i	0.0741522530271668+0.0079754590489697i	0.0683615608229623+0.0127168449697504i	0.0625435095754791+0.017069560844872i	0.0567452149184994+0.0210253950517576i	0.0510102100975822+0.0245819760628099i	0.0453779437182543+0.0277424862444954i	0.0398833972574751+0.030515293408207i	0.0345568250723757+0.0329135121227801i	0.0294236162857048+0.0349545075734848i	0.0245042747875266+0.0366593551709307i	0.019814510747796+0.0380522691995604i	0.0153654345483898+0.039160013581827i	0.0111638419625418+0.0400113073592743i	0.0072125777636681+0.040636236797554i	0.0035109637468833+0.0410656851517348i	0.000055276392519+0.0413307901224443i	-0.0031607409242496+0.0414624379302865i
43	0.053918645617351-0.108771062470904i	0.058860019194995-0.111485477424994i	0.063872593102746-0.113800469115461i	0.068911986040058-0.115682755525398i	0.073930454802281-0.117102844581316i	0.078877511470602-0.118035609566013i	0.083700632541947-0.118460805778749i	0.088346047605803-0.118363515450499i	0.092759592382642-0.117734509197416i	0.096887608492019-0.116570513921609i	0.100677870314592-0.11487437900778i	0.104080517835464-0.112655134869305i	0.107048973473618-0.109927940310519i	0.109540820660993-0.10671391772836i	0.111518622359865-0.10303987780528i	0.112950658799434-0.098937937972441i	0.113811565448746-0.094445041472508i	0.114082854576039-0.089602386251304i	0.113753306605318-0.084454775087442i	0.112819220780641-0.079049900265514i	0.111284518282575-0.073437577656434i	0.109160694792534-0.06766894624331i	0.106466623445103-0.061795649889766i	0.10322821301877-0.055869018469581i	0.0994779299671581-0.0499392653549892i	0.0952541963678327-0.0440547177026838i	0.0906006789577284-0.0382610950013384i	0.085565487041535-0.0326008499847108i	0.0802002991288144-0.0271125843137073i	0.074559439624166-0.0218305494424864i	0.0686989277312285-0.0167842408688762i	0.0626755209266164-0.011998091594822i	0.0565457749266284-0.0074912681584497i	0.0503651410406663-0.0032775701168208i	0.0441871202319721+0.0006345685725258i	0.0380624911553572+0.0042419801362027i	0.0320386269923422+0.0075465715350263i	0.0261589131448871+0.0105550488807854i	0.0204622748734719+0.0132785672461445i	0.01498282086942+0.0157323167075857i	0.0097496056293435+0.0179350564390983i	0.004786510441213+0.01990860930344i	0.0001122398794454+0.0216773296661782i	-0.0042595719862276+0.0232675570938672i	-0.0083201538743114+0.0247070682099294i	-0.0120652983530853+0.0260245382970403i	-0.0154949836763621+0.0272490232874584i	-0.0186129297076254+0.0284094716130179i	-0.0214261021605213+0.0295342740389273i
44	0.048562107937709-0.105201036308008i	0.052966286029376-0.107700357464411i	0.057408481045157-0.109882531360429i	0.061847934151984-0.111725096428423i	0.066241233032663-0.113208657752743i	0.070542857403717-0.114317244700334i	0.074705795286324-0.115038620316533i	0.078682219754631-0.115364534595022i	0.082424213854088-0.115290914715747i	0.085884529613601-0.114817986535332i	0.089017365635553-0.11395032298595i	0.091779146694874-0.112696816559837i	0.094129288158522-0.111070574691178i	0.096030927883093-0.109088738554304i	0.097451608578621-0.10677222753308i	0.098363894443086-0.104145413335089i	0.098745907160345-0.10123572937924i	0.0985817680834085-0.0980732226308741i	0.0978619355495803-0.0946900564507859i	0.0965834287340599-0.0911199742237054i	0.0947499321728187-0.087397734502475i	0.0923717779931353-0.0835585291172845i	0.0894658058939067-0.0796373961326595i	0.0860551039273217-0.0756686396741647i	0.0821686360581332-0.0716852684860318i	0.0778407652292311-0.0677184646229543i	0.0731106831613079-0.0637970929356236i	0.0680217602879415-0.0599472610002395i	0.0626208310145914-0.0561919378951755i	0.0569574308433337-0.0525506387783413i	0.0510830027918829-0.0490391806077763i	0.0450500909382851-0.0456695126216836i	0.0389115388400979-0.0424496234018877i	0.032719710022684-0.0393835245378322i	0.0265257467336609-0.0364713091381014i	0.0203788817607748-0.0337092817529427i	0.014325816360848-0.0310901547211287i	0.008410175309322-0.028603304579795i	0.0026720478211767-0.0262350810126549i	-0.0028523793134072-0.0239691598890621i	-0.0081310925179169-0.021786931284469i	-0.0131364247676131-0.0196679129839181i	-0.0178451325206532-0.0175901798572443i	-0.0222383795749638-0.0155307996516016i	-0.0263016332858083-0.013466266159027i	-0.0300244804464261-0.0113729213612799i	-0.0334003717283226-0.0092273590013545i	-0.0364263048705849-0.0070068030451953i	-0.0391024577812862-0.0046894556381243i
45	0.0421495278391877-0.0985456394617245i	0.046123104507214-0.101018412765796i	0.050131426544704-0.103283617812348i	0.054140065138142-0.105328362266062i	0.058112537948945-0.107141831085527i	0.062010744562418-0.108715455718329i	0.065795452128086-0.110043048964745i	0.069426823405264-0.111120901836188i	0.072864978098328-0.111947839418945i	0.076070577224976-0.112525233531074i	0.079005419348506-0.112856970814416i	0.081633036856389-0.112949375815842i	0.083919280109608-0.112811089561196i	0.085832877239285-0.112452905089366i	0.087345957638766-0.111887562368899i	0.088434527790309-0.111129505941536i	0.089078888965503-0.110194609502053i	0.089263987527358-0.109099872408927i	0.088979690009897-0.107863093804173i	0.088220976819907-0.106502530583918i	0.086988050249753-0.105036545887628i	0.085286354458316-0.103483255050187i	0.08312650711374-0.101860176078088i	0.080524144438784-0.100183891663814i	0.0774996833989009-0.0984697295403017i	0.0740780066681184-0.0967314676042673i	0.0702880777449924-0.0949810697114462i	0.0661624951224302-0.0932284573812838i	0.0617369956996897-0.0914813218601988i	0.0570499186291054-0.0897449801016417i	0.0521416414898188-0.0880222772513544i	0.047054001061399-0.0863135372033818i	0.0418297110270393-0.0846165617440028i	0.0365117886742247-0.082926677755104i	0.0311430020950006-0.0812368309337598i	0.0257653485416182-0.0795377235280479i	0.0204195734974239-0.0778179927156607i	0.0151447387149224-0.0760644254842111i	0.0099778459954881-0.0742622052293634i	0.0049535218842239-0.0723951847840413i	0.0001037667768305-0.0704461802394168i	-0.0045422297688343-0.0683972797216792i	-0.0089582074086877-0.0662301612481798i	-0.0131208885893958-0.0639264138978452i	-0.0170099703575504-0.0614678567842997i	-0.0206080588107526-0.0588368507020196i	-0.0239005518102572-0.0560165978082109i	-0.0268754765929524-0.0529914252848588i	-0.0295232897301583-0.0497470495730295i
46	0.0386351687287574-0.0879433534069151i	0.0426104173227866-0.0903855516597183i	0.0466572406150527-0.0927220716245773i	0.0507487704602761-0.0949462609220394i	0.0548564511393261-0.0970525279482922i	0.0589503526718189-0.0990363889197331i	0.062999518458466-0.100894495821309i	0.066972341898824-0.102624644284723i	0.070836965816503-0.10422576079662i	0.074561697834309-0.105697869034105i	0.078115434298948-0.107042035537142i	0.081468084978136-0.108260295345758i	0.084590990557053-0.109355558645389i	0.087457324956051-0.110331499866886i	0.090042474681923-0.111192431069433i	0.092324387809891-0.111943161786049i	0.094283885765862-0.112588847824145i	0.095904931826114-0.113134831780061i	0.09717485115657-0.1135864782401i	0.09808449825367-0.113949006795636i	0.098628368796648-0.114227326092247i	0.098804654146727-0.114425872159583i	0.098615237999473-0.114548454228573i	0.0980656359784-0.114598111135792i	0.09716488021611-0.114576981243241i	0.095925352170109-0.114486188568809i	0.094362568031609-0.11432574753332i	0.092494922077823-0.114094488390613i	0.090343394165407-0.113790005025235i	0.087931228243514-0.113408626386804i	0.085283589262631-0.11294541239048i	0.082427206159003-0.11239417465955i	0.079390008698477-0.111747522029436i	0.076200765868316-0.110996930283089i	0.07288873321682-0.110132835156167i	0.069483316069786-0.109144747246413i	0.066013754915893-0.108021387094233i	0.062508838470566-0.106750838378558i	0.058996649023556-0.105320716900134i	0.055504343676214-0.103718352808474i	0.052057974008679-0.101930983372017i	0.0486823456146973-0.0999459534951374i	0.0454009178321966-0.0977509211500633i	0.0422357429100992-0.0953340649144039i	0.0392074428137307-0.0926842908817766i	0.0363352209078934-0.0897914363385788i	0.0336369048907778-0.0866464677672283i	0.0311290166026954-0.083241670937223i	0.0288268637167925-0.0795708310712295i
47	0.0405710344621146-0.0708905098564097i	0.0450177670810516-0.072976116444699i	0.0495949216185635-0.075019058669519i	0.0542822507171992-0.077015225489862i	0.0590579852821657-0.0789607680165734i	0.0638990441073988-0.0808520955469667i	0.0687812673332795-0.0826858658483096i	0.073679670287346-0.0844589699676675i	0.078568713769006-0.086168511958648i	0.0834225864260318-0.0878117840198212i	0.088215494547094-0.0893862376327284i	0.0929219543713163-0.0908894513675045i	0.0975170819008363-0.0923190960896383i	0.101976875200963-0.093672898351136i	0.106278484287001-0.094948602782593i	0.110400463926361-0.096143934319109i	0.114323005025187-0.097256561092766i	0.118028140713218-0.09828405880801i	0.121499923778998-0.099223877384715i	0.124724572726817-0.100073310608224i	0.127690584411907-0.100829469467733i	0.13038881194404-0.101489259795925i	0.13281250731316-0.102049364745675i	0.134957328964343-0.102506232556002i	0.136821315313027-0.102856069971468i	0.138404825925254-0.103094841589011i	0.139710452772289-0.103218275315792i	0.140742904586628-0.103221874033087i	0.141508867880837-0.10310093347629i	0.142016848628162-0.102850566261284i	0.14227699893309-0.102465731914216i	0.142300933232978-0.101941272696022i	0.14210153866331-0.101271954955757i	0.141692784187529-0.100452515698289i	0.141089532939346-0.099477714012398i	0.140307361955854-0.098342386974572i	0.139362393101791-0.097041509621346i	0.138271138509825-0.095570258568138i	0.137050363302275-0.093924078844078i	0.135716967731842-0.092098753509141i	0.134287890200104-0.090090475620383i	0.132780031901284-0.087895922116661i	0.13121020311441-0.085512329194167i	0.129595090448954-0.082937568746574i	0.127951243656557-0.080170225441798i	0.126295079972861-0.077209674000697i	0.124642903365923-0.074056156229735i	0.12301093555662-0.070710857338536i	0.121415355255255-0.067175981043171i
48	0.0468529588291308-0.044579841939313i	0.0519014829795055-0.0457478701175439i	0.0571219357228165-0.0468880333061927i	0.0624978742527194-0.0479964525500107i	0.0680114172919634-0.0490690684692302i	0.0736433887528234-0.0501016363560191i	0.079373479116133-0.051089724497966i	0.0851804223330889-0.0520287162606329i	0.0910421857472425-0.052913816404092i	0.0969361702742564-0.0537400620345829i	0.102839417871159-0.054502338503256i	0.108728823180871-0.05519540046114i	0.114581346156216-0.055813898165249i	0.120374222453395-0.056352409007758i	0.126085168439365-0.056805474111521i	0.131692577780206-0.057167639704135i	0.137175706766239-0.057433502852841i	0.142514845780432-0.057597761017462i	0.147691474623855-0.057655264761796i	0.152688399768521-0.057601072859134i	0.157489872005301-0.05743050893799i	0.16208168338309-0.057139218742761i	0.166451242784378-0.056723227033474i	0.170587629940629-0.056178993121068i	0.174481628146805-0.055503464031243i	0.178125736376354-0.054694124311763i	0.18151416191477-0.053749041545252i	0.184642795010599-0.052666906701619i	0.187509167377812-0.05144706855994i	0.190112396664077-0.050089561547065i	0.192453119218445-0.048595126476933i	0.194533413643759-0.046965223827257i	0.196356717699836-0.045202039355459i	0.197927741131331-0.043308482029197i	0.199252376929167-0.041288174424264i	0.200337613398603-0.039145435919397i	0.201191449204305-0.036885259188807i	0.201822813299023-0.034513280654455i	0.202241491325076-0.032035745706613i	0.202458059715795-0.029459469628772i	0.202483828327467-0.026791795267693i	0.202330792012482-0.024040548567796i	0.202011591113021-0.021213993138453i	0.201539480424058-0.018320785040871i	0.200928305757018-0.015369928966792i	0.200192486843048-0.012370736933483i	0.199347004959164-0.009332790538793i	0.198407393351965-0.00626590770737i	0.197389728281755-0.00318011471634i
49	0.0529644981023559-0.0086385102277114i	0.0582218947660151-0.0084360935828859i	0.0636407480602807-0.0081934282806849i	0.0692051307249341-0.007906862030386i	0.0748978125161062-0.0075724291286074i	0.0807003778055479-0.0071858593600999i	0.0865933575709138-0.0067425939732319i	0.0925563742803524-0.0062378090944104i	0.0985682979639747-0.0056664468208226i	0.104607411582459-0.005023254092869i	0.11065158365328-0.004302829298934i	0.116678445981328-0.003499676408565i	0.122665574265658-0.002608266268865i	0.128590669319743-0.001623104536426i	0.134431736649723-0.000538805557057i	0.140167262183843+0.000649828648331i	0.145776382035552+0.001947725277283i	0.15123904431061+0.003359454634739i	0.156536161132272+0.004889142246501i	0.161649749254327+0.006540380519194i	0.166563057855132+0.008316141338298i	0.171260682351408+0.010218691039735i	0.175728663332978+0.012249509206881i	0.179954569992448+0.014409212732355i	0.183927567700851+0.01669748654194i	0.187638469654913+0.019113022306415i	0.191079772787519+0.021653466366756i	0.194245678383907+0.024315377970415i	0.197132098076451+0.027094198763301i	0.199736646095306+0.029984234306501i	0.202058618826238+0.032978648191817i	0.204098962866912+0.036069469119955i	0.205860232876004+0.039247611083779i	0.207346540573929+0.042502906571156i	0.208563496278983+0.045824152472501i	0.209518144348614+0.049199168152086i	0.210218893843668+0.052614864924615i	0.210675445646248+0.056057325974346i	0.210898717142558+0.059511895567892i	0.210900765435027+0.062963276247983i	0.210694709878075+0.066395632557935i	0.210294654544652+0.06979269973857i	0.209715611032332+0.073137895763558i	0.208973421814546+0.076414435037635i	0.208084684141115+0.079605442076035i	0.207066674299102+0.082694063513186i	0.205937271866455+0.085663576853834i	0.204714883432865+0.08849749447904i	0.203418365130198+0.091179661550879i
50	0.0543279378881595+0.0322351495652787i	0.0590588302835759+0.0337502285028109i	0.0638842998240475+0.0353042743318591i	0.0687867927639602+0.0368992401472759i	0.0737477112884741+0.0385374047649665i	0.0787475316780702+0.0402213627859634i	0.0837659345889026+0.041954007396187i	0.0887819462855454+0.0437385056649033i	0.0937740895027208+0.0455782662228225i	0.0987205424700714+0.0474768993270814i	0.103599304511594+0.049438169452894i	0.108388366531249+0.051465940688083i	0.113065884620334+0.053564115344502i	0.117610354971885+0.055736566336825i	0.122000788263478+0.057987064011651i	0.126216881672842+0.060319198235473i	0.130239186720405+0.062736296666258i	0.134049271188716+0.065241340237357i	0.137629873449397+0.067836876972037i	0.140965047632246+0.070524935319672i	0.144040298196184+0.073306938258782i	0.146842702605506+0.076183619446054i	0.149361020974364+0.079154942703016i	0.151585791714605+0.082220026122378i	0.153509412403525+0.085377072043933i	0.155126205275455+0.088623304095371i	0.156432466930716+0.091954912417057i	0.157426502044005+0.09536700809284i	0.158108641038287+0.098853587692703i	0.158481241866537+0.102407508699582i	0.158548676209431+0.106020476444235i	0.158317300549562+0.109683043011249i	0.157795412719894+0.113384618409156i	0.156993194644115+0.117113494121277i	0.155922642087965+0.120856878974667i	0.154597482322821+0.124600947085801i	0.15303308066521+0.128330897466831i	0.151246336898983+0.132031024708631i	0.149255572610962+0.13568479999976i	0.147080410477217+0.139274961596759i	0.14474164652721+0.142783613733652i	0.142261116388635+0.146192332849481i	0.139661556479146+0.149482279924138i	0.136966461064621+0.152634317646242i	0.134199936049698+0.155629131093325i	0.1313865503078+0.15844735058482i	0.128551185297213+0.161069675372266i	0.125718883649804+0.163476996858358i	0.122914697361907+0.165650520086018i
51	0.0503257271729546+0.0686666233247625i	0.0539392842765542+0.0708019949446477i	0.0575523069507307+0.0729281765675592i	0.0611456089117021+0.0750441955285234i	0.0646993067740138+0.0771494687897499i	0.0681929454042609+0.0792438086609215i	0.0716056330629237+0.081327422366694i	0.074916185324556+0.0834009051835009i	0.0781032766416788+0.0854652269521499i	0.0811455983042764+0.0875217118633038i	0.0840220214465207+0.0895720115083843i	0.0867117636668374+0.0916180712873071i	0.08919455775805+0.0936620903651396i	0.0914508209921942+0.095706475470687i	0.0934618233705522+0.0977537889294258i	0.0952098532340897+0.0998066914194548i	0.09667837863307+0.101867880030545i	0.097852202877163+0.103940022291306i	0.098717612728571+0.106025686906446i	0.099262517759955+0.108127272013626i	0.099476579475436+0.110246931826287i	0.099351328885501+0.112386502573907i	0.098880271333984+0.114547428683589i	0.098058977495802+0.116730690165935i	0.096885159596115+0.118936732173464i	0.095358732043179+0.121165397691122i	0.093481855816357+0.12341586429574i	0.091258966105583+0.125686585884972i	0.088696782856884+0.127975240226757i	0.085804304038351+0.130278683118499i	0.082592781600159+0.132592909871911i	0.07907568025898+0.134913024756019i	0.075268619389517+0.137233218938494i	0.071189298452283+0.139546757365807i	0.066857406525615+0.141845974917288i	0.062294516639912+0.144122282058692i	0.057523965732065+0.146366180109137i	0.052570721147144+0.148567286122969i	0.047461234711797+0.150714367277084i	0.042223285489168+0.152795384546042i	0.036885812397984+0.154797545343697i	0.031478737938932+0.156707364712432i	0.026032784319429+0.158510734550803i	0.020579283303905+0.160193000288646i	0.015149981141017+0.161739044346491i	0.00977683993246+0.16313337565418i	0.004491836810938+0.164360224452586i	-0.000673237711929+0.165403641562508i	-0.005686980882556+0.166247601276422i
52	0.0460086368571044+0.0921551174471817i	0.048578682719024+0.0938527477468531i	0.0510677059712694+0.0954481031811171i	0.0534567809427844+0.0969372036452481i	0.0557266164188518+0.0983166105228925i	0.0578576775415728+0.0995834531057616i	0.059830314908107+0.100735449805339i	0.061624899979567+0.101770923787556i	0.063221965821881+0.102688812717858i	0.064602352116532+0.103488672365997i	0.065747353305112+0.104170673886611i	0.066638868668048+0.104735594662232i	0.067259553085755+0.10518480266903i	0.067592967190546+0.105520234401287i	0.067623725590605+0.105744366467416i	0.067337641833723+0.105860181047116i	0.066721868778599+0.105871125475104i	0.06576503305547+0.105781066290605i	0.064457362325767+0.105594238162503i	0.062790804091984+0.105315188166698i	0.060759134863859+0.104948715953869i	0.058358058554591+0.104499810401699i	0.055585293060584+0.103973583394808i	0.052440644069187+0.103375201417529i	0.048926065240172+0.102709815678688i	0.04504570401714+0.101982491513179i	0.040805932443478+0.101198137822079i	0.03621536248259+0.100361437321042i	0.031284845472623+0.0994767783657254i	0.0260274554802572+0.0985481891129643i	0.0204584564551114+0.097579274757601i	0.0145952532242607+0.0965731585574502i	0.0084573265040462+0.0955324273233447i	0.0020661522422712+0.0944590820079711i	-0.0045548942632963+0.0933544939769229i	-0.0113806488957148+0.0922193674887371i	-0.0183842832016692+0.0910537088483836i	-0.0255374420127835+0.0898568026315882i	-0.032810393283452+0.0886271953063328i	-0.0401721891232997+0.0873626865037849i	-0.0475908369118919+0.0860603281146943i	-0.0550334793028819+0.0847164313098507i	-0.0624665818549765+0.0833265815054266i	-0.0698561269683077+0.0818856612168423i	-0.0771678127573539+0.080387880668974i	-0.0843672554556092+0.0788268159569384i	-0.091420193922831+0.07719545448101i	-0.0982926948128565+0.0754862473121706i	-0.104951356958527+0.073691168081931i
53	0.0514398757509+0.101935842549919i	0.053804509311092+0.102287416685802i	0.05605986652002+0.102435499493188i	0.058189405764414+0.102373967222239i	0.060176431805478+0.102097396007607i	0.062004197928303+0.101601102685162i	0.063656012796462+0.100881181000103i	0.0651153513017911+0.099934532812221i	0.0663659686400172+0.0987588939441897i	0.067392016789679+0.0973528543634819i	0.0681781625251706+0.0957158724373498i	0.0687097060556061+0.0938482830527891i	0.068972699349948+0.0917512994489877i	0.0689540631860569+0.0894270086678285i	0.0686417019473573+0.0868783605879514i	0.0680246151859927+0.0841091505689961i	0.0670930049758513+0.0811239957942861i	0.06583837809279+0.0779283054616458i	0.0642536420827367+0.0745282450325867i	0.0623331943110181+0.0709306948090504i	0.0600730031279856+0.0671432031635732i	0.0574706803364962+0.0631739348024888i	0.0545255442055878+0.0590316144919886i	0.0512386723412916+0.0547254667229358i	0.0476129437992785+0.0502651518317411i	0.0436530699043119+0.0456606991308987i	0.0393656133274629+0.0409224376335163i	0.0347589950629502+0.0360609249810342i	0.029843489041391+0.0310868752020177i	0.0246312042142973+0.0260110859422512i	0.0191360540448603+0.0208443658122214i	0.013373713441483+0.0155974624974142i	0.0073615632721716+0.0102809922696993i	0.00111862269880943+0.00490537152454037i	-0.00533453033043154-0.00051924905097018i	-0.0119758499956586-0.0059830470999415i	-0.0187819243988006-0.0114765874594036i	-0.0257280876193304-0.0169908767545323i	-0.0327885413317159-0.0225174132534277i	-0.0399364852063462-0.0280482315582894i	-0.0471442552443987-0.0335759417584677i	-0.0543834691329271-0.0390937627238029i	-0.0616251776498921-0.0445955492723207i	-0.0688400211003252-0.0500758130041284i	-0.0759983897246807-0.0555297366526641i	-0.0830705869889446-0.0609531818646669i	-0.0900269946434013-0.0663426903807692i	-0.0968382384232177-0.0716954786488626i	-0.103475353259191-0.077009425961786i
[truncated: 71 more columns]
