# Supplementary material for: Reconstructing spruce budworm outbreak severity: a comparison of paleoecological and tree-ring signals
Source: PLoS One. 2025 Aug 12;20(8):e0329406. doi: 10.1371/journal.pone.0329406 (PMC12342301; doi:10.1371/journal.pone.0329406)
Supplement: S11 Dataset — (ZIP) [file pone.0329406.s011.zip › Lake 2 wavelet data/Coherence_Lepidopteran_scales_Percent_defoliation/coherence_wavelet_phase.txt]

V1	V2	V3	V4	V5	V6	V7	V8	V9	V10	V11	V12	V13	V14	V15	V16	V17	V18	V19	V20	V21	V22	V23	V24	V25	V26	V27	V28	V29	V30	V31	V32	V33	V34	V35	V36	V37	V38	V39	V40	V41	V42	V43	V44	V45	V46	V47	V48	V49	V50
1	0.00915161862002616	0.00990406565029938	0.0100955651239758	0.0101839349732803	0.0112492320885696	0.0153285258451675	0.0228583696641509	0.0298955723119759	0.0328158877121505	0.0274744592176543	0.00804074522339055	-0.015965468965483	-0.0287258021548044	-0.0304274131263621	-0.0182789987278622	0.0161872376433019	0.0740025954838803	0.141850184136737	0.164547479298508	0.100609730746916	0.0432187269705627	0.057222330929693	0.0187135837838763	-0.0605590531397723	-0.00789415792158481	0.0714396883251636	0.0658838627966621	0.0543147377349628	0.076147879418328	0.0573096391023122	-0.0474745331700104	-0.110432203754562	-0.0619185222587538	-0.0320689784023244	-0.0454712547488498	0.00830488301498112	0.0826121292179874	0.110404039818854	0.13113274557793	0.156223266907637	0.151130033528819	0.11796195126796	0.0737950515749507	0.0329110558116439	0.00557068972376533	-0.00833567131759625	-0.000525435473149657	0.0276733787839752	0.0539000533578154
2	0.0102876291668742	0.0107379650762276	0.0104602775230272	0.00963298278464573	0.00909734228627215	0.0127126263223694	0.0247390829424548	0.0378320542218705	0.0454081247393884	0.0407268986035964	0.0103199652462783	-0.0298313524784451	-0.0510576056281836	-0.057919717450774	-0.0491903058082116	-0.00446950826491355	0.0843021130671111	0.198747757162892	0.24286085095691	0.120643708728753	0.0224181603476355	0.0767397083853154	0.0189646832989739	-0.144030130188762	-0.0335188033461562	0.112045684605119	0.0885236450974341	0.060291219895109	0.114045415300515	0.106393240294375	-0.0870459073050432	-0.192924295381748	-0.0891516588539809	-0.0391166095750194	-0.0887692184065034	-0.00762501812246299	0.1088181425312	0.137780302909472	0.158028788840071	0.199922961439512	0.194797701179778	0.142591967498882	0.0773924563551435	0.0199327916363684	-0.0174156908051309	-0.0376613564960927	-0.0242576486190798	0.024658076114046	0.0672369941009613
3	0.0117791860413312	0.011908837508473	0.0111736955477196	0.0092911611918776	0.00553455066609487	0.00293897802451568	0.0230916388422384	0.0522287542834564	0.0708546276542392	0.0719049246708844	0.0195997546805521	-0.0546324955136566	-0.0889153971493548	-0.104846421374905	-0.113834543271904	-0.0575025745220161	0.0943457822773381	0.307993805591209	0.416367674529518	0.141263125938677	-0.0510627342857585	0.131588476606686	0.0614126655969542	-0.365596001294633	-0.0775377897052476	0.2181003858326	0.129649035952169	0.0503858769446089	0.186703936858072	0.249478509297575	-0.187033211652726	-0.373749593454419	-0.120886773348086	-0.0179462073826948	-0.187769860034207	-0.0398921290228147	0.166204062384027	0.185221022378696	0.191713436079365	0.27539942165564	0.275474625717819	0.181376186783035	0.0779005556635092	-0.00610876613379006	-0.0593574208997122	-0.0947669696519903	-0.0731653135365073	0.0232687746913241	0.099393322254584
4	0.0136872742810718	0.0135534644210249	0.0125970277310827	0.010364531571158	0.00457755790459628	-0.0160638339550077	-0.029226567507357	0.0905425807517124	0.125818055987843	0.152884325270234	0.0498235581875116	-0.10863929001528	-0.153961984027242	-0.175643924433125	-0.265138010208099	-0.21387050372264	0.102915661115897	0.525980795261675	0.861379019097772	0.0867493074521563	-0.293958810369541	0.264290709419023	0.752415796606788	-1.00626887025371	-0.120106167855437	0.522701636572988	0.194669661696152	-0.0342201389246944	0.310083955442399	0.697279178765816	-0.827713716530896	-0.776576162707916	-0.142446616336787	0.199756970228657	-0.480090216321473	-0.102951628645043	0.306048918852839	0.281785823190476	0.209607082416143	0.416883647262429	0.450972912390738	0.238658968307841	0.0641421443503649	-0.0579037793176695	-0.134841115752372	-0.215401839763744	-0.194354312851719	0.0374891322707294	0.188191679667559
5	0.0160179712968064	0.0157384968033827	0.0149126263095324	0.0135670633475768	0.0114328801688997	0.00714185661623369	0.0261236911664736	0.174210571498182	0.223018734651638	0.387103528852672	0.150746144509991	-0.279323706027026	-0.263130449234697	-0.204132560051371	-0.5587863133128	-0.778316566410709	0.208206833020484	0.939516583722527	1.78239284659449	-2.51483411827742	-0.840213138296747	0.351841090903186	2.11156681589348	-1.97393366842981	0.046264982184383	1.28407495010952	-2.20228497650887	-0.284786476487841	0.443125675510106	1.32912709594299	-3.03614568414028	-1.39516641786996	-0.226240716199665	1.70759843664806	-1.2305868346776	-0.188264731154309	0.618948405921276	0.687997380379233	0.0694064350838802	0.700634193677478	0.9728614237691	0.254017936733439	-0.00668775339794116	-0.152345875369275	-0.248348971379013	-0.479664706025037	-0.634434800658369	0.190137024620777	0.463366473173996
6	0.0186868833263836	0.0183483002581594	0.0177572990001895	0.0173842393951824	0.0184112100826623	0.0234476339174	0.0366079850188753	0.0537160689002318	0.149890068412292	1.08843843366174	1.42777518973207	-1.02307520918815	-0.404138182170197	-0.0190005524391258	0.564957812651947	0.961026319501991	0.695945044137859	1.58290134531678	2.58093437842493	-2.6258611159043	-1.44752730779258	-0.010266380697994	1.76456288014721	2.68309934761436	1.64295356514946	2.27743644133859	-2.15330064264426	-0.384084549501343	0.493341627994308	1.36027447116564	2.81666461353765	-1.93964498949461	-1.03028770786386	-2.27535428325331	-1.34731213603823	-0.228116464355524	0.916227228037239	2.71589535078937	-0.484546880394688	1.27249027262298	2.90134307879799	-0.616921664808643	-0.233184077272117	-0.273471251441566	-0.250582828344576	-0.784646297617589	-2.69076474206207	1.5083971214657	1.18326721982731
7	0.0215437008888269	0.0211311074330384	0.0205460569949373	0.0202565272344882	0.0212752446440764	0.0246931262260846	0.0255209400013408	-0.0186492542547456	-0.287219809648164	-1.52630335508788	-2.66383416065504	-1.91405947661985	-0.231638752728048	0.119934016401271	0.27342491371048	0.34028811049031	0.471703498584851	2.37204088942323	3.10853808660925	-2.6485835232779	-2.04607362568048	-1.30482437503619	1.73184352625673	2.12010155325142	2.25938915753651	2.66756830346607	-1.15576252633925	-0.0479541703639658	0.473268533334763	0.956774795056711	1.96488782793029	-2.08032149375373	-1.61935057258984	-1.4297970595266	-1.05865939258044	-0.32340362820974	0.661114427231889	1.63479634358926	-0.719513883349165	-2.17997519782407	-1.73146630555009	-0.984705162627003	-0.483896253600255	-0.400728144720157	0.498559471508678	1.34553584372807	1.91377767825802	1.73490772928889	1.72996534055968
8	0.0244642382893115	0.0239054575499983	0.0230633582156777	0.0222621226580482	0.0224217890473937	0.0255444958079866	0.0331655171653902	0.0294485977640266	-0.110087261180816	-1.02119745463159	-2.43476030044272	2.73459440574828	0.499950563238897	0.197489208013558	0.012035910608309	-0.183471444701714	-0.557369594426184	-2.2837064420794	-2.7714080840966	-2.69369440933799	-2.54163726681121	-2.64888321663572	2.65778772923443	2.29356388530199	2.25422229144952	2.02657599691074	0.631792370121031	0.379009630970971	0.439654907551338	0.475118588914451	0.1566905546906	-1.32431223177499	-1.51113970399713	-1.38207065105301	-1.10220797485121	-0.59776796337424	0.161572824787308	0.663277681201389	-0.821342280896046	-1.21417230168991	-1.01415706340431	-0.733900830931125	-0.525713164620777	-0.632057994199305	-2.66610213615521	1.68238615265862	1.51905144436038	1.47502010650516	1.396352358651
9	0.0274249705718104	0.0266722674211277	0.0254499825436202	0.0239390109017386	0.0230989742811265	0.0264455082518123	0.0444353126425265	0.101776231117141	0.236441961014818	0.549354240138117	2.37803285136689	1.89349387355665	0.806202927791389	0.173540864836232	-0.266442306281214	-0.684016911017229	-1.23369755415096	-2.01031595770116	-2.54737708544749	-2.74580704506098	-2.84412855589434	-3.04552637477103	2.83515121908468	2.45263183576015	2.14624129912106	1.67447996817874	1.04237759755235	0.651110731026812	0.41849780363647	0.173533613290144	-0.246167779024017	-0.876002246828462	-1.25824848692868	-1.33247179316486	-1.22406659896759	-0.918565790764444	-0.337209850280207	-0.0603070850901447	-0.431721931071989	-0.619032201057055	-0.578776122375347	-0.483797277497997	-0.433183256309607	-0.535293976706842	-0.718000518870222	1.59877146934714	1.36755964839035	1.21708009296096	1.00075804040471
10	0.0304963369091339	0.0295473225150611	0.0278829472633188	0.0253774333001081	0.0223935238362639	0.0215123741045185	0.0329292210646568	0.0890874998051617	0.273473229216403	0.691764978188566	1.18248438777011	1.19882363522659	0.641681911847963	-0.0224632079130426	-0.604634228077699	-1.12707181000826	-1.64226538355462	-2.15029141633823	-2.56025736788047	-2.82948083011037	-3.02214059472204	3.05588370183225	2.78730145624658	2.46555108402751	2.09800328556772	1.66354991300807	1.20518158971752	0.791629374064996	0.413806858501675	0.0345872911997032	-0.373760660043537	-0.790513197235054	-1.11636932563352	-1.29169763270202	-1.32380989446821	-1.16729403412451	-0.610691398869853	-0.122303142742972	-0.114256702185511	-0.189915974464607	-0.220808473939833	-0.224424181405548	-0.232371784443544	-0.224625162244217	0.160372263215257	1.05741678227594	1.12992847505128	0.986887841105978	0.752132734285422
11	0.0338108934532548	0.0327211599102762	0.0306183407828113	0.0268559574245251	0.0204722840732054	0.0107350608702613	-0.000220664404191136	0.00200344681573404	0.07677708607018	0.424233364891997	0.998524017851524	0.943030687824621	0.347247082234042	-0.397146514112946	-1.04313924141722	-1.57335466669775	-2.02262687127267	-2.40760398495743	-2.7229003199686	-2.96769856651247	3.11713399128914	2.92502237913392	2.70258741670824	2.42934258537058	2.10062070556149	1.72432544742966	1.3152380857658	0.879770158457091	0.422602253112109	-0.0294181485062475	-0.444249900516464	-0.804568761984529	-1.09498128270486	-1.30242348609658	-1.41444140941322	-1.3499107493984	-0.631527794258203	0.148328929211337	0.232195268902591	0.177799579267196	0.114382700721693	0.0641469061726442	0.0357276108961003	0.0724670191497583	0.295777439675934	0.677802213571031	0.836736887211454	0.765281106964101	0.569181990318887
12	0.0375836104498568	0.0365652217798557	0.0343579927405222	0.0298499411250091	0.0208099559643828	0.00317584224285751	-0.0294879265269615	-0.0850861731329225	-0.165799738204977	-0.21204159760357	1.26437535453437	1.49300099685232	0.111085607185255	-1.06467359253576	-1.65208213999234	-2.08566086113862	-2.43749124462313	-2.72725814698801	-2.96369472000591	3.12755739783208	2.96389063522162	2.80422072946222	2.62271271983633	2.40035334322501	2.12878590413614	1.80579461043098	1.4238862770447	0.9662261470002	0.439451734628874	-0.082338464003025	-0.523012549273806	-0.873454965470142	-1.15278790140492	-1.3754970292528	-1.54387087566113	-1.61182467607002	-0.563870284361525	0.667793673132595	0.643547958888247	0.550809414075752	0.457397774403284	0.378891135164944	0.32806855125061	0.329139657208706	0.410900696348591	0.545987385094689	0.622991235599483	0.57865201237041	0.42588776824006
13	0.0421268006526038	0.0416692143077064	0.0402750509092146	0.0367945156079337	0.0286377036131552	0.0104212752749373	-0.0282146347112157	-0.10600429355356	-0.257169186356634	-0.562301209720995	-1.36022251102407	-2.59060070379873	-2.41556495351683	-2.19695380232983	-2.39541375939801	-2.65168077864507	-2.88638117468355	-3.08493781923121	3.03652788233302	2.90644009911717	2.79609242035737	2.6869701904086	2.55849086520771	2.394343739959	2.1843041353855	1.91809778113479	1.57180011404603	1.09471737954069	0.459332972214385	-0.179704654121817	-0.659511657402049	-1.00583142643866	-1.27848712552669	-1.5157183607243	-1.74978706852971	-2.0620183774548	2.81015260762797	1.40382217420987	1.12565289795799	0.955458429829953	0.822257741763453	0.713511859524817	0.629723319349735	0.576945898062331	0.558338514226178	0.559498265193891	0.544632947619632	0.479514002074974	0.348408095370458
14	0.04769431181436	0.0485110156799584	0.0492747463454333	0.0493929545286176	0.0470961998844087	0.0380383981552716	0.0128002587691268	-0.0470647933437527	-0.174924806111901	-0.42822188479803	-0.89215813621117	-1.58189685326014	-2.24554588849409	-2.68409208088367	-2.96398596414908	3.11469764341825	2.95397484678664	2.82809195580802	2.73440721139133	2.66926028304119	2.62302758266413	2.5786383954574	2.51624569683918	2.42049848620231	2.28244695329888	2.09277836617866	1.82366017508256	1.37442074806215	0.490983806538634	-0.438091464076391	-0.926452208403503	-1.23197629000638	-1.48007965150655	-1.723364916262	-2.01421357637838	-2.47572610982133	2.91871351306244	2.05912754708592	1.63359178351975	1.38689852256545	1.20938266922143	1.06615301673774	0.945044021320446	0.841783708968144	0.753458048162609	0.673949318410826	0.592388214349643	0.495993322059937	0.373133066511514
15	0.0540887770924247	0.0567762860774552	0.0608313886466236	0.0667147835748144	0.0744381687205427	0.082517151821229	0.0857921780094441	0.0717456062534093	0.0157340306241999	-0.124747069202996	-0.429079318216879	-1.13153572007597	-2.40658185318055	-3.11323548836546	2.84564979550308	2.65825618389618	2.53873933986372	2.46467370779928	2.42940533412789	2.42947245309847	2.45560530328968	2.48846011967986	2.50476595798792	2.48911142611457	2.43839638978974	2.35754002532693	2.25376059584706	2.1325281785564	1.92592863363028	-1.26600265536645	-1.41678302780468	-1.57791625465377	-1.75935043535265	-1.97846832320687	-2.26888160751805	-2.68511379399202	3.04019316634476	2.49348609550647	2.09498231074317	1.81804706353714	1.60905873776142	1.43589480087139	1.28186176456537	1.13844437377155	1.00160897565737	0.86989956073658	0.74312929375714	0.621274960810159	0.503674716104218
16	0.0601945993475937	0.0646828921254117	0.0720641687855845	0.084072772503277	0.103058920442372	0.131711500988128	0.171881708333774	0.221863402145259	0.27342119922785	0.316914616446169	0.377691624515942	0.707400722356875	1.90629116016467	2.23950158643666	2.22479309765898	2.16428013753081	2.11570577036773	2.09739928110081	2.11969388166793	2.18868328641396	2.29873564969027	2.42467517129448	2.53277454110909	2.60495779873745	2.6467739106152	2.68163943719996	2.75447784248498	2.96607257625168	-2.7930472068594	-2.22538182821386	-2.00714910641959	-1.9935159425556	-2.08106839370542	-2.24025588655993	-2.47007155653952	-2.77412812275572	-3.13335286697021	2.78919121412964	2.47582105100278	2.21943088597007	2.00600901952096	1.81843717938963	1.64349718336553	1.47267425724301	1.302169725977	1.13316926343512	0.971407817862337	0.825051374575902	0.701758146041899
17	0.063728830161141	0.0686775998878039	0.0773479834751597	0.0924042517520748	0.118134321108201	0.161194280508649	0.231056171072955	0.33835152645687	0.487589890313817	0.667454481105493	0.863609191741511	1.08866530110033	1.33256464678124	1.51348001279351	1.60227173218172	1.63759827929987	1.65999236662029	1.69889465334491	1.77957338142242	1.92539785934393	2.14283840213514	2.39271770388721	2.60913230580048	2.76458486361202	2.87616208264913	2.97642515991874	3.10031356641795	-3.00507708731425	-2.77317195313784	-2.54618330093494	-2.39539139591858	-2.34018691306008	-2.36689242618414	-2.46015186321305	-2.60975777160387	-2.80583673705383	-3.03268716974424	3.0143730595869	2.78790145449024	2.57973395253036	2.3885168329891	2.2075612126885	2.02877788569761	1.84505868445437	1.65240750641872	1.45262165229772	1.25520546541192	1.07547570787335	0.928647686135306
18	0.0616414740095365	0.0641255255839589	0.0694470185796715	0.080027460421016	0.100076407442796	0.136999864367501	0.203981308126517	0.323762114516282	0.526422506891618	0.804984750786293	1.03802697142053	1.11917021858998	1.11135091852452	1.10508649327763	1.11982552972876	1.14723492255	1.18621438204213	1.24858737520319	1.36171628959403	1.57648307122234	1.95197589223673	2.41780793562496	2.77165503094947	2.98163288246455	3.11294561506706	-3.06892083875473	-2.97100804565601	-2.86540236261311	-2.75494543624582	-2.65393614890734	-2.57990693486956	-2.54462734658601	-2.55165102119127	-2.5990285109406	-2.68206271176343	-2.79426270358836	-2.92754504976351	-3.07318568756039	3.05938883347047	2.90801800136338	2.75630315756499	2.60134138989877	2.4377195303889	2.25840626954217	2.05655582382147	1.830002773234	1.58869756013361	1.3580898343553	1.1690579037434
19	0.0519104465737465	0.0482908673326719	0.0446265585176345	0.041700443070787	0.0409659908056762	0.0451444286702877	0.0598187781074318	0.099018975605127	0.211140022381193	0.61869494819483	1.39009976396951	1.27557690675788	0.909427645624302	0.741225925178324	0.686619757349061	0.677010103987294	0.687969249385532	0.716278128118546	0.777037699506744	0.932577306415224	1.50546398490854	2.76556970289026	-3.09367125032639	-2.95942541982614	-2.89195108405702	-2.84323423486969	-2.79832856638657	-2.75294769543489	-2.7081804644132	-2.6681895846067	-2.63820025967787	-2.62270835939187	-2.62444372190186	-2.64422430565831	-2.68134569708418	-2.73410468642852	-2.80029047731114	-2.87765347576213	-2.9643704046981	-3.059472934094	3.1199548607807	3.00559781012896	2.87632283968007	2.72428386658917	2.53678418756449	2.29745917033953	1.99915733857703	1.67429911329526	1.39608766447107
20	0.0365995966415431	0.0250156233152618	0.0100337538065354	-0.00922668769934033	-0.0340835957853052	-0.0668493066779989	-0.112327656078603	-0.182257576362898	-0.311131172114876	-0.626126006368506	-1.41445366890119	-0.197904991183875	0.28499378993356	0.254628212405088	0.222279465202072	0.191761053555404	0.154716857096184	0.0991598576392966	0.00086069276656844	-0.213090069804033	-0.826350745327551	-1.87114758048373	-2.31683409106967	-2.48049748099275	-2.55680397688643	-2.59600602376421	-2.61535528737911	-2.62271321756461	-2.62274091023253	-2.61880826652364	-2.61355215827433	-2.60898901494677	-2.60656473077964	-2.60730614652274	-2.61208456387986	-2.62188816197074	-2.63795577760717	-2.6616842727974	-2.69437080095416	-2.73698814073048	-2.79021047513513	-2.85483637913127	-2.93275711729078	-3.02890134476989	3.12766565651861	2.940536819312	2.62278194269634	2.08766750194126	1.52328298994533
21	0.0229301414927865	0.00511010252668269	-0.0178290323379303	-0.0469531494414466	-0.083413032963043	-0.12838200620996	-0.182881009443617	-0.247078372413574	-0.317432502835538	-0.377274404076865	-0.382477755500828	-0.30215623707362	-0.21447902799914	-0.188704484238421	-0.212697230194659	-0.267963420329113	-0.351304600568969	-0.471291278571073	-0.646030989079076	-0.89866650946418	-1.23326215490762	-1.5937771394708	-1.89663608337821	-2.11333803352957	-2.26054549459452	-2.36064158194708	-2.42943902130283	-2.4766834785635	-2.50821590385796	-2.52750475684011	-2.53655911506396	-2.53650802017078	-2.52807102970533	-2.51205137347887	-2.48986335500035	-2.46394895822673	-2.43781684133829	-2.41551185690769	-2.40065536287208	-2.39552401262286	-2.40059928799161	-2.4146624691496	-2.43520457738109	-2.45886517518515	-2.48168286641395	-2.49885167884056	-2.50238247154787	-2.45383263124436	0.46055478167679
22	0.0189974148503959	-0.00178279263492081	-0.0281285409807793	-0.060793503162742	-0.10017663248171	-0.14596409304112	-0.19668719205296	-0.249354608888455	-0.299559019591054	-0.34278149287307	-0.377429668786953	-0.407977601625104	-0.443773368537464	-0.493153745386311	-0.559986649490991	-0.645582243420401	-0.751581376486047	-0.880707888332307	-1.03530513749712	-1.21428116101035	-1.40995143842067	-1.60807488518984	-1.79305193063094	-1.95429964667528	-2.08826209012051	-2.19621369649054	-2.28129190465159	-2.34661558276066	-2.3944907761456	-2.42621707660667	-2.4421585784418	-2.44196034020549	-2.42494031940621	-2.39075801015013	-2.34040069393927	-2.27723060262012	-2.207366979218	-2.13861245591526	-2.07809542365871	-2.03002092801608	-1.99476335825842	-1.96920512779983	-1.94738821400739	-1.92062417789322	-1.87641052365419	-1.79521012422198	-1.64367095014542	-1.36856652220976	-0.940163213110145
23	0.0291569173701097	0.00693716683768885	-0.022134160179851	-0.0594638576504574	-0.106294794285669	-0.163318930781913	-0.230180196555653	-0.305085138788802	-0.38490966457084	-0.466085905624072	-0.545998120937659	-0.624038785963337	-0.701630586444977	-0.781363941504804	-0.865989984701037	-0.957801309059954	-1.05837989000515	-1.16842586921271	-1.28750061200246	-1.41377260641229	-1.54401764551131	-1.67406500929178	-1.79960090665682	-1.91696272815522	-2.02356133269025	-2.11783820225215	-2.19891728439453	-2.26616728339394	-2.31880536218182	-2.3555753578426	-2.37449047367518	-2.37265837638699	-2.34632313302788	-2.29149493519216	-2.20581305299287	-2.09197993370875	-1.96097299761177	-1.8304666450882	-1.71706068739685	-1.62913566208286	-1.56618398463039	-1.52217829268246	-1.48864623027018	-1.45614080616014	-1.41465576062415	-1.35383678916232	-1.26391570588311	-1.1385354531036	-0.979862633465434
24	0.058589154144607	0.0361513244050898	0.00426261655972482	-0.040213505838176	-0.100836443070517	-0.180889146098388	-0.281913501711656	-0.401681406244725	-0.532987635591322	-0.665296574460719	-0.78908197651199	-0.899469173098276	-0.996614418552463	-1.08376701661474	-1.16512487724867	-1.24448203240972	-1.32464538050943	-1.40731010510872	-1.49314947874564	-1.58199195908932	-1.67303243051447	-1.76505080274613	-1.85661112265948	-1.94621188934952	-2.03236701940938	-2.11361432654609	-2.18846182193789	-2.25528101020236	-2.3121387270679	-2.35652874201282	-2.38492383653297	-2.39201919882049	-2.36950963380522	-2.3044642340779	-2.17889507303319	-1.97764257248148	-1.71570621278275	-1.45655845204966	-1.26034100456027	-1.13742068256277	-1.07037857737607	-1.03968701440787	-1.03036195369021	-1.03132239515985	-1.03398773410726	-1.03152080709719	-1.01872762012687	-0.992340847681052	-0.951303909390104
25	0.124253500130165	0.1091183924028	0.0829400351253659	0.0398017436057673	-0.0290112539511065	-0.135280627273743	-0.291241214704512	-0.499424796963347	-0.737154167012812	-0.961062081942371	-1.14006394957811	-1.27083168426497	-1.36481400732591	-1.43515288188964	-1.4921433771155	-1.54290443178697	-1.59208157475747	-1.64256589345253	-1.69603912674709	-1.75335758069777	-1.81481407341035	-1.88030866976217	-1.94945040012857	-2.02160938243338	-2.09593999595596	-2.17139650437375	-2.24675770914748	-2.32066364193501	-2.39164552731882	-2.45810235804841	-2.51813712770398	-2.56907390395759	-2.60618334379951	-2.619019441926	-2.57839930845475	-2.37208616284694	-1.51517002803502	-0.627454175737508	-0.413662142235237	-0.376278490751671	-0.396505570851603	-0.443448884008741	-0.505373402802995	-0.575829740803802	-0.649793380860169	-0.722544172952915	-0.789620117872919	-0.847183073053536	-0.892315958497888
26	0.255888338940684	0.270119526280885	0.281052115400081	0.283983555157369	0.268899626224857	0.211872378699769	0.045072399239286	-0.435693064087764	-1.25155680978326	-1.67878927828581	-1.82430875224404	-1.87271035072379	-1.88490144197246	-1.88368077816982	-1.87937096510998	-1.87727633751687	-1.88031999349298	-1.89016811281428	-1.9077878429542	-1.93374981243832	-1.9683902406291	-2.01188108577375	-2.06423500107255	-2.12526971116305	-2.19456439238781	-2.27145125335556	-2.35508914884756	-2.44465465821479	-2.53966298918222	-2.64041877495588	-2.74863319953139	-2.86837702025492	-3.00785452576558	3.10000634917667	2.85674061871791	2.48683777002212	1.94559869294578	1.37411226804529	0.957671072085263	0.677114063138416	0.46756273310431	0.290137629521803	0.12468572028857	-0.0388452391446011	-0.204024918045164	-0.369430045633539	-0.530152795361602	-0.68012673334023	-0.814577721319788
27	0.456093302417486	0.525500653164858	0.613760724655575	0.72940842620472	0.887955418976019	1.12015324894843	1.48620340291635	2.04830394601286	2.67053281265915	3.12389110780159	-2.8640284114003	-2.65798261033436	-2.50356408376997	-2.38346863817967	-2.28930099781008	-2.21650554850535	-2.16230872662474	-2.12490267509426	-2.10312355407973	-2.09631220685751	-2.10422283431637	-2.12691735239782	-2.16461379602725	-2.21747853694884	-2.28538259345833	-2.3676878745423	-2.4631735078301	-2.5702126548907	-2.68722765029413	-2.81331182337735	-2.94880838396334	-3.09564719382912	3.02589081057052	2.84505401352084	2.64125879476836	2.41400846649468	2.16892643526418	1.91781833159826	1.67378049823657	1.44467387286664	1.23041557673014	1.02447615760069	0.816508093616554	0.594621445595144	0.348429548818984	0.0749116199539474	-0.214527475637405	-0.495651442793524	-0.746463258488121
28	0.625638861629561	0.728529215730879	0.855439865173761	1.01175653717096	1.2027336326041	1.43173445468981	1.69746060163877	1.99153215459594	2.29904567220992	2.60283203865094	2.88821242888994	-3.13792928569595	-2.91431422848568	-2.72520179563495	-2.56888658600657	-2.44223259092337	-2.34178652372099	-2.26449647692025	-2.20808427787646	-2.17119200822575	-2.15339763843442	-2.15513876113413	-2.17752749013394	-2.22199340830734	-2.28967561907207	-2.38055714734064	-2.49256856341651	-2.62121671785343	-2.76031752021009	-2.90372378366364	-3.04703854271386	3.09487883546467	2.9556092380629	2.81727222188064	2.67874382283423	2.53948694162762	2.3997967000229	2.26064801660988	2.12321757050625	1.98822074867981	1.8551957760877	1.72171163142969	1.58213459592912	1.42485866143075	1.2248591311715	0.922682899584432	0.390474374717877	-0.359634661504847	-0.904663793263744
29	0.633529302604686	0.720210950861185	0.822239922688548	0.942304662874585	1.08374857126565	1.25100053676918	1.45017881585235	1.68934169937276	1.97639681609708	2.31082028245613	2.67056695819684	3.01421608415015	-2.9746764727214	-2.73797401431495	-2.55123748442406	-2.40341328721026	-2.28527637816122	-2.19036366565318	-2.11465146730016	-2.0561338945461	-2.01457783797422	-1.99147548811172	-1.99015249446397	-2.01592650839181	-2.07600236929728	-2.17824432530573	-2.32718821383669	-2.51667540714599	-2.72523311021036	-2.92492780364255	-3.09762788325344	3.04324945638858	2.92634866354692	2.82804942870566	2.74267845791382	2.66634935132434	2.59678542801624	2.53297710782156	2.47489261573038	2.42330805792386	2.37979988145475	2.34698133029771	2.32917404394517	2.33398134412302	2.37593785830836	2.48498107361034	2.72157485904708	-3.13118930832277	-2.64066908669425
30	0.452241367470745	0.491445359730269	0.534322420808301	0.580900623991386	0.631204009699434	0.685361513620078	0.743879541223047	0.808427838412264	0.884888443299449	1.00436491638034	2.57878328990595	-2.27202032500809	-2.15252099474989	-2.0731451800563	-2.0034191727871	-1.93697785627827	-1.87156597638515	-1.80620200554027	-1.74055736060369	-1.67486283680664	-1.61001432959981	-1.54781478665081	-1.49140393696752	-1.44610518112073	-1.42141626677107	-1.43654317221682	-1.53830744265992	-1.85986007649623	-2.57906298795227	3.1168571860735	2.87930859825568	2.78207857860753	2.73753713164283	2.71543417585335	2.70393368461006	2.69806810276204	2.69588709589349	2.69697701910815	2.70183385317708	2.71159017837257	2.72790741003801	2.75294686734415	2.78935793279208	2.84020068578699	2.90865805770407	2.99730968702224	3.10675724803538	-3.04937685922825	-2.91278050690942
31	0.15737062388857	0.146755274280518	0.130903068948864	0.107708518134784	0.0742084574275872	0.0262582490843639	-0.0417857994565617	-0.13703397924044	-0.266687284565364	-0.433519123408372	-0.62805601622591	-0.825232800202533	-0.995924854030162	-1.12323798445456	-1.20508618409204	-1.24677455039712	-1.25477014383603	-1.2342350975468	-1.18865060861121	-1.12014404371173	-1.0299319055421	-0.918648461413652	-0.786378653867981	-0.632125444701201	-0.452302925944326	-0.237688424998552	0.0315522310215839	0.388937242068187	0.85614589733705	1.3606792280638	1.77167777982338	2.05877579220302	2.25758954024614	2.40151214973952	2.511116336182	2.59855802869663	2.67136361413312	2.73452455523447	2.79159315682903	2.84526406286292	2.89768750906837	2.95063274783866	3.0055585274195	3.06361897066923	3.12562222105878	-3.09122594061148	-3.02065657760401	-2.94649501264031	-2.86989750986696
32	-0.134094861348488	-0.169343834087628	-0.208860568937519	-0.253095452381295	-0.302442943484113	-0.357147343708189	-0.417164972891085	-0.481988011938825	-0.55045822679687	-0.620628187059947	-0.689744697860772	-0.754406163766147	-0.810872607921639	-0.855420876691822	-0.884604088808615	-0.895323712980739	-0.884716472548354	-0.849936999430706	-0.787962197076377	-0.695581673568688	-0.569794009063413	-0.408839223501927	-0.21382696482781	0.0098866001495686	0.253185729181589	0.506124253744578	0.76114446405068	1.01382754184319	1.26114133254134	1.49939486663873	1.72377331750257	1.92957020737002	2.11378559473446	2.27580975786098	2.4170377918752	2.54002580538934	2.64773819274265	2.74307829786102	2.82866718344254	2.9067758030754	2.97933300613391	3.0479625191474	3.11402517191871	-3.10452901055942	-3.04038989420402	-2.97597645306267	-2.91067766609823	-2.84402171712439	-2.775658526336
33	-0.375219355801286	-0.417519055283311	-0.461263969413363	-0.506170897494664	-0.551885211740365	-0.597967581098335	-0.643880005263819	-0.688972717370646	-0.732473602536343	-0.773481146105808	-0.810960316239638	-0.843738102417833	-0.870491706100538	-0.889717510645903	-0.899662113227696	-0.898185274064181	-0.882502383150346	-0.848707427964788	-0.790879050636978	-0.699379071535138	-0.557702815759712	-0.3379445679115	-0.0034119621086362	0.444888499715293	0.899326770378886	1.25547237977918	1.51476731697856	1.71300807508948	1.87626770908004	2.01902931739289	2.14879901715731	2.26931075568968	2.38232704575911	2.48864224245307	2.58864558924501	2.68262586898591	2.77091849456988	2.85395927558687	2.93228842183727	3.00653319776978	3.07738582546124	-3.13760061778849	-3.07128391333814	-3.00605222951057	-2.94108751747994	-2.87555528816875	-2.80861203095048	-2.73941848828883	-2.66716100497716
34	-0.590391084227641	-0.637553710387871	-0.684766501388672	-0.731684034335937	-0.777973832839106	-0.823325107330602	-0.867456460761834	-0.910123091671931	-0.95112448793477	-0.990314080223566	-1.02761290833931	-1.06303025617075	-1.09669583649377	-1.12891124027619	-1.16023462937886	-1.19162565454949	-1.22470594322328	-1.2622563527993	-1.30923657016858	-1.37505473161119	-1.47905912408542	-1.66422484584762	-2.01947073685534	-2.58848092931754	-3.0852909105678	2.93473803500455	2.81203597295568	2.75911564165857	2.74376183027367	2.75078296476252	2.77221209190964	2.80340685936909	2.84140471336004	2.88417449922356	2.93025293157215	2.97855841550436	3.02829129133547	3.07887811694922	3.12993946299305	-3.1019141248916	-3.05035100338121	-2.99843411889508	-2.94587875599185	-2.89223334412239	-2.83687359240525	-2.77899876632512	-2.71763570522375	-2.65165895299249	-2.57983851594725
35	-0.81764878918884	-0.873199176825508	-0.927975292078308	-0.981679336070512	-1.03410286894052	-1.08513673495111	-1.13477711029749	-1.18312943147318	-1.23041229486641	-1.27696346776082	-1.32325000937361	-1.36988422051336	-1.4176466600411	-1.46751650926187	-1.52070747042435	-1.57870281554363	-1.64327375673621	-1.71644744482403	-1.80036180619177	-1.89691031799593	-2.00707707184313	-2.12998173928118	-2.26198891026613	-2.3966302952166	-2.5259297183139	-2.64266066374308	-2.74214265092065	-2.82265466657355	-2.88474488334096	-2.93023025241224	-2.96140412364675	-2.9805700262954	-2.98982579989957	-2.99099315925101	-2.98561702368591	-2.97499154755211	-2.96019154927787	-2.94209991687646	-2.92142724368279	-2.89872226024848	-2.87437224699709	-2.84859240668649	-2.82140256663028	-2.79258876625389	-2.76164638101015	-2.72770059495463	-2.68939968682905	-2.64477803964157	-2.59109283891124
36	-1.09056578299137	-1.15721340394229	-1.22125822403978	-1.28247799754277	-1.34082292341496	-1.39639387549328	-1.44941600189661	-1.50021219307241	-1.54917909805632	-1.59676669361242	-1.64346112433533	-1.68976964989056	-1.73620597548278	-1.78327392220249	-1.8314472999882	-1.88114406472866	-1.93269357089103	-1.98629724151253	-2.0419854757967	-2.09957698263385	-2.1586501790052	-2.2185381907817	-2.2783572708654	-2.33707186856773	-2.39358932314167	-2.44686723594932	-2.49601195232072	-2.54034980267432	-2.57946203628422	-2.61318498057258	-2.64158445521181	-2.66491611353853	-2.6835820629869	-2.69809086466018	-2.70902460470331	-2.71701411081314	-2.72272176755905	-2.72683057677244	-2.73003780845843	-2.73305151794277	-2.73658816719255	-2.74136945706361	-2.74811618872403	-2.7575365255973	-2.77030551106121	-2.78703234746479	-2.808212203478	-2.83416082498464	-2.86493348016768
37	-1.45924491166572	-1.53325331832772	-1.60039456252872	-1.66116656631197	-1.71621740637823	-1.76625524937014	-1.81198893829665	-1.85409244576535	-1.89318581222532	-1.92982643383153	-1.96450624210946	-1.99765181391193	-2.02962559698587	-2.06072725690154	-2.09119472447021	-2.12120492560686	-2.15087446131362	-2.18026070123628	-2.20936386509507	-2.23813068309964	-2.26646013694683	-2.29421158428056	-2.3212152792518	-2.34728496365455	-2.37223188207236	-2.39587934200057	-2.41807685271297	-2.4387129578806	-2.45772610841928	-2.47511325111787	-2.49093616672382	-2.50532591558189	-2.51848599901461	-2.53069500813571	-2.54230962136183	-2.55376885602688	-2.56560051234917	-2.57843080107943	-2.59299824253528	-2.61017307376193	-2.63098358914687	-2.656651013072	-2.6886345222057	-2.72868758971364	-2.77892526323043	-2.84189801600258	-2.92065900008015	-3.01879377154287	-3.1403491197735
38	-2.01962380802167	-2.07176029372182	-2.11463975291917	-2.15031036191039	-2.18033600018546	-2.20591425760653	-2.22796816423502	-2.24721448731746	-2.26421369055118	-2.27940628849006	-2.29313934174421	-2.30568588066321	-2.31725928251448	-2.32802406386949	-2.33810414680712	-2.34758937189927	-2.35654082754232	-2.36499541778308	-2.37296998075945	-2.38046518457501	-2.38746935866463	-2.39396236161952	-2.39991953857675	-2.40531578184499	-2.41012967761859	-2.41434769998152	-2.41796840135819	-2.421006546105	-2.42349714041974	-2.42549932598947	-2.42710012528437	-2.42841805164152	-2.42960662617544	-2.43085787581055	-2.43240592324943	-2.43453082304775	-2.437562853223	-2.4418875480725	-2.44795187130369	-2.45627210847516	-2.46744435814672	-2.48215902327024	-2.50122164001703	-2.52558409733434	-2.5563935057524	-2.59507205170364	-2.64345285035149	-2.70401946698213	-2.78034071793248
39	-2.72832265092729	-2.7149734226751	-2.70250515165609	-2.69072080408304	-2.67948120423164	-2.66868408888599	-2.65825114088507	-2.64811963607771	-2.63823687722257	-2.62855638100568	-2.61903521216424	-2.6096320991514	-2.60030610570718	-2.59101571657584	-2.58171824709673	-2.57236951853926	-2.5629237612608	-2.55333372036449	-2.54355094610067	-2.53352625535267	-2.52321035212089	-2.51255459452523	-2.50151189377993	-2.49003772696528	-2.47809124019671	-2.465636411839	-2.45264323652722	-2.43908887970314	-2.42495873893777	-2.41024733233305	-2.39495891572552	-2.37910770930567	-2.36271759072535	-2.34582108578136	-2.3284574588866	-2.31066967231206	-2.29249994224364	-2.27398356440667	-2.25514060031807	-2.23596488625937	-2.2164096153807	-2.19636838871835	-2.17565002944506	-2.15394442284972	-2.13077484921457	-2.1054290965195	-2.07685588749132	-2.04350252440946	-2.00304966891882
40	3.03359985460697	3.07884834917263	3.12042698943838	-3.12427377807665	-3.08840553834795	-3.05475486292569	-3.02298647828159	-2.99281587051317	-2.96399901673434	-2.9363241049549	-2.90960485636015	-2.88367513123097	-2.85838456248642	-2.8335950146587	-2.80917771044028	-2.78501090270741	-2.7609779985261	-2.73696606448806	-2.71286466101961	-2.68856496801325	-2.6639591759425	-2.63894012595997	-2.61340118951097	-2.58723638262286	-2.56034071188935	-2.53261074763949	-2.50394541401004	-2.47424697461026	-2.44342217513693	-2.4113834798127	-2.37805030656076	-2.34335012702372	-2.30721925395193	-2.26960309405272	-2.23045560508766	-2.18973766962211	-2.14741409311675	-2.10344895920659	-2.05779913583174	-2.01040582417121	-1.96118417564151	-1.91001116605184	-1.8567121093394	-1.8010464277066	-1.74269360645941	-1.68124072325992	-1.61617367068792	-1.54687534353994	-1.47263578372717
41	2.73310051372352	2.78017794759361	2.8253182835825	2.86868890680139	2.91045180189784	2.95076262432932	2.98977046890218	3.02761813590039	3.06444274092429	3.10037655292792	3.13554797567956	-3.11310269555084	-3.0790809422588	-3.04544875412402	-3.01208230186773	-2.97885617594251	-2.94564236246195	-2.91230927849197	-2.87872088465603	-2.84473589859046	-2.81020714106932	-2.77498105777161	-2.73889747381538	-2.70178965528779	-2.66348477162218	-2.62380487369139	-2.58256852266914	-2.53959322018992	-2.49469879503459	-2.44771188673998	-2.39847162075998	-2.34683647998862	-2.29269223148387	-2.23596055907901	-2.17660778990803	-2.11465281597634	-2.0501730602822	-1.9833072077299	-1.91425351229524	-1.84326287868833	-1.77062660691848	-1.69665958786661	-1.62168065302793	-1.54599246915885	-1.46986362583137	-1.39351531190637	-1.31711429277117	-1.24077297832795	-1.16455643748315
42	2.54020926455594	2.5831393885686	2.62520955650533	2.66645498480465	2.70691564470899	2.7466359708165	2.78566472089263	2.82405497825759	2.86186428841873	2.89915492305716	2.93599426673247	2.97245532451685	3.00861735203098	3.04456661288254	3.08039727217046	3.11621243837019	-3.13105993781327	-3.09492444581729	-3.05842846576736	-3.02141912253248	-2.98372653246493	-2.94516148854672	-2.90551289494834	-2.86454498206504	-2.8219943793051	-2.77756719795724	-2.7309363942578	-2.68173986181403	-2.62957996522548	-2.57402559541321	-2.51461831306251	-2.45088472571052	-2.38235781217723	-2.30861021113898	-2.22930204531852	-2.14424392243071	-2.05347152957644	-1.95732143275926	-1.85648960823584	-1.75204871341795	-1.64540288082139	-1.53817379134643	-1.43203572166106	-1.32853847651591	-1.22896256091512	-1.1342369951539	-1.04492589669473	-0.961269127309201	-0.883253075239838
43	2.38974385183487	2.42788244950814	2.46551832515012	2.50263880279094	2.53923449711262	2.57529949256379	2.61083154198685	2.64583228735949	2.6803075068952	2.71426739488688	2.74772688337834	2.78070601812081	2.8132304054824	2.84533175228506	2.87704852732344	2.90842678212196	2.93952118010796	2.97039629897058	3.00112829221395	3.03180702525585	3.0625388425071	3.09345018013963	3.12469232296691	-3.12673758149955	-3.09424680892291	-3.06074738365574	-3.02589902675092	-2.98927243992355	-2.95031822889618	-2.90832242889986	-2.86234197680197	-2.81110996260978	-2.7528954680988	-2.68529678543062	-2.60494405522161	-2.50710556043005	-2.38529095330894	-2.23129030051905	-2.03695978235394	-1.8000661577466	-1.53368400529071	-1.26773645681499	-1.0322313709899	-0.840392974832333	-0.69008085106558	-0.573186823843874	-0.48151672200572	-0.408597388809487	-0.349722537267332
44	2.25468003137935	2.28816413637561	2.32107816107329	2.35337226637121	2.38499749130685	2.41590579199588	2.446050007504	2.47538374364713	2.50386116577159	2.53143669114917	2.55806457053344	2.5836983464345	2.60829017250136	2.63178997370812	2.65414442035772	2.67529567961444	2.69517989546157	2.71372533037893	2.73085007779542	2.74645922078191	2.76044126549727	2.77266361159442	2.78296672711342	2.7911565586349	2.79699450768173	2.80018400932356	2.80035230911663	2.79702537434776	2.78959288269384	2.77725874898688	2.75897049396314	2.73331782857351	2.69838755247938	2.65156067222373	2.58924742670098	2.50660427348662	2.39743687849951	2.2549030738463	2.0742934047837	1.85889577942917	1.62550033700155	1.40014515098966	1.20382475949111	1.04393239179776	0.91761272528216	0.818266203487935	0.739332166393391	0.675504916604775	0.622802371363101
45	2.13813257150565	2.16833236891394	2.19771325692835	2.22619761169379	2.25370906662237	2.28017251907087	2.30551401104122	2.32966048253166	2.35253939900883	2.37407825676708	2.39420397167795	2.41284215807869	2.42991630545184	2.44534686133666	2.4590502298973	2.47093769715507	2.48091429658566	2.48887763323879	2.49471669158718	2.49831066300398	2.49952784441953	2.49822468191943	2.49424506366969	2.48742000754361	2.47756794185553	2.46449584332482	2.4480015730547	2.42787783255625	2.40391823343587	2.37592600997214	2.34372586089822	2.30717922499871	2.2662029026788	2.22079026978543	2.17103337976505	2.11714311908382	2.05946354612304	1.99847606193747	1.93478965104801	1.86911540923435	1.80222674319554	1.7349101256712	1.66791385426849	1.60190283378472	1.53742573163794	1.47489765609435	1.41459802765803	1.35668067466145	1.30119191541434
46	2.07247472478176	2.10290178242734	2.13221304625927	2.16032625406578	2.18716639063832	2.21266560976183	2.23676296628183	2.25940399328946	2.28054016218553	2.30012826371128	2.31812974649173	2.33451004679809	2.34923793963615	2.36228493736834	2.37362475822522	2.38323288348617	2.391086218921	2.39716287328765	2.40144206419248	2.40390415927791	2.40453085829082	2.40330551884694	2.40021362536659	2.39524339644454	2.38838652060292	2.37963900381207	2.36900210433893	2.35648332157791	2.34209739597419	2.32586726770234	2.30782493347024	2.28801213501503	2.2664808110456	2.243293248044	2.21852187564163	2.19224866980272	2.16456415142762	2.13556599777709	2.10535731673614	2.0740446659084	2.04173592595676	2.00853815679295	1.97455557335693	1.93988777342915	1.9046283334844	1.86886386193604	1.8326735653599	1.79612934616795	1.75929641343827
47	2.11437327163504	2.14951800278416	2.18296036095483	2.2146565045886	2.24458105074796	2.27272469740945	2.29909177483132	2.32369785238316	2.34656749224486	2.36773220940526	2.38722867043633	2.40509714233946	2.42138018722175	2.43612158800099	2.44936548385803	2.46115569080854	2.47153518168509	2.48054570027227	2.48822748574374	2.49461908548083	2.49975723650522	2.50367679793679	2.50641071897767	2.50799002886898	2.50844383705895	2.50779933347671	2.50608178036369	2.50331448862176	2.49951877314546	2.49471388316719	2.48891690530484	2.48214263880185	2.47440344442163	2.46570907062332	2.45606646301746	2.44547956568317	2.43394912571946	2.42147251539523	2.40804358943867	2.39365259834572	2.3782861820502	2.36192747182235	2.34455633174113	2.32614977433926	2.30668258776533	2.28612821360686	2.26445991474054	2.24165227034559	2.21768302940068
48	2.354903832606	2.39436400574231	2.43076597831777	2.46431321389645	2.49521177816243	2.5236639843895	2.54986415619392	2.57399600749581	2.59623121111982	2.61672880956959	2.63563519944194	2.65308448806524	2.66919907538353	2.68409035647361	2.69785947205841	2.71059805793489	2.72238896123229	2.73330690345135	2.74341907859652	2.75278568040365	2.76146035644253	2.76949058929948	2.77691800652976	2.78377862190691	2.79010301089426	2.79591642336797	2.80123883652997	2.80608495072784	2.81046413059062	2.81438029351951	2.81783174715777	2.82081097701595	2.82330438495758	2.82529197877453	2.8267470126268	2.82763557773494	2.82791614246912	2.82753904099018	2.82644591003572	2.82456907455685	2.82183088505319	2.8181430131205	2.81340571760224	2.80750710274567	2.80032240312747	2.79171334940363	2.78152769609249	2.76959902986777	2.75574702656114
49	2.92158081586221	2.94084786295738	2.95813435080188	2.97379551156449	2.98811855066492	3.00133844647856	3.0136496297324	3.02521471178536	3.03617107471755	3.04663589408333	3.05670999937976	3.06648086264496	3.0760249255389	3.08540941877101	3.09469378747737	3.1039308071728	3.11316745385227	3.12244557639206	3.13180240801236	3.14127094509677	-3.13230509184189	-3.12252985475075	-3.11256711622599	-3.10239901475459	-3.09201139578347	-3.08139389817112	-3.07054008703768	-3.05944762782327	-3.04811849721256	-3.03655922740713	-3.02478118112865	-3.01280085582303	-3.00064021692827	-2.98832706189759	-2.9758954190884	-2.96338598881157	-2.95084663799532	-2.93833296531153	-2.92590896056365	-2.913647791069	-2.90163275925452	-2.88995849050753	-2.87873242958538	-2.86807674915418	-2.85813080753836	-2.8490543377363	-2.84103161081167	-2.83427690051144	-2.82904169176655
50	-2.67910657824937	-2.69313133523941	-2.70510411806588	-2.7152178407147	-2.72363179939533	-2.73047747847212	-2.73586323718373	-2.73987810581813	-2.74259487461512	-2.74407262126257	-2.74435879277825	-2.74349093373132	-2.74149813400949	-2.73840225464725	-2.73421897872422	-2.72895872530683	-2.72262745726893	-2.71522740812943	-2.7067577484224	-2.69721520827187	-2.68659466954053	-2.67488973795978	-2.66209330286575	-2.64819808942458	-2.63319720542348	-2.61708468174844	-2.59985600251491	-2.58150861744692	-2.56204242553821	-2.54146021534569	-2.5197680435795	-2.49697553012979	-2.47309604450943	-2.44814675611463	-2.42214851892009	-2.39512556038804	-2.36710494453432	-2.33811578015138	-2.30818814681149	-2.27735171286739	-2.24563402032311	-2.21305840991601	-2.17964155441842	-2.14539055702466	-2.11029955226312	-2.07434571608247	-2.03748454564524	-1.99964420261557	-1.96071861896737
51	-2.28097738860965	-2.29625701859222	-2.3099440972494	-2.32206144322501	-2.33262888084044	-2.34166275009133	-2.34917552523921	-2.35517552322909	-2.35966668642005	-2.36264842740139	-2.36411552689513	-2.36405807888703	-2.36246148018453	-2.35930646459789	-2.35456918491156	-2.34822134878618	-2.34023041772159	-2.33055988120337	-2.31916962109429	-2.30601638409899	-2.29105438252879	-2.27423604532058	-2.25551294189314	-2.23483690038632	-2.21216133841037	-2.18744281780014	-2.16064282413198	-2.13172975609835	-2.10068108869561	-2.06748564756218	-2.03214590060407	-1.99468013941402	-1.9551243906084	-1.91353387131175	-1.86998379004645	-1.82456930095019	-1.77740445108613	-1.72862002018069	-1.67836023727301	-1.62677846167945	-1.57403202328947	-1.52027651324172	-1.46565988445332	-1.41031675044774	-1.35436325595164	-1.29789283793545	-1.24097311281845	-1.18364403057088	-1.12591734602146
52	-2.1191263087531	-2.12995776811266	-2.13974294476997	-2.14845314413065	-2.1560566345003	-2.16251818125494	-2.16779852929661	-2.17185382708854	-2.17463498438756	-2.17608695465599	-2.17614793211281	-2.17474845259796	-2.17181038707218	-2.16724581696826	-2.16095578222649	-2.15282889641006	-2.14273982988348	-2.13054767322897	-2.11609421115514	-2.09920216534404	-2.07967350742384	-2.05728800641889	-2.03180226594191	-2.00294963330628	-1.97044153311888	-1.93397099448873	-1.89321939390793	-1.84786768915509	-1.7976135908403	-1.74219605456594	-1.68142793976837	-1.61523637199379	-1.5437080180159	-1.46713319498501	-1.38603919580235	-1.30120101178318	-1.21361890548307	-1.12445849683314	-1.03495930185244	-0.94632813201786	-0.859639264787751	-0.775760809018909	-0.695317601610856	-0.618690019579151	-0.546039999994834	-0.477352420663592	-0.412481079708937	-0.351191759329161	-0.293198377528516
53	-2.14555003364716	-2.15903228057699	-2.1720385515408	-2.1845713861756	-2.19663251036751	-2.20822283456459	-2.21934243677167	-2.22999052784449	-2.24016539580082	-2.2498643246378	-2.2590834814494	-2.2678177632708	-2.27606059172584	-2.2838036387405	-2.29103645956024	-2.29774599887686	-2.30391592008272	-2.30952568328357	-2.31454925916624	-2.3189533033813	-2.32269451206498	-2.32571570023109	-2.32793982597218	-2.32926059163558	-2.32952710146809	-2.32851768628578	-2.32589280097877	-2.32110451401957	-2.31320755316335	-2.30041969791498	-2.27893533697084	-2.2389418404618	-2.14540832845016	-1.74200242073219	0.156284007377502	0.528865407477736	0.620366271113904	0.661860837544791	0.686335567370538	0.703192001983027	0.716108829694537	0.726817096782939	0.736236642244281	0.744900106601736	0.753136073892155	0.761157114009982	0.769105724487084	0.777079912420524	0.785148211423001
[truncated: 71 more columns]
