# Supplementary material for: Reconstructing spruce budworm outbreak severity: a comparison of paleoecological and tree-ring signals
Source: PLoS One. 2025 Aug 12;20(8):e0329406. doi: 10.1371/journal.pone.0329406 (PMC12342301; doi:10.1371/journal.pone.0329406)
Supplement: S11 Dataset — (ZIP) [file pone.0329406.s011.zip › Lake 2 wavelet data/Coherence_Lepidopteran_scales_Percent_defoliation/coherence_wavelet_power.corr.txt]

V1	V2	V3	V4	V5	V6	V7	V8	V9	V10	V11	V12	V13	V14	V15	V16	V17	V18	V19	V20	V21	V22	V23	V24	V25	V26	V27	V28	V29	V30	V31	V32	V33	V34	V35	V36	V37	V38	V39	V40	V41	V42	V43	V44	V45	V46	V47	V48	V49	V50
1	3.47865240138888	2.1271250037485	0.827551016453019	0.224809564672294	0.0516946348149771	0.0134327487108295	0.00488054508676475	0.00242484838938939	0.00145373603408327	0.000969226607946235	0.000692201260720994	0.000515399551744707	0.000390748863686843	0.0002948333409098	0.000225350506518279	0.000189022923886759	0.000173426221682533	0.000156063078156708	0.000130775707660703	0.000111246703038505	0.000105564226699395	9.36571722588181e-05	7.5543238183454e-05	7.79670920696698e-05	9.22809116169908e-05	9.47305393417744e-05	9.50968055254377e-05	0.000105732423464013	0.000107620430823307	9.01422386182382e-05	7.77577083845301e-05	8.2807370753053e-05	8.33452565877336e-05	7.57597931834939e-05	7.99615095991563e-05	9.05994555668517e-05	9.08301066160769e-05	8.81132518509179e-05	9.10154704218328e-05	9.34177573173065e-05	9.45126043750062e-05	9.84531220780675e-05	0.000100928060327208	9.80373016162105e-05	9.30879408126549e-05	8.77934212848819e-05	8.41305771748741e-05	8.51055076842144e-05	8.87452635570472e-05
2	6.13678560114211	3.57005966419481	1.2298433522486	0.264118366588984	0.0412754147094356	0.00684388034388017	0.0019266216703311	0.000934363133579582	0.000583719516303079	0.000403761573132978	0.000297319243412052	0.000227233839212606	0.00017444987618756	0.000128512996266432	9.32854496810717e-05	7.87986094242384e-05	7.80265761104896e-05	7.33658946176641e-05	5.88359992718418e-05	4.76009318864879e-05	4.86976912445035e-05	4.23965359561479e-05	2.87799453952255e-05	3.20686213570939e-05	4.45112770210986e-05	4.57051444796124e-05	4.48024836980258e-05	5.53503177028772e-05	5.88867349491126e-05	4.31441423063883e-05	3.30884221445389e-05	3.97207888516301e-05	4.06273838792391e-05	3.33946741277113e-05	3.68555831056077e-05	4.61943136749927e-05	4.55378354103958e-05	4.21017484052819e-05	4.43258944173413e-05	4.61072216828423e-05	4.63729472856042e-05	4.95827480359233e-05	5.19445648342729e-05	4.96168170601433e-05	4.5709180919756e-05	4.15738400141143e-05	3.85969014598422e-05	3.92351716858279e-05	4.16395370594577e-05
3	8.71735688018665	4.85701588283862	1.49670290318004	0.252401430547541	0.0238189854291758	0.0016604896240857	0.000250595573235349	0.000135645821594073	0.00010265983239719	7.84334251638866e-05	6.15658330852222e-05	4.99446170244865e-05	3.98818300698451e-05	2.80135426561739e-05	1.76829567620904e-05	1.49911582585717e-05	1.79438153540101e-05	1.8832454564356e-05	1.35954478283353e-05	9.23077706827444e-06	1.2208716666759e-05	1.04565326824554e-05	4.18333383433649e-06	6.13842292077104e-06	1.19115407219268e-05	1.17091799453102e-05	1.01536022480779e-05	1.64159593998715e-05	1.96886505252291e-05	1.07224511236017e-05	5.70405290309928e-06	1.03752611435006e-05	1.07759006565085e-05	6.64230539604703e-06	8.29662608207965e-06	1.31809542837335e-05	1.22937901056391e-05	9.92278142154223e-06	1.101483829402e-05	1.18441368904407e-05	1.15755585458164e-05	1.31005533870638e-05	1.44980014625277e-05	1.34033177497996e-05	1.16691064394442e-05	9.90649297915899e-06	8.58833189396509e-06	8.89383182771332e-06	9.84611358417004e-06
4	10.3950210509247	5.65894627975592	1.63598158861993	0.237056717200309	0.0150504534723846	0.000299384531479897	2.44998398169397e-06	4.29401345200479e-06	6.89996161018758e-06	6.30409659192898e-06	5.37362313787558e-06	4.96418236672808e-06	4.49425510340371e-06	2.89061231401607e-06	1.16887283340957e-06	9.47507905789782e-07	1.9741242507914e-06	2.77606510527553e-06	1.68759313922353e-06	4.302784501083e-07	1.88985709151394e-06	1.67633017504157e-06	1.02917910671367e-07	6.38284502546344e-07	1.84090951633316e-06	1.59958459079761e-06	7.3183745694319e-07	2.93084727168571e-06	4.76732585895338e-06	1.66038932811665e-06	1.28863347459817e-07	1.74882470628553e-06	1.62060355718302e-06	3.93191539225332e-07	8.12397353314373e-07	2.2249065555747e-06	1.76198192533878e-06	9.07563748698196e-07	1.22503131009407e-06	1.45838403530247e-06	1.25852265494176e-06	1.63181537107951e-06	2.11203724098932e-06	1.8134249540342e-06	1.40746821816999e-06	1.04173449176894e-06	7.53230482946789e-07	8.34981404176788e-07	1.04761017433619e-06
5	11.0169884921735	6.04036699566712	1.76903631377178	0.262360296722044	0.0175519631547047	0.000403345164654766	1.75473426820354e-06	2.0671209835988e-07	3.12363191875359e-07	2.20148397881155e-07	1.58652022199364e-07	2.08338113280963e-07	2.91660238299104e-07	1.82868909468056e-07	1.46820584704758e-08	6.78497532923423e-09	1.21812412004348e-07	3.24362657214142e-07	2.95101628319881e-07	6.89227035035178e-08	3.87761061155197e-07	3.22422245222784e-07	1.05552704578897e-07	1.00940701768148e-07	1.64522396984327e-07	1.99913834149517e-07	5.40614543214219e-09	5.33179257073539e-07	1.31095631949366e-06	5.98409094440842e-07	1.86768276140755e-07	3.77715446121159e-07	1.84570687598113e-07	1.72280147291911e-08	8.29005598663991e-08	3.08337144535668e-07	1.752893117602e-07	1.34520409483778e-08	5.47832021097564e-08	8.79879337000836e-08	4.60123723299347e-08	8.2099642090737e-08	1.78813349728145e-07	1.24881530201208e-07	7.44684997991655e-08	4.2896283428138e-08	1.69590236551128e-08	2.39194803926782e-08	4.9460435172599e-08
6	10.9875092128244	6.2435945190933	1.98154722012014	0.343084535260428	0.0313842652385124	0.00149958179929926	4.32832573730227e-05	1.31423748908101e-06	5.66142264423581e-08	4.68098951679958e-09	2.42122800233617e-10	5.72278789549805e-09	2.10974338918138e-08	2.83924695788777e-08	7.44600219816741e-09	6.58800907625994e-09	2.37274746671741e-08	5.9693012172959e-08	1.72670330968828e-07	2.3073366827437e-07	2.14713471619675e-07	8.80598123942933e-08	6.70797409074312e-08	3.07272008903065e-08	3.32160004832056e-08	7.38737460519542e-08	5.01820706553489e-08	2.54378437083759e-07	6.54731918943152e-07	4.22121646430937e-07	1.54572142645446e-07	1.45498417445881e-07	4.58227208068332e-08	3.40002768190396e-09	4.13319888588809e-08	6.71869196571449e-08	2.73885064768474e-08	1.98713984856742e-09	1.97312082259816e-09	3.03473729136021e-09	2.45052595493628e-09	3.84634653195036e-09	1.6966345560824e-08	6.06128055217891e-09	1.70339263725269e-09	5.75961571469909e-10	4.50742755212856e-10	1.00485962727651e-09	2.35942797708382e-09
7	10.7468777271022	6.43044052507756	2.27952076845722	0.475981015297789	0.0583396468527032	0.00423585738477371	0.000189026893442329	5.46957602893238e-06	9.98921772317512e-08	1.24355789847508e-09	1.24545424541703e-09	9.33891837327219e-10	4.41306375781256e-09	2.42728379440571e-08	4.22875097377637e-08	4.75886293030294e-08	2.48881216211483e-08	1.82753166427578e-08	1.89901742652355e-07	3.78673134778915e-07	2.76164503365765e-07	3.47318209394488e-08	4.140297983853e-08	1.54773901113411e-07	1.73514260893975e-07	7.01662041410184e-08	2.22918138983582e-08	3.11138189539438e-07	6.92092262454648e-07	4.2816918495153e-07	4.08092866242838e-08	9.28234935518748e-08	1.45076948415991e-07	1.03671062549712e-07	8.19581225348759e-08	4.39068220938832e-08	1.30028431589162e-08	1.20346720137171e-09	5.66015636301048e-12	6.49895139783804e-10	5.98236659249262e-09	9.76352753283094e-09	7.0482640832402e-09	7.9236496787532e-10	2.28886920363653e-11	1.43773163980919e-10	8.27521745463982e-10	1.76031864785687e-09	9.07798242399931e-10
8	10.5252893814964	6.65063517971474	2.63663980956402	0.655213424148605	0.101993862778899	0.00994682554160245	0.000608528199152901	2.33912850340642e-05	5.53077880977265e-07	1.05332073218652e-08	2.98456920718981e-09	4.45321320128038e-10	6.41810404785855e-09	4.43068848518326e-08	1.09535860313994e-07	1.36856658200858e-07	6.50732005833143e-08	4.63814814665939e-08	3.87790137046312e-07	8.47724476715002e-07	7.70274676695833e-07	2.89788076799792e-07	2.04369782801762e-07	5.31818935750225e-07	5.49785592599787e-07	1.80928835386758e-07	1.72142308880053e-07	8.55127088424828e-07	1.42320496766865e-06	9.60456195928563e-07	1.89625583143329e-07	1.89404010110265e-07	4.99199421654857e-07	4.88229287458912e-07	2.64730992463646e-07	8.47075116268014e-08	2.23525947985228e-08	4.79008230523454e-09	9.66304613217558e-10	1.22191147897593e-08	3.09911156617227e-08	3.18342211566952e-08	1.31521523303391e-08	1.28796760599701e-09	2.8975415992502e-11	5.35360794961819e-10	2.82723028069132e-09	4.26604534231606e-09	2.17753722650529e-09
9	10.3900271440363	6.90840958588265	3.03481709242771	0.880663216832567	0.168674651400393	0.021269702054371	0.00175812213266687	9.52550287757264e-05	3.40644581787434e-06	6.00537879372215e-08	5.78553468578297e-09	9.24103740612879e-09	2.88173947154214e-08	1.11464412578372e-07	2.72151907761337e-07	4.22340194141849e-07	4.53234504963021e-07	6.19247100719384e-07	1.48254271963357e-06	2.75477064736853e-06	3.1856099398301e-06	2.57716367531188e-06	2.22735923757337e-06	2.53426174398978e-06	2.38137715239988e-06	1.77884257036044e-06	2.16507726866157e-06	3.64668683573822e-06	4.55347933539342e-06	3.73043085478524e-06	2.19385144831401e-06	1.74071699962576e-06	2.09359608543162e-06	1.82669285297163e-06	9.32632136952202e-07	2.74412632095235e-07	7.27050179480045e-08	3.94873327770874e-08	5.18641299807457e-08	1.14765504002946e-07	1.64266368687423e-07	1.30036364588283e-07	5.20873601076959e-08	8.21464605919964e-09	6.94561476484213e-11	2.10651354995332e-09	9.38661884563724e-09	1.41745319789056e-08	1.05271172938751e-08
10	10.3443000382953	7.20118585464741	3.46824865843895	1.15580762232531	0.266385226909015	0.0423587823508337	0.00462320660774568	0.000346308448120157	1.90899275681332e-05	1.14495907358242e-06	1.6784608096003e-07	9.45877932759432e-08	1.37975363762585e-07	3.182751657506e-07	7.42031725600583e-07	1.45700552698986e-06	2.45013561176066e-06	4.08972122890411e-06	7.18686865409326e-06	1.14053838326583e-05	1.45860480148461e-05	1.54097841403843e-05	1.50176988374894e-05	1.45561812937991e-05	1.37678353752854e-05	1.32926846658691e-05	1.45078125148401e-05	1.66412241842784e-05	1.75827427898634e-05	1.63741974498987e-05	1.38755337043001e-05	1.18978872088273e-05	1.03297111331017e-05	7.41419283699028e-06	3.62203621119222e-06	1.09503250523148e-06	3.2752067024012e-07	3.62550221726488e-07	5.98835624532684e-07	8.62223903056005e-07	9.13539272569948e-07	6.50740174767341e-07	2.9379298027287e-07	7.76767717738028e-08	1.26484901447042e-08	1.6259497214838e-08	4.12159538594937e-08	5.69164764241175e-08	4.95739179931776e-08
11	10.3770456051833	7.52629533958361	3.93483913923946	1.48366189720555	0.403497661186895	0.079005975401683	0.0110631936673902	0.00109029831653506	7.43034158786063e-05	4.25085039743216e-06	7.50803197036867e-07	4.28747593342138e-07	4.39674850693543e-07	8.47459576220833e-07	2.12453580965792e-06	5.09679005139447e-06	1.07170773933927e-05	1.99649446859757e-05	3.35442928233835e-05	5.01615172400558e-05	6.56300646752295e-05	7.58102546998397e-05	7.98179206113633e-05	7.94100214356925e-05	7.68941428496584e-05	7.41485530066399e-05	7.15209090676419e-05	6.84672621410733e-05	6.6153494947562e-05	6.55296873689467e-05	6.42210881415093e-05	5.89900206815519e-05	4.78967629350591e-05	3.14282206831365e-05	1.47481221829733e-05	4.1886102153051e-06	9.77312027941768e-07	1.93497941521607e-06	3.93733587642382e-06	5.25591276166966e-06	5.07252993827166e-06	3.61371737563552e-06	1.90712102492759e-06	7.68005635340396e-07	2.921906811369e-07	2.01971963036533e-07	2.39268556465355e-07	2.56185788974901e-07	2.10681743436245e-07
12	10.476211624215	7.87997334170784	4.43146558421105	1.86494552676291	0.587768594133043	0.138589809161984	0.0242710108034188	0.0030755316394529	0.000258510708029506	1.0182955220022e-05	1.80775089502907e-07	3.43610328840956e-07	2.42024834564926e-07	1.40184179447624e-06	6.00079140261442e-06	1.80438161189822e-05	4.28367780545047e-05	8.42687458216406e-05	0.000141709271754961	0.000208586863080631	0.000274099818711811	0.00032741459774102	0.000361037452278636	0.000371858168188572	0.000360161604959974	0.0003276355300503	0.000279452008634067	0.000231388801343783	0.000206697201475955	0.000214119536891169	0.000233590384215272	0.00023271018597409	0.000193997020004776	0.000126575330777834	5.8136968984764e-05	1.40409435138237e-05	7.08011498518755e-07	7.59654402336758e-06	1.99085219440404e-05	2.73930723007639e-05	2.66719683660358e-05	2.00835820002958e-05	1.22503227956331e-05	6.43519348158372e-06	3.31713536445689e-06	2.04216171535218e-06	1.56006511178162e-06	1.2251272688762e-06	8.41760962490334e-07
13	10.6305200665243	8.25703985044149	4.95322435257894	2.29805147661454	0.82613983432327	0.230449507695805	0.0497756687607663	0.00821478930533035	0.000992190885533797	7.80409285816591e-05	3.70508175458282e-06	9.51604838293346e-07	9.47559057229723e-07	4.93446032737393e-06	2.20010269858829e-05	6.88495320776559e-05	0.00016608813571824	0.000325732454289866	0.000539665108144011	0.00078197236783094	0.00102284597438565	0.00123599591406991	0.00139163219482436	0.00145096528650268	0.00137782812670007	0.00116464486764143	0.0008615892892637	0.000583403135349142	0.000455911988911985	0.000517515170939449	0.000672422536128196	0.000761087315803266	0.00068461494814849	0.000468403603717814	0.000223558836098815	5.63661663368522e-05	4.29994811989992e-06	3.59576674903383e-05	9.25605350526145e-05	0.000128577348750137	0.00012890418260482	0.000103330129423569	7.01836960185722e-05	4.26743898876902e-05	2.48647116484236e-05	1.48676809593138e-05	9.3067289449867e-06	5.76740003166126e-06	3.2283463023616e-06
14	10.829278924035	8.65066254913238	5.49260476990756	2.77770942678956	1.12285854269322	0.364803316848184	0.0959378927477136	0.0205853098839156	0.00364163095029167	0.000550760548716384	8.46727158129192e-05	2.27175991468687e-05	1.89017226840276e-05	3.88488784964964e-05	0.000107820685372165	0.000282595026585227	0.00062624985697015	0.00116121436238731	0.00184122071448592	0.00258115414472557	0.00331376818413461	0.00399273179276981	0.00452466853844668	0.00472280221499805	0.00437862437373884	0.0034345837506912	0.00213221020604138	0.000982291175699804	0.000492910609818392	0.000807324252921831	0.00156668940508945	0.00216347515338805	0.00218144369648406	0.00164532430515644	0.000912394477779607	0.000364185127494076	0.000170185783302961	0.000259346277622358	0.000444566801840847	0.000566728555576307	0.000566218014512927	0.000470430814802581	0.000339816736449034	0.000221925637034815	0.00013593775590801	8.03100232290228e-05	4.60102364868435e-05	2.48755730087398e-05	1.19773354804283e-05
15	11.0612437649773	9.04988896038835	6.03449084941134	3.28740434993865	1.47016407325322	0.544419573968991	0.169287808541851	0.0450644622048353	0.0104888213076093	0.00216709930492347	0.000397086066156193	6.99465687844968e-05	5.20109409547227e-05	0.000162254947116793	0.000463166660882744	0.0011024484589911	0.00220597322368214	0.00375039322991717	0.00553497921987113	0.00733604918151277	0.00909008820941407	0.0108330013152763	0.0123774142728543	0.0130921984509425	0.012163995778795	0.00927828481722178	0.00518251675102257	0.00154407885600248	6.50412704442293e-06	0.00106473154475624	0.0036836779181694	0.00603927409828082	0.00678326373675473	0.00580596664415556	0.0040098296785197	0.00247980570624017	0.00178748581865855	0.00184146138374524	0.00218348346834751	0.00238248218563682	0.00225634826629569	0.00186400398071821	0.00137015959209779	0.000916843072429262	0.000570624109461996	0.000335216354097603	0.000186012822526641	9.56441098588924e-05	4.3707380422156e-05
16	11.3147139139311	9.4390728433092	6.55373772233126	3.79402783259941	1.83917986859257	0.753351077009006	0.265254082045373	0.0825157904296462	0.0234180299744401	0.00613645703135207	0.00139325676588179	0.000225118375565753	0.000166026335002136	0.00069156784188826	0.00189394466189271	0.00401670421087282	0.00711237538167831	0.010796314761367	0.0143875679159298	0.0174987568543551	0.0205134538826204	0.0242053339875505	0.0285620565255936	0.0319555693275318	0.0318204118503111	0.0266775498741057	0.0178913073833772	0.00944376981786755	0.00553338851050426	0.00772264870887961	0.0139167284948272	0.0199863553971858	0.0226324478578927	0.0212151801004216	0.0174382922279467	0.0136387406157642	0.0112326062541941	0.0102595250668791	0.00990585925954256	0.00931786367955614	0.00811520056859183	0.0064291171096723	0.0046379758659699	0.00307878322535167	0.0019080380868692	0.00111821852373762	0.000622184740410847	0.000325005471725595	0.000154983753199174
17	11.5868403785914	9.81219529404909	7.03348295806573	4.26655707428473	2.19305602750814	0.960465009622812	0.364140196374379	0.124126346969648	0.0409306578896798	0.0144791010739819	0.00612063948834778	0.00354143092222555	0.00331613981725797	0.00481194012089533	0.00826800455418144	0.0138176364678273	0.0207319976622456	0.0272529712409363	0.0315650066103297	0.0335834048379553	0.0359318264456667	0.0424699616144558	0.0548375504151539	0.0699194648489531	0.081061817875242	0.0827564312964719	0.0751427031663771	0.064399128827861	0.0584198449574434	0.0611853645064072	0.0703001501157721	0.0793438085887473	0.0826644175437339	0.0786959816212993	0.0698032040323619	0.059717508663953	0.0510102268914733	0.0441865722694787	0.038345697360634	0.032406458503766	0.0259573776779616	0.0193717382022643	0.0133891807031497	0.0086061115449775	0.00521099289198548	0.00302630150951234	0.00171018005536733	0.000939821372902614	0.00049202863897131
18	11.906568582445	10.2058809888998	7.5070540828627	4.7222023388801	2.5287099054211	1.14705159162228	0.440118826590911	0.145330192737735	0.0448891891666639	0.0162312005689119	0.00892002324079838	0.00780279752225365	0.00994131661926933	0.0155678325536776	0.0252333842058288	0.0381246325876287	0.050859820295685	0.0581733937745503	0.0563002234691861	0.0473778536404248	0.0410083140337739	0.0500844360523779	0.082505371638974	0.134789056873328	0.193138055582128	0.241781620566394	0.272340210023858	0.287145968091232	0.294644216428619	0.301435260986648	0.307558099585991	0.307967223002299	0.297694778597705	0.275877646457338	0.245950923789576	0.212968105689246	0.180769767717342	0.150867192872582	0.123092931572338	0.0969595868126777	0.0726424609725076	0.0510957150703856	0.0334780073778791	0.0204406911361816	0.0117787492598862	0.00658705416487226	0.00370872963069799	0.00214933175575835	0.00126296376061663
19	12.3609357524364	10.7351895248443	8.10521496171373	5.28652742636732	2.94744383281349	1.37946046049207	0.524669150525246	0.152636909313434	0.0303148926493058	0.00391484218855621	0.00163511843715516	0.00274931018234382	0.00791351766219311	0.0220303483876853	0.0466882858517337	0.0770332467209379	0.101660503863959	0.106947397920047	0.0858335734476715	0.0466603268672783	0.0149555547142893	0.0240827449919629	0.0985462927789092	0.240214168730037	0.426637974866923	0.622248773198102	0.794357505661017	0.923760271547213	1.00534400842235	1.04191104812218	1.03799312381678	0.997883904829261	0.927097185657549	0.83380394216553	0.728033614501124	0.619216946939348	0.514059883215753	0.416068753863209	0.326595446576472	0.246379254644193	0.176560932747206	0.118700533540469	0.0740137076213315	0.0424892860178613	0.022534674395528	0.0113688117911013	0.00588064084199308	0.00344588122691875	0.00233767340882778
20	13.1054114821493	11.6096159273847	9.0852623071451	6.24466749946101	3.73291787857838	1.90737599325426	0.807392738580909	0.266948614300942	0.0614111386391705	0.00803013460849995	0.00076858387208889	0.000147772158612538	0.00599579507580443	0.030807936646412	0.0805823981155692	0.145088969372159	0.198859830748245	0.213108477253097	0.174475612940477	0.10089246863111	0.0434196616022639	0.0693744061492939	0.233537478261065	0.552515608951354	0.995831904107049	1.49708957496933	1.97734065183551	2.36819136147691	2.62575296159344	2.73382027732808	2.69987279518441	2.54823728845048	2.31274817533296	2.02956038019978	1.73073085506523	1.43981424945973	1.17056435573395	0.928672028861135	0.715212143928705	0.529991780056113	0.373439431656299	0.246651148170698	0.15017521711033	0.0826313452098635	0.0401284920154606	0.0168213114660479	0.0062483604759206	0.00273436202765468	0.00225090172735593
21	14.3262459875422	13.0859736931479	10.7837185375738	8.00950389311356	5.35308080677536	3.21133020632436	1.72446066053436	0.829174661802315	0.362569530191787	0.153976975736621	0.0765651362072154	0.0608811171886212	0.0841334721744938	0.14794636270769	0.254252714612801	0.388192451607229	0.515820576395899	0.59926182538093	0.622664299464208	0.614031364471131	0.64749164102503	0.820189619560284	1.21256645444198	1.85082374352335	2.68931283817634	3.61987414138006	4.50227276104151	5.20221946384441	5.62347698979635	5.72573109220861	5.52614526850554	5.08719383597226	4.4960290981444	3.84178544932749	3.1970242488033	2.60773573956306	2.09312040174842	1.65289153345705	1.27761123532726	0.957506227310129	0.687023671721776	0.464899962984906	0.291444499119004	0.165379240371669	0.082003707832093	0.0332897956697632	0.00944840717411325	0.000979224271215613	0.000277744449569539
22	16.0918454949631	15.2681282406821	13.3714977123899	10.8594833641786	8.23341819354104	5.88406914895634	4.01939809402928	2.67846474993902	1.79377508923278	1.25812832444475	0.970593995645387	0.85744229631002	0.8744256539794	0.997812505238553	1.21037707151643	1.48928652050275	1.80347350847695	2.12444803902258	2.44604223340077	2.80036893291492	3.25620616998527	3.8945691315695	4.76958834458993	5.87227969128544	7.11445578555505	8.34078572488104	9.36491855252759	10.0168807733308	10.1863767811318	9.84933773837359	9.07087045653233	7.98478679655089	6.75670232292482	5.54258683431452	4.45573656411649	3.55147502011258	2.83167324462305	2.26362101378872	1.80339455070675	1.41436198554827	1.07582059966583	0.7821147357058	0.536190900179346	0.34227735850377	0.200893014546866	0.107202167285174	0.0520659968123631	0.0244340828626766	0.013787541080979
23	18.0494138365543	17.6814650202788	16.2780048289521	14.192452650358	11.8436655957743	9.59322675647329	7.67442288438471	6.18463599948027	5.12156675477059	4.43262016353972	4.05444816032055	3.93421235827487	4.03502680038841	4.33204054506543	4.80526206210604	5.43386545154067	6.19527783295027	7.06980085796065	8.04756404016581	9.13132189692609	10.3291017745217	11.6359762621272	13.011493245599	14.3637972339818	15.5501884800466	16.39762354911	16.7390148932393	16.4555168041248	15.5126766371392	13.9792060535007	12.0208470507995	9.86827804637101	7.76634001232262	5.91934121210684	4.44995875258045	3.38479297103322	2.66917934387225	2.20236742141967	1.87744308947922	1.61138327508935	1.35782544771651	1.10382134342703	0.857500368281897	0.63442405505916	0.447729900186332	0.303558390856052	0.200745388715241	0.13289084553756	0.091153221155596
24	19.1949139264356	18.9571801785006	17.7314692572668	15.8299427367764	13.6452801060174	11.5460089116789	9.80300428239275	8.56378277487394	7.86807579180138	7.68497300309162	7.95151308828943	8.60027717836539	9.57261951646996	10.820354948146	12.3010906701504	13.9719948944087	15.7850182304098	17.6844291425583	19.605753569548	21.4745248439131	23.2040247869025	24.6929930927311	25.8258930719447	26.4785777235437	26.5308739215763	25.8854829921041	24.4906272552078	22.3623035090279	19.6005376025358	16.3928594990571	12.9987144475968	9.71248508410303	6.81043402278165	4.49536316456892	2.85714853884358	1.86364360638583	1.38521020075149	1.24268014628912	1.25998906590721	1.30333280660363	1.29726398280154	1.21918140863771	1.08129405823746	0.910626755866737	0.734204776644535	0.57157617229297	0.433220460045374	0.322162865274301	0.236602458966397
25	18.4300723089456	17.6971080145984	15.9913690661255	13.6405334870246	11.0662160891056	8.68924276086861	6.8531788632727	5.78426171335316	5.58844052855056	6.27334487583269	7.77894054220214	10.0041554873503	12.82364464085	16.095082749001	19.6608669053117	23.3487806152254	26.974985259269	30.3508025379829	33.2929726330775	35.6358394478082	37.2433106687272	38.0183933647484	37.9085764029984	36.9063731468921	35.0459181641869	32.3981912065841	29.0682576977216	25.196787045691	20.9647296734751	16.595666090619	12.3477201386262	8.48882404202472	5.25618133520894	2.81017433160481	1.19935538289094	0.351854008796494	0.0989355667865995	0.223096066756761	0.513096497629539	0.806953936916136	1.01121729389945	1.09614243032862	1.07547062675262	0.982582343270062	0.852037274620063	0.710014403027839	0.57239772075425	0.447069692510985	0.337223170608999
26	16.0791469147609	14.6070626523895	12.2435741976555	9.34578892921741	6.35302735840548	3.69985719915089	1.74580503143936	0.738536476847515	0.811427331442956	2.00325508488184	4.28266237648667	7.56376954733694	11.7083671735618	16.5193646266472	21.7354917294759	27.0370786280393	32.0680660965013	36.4727471648632	39.9398521806292	42.2434289237667	43.2702975639363	43.0272997675409	41.6269440437767	39.2558289846866	36.1348335042612	32.4821852391074	28.4893426251611	24.3151140112527	20.0966098628122	15.9686723217563	12.0792875943135	8.58966238465755	5.65459606222907	3.3889174196388	1.83413528112536	0.941304536947116	0.579836706934493	0.570530887414742	0.730456175888243	0.912966357589028	1.02982879491444	1.05148095677369	0.990637441398976	0.879497234810519	0.750287595984814	0.624515194099311	0.511146713571823	0.410501775630937	0.319772428357547
27	14.3489635362412	12.7474443777191	10.4974327993287	7.94109963949352	5.45703970653311	3.38555608557269	1.97722595480081	1.37796364984532	1.64754861661531	2.79470313427142	4.80659281468142	7.65610567437271	11.2833827854318	15.5623697090189	20.2719715970485	25.0909160299135	29.626211728753	33.4714793048631	36.2793427070995	37.8263267844667	38.0511117064223	37.0559471066789	35.0726366919516	32.4045011546645	29.3611816024995	26.2032095726841	23.1088467003233	20.1685456392415	17.4043906695139	14.8048695878668	12.3611546708934	10.0913333310916	8.04424050926131	6.28321986783773	4.85880606080924	3.78394352330957	3.02357847767035	2.50315840751412	2.13155007612871	1.82773345099341	1.5401217498829	1.25207088952664	0.974041332469766	0.728319136891024	0.533949392586559	0.397603264438227	0.312238998728423	0.261813781907677	0.228420708800115
28	14.9278722531745	13.8558912137281	12.3329884569864	10.6159606505289	8.96398031116342	7.58674207522602	6.61678904039812	6.11343406655906	6.0919551122577	6.56056302865703	7.5443454425324	9.0818683672546	11.1936893788292	13.8365297013649	16.8654509897822	20.0249030842265	22.9784620096985	25.3714304568995	26.9072089915616	27.4130759100542	26.8754063475906	25.4356948773976	23.3516772974424	20.937273188503	18.498420966122	16.2796731634837	14.4310996186774	12.9991164425497	11.9396820309998	11.1481491315742	10.4970056084537	9.8713596548827	9.1932273728745	8.42974167270099	7.58619619643689	6.69002991376204	5.77411067812582	4.86607086663135	3.98608533838495	3.15082182756526	2.37869560976716	1.69199138706656	1.11410984340858	0.663342058069752	0.346465183100947	0.155359479484738	0.0681873315310802	0.054543586903955	0.0824577017063006
29	17.0563052046603	16.288784354844	14.9714171422347	13.266012515427	11.3585750097802	9.43102703766608	7.64426177658412	6.13515878284279	5.02302506201721	4.41586905244569	4.40671196080426	5.05537797604291	6.35975474230542	8.22830988310913	10.4685686556025	12.8022622919303	14.9082273759741	16.483051171587	17.3019901851353	17.2622402323929	16.3972020742331	14.8606558826965	12.8889814228618	10.7540916958402	8.71876547291203	7.00154861744	5.75353045680171	5.04644954318243	4.87110777119631	5.14563852391789	5.73309175052627	6.46635279575671	7.17628843598794	7.71765035818827	7.98773305575957	7.93503333042793	7.55811780253966	6.89722253047051	6.0219802106038	5.01818659174697	3.97540973662155	2.97630564287393	2.0881125189028	1.35682403827962	0.804590231066648	0.430641451712638	0.215441967054777	0.127088809608164	0.128498743800946
30	20.051650762407	19.2216252976648	17.6010837720929	15.3091520962189	12.5360614314208	9.52504586555136	6.54932116013095	3.88602556624868	1.78817558751123	0.455625641323171	0.00719805371471709	0.458213819656294	1.70941509920254	3.55321243095899	5.7003220566462	7.82447656961298	9.61676926947385	10.8369563243739	11.3489244795653	11.1321229525463	10.2684686013204	8.91189726748586	7.2521091622334	5.48345455847718	3.78504548938496	2.31175999638089	1.19104846037606	0.519425543930422	0.355197062142886	0.708414318733136	1.53267155756302	2.72429265987552	4.13239130155738	5.57943026140857	6.88813172035161	7.90847318933662	8.53866120974644	8.73601126222112	8.51657185705863	7.94504917373146	7.11839677544119	6.14709126330026	5.13776333579214	4.17983948640915	3.33755423820091	2.64743914390631	2.12040951612803	1.74697659267312	1.50393622437127
31	25.9560635547435	25.7444506251462	24.6640558958564	22.7981078899847	20.3162474068478	17.4594151616951	14.5131603405475	11.7720105832598	9.4993926738858	7.88915182074758	7.03555758778522	6.91829842708603	7.40695822999692	8.28582225881853	9.29516546503139	10.1806458898067	10.7396024324104	10.8532431979536	10.4973329229218	9.73019992007589	8.6636902384632	7.42764354746191	6.13964311205389	4.88871467343666	3.73554721132634	2.72515685284008	1.90337631292319	1.32783080525455	1.06720689618009	1.1880930257818	1.73409832152214	2.70519558990246	4.04522234899674	5.6425287305894	7.34427162389996	8.98058501165913	10.3922238782927	11.4548988176229	12.0951434711909	12.2953432878494	12.0884746242741	11.5453204484313	10.7580075275687	9.8236421815454	8.83091283051399	7.85122129920117	6.93462061592368	6.10986487589272	5.38734131298087
32	36.7996353307085	38.5190816007395	39.4847338010188	39.686680353377	39.1781913949567	38.0686692276361	36.50784557052	34.6630974516197	32.6934064806176	30.7247322740735	28.8319698183214	27.0318635844271	25.2891666930141	23.5352604255767	21.6951010997085	19.7157250725346	17.5885820954702	15.3592510982363	13.1214940272497	10.997221289721	9.108324847164	7.54896520919332	6.36677126682757	5.5584639585068	5.0806096522226	4.87121223954546	4.87441279865132	5.05985126191497	5.43041338983319	6.0162583354853	6.85765575476673	7.98266093357151	9.38695157482812	11.022025194816	12.7950292115514	14.5798980703704	16.2363921038325	17.6319144672876	18.6609081818088	19.2579415963987	19.4026593072121	19.1168987621218	18.4558851411536	17.4962276434192	16.3234463975796	15.0211702192023	13.6632652345683	12.3092709251133	11.0028334857081
33	50.598903286578	54.964186122975	58.7718105355567	61.8847127637506	64.1903174412253	65.6047468955896	66.0744042345402	65.5751980624941	64.1102180111999	61.7070957329224	58.4164128936913	54.3122004270563	49.4947836697445	44.0951135614224	38.278608086337	32.2458313769359	26.2274349487969	20.4718419237553	15.2260128974695	10.7118042872083	7.10222734400722	4.502676029605	2.94152985473487	2.37251956865095	2.68840318964553	3.74268041601546	5.37414452898236	7.42862630607188	9.77343613849488	12.3023565985571	14.9318134351511	17.5912024822387	20.2116129280893	22.7170970418482	25.0213665319449	27.0308559582958	28.6531281068454	29.808166213707	30.4395241596114	30.5226124505327	30.0683582034031	29.1217269494245	27.7557619309494	26.0626102635748	24.1433433862131	22.0982680434897	20.0189942680092	17.9829524680465	16.0504943375515
34	62.1313989941907	68.9709754634352	75.5596615013476	81.6726804985662	87.0673624425288	91.4928640425567	94.7032752273253	96.4737284451247	96.6186087347196	95.0104643435727	91.5978045115106	86.4197020952402	79.615050839991	71.4245165807297	62.183716748369	52.3069834186667	42.2621753258848	32.5382862775704	23.6088483379814	15.8950873940513	9.73319837040194	5.34979083077512	2.84848839044808	2.20900867541085	3.29813018959799	5.89018082291729	9.69344694099451	14.3784532050738	19.6044452386977	25.0414487591399	30.3866522144797	35.3751851817478	39.7863223655809	43.4465596718606	46.2308897715211	48.0631080650582	48.9153483088738	48.8065216023867	47.7990806711086	45.9936084243593	43.5210788366165	40.533124867763	37.1911117551717	33.6551182004777	30.0739956623231	26.5775018942345	23.2711463787353	20.2339381433424	17.5187948937579
35	66.7450669822588	75.6284161469897	84.8469689832866	94.1896153038374	103.386194336464	112.113067968253	120.006490689702	126.683998172648	131.77285757113	134.943379027558	135.943783385082	134.632561470661	131.004016077165	125.203050305678	117.526262541162	108.407931730604	98.3913320858788	88.0877373865603	78.1271652362904	69.1060959838586	61.5378781180819	55.8112151958934	52.1610675301318	50.6546723428751	51.1934608000084	53.5297411224394	57.2954131255694	62.0388926334934	67.2659533232129	72.4803184436602	77.2204366408806	81.0897775011848	83.7789949010847	85.0792712262191	84.8869695418107	83.2003412001681	80.1094697626652	75.7809127396872	70.4386693516332	64.3431816933195	57.7700754100434	50.9902553478486	44.2527771990399	37.7716107542763	31.7170043090409	26.2116852188754	21.3316398771644	17.110769217801	13.5483730622004
36	62.3869145174277	73.0279321996059	84.9604975205321	98.1123661971	112.322907786674	127.337255879121	142.809665925152	158.317350105541	173.384769320067	187.51688177008	200.238395714638	211.134892544026	219.890996503721	226.320727280769	230.385842038937	232.199299638966	232.012793843689	230.189347103893	227.1639271866	223.396644845871	219.324067937344	215.314400827403	211.631705736422	208.41308719561	205.661027381246	203.251117754736	200.953565595342	198.465314799461	195.448590740824	191.571249150093	186.544473722563	180.154039345769	172.28239330911	162.920034689874	152.165923588757	140.21778333479	127.354065560746	113.909969472718	100.250223310169	86.7413622810781	73.7260116432166	61.5012592719233	50.3026391501443	40.2946072763003	31.5677338139484	24.142214588701	17.9767694149787	12.9815837663688	9.03369260095556
37	50.5490700364992	62.8193089418759	77.5814975742138	94.9901391886839	115.100051254896	137.846576415246	163.03331519581	190.329468081844	219.277932774777	249.314115083634	279.794133843743	310.029915118563	339.327761782199	367.026502205516	392.531356603173	415.340222802168	435.060101213272	451.412703093762	464.229716932083	473.439527285589	479.048190287245	481.118024961858	479.74721104979	475.053310414926	467.162748979711	456.207168387135	442.32637042216	425.676518551578	406.441481760576	384.844801972506	361.159766810349	335.71543869012	308.897141818138	281.140721454626	252.92073663933	224.733512145996	197.076568911495	170.42632166943	145.216062127243	121.816151901711	100.5180708282	81.5235552520998	64.9395728867473	50.7793673493975	38.9693101502619	29.3608549339975	21.746523632953	15.8785851364842	11.4889265719172
38	40.4585522996228	55.0813405786622	73.4120127782121	95.8195164325753	122.570056490211	153.795696693139	189.4677492358	229.377504060026	273.126384559996	320.126907057111	369.614939575224	420.672799656545	472.261812139537	523.262173223176	572.517424303343	618.880582729706	661.259021016178	698.655503912029	730.203321461758	755.194109551471	773.097633064327	783.573433962082	786.474751819379	781.845471648624	769.911039246085	751.064331637443	725.847422324703	694.930088078882	659.085811816076	619.165976986789	576.072936764819	530.732671330624	484.06779931278	436.971757959619	390.284984068049	344.773894347045	301.113371313905	259.873312952899	221.509615456877	186.359748710498	154.642874933772	126.464269510597	101.823640142676	80.6268092025745	62.7001214410116	47.8068587499757	35.6648795997114	25.9646507466064	18.3868060544245
39	52.0399675289393	71.6539152893633	95.9903973277059	125.500852408266	160.52450841313	201.252357012664	247.694505857699	299.65354447974	356.706386149635	418.196649279089	483.239038905898	550.736423728145	619.409437666444	687.83753991507	754.509621453766	817.881523125605	876.437293591812	928.750710312577	973.543537249559	1009.7372002566	1036.49500401479	1053.25265275909	1059.73561649241	1055.9627416803	1042.23637434282	1019.12008016496	987.405753921478	948.0724631073	902.239735647795	851.118161685829	795.960133542549	738.013310723767	678.478997531994	618.477100736846	559.018743565944	500.987003534083	445.125667473167	392.035403068344	342.176366500586	295.876020120765	253.340826054089	214.670499452825	179.873624253981	148.883621873874	121.574283378952	97.7742948377531	77.2803774304544	59.8688124471139	45.3052221097868
40	105.569592355753	133.849229454724	167.394037549542	206.544714502585	251.514035253658	302.355336675328	358.93464597816	420.90872134111	487.711156543183	558.548400317831	632.407060124064	708.07322045572	784.16374610997	859.16871432419	931.503290701178	999.566602313962	1061.80453637344	1116.77296563124	1163.19771917986	1200.02770652714	1226.47796718031	1242.06003585563	1246.59783932953	1240.2283092041	1223.38692563247	1196.77941396213	1161.34171487665	1118.19106486102	1068.57150128263	1013.79731182384	955.197874270432	894.066998801644	831.61933344248	768.955684970882	707.038314264533	646.676461989464	588.521618110168	533.071425671458	480.680647490225	431.577345807625	385.88233137359	343.630013394974	304.788994451334	269.281064862162	236.997615550128	207.812865507051	181.593654105651	158.205853508305	137.517696650441
41	201.065797659306	239.525370348814	283.038944523075	331.690872580055	385.428972310382	444.043731437309	507.151809837221	574.185446812496	644.38923507378	716.825448633296	790.388712080392	863.830288823621	935.791672894868	1004.84653087529	1069.54940423339	1128.48899994697	1180.3434215637	1223.93437232744	1258.27723555466	1282.62402965762	1296.49655270974	1299.70756093616	1292.3685337944	1274.8834144656	1247.92861417379	1212.42045970386	1169.47207296233	1120.34233300305	1066.38003124034	1008.96655452704	949.460404951671	889.146598797346	829.193510477858	770.61908833023	714.267627961062	660.797511213608	610.679569587316	564.205067818112	521.501771911359	482.556196350233	447.239930730792	415.33792351328	386.576732399945	360.651008513548	337.246829546213	316.060897099921	296.815028392612	279.265769500704	263.209310018555
42	309.797436638488	355.469638362812	405.209658807503	458.825408261073	515.99636201922	576.263919910441	639.026084028808	703.537427383352	768.915174569411	834.151983915106	898.135712749045	959.676074447264	1017.53767603516	1070.47848345584	1117.29232882215	1156.85368416583	1188.16261422638	1210.38761904271	1222.90401204106	1225.32556848266	1217.52742853692	1199.65864173545	1172.14327447308	1135.66963635486	1091.16787114493	1039.77685377774	982.801983955279	921.666019344501	857.855504495135	792.865593665313	728.146119240538	665.051620517956	604.797734146961	548.42588545191	496.777648435522	450.479508034022	409.938110612014	375.345475561097	346.693104284426	323.793495875229	306.307283287464	293.774049442107	285.644867305765	281.314718764029	280.15316297248	281.531919033663	284.848370800996	289.544363869782	295.120019345166
43	391.836893985911	438.83626647398	488.596709517385	540.756548235058	594.84817442299	650.295634842725	706.415847306763	762.42400147201	817.443577774114	870.521245396893	920.646681675124	966.777098293638	1007.86597594448	1042.89521477812	1070.9096224798	1091.05240673565	1102.60013637415	1104.99550633393	1097.87620314271	1081.09823174525	1054.75223623586	1019.17162317279	974.931664992798	922.839202774219	863.913055429872	799.355744527866	730.517625999803	658.854947990846	585.883697277147	513.131330209583	442.088591354099	374.163596785794	310.64020240584	252.642403527738	201.106141704856	156.759456279127	120.111443388607	91.450007399983	70.8479406423851	58.1764746353613	53.1251314891725	55.2264822956176	63.8842967501492	78.4035438699571	98.0207695080722	121.93351882697	149.327673464856	179.401814148699	211.387979962999
44	424.1014824603	467.844559987393	513.456176801543	560.573656103086	608.755451471853	657.480978238216	706.153080144807	754.103490099721	800.601558293498	844.866403011531	886.082491306545	923.418483276212	956.048982826552	983.178639912588	1004.06785686103	1018.05917835163	1024.60330514102	1023.28357898888	1013.83775176195	996.175883394155	970.393315119478	936.777835132893	895.81038736079	848.158959090385	794.665604143964	736.32689601559	674.268438817162	609.714371489228	543.953062270542	478.300388527002	414.062118634817	352.496949935829	294.781707986409	241.980081554816	195.016064816972	154.653017400842	121.478952257363	95.8983407181277	78.1304038959792	68.2135590572844	66.0154255585796	71.2475806929201	83.4841003986959	102.182827757174	126.708283561835	156.35516391215	190.371452292075	227.980297935482	268.3999668971
45	407.992123289177	447.324724022015	488.47134316148	531.206629727683	575.24929919369	620.260823632815	665.845829626108	711.55448511024	756.887102412321	801.301108059236	844.220432164986	885.047254710398	923.175918047039	958.008681297436	988.972861055606	1015.53878273843	1037.23786705944	1053.68010479967	1064.57013748514	1069.72116698088	1069.06596614656	1062.66435549066	1050.70664411599	1033.51270112631	1011.52651738183	985.306326271916	955.510563861791	922.880150691838	888.217757381298	852.364863016444	816.177520177019	780.501797186244	746.149873716809	713.8777205265	684.365201350696	658.199301280171	635.861020121641	617.716281793836	604.011013187956	594.870349661894	590.301740326241	590.201564069362	594.364734549103	602.496674619383	614.226980931428	629.124078425871	646.710180551143	666.475920799386	687.894099477313
46	351.796971244227	386.904809650289	424.361118515357	464.125667430494	506.117769578468	550.212708584508	596.239148800429	643.977770322064	693.161339855017	743.476382842828	794.566562165874	846.037796419722	897.465069545977	948.400797581445	998.384532359277	1046.95370137121	1093.65501295291	1138.05610141508	1179.75695192734	1218.4006330317	1253.68287744279	1285.36008958599	1313.25541982787	1337.26262768983	1357.34755521813	1373.54714167054	1385.9660255382	1394.77089303968	1400.1828370618	1402.46808105229	1401.9274934821	1398.88536632662	1393.67795318746	1386.64225841849	1378.10553877935	1368.3759260757	1357.73450662317	1346.42910588173	1334.66992962111	1322.62711219619	1310.4301235927	1298.1688951461	1285.89644388723	1273.63271111187	1261.36928478138	1249.07464942541	1236.69960193145	1224.18248651929	1211.45393591212
47	262.08133881374	292.220994480568	325.266371844602	361.324352862664	400.469471423913	442.738463974222	488.125330123404	536.577117619475	587.990633284812	642.210258399669	699.027014133549	758.178981117947	819.353128850176	882.188557535393	946.281099805413	1011.18917531604	1076.44074039026	1141.54113038415	1205.98155673827	1269.24799570206	1330.83019283829	1390.23050728827	1446.97233231903	1500.60785305482	1550.72493700529	1596.95299594938	1638.96770638356	1676.49452729201	1709.31100555375	1737.24790807456	1760.18926319636	1778.07142998799	1790.8813410813	1798.65408180903	1801.46997517952	1799.45133895505	1792.75906861572	1781.589179599	1766.16941558861	1746.75599872492	1723.63056449515	1697.09729082951	1667.48019958666	1635.12058099547	1600.37446932484	1563.61008237901	1525.20512933243	1485.54389153885	1445.01398951688
48	163.579054484219	188.623937663642	216.833747143984	248.378776864547	283.398688283969	321.996377328703	364.232183460983	410.118635336586	459.615922466834	512.628269679388	569.001371145349	628.521013827903	690.912987285662	755.844339028078	822.925993535167	891.716710282614	961.728313435879	1032.43208509836	1103.26617685651	1173.6438624375	1242.96242892034	1310.61248614666	1375.98746443048	1438.49306964047	1497.55647209889	1552.63502099384	1603.22429826674	1648.86535404485	1689.15099822971	1723.731058257	1752.31654966273	1774.68274227604	1790.67113904429	1800.19041526622	1803.21639216067	1799.79113929223	1790.02131476447	1774.07585995142	1752.18316686311	1724.6278313488	1691.7470948442	1653.92706215224	1611.59876392269	1565.23411135908	1515.34176864792	1462.4629471535	1407.16710601886	1350.04752784792	1291.71672684653
49	109.946861886171	132.682961715573	158.4757799736	187.462747667005	219.748764385388	255.401042631206	294.444387141504	336.857070079927	382.56745506748	431.451509080045	483.331321445117	537.974723963355	595.096076270713	654.358246898837	715.375784255502	777.719234275715	840.920524247845	904.479296813391	967.870045875793	1030.54987855184	1091.96670562384	1151.56764824962	1208.80744173462	1263.15661841972	1314.1092612958	1361.19013755903	1403.9610463464	1442.02624636942	1475.03686581765	1502.69423719945	1524.75214199712	1541.0179922958	1551.35301702211	1555.67155727449	1553.93960675501	1546.17275805369	1532.43373231073	1512.82967776561	1487.50942146221	1456.66084791267	1420.50855925641	1379.311944235	1333.36374937861	1282.98920674475	1228.54573021551	1170.42314878618	1109.04440259969	1044.86658782874	978.382201902185
50	149.114239590399	173.311985386778	199.99822958466	229.202806774439	260.923323999099	295.12248573391	331.726011161426	370.621245210018	411.656550373848	454.641547625587	499.348252156502	545.513123812342	592.84002370327	641.004038482758	689.656103282409	738.428324425805	786.939875049985	834.803311869458	881.631140708824	927.042443187508	970.66936798846	1012.16328819939	1051.20043174651	1087.48680512671	1120.7622513535	1150.80351081195	1177.42618779501	1200.48556479071	1219.87624976021	1235.53068711256	1247.41660910033	1255.5335490811	1259.90857963809	1260.59147510264	1257.64952787894	1251.16226964907	1241.21636082744	1227.90091366993	1211.30350574455	1191.50712097855	1168.58822559008	1142.61614670233	1113.65387355013	1081.76034651999	1046.99423972955	1009.41918060942	969.110287321718	926.161844227166	880.695879363143
51	271.500569564879	297.591381095454	325.06507662374	353.822944880325	383.741251340349	414.67150183751	446.441321727739	478.855983797739	511.70060122127	544.742982796128	577.737126927962	610.427308955536	642.552694125613	673.852386593406	704.070804070262	732.963249014946	760.30153141446	785.879486031616	809.51821924206	831.07091786657	850.427055205881	867.515838114378	882.308753518091	894.821093189349	905.112361507269	913.285501804416	919.484911948669	923.893258054358	926.727135496832	928.231667413923	928.674171205981	928.337061727713	927.510194431425	926.482881256333	925.535835254476	924.933315655971	924.915752372311	925.693127142002	927.439377255878	930.288066997633	934.329541869696	939.60974195348	946.130804310377	953.853531403861	962.701744620373	972.568480818122	983.323927336907	994.824929063481	1006.92584200839
52	411.606968626383	435.317903684733	458.905841098044	482.173528601403	504.911368026716	526.899873492989	547.912607726482	567.719580549621	586.091079964198	602.801892100885	617.635852001235	630.390653171178	640.882830559216	648.952819549233	654.469983201288	657.337491793927	657.496933157416	654.932529727575	649.674839016306	641.803818525118	631.45114416053	618.801682973449	604.094036445461	587.620089365972	569.723521240097	550.797261670179	531.279897679814	511.651068811848	492.425914258398	474.148664434627	457.385496411718	442.716797588637	430.72900403422	422.006198245156	417.121664893019	416.629611832325	421.057266701459	430.897556514937	446.602568538613	468.57797546615	497.17858667811	532.705160562465	575.402581096526	625.459465902619	683.009233720274	748.132617748917	820.86156877413	901.18444963664	989.05238170822
53	535.576198392149	552.564693983776	568.0505950264	581.802423505395	593.589727943177	603.186582403664	610.375384982519	614.950919895116	616.724638797194	615.529108717738	611.222566174704	603.693509914682	592.865258500935	578.700393898285	561.205008482654	540.432670731492	516.488024394746	489.529937335295	459.774119551892	427.49513519933	393.027740689794	356.767490133035	319.170560330405	280.752760103483	242.087702681342	203.80413491158	166.582432873402	131.150289694046	98.2776376112649	68.7708621749042	43.4663815231903	23.22367749256	8.91787752951135	1.43199660485343	1.64895626263104	10.4435032988872	28.674153153469	57.1752827770848	96.7494944495762	148.160365799954	212.125692224298	289.311316207508	380.325624002403	485.714774051929	605.958703869805	741.467943289129	892.581242556478	1059.56400422802	1242.60748876326
[truncated: 71 more columns]
