# Supplementary material for: Reconstructing spruce budworm outbreak severity: a comparison of paleoecological and tree-ring signals
Source: PLoS One. 2025 Aug 12;20(8):e0329406. doi: 10.1371/journal.pone.0329406 (PMC12342301; doi:10.1371/journal.pone.0329406)
Supplement: S11 Dataset — (ZIP) [file pone.0329406.s011.zip › Lake 2 wavelet data/Coherence_Lepidopteran_scales_Percent_defoliation/coherence_wavelet_power.txt]

V1	V2	V3	V4	V5	V6	V7	V8	V9	V10	V11	V12	V13	V14	V15	V16	V17	V18	V19	V20	V21	V22	V23	V24	V25	V26	V27	V28	V29	V30	V31	V32	V33	V34	V35	V36	V37	V38	V39	V40	V41	V42	V43	V44	V45	V46	V47	V48	V49	V50
1	0.17615685127365	0.107716322210343	0.0419066823889818	0.0113842202322543	0.00261778500580047	0.000680226261153645	0.000247147848011576	0.000122792854186947	7.36163125251921e-05	4.90810485572752e-05	3.50526527133259e-05	2.60995212246413e-05	1.97872858576927e-05	1.49301818613509e-05	1.14116131997934e-05	9.57200641177488e-06	8.78219885599484e-06	7.90293978127364e-06	6.62240265092168e-06	5.63346568171446e-06	5.34570852065552e-06	4.74274249353577e-06	3.82546383999147e-06	3.94820633313988e-06	4.67304948796287e-06	4.79709715269024e-06	4.81564465045586e-06	5.35422590297218e-06	5.44983345245367e-06	4.56474838227787e-06	3.93760327010675e-06	4.19331511486562e-06	4.22055332784264e-06	3.8364300540689e-06	4.0492024292083e-06	4.58790157170965e-06	4.59958160118263e-06	4.4620017209373e-06	4.60896831206787e-06	4.73061866586396e-06	4.78606105793326e-06	4.98560648842301e-06	5.11093586277821e-06	4.9645495920149e-06	4.71391695777312e-06	4.44580569473144e-06	4.26032148686187e-06	4.30969137753201e-06	4.49400641105103e-06
2	0.32924204295799	0.191535734457248	0.0659817963556152	0.0141701008068948	0.00221444950925835	0.000367178078660558	0.000103364349999272	5.01291143212039e-05	3.13168845309355e-05	2.1662038377468e-05	1.59513467593669e-05	1.21912249040641e-05	9.35933522250985e-06	6.89479544951645e-06	5.00481750992486e-06	4.2275902785746e-06	4.18617025154889e-06	3.93612203477743e-06	3.15658487337912e-06	2.55381710876369e-06	2.61265887302529e-06	2.27459830272483e-06	1.54406046324642e-06	1.72049980180028e-06	2.38805536539652e-06	2.45210703456172e-06	2.40367876948232e-06	2.96957607179197e-06	3.15930687136328e-06	2.31470780924494e-06	1.77521269491587e-06	2.13104294648648e-06	2.1796822861059e-06	1.79164328825138e-06	1.9773230262175e-06	2.47835124052016e-06	2.44313080770054e-06	2.25878278271259e-06	2.37810948311272e-06	2.47367870553449e-06	2.48793503547753e-06	2.66014267400518e-06	2.78685549050579e-06	2.66197049655998e-06	2.45232359187455e-06	2.23046019683467e-06	2.07074574776112e-06	2.10498930893811e-06	2.23398488073778e-06
3	0.495501525642377	0.276076660975737	0.0850737880933477	0.0143466988480053	0.00135389015060692	9.43835560888709e-05	1.42440524764523e-05	7.71021680890935e-06	5.83526684454259e-06	4.45821851327382e-06	3.49945111120865e-06	2.83889191109122e-06	2.26691506572749e-06	1.59231213262944e-06	1.00511338171764e-06	8.5210940544969e-07	1.01994079237086e-06	1.07045175464118e-06	7.72776110158201e-07	5.24684739085355e-07	6.93953203667059e-07	5.9435766692795e-07	2.37784035422067e-07	3.48912860180512e-07	6.77061485675879e-07	6.65559137553414e-07	5.77138859156212e-07	9.33096239986157e-07	1.11911861670641e-06	6.0947268345135e-07	3.24222921543394e-07	5.89738127760643e-07	6.12510797579776e-07	3.77553942411662e-07	4.71586851135867e-07	7.49215966121206e-07	6.98788845861832e-07	5.64018819071766e-07	6.26092203681136e-07	6.73230198074083e-07	6.57963990513127e-07	7.4464591495657e-07	8.24077979390246e-07	7.61855283083587e-07	6.63281327482382e-07	5.63092971000824e-07	4.88167642402599e-07	5.05532502570242e-07	5.59660957978346e-07
4	0.6259957377139	0.340785866014577	0.09852000264717	0.0142757281430076	0.000906349268387103	1.80291545082745e-05	1.47539819543831e-07	2.58588617134356e-07	4.15520712965052e-07	3.79637287635238e-07	3.23603498627996e-07	2.98946677220037e-07	2.70647315204753e-07	1.74074778597625e-07	7.03903732430505e-08	5.70596160959061e-08	1.18883200010752e-07	1.67176662269883e-07	1.01628087809901e-07	2.59116816097239e-08	1.13808570312695e-07	1.00949823904769e-07	6.19779152914407e-09	3.84379575650118e-08	1.10860911689929e-07	9.63281489327107e-08	4.40717846074071e-08	1.76497757049031e-07	2.87091834963874e-07	9.99898544942541e-08	7.76024462694232e-09	1.05315497369399e-07	9.75939263952053e-08	2.36782808283327e-08	4.89231602334861e-08	1.33985493033473e-07	1.06107834682344e-07	5.46541498670828e-08	7.37722776056087e-08	8.78249486534833e-08	7.57891507819348e-08	9.82691099928971e-08	1.27188420713658e-07	1.09205771333041e-07	8.47587610670413e-08	6.27340097227507e-08	4.53600882125127e-08	5.02831882229367e-08	6.30878476058335e-08
5	0.702901923541002	0.385385314976431	0.112867416413063	0.0167390169607348	0.00111984401836556	2.57340826205096e-05	1.11954922463593e-07	1.31885706933049e-08	1.9929283630329e-08	1.40458286259501e-08	1.01222590598896e-08	1.32923131104407e-08	1.8608401258339e-08	1.16673361610803e-08	9.36739395504523e-10	4.32892547131643e-10	7.7718315463297e-09	2.06948691870432e-08	1.88279675823827e-08	4.3973814534421e-09	2.47397912736238e-08	2.05710677215015e-08	6.73443556160281e-09	6.44018222282919e-09	1.0496798593192e-08	1.27548302937757e-08	3.44920939682806e-10	3.40177105254664e-08	8.3641161947745e-08	3.817948106651e-08	1.19161221461777e-08	2.4098864568872e-08	1.17759123951307e-08	1.09917557783997e-09	5.28919160023756e-09	1.96724152110377e-08	1.11837454037419e-08	8.58262261495896e-10	3.49525808872714e-09	5.61377438944618e-09	2.93566477267103e-09	5.23809173338093e-09	1.14085848022817e-08	7.96764631782375e-09	4.75121234711568e-09	2.7368531932132e-09	1.08201350641553e-09	1.526102055027e-09	3.1556568336885e-09
6	0.74270598085023	0.422038780720375	0.133943639383039	0.023190964516119	0.00212143453495601	0.000101364954471552	2.92575264320167e-06	8.88365164926349e-08	3.82686592252148e-09	3.16413742467351e-10	1.6366407376826e-11	3.86834605987203e-10	1.42609121216969e-09	1.91920266539827e-09	5.03316107307392e-10	4.45319648708271e-10	1.60387008597124e-09	4.03497792785247e-09	1.16717342431216e-08	1.55965535128627e-08	1.45136605987934e-08	5.95244546065583e-09	4.53428741681357e-09	2.07701995365615e-09	2.24525156165575e-09	4.99353146903925e-09	3.39208125201615e-09	1.71948330565155e-08	4.42569196196948e-08	2.8533516138915e-08	1.04483784806854e-08	9.83503565259093e-09	3.09740889794593e-09	2.29826509857122e-10	2.79385570754255e-09	4.54153221605702e-09	1.85133929564013e-09	1.34321675798392e-10	1.33374052981301e-10	2.05134529850653e-10	1.6564448299489e-10	2.59995647636662e-10	1.146848305391e-09	4.09715180257606e-10	1.15141646292973e-10	3.89324000175866e-11	3.04681737814393e-11	6.7923970814251e-11	1.59486671275796e-10
7	0.76963677243492	0.460515474050143	0.163247694026462	0.0340873416127406	0.00417798905401843	0.000303350581340511	1.35371455660528e-05	3.91703241479978e-07	7.15377013011499e-09	8.90572975353262e-11	8.91931042670001e-11	6.68805878074918e-11	3.16041201301375e-10	1.73829731085413e-09	3.02841656296189e-09	3.40805580852748e-09	1.78236080123647e-09	1.30878531172708e-09	1.35997978209187e-08	2.7118645681069e-08	1.97774983980236e-08	2.48731652554427e-09	2.96507102632742e-09	1.10841203124218e-08	1.24262096505566e-08	5.02494699022357e-09	1.59642643529716e-09	2.22821360826021e-08	4.95641309623797e-08	3.06633012796956e-08	2.92255373518186e-09	6.64754692455793e-09	1.03896738354069e-08	7.42439469413903e-09	5.86942426482559e-09	3.14438348535321e-09	9.31197552947704e-10	8.61862055301116e-11	4.05351636570539e-13	4.65421874618477e-11	4.28426695891141e-10	6.99214228426291e-10	5.04760857808386e-10	5.67451525877269e-11	1.63917181449825e-12	1.02963034193623e-11	5.92629023490658e-11	1.26065076480485e-10	6.50118971336958e-11
8	0.798589103441887	0.504606058131239	0.200050729751962	0.0497132460674951	0.00773861738912077	0.000754699106451727	4.61710810379194e-05	1.77477546380309e-06	4.19638789105083e-08	7.99189864206846e-10	2.26449303286626e-10	3.37880262380062e-11	4.86963139121542e-10	3.36171236415901e-09	8.31085410693497e-09	1.0383774926399e-08	4.93732257882443e-09	3.51911898648888e-09	2.9422941891921e-08	6.43197070681709e-08	5.84433302658574e-08	2.19871959859401e-08	1.55062227462547e-08	4.03508912392308e-08	4.17140819188679e-08	1.3727679230588e-08	1.30610159141671e-08	6.48813681146473e-08	1.07983347340799e-07	7.28730417379509e-08	1.43875307312973e-08	1.43707192400966e-08	3.78759390006799e-08	3.70435980250885e-08	2.00860307267645e-08	6.4270437907165e-09	1.69596654236734e-09	3.63439654236496e-10	7.33167808267386e-11	9.27105333746187e-10	2.35140017285115e-09	2.41536942224021e-09	9.97898029889930e-10	9.77224338879997e-11	2.19846225985837e-12	4.06196240093983e-11	2.1451146977966e-10	3.23679207447907e-10	1.65217072747026e-10
9	0.835202623895549	0.555332698662505	0.243953857242188	0.0707921374285377	0.0135589165919683	0.00170976559724232	0.0001413266970313	7.65707816445862e-06	2.73827242778638e-07	4.82742543062783e-09	4.65070368269267e-10	7.42841051531397e-10	2.31648708386373e-09	8.96006993685938e-09	2.18769387518795e-08	3.39498283723247e-08	3.64332684157031e-08	4.97781955899319e-08	1.19174238171834e-07	2.21442315887813e-07	2.56075344517363e-07	2.07165374448925e-07	1.79046334893076e-07	2.0371670149421e-07	1.91427069303751e-07	1.42992309997468e-07	1.74039797072203e-07	2.9313902374953e-07	3.66031564311903e-07	2.99870789073529e-07	1.76352810312014e-07	1.3992758492277e-07	1.682937801499e-07	1.46838756309588e-07	7.49696605324933e-08	2.20586671409781e-08	5.84439491049844e-09	3.17419035473743e-09	4.16909954569674e-09	9.22542826377244e-09	1.32045566622295e-08	1.04529768209807e-08	4.1870439057236e-09	6.60334554270612e-10	5.58323438018493e-12	1.69332150898411e-10	7.54543619636596e-10	1.13942015137742e-09	8.46222619442079e-10
10	0.880972008712996	0.613288781647698	0.295373295054254	0.0984343221828592	0.0226866900198862	0.00360748445386357	0.00039373525485946	2.94933488051622e-05	1.62579312023276e-06	9.75104058480404e-08	1.42946065514869e-08	8.05556663414124e-09	1.17506677993519e-08	2.71058951361368e-08	6.31951101003492e-08	1.24085832880552e-07	2.08665727359138e-07	3.48300988251071e-07	6.12069457683328e-07	9.71339178871647e-07	1.24222035045891e-06	1.31237381337841e-06	1.27898188008187e-06	1.2396767520388e-06	1.17253729506032e-06	1.1320710988589e-06	1.23555742640045e-06	1.41724936852113e-06	1.49743377289186e-06	1.39450804453635e-06	1.18170942008529e-06	1.01328321442701e-06	8.79729545030994e-07	6.31429515038047e-07	3.08470607464232e-07	9.32584111219169e-08	2.78932882542351e-08	3.08765789769534e-08	5.09998183618426e-08	7.34312733605501e-08	7.78015452969003e-08	5.54202678569547e-08	2.50208705295271e-08	6.61533998497451e-09	1.07720829139861e-09	1.38473960238878e-09	3.51015549898959e-09	4.84729004172272e-09	4.22196126877042e-09
11	0.936311934841863	0.679091180641713	0.3550371645194	0.133869541917575	0.0364072482886033	0.00712864147532208	0.000998222486665212	9.83766830320042e-05	6.70433355828242e-06	3.83550589616273e-07	6.77443292483851e-08	3.86855280351135e-08	3.96714851044452e-08	7.64655515357135e-08	1.91695045995367e-07	4.59878999868732e-07	9.66992711783527e-07	1.80141985485728e-06	3.02667280373867e-06	4.52603072672056e-06	5.92174450974433e-06	6.84029433419913e-06	7.20190259599034e-06	7.16509820282068e-06	6.93809263337997e-06	6.69036041401738e-06	6.45327035252919e-06	6.17774240643332e-06	5.96897317478919e-06	5.91268755139263e-06	5.79461376419037e-06	5.32261902878375e-06	4.32168388601729e-06	2.83574142738335e-06	1.33071042971291e-06	3.77934711304705e-07	8.81820270086611e-08	1.74591534919648e-07	3.55262442976567e-07	4.74236505694921e-07	4.5769003064553e-07	3.26062622897491e-07	1.72077896230467e-07	6.92964905190198e-08	2.63641148364424e-08	1.82237571934816e-08	2.15889968662173e-08	2.31154242623993e-08	1.90096332171957e-08
12	1.00146766055852	0.753281696748371	0.423623503481679	0.178278436972323	0.0561874139269593	0.013248416215447	0.00232017386442514	0.000294003747386824	2.47121882686325e-05	9.73433976667285e-07	1.72810947760231e-08	3.28472394899604e-08	2.31362303056724e-08	1.3400829161777e-07	5.73642337807038e-07	1.72488863001365e-06	4.09495812445695e-06	8.05562418585859e-06	1.35466195180576e-05	1.99397459010622e-05	2.62024206890152e-05	3.12990175260018e-05	3.4513175723919e-05	3.55475760812814e-05	3.44294495835269e-05	3.13201374280096e-05	2.67140603267558e-05	2.21194845878806e-05	1.9759104744281e-05	2.0468638796359e-05	2.232994368578e-05	2.22458016213541e-05	1.85450379152746e-05	1.20998987940927e-05	5.55757142081384e-06	1.34223623550341e-06	6.76819679197004e-08	7.26187427698304e-07	1.90314415283398e-06	2.61862560786253e-06	2.54969207573891e-06	1.91987892216511e-06	1.17106283753109e-06	6.15168764474631e-07	3.17099721956744e-07	1.95219320582327e-07	1.49133562193765e-07	1.17115364203979e-07	8.04676740116782e-08
13	1.07664619872489	0.836262996736375	0.501656564049861	0.232743870599749	0.0836704419608113	0.0233396470639308	0.00504121945350791	0.000831983912693139	0.000100487891338764	7.90389073879766e-06	3.75246193231709e-07	9.63773856241566e-08	9.59676338174938e-08	4.99756166300426e-07	2.22823736977708e-06	6.97299723169911e-06	1.68212052519847e-05	3.29897885068549e-05	5.46566286156946e-05	7.91972144414897e-05	0.000103592601614215	0.0001251801693798	0.0001409428234183	0.000146952007090811	0.000139544764115467	0.000117953821803995	8.72607198277117e-05	5.90863630440617e-05	4.6174214125319e-05	5.24133097993006e-05	6.8102140152027e-05	7.70820016640288e-05	6.93369728763708e-05	4.74393497454457e-05	2.26417681892252e-05	5.70869706688853e-06	4.35493538324898e-07	3.64174901850724e-06	9.37441889886035e-06	1.30221581736049e-05	1.30552595106098e-05	1.04651503747183e-05	7.10811973995594e-06	4.3220105289268e-06	2.51826788446283e-06	1.5057807227237e-06	9.42574237053199e-07	5.84115290856521e-07	3.26963003959749e-07
14	1.16199396506459	0.928225946197778	0.589362748885543	0.298051385810076	0.120484000770809	0.0391438114750477	0.0102942451825148	0.00220882720095103	0.000390751149445383	5.90972342935682e-05	9.08547886432875e-06	2.43762426793066e-06	2.02817637649144e-06	4.16852891860284e-06	1.15692823677775e-05	3.03227682796583e-05	6.71973230652306e-05	0.00012459962391823	0.000197565080149156	0.000276960780132443	0.000355571101141489	0.000428424669810917	0.000485502088594615	0.000506762057798822	0.000469831383350633	0.000368534749063886	0.000228788584082941	0.000105400962160653	5.2889869948226e-05	8.66268120274718e-05	0.000168107557909891	0.000232143348549693	0.000234071393693328	0.000176545172266512	9.79009668487813e-05	3.9077479053122e-05	1.82611284209259e-05	2.78281510313946e-05	4.77025242798573e-05	6.08106196200981e-05	6.07558379823985e-05	5.04777623344599e-05	3.64627229339655e-05	2.38128736674449e-05	1.4586276066724e-05	8.61735698017741e-06	4.93695078905456e-06	2.66917732163361e-06	1.28518174141052e-06
15	1.25745985540772	1.02880582919774	0.686010556514984	0.373717376307096	0.167130599619545	0.0618904865772644	0.0192449084184668	0.0051230000289425	0.00119238595632657	0.000246359309723505	4.51413781255014e-05	7.95163764029024e-06	5.9126868263787e-06	1.84454015005687e-05	5.26535256611339e-05	0.000125328101368378	0.000250778558887526	0.000426350691551132	0.000629225276775929	0.000833973786226188	0.001033375744023	0.00123151288923492	0.00140708422059594	0.00148834202743249	0.00138282246537354	0.00105477023493833	0.000589156780453819	0.000175533350160372	7.39399549147378e-07	0.000121040382326296	0.000418766388370918	0.000686554323885055	0.000771132254097784	0.000660031559920771	0.000455843841334176	0.000281908272800314	0.000203204242382803	0.000209340270817903	0.000248221887586168	0.000270844379557752	0.00025650527417804	0.000211902949241091	0.000155761930500075	0.000104228184622313	6.48694600193281e-05	3.81079304561134e-05	2.11462347171961e-05	1.08729751472039e-05	4.96872480470166e-06
16	1.36276062335496	1.13685568099103	0.789341716611379	0.456958238052603	0.221513502086797	0.0907347009495208	0.0319475879766199	0.00993832198126368	0.0028205016378205	0.00073908382243231	0.000167805874121913	2.71135850316921e-05	1.99964536003228e-05	8.3293438126042e-05	0.000228109453555241	0.000483777705373705	0.000856624849943104	0.00130032387438642	0.0017328596348807	0.00210757576198342	0.00247067026288873	0.00291532567984557	0.00344005568777074	0.00384877531219168	0.00383249674878217	0.00321308296193485	0.0021548551194376	0.00113742139144785	0.000666449371429141	0.000930127058317085	0.00167615104923879	0.00240718575359894	0.00272588498352537	0.00255518719060512	0.00210029331431377	0.00164266978420295	0.00135287145722874	0.00123567214176327	0.00119307611682341	0.00112225707277089	0.000977406576041515	0.000774332228516333	0.000558604568378208	0.000370813135822126	0.000229806886186085	0.000134679867652641	7.49368363295757e-05	3.91441323759166e-05	1.86664689647656e-05
17	1.47851881585612	1.25206828549321	0.897495482350623	0.544426669146961	0.279841138304492	0.122558483788433	0.0464654827681776	0.0158389287796869	0.00522288612407884	0.00184758076188906	0.000781013663165205	0.00045189819506271	0.000423150311527951	0.000614019333748829	0.00105502448497763	0.00176317570975514	0.00264547086456383	0.00347756847001707	0.00402779831870515	0.00428535254918794	0.00458501884484002	0.0054193063254483	0.00699745119938559	0.0089219529221076	0.0103437536947081	0.0105599919224755	0.00958845525403589	0.00821753994925666	0.00745456372632605	0.00780745308659685	0.00897052961010195	0.0101245300778374	0.0105482506659901	0.0100418652331088	0.00890711766078869	0.00762014986922942	0.00650907217117476	0.00563835147235822	0.00489303668665142	0.00413517033872382	0.00331224648421502	0.0024718972983184	0.00170850334963458	0.00109816804537293	0.000664939775499839	0.000386165993322481	0.000218224581313327	0.000119924288069736	6.27844672826674e-05
18	1.60966048379079	1.37974288867113	1.01488587775664	0.638399086078152	0.341858729619885	0.155071010351881	0.0595000884117262	0.0196473288447303	0.00606861275359576	0.00219431165069516	0.00120590654022505	0.00105486771840466	0.00134397617651856	0.00210463028927355	0.00341132553406856	0.00515410582909914	0.00687578813121434	0.0078645171796143	0.00761128148042212	0.0064050577027084	0.00554395350347817	0.00677096318794347	0.0111539807214933	0.0182222625262762	0.0261105199062231	0.0326866903455658	0.0368179355107421	0.0388195402156238	0.0398332356361614	0.0407513234960709	0.0415790759483199	0.0416343857373381	0.0402456440763366	0.0372961649520347	0.0332503424672353	0.0287913634950368	0.0244384391475863	0.0203958812302554	0.0166410520725584	0.0131080600037161	0.00982060432131223	0.00690767897319278	0.00452592408795939	0.00276339673814969	0.00159238046636484	0.00089051020202557	0.000501386733739592	0.000290570231871997	0.000170741288209749
19	1.77045481271066	1.53759944556588	1.16090861763375	0.757188461455606	0.422161899674176	0.197579896873169	0.0751482768968477	0.0218621596377106	0.00434199713215009	0.000560722208459495	0.000234197747192617	0.00039378324921765	0.00113345184467438	0.00315540320812541	0.00668715557130213	0.0110334593696865	0.014560817395484	0.0153180583692548	0.0122939287321052	0.00668315101051654	0.00214208166363555	0.00344936763916925	0.0141147694494589	0.0344058362268858	0.0611072875885947	0.0891245903446055	0.113775696037671	0.132310033099987	0.143995258432627	0.149232749567582	0.148671585908031	0.142926749011153	0.132787978764018	0.119425602707555	0.104276135919127	0.0886903423638202	0.0736287132696584	0.0595934597872536	0.0467782125707377	0.0352888604773226	0.0252887936139754	0.0170014580681421	0.0106009712767027	0.00608573350962809	0.00322763774001223	0.00162835305946717	0.000842283229121822	0.000493553006375356	0.00033482458125301
20	1.9887032890831	1.76172121045031	1.37865881258381	0.947607849804937	0.566458067579	0.28943806277808	0.122519204908958	0.0405085783074851	0.00931893924615844	0.00121854663849783	0.000116630086467817	2.2423941306074e-05	0.000909842274251505	0.00467500352980411	0.012228115110534	0.0220167761228333	0.0301763283063802	0.0323385137675371	0.0264761030809398	0.0153101018219609	0.00658879150470871	0.0105273390213812	0.0354385477918458	0.083842434881801	0.151114231382133	0.227178441962605	0.300054970673693	0.359365286329409	0.398449415964784	0.414848277346328	0.409696858065281	0.38668666632927	0.350951964337047	0.307979143500659	0.262632741343071	0.218487098819402	0.177629308892922	0.140922940175605	0.108531101443136	0.0804245175834602	0.0566682112209732	0.0374285042702638	0.0227885975661942	0.012539036124432	0.00608936729425023	0.00255257894685612	0.000948168246892942	0.000414930486184855	0.000341566968323946
21	2.30323137244857	2.10383272598446	1.73369903525274	1.28768839097206	0.860615102109702	0.516285737724299	0.277241637296326	0.133306456971577	0.0582903237427191	0.0247548870415691	0.0123093812504409	0.0097878606314931	0.013526143049186	0.0237853450460309	0.0408762232154637	0.0624097222585024	0.0829285030525545	0.0963433573406726	0.100105774414091	0.0987178569701457	0.104097267511941	0.131861931225432	0.194944377018102	0.297557037249158	0.432360976113541	0.581967369120419	0.723830644787811	0.836361115529376	0.904086711648296	0.920526109439055	0.888438685347034	0.817868438872762	0.722826850752994	0.617644062568938	0.513985768129747	0.419245821385441	0.336511084607322	0.265735464714441	0.205401630096076	0.153938329969574	0.110452834308471	0.0747419931730989	0.0468555485004353	0.0265880297676704	0.0131837407161809	0.00535200232047358	0.00151902095231434	0.000157429941108656	4.46529907645241e-05
22	2.74092309718678	2.60061938568789	2.27756641929862	1.84969516303829	1.40239763689866	1.00223315224265	0.684623841072906	0.456222743401708	0.305533605500708	0.21429692354273	0.165321218221239	0.146048095925147	0.148940870238594	0.169957345360184	0.206163455438539	0.253670085488494	0.30718553668044	0.361857109599566	0.416634229822866	0.476986675721771	0.554629405515256	0.66336173123529	0.812403702350449	1.00022505461062	1.21180483572538	1.42068554220012	1.5951260265288	1.70617471327217	1.73504495831697	1.67763711797703	1.54504083162375	1.36004826566529	1.15086870946636	0.944068489663988	0.758945347032402	0.604922531399857	0.482318737294771	0.385562434210104	0.307172087808083	0.240908193854188	0.183244459498222	0.133217556955613	0.0913293645071947	0.0583000823529357	0.0342180953581327	0.0182597388517301	0.00886839817631413	0.00416185589762522	0.00234843106181301
23	3.25716629473503	3.19076688180045	2.93750086038907	2.56114568766482	2.13728760025114	1.73117726325567	1.38491320421368	1.11606881559305	0.924229161175843	0.799903039776535	0.731658768042719	0.709961221219871	0.728154022706293	0.7817526141617	0.867149358300085	0.980586048896434	1.11798922262713	1.27580414929609	1.45224961783877	1.64782270373837	1.86397200815041	2.09980833896005	2.34803177696037	2.5920662376405	2.80616036911999	2.95908704967178	3.02069394668692	2.96953436727635	2.79939104622243	2.52266357217673	2.16926146203891	1.78081254775249	1.40150041162879	1.06819417282479	0.803031931846557	0.610813939983888	0.481675530972442	0.397435451291092	0.33880016308066	0.290787464847818	0.245030853770929	0.19919370832632	0.154743047202682	0.114487077941712	0.080796570638684	0.0547796270911527	0.0362261688865785	0.0239812542880014	0.016449354106073
24	3.6698543775303	3.62440232502883	3.39006000877173	3.02650925506916	2.60882602139359	2.20746868206442	1.87422555352755	1.63730016321182	1.50428871408044	1.46928149428983	1.52024099857307	1.64427748787822	1.83017854477417	2.06873170283912	2.35183192887762	2.67129026066951	3.01792018835181	3.38106646123387	3.74840235479748	4.10569066919762	4.43635185168809	4.72102605632849	4.93762395116433	5.06241000829368	5.07240846059275	4.94901688213509	4.68233595552659	4.27542409092256	3.74740511982961	3.13413268865986	2.48520984780669	1.85691928805706	1.30207935326896	0.859463514726228	0.546255071146158	0.356307961226761	0.264836807214144	0.237586643639407	0.240895916849706	0.249182758725785	0.248022467010911	0.233093945960898	0.206731415844234	0.174101722941893	0.140371799732939	0.109279016619737	0.0828269409191583	0.0615939621264115	0.045235762613993
25	3.7331508090815	3.58468333686535	3.23917298677937	2.76299342562388	2.24154592852375	1.76007196820912	1.38816331207712	1.17164604311739	1.13198097820463	1.27071354394496	1.57568335555707	2.02641750535355	2.59752639945566	3.26018097918708	3.98245758152466	4.72947245044109	5.46398768043482	6.14778505214807	6.74374390064519	7.2183093281903	7.54391480538836	7.7009136790364	7.67866942124211	7.47566555703147	7.09881630177519	6.56249914206419	5.8879958756411	5.10380015710623	4.24656486587525	3.36157792844737	2.50112428497909	1.71947563793623	1.06467936073643	0.569222106339676	0.242938521507718	0.0712706958279074	0.0200401487853664	0.0451897989413561	0.103931583835017	0.163454635011268	0.204829725873924	0.222031955819491	0.217844725354452	0.199029499628571	0.172586606704283	0.14381879781537	0.115943495963006	0.0905573541077815	0.0683071086806842
26	3.4506215620453	3.1347089253977	2.62749891812653	2.00562759731221	1.36337414561795	0.793997784556498	0.374653737324933	0.158491610585853	0.17413415405388	0.429903105358433	0.919069103454662	1.62320217787317	2.51264227135999	3.54509328599198	4.66448604649138	5.8022186738639	6.88188004701288	7.82713463974685	8.57118327545494	9.06553609291688	9.28590444267705	9.23375656193335	8.93323703309451	8.42439033915233	7.7546175982916	6.97075095852997	6.11387783643118	5.21807886547732	4.31277826393712	3.42691346268526	2.59224263874476	1.84336111811872	1.21348919817829	0.727269399439435	0.393609610155946	0.202006098262527	0.124434278386793	0.122437228315818	0.156757559590133	0.195924660407614	0.221003605712731	0.225650208979217	0.212593051956173	0.188742110404527	0.161013427526036	0.134022383526187	0.109693249310407	0.0880946163225638	0.0686238916832826
27	3.26242617862956	2.89829966766987	2.38672984891463	1.80551377704427	1.24072997686899	0.769750844713924	0.449548408128281	0.31329821649494	0.374591915564846	0.635412630585967	1.09284229408093	1.74071663889466	2.56542594799386	3.5383100815597	4.60910020877859	5.70475080621946	6.73591012154909	7.61018243902011	8.24858723016306	8.60031447089226	8.65142228868668	8.42515848684148	7.97422669647119	7.36759087897873	6.67565202556668	5.95764541864845	5.25410119292985	4.58558495268034	3.95711785035257	3.36608243464151	2.81047160615864	2.29439777677868	1.8289642146154	1.42857293707284	1.10471366448398	0.86032948496395	0.687450459664116	0.569126090348262	0.484636033247861	0.415559314999823	0.350167000034829	0.284674836421093	0.22146114833246	0.165592965135696	0.121400439274798	0.0904003481042812	0.0709916560083148	0.0595268176592888	0.051934461903708
28	3.5958693523929	3.33764743699088	2.97080618481728	2.55720352519283	2.1592696889211	1.82751653083135	1.59387141838363	1.47262180604069	1.46744789296159	1.58032753289224	1.81730390644911	2.18766690727359	2.69636850415694	3.33298357949385	4.06259896252434	4.82365698633946	5.53511886385739	6.11154407400103	6.4814868810665	6.60334157795476	6.47382616754747	6.12702427480924	5.62502004952419	5.04343135474014	4.45595352717431	3.92149509338785	3.47620531312464	3.13126503437294	2.87606538724622	2.68539863674199	2.52854928814843	2.37784186838095	2.2144913889298	2.03058072948131	1.82738503795851	1.61151389330606	1.39088459980503	1.17215332494359	0.960179847551486	0.758979139989838	0.572987127486594	0.407571813991882	0.26837002441927	0.159787767225769	0.0834575425388543	0.0374234439716673	0.0164251630450498	0.0131386180958108	0.0198626513816387
29	4.35288091491611	4.15700456192655	3.82080381218057	3.38557337023161	2.8987828130096	2.40685993289437	1.95086572365181	1.56573274547876	1.28190892841352	1.12695873405851	1.12462178423474	1.29016560418911	1.62305110685781	2.09991862964642	2.6716473562522	3.26722127269788	3.8046773695382	4.20658272723583	4.415581332724	4.40543688417051	4.1846734747365	3.79253681255956	3.28935256347044	2.7445147081028	2.22508611175056	1.78684111160163	1.46833869459359	1.28788700958541	1.24313863977684	1.31320068778433	1.46312260274929	1.6502556289901	1.83143585894617	1.96959497083661	2.03852184600685	2.02507253058567	1.92888121668774	1.76021641021124	1.53684883180782	1.28067411907797	1.0145506288656	0.759572713689671	0.532900005169111	0.346270390348845	0.205336702123566	0.109902521902547	0.054982202500017	0.0324338974475922	0.0327937218975774
30	5.42160399002077	5.19718010468651	4.75901496281664	4.13931805775836	3.38952445766506	2.57540026413293	1.77081808148504	1.05071108433606	0.483490362712905	0.123192939285811	0.001946223640263	0.123892735933179	0.462194950044391	0.960724427197547	1.54126406712894	2.11559705942862	2.60020061491586	2.93011714317599	3.06854407998226	3.00992486514273	2.77640833664902	2.40961596412009	1.96083925637408	1.48262701488268	1.02340789647766	0.625058124583282	0.322037978897444	0.140443279950376	0.0960388664342748	0.191542429226429	0.41440669051816	0.736599501446357	1.11732392680877	1.5085771104695	1.86242633393861	2.13830822740366	2.30869967927967	2.36205956693209	2.30272711751464	2.14819771257791	1.92468584345373	1.6620623865349	1.389158355647	1.1301530585027	0.902414349279676	0.715819699635377	0.573320412834569	0.472350899062466	0.406637175731923
31	7.4353655030464	7.37474693222933	7.06525741033427	6.53073855295536	5.8197856081542	5.00141837466372	4.15743517920949	3.37220631347512	2.7211929281316	2.25992385835264	2.0154035326884	1.98181351174628	2.12179483956303	2.37355394271003	2.66269006847043	2.91634450224509	3.07646301119435	3.10901650783983	3.00706256649699	2.78730989662166	2.48179788095706	2.12772034885971	1.75876016407886	1.40041961141156	1.07008363619996	0.780647543540734	0.545240558013598	0.38036997954059	0.30571173952225	0.340340740793634	0.496749239789102	0.774929446667892	1.15879307516898	1.61635694044621	2.10383765481915	2.5725754543648	2.97695306384284	3.28136658048346	3.46477085519598	3.52212002940183	3.46286049948255	3.30726873136331	3.08173532875248	2.81407733637583	2.52970041015384	2.24905829351752	1.98648916063894	1.75022990025718	1.54325603600066
32	11.1684483801094	11.6902890651226	11.9833581853744	12.0446476417857	11.8903245721972	11.5535918589258	11.079892098363	10.5200231226221	9.92223480932199	9.32475507737766	8.75031406477241	8.20399360884156	7.67509651247057	7.14279744386867	6.58432113676826	5.98359347233214	5.33801950609692	4.66143214480836	3.98228752530494	3.33758465797613	2.76431695506316	2.29106151472545	1.93227339354067	1.68695741779478	1.54193176455157	1.47838102081739	1.4793523695506	1.53563172900715	1.64809490860352	1.82589501383455	2.08125362160206	2.42268532748508	2.84887834262231	3.3451124807708	3.88320759124358	4.42490360360462	4.92763869699404	5.35117059722815	5.66346345232871	5.84465918462672	5.8885800623306	5.80185360789072	5.60124030186233	5.30999053458304	4.95405910516505	4.55882681157992	4.14671153952115	3.73578313177436	3.3392879227128
33	16.2695770493511	17.6731905831609	18.8974945647043	19.8984174970029	20.6397618841148	21.0945576898325	21.2455713633814	21.0850565547181	20.6140067043824	19.8413064969489	18.7832199669974	17.4635510292214	15.9145583036674	14.1783477701927	12.3081079460427	10.368328244905	8.43317238102049	6.58251835290321	4.89577389823596	3.44427475436081	2.2836509783797	1.44779095659485	0.945819840076859	0.762860208740909	0.864429463736257	1.20342188158876	1.7280030358251	2.3886013373245	3.1425517543645	3.955701123307	4.80117697005832	5.65627722313573	6.49884429239078	7.30445793590899	8.04537300672123	8.69150446270765	9.21313003167222	9.58452111436207	9.78752801924368	9.81424423764441	9.66818327597076	9.36380335617882	8.92459081062363	8.38017463321025	7.76305334576555	7.10547959022938	6.43690966678106	5.78224055759941	5.16087775313972
34	21.1656750764864	23.4956443923607	25.740145403395	27.8226057362714	29.6603574530415	31.1679483077946	32.2616066045454	32.8647289895663	32.9140838919859	32.3662536127696	31.2036973156105	29.4397255552805	27.1216538586996	24.3314674209121	21.1834976364737	17.8188908215985	14.3970276776934	11.0844887777458	8.04258749909173	5.41481860285007	3.31571021251551	1.82245911542953	0.970365720189319	0.752520635649251	1.12354064262272	2.00654830661829	3.30216849524721	4.89816217834579	6.67844801009299	8.5306169901308	10.3515133707839	12.0509064249047	13.5536038993258	14.8004999097438	15.7490094741366	16.3731727425965	16.6634968038557	16.6264239108187	16.2832292016158	15.66817723831	14.8258855996483	13.8080095519165	12.6695197579063	11.4649486092959	10.2450038264857	9.0538886705362	7.92754598935906	6.89289098897889	5.9679506087986
35	24.0894008506979	27.2955487894332	30.6226772886213	33.9945931828981	37.3137909721664	40.4634642977683	43.312331376912	45.7223544949198	47.5590081903226	48.703301929513	49.0643644420068	48.5911227219989	47.2815205530161	45.1878558657416	42.4171759328814	39.1262192237781	35.5110624052693	31.7923243151422	28.197388747935	24.9415353470912	22.2100400900324	20.1431925325029	18.8257937454413	18.2821107566291	18.4765684402368	19.3197707281541	20.6788641631755	22.3908645320391	24.2773973638819	26.1593481543687	27.8701353704918	29.2666446141881	30.2372277426473	30.7065190180783	30.6371141531284	30.028382031865	28.9128353045575	27.3505873370884	25.4224831604752	23.222520643086	20.8501776482971	18.4032282247955	15.9715606995743	13.6324003162383	11.4471925061801	9.4602316059948	7.69894236438978	6.17556019025275	4.8898323775283
36	23.8553704611382	27.9242592794973	32.4870072288755	37.5159897000013	42.9497851793082	48.6909384122952	54.607244362505	60.5370383582342	66.2984848095633	71.7022907278594	76.5667151078984	80.7332934778071	84.0814331537388	86.5400193947527	88.0944289896696	88.7878548979531	88.7165392242434	88.0192936907776	86.8624403107733	85.4219152172506	83.8646522617756	82.3314446160158	80.9232638080641	79.692535565482	78.6402090173479	77.7187131016905	76.8401801859329	75.8887283471121	74.7352000703173	73.2525907640754	71.3304634882479	68.8869033178946	65.8769607073974	62.2970027149321	58.184869485043	53.6161660271982	48.6973660611955	43.5566423184713	38.3334587769659	33.167970359247	28.1911893539761	23.516715566185	19.2346119596031	15.4077628553613	12.0708002723868	9.23144664583269	6.87391734959067	4.96386930359439	3.45428340694166
37	20.4781943924854	25.4490541405501	31.4294404909473	38.481945053995	46.6287752174447	55.843737305785	66.0472669155032	77.1053521495858	88.8328139390476	101.000926620147	113.348844174425	125.597817421754	137.466819142774	148.687998689818	159.020401757375	168.26061914531	176.249440763733	182.874127625228	188.066494185538	191.797527943446	194.069682330202	194.908203727261	194.352866235453	192.451295947605	189.254709921008	184.816438180394	179.193116547684	172.448009210088	164.655604280218	155.906461979222	146.311295265111	136.003412309876	125.138913789462	113.894367224448	102.462023674244	91.0429518269806	79.838704954603	69.0422858862257	58.8292276594939	49.3495693785573	40.7213939423848	33.0264278020067	26.3080051992957	20.5714913243219	15.7870581599602	11.8945273262955	8.80984631358867	6.43265549431009	4.65433828022614
38	17.3649950055565	23.6411623669674	31.5087704028745	41.1261730761934	52.6076267638263	66.0098138256259	81.3204213247241	98.4498699531202	117.227088815391	137.399927239681	158.640416299885	180.554682503494	202.696921738215	224.586509110011	245.727087316328	265.626366177157	283.815384996664	299.866125861109	313.40659290823	324.132753032522	331.8170269057	336.313288386376	337.55854723124	335.571639087588	330.449326318474	322.360233533552	311.537021149965	298.267160409821	282.882633705261	265.74885869276	247.253129466292	227.792880938745	207.764105229626	187.550269677069	167.512093583946	147.978526494101	129.239231059214	111.538810091002	95.072936312832	79.9864533369558	66.3734265868651	54.2790407370395	43.7031703317185	34.6053939040651	26.9111778297887	20.5189216182709	15.307528839299	11.1441464142562	7.89170094220586
39	23.663946454758	32.5829260700121	43.6493666386436	57.0685492792472	72.9947298612791	91.5147573371016	112.633227922266	136.260373867523	162.203806472807	190.165051709464	219.741542597211	250.434384582203	281.661816148509	312.777879906845	343.095434710883	371.912310645032	398.539164632957	422.327455650956	442.695936042581	459.154149682393	471.321629130351	478.941774211574	481.889748892152	480.174123157289	473.932381720538	463.420792770121	448.999451756462	431.113566504929	410.272215905044	387.025887239558	361.944076344754	335.594126920891	308.522303734079	281.237857944317	254.200573964506	227.812010443079	202.410386879389	178.268842720161	155.596623123385	134.542633861006	115.200758709434	97.6163407796681	81.7932834143764	67.7013115746961	55.2830347281682	44.4605519095617	35.141426875426	27.2239288249097	20.6014799976715
40	50.8598218498202	64.4839845725899	80.6447267486098	99.5061849649264	121.170866916143	145.664468484723	172.922446159116	202.779437759929	234.962568126316	269.089531376967	304.672109617421	341.125479841297	377.783294775291	413.918125232641	448.766452161084	481.55702969282	511.541139396482	538.023050115578	560.388909850528	578.132339122295	590.875170790797	598.382078975187	600.568237613503	597.499615672114	589.386012606651	576.567422771989	559.494750404543	538.706241862201	514.801231834708	488.412899212804	460.181692783374	430.73092607596	400.645774999489	370.456570640479	340.626897405385	311.546619792019	283.529603401182	256.815595645355	231.575509126012	207.919216437117	185.904920069387	165.549197202781	146.836921633106	129.730414609043	114.17735198875	100.117136780943	87.4856167460418	76.218173675582	66.2513267008738
41	102.626619630897	122.256889838567	144.466788675412	169.299370711436	196.72800146273	226.645743115981	258.856933845488	293.07178114634	328.904715232658	365.877108464207	403.424762736988	440.91030652048	477.640340554943	512.886845560387	545.912040548542	575.995583055092	602.462759797189	624.712152659919	642.241200377065	654.668123338223	661.748841009573	663.387781713167	659.641846025912	650.717211844229	636.959128326408	618.835300678927	596.913880918855	571.837417422517	544.294351014011	514.989759656672	484.617040630045	453.832083095	423.231240672824	393.334087542733	364.571563253289	337.279714530421	311.698859945296	287.977664838383	266.181342654169	246.30301020804	228.277125146019	211.993922342321	197.313833262621	184.08100383604	172.135204000287	161.321626275966	151.4982825234	142.540910667668	134.345483205233
42	167.527256332069	192.225132236217	219.122737476005	248.1161968784	279.032182268448	311.622699249169	345.562209111811	380.447611882571	415.801534529881	451.079243087218	485.679330995476	518.958134270457	550.247597043871	578.876072190168	604.191307712026	625.584658765601	642.515396503941	654.53387580205	661.30228873968	662.611778937908	658.394826713324	648.732032665335	633.852716572691	614.129091391361	590.064145249623	562.273740548228	531.463790263288	498.403670316557	463.897250270462	428.753055506543	393.755102975748	359.635878571138	327.052754654409	296.568896399414	268.639396608747	243.603035692078	221.679713305448	202.973266595434	187.479099828039	175.095819289962	165.639907548878	158.86238768989	154.466419813906	152.12483199259	151.496704604107	152.242286047864	154.035703292911	156.575126611272	159.590239564366
43	224.490937789468	251.417787627509	279.926508207647	309.809888992864	340.800028195843	372.56695106278	404.719306592244	436.807461754237	468.329241531521	498.738464254544	527.45629652077	553.885304728663	577.425917718735	597.494846389085	613.544842581616	625.085033402568	631.700951136899	633.073304932259	628.994518390374	619.382093958089	604.287963390807	583.903141756481	558.557213764434	528.712434279143	494.952504367774	457.966371902976	418.527681924531	377.470747170158	335.664105795093	293.982867095839	253.281107477018	214.365563882158	177.971782196968	144.743721083514	115.217599566232	89.8105254701554	68.8141698227237	52.3934786059582	40.590155953598	33.3304279117909	30.436415690407	31.6403202241655	36.6005496357811	44.9189072278049	56.1579953481961	69.8580720947132	85.5527133063952	102.782770375935	121.108263636402
44	257.424046310218	283.975521560342	311.661175689479	340.260868629427	369.506587485125	399.082344179086	428.625672682756	457.730943622201	485.954662130827	512.822843233392	537.840469110177	560.502927326737	580.309213262459	596.776559855027	609.456041001673	617.948589932284	621.920789199116	621.119732706378	615.386239271274	604.66571645145	589.016035127457	568.6118789651	543.745174629813	514.821381657745	482.35161569246	446.940783794879	409.272112921312	370.088639378762	330.172385817173	290.322072566431	251.330283932063	213.96103271812	178.92863662697	146.878740812108	118.372197638757	93.8723564050168	73.7361332721671	58.2090370419945	47.4241320593293	41.4047371017878	40.0704988522914	43.2463485045755	50.6737557306523	62.0236383803118	76.9102688966983	94.905537048036	115.552978656626	138.381055480169	162.915265250571
45	262.37166634963	287.665684069735	314.126261154511	341.608478845162	369.931448624879	398.87746987848	428.192285778838	457.586618221556	486.73912794564	515.300896680042	542.90146527299	569.156387492182	593.67617688093	616.076438101393	635.988889780128	653.072908667169	667.027160689649	677.600838631379	684.604003298511	687.916528504434	687.495181804634	683.378432585139	675.688664866568	664.631580144064	650.492700159805	633.631013767302	614.469948179373	593.485974743667	571.195275062422	548.138987695578	524.867623128533	501.925271168755	479.834228502712	459.080644975241	440.101727510105	423.274954611414	408.909647742987	397.24112534073	388.427538125113	382.549358170216	379.611375851754	379.546954481963	382.224207089835	387.453696938056	394.997224957839	404.577253763002	415.886528270569	428.597484952175	442.371092110564
46	239.686229725602	263.605893933066	289.125617481434	316.217990597949	344.828039759267	374.870793234257	406.229516659384	438.754783049112	472.264521078143	506.545154335379	541.353903298271	576.422272517014	611.460690150643	646.164208398599	680.219114824118	713.310249634639	745.12877626001	775.380115410458	803.791729075816	830.120432799061	854.158923264855	875.741233993596	894.74687383461	911.103459049999	924.787717150755	935.824815583293	944.286046619795	950.284976875504	953.972241304072	955.529223202319	955.160910206113	953.088248847873	949.540335352385	944.746777446782	938.930541629595	932.301564190188	925.051354791047	917.34876181627	909.33700261147	901.131993075306	892.82194366801	884.468126385914	876.106662779994	867.751139249216	859.395824505381	851.019246435645	842.587881986965	834.059723857659	825.387510751009
47	189.178997388673	210.934799867775	234.788048581912	260.815894470264	289.072138564548	319.583298449074	352.345042843315	387.319149056615	424.431128832893	463.568651422046	504.580868977343	547.278719416932	591.436246948163	636.792942136617	683.057063579276	729.909863946931	777.010606467007	824.002225803204	870.517461508847	916.185274202783	960.63734531916	1003.51446119121	1044.47259128132	1083.18848796875	1119.36466036128	1152.73360559734	1183.06121622193	1210.1493194298	1233.83734118474	1254.00312342988	1270.56295397838	1283.47089469667	1292.71751312528	1298.32813502034	1300.36074019167	1298.90362165448	1294.07291909939	1286.01012296636	1274.87962619517	1260.86637841956	1244.17367346938	1225.02107705704	1203.64247890026	1180.28423359874	1155.20333848902	1128.66558538724	1100.94361729521	1072.31482123157	1043.05899453486
48	125.09799449414	144.251208626381	165.824817803789	189.949055266485	216.730727894105	246.248525920444	278.548594285867	313.640514349775	351.493840818855	392.03532909575	435.146972936964	480.664951727541	528.379561502659	578.036174987691	629.337244508148	681.945328911462	735.487093004724	789.558196826893	843.728963669252	897.550691341426	950.562451774652	1002.29821044565	1052.29408980314	1100.0956000947	1145.26466662859	1187.38629416906	1226.07472619174	1260.97897822108	1291.78764935762	1318.23294317925	1340.09385720496	1357.19852778285	1369.42574340768	1376.70566300468	1379.01979571608	1376.40031447609	1368.92878666444	1356.73441113941	1339.99185196483	1318.91875540414	1293.77302872669	1264.84994773454	1232.47914552173	1197.02151881388	1158.86607138535	1118.42669764631	1076.13889465332	1032.45637858751	987.847573104933
49	89.0822802050774	107.503757462612	128.401880646146	151.888000523153	178.047109920841	206.933666446042	238.56776764859	272.931808976858	309.967748465144	349.575090797624	391.609687354613	435.883428423531	482.16487952311	530.180886518574	579.619144846108	630.13169780466	681.339298695065	732.836542818655	784.197649206876	834.982749589605	884.744524547753	933.035014884563	979.412430616447	1023.4477809968	1064.73115672948	1102.8775097916	1137.53179656121	1168.37337545069	1195.11957994423	1217.52842058691	1235.4004036723	1248.5794886341	1256.95323894222	1260.45225115812	1259.04897234842	1252.7560361022	1241.62426098846	1225.74046175868	1205.22522259506	1180.23077322449	1150.93909310846	1117.56034686795	1080.33172661545	1039.51674522236	995.40499024988	948.312312966465	898.581392296059	846.58258141327	792.714916663514
50	128.00102221002	148.772587726652	171.680302949948	196.749778164197	223.978959233289	253.335831338906	284.756631150396	318.144654527597	353.369734453555	390.268447836202	428.645090437993	468.273436988756	508.899279166609	550.243708393808	592.007084206138	633.873603318976	675.516360482511	716.602770849531	756.800205888462	795.781681789937	833.231431631006	868.85019089296	902.360030676985	933.508584280711	962.072530575999	987.860221474745	1010.71337002152	1030.50774938518	1047.1528900791	1060.59080176833	1070.79378552442	1077.76144077727	1081.51700687903	1082.10321056933	1079.5778162612	1074.00909467536	1065.4714359013	1054.0413347116	1039.79396848875	1022.80057139219	1003.12678272045	980.832113507889	955.97063428772	928.592940024885	898.749397116693	866.494623929432	831.893102578066	795.025767617083	755.99736902587
51	246.916946558308	270.645307521538	295.631336174771	321.78525928006	348.994546130338	377.124148293908	406.017299172283	435.496903560852	465.367532039059	495.418017673598	525.424633631692	555.154810410401	584.371331119428	612.836923308599	640.319146956113	666.59546120392	691.458338011343	714.720279831196	736.218591360279	755.819752945259	773.423245772717	788.964686819881	802.418144792488	813.797526835328	823.156949371147	830.59003449947	836.228105262029	840.2372878635	842.814565569169	844.182866297094	844.585302598979	844.278717448299	843.526720690666	842.592427872203	841.731134257227	841.183171136034	841.167198158962	841.874183800911	843.462315813806	846.053064606169	849.728595145944	854.530687767681	860.461286027795	867.484741617896	875.531773686446	884.505104307258	894.28667499621	904.746292938223	915.75150180284
52	396.596342362245	419.442578784121	442.170303081909	464.58945645498	486.498084434223	507.684705426181	527.931139950466	547.015785191387	564.717306367878	580.818702788424	595.111692673556	607.40134731288	617.510892322281	625.28658214363	630.602543950402	633.365479241144	633.519106041467	631.048222168897	625.982270753352	618.398293378331	608.423163947542	596.235007715903	582.063724763084	566.190555322347	548.946645474938	530.710595329632	511.904997365723	492.991999464184	474.467954541689	456.857245829105	440.705402855027	426.57164724865	415.021028724037	406.616329253997	401.909926765067	401.435818066737	405.702003676278	415.183434374193	430.315710550495	451.489710685789	479.047304848594	513.278283265255	554.418599398926	602.649992298798	658.101015143351	720.849456925578	790.926103238687	868.319741311383	952.983275038273
53	546.730228966009	564.072530794361	579.880944701096	593.919171858303	605.951961354004	615.748682067671	623.087200268682	627.758026302244	629.568685073798	628.348256615553	623.952025047246	616.266166965245	605.212403947934	590.752538683703	572.892790429669	551.687843292461	527.244520356341	499.72499810209	469.349478953499	436.398245200305	401.213024967156	364.197610262812	325.817678329467	286.599780339428	247.129475720116	208.048605742635	170.051716151703	133.881655175577	100.324389834261	70.2030996447402	44.3716221778351	23.7073390323504	9.10360325615253	1.46181968877715	1.68329779726899	10.6610020515272	29.2713275273742	58.3660280978799	98.7644212187936	151.245986958863	216.543469682807	295.336578861132	388.246371135828	495.830379368623	618.57853636003	756.909921729942	911.170340613892	1081.63072290147	1268.48631228563
[truncated: 71 more columns]
