# Supplementary material for: Reconstructing spruce budworm outbreak severity: a comparison of paleoecological and tree-ring signals
Source: PLoS One. 2025 Aug 12;20(8):e0329406. doi: 10.1371/journal.pone.0329406 (PMC12342301; doi:10.1371/journal.pone.0329406)
Supplement: S11 Dataset — (ZIP) [file pone.0329406.s011.zip › Lake 2 wavelet data/Coherence_Lepidopteran_scales_Percent_defoliation/coherence_wavelet_rsq.txt]

V1	V2	V3	V4	V5	V6	V7	V8	V9	V10	V11	V12	V13	V14	V15	V16	V17	V18	V19	V20	V21	V22	V23	V24	V25	V26	V27	V28	V29	V30	V31	V32	V33	V34	V35	V36	V37	V38	V39	V40	V41	V42	V43	V44	V45	V46	V47	V48	V49	V50
1	0.999980531781785	0.999989107237694	0.999989363232802	0.999986294160813	0.999977225896389	0.99995113570719	0.999875751486396	0.999667736728892	0.999163931722991	0.998191952608723	0.996719379369161	0.994672663460483	0.991557138059715	0.986525973507779	0.979000117175564	0.969414156648506	0.95929940929558	0.950486468698598	0.944187756787542	0.940394515181468	0.937781261460739	0.934972312971414	0.932554246804692	0.932805198286247	0.936805092391645	0.942762582461735	0.947134211486376	0.94680034261304	0.941034342361067	0.932630073886927	0.926947206959243	0.928147511574123	0.935779720694646	0.945958368506539	0.955180545158493	0.962225003516905	0.967441953867817	0.971412940027697	0.974428241414345	0.976727928224908	0.978734570024731	0.980853989022904	0.98315951650627	0.985417292265094	0.987398769455906	0.98910701084287	0.99072960738992	0.992424515194392	0.994165135785213
2	0.99996629118918	0.999982020565719	0.999983810199712	0.999980868543029	0.999971825955488	0.999946843648768	0.999876212139227	0.999679487803612	0.999175874757796	0.998090671287135	0.996212668011268	0.993340245488219	0.988763401473457	0.981201119936779	0.969630589944504	0.954290798253916	0.936795749048848	0.919182331919021	0.902950470015135	0.888663707634859	0.876121819746288	0.865611323216402	0.85928468580719	0.859873171170145	0.867389021129839	0.878029553360988	0.886163679708596	0.887217749571327	0.880236386672494	0.869314612746809	0.862175977092643	0.865048689556936	0.877989888614353	0.896065988231476	0.914128973938738	0.929600732101265	0.942121332922395	0.952102603598408	0.959919724198693	0.965959331823706	0.970801217486928	0.975006765406606	0.978777725037592	0.981979737037012	0.984492611168974	0.986470432024918	0.988277289747258	0.990206989266502	0.99227280326912
3	0.999944193030037	0.999971391709149	0.999976303613879	0.999974064119729	0.9999652689271	0.999941457481338	0.999875840736987	0.999694026061952	0.999212657260637	0.998070455675955	0.995756008266528	0.991616710959376	0.98444705475115	0.972313992856776	0.953485415564884	0.927693411135301	0.896358601168759	0.861657824065475	0.825784514135515	0.791012530592389	0.760021332412979	0.736258164477212	0.723670525472126	0.724488779829229	0.736534332993687	0.753325414226841	0.766881672486416	0.771098576326628	0.76473809874519	0.75304970357112	0.745852868679763	0.751382540380679	0.770798123500657	0.79908703336207	0.829999111944373	0.859366227139464	0.885446000597584	0.907845762124535	0.926585539845607	0.941868436954749	0.95415386192666	0.963982403239253	0.971672021518743	0.977334257833633	0.981190149217462	0.983780670377038	0.985835995840159	0.987918746772325	0.990169111216925
4	0.999910498615876	0.999955381818011	0.999965951442401	0.999965195322393	0.999956413067941	0.999932198172416	0.999866962029019	0.999688391195169	0.999205885505642	0.997964534066351	0.995024386421552	0.988725241907556	0.976528241832496	0.95529098975658	0.922410454993473	0.877280176722319	0.821713141300867	0.759203519612327	0.694426676991483	0.633219413482926	0.581846750352639	0.545662329008675	0.528052480094896	0.529151871621346	0.544639709061604	0.566409939820908	0.585239601437316	0.594122817219725	0.591407958491991	0.582467898643152	0.577561339519051	0.585637313216399	0.609114429309022	0.644492300079342	0.686392915284709	0.730368826796565	0.773603611065863	0.814526559968393	0.852125937350528	0.885540669035531	0.914067380379043	0.937241235314477	0.954861788627999	0.967140912416807	0.974894162000147	0.979487186680576	0.982446572366352	0.984925118716277	0.987387590617822
5	0.999853808567677	0.999928938760856	0.999950444434701	0.999952744431979	0.999943355302726	0.999915484702611	0.999841579857516	0.999641262413072	0.999085299129496	0.997520525651612	0.993154435588208	0.981745053606551	0.956080352121584	0.909129934532109	0.838848172720795	0.749304026576041	0.648714787682208	0.547001865938423	0.453900701038416	0.377281155749925	0.321545353092953	0.287552613109069	0.274121628285379	0.278789567820458	0.297036925019573	0.321738558631399	0.34445301990679	0.358290699384315	0.36107724319009	0.357058884623332	0.354977335295593	0.362774795438265	0.383445509096826	0.415597428147265	0.456505023676664	0.50396668657822	0.556561083967679	0.613390462827259	0.673559236953525	0.735393514200906	0.795872672836932	0.850828296034681	0.896137825861144	0.929424543056786	0.951057365162461	0.96371576774951	0.970961650787422	0.975732774537287	0.979556066006055
6	0.999746173697574	0.999878752683065	0.99992414753659	0.999934259793591	0.999924369018138	0.999888415615989	0.999792738573396	0.999534110180389	0.99879447378268	0.99653925205353	0.989327142157304	0.966565880268821	0.903685488793531	0.774120740136655	0.594793853370115	0.419500873842783	0.280315250545605	0.181727442964432	0.117511059292351	0.0788961093830138	0.0579955205468014	0.0494163707919058	0.0506289879638552	0.0610975855516358	0.0800970399604265	0.104346239418059	0.12794496431732	0.145032988954411	0.15299332269539	0.154113993841714	0.154209292635668	0.158659033693626	0.169254497964652	0.18466536941293	0.203320015919466	0.225406214050415	0.252753784606218	0.287971588828442	0.334055703922521	0.394154063265454	0.470491399366654	0.561876998839118	0.660930656558354	0.75454163830205	0.82985569563563	0.881546572696229	0.913253976048868	0.932498083263452	0.945059978701004
7	0.999542545840332	0.999776422908052	0.999871419191229	0.999900597276804	0.999892196499715	0.999841321865024	0.999701206860366	0.999321615884946	0.998226977757945	0.994838708947145	0.983805388987936	0.947869413602945	0.842372310559986	0.613158392321194	0.322223514947628	0.119176755661208	0.0288398767199106	0.0024423978404945	0.00161651130508495	0.00749807666921818	0.0131541127943494	0.0170787433611213	0.0201212138810601	0.0246750380719277	0.0337458199649104	0.0483777327857767	0.0659002416438778	0.0816308423479963	0.0923313245939073	0.0985408027949036	0.103990696310391	0.112184417538235	0.122887555943288	0.131957250911139	0.135208464770778	0.132643364934457	0.128566075950366	0.128337248195849	0.135919095408081	0.153887276323403	0.184721799561202	0.231681466337163	0.298249154930294	0.385770919573486	0.489754728711277	0.597779572048749	0.694023197257757	0.768479317984064	0.819777714575497
8	0.999159273689088	0.999559999484729	0.999751149599353	0.999820811332079	0.999814887696419	0.999727221887427	0.999478636332187	0.998813700267358	0.996948901488601	0.991430231934978	0.974565663742098	0.923712993098081	0.786251025534455	0.511721054023081	0.198498166117848	0.0276716186137139	0.0124634484824312	0.0730961892766794	0.140992209316219	0.187014273078608	0.210408306348879	0.216368411998992	0.207367027090152	0.185166108747316	0.155499347646064	0.128128741743064	0.1110002331583	0.10602398478097	0.11100301074886	0.124029371150098	0.145241809961521	0.174395136653756	0.206679509469834	0.231143378532367	0.235276784027953	0.214680437947522	0.178816939124036	0.144363006678004	0.122952390540735	0.116974713293802	0.123961583784257	0.141365515955358	0.16824439503386	0.205136154988677	0.253613808790386	0.315722427273309	0.392188199838556	0.477997017216209	0.558349076545531
9	0.998470842136823	0.999116037542121	0.999473676312428	0.999616619502536	0.999604060395313	0.999415730108785	0.998895336923138	0.997568476212991	0.994088031660659	0.984627301560182	0.958515198382798	0.888554325993905	0.723218682032356	0.435785137569383	0.14404572899538	0.00757399137450079	0.0306702949587813	0.136967002850255	0.253323474819505	0.338148080591985	0.382998761612491	0.392956552384095	0.373543978077435	0.329838049543285	0.269618110384248	0.204446653508586	0.147163979911012	0.108032058135147	0.0924161582722813	0.100724574599375	0.129251620755779	0.17052125965871	0.213191485693621	0.242905508322243	0.246115868088535	0.218186520341129	0.170943562786497	0.127139133120903	0.102913749338332	0.0999199010631936	0.112235931515672	0.134126566551251	0.162523572012822	0.196617078011905	0.236952686937367	0.284594610855815	0.339919068405163	0.40032770951695	0.456886954563231
10	0.997306456592982	0.998263044335424	0.998871030889099	0.999123811564688	0.999065073396019	0.998625450516109	0.997490362619594	0.994791943221842	0.988288191189357	0.972271834526795	0.932774304404709	0.839749784233234	0.649874476573967	0.365392759793268	0.108735676267659	0.00290918169290382	0.0414140379356116	0.156980804344958	0.285595533175419	0.38618772620571	0.444116459881405	0.46013025480437	0.439418929715026	0.388269993417192	0.314882591187034	0.230331347295867	0.148091749119761	0.0819364665954365	0.0425650562166335	0.0340768292715479	0.0522096862894195	0.0856100370321109	0.11932642826173	0.138901930254662	0.134870977994796	0.108012816720773	0.0717386844255305	0.0448490873143179	0.0385263213808099	0.0520173777618234	0.0787469226319331	0.112684466115285	0.150440991844645	0.190838116186383	0.233940053019905	0.280183741556409	0.329495619171673	0.380048269462114	0.426292512150116
11	0.995424965957655	0.996726414108349	0.997656464300457	0.99804005371783	0.997838220413665	0.996866187218199	0.994537864656477	0.98939093270435	0.977989426980712	0.952500735811105	0.896220047304803	0.779562705287114	0.573478396173707	0.30574224128074	0.0893805203214175	0.0102500010046298	0.0544384176956101	0.166458579789736	0.294624797418965	0.402564823585858	0.471727800879505	0.497250655528157	0.481479637016285	0.430226705999577	0.35191022472082	0.257773272196798	0.161811016574297	0.0793629050434857	0.0236115272047828	0.00078970735708553	0.00715827749929127	0.0304940469953663	0.0552278828846626	0.0680911703600914	0.0625221656258648	0.0414350877658162	0.0164357765215946	0.00135492799704415	0.00397217448088713	0.0235608561336993	0.0547952285236755	0.0922920130739959	0.132563660232166	0.173986171436444	0.216105755671137	0.25891735927958	0.302182750173997	0.344596279149065	0.382450266522806
12	0.992479215936067	0.994114191650651	0.995394014834208	0.995893588852009	0.995388301574529	0.993483553248601	0.989204784141701	0.980342631104587	0.962155224143804	0.924960462720072	0.850949634297031	0.715164173821655	0.505801350430543	0.266647057921997	0.0907038838846192	0.0322179431697668	0.0745590485614346	0.174589192202752	0.292629561431029	0.398743912833052	0.473820909050588	0.508976090418823	0.503253574354721	0.461163936205696	0.391060267465484	0.304298983277377	0.21458303659415	0.136480495819398	0.0822250502304226	0.0574491552091516	0.058642651776657	0.0748105080632998	0.092455965683983	0.100769153607309	0.094988501293724	0.0775157661064349	0.0564054643837596	0.0411754178150145	0.0381116194443845	0.0483460235529352	0.0693170289785587	0.0973476292681408	0.129351228987737	0.163343224237295	0.198262285244068	0.233548663711667	0.268642218633956	0.302335670432342	0.331739623331247
13	0.988100614276082	0.990021273663063	0.991607528089031	0.992159535538809	0.991161048373134	0.987903596211371	0.98093906435351	0.967277570396274	0.941053001904731	0.89160041070552	0.80238096765754	0.656573449320474	0.458069453675494	0.254497908620044	0.11366124441912	0.066644487050948	0.0987360200633725	0.178841827633821	0.277760162982759	0.372074202939914	0.444873220812051	0.486449311065076	0.494228827399415	0.47164172449441	0.426422972820195	0.368918600538977	0.310532536512369	0.26194559332141	0.230784795479722	0.219316582127738	0.223656032748796	0.235474860539439	0.245405431054361	0.246318028001006	0.235274314143439	0.213926192718873	0.187449413086341	0.162312626029959	0.143807793180371	0.134587349383585	0.134721741685119	0.142715409747478	0.1565954356604	0.174586544346988	0.195339882426477	0.217859597554538	0.241235961697203	0.264178529743858	0.284206643296735
14	0.982237457524703	0.984435949786578	0.98622263114738	0.986694025477421	0.984997269479478	0.980026175268902	0.969810939392862	0.950651029603931	0.915946238796898	0.855165097242422	0.755097160379948	0.608068553811501	0.428165377694154	0.257469788537926	0.140735354634298	0.0946635589519166	0.108699223616928	0.162378087680764	0.235616430736554	0.311352214793785	0.376421549757431	0.422623159605967	0.447301672793368	0.452764178938565	0.444710084957051	0.430334716115248	0.41659845649436	0.408784497777419	0.409382323927857	0.417548065981011	0.429494646483833	0.439827905535875	0.443316117888124	0.436403176781987	0.418049660379576	0.389823035067248	0.355312541424204	0.319045481387586	0.285258221525296	0.256976653471143	0.235693166514661	0.221588485277913	0.214018258817885	0.211987270054176	0.214464387646218	0.220505539505476	0.229190302001683	0.239346671533315	0.248963705440811
15	0.97538688415062	0.978052273580744	0.979974909702852	0.98015650601023	0.97745101055293	0.970313188908769	0.956204442604698	0.930774082618524	0.887045059733367	0.815483407471353	0.70715340100823	0.562172897624442	0.399091355458491	0.251104218601533	0.146184561277829	0.0930244133375847	0.0850618333885016	0.110379760795455	0.157038129507136	0.214365468615107	0.273397760942908	0.327661609064886	0.373835176495202	0.411632984812609	0.442888700294752	0.470293638391432	0.496244740793918	0.522030498499471	0.547432494939146	0.570772529464397	0.589377293759412	0.600318590884016	0.601194471454002	0.590731147741352	0.569086146349423	0.537830602172275	0.499642452891867	0.457785198299267	0.415504519874424	0.375512028117518	0.339690565976672	0.309056046435862	0.283911435922361	0.264084084443722	0.249149778595046	0.238580983120574	0.2317780677445	0.227932743921517	0.225632472401682
16	0.968054393570184	0.971514798517405	0.97359940283653	0.973207286493053	0.968917504114846	0.958709163722265	0.93941836990091	0.906108387970973	0.851833790942392	0.76891113118854	0.653204807037135	0.510804984719259	0.360814192070997	0.227454798957416	0.127337114138591	0.0648560652426564	0.0368148446268341	0.0381133557685762	0.0639818837091367	0.109563797146283	0.16914183397748	0.236406408781223	0.305614487164981	0.372627946890839	0.435151590556556	0.492255389977922	0.543634384994939	0.588981229968401	0.62763869675146	0.658547947334913	0.68042719243278	0.692076652053117	0.692699583307937	0.682151900845731	0.661069683449319	0.630856307971355	0.593534344345636	0.551490005980669	0.507163787753556	0.462758804576759	0.420032509444927	0.38020606887993	0.343984863359051	0.311653495060733	0.283198029163584	0.258411386027584	0.236942303226364	0.218242944358468	0.201353609205269
17	0.960196874625321	0.964301419945083	0.966209894572725	0.964572284641758	0.95757150769219	0.942635065003398	0.916033003205268	0.872657609108566	0.80661367546548	0.713482306882726	0.594343917826905	0.459008837029227	0.324046176850627	0.205454519225418	0.112521164102756	0.0477440300128448	0.010526647260641	0.00016996730631023	0.0162834288164312	0.0573350722373963	0.119207880234256	0.195281513996038	0.278028718907336	0.360860825729118	0.439117179765004	0.510047360463688	0.572248145187444	0.625033661378252	0.667985943959327	0.700737108401816	0.72293820544748	0.73434195459841	0.734930683136383	0.725036326808903	0.705416250416763	0.677263217142919	0.642141292212792	0.601854745548108	0.558273765797526	0.513153378318311	0.467983408043503	0.423895731222167	0.381635849774266	0.341587847902107	0.303831349760828	0.268207142557987	0.234371898560482	0.201829512477005	0.169940279085898
18	0.951873334058197	0.955268438035515	0.955477619149418	0.950795096461151	0.938927264332876	0.916844299667434	0.880736626424373	0.826420269382742	0.750632356020611	0.653285750681929	0.539599269624796	0.419956059816943	0.306527216738872	0.208936552511063	0.132304982914652	0.0783084030994352	0.0473050985902542	0.0396286030480362	0.0554605761647336	0.0937911264242871	0.151481235216898	0.223263061458265	0.302748560656914	0.383792580228372	0.461475744324054	0.532421075676608	0.59460017785552	0.646931114509804	0.688895460727616	0.720275141168815	0.741020259855369	0.751218205864987	0.751123985679004	0.741214529769849	0.722236110344154	0.695221197260772	0.661459978786308	0.622423620785328	0.579649945519096	0.534613458845908	0.488605867045871	0.442648626895812	0.39744831252549	0.353394085359536	0.310589408512112	0.268910202787652	0.228089922266568	0.187849324522005	0.148115119925405
19	0.943397951763893	0.943693756459021	0.939495589333632	0.928796384289829	0.909064247136281	0.877375344845304	0.830831874186985	0.767432984081129	0.687357367055768	0.594111679822294	0.494570076799351	0.397349901700943	0.310293215124208	0.238660884889834	0.184923067000149	0.149690842015927	0.132797017381789	0.133877515239688	0.152346351442368	0.18700684554492	0.235665885381784	0.295052476340671	0.361132203131583	0.429674591198365	0.496817924895877	0.55943348027174	0.615235264072172	0.662698461590869	0.70089028536292	0.729298652827529	0.747705506745273	0.756118062532694	0.754750286552183	0.744036267242525	0.724652948392952	0.697530012888055	0.663829556861292	0.624887679113464	0.582122471746126	0.536924187116008	0.490549252820879	0.444038303474386	0.398171159718428	0.353463013901357	0.310200517909377	0.268516911303798	0.228512501996328	0.19043890226551	0.154974759632524
20	0.934758688071014	0.929761593765682	0.918682122544417	0.899356234856329	0.869419037772294	0.82675730289717	0.770232172961004	0.700542090603834	0.620843111529145	0.536608516487983	0.454501159253083	0.380702748759632	0.319581555570518	0.273292292848951	0.242214011856795	0.225716941735448	0.222805470255136	0.232447440836301	0.253611851793809	0.285133386022064	0.325538961624691	0.372945167878948	0.425083273438731	0.479446086224906	0.533501362422308	0.584899472045639	0.631620452688045	0.672040905623298	0.704933335740751	0.729427301525263	0.744962678632518	0.751256424545657	0.748291764483605	0.736326718386252	0.715909557363776	0.687883800203413	0.653366282498755	0.613689126738268	0.570308222625223	0.52469275441492	0.478217477348634	0.432079168596412	0.387252074530318	0.344488254652894	0.304361850275045	0.267353908480176	0.233975881260178	0.204931166989328	0.181305922310628
21	0.926199938184649	0.915000098732362	0.896144642048384	0.867400529211288	0.826743494526599	0.773089667821088	0.707167020254478	0.632123723732506	0.553364273004316	0.477413422408423	0.410249301381079	0.355954012319814	0.316269554424851	0.291005619272387	0.278832241368114	0.278012942244326	0.286870159883051	0.303975565771532	0.328146903893149	0.358344329046513	0.39354033073769	0.43261314822608	0.474290908574896	0.517153210342941	0.559679905908673	0.600326318968181	0.637602192934067	0.670137521492211	0.696728460418305	0.716366252305233	0.728258134994084	0.731850156665528	0.726858000757544	0.713304784903797	0.691556662669748	0.662340996889117	0.626731084909459	0.58608773096753	0.541960165135178	0.495962308630189	0.449649246270037	0.404419149949592	0.361458342289249	0.3217359276593	0.28604440167323	0.255076620199535	0.229526711824667	0.210198936384875	0.198097775338357
22	0.918056355141049	0.90094329191572	0.87489403249774	0.837622668906062	0.787347543756328	0.723720908234685	0.64881817728025	0.567592346225621	0.487184767557751	0.415096041940265	0.357099305031872	0.316018122670751	0.291802795065365	0.282479071575625	0.285260777339147	0.297369421903564	0.316454519341984	0.340705011218979	0.368784747846808	0.399696238952303	0.432635971966988	0.466873419631836	0.501666420866866	0.536214258414155	0.569643217645169	0.601016088755003	0.629356432279533	0.653680112725499	0.673029904436444	0.686512740918686	0.69334206903675	0.692888563024566	0.684740369209507	0.668769101032137	0.645191187782868	0.614608485788059	0.578010715188181	0.536727941815419	0.492333735935461	0.44651464974271	0.400932773108103	0.357110233184132	0.316357019057565	0.279750469452376	0.248161834431834	0.222316305018177	0.202867996548372	0.190467740506145	0.185795407164376
23	0.910021076880724	0.887883434992259	0.856015223085682	0.812137230306663	0.754598298494026	0.683369907923051	0.601104824631009	0.513617397044304	0.429093618756424	0.355990787496411	0.300605802153651	0.265638889056763	0.250313515052483	0.251566205163058	0.265439588696474	0.288106066663241	0.316388339071578	0.347893898556023	0.38093393223582	0.41435749250991	0.447376726327831	0.479417903655198	0.510009080163275	0.538703485542655	0.56503300371679	0.588485038614704	0.608496823661534	0.624462915360185	0.635753657076982	0.641744307529702	0.641855724853193	0.635607352607622	0.622681250261868	0.602991961691732	0.576751884664304	0.544517368866362	0.507199707609605	0.466029788648298	0.422475605684855	0.378125080533399	0.334557357394917	0.293229059115126	0.255396529806637	0.222083591074218	0.194091739581822	0.172040056200655	0.156416671919858	0.147621222433957	0.145976494182669
24	0.901687916834734	0.875757003976156	0.839940075602498	0.792117670798146	0.730793589354111	0.655996616155712	0.570268023703046	0.479201761050257	0.390896809443224	0.314134680636358	0.255983098616459	0.22004983774012	0.206166707010982	0.21131988056649	0.231064315365497	0.260749728516024	0.296276697476288	0.334409999474254	0.372797058454432	0.409836674880385	0.444497748413284	0.476142942591274	0.504381290722547	0.52895608777526	0.549665976253152	0.56631413497772	0.578680310290219	0.586511504619278	0.589528534505874	0.587446816031878	0.580010212315545	0.567036257247577	0.54846937937285	0.524436049364112	0.495292761360178	0.461655727760671	0.424401705032923	0.384633590879542	0.343612050403793	0.302663295587978	0.263079915305872	0.226033450049339	0.192513447154665	0.1632997629231	0.138966057385652	0.119905564272171	0.106366587243249	0.0984845350333681	0.0962989229808277
25	0.893347589485004	0.865151369700635	0.827578298014601	0.77882566601941	0.717635132876728	0.64399659944901	0.559934428826971	0.470022377624294	0.381163382297764	0.301386110381624	0.237966880555063	0.195684133374928	0.175970232164404	0.17716315413839	0.195490181938833	0.22623186577147	0.264673030089163	0.306696127730907	0.349044044733981	0.389348538196532	0.426024314924524	0.458105894700844	0.485077018656969	0.506719666204755	0.522994068830105	0.533951790553074	0.53967930057763	0.540267745113074	0.535804409580554	0.526381639818559	0.512119122950943	0.493195090396723	0.469881166865843	0.442574527196952	0.41182030689927	0.378317575725912	0.342904231542771	0.306519986645756	0.270151476460503	0.234767980538474	0.201258710410939	0.170382120905854	0.14273443440277	0.118739793156953	0.0986598508831108	0.0826174996048438	0.0706283168712851	0.0626339609999769	0.0585334588869207
26	0.885745477469898	0.856877581896896	0.819635629751593	0.772599259888822	0.714777983937453	0.646098953749828	0.567957477574566	0.48363265705528	0.39829282045676	0.318384682582547	0.250460569626859	0.1998180923235	0.169461504881716	0.159725996026632	0.168575721359241	0.192333371481536	0.226535311235327	0.266681533906069	0.308765120159229	0.349560622440119	0.386708429389401	0.418657079821386	0.444527125133672	0.463948210819992	0.476904078256596	0.483604201114763	0.484388759256374	0.479666126908558	0.469878133222991	0.455486758794944	0.436975559049964	0.414859258041472	0.389695349447404	0.362092202267188	0.332709281629079	0.302246820301879	0.271424575417265	0.240951842087677	0.211493086375639	0.183634778486399	0.157858869360963	0.134526921565537	0.113876680041388	0.0960305735001587	0.0810139130662973	0.0687797254596424	0.0592371603277392	0.0522808580742019	0.0478189596122575
27	0.87906998853006	0.850812968841564	0.815407231106389	0.771794586929527	0.719230494239879	0.657592941231337	0.587731764796006	0.511760741757432	0.433151791336456	0.356502537719181	0.286943475336072	0.229301290745439	0.187255297713295	0.16273495245099	0.155705099049531	0.16434274242097	0.185500562080814	0.215307105120859	0.2497601982087	0.285207046192089	0.318654871537292	0.347906062997342	0.371549546744743	0.388858548075939	0.399645015807981	0.404109460635453	0.402709681895449	0.396058371875955	0.384850242979933	0.369814143114367	0.351683580848207	0.331179011027526	0.308996242960143	0.285796864117435	0.262198284905793	0.238762667517662	0.215985392184264	0.194284643800737	0.173994041859466	0.155359979077635	0.138544614251463	0.12363452408185	0.110654120840631	0.0995822828352545	0.0903702909310913	0.0829590528855848	0.0772935724176847	0.0733325060766202	0.0710503528547832
28	0.872178827202548	0.845236421655291	0.812361168611087	0.772804571151782	0.726039020705975	0.671939644226336	0.610986466682928	0.544442038558889	0.474440921257183	0.403927276625777	0.336406177314959	0.275529217871538	0.224593176493034	0.186063386408184	0.161226839034336	0.150042275362033	0.151205669891992	0.162404819068497	0.180702190603454	0.202964220339552	0.226253130963026	0.248116681155017	0.266745856359304	0.281006833316849	0.290378776309894	0.294837940209451	0.294724036276048	0.290613588585748	0.283213188879141	0.273276562432415	0.261544045041027	0.248700816725009	0.235349937093497	0.221996872406242	0.20904308981202	0.196787022966845	0.185431129909438	0.175093877092029	0.165825393380533	0.157625375049733	0.150461697883564	0.144288165361283	0.139059894259285	0.134744968442583	0.131331120209516	0.128826287071111	0.127251955406128	0.126628348943011	0.126950993970548
29	0.862909468939098	0.837392785657425	0.807012869551559	0.771276212717727	0.729848949746007	0.682657811622172	0.629996591111946	0.572617675513259	0.511782277269769	0.449243783449298	0.387148812473915	0.327858663235163	0.27371381377427	0.226778362712936	0.188605461747472	0.160060159673056	0.141227096282577	0.13141979274671	0.129294679140731	0.133054648416686	0.140706507359859	0.150322376565491	0.160255169003665	0.16927418185134	0.176611383348572	0.181931393138231	0.185250914071992	0.186835277275637	0.187094310362735	0.186491629844058	0.185474089926547	0.18442293032355	0.183625165107601	0.183262325075061	0.183413135799118	0.184066610809416	0.185142123881032	0.186513217704983	0.188032203393033	0.189553009418977	0.190950229204504	0.192132847966005	0.193051647651839	0.193699753861383	0.194106192899138	0.194322704561962	0.19440448225269	0.194386094259245	0.194254698767333
30	0.849273022646365	0.824910596093467	0.79655688517887	0.763918886713057	0.726826502836188	0.685286494064233	0.639533919257452	0.590071350707303	0.537685342374491	0.483431639316949	0.428585628588484	0.374561353580725	0.322808743477883	0.274702271816352	0.231434189017683	0.193922920404213	0.16274453250667	0.138094080062751	0.119783712690008	0.107283044414117	0.0998017135314265	0.0964041888197296	0.0961365375717906	0.0981398081737323	0.101728417578948	0.106423011853609	0.111940346000558	0.118152348089219	0.12503016529551	0.132587404484649	0.140832422946479	0.149734731884755	0.159206702599727	0.169099210572306	0.179208458753569	0.1892906553147	0.199081181801177	0.208315166600859	0.216746846136766	0.224165668779485	0.230407713017875	0.235361603380495	0.238968679123863	0.241217682070831	0.242134679176448	0.241769335459384	0.240179024814541	0.237412628028004	0.233496220967081
31	0.830269970052211	0.806655658709409	0.779725459606199	0.749331952975811	0.715427270017004	0.678091519727852	0.637555976207791	0.59421624960018	0.548631303459646	0.501506087592329	0.453658452936752	0.405974135759	0.359355915860825	0.314673728035024	0.272721316054406	0.234182519652217	0.199607585601263	0.169398150605131	0.143799408560022	0.122899231210925	0.106635584873913	0.0948140458862852	0.0871356652364059	0.0832322817058158	0.082703325147758	0.0851470911237856	0.090181164263939	0.0974502399835226	0.106623261988134	0.117384092529922	0.129420410628986	0.14241461991768	0.15603900811651	0.169955876362113	0.183822193653161	0.197297619380379	0.210054423093032	0.221787814705073	0.232225381094261	0.241134625809482	0.248327966372338	0.253664913892098	0.257051511321679	0.258437419883551	0.257811307354829	0.255195402565437	0.250640235301674	0.244220674755847	0.236034399924078
32	0.805342816458902	0.782036002351856	0.75591573384265	0.726933360552649	0.69512387619954	0.660621272580093	0.623668628398832	0.584620525369025	0.543936184602876	0.502163085576958	0.459912509609601	0.417830005344771	0.376564729506835	0.336741636778669	0.298939525603292	0.263676256048748	0.23140053709328	0.202488107406364	0.177239399126814	0.155876154899204	0.138535905624678	0.1252652352487	0.116014524362676	0.110637484497765	0.108897820657464	0.110483161974472	0.115024049568821	0.12211439880342	0.131329967534625	0.14224264054504	0.154429990363374	0.167480876047128	0.180998467095408	0.194602085649569	0.207928896402125	0.22063599914706	0.232403067640324	0.242935407287422	0.251967180656822	0.259264545698081	0.264628527297581	0.267897560907509	0.268949777102162	0.267705215542478	0.264128249815432	0.258230558957236	0.250074987070097	0.239780579264602	0.227528959165254
33	0.773026258380182	0.749525984454802	0.723580881288646	0.69521315885813	0.66451923414589	0.631678769835893	0.596959190515634	0.56071438035916	0.523376911852343	0.485444055611331	0.447458793750143	0.409987857481338	0.37359920070559	0.338841170701485	0.306224966530337	0.276210969103486	0.249198481299945	0.225517660680381	0.205422228352771	0.189082012413577	0.176575427175175	0.167883242922164	0.16288592509025	0.161366895034921	0.163023067838409	0.167482237980571	0.174325024199385	0.18310793567554	0.193384112497687	0.204719299487825	0.216702100902598	0.228948934679427	0.241104977120824	0.252842683436464	0.263859325227767	0.273874617678771	0.28262910122044	0.289883605176155	0.295419894864942	0.299042483275318	0.300581546371633	0.299896884814505	0.29688289514598	0.291474527325924	0.283654196217489	0.273459570906332	0.26099208088397	0.246425849704281	0.23001659684486
34	0.730496056260511	0.706287107931766	0.679938992584202	0.651540067608296	0.621249361900854	0.589302254350564	0.556012173114309	0.521767511695391	0.487023437297473	0.452288861956404	0.418109435334977	0.385047859564048	0.353663008752661	0.324489218572533	0.298016750462493	0.274673973203167	0.254811428999714	0.238687828672649	0.226458229384013	0.218165127873976	0.213733743817432	0.212973067121569	0.215584015474668	0.221175177204285	0.22928525527861	0.239409894266394	0.251029573010228	0.263635052685095	0.276747540093816	0.289931992558963	0.302803412276046	0.315027145827236	0.326314888749037	0.33641827457554	0.345121728332414	0.352235864722648	0.357592268672164	0.36104011168358	0.36244477477688	0.361688468541037	0.358672740712485	0.353322711584991	0.345592848746974	0.33547406234553	0.323001854853802	0.308265187154339	0.291415624696687	0.272676209208434	0.252349374537304
35	0.675011553543198	0.649825929981684	0.622856278318943	0.594270113887012	0.564304856812018	0.53327040349124	0.501547801423194	0.46958347623148	0.437878839003933	0.406975537716494	0.377437030725912	0.349827476976233	0.324689108318678	0.302519272922057	0.283748263565954	0.268718950310502	0.257669199201989	0.250718109001557	0.24785719682352	0.248947700847148	0.2537249995501	0.261810658903528	0.272731799403669	0.285946451967492	0.300872594055423	0.3169179104276	0.333507216334777	0.350104960752789	0.366231158496938	0.381470226029221	0.395473239860222	0.407954894549535	0.418686823920098	0.427488990324653	0.43422063897979	0.438771975040921	0.441057351854172	0.441010427419965	0.43858148474389	0.433736924923776	0.426460817042584	0.416758306337983	0.404660621300382	0.390231364499103	0.373573709934187	0.354838056982973	0.33422960959541	0.312015267397357	0.288529145682911
36	0.606163143345139	0.580345632893022	0.553265142472775	0.525181154687496	0.496418721491372	0.467366662349827	0.438471771778154	0.410228759656602	0.383165991627294	0.357827468443989	0.334751833106067	0.314449480565146	0.297379042542116	0.283924627689204	0.274375229576742	0.26890768845953	0.267574509815392	0.27029768168062	0.276869353125742	0.286959798656412	0.300132490131546	0.31586537784947	0.333576756672826	0.352653511558696	0.372479242883986	0.392459850686072	0.41204460207464	0.430741419783813	0.448125955667708	0.463844786081539	0.477613659479101	0.489212076684441	0.49847559213925	0.505287137811831	0.509568460004114	0.511272492017031	0.51037721659346	0.506881334898384	0.50080186794162	0.492173671751734	0.481050740458185	0.467509089234683	0.451650939452015	0.433609861767621	0.413556463946596	0.391704138831044	0.368314319285877	0.343700631266845	0.318231307039038
37	0.526595390772412	0.501246375534564	0.475360016067693	0.449275769628913	0.423384284898849	0.398120341518728	0.373952149963444	0.351367127887323	0.330854584280662	0.312886055824017	0.297894316392315	0.286252291873567	0.278253238409364	0.274093571618703	0.27385966151363	0.277519728448946	0.284921686026175	0.295797378585317	0.309773168141056	0.326386274811393	0.345105728028795	0.365356324247314	0.386543693320568	0.408078511595803	0.429398084598112	0.449983924882475	0.469374496374581	0.487172886846544	0.503049708640921	0.516741941951715	0.52804868841471	0.536824895076022	0.542974066888328	0.546440850958599	0.547204191077875	0.545271553063419	0.540674535462168	0.533466019826862	0.523718883901119	0.511526196652135	0.497002729513317	0.480287545833915	0.46154736393898	0.440980324655862	0.418819731688153	0.395337277129714	0.370845223280389	0.345696997795707	0.320285685885371
38	0.440308522061101	0.417008506036897	0.394009043046122	0.371680087714272	0.350417382480197	0.330631453372957	0.312734155725267	0.297123260630993	0.284165800737271	0.27418108653498	0.267424438468885	0.264072737461292	0.264212864597056	0.267833974336589	0.274824326454089	0.284973099670477	0.297977243823262	0.313453027285896	0.330951542519485	0.349977092325778	0.370007139531925	0.390512400502781	0.410975715734168	0.43090853138907	0.449864141710645	0.467447223358281	0.483319581460467	0.497202371282697	0.508875321253202	0.518173644426588	0.524983386922281	0.529235938499401	0.530902345350244	0.529987943400335	0.526527694018553	0.520582469639144	0.512236414622645	0.501595401273167	0.488786512536015	0.473958409183947	0.45728237697201	0.438953795447874	0.419193723505379	0.398250258256744	0.376399296844418	0.353944321358301	0.331214842828361	0.308563189623142	0.286359415412822
39	0.350248112483472	0.330569038547018	0.311951703787674	0.294722616864228	0.279204700041554	0.26570590150795	0.254507059065085	0.245849636531373	0.239924042673878	0.236859281065138	0.236714658465012	0.239474194802914	0.245044231224155	0.253254532054474	0.263862936491676	0.27656335683191	0.290996667068897	0.306763805776203	0.323440255784972	0.340590980141579	0.35778489952537	0.374608089128253	0.39067503916729	0.405637539051902	0.41919098154811	0.43107811062465	0.441090430274315	0.449067634846965	0.454895507145186	0.458502760338576	0.459857281892367	0.458962184215461	0.455851990680077	0.450589198995986	0.443261376145229	0.433978856779155	0.422873043961944	0.410095249034046	0.395815956354311	0.380224358291928	0.363527975617843	0.345952158426988	0.327739253717635	0.309147229383932	0.290447562862871	0.271922238372619	0.253859751380431	0.236550093019123	0.220278778680719
40	0.257565364109009	0.242822767813415	0.229637240211561	0.218226044512521	0.208780615167171	0.20145853502261	0.196376144215712	0.193602233297141	0.193153246150029	0.194990355221872	0.199018674562459	0.205088751000457	0.213000329820498	0.222508240660209	0.233330105875387	0.24515545136307	0.257655711267862	0.270494572284997	0.283338104805895	0.295864175755729	0.307770724989829	0.318782602404869	0.328656792609318	0.337185983626826	0.344200552723952	0.349569136247882	0.353198015567869	0.355029586240303	0.355040184372109	0.353237527457179	0.349657992763725	0.344363911072426	0.337441003138025	0.328996035594039	0.319154725837082	0.308059884208914	0.295869748022584	0.282756436386549	0.268904437619572	0.254509032315667	0.239774554702812	0.224912402690819	0.210138722712174	0.195671718764652	0.181728565317987	0.168521939852728	0.156256231068619	0.145123520855967	0.135299478898485
41	0.165051147212795	0.15654081858771	0.149698989220872	0.144606048044838	0.141308966196159	0.139818223204941	0.140105846975988	0.14210473098146	0.145709328613628	0.150777749958327	0.157135205826984	0.164578664187342	0.17288251196296	0.181804956930461	0.191094865367537	0.200498714597126	0.209767346743369	0.218662239516327	0.226961058051104	0.234462313341423	0.240989021188023	0.246391324199885	0.250548102238737	0.253367649057206	0.254787531693302	0.254773773180065	0.253319508685221	0.250443262001034	0.246186975929699	0.240613909558032	0.233806490727842	0.225864185963019	0.216901425033953	0.207045595003956	0.19643510023955	0.185217471202718	0.173547496177832	0.161585346376442	0.149494665801899	0.137440602334795	0.125587765058243	0.114098104101326	0.103128722372776	0.092829642555724	0.0833415666742929	0.0747936784591064	0.0673015497044085	0.0609652199776936	0.0558675236894199
42	0.0873964985161621	0.0864004521184895	0.0867603390377107	0.0884416796612664	0.0913830723009518	0.0954968793565211	0.100670740906	0.106769886550686	0.113640175834741	0.121111760011647	0.12900322621161	0.137126061641983	0.145289262122481	0.15330390693936	0.160987530636774	0.168168140915696	0.174687758400208	0.180405386155752	0.18519935167343	0.188968998725116	0.1916357384842	0.193143496550315	0.193458613631883	0.192569271964498	0.190484527094392	0.187233026029438	0.182861488974281	0.177433024196492	0.17102533538407	0.163728869471492	0.155644941498384	0.146883862566342	0.137563088063205	0.127805396456013	0.117737104294762	0.107486320585992	0.0971812431822718	0.0869485009559327	0.07691154786397	0.0671891181059505	0.0578937549660899	0.049130429185084	0.0409952654579025	0.0335743976127444	0.0269429739989819	0.0211643344996003	0.0162893793779005	0.0123561479365266	0.00938962183190616
43	0.0573970165188723	0.0634908830727269	0.0703282030605639	0.0778198683989011	0.0858623539600543	0.0943396013831333	0.103125266620554	0.112085265126467	0.121080535830069	0.129969936125009	0.138613175612306	0.146873696501437	0.154621413298388	0.161735233250436	0.168105291244472	0.173634847521474	0.17824181260456	0.181859880151061	0.184439264016246	0.185947049802066	0.186367182920225	0.185700124334349	0.18396221152042	0.181184765885206	0.177412989182153	0.172704690768889	0.167128885340948	0.160764297552769	0.153697806171972	0.146022856513726	0.137837866187249	0.129244645873917	0.120346854063219	0.11124850242446	0.102052526739252	0.0928594369585444	0.0837660588427168	0.0748643786488976	0.066240501311277	0.0579737314086657	0.0501357848567035	0.0427901376696468	0.0359915163202696	0.0297855322346712	0.0242084608683738	0.0192871637142713	0.015039149589012	0.0114727697211629	0.00858753959168901
44	0.0928806196848334	0.102377912790528	0.112070011702247	0.121870573553644	0.131687883723595	0.141426259960236	0.150987585547636	0.160272934934076	0.16918425171575	0.177626036833688	0.185507004393253	0.192741663662405	0.199251788463426	0.20496773917599	0.209829607681108	0.213788161510571	0.216805569913759	0.21885590120012	0.219925387268109	0.220012457435536	0.219127549338631	0.217292709622373	0.214541001315602	0.210915738137203	0.206469568524739	0.201263433957171	0.195365427222391	0.188849576730554	0.181794582868295	0.174282531792573	0.166397611032826	0.158224849853053	0.149848905561148	0.141352914877667	0.132817427127904	0.124319433443061	0.115931503400084	0.107721037657626	0.0997496422289229	0.0920726271500633	0.0847386295363728	0.0777893584512669	0.0712594567150174	0.0651764728180746	0.0595609345216445	0.0544265145553707	0.0497802780663191	0.0456230011230942	0.041949549603301
45	0.154214435595906	0.162730850910864	0.171194425669611	0.179545429638203	0.187722096279699	0.195661334584169	0.203299512649112	0.210573300933542	0.217420560599871	0.223781260089778	0.229598401159683	0.234818934130718	0.239394641180219	0.24328296619473	0.246447770076048	0.248859991474274	0.250498194718638	0.251348989199676	0.25140730756429	0.250676533725191	0.24916847573592	0.24690318289481	0.243908610850286	0.240220142809452	0.235879979024619	0.230936410378815	0.225442994960405	0.219457658884395	0.213041744194214	0.206259027412895	0.199174732199295	0.191854558638623	0.184363750031571	0.176766215751232	0.169123725945902	0.161495190729782	0.153936033180037	0.146497662102329	0.139227047280615	0.132166396914598	0.125352934269531	0.118818768290597	0.112590851112521	0.106691014041958	0.10113607269911	0.0959379915488255	0.0911040979874434	0.0866373364256411	0.082536553359001
46	0.188353094968352	0.193615975233774	0.198804578719642	0.203885226417349	0.20882295424562	0.213581811589126	0.218125210796484	0.22241632596282	0.226418537528001	0.230095917276251	0.23341374629413	0.236339056418529	0.238841183787786	0.240892321412684	0.242468056331094	0.243547876018766	0.244115628405196	0.244159920170996	0.243674439032208	0.242658187457287	0.241115617677069	0.239056660851529	0.23649664671844	0.233456113798267	0.229960514069646	0.226039819750798	0.221728043218099	0.217062683977902	0.212084118830747	0.206834952823816	0.2013593492268	0.195702356592327	0.189909250030719	0.184024902240197	0.178093197721198	0.172156501120825	0.166255187961547	0.160427243262476	0.154707930902077	0.149129534114809	0.143721165350188	0.138508641911067	0.133514422359894	0.128757597643293	0.124253930221147	0.120015934164705	0.11605298916612	0.112371481629955	0.108974966443836
47	0.186764747870937	0.188502080206113	0.190231015671114	0.191935446482567	0.193598272325239	0.195201520953321	0.196726498260855	0.198153968796829	0.199464366804726	0.200638036808065	0.201655501566126	0.202497753925044	0.203146567740919	0.203584821719509	0.203796828778451	0.203768662477317	0.203488471263897	0.202946770832194	0.202136704845967	0.201054264697259	0.199698459861011	0.198071431760765	0.196178505828421	0.194028178541869	0.191632038548155	0.189004623396701	0.186163215776425	0.183127585333971	0.179919684022226	0.176563304387398	0.173083711179351	0.169507257129838	0.165860993690159	0.162172286991006	0.158468448348983	0.154776387383189	0.151122294319744	0.147531356453914	0.144027512104752	0.140633243821418	0.137369411152768	0.134255122024153	0.131307640710387	0.128542329567379	0.125972621087383	0.123610016462699	0.12146410665947	0.119542611990805	0.11785143630772
48	0.175543666261567	0.174411474888925	0.173342560113764	0.172331116763098	0.171370536546453	0.170453468221025	0.16957189135011	0.168717204645227	0.167880329546279	0.167051829264143	0.166222042990689	0.165381234383223	0.164519752771852	0.163628204844767	0.162697633870633	0.16171970285801	0.160686877471487	0.159592604067243	0.158431477918609	0.157199396610804	0.155893693719088	0.154513248258755	0.15305856600536	0.151531829609106	0.149936915431363	0.148279376162574	0.146566389476665	0.144806674169441	0.143010376348399	0.141188929225697	0.139354890861765	0.137521764776118	0.135703808662924	0.133915836518543	0.132173019319837	0.130490689013428	0.128884150025847	0.127368501828161	0.125958475334302	0.1246682851268	0.1235114987295	0.122500923419988	0.12164851042277	0.120965275767118	0.120461236642216	0.120145361740793	0.120025533848708	0.120108522805339	0.120399966918288
49	0.180127722044433	0.176994116718799	0.173964807932852	0.171040630174604	0.168221670153545	0.16550730611782	0.16289625348078	0.160386617244284	0.157975951620487	0.155661327121724	0.153439405208705	0.151306520362011	0.149258769175337	0.147292105768788	0.14540244249801	0.143585754604545	0.141838187131946	0.140156162140278	0.138536484009069	0.136976440445273	0.135473896725917	0.134027380718478	0.132636156343731	0.13130028337742	0.130020661822491	0.128799059509575	0.127638122079593	0.12654136504306	0.125513148166748	0.124558632979155	0.123683724682399	0.122895000183799	0.122199624295015	0.12160525637647	0.121119949823716	0.120752046801649	0.120510070540209	0.120402617324981	0.120438250065965	0.12062539502757	0.120972242973785	0.121486655644247	0.122176078147923	0.123047457556284	0.124107167709381	0.125360940024294	0.126813799921334	0.12847000836111	0.130333007914764
50	0.182259039603263	0.177975850452339	0.17380849260078	0.169761840728382	0.165839999493467	0.162046327956344	0.158383468487127	0.154853380440496	0.151457378880093	0.148196178607237	0.145069943689346	0.142078342591184	0.139220608886288	0.136495607368329	0.133901905196195	0.131437847498441	0.129101636640541	0.126891414132856	0.124805343940444	0.122841695761367	0.120998926681453	0.119275759503625	0.117671255999697	0.116184883350207	0.114816572127545	0.113566764339012	0.112436450274554	0.111427193188845	0.110541141175526	0.109781025945682	0.109150148584447	0.108652352709897	0.108291985779171	0.108073849562684	0.108003141026513	0.108085385017909	0.108326360236558	0.108732019996045	0.109308409241541	0.110061579199596	0.110997500905166	0.112121978691729	0.113440564555184	0.114958474123092	0.116680504788457	0.118610956410754	0.120753554853246	0.123111378519865	0.125686787979889
51	0.172082802866833	0.167016559867548	0.162063995388615	0.157232978318771	0.152530598014479	0.147963173492809	0.143536266495671	0.139254698671269	0.135122573159238	0.131143300887925	0.127319631891329	0.123653691925645	0.120147024608061	0.116800639211619	0.113615064128929	0.110590405865898	0.107726413247604	0.105022546317886	0.102478049199916	0.100092025966956	0.0978635183622481	0.0957915840170739	0.0938753736591319	0.0921142056914415	0.0905076364650881	0.089055524574599	0.087758087576398	0.0866159496683157	0.085630179066959	0.0848023140711765	0.0841343770916796	0.0836288762442506	0.0832887944305364	0.08311756614967	0.0831190425803709	0.0832974457334808	0.0836573126888481	0.0842034310915335	0.0849407671877299	0.0858743877315814	0.0870093770945753	0.0883507508662918	0.089903367157888	0.0916718367176006	0.0936604328508779	0.0958730020161462	0.0983128758492577	0.100982785262568	0.103884777173853
52	0.160949839174782	0.155394073202101	0.149945446553268	0.144613941713405	0.13940880593436	0.134338549494647	0.129410947457181	0.12463304510077	0.120011167250056	0.115550931766248	0.111257267483746	0.107134436881648	0.103186063760694	0.0994151661520818	0.0958241946128726	0.0924150759620336	0.0891892623822027	0.0861477856571231	0.0832913161376171	0.0806202258361606	0.0781346548497262	0.0758345801123913	0.073719885294192	0.0717904305023282	0.0700461203162754	0.0684869686096292	0.0671131585866215	0.0659250964953347	0.0649234575744992	0.0641092229443836	0.0634837063589553	0.06304856998703	0.0628058286725696	0.0627578424247588	0.0629072971922646	0.0632571742687234	0.0638107089448713	0.0645713392559666	0.0655426458632493	0.066728284250388	0.068131910508792	0.069757102030983	0.0716072744332883	0.0736855959943503	0.0759949008320697	0.078537601957049	0.0813156052437161	0.0843302252589041	0.0875821037884975
53	0.160169627593323	0.154475381545078	0.148888536038465	0.143420032184382	0.138080150339387	0.132878504431473	0.127824039518066	0.122925032621653	0.11818909692042	0.113623189397916	0.109233622074369	0.1050260769502	0.101005624787018	0.0971767478304677	0.0935433665409376	0.0901088703410339	0.0868761523124778	0.0838476476803719	0.0810253758115172	0.0784109853288563	0.0760058018107627	0.0738108774076549	0.071827041576129	0.070054952010125	0.0684951447473829	0.0671480823551961	0.0660141990589027	0.0650939416749307	0.0643878052507679	0.0638963623978747	0.0636202854286086	0.0635603605704051	0.0637174937231443	0.0640927074402398	0.064687129040642	0.0655019699871578	0.0665384968859248	0.0677979946631327	0.0692817226502576	0.0709908644523009	0.0729264725811877	0.0750894089073465	0.0774802820175076	0.0800993825688417	0.0829466177030828	0.0860214455347006	0.0893228106604358	0.0928490815595924	0.0965979906710579
[truncated: 71 more columns]
