# Supplementary material for: Reconstructing spruce budworm outbreak severity: a comparison of paleoecological and tree-ring signals
Source: PLoS One. 2025 Aug 12;20(8):e0329406. doi: 10.1371/journal.pone.0329406 (PMC12342301; doi:10.1371/journal.pone.0329406)
Supplement: S11 Dataset — (ZIP) [file pone.0329406.s011.zip › Lake 2 wavelet data/Coherence_Lepidopteran_scales_Percent_defoliation/coherence_wavelet_significance.txt]

V1	V2	V3	V4	V5	V6	V7	V8	V9	V10	V11	V12	V13	V14	V15	V16	V17	V18	V19	V20	V21	V22	V23	V24	V25	V26	V27	V28	V29	V30	V31	V32	V33	V34	V35	V36	V37	V38	V39	V40	V41	V42	V43	V44	V45	V46	V47	V48	V49	V50
1	0.981580566442559	0.973460772264325	0.958880036727915	0.933688580369245	0.898172189688679	0.842136662606082	0.795185100132524	0.789120748731561	0.798776797410099	0.822435558294116	0.827898543835676	0.842477578645046	0.84043906516543	0.849436843507764	0.857924074288656	0.86058269805851	0.861958385304634	0.855256781804911	0.858127733524677	0.856460838115194	0.848989547206905	0.851244665182066	0.849195057982977	0.851113942669512	0.842745494180927	0.835571674876131	0.839980951111168	0.850322360519158	0.85219248619212	0.854353146749749	0.851860539992838	0.862039530411961	0.853515526718614	0.840070209776612	0.842485993508818	0.854137638340684	0.851197413716258	0.85276106385852	0.848827768473051	0.850901919678112	0.856838213796612	0.84981601413116	0.845655395657067	0.854272353755797	0.86472113122106	0.851992761778583	0.847555896768161	0.841741453683363	0.833229478612326
2	0.975858930377996	0.964357879902755	0.94634576064058	0.918647942549211	0.873134388747756	0.806533520559946	0.764404350533144	0.75150631999096	0.775816753454662	0.791685888378136	0.801179028363831	0.81170666108685	0.813695378208299	0.817132482468088	0.828178412454826	0.82726276190058	0.829951119599102	0.826659271185522	0.823925548764852	0.821313456612667	0.819520157617104	0.817540746595247	0.814980129974195	0.822620905073986	0.81254459265955	0.809248291168605	0.818917255820717	0.816988150337478	0.821658707216063	0.821601557811201	0.819633899641931	0.827607512361293	0.812191978113269	0.814162088024192	0.812565316544996	0.821277481744507	0.824398015209878	0.823241182689468	0.830319991743805	0.820348731226858	0.82118294720918	0.824653737662363	0.819640160050915	0.812603451896859	0.83759093469449	0.822648130562735	0.824982267711981	0.82588315741746	0.812795865616074
3	0.968267047941366	0.956310070726919	0.933749103774898	0.898777934992284	0.852764043779615	0.790881938834875	0.74175628119623	0.728599562377783	0.732245307217418	0.748620119745467	0.764797192435892	0.763601482288621	0.784908624372992	0.78654218752746	0.792595641718741	0.805132228279157	0.798878706454008	0.795140289583914	0.792868183009035	0.783530595124566	0.788183383081479	0.794486699903689	0.791192830069592	0.790550458709865	0.799641060023276	0.786445874261016	0.787054981926702	0.785491767823603	0.794823306384861	0.790956388675452	0.788998301453168	0.790086417994827	0.787606214413147	0.79637282125457	0.785105386887565	0.787708675204878	0.788132350994228	0.780172714295756	0.795768342142546	0.78149843951489	0.783280344978054	0.789322695000248	0.781453815046344	0.779106911475435	0.798184746819585	0.797021666379632	0.803989251597142	0.793250820250549	0.798014626808026
4	0.960024505916775	0.948596395258652	0.924188774312896	0.881464137419606	0.827894381473553	0.77304606362389	0.72591273478195	0.697687513948425	0.681878344053742	0.712738534770637	0.726653753531366	0.734247844938509	0.745758400821103	0.746243461550812	0.757920541947323	0.769137442259583	0.76899660639922	0.760790204269611	0.754408564710559	0.752937487699886	0.759589558409821	0.757516945063306	0.765064270518141	0.762122605671224	0.764082012870097	0.759670061837702	0.760782345139262	0.759642801164237	0.754960627560886	0.757988092602623	0.742190929543379	0.751735445973528	0.7556015703495	0.754605366471788	0.760293480326225	0.761256625338174	0.751098357606267	0.750876417840853	0.755715589083722	0.744017749141383	0.740242660562128	0.756600420597775	0.747490097551244	0.742489403974989	0.771648461547751	0.772322335124495	0.762366814073109	0.761626315521729	0.759193706532305
5	0.952480512661709	0.939268729015904	0.915614985843155	0.873790335743291	0.814384915757072	0.755106144545258	0.71376341855065	0.676154948463711	0.665434372567426	0.689189525911371	0.692258120205001	0.703034139811809	0.712709879577716	0.724177747012153	0.723780739369621	0.730337278751185	0.730634592513054	0.722895163472442	0.718945762582198	0.713973529755197	0.730282564554595	0.734125835126032	0.745581079689734	0.733120227642993	0.736381824899624	0.731427150828439	0.733791408122314	0.734726678250754	0.729133030832149	0.719366891951935	0.713842374185296	0.714610535313467	0.711039405309304	0.729820597446136	0.729476715923973	0.732299702924338	0.720452847444589	0.722857601780162	0.72033379415447	0.706964970919551	0.713698885817928	0.70482832969729	0.716816248109332	0.724622922465084	0.726956631213563	0.741006562283377	0.725253353016808	0.726737274789001	0.726339575192061
6	0.942742388703882	0.925941236817428	0.902288916068584	0.867298857045318	0.81251082497772	0.743082776333037	0.688617877924655	0.665232198864553	0.658239824114573	0.670405980669211	0.679538874560886	0.685486384684402	0.69415318707887	0.705609743234944	0.710389428978805	0.699026529020657	0.695883164796482	0.714401981413936	0.695176896156895	0.712330452054911	0.706744990800186	0.711678128614397	0.716389139016621	0.712910229367861	0.715318583334377	0.71175117210776	0.71200704961814	0.72757128626976	0.712175639754148	0.704563510051851	0.690689162855972	0.698166775234331	0.702213026876234	0.700854924466777	0.692380140649676	0.699451948818912	0.691481876605375	0.694040683453407	0.691652131727576	0.681032426669165	0.69130189724657	0.694151695346719	0.699146348919286	0.710145080711914	0.720814505332444	0.71428513352023	0.715523821452198	0.706300679242366	0.705462093532437
7	0.933675091175517	0.917456976685517	0.899202333820046	0.864736597459369	0.814883146266321	0.746617444822448	0.698709251347298	0.676456628209292	0.663703320874679	0.654757401219114	0.660179103687735	0.669482884605325	0.687202377736396	0.687946846658048	0.682369687869034	0.678209391380924	0.698786435021402	0.696165810564241	0.689130910858438	0.700451343474507	0.696561072618705	0.700674007115048	0.696503100890037	0.701557879457624	0.701412221658969	0.696682312048389	0.693839595194237	0.698803835980244	0.686902099171486	0.681001250832749	0.688698888790361	0.700229232789692	0.695144142540144	0.6971619407009	0.694675990931386	0.681345133161768	0.676183576001819	0.668097037097512	0.6643803699322	0.669809173408233	0.684212882629437	0.694258079902518	0.694524626472149	0.689353277273382	0.702277819370909	0.705370849970641	0.710395534017443	0.711973294584437	0.710023556021845
8	0.928536891339122	0.916707660463177	0.900258828943886	0.864820192942544	0.819414037852486	0.758714574710271	0.700670920360423	0.66350082808006	0.648090346148284	0.649369682909383	0.658881056330878	0.671525137535357	0.676205947147849	0.674213536334853	0.672927967340387	0.682919426206128	0.697411783339939	0.698838177466509	0.710127866552974	0.707401723787544	0.716362949528916	0.703377986893945	0.700620050077672	0.694602783468922	0.701490714978372	0.706632559896443	0.691340910710002	0.683772470355248	0.685753684088583	0.691817636890001	0.690091837907179	0.686118325310799	0.687197488257686	0.687051957177603	0.685278587136134	0.679358422578525	0.678107677338988	0.672679932389737	0.662965491390365	0.674879372342984	0.678595918719414	0.697922105651766	0.696573092709238	0.697833555436961	0.703322068142405	0.700400231174132	0.713211361748618	0.720129138642931	0.720672377534545
9	0.924703621138765	0.915205380385188	0.901676378404324	0.869844986316622	0.830437807351785	0.775551423308026	0.726238522475624	0.661441825930418	0.645217334473528	0.647802041918646	0.64487760220935	0.668777844672665	0.688060257720708	0.677409899747597	0.68433224790899	0.67716461916852	0.688212097218984	0.700140938299078	0.714915593143349	0.708951333396971	0.704370934378226	0.696817088132807	0.710330005366569	0.70706444257449	0.710461826742892	0.700490645323502	0.684800172470573	0.690282397083915	0.675054006059673	0.681395654165037	0.684895493346758	0.670431648726951	0.686924214999497	0.688931303540887	0.685930784012007	0.6842466509451	0.682946574256461	0.683883741287353	0.684073791102553	0.687288047173305	0.675772515696155	0.683050527385827	0.682309183546293	0.690737565386289	0.705487651483879	0.694470219430261	0.710534013905737	0.709918645052096	0.716878968095808
10	0.920809250368856	0.914554313764667	0.892260871595647	0.866561590892466	0.825500914437564	0.775530909204894	0.729688625642583	0.672949090289678	0.64001792643511	0.629351011898736	0.642661937732253	0.655984358943397	0.671053643617655	0.683368077069986	0.675666850320307	0.682962894281137	0.706272946115138	0.71614706090777	0.707206408476687	0.713102145315052	0.718520301749346	0.711491371769619	0.712146749990627	0.697400117162448	0.710621222780348	0.695394236720694	0.683007940591953	0.699684742968657	0.694032571860109	0.694151402736264	0.685169289505982	0.680204426706333	0.685135870678844	0.687454891682291	0.690139612459757	0.688521685138528	0.680540467173452	0.691326829423369	0.688633787065315	0.685836203103999	0.681133506532303	0.677560228532595	0.681830722460849	0.683802288835948	0.693726910615007	0.69704393306125	0.719343702069308	0.721269909711871	0.706290597742622
11	0.91125996124714	0.904383268833953	0.88897168981278	0.864714330359324	0.83050731779771	0.781040482279764	0.728142907050165	0.681833289563043	0.651368757277152	0.64239025210904	0.644662082270184	0.652596086031726	0.668340096233567	0.681759730414533	0.67773962414295	0.695242207841409	0.709508086730634	0.702748843906142	0.701796680827819	0.695866190493387	0.698559059808453	0.703677309703772	0.706833665534006	0.703256709292095	0.707262619665982	0.704228187767802	0.698620254549247	0.704493820982566	0.712606737985447	0.705042152043161	0.695741730245427	0.691494054921793	0.705128915015745	0.702953284129157	0.703127123024374	0.71047135660727	0.707072868455638	0.697710440472058	0.697727611334049	0.686872828597768	0.682064522541972	0.675500331055987	0.671577564444691	0.67908823405198	0.695566647168336	0.698995041916628	0.70910983393714	0.712101473905969	0.707290199638841
12	0.906101095651753	0.895907387979178	0.885500339291953	0.862478748977399	0.836150129210424	0.79579990050161	0.750482428957489	0.713162397608877	0.681502807245457	0.663129411593814	0.639796893905763	0.644475083811333	0.660548688017236	0.671981030247286	0.680122513112056	0.69516713420212	0.691233343671956	0.69492115275239	0.694850781929649	0.699141340687308	0.705878694715628	0.706351693955822	0.709860237670383	0.709746112937325	0.708962183292002	0.712172973268612	0.714634852383951	0.713816399286171	0.71049195023676	0.710017046383917	0.713206408369641	0.705440695918605	0.716273874446618	0.717627823782973	0.712344577141109	0.716010525729865	0.717303285227682	0.706510953832129	0.708817519658856	0.700920360162065	0.690687844394957	0.688703201236402	0.688696073705768	0.684068524194498	0.69085224664006	0.692753743292919	0.694992719859111	0.690361554841082	0.699303222526354
13	0.894477522461099	0.889814904298952	0.87962177106938	0.862108817856044	0.839084450303856	0.805981583447616	0.771731067303127	0.732326064978176	0.694986987166718	0.676201585641153	0.653852941361305	0.648610191535965	0.658052325681363	0.662059768206048	0.681935199767173	0.684472236909113	0.692423254569804	0.692072856984142	0.690002654871031	0.682089917462266	0.685414874392084	0.703841141319431	0.709012383363607	0.716454727281642	0.725330809431388	0.733697050198513	0.730064750609993	0.728139610005963	0.720817227546324	0.716127812189787	0.712860072115153	0.714219648245983	0.722457657473975	0.714882027098265	0.718321905599359	0.718521525582673	0.711599329909861	0.705423612214328	0.698284485484393	0.693750211118304	0.683399097394515	0.697528984318018	0.686684102220168	0.69451028513618	0.698728084441995	0.699828210932831	0.70012630358859	0.69359715817083	0.698167937862651
14	0.88665748723053	0.881196737738204	0.870110244866803	0.853427861850227	0.836768288130869	0.817203130081761	0.789080199295137	0.754561691414216	0.726563059752055	0.694438370144843	0.670422724389558	0.673010605136307	0.667146624823993	0.665444224895066	0.670825723608518	0.675524216664986	0.688496786411393	0.690090494907533	0.690643801697836	0.687857106773561	0.692813383639483	0.701865335733381	0.710168126003678	0.718675413938073	0.723783466590045	0.722431972612194	0.716753367442591	0.713926944170201	0.714653373280442	0.706409517358511	0.713620754685518	0.721946599216115	0.719838965935807	0.709300822190066	0.724765514263595	0.715815071501483	0.715365967632354	0.716432468920627	0.710283875191087	0.6984280611093	0.703235655725678	0.710294027152919	0.699734285667626	0.708120917092726	0.703152051130478	0.706080187343857	0.70220662985096	0.704036218666736	0.707743500159047
15	0.875216710600057	0.873492188887975	0.873078269820838	0.859417091694249	0.84073351578525	0.820554359187534	0.796318157230717	0.762577857453939	0.726453692311638	0.70406413347066	0.678226815057601	0.673507675616367	0.655510293536516	0.654491155146491	0.668856475241066	0.674373150413403	0.675427745316414	0.677161767798758	0.685122753513561	0.693453821267919	0.701900149128288	0.701481112097945	0.70284889582666	0.706780373509589	0.723194139332595	0.719407913697832	0.715518090900098	0.70984532535318	0.709851199841229	0.703540226042264	0.709290970993612	0.716353815964576	0.724236375041218	0.729394741696512	0.736167676231178	0.727431151817754	0.730327427724705	0.720446579320253	0.728197974263355	0.725478092774865	0.713994569882519	0.697016382081774	0.702379324094222	0.699654190437985	0.705160142554044	0.69951155499677	0.700832075885518	0.697283107021142	0.69635352187164
16	0.861816884687664	0.864528387587279	0.862754845969036	0.852546548027859	0.838766950482412	0.822458209461329	0.800209356590981	0.766534046913366	0.739208940293201	0.704389699358765	0.680821930789726	0.664560867237403	0.650910994567773	0.64603097526816	0.643420603528931	0.655264800527785	0.662469495473418	0.662815695005016	0.68005742183058	0.681580503402585	0.693688213715027	0.687694230118702	0.702053402402735	0.705620246779222	0.708386838741076	0.712468292798272	0.705398394090052	0.707126196577354	0.70592884253998	0.698900856515888	0.71160153612305	0.718397585198295	0.723946067181626	0.737814552466979	0.737454183056768	0.74153404658374	0.72670862888841	0.71281082991059	0.721262830960197	0.720998727868273	0.719575853682065	0.71477592439113	0.7204668710064	0.712541409755245	0.704095091681141	0.699654439840083	0.690932851309568	0.692205320996708	0.690569849488029
17	0.840338150964977	0.844634099732649	0.847663930672608	0.844307123921181	0.833216382450884	0.816974296917885	0.798137702998901	0.771415650657558	0.746677575437038	0.716743350291678	0.693385855059826	0.665108953741322	0.649861188838312	0.646766833581435	0.646452723895727	0.645706160242239	0.647593143072819	0.65256693903523	0.652530522886689	0.67772983088538	0.68755310429048	0.695371664782117	0.700093822491948	0.69721091218839	0.695643371946245	0.701965748397075	0.696689960813347	0.694318335820554	0.695438692391702	0.704744689500221	0.709900731938812	0.723928141552939	0.726547912236359	0.738030414387174	0.735683816766981	0.732613439462533	0.719843535981776	0.720193754378076	0.715690832518268	0.72376389568832	0.728706554210569	0.722411422251212	0.715482612670114	0.709624446426227	0.705218597268493	0.707857761765277	0.697871659668609	0.692724306674792	0.690258291838822
18	0.831381023464651	0.836479596748563	0.834999735314432	0.824207231185696	0.818907230379297	0.798587370234501	0.791665572717064	0.763461348771097	0.744221946018674	0.718956915808377	0.716805974132732	0.689747056626843	0.662576526200916	0.667701971874264	0.660260671079015	0.662084332892615	0.661020362175425	0.661243675261834	0.6666839073484	0.679954914296006	0.680714900632478	0.690712429469632	0.691071246670634	0.696193067886409	0.701284882953361	0.698869129003799	0.692151601574103	0.687101408402893	0.704948974891123	0.707138086512834	0.713310597696695	0.718909216822635	0.7275572096692	0.730299734984676	0.734383990343779	0.728610283311263	0.722764693298642	0.724034508582006	0.722914796980516	0.720900521401251	0.729955206174894	0.721872980551261	0.720737417324414	0.705125591044903	0.70652092311201	0.697063029261248	0.697631200193658	0.700925167018486	0.699864168410311
19	0.826379596407054	0.824481058844135	0.827100045252782	0.821824422690579	0.811233133397976	0.805090976301884	0.783725062281826	0.761935070354449	0.744239758544519	0.729923982478254	0.71935540837605	0.698470804891172	0.68235790797781	0.660456714662815	0.653111025174083	0.65482281521039	0.668310273939657	0.671141018518382	0.669611489676731	0.68673980329612	0.6856940947352	0.677161683395134	0.68440108293633	0.698097984552517	0.697008793390492	0.697974462714096	0.694427014157808	0.708996805843404	0.716410809140381	0.725446184404809	0.721885327947196	0.711648447692574	0.716859629588153	0.708490440711475	0.720712172338321	0.728556415909485	0.724924369418598	0.721440238210159	0.730009455456186	0.727996790390327	0.723467466225919	0.721472772676998	0.710906224818129	0.700347737057519	0.699812939193198	0.696414685291042	0.703316594141432	0.709722862678853	0.714248219636073
20	0.828542101491706	0.83024550505537	0.82855230566578	0.823610245815822	0.81680198257563	0.807090656203668	0.795487196249341	0.77346953232208	0.747536138216129	0.730361936698627	0.717727972285216	0.702725026421358	0.68725417851252	0.66708759992034	0.660016751917912	0.660369052117445	0.662396110761335	0.671667817541616	0.667416306217167	0.665905242140717	0.668661759289311	0.669924256830228	0.676392256029368	0.676224035784232	0.679018596120597	0.693044987212478	0.698785899358261	0.702100092146818	0.708166450525153	0.721969054070705	0.737021605209376	0.733905060425803	0.723189649077212	0.720567670796159	0.72563261053624	0.730010323020185	0.713214645733863	0.711701574488717	0.722810954635795	0.722050529670817	0.722492168397733	0.715552584399195	0.715590179607367	0.721961045894322	0.708957272482959	0.708122579156498	0.706960761194943	0.715794098747142	0.720050559248494
21	0.818252482269136	0.82564435085481	0.829965080470352	0.825624593996364	0.812607298730023	0.804486132689016	0.791075092609116	0.778310932391345	0.758400961560434	0.743641488421367	0.724554347798183	0.699681186867067	0.68791896028373	0.670932741275277	0.668424355070341	0.661931193886362	0.665527951267081	0.658565584865163	0.673453976915309	0.667858659932037	0.668985327872183	0.669198648830681	0.668151813167327	0.67617321810373	0.684441808260931	0.685017885187197	0.687478548926555	0.692332732432544	0.698541721005366	0.704225507748068	0.71892564559285	0.714331614693806	0.710058143240971	0.709044389329884	0.71027389776479	0.71177336460139	0.712402219030831	0.708592996121394	0.710335523405691	0.709338367782168	0.720857129523766	0.719926851854967	0.722163868222282	0.718820039528442	0.71917863307599	0.716197178417262	0.711590125525506	0.709845138306789	0.717886150730903
22	0.808766731765064	0.813703259546068	0.817511443524439	0.809350427797488	0.808421179886147	0.796289747835642	0.791382488256216	0.779283374008376	0.766142075198573	0.743725350564342	0.719487300441136	0.706524664677382	0.700495183159384	0.691173782587765	0.682614871631562	0.678076231639753	0.668375182254463	0.666365454680258	0.665249189519811	0.665370561856748	0.665814682628525	0.665635865720576	0.669483677404193	0.681916088725114	0.681450882743014	0.682807401114674	0.690717455073295	0.698033678562034	0.703192310142981	0.691686450369575	0.697629015329884	0.694270817650874	0.684292112309772	0.691793282318062	0.686229072952242	0.690809178433036	0.704287764562978	0.709346301829089	0.705320142715587	0.720670244530624	0.72618631271422	0.724368622729411	0.718259113319435	0.716382955956595	0.717883437900525	0.715431260452915	0.716881945536095	0.712787427207762	0.7144211009988
23	0.790014000390066	0.790807075948509	0.791037920652029	0.795269843594986	0.78935234135372	0.782057158533671	0.773466540992287	0.764705055187991	0.764045217866363	0.744116984987064	0.729732368977567	0.712871037626688	0.702726919623889	0.696768281447064	0.692346728608418	0.691946242939429	0.69136750533452	0.686411324592132	0.673294727045831	0.668580452778715	0.666047459214781	0.671671733378674	0.678349542409245	0.680523177822394	0.682005453695391	0.679742784581706	0.689312767287443	0.682027657369859	0.688721044827224	0.684760341694436	0.677025051448975	0.66807228056574	0.675677835916969	0.671142984148916	0.674326100520764	0.677876320505287	0.688018192986769	0.696794230929553	0.703104020644782	0.705869001383525	0.715401173292406	0.719711604777506	0.720785105238757	0.727946197193023	0.725295779522204	0.72280066708248	0.719960135036864	0.723590163807261	0.726986801626581
24	0.780372308925675	0.787080091759263	0.791819693273847	0.790339912765845	0.780830968959128	0.774056636456569	0.770961273872961	0.769535362458427	0.762691984890943	0.754149619241921	0.73978963796196	0.731282138809707	0.709554830974376	0.699671102503121	0.697854180569089	0.69857803770858	0.684987966579287	0.676546696004056	0.670359355304187	0.667775727378912	0.668759497342061	0.670988395436303	0.674613146595328	0.67122656535452	0.676109571289387	0.688296132318641	0.693052531901443	0.683307196961551	0.680367716088149	0.681479434492005	0.680472668248673	0.680860412456124	0.678827115601207	0.674480079630664	0.67398929560673	0.678427395971456	0.692618338521047	0.692058334511963	0.695831586637544	0.707463982716252	0.705398070306034	0.704498092486189	0.713250070004532	0.714158302174711	0.709244704427071	0.714447415728	0.719818578773336	0.718979444696515	0.717695295464048
25	0.773468063748091	0.777127363010882	0.781608416606429	0.786642233825024	0.778137636136483	0.775865188096459	0.771628820537308	0.766634872571338	0.761689961693663	0.758310295026412	0.753392029805139	0.741849109506927	0.730908807472176	0.724703059395077	0.709870838784172	0.701588633655019	0.685436554185014	0.675928167986173	0.682677223825006	0.668842152706024	0.670234308737384	0.668457151942734	0.673614449568956	0.668593184744455	0.673642094939375	0.671419313826211	0.680178499825348	0.680081294255065	0.672020042571742	0.675741717686279	0.679647609291608	0.691868908599473	0.68644714343137	0.686917739526369	0.689723955642021	0.694085567898132	0.70227574368247	0.7011043330901	0.708606688225026	0.71253250549471	0.721934306766736	0.716820327442838	0.711350276909526	0.71441630447828	0.712356226051888	0.711023700299903	0.707144514079677	0.707502075857456	0.705642085627515
26	0.76719762602855	0.756769161996501	0.759601427930144	0.764483734769839	0.770132564558986	0.773023702547115	0.772309673638436	0.770899448498733	0.771273031139352	0.76417376604116	0.755996470468402	0.743461127933409	0.740021449532747	0.725883603690483	0.712073926746928	0.699560109892182	0.698405256089704	0.684542480705106	0.677975551484747	0.671324672976337	0.661659878611804	0.655963448894116	0.659444948713686	0.665628739240407	0.666551449631012	0.668346344973916	0.669095565087251	0.658724900266723	0.655927353799916	0.66513762706502	0.684462449855729	0.683176438168505	0.692561998015459	0.696127365273791	0.692528168839609	0.68821897644352	0.696791841969094	0.700828016464533	0.706256814072076	0.706038882176889	0.708315066117322	0.706768103693778	0.705112685600715	0.703402876251065	0.697048239066029	0.695546344645012	0.694474332081044	0.69571589738299	0.703009693865227
27	0.754141063083558	0.757264107758014	0.761619745074374	0.765872268812057	0.770945817591092	0.772922507709448	0.773902646884941	0.770757018376528	0.761080181348425	0.755053160046208	0.753524451924916	0.746794553323959	0.730575958556228	0.723847757813113	0.71354652783856	0.707833282045275	0.694839136341905	0.691482180905073	0.681062283177834	0.669034760521062	0.662781502054892	0.656240102366749	0.658158545203345	0.666266389654153	0.649104673334009	0.658721183175292	0.657904141838322	0.664623684892876	0.662647435102113	0.664180507718558	0.670437582459959	0.671362726715987	0.675855587353153	0.680387331443333	0.679568825768957	0.689863961643373	0.692003387215764	0.697722324222084	0.697182097957048	0.699054533756997	0.694632595775346	0.698850476106138	0.702523605354082	0.691324338862111	0.687573932313208	0.690274068192469	0.700235582708135	0.693748214153664	0.691328517068041
28	0.759121044737535	0.760275068608631	0.770679347818479	0.773916547972374	0.769499895091971	0.766170161836181	0.766805324387921	0.762350386011895	0.757171143238018	0.752881939594128	0.743314078103623	0.741634686822637	0.732324154261948	0.72486016945449	0.718654289173033	0.708328091782747	0.704335754067985	0.698753425461981	0.688832224056143	0.67864068758035	0.671266281197521	0.673281813637416	0.661699431354045	0.659316187039002	0.662774307489445	0.6663166255123	0.654562181965195	0.65908534980656	0.661128378235225	0.668850786676384	0.670816257092791	0.672241192465768	0.677470048880771	0.670506981848866	0.667851101810257	0.670356342791633	0.671531487988351	0.676072516095252	0.677702332877743	0.686827618500577	0.687386979525501	0.688099223297435	0.686677695956686	0.680715227391693	0.683210725450069	0.685065808021586	0.681295759274672	0.676285511497749	0.680952658954006
29	0.749054599720364	0.756993981665724	0.762575943591879	0.764171162308736	0.759212101700831	0.75236494537855	0.755743723041708	0.756895791306035	0.755250214080862	0.756860742993167	0.757766778282698	0.752150456717269	0.744622086359068	0.735162719278398	0.725067685677128	0.719227438312194	0.713738578330956	0.708811814793246	0.691369990188506	0.686137424077047	0.677505814132151	0.672320767881883	0.661860055255695	0.663347703267357	0.6563458377975	0.661765059579222	0.66684801889793	0.667232414210999	0.67460347866662	0.675644069302018	0.675218304333748	0.676285750246489	0.678969478091399	0.67741311709425	0.677812934769984	0.677695297366987	0.67682737668706	0.671617773012647	0.66489404333992	0.673331660614761	0.679609520768676	0.685204220622783	0.691021937264439	0.690871455082551	0.689416069546599	0.685944626107314	0.685158643055737	0.682796102385145	0.689907428438854
30	0.753394788079951	0.754560948972465	0.75393724310491	0.75752762595965	0.751019356440862	0.755513008392772	0.758001772920858	0.759906241602556	0.760584935628316	0.754224559091685	0.758424807374781	0.751994244724707	0.747984490243067	0.747088442576764	0.737204163433893	0.731755078962778	0.720150198331756	0.7077701635798	0.701596384560824	0.694726419972676	0.68799105096489	0.686488884450077	0.683531433697968	0.682910127290465	0.68320684851649	0.679021624405944	0.682047804044522	0.686271374651359	0.69276882371164	0.687232911922798	0.682600702268855	0.682688375970424	0.683248891072712	0.681502861406247	0.679735914369673	0.688327179050526	0.687928588355224	0.684330492249964	0.687008173257918	0.692392281539004	0.687049994270738	0.689073279058273	0.68755332344069	0.68643018974485	0.687630540575745	0.685444656129539	0.682691481323994	0.681924211837245	0.686168031432521
31	0.751300272064182	0.752284149146419	0.748446125310904	0.747083376144141	0.747339947145261	0.751278382432049	0.753598719083754	0.749665787972003	0.749060541117434	0.749330433757884	0.748560128500835	0.756224810928813	0.754734169990625	0.745776241397728	0.735913595848352	0.729192036599631	0.723897180773175	0.717913384753434	0.717104451456113	0.714866800431822	0.712366120113678	0.704433164902211	0.704312028135028	0.696986680385448	0.695507056748473	0.688068922321261	0.678843095978861	0.679452826816041	0.689407334334912	0.691410174088909	0.691681929062649	0.690834980256245	0.692509919204957	0.69171312558461	0.693341284195398	0.686766359940579	0.687247517119796	0.686165321711346	0.685755541483166	0.692888384201964	0.70578121118381	0.703848052189893	0.705248776657863	0.703641321751976	0.707657677406201	0.70244666823082	0.697337613987917	0.702426283055711	0.707957513241931
32	0.751353947770302	0.752133390363212	0.748341578875202	0.750151287146934	0.75519827247991	0.757003386317172	0.759039533656161	0.759380781863508	0.757097215555189	0.758483685095676	0.755457663279662	0.755537638088724	0.750815849064009	0.74309696989329	0.732459551345737	0.723047860023146	0.723711224289596	0.728061037776992	0.72316323293912	0.726574224699261	0.719093476489936	0.71813371510289	0.7113261627538	0.70171753766651	0.693319666433173	0.693801490679407	0.691945077605072	0.685588878734184	0.678466270600095	0.688203258209414	0.688776077075849	0.680116112510374	0.67613256658589	0.685125514271092	0.693460463845102	0.691773180140757	0.69422148546534	0.694121490279981	0.695101787342987	0.702550120180724	0.706735712508587	0.70774222105681	0.714309623423908	0.717289760270114	0.718205288793973	0.71817165757282	0.722534032311814	0.725030327794647	0.726776382414414
33	0.751088013843699	0.753222121317186	0.747725837110725	0.742575811089383	0.743918052556722	0.750884392552001	0.756930687541981	0.753290123309128	0.749630288019984	0.749254174640517	0.74576283926867	0.747699054549589	0.743132322821912	0.739641744767888	0.741165219710053	0.734715158460148	0.730238543648629	0.728988410712931	0.732603166232283	0.729778264404998	0.725861484853021	0.725526834573903	0.72376150413864	0.717896160713818	0.710921088883061	0.701148580008018	0.700975928798031	0.691340643893568	0.689047310177858	0.690768206773341	0.696006917638612	0.70034115982346	0.697466246462985	0.700518298001679	0.698135822400435	0.693613349745184	0.693800690370329	0.697382926045291	0.693743463371418	0.695790206474676	0.699734558951629	0.704494066646255	0.706310074426558	0.697816509146098	0.703642044720457	0.702113863138564	0.701566819445702	0.704877904494382	0.712456111995721
34	0.732399433942033	0.735085025228503	0.733671749586987	0.739571408812792	0.750955029687279	0.746858154808241	0.745298599485199	0.741041332442309	0.735962663829722	0.735728687841872	0.734915531851453	0.739917463337812	0.74320661684263	0.740945211429294	0.742232236102352	0.737995351104695	0.736762629874898	0.734830910965769	0.733865574499973	0.730807351829253	0.732042969306885	0.730651353622538	0.731943072394303	0.728678602287968	0.71963076799352	0.712623129256929	0.706130863024402	0.704388652868534	0.699224440217836	0.701827478529614	0.694106089316659	0.691581108802901	0.687263022418459	0.695618322796654	0.692790884223914	0.697945658855781	0.69796385790072	0.695898255614964	0.691106519623201	0.696499347616164	0.699065854416346	0.709087960225131	0.716912226034198	0.716587631130297	0.71197342300254	0.712779929879651	0.713502228905336	0.712591462283795	0.713561820609658
35	0.710946934856213	0.718671319898326	0.723352425801073	0.723413790065844	0.721233685570503	0.726536470934129	0.733069792948107	0.734073681297786	0.734198187843989	0.733745083574242	0.729563452245971	0.734719465649679	0.736883093047	0.735473050927957	0.735482732947651	0.742531972260651	0.741168961649266	0.737955175354915	0.73051828782085	0.722877453830033	0.727805536727013	0.727573069961646	0.723343127173791	0.725289626306919	0.718847292941101	0.710900234339875	0.704132935070508	0.70410261100332	0.690220955834137	0.693264092945603	0.698769968230731	0.698846963686039	0.700648523996703	0.701547786020964	0.700004269261932	0.699310923950996	0.697280196074665	0.697789665489731	0.700848334974833	0.697659710056538	0.697848212356612	0.703135201239446	0.707896418533552	0.712572686596034	0.715251569284345	0.716261530701039	0.720107940396697	0.717581400296875	0.719991581179461
36	0.711281590846918	0.718195738200665	0.724758489963156	0.725510525178011	0.7226419249996	0.726990912137802	0.727465539638096	0.726621107862818	0.731729572996393	0.730778867687864	0.731030061286757	0.732699193527326	0.734365421578084	0.737910677229266	0.737855351808457	0.735616828759488	0.742899669301935	0.742969197327838	0.746108880134199	0.743645949604065	0.73476180662095	0.734005673120355	0.731124167780262	0.731225455120591	0.728152535277978	0.724331232575685	0.722144543019115	0.725352195186557	0.720105938318067	0.712374989163359	0.710401184336725	0.706825677479857	0.699831226907926	0.698259644558386	0.703789748699865	0.705544507964464	0.702034654495159	0.702671197276016	0.704291614869251	0.706180661897613	0.71343769949833	0.707804498217434	0.711630176936089	0.70904854535681	0.709012280651303	0.710729535790268	0.709724700713232	0.707448095841903	0.708342388196645
37	0.712351518914041	0.714124203855429	0.711548512900231	0.717686189085511	0.720948938248855	0.722143822854927	0.721024075497277	0.719196609676844	0.722150599690784	0.726874266004989	0.733519264243203	0.738674599495367	0.73710250456799	0.734264317677477	0.738149972381964	0.734663168964821	0.730457151388955	0.729507558806123	0.728434680293061	0.73236422757373	0.733057288090047	0.731223212291239	0.7329245931645	0.733620308820094	0.728196339658744	0.72701958816041	0.72631959087622	0.730105067720014	0.730404778478602	0.725654823078906	0.716927513910368	0.714376677093524	0.707929280431963	0.704599987563185	0.702300357858178	0.703996477825011	0.705757630722723	0.705243514799485	0.70453240662922	0.701809024736519	0.700756000403214	0.699969292659873	0.698322259916497	0.697158508583281	0.699632546560911	0.694516084808225	0.695662393889952	0.702474130188597	0.706034274267242
38	0.693868497092681	0.695818077136251	0.695880088116634	0.700520460164742	0.703984152826524	0.704973111956141	0.709793041873788	0.709913753752902	0.71140527003788	0.717949217432978	0.721663386638447	0.723318913809359	0.722328909760867	0.725099394299689	0.725190773723572	0.72378836753682	0.724352282263167	0.72555400123572	0.730661800504337	0.728266000838763	0.733611894099865	0.736494513875333	0.732499947024226	0.732949045689064	0.733761180183231	0.726763742319775	0.727654085081835	0.724301780580429	0.723351835926893	0.723672036630502	0.727321669613521	0.72578691948459	0.719935073857617	0.71575272639912	0.710733416254299	0.707687891488921	0.701404509230852	0.699108006733156	0.694855307771675	0.693512513682744	0.69174284061755	0.690010197442039	0.689119241611169	0.690165838468679	0.68918446288112	0.689291808860166	0.689963061901195	0.690291298138324	0.692575498809175
39	0.678274871593794	0.674719225936165	0.679298949556274	0.684174220749242	0.683134191130557	0.686154942154187	0.689779314985917	0.695073497221207	0.696941926326825	0.707477708952549	0.707761631462688	0.709833938118983	0.715112962599355	0.721576765780354	0.724931568551969	0.722180384938528	0.721206643674081	0.722970997764513	0.727466652870045	0.726056252882353	0.725493950830654	0.723060796090846	0.720042008739743	0.715983206720606	0.716992396412268	0.711976733160494	0.707864679674405	0.703863721955303	0.705236771801714	0.706770577148499	0.712974729246128	0.7126665162101	0.714215867111532	0.707019313609259	0.701019545912794	0.700123775927499	0.696062528503395	0.689872903546599	0.686821389231994	0.689271320691049	0.689658778161771	0.685089102482909	0.691479212877895	0.695596362269726	0.692578030971503	0.69016193091583	0.689559351807711	0.693414018588008	0.690094143311356
40	0.668276328996809	0.669394202014879	0.670952124982101	0.672029288286211	0.675457552681222	0.683224827720446	0.687389196190044	0.687856799577361	0.690823852233202	0.693445882416103	0.697292651063897	0.697866806753156	0.699845835805823	0.700344555736224	0.701501147902882	0.705387163170903	0.708369639738925	0.714849134005655	0.711880652036078	0.711895431059175	0.714624157260945	0.714842354897301	0.713464270555662	0.713899983998345	0.712095731734591	0.714657418442937	0.710133530945623	0.708183111736192	0.709102606908339	0.705585901999856	0.702930191913034	0.702605539739807	0.698956653191318	0.702421834930016	0.696997091049305	0.693949224157178	0.690068429598717	0.686658059313883	0.685807189862606	0.687054422358729	0.687240003623597	0.688015432857293	0.69049502147295	0.695317106113175	0.694895793652415	0.689408675347765	0.688671893873818	0.683216695328113	0.689318211017259
41	0.669763035681072	0.67335381656327	0.678075894204724	0.680312732102266	0.679557850878972	0.680678980038546	0.68664082176863	0.692739589370795	0.697674518161989	0.696683414559679	0.697957711006229	0.697640017587934	0.696389983958313	0.699905073866894	0.702912330591589	0.697715848556378	0.698396638494969	0.698899585483933	0.699222149540953	0.701332044075148	0.702826486041279	0.704844679758718	0.70279469812985	0.702206444189468	0.699426426636438	0.701749768449418	0.6971876481626	0.694256634094452	0.696770792501633	0.695086349095374	0.699522499687214	0.697124545312941	0.69683500544926	0.694772868572491	0.692569515521693	0.688714738930123	0.690304828440384	0.69582927617621	0.691505797257202	0.694010299202065	0.693100324558583	0.690218874186491	0.691100209426482	0.690352025283516	0.691287324773354	0.68971679257739	0.685913169222545	0.686459585881619	0.687771846314618
42	0.672188711164747	0.671047824940322	0.673818106659638	0.679916207966714	0.68055370659131	0.681265168477609	0.685520461028989	0.693506180198495	0.690821536760223	0.695011084931859	0.693933670648067	0.696036085507038	0.698147660449433	0.701569479366503	0.708934674480667	0.705915901091837	0.706281485422762	0.70895633603391	0.710536699618798	0.71069892260751	0.709239281769925	0.714663502468673	0.715605232047224	0.715546547088923	0.713686475309411	0.712283344756838	0.711882145524808	0.709272484881242	0.704677422233511	0.703439115870332	0.706779269524743	0.709436904544965	0.710107459760322	0.709827689088565	0.70604664174348	0.703592371296013	0.702864806668163	0.700630997112449	0.695983734572663	0.69643882816082	0.693873024698027	0.695511099614874	0.696701769732812	0.697907961467298	0.697066849778472	0.69537682608255	0.693762327232796	0.689685545313493	0.687776604369833
43	0.657151907177846	0.664923370304702	0.672384533167316	0.670308916683476	0.66884387397854	0.677369428898042	0.678851381255738	0.679228265280182	0.686723094019799	0.694627614307811	0.701908701871877	0.70459167629314	0.708948216451443	0.713175598124958	0.714470633382555	0.715193860920653	0.716017883049252	0.716793894305864	0.718013558977329	0.718620235954809	0.723191957582867	0.727276073888028	0.729018564271847	0.732467577343188	0.73073483102014	0.728174597295557	0.726298256100506	0.725638156065823	0.721930364327579	0.718603690646018	0.722479559025119	0.724011793893987	0.727359818318675	0.727551185288441	0.724561798318461	0.723873145339825	0.722531010749176	0.718328587117877	0.71660989839016	0.713444037924479	0.71013223148066	0.707103558543191	0.705148969605495	0.703485370634836	0.700790397248601	0.698366460944949	0.695387498152569	0.697470903262523	0.69759338503209
44	0.664508963725986	0.663915838025329	0.671137464039683	0.672372518472037	0.671694279917134	0.673270600418969	0.670609948697588	0.671956888814608	0.674258186105835	0.677922267162209	0.688030920327344	0.69522943860012	0.694456652684697	0.699151449847895	0.70391575426712	0.708617284000093	0.714126879146946	0.717808239547446	0.723400498682543	0.728281567288681	0.730480360366685	0.732514704811358	0.732668263869657	0.728601144832056	0.733370846738907	0.737909087369766	0.73773458284932	0.738797593549761	0.741512486205146	0.741663573973208	0.742850215571864	0.740597701510821	0.740813805141379	0.743476841931602	0.740027497280483	0.73953529945046	0.734654504228622	0.731956005791318	0.732995357855841	0.732757417349352	0.732332682941784	0.728224363289884	0.722438084501316	0.720351877172537	0.721648684506809	0.715176225499371	0.708960192439173	0.710332462476549	0.712108184797743
45	0.689483586242006	0.688844430069452	0.687861018346227	0.686563835765429	0.691096911936168	0.69210609183171	0.696042293504879	0.699029801431999	0.698671386409032	0.698208963671909	0.697953435861919	0.69738567806792	0.701686521568741	0.706492806327311	0.71118648404536	0.716337945515338	0.721152408251362	0.723008753023712	0.727688432123611	0.733110700054582	0.737574874091017	0.735502053877653	0.737091448714904	0.737420426929798	0.74195404693937	0.7463351935718	0.750464728371927	0.75359917870486	0.75363928807253	0.753015184430574	0.751698227340658	0.748858728962671	0.748281999592698	0.745786595086638	0.747588878263253	0.750102406379763	0.749356480968594	0.746201608029204	0.747403290381268	0.742787598391857	0.742362227022842	0.742179712904284	0.73762467877432	0.732739130373904	0.731751133113056	0.73172320236498	0.731653352256198	0.733159750384027	0.730069131813985
46	0.690676818056024	0.6897345196648	0.688431291946035	0.692827314054445	0.697323073638362	0.699818685858921	0.700915109246291	0.704683258370491	0.709612170896894	0.712525352544744	0.716838258105081	0.716788286356521	0.718599449043692	0.719556558627323	0.72274390812508	0.723399255358199	0.72663823415951	0.728385497431099	0.730138384131192	0.731154989654717	0.731323860426575	0.733190037850117	0.737189875415383	0.737092522956408	0.73871099596642	0.740096928796436	0.741209164113958	0.741853886945078	0.742835056649434	0.742643455664015	0.742774670349114	0.745956277026214	0.744225077767562	0.742952256991785	0.743978222383549	0.743765627613506	0.748263522137445	0.750164708369534	0.750194853121341	0.749398936326594	0.751363605156866	0.747980303333972	0.747226345229398	0.745887487854399	0.746775276802115	0.753663616327667	0.748567788350396	0.748693326046567	0.744688984600128
47	0.706698518033038	0.703559534482124	0.703627779235942	0.70660258653777	0.708882998365497	0.710072851231619	0.712912744384284	0.713311263068177	0.712333970583896	0.711378631572699	0.710444774208517	0.710599826491905	0.713886395739747	0.717309365246224	0.717851959517985	0.722875405836512	0.724202310019225	0.723105849071163	0.725045998953733	0.727662314604022	0.730338411502159	0.731991406589231	0.733801600472301	0.735186861210052	0.736194044323215	0.736960411929068	0.739017679536826	0.74295331666447	0.745574318352138	0.748303380737986	0.750645654091733	0.75223955526997	0.75260775854262	0.751798795205146	0.752706642245695	0.755289303821488	0.756553259343008	0.755890808668411	0.755349923524149	0.753853991359368	0.751933547306974	0.752076621136445	0.749966141046756	0.748507592644183	0.745975387056947	0.744630439762589	0.743773822774852	0.744963920656714	0.745428630282269
48	0.714535034680411	0.71070904370487	0.708896844249738	0.712259842732379	0.712248678433096	0.710061501509935	0.712002784112979	0.717386090582042	0.719695681991046	0.723739992750428	0.726909678766001	0.727200436954868	0.726514740075515	0.730071053922996	0.730510696254558	0.72934530979882	0.728523955536954	0.728987180177819	0.729731658131699	0.731191935313547	0.731391625624327	0.732195860325013	0.733685665320015	0.73694251914713	0.736520383180657	0.734775887753873	0.732777511423823	0.73125617798527	0.732180523403036	0.734374227793899	0.736199007642766	0.736630411982978	0.735194537080471	0.733445108444468	0.73653616899799	0.739719588006978	0.740131149374604	0.74172972651583	0.741311347326001	0.741139709797164	0.74398069662638	0.743095902391247	0.741885516406414	0.73997474964942	0.73895222675989	0.744249603088755	0.74361322613045	0.742125247024616	0.740027879958707
49	0.716808053817326	0.71640264647846	0.716581158854953	0.71913030273465	0.718755531107479	0.722099761447094	0.722246647712631	0.723848019924946	0.723845381671121	0.722067706536817	0.723428063353283	0.723460078979486	0.723571054933455	0.726599306696782	0.729728837359427	0.731326676587515	0.733409469546119	0.73200344919345	0.733151596778197	0.734420512432573	0.736311449573496	0.738377376196194	0.740568640054044	0.742936830505297	0.745003143751403	0.743677729177626	0.741292596016039	0.739206922303763	0.740388434109247	0.739886752289137	0.737764301491562	0.73902696947895	0.738230138677863	0.736531282184421	0.737792840077146	0.739767986500394	0.741866956473717	0.743153804386814	0.743092450873021	0.742405545122689	0.743997569218103	0.744504585996649	0.748578942398423	0.750688958593551	0.748474317477505	0.746291258451925	0.747157040464526	0.743720620405987	0.743695147104631
50	0.748122622213913	0.748374719409251	0.749309641803494	0.74652202982949	0.747912444085725	0.748130429748217	0.746114359775816	0.746668424874228	0.748590704747188	0.749747112383997	0.750294639056991	0.750252205735148	0.749932641747574	0.75306483461581	0.753833377068608	0.752659302614955	0.749958130832596	0.750819053068055	0.749485556055441	0.748024483509683	0.7467236593468	0.748122021042636	0.749533541387255	0.750954587079004	0.752360262306052	0.753748885041945	0.754309057223584	0.756574222669542	0.756804551105583	0.757640535713822	0.760027752107592	0.762436258788438	0.764070890660648	0.765519976250874	0.766517373083435	0.768066010454151	0.768858605789086	0.768237438469281	0.771055242331282	0.772270810069395	0.775559354281133	0.777282925212615	0.77779418422614	0.781864431405333	0.78424527294509	0.782677585447975	0.780602356092782	0.780542261663176	0.777903710194281
51	0.780665982059148	0.780992713512664	0.779773239960923	0.777235274722772	0.776971183739195	0.779131568193979	0.782070168090767	0.781905631874301	0.78069742483817	0.78337443197474	0.785494580762742	0.78652269393496	0.787536138946848	0.788707920473145	0.789519937299879	0.790686173669366	0.790378087914107	0.790830797924845	0.791245650888906	0.791668576693414	0.792096413682855	0.792525903087788	0.792953721994181	0.793376516855547	0.793790937153317	0.79419366881654	0.794581467022528	0.795033127681659	0.795300746626471	0.795149368247385	0.794871712580329	0.795159320306292	0.796613939005618	0.798979945151482	0.800768391526343	0.802326345194592	0.801979816592269	0.803604446513439	0.804877103490408	0.804964225624442	0.804472577141036	0.805800154767536	0.807059887788658	0.806241841194818	0.805751389996641	0.804550543358539	0.805498847412244	0.805943509867115	0.80650459227976
52	0.811734388597231	0.810866486257205	0.811742907490796	0.811338674708229	0.810967601279207	0.809743315575169	0.808506422356929	0.80732335628131	0.807805131762657	0.811221790145247	0.81127487087466	0.809957849141713	0.811708597704404	0.812849337013542	0.812765789380236	0.812451291283974	0.812338453161572	0.812213918343861	0.813778806907968	0.815363335897636	0.815286491759213	0.815281999444801	0.816064836463263	0.817325502735063	0.818543328617455	0.819717088187647	0.820861565485414	0.821974184335302	0.823052793512924	0.824095664207641	0.825101483661073	0.826069345142289	0.826998734442531	0.827889513091762	0.828741898516432	0.829556441372949	0.829553763719484	0.828257346456277	0.827043540483259	0.827510403168812	0.827822032884691	0.827979064086444	0.828068368216069	0.829275363088899	0.828558834876794	0.828684192775318	0.829363919759265	0.829101480168166	0.826437765114494
53	0.838543855897076	0.837187366794215	0.834547083552204	0.832326636402464	0.832198712401511	0.83213198302553	0.832126710831592	0.832182804776577	0.831872823342715	0.832184073453448	0.83254963398579	0.832965032062327	0.833425513533478	0.833640121383615	0.833479105613168	0.83284394342585	0.832729567643561	0.833849412361406	0.835006275236718	0.83619413582966	0.837407476984552	0.838640062113517	0.839371511616799	0.839988092478816	0.840590464219837	0.84117502869118	0.841738579466913	0.842278325062843	0.842791906797799	0.843277411200163	0.843733376939911	0.84415879634169	0.844526990662993	0.844839076909337	0.845751917964265	0.84565621988481	0.845692961467081	0.845940908776674	0.846158600398915	0.847606700144543	0.84777249754549	0.849055456197455	0.849318197850666	0.849297526719589	0.84916578988829	0.848924930993156	0.849777170805695	0.851484014415301	0.85314823204479
[truncated: 71 more columns]
