# Supplementary material for: Reconstructing spruce budworm outbreak severity: a comparison of paleoecological and tree-ring signals
Source: PLoS One. 2025 Aug 12;20(8):e0329406. doi: 10.1371/journal.pone.0329406 (PMC12342301; doi:10.1371/journal.pone.0329406)
Supplement: S11 Dataset — (ZIP) [file pone.0329406.s011.zip › Lake 2 wavelet data/Coherence_Lepidopteran_scales_Percent_defoliation/coherence_wavelet_wave.corr.txt]

V1	V2	V3	V4	V5	V6	V7	V8	V9	V10	V11	V12	V13	V14	V15	V16	V17	V18	V19	V20	V21	V22	V23	V24	V25	V26	V27	V28	V29	V30	V31	V32	V33	V34	V35	V36	V37	V38	V39	V40	V41	V42	V43	V44	V45	V46	V47	V48	V49	V50
1	8.46047793546138+0.07742922904134i	6.61580616576258+0.06552552108678i	4.12650924757681+0.04166085821748i	2.15076241080852+0.02190398177902i	1.03134228203807+0.01160229810266i	0.525701223860385+0.00805885598622i	0.316831432380105+0.007243511637018i	0.223283051292862+0.00667716395234i	0.172868737527194+0.005674878284906i	0.141174512714392+0.003879669625521i	0.119346509022335+0.000959655554162i	0.102973205545317-0.001644155216089i	0.08963491687561-0.0025755433491415i	0.0778564847990539-0.0023697027846666i	0.0680870124150084-0.0012447010436546i	0.0623602581166882+0.0010095284936334i	0.0595764579503759+0.0044168783040429i	0.0561013867042953+0.0080118006714161i	0.0511758341029074+0.0084976873993457i	0.0476046514163491+0.0048057171129022i	0.0465650662647767+0.0020137368331452i	0.0438295158094619+0.0025107680721427i	0.0394211524216702+0.0007377971657949i	0.03998217190985-0.0024242467581343i	0.0435762618961822-0.0003440050389415i	0.0440396023228762+0.0031515387171822i	0.0441415196781574+0.0029124290234686i	0.0465769172297187+0.0025323037089593i	0.0469239521048161+0.003580081824049i	0.0429989794699089+0.0024669574073833i	0.0399567076313164-0.0018983524448653i	0.0410287697325582-0.0045494062605033i	0.0413347158544533-0.0025626603584866i	0.0394642269592449-0.0012660114686869i	0.0405227511752225-0.0018438913484563i	0.0431772902900552+0.0003585905889277i	0.0430862613234662+0.0035675674181i	0.0423229535416105+0.0046917030270279i	0.0429062347831497+0.0056588859664936i	0.04331127357902+0.0068218162468958i	0.0435987191468653+0.0066397039420799i	0.0446985742445093+0.0052973246568585i	0.0454495862932937+0.0033600560766418i	0.0448919011957651+0.0014779735205086i	0.0437670766550337+0.0002438153262399i	0.042503379733715-0.0003543024094325i	0.0416087281393436-0.000021862703769i	0.0418331033928067+0.0011579589254405i	0.0426725890218951+0.0023022848018269i
2	10.9172220385238+0.1123162942361i	8.32678495501496+0.08941616274788i	4.88726388310692+0.0511240011777i	2.26487272178696+0.02181815480978i	0.895349099482081+0.008145521937176i	0.364569858556531+0.004634890065787i	0.193388194171535+0.004785222836444i	0.134620632930683+0.005095406274147i	0.106369928597159+0.004833381422483i	0.0884844314222165+0.0036056902494352i	0.0759894030178085+0.0007842358392391i	0.0664060859373108-0.0019815711975902i	0.0581344623331657-0.0029707883953531i	0.0498780314357397-0.0028921563107733i	0.0425153701585406-0.0020930324926347i	0.0391218685036865-0.0001748566789594i	0.0387918830398295+0.0032780068219657i	0.0370064329898205+0.007453342306832i	0.032813356113298+0.0081295421822388i	0.0301858996160591+0.0036595107424244i	0.0307474917989984+0.0006894176997578i	0.028612104561213+0.0022000048536914i	0.0236391321901039+0.0004483624092938i	0.0246992908391914-0.003582247256287i	0.0293870278422974-0.0009853870656167i	0.029608428161447+0.0033314495528757i	0.0293840603840531+0.002608000169901i	0.032729162581166+0.0019756755992994i	0.033600284101118+0.0038486585156845i	0.0287847800869163+0.0030741139536021i	0.0252554595059029-0.0022039536458167i	0.0272609364161932-0.0053255332093577i	0.0279798832257413-0.0025010827348909i	0.0254490111098292-0.0009959870731226i	0.0266503506038614-0.002371964408213i	0.029953410913474-0.0002283997275173i	0.0295647646485523+0.0032299418475467i	0.0283256191639188+0.0039275969621364i	0.0289766277932904+0.0046176445065191i	0.029329961087839+0.005943125104848i	0.0294445182730327+0.0058093923825796i	0.0307184829264087+0.0044101391861121i	0.0316688856864482+0.0024558379683447i	0.0310379349520455+0.00061875463947i	0.0297920579589322-0.0005189017329747i	0.0283966200572967-0.0010699611488066i	0.0273724128325566-0.0006641206410737i	0.0275975408833598+0.0006806402170388i	0.0283749544893988+0.0019107268623106i
3	12.6410752583276+0.148908464272i	9.43573420643026+0.11237393779375i	5.23796295325563+0.05852983919572i	2.15104201858268+0.01998625323741i	0.660810159709357+0.003657324652468i	0.174476901897752+0.000512785256874i	0.0677630012353813+0.0015650369329213i	0.049800342635173+0.0026033774908186i	0.043274387973685+0.00307133211756i	0.037822360954029+0.002724310819041i	0.0335898598168702+0.0006584373273081i	0.0302146545452224-0.0016523462306244i	0.0269333423435885-0.0024011198781686i	0.0225379449795669-0.0023717198437297i	0.0178887180109642-0.0020451957745943i	0.0165508737048663-0.0009527682041662i	0.0180569086141456+0.0017086658633992i	0.0177068954398614+0.0056328622134366i	0.0144388501756518+0.0063851898127146i	0.0128793262306184+0.0018315733024799i	0.0149413660111131-0.0007636107982053i	0.0137260211199151+0.0018166839467145i	0.00874104801187529+0.00053748694192225i	0.00990730560068683-0.00379256851717083i	0.0147332609315721-0.0011446793867721i	0.0143045044887025+0.0031702452547346i	0.0135291818765356+0.0017639397599139i	0.017326201276149+0.0008737353652386i	0.0186687793527744+0.0035266073954923i	0.0135866085225671+0.0034616844798266i	0.0100478393322202-0.0019015039794561i	0.0128396903936213-0.0050355100789596i	0.0139529956368521-0.0016949973541581i	0.0110334470152733-0.0001980297883162i	0.0121163274681555-0.0023022015632754i	0.0155327912121659-0.0006199650130611i	0.0148060216155821+0.0024837332103469i	0.0132570173256743+0.0024839489516142i	0.0139501983929338+0.0027076949469202i	0.0141804968215131+0.0040071231298195i	0.0140184980355045+0.0039624839872177i	0.0152434572576289+0.0027955226623432i	0.0162538673462636+0.0012687528108928i	0.0156754416950193-0.0000957587985061i	0.0146007447587589-0.0008676818269816i	0.013416172215094-0.0012752297915102i	0.012514476297614-0.0009172629191504i	0.0127658168189952+0.000297098537183i	0.0133691996308239+0.0013332023110005i
4	13.4106806819861+0.183567128179i	9.89479298190825+0.13411693700034i	5.32026866598756+0.06702311714995i	2.02526390663315+0.0209916633717i	0.510327603390008+0.002336070471556i	0.0719676728222736-0.0011561761972306i	0.00650841035974342-0.00019027267431117i	0.00858475520404651+0.0007794169322478i	0.0108406560629498+0.0013711933327578i	0.0103227363149921+0.0015905965954703i	0.00963103925829785+0.00048025009953244i	0.0092137143604894-0.00100492805370255i	0.00871444815462868-0.00135239652010554i	0.00696369667792926-0.00123586637990599i	0.0043402537435526-0.00117851228660607i	0.00395695525171014-0.00085941959891858i	0.00581382618294405+0.00060045519740147i	0.00599411899657979+0.00347976994895518i	0.00352009965829769+0.00410021442457858i	0.00271842547982308+0.00023641486762714i	0.00547334198489913-0.0016569407228739i	0.00519889467573411+0.00140693097075784i	9.74251256964672e-04+9.1201515702916e-04i	0.00177808806138723-0.00280776795386525i	0.00560344382602256-0.00067626310554226i	0.00455866596406434+0.00262649683351451i	0.00349143977741147+0.00068839532262891i	0.00711739514960277-0.00024365336571189i	0.00864955268733018+0.0027714903437446i	0.00410911366290634+0.00344199041661583i	0.00101030046967616-0.00109963696795035i	0.00392405153595019-0.00385541925872877i	0.00524198876787488-0.00075179535755907i	0.00255657101198458+0.00051759577860332i	0.0033255524433514-0.0017317000178304i	0.00617204488768922-0.00063767658620754i	0.00526519622284628+0.00166367821542647i	0.00380664220527758+0.00110198032067419i	0.00450340836547709+0.00095801776713095i	0.00459335193045268+0.00203411946874312i	0.00420013434405285+0.00203393842607029i	0.00516329340776104+0.00125620774012183i	0.00603303159008509+0.00038750315265808i	0.00559242466070141-0.00032418491863064i	0.0048903269356476-0.00066344295738626i	0.00414766109094401-0.00090749270410079i	0.00354232302987507-0.00069726737970704i	0.00379849851550228+0.00014246916325024i	0.00418256147308606+0.00079654910301056i
5	13.4125585722695+0.2148603545025i	9.93147546332251+0.15631940183213i	5.37472170737277+0.08015715838247i	2.06987913566421+0.02808390446643i	0.535390136412444+0.006121317982891i	0.0811639644921905+0.0005796712524349i	0.0053517198495184+0.0001398384888026i	0.00180965159236932+0.0003184889507051i	0.00220279844572427+0.00049957543662492i	0.00175593180702097+0.00071584608494795i	0.0015914953087233+0.00024174573759111i	0.00177318094225808-0.00050858775278762i	0.00210747768776099-0.00056770460428323i	0.0016923638536722-0.00035034646283408i	4.15215531967993e-04-2.59617694431051e-04i	2.37054858330927e-04-2.3372095799779e-04i	0.00138006490618771+0.00029156428205372i	0.00135842164830887+0.00185811117463107i	-0.00046108881726143+0.00214647543747568i	-8.59342164308092e-04-6.22302737197468e-04i	0.00167935221199863-0.00187434327541755i	0.00215423777846059+0.00079085582159933i	-0.0006759371759022+0.00112566621962448i	-0.00050372571977097-0.00118107876464082i	1.63750809797363e-03+7.581338224849e-05i	0.00051103484057577+0.00173322818662872i	-1.75423230664489e-04-2.39846723350626e-04i	0.00283216024179747-0.00082909725563478i	0.00418039904486904+0.0019840366136442i	0.00074820510798546+0.00303547957815747i	-0.00173687472001892-0.00018383002034677i	0.0004339920269549-0.00244560018199435i	0.00169202385879963-0.00038947250789533i	-7.2342055348098e-05+5.25505066536038e-04i	0.00038828514539983-0.00109693559315151i	0.00220448141711851-0.00041999997095812i	0.0013781574985673+0.00098169278926794i	3.62108966067231e-04+2.97644478592616e-04i	9.43653843645555e-04+6.5601021997507e-05i	9.16404381066318e-04+7.72870787428714e-04i	4.88014706004088e-04+7.16499705880977e-04i	0.00112083518601556+0.00029099822943616i	1.70893741387609e-03-1.142912239018e-05i	0.00141164521967878-0.00021673770119877i	0.00106902825735799-0.00027108844651101i	7.42578970526736e-04-3.86278254622277e-04i	4.23888498206324e-04-3.11951917337852e-04i	6.13781342861192e-04+1.18129544324967e-04i	8.04027470467063e-04+4.01731223778524e-04i
6	13.0126808429896+0.2431947571734i	9.80928201516317+0.1800038522242i	5.52620157562072+0.09814072922994i	2.29947095141235+0.03997858091545i	0.695465123675048+0.012805801468694i	0.152005277952523+0.003564817437042i	0.0258143907114536+0.0009454352061259i	0.0044947241998901+0.00024167140038018i	9.23759123014552e-04+1.39508668311093e-04i	1.24611314275709e-04+2.37984296396663e-04i	8.7082213230506e-06+6.04719322301548e-05i	1.54675065440977e-04-2.53576458903519e-04i	5.24362909202244e-04-2.24259369187765e-04i	6.61479164695465e-04-1.2569982268421e-05i	2.86161625351613e-04+1.81391468735235e-04i	1.82507738997164e-04+2.6125659700867e-04i	4.64160090540665e-04+3.87750146466854e-04i	-1.1612068345712e-05+9.59230350730577e-04i	-0.00138177291488092+0.00086756952405756i	-0.00164071771271202-0.00093013572525157i	0.00022370523349423-0.00180557126250737i	1.16508865862387e-03-1.196166396674e-05i	-1.9581522010447e-04+9.97893609804734e-04i	-6.17179541442557e-04+3.04623544192473e-04i	-5.1590486102992e-05+7.137318170841e-04i	-6.92901444861061e-04+8.11641958383217e-04i	-4.83862901442237e-04-7.3451270067689e-04i	0.00183602806981747-0.00074204294847815i	0.00279820801221442+0.00150456331127464i	0.00053308478076193+0.0024946866922085i	-0.00146290938661464+0.00049280681539244i	-0.00053998003735767-0.00139696057465098i	4.32493631085572e-04-7.20677132254773e-04i	-1.48288053241534e-04-1.7443394704182e-04i	1.76913816661151e-04-7.78393456688313e-04i	9.91371088681883e-04-2.30154172943552e-04i	3.95607265742997e-04+5.1549003623298e-04i	-1.59406804792264e-04+7.2278799349858e-05i	1.54332432153819e-04-8.1241185559098e-05i	6.3570456536359e-05+2.06745844012564e-04i	-1.88784557631116e-04+4.6248674977978e-05i	1.9862232778423e-04-1.40877240678456e-04i	4.97589510054631e-04-1.18179756676866e-04i	2.94326211658271e-04-8.2558171780811e-05i	1.56989345998765e-04-4.0183439190124e-05i	6.66808344677625e-05-6.6580639706677e-05i	-7.5031166235669e-05-3.63208297895505e-05i	7.761450154995e-06+1.24222320035582e-04i	7.2073469426878e-05+1.76577324650682e-04i
7	12.502314771671+0.2693878082304i	9.6710462891473+0.20439034074199i	5.75811283894337+0.11832316470578i	2.63121160392716+0.05330650074443i	0.921157027214947+0.019600798541428i	0.248192305557074+0.006129889881218i	0.0524288605086006+0.0013383243744164i	0.00891972309776305-0.00016636547138818i	0.0011562462640027-0.00034154071855411i	5.983167853324e-06-1.34385700950457e-04i	-1.19547502017076e-04-6.1897527307806e-05i	-3.9234037209721e-05-1.09772394985191e-04i	2.46639762971122e-04-5.8175567501906e-05i	5.90037136190217e-04+7.110678829419e-05i	7.55293123450809e-04+2.11821121024099e-04i	7.84433395435657e-04+2.77737329512999e-04i	5.36073259467779e-04+2.73456762715621e-04i	-3.70374951766201e-04+3.58818887777113e-04i	-1.66141161951285e-03+5.493725134448e-05i	-0.00206783166809572-0.00111096243308536i	-0.00091728819242021-0.00178244763110271i	1.86860344815823e-04-6.85911384069654e-04i	-1.24462950987094e-04+7.66142188320624e-04i	-0.00078351676366144+0.00127994310197906i	-0.00100971756886823+0.00122691436125001i	-8.99034675466805e-04+4.61239892050827e-04i	2.29649638032982e-04-5.21185836441506e-04i	0.0021253339711673-0.00010199682337094i	0.00282463733505583+0.00144645345241173i	0.00143813669178386+0.00204013659209265i	-2.95887272684352e-04+7.11531183921027e-04i	-0.00056687549460278-0.00101456863503334i	-7.05189488551e-05-1.45123299727218e-03i	0.00017260593458867-0.00121603871675651i	5.35153782683192e-04-9.5194700545311e-04i	7.5787461085704e-04-2.54017664210097e-04i	3.43333350157275e-04+2.67076317721404e-04i	-8.463514956187e-06+1.32061782132505e-04i	6.82582244170161e-06-5.98084163190499e-06i	-5.56435957176712e-05-7.97532022858747e-05i	-4.7200996136889e-05-2.91243788595635e-04i	2.08479804009999e-04-3.14018545223998e-04i	2.83483086818754e-04-1.48991116588937e-04i	9.88706197034899e-05-4.18867146976837e-05i	1.60283836873675e-05+8.7263891957097e-06i	1.02163299939212e-05+4.45836859176433e-05i	-3.6903015016025e-05+1.03342337184579e-04i	-2.6147686735974e-05+1.57895932060072e-04i	-1.8216625013058e-05+1.13480168630447e-04i
8	12.019715780237+0.2941118685741i	9.55464616788458+0.22845170786407i	6.01612759894363+0.13877671272486i	2.99909979443678+0.06677735951864i	1.18327310708883+0.02653554693874i	0.369494257366645+0.009440597994694i	0.0913710488184778+0.0030314796630868i	0.0179161978643661+0.0005277594743641i	0.00273944957978397-0.00030280273364753i	1.98675854009793e-04-3.24340443943013e-04i	-1.53958309929309e-04-1.31485897793795e-04i	-7.18182352880902e-05+3.09584746702761e-05i	2.60561497388344e-04+1.42328669533201e-04i	7.64923412162536e-04+1.5305918284791e-04i	1.22646131885221e-03+1.476229164247e-05i	0.00134799777491877-0.00025013204711827i	8.02299553427966e-04-5.00066276933059e-04i	-5.22014292028242e-04-6.03762917957288e-04i	-0.00215150745170489-0.00083494735715644i	-0.0030756184586707-0.00147772858158529i	-0.00268456424906462-0.00183643339929576i	-0.00175772195144587-0.00094367428645953i	-0.00148310650014208+0.00077930818960123i	-0.00178769934602101+0.00202692441563921i	-0.00173518203237825+0.00213077420780268i	-0.0006938636108715+0.00141546058526099i	0.00124081914238269+0.00090811028182291i	0.00318385247250246+0.00126801640650705i	0.00400074427048752+0.00188178615020306i	0.00322971484850631+0.00166143661445698i	0.00159405122054356+0.00025183718095015i	0.00039353570885815-0.00156413161220685i	0.00015611521040892-0.00261379137819821i	0.00048581275666659-0.00254353955786237i	0.0008611715762265-0.00170127700889884i	8.91579939994597e-04-6.0704564073326e-04i	5.46861675204452e-04+8.9134984953066e-05i	2.02112394036235e-04+1.5792461827403e-04i	7.84808686846512e-05-8.43356877734766e-05i	1.43018635788871e-04-3.83887563902276e-04i	3.44695646206648e-04-5.53925815798277e-04i	4.91009778386612e-04-4.42874662289594e-04i	3.67624748686968e-04-2.13285918201406e-04i	1.07308146225325e-04-7.8578698429069e-05i	-1.77360583123642e-05-9.132163708855e-06i	-9.5488997082479e-06+8.52159367750712e-05i	1.0192044800355e-05+1.96791376953364e-04i	2.3147996375192e-05+2.40948885591494e-04i	3.0015184451889e-05+1.70313163038462e-04i
9	11.6013687899674+0.3182469892563i	9.46016638381968+0.25238393994986i	6.27032185374931+0.15961404396674i	3.37788383026212+0.08087864830505i	1.47833641037081+0.0341541293936i	0.524919921281502+0.01388501115723i	0.150820319884012+0.006706162413876i	0.0349586778260425+0.0035702985234729i	0.00646041740884692+0.0015566301508506i	7.52511495054524e-04+4.60700378952602e-04i	-1.97834075283681e-04+1.89376682381297e-04i	-1.09763128217177e-04+3.28252880582086e-04i	4.23107338750697e-04+4.41089341582633e-04i	0.00118402141936347+0.00020756399230567i	0.00181204255213904-0.000494563839412i	0.00181350986262073-0.00147860312938376i	0.00080172659140698-0.00228753662750741i	-0.00120559292455605-0.00256403394006425i	-0.00363250685841-0.00245440638997961i	-0.00551397307391964-0.00230392704659425i	-0.00614406852998878-0.00188352479784959i	-0.00575344746900644-0.00055441886630089i	-0.00512319029291598+0.00162101966091577i	-0.00442440618703512+0.00364389912413497i	-0.00302373252017835+0.00466138014924307i	-0.00049700965052878+0.00477633082382919i	0.00267101629666946+0.00457526519841373i	0.00546896471248412+0.00416712423312106i	0.00702004274691347+0.0031223182973921i	0.00684969907989072+0.00120073019385776i	0.00517218369567695-0.00129958259143549i	0.00304132258831829-0.00364917302358277i	0.00160189209419128-0.00495728371885795i	0.00114880606809368-0.00472873295289656i	0.00118160804286669-0.00327019138114315i	0.00114479251011657-0.00149894930832049i	9.16161118918763e-04-3.2120671560672e-04i	7.14172137815049e-04-4.3121929919394e-05i	7.44734639191752e-04-3.43104299899364e-04i	9.93411601848056e-04-7.07755064328681e-04i	0.00122161087188671-0.00079822574252342i	0.00114935776676187-0.00060392647891007i	7.45832375338124e-04-3.44932161975885e-04i	2.80683612830176e-04-1.66459584631245e-04i	2.25987954495673e-05-1.97408729051266e-05i	-4.622341444082e-06+1.65187203049169e-04i	7.0408812750172e-05+3.41654458387338e-04i	1.48483905194682e-04+4.02127712763834e-04i	1.99362118686775e-04+3.11006395589623e-04i
10	11.2452700333903+0.3430458974326i	9.38282726882602+0.27731813178113i	6.5118979625515+0.18161797674189i	3.75944931854556+0.09542566036369i	1.80495959500256+0.04042616344162i	0.719768029364189+0.015486308119313i	0.237715481563267+0.007830616180922i	0.0648376356801701+0.0057915526810792i	0.01471556633837+0.004127731223274i	0.0028825407639769+0.00238763066000778i	0.00054261027019694+0.0013264063191271i	0.00039101032363853+0.00100224528351986i	0.00104088681570147+0.00077771042408019i	1.97293652934051e-03-4.432593926822e-05i	0.00247901624951996-0.00171290538664338i	0.00181267166002766-0.00381343298551531i	-0.00039098909989426-0.00546142889461469i	-0.00387376100122705-0.00591913589259727i	-0.0078371333241564-0.00514961237553742i	-0.0112426970144186-0.0036275416572201i	-0.0132642992637738-0.0015920271720654i	-0.0136811457631363+0.0011754764323431i	-0.0127138222419908+0.0047028318564531i	-0.0104104771468936+0.0083506107073006i	-0.0065302084029398+0.0112169889363206i	-0.0011812327474842+0.0126986284805395i	0.0047635073455178+0.0124429854409336i	0.0100271114562435+0.0101528587292428i	0.0134297789223513+0.0058978850724249i	0.0141462558632174+0.0004894758700088i	0.0121304686929682-0.0047575201775055i	0.00848805942782722-0.00857534005475752i	0.0049348962345188-0.0101015873317006i	0.00262396502579088-0.0091561745775973i	0.00162759483138749-0.00645526865836935i	0.00143724671746459-0.00336648739057423i	0.00164005362631086-0.00114795307339628i	0.00209049519944473-0.00025695660286409i	0.00268926855663032-0.0003086110574736i	0.00318971385444585-0.0006131673242729i	0.00326219897454282-0.00073226083681137i	0.00275102909366731-0.00062797594698933i	0.00184505678826754-0.00043662636081108i	9.50423188832502e-04-2.17153574834778e-04i	3.88357493427964e-04+6.2821268105603e-05i	2.19061457034572e-04+3.88541808950285e-04i	3.03041124444769e-04+6.42252417122056e-04i	4.6006551753079e-04+6.96257714879186e-04i	5.68734618240533e-04+5.32101324560498e-04i
11	10.9412509578774+0.3700745012904i	9.31829584156618+0.30501431308995i	6.73811299196458+0.20637433464786i	4.13798811376344+0.11115635745262i	2.15828054873726+0.04419110638583i	0.955175878510525+0.010254265106382i	0.357452755020227-0.000078877100493i	0.112214815802285+0.000224816716187i	0.0292079791296401+0.0022469202528481i	0.0063856290384855+0.00288413197578297i	0.00159468524796729+0.00247553087310758i	0.00130697490424137+0.00180098978014251i	0.00211893049201256+0.0007668661313348i	0.0028850155189728-0.00121007274651462i	0.00249412914441497-0.00427975299502048i	-1.962838395964e-05-7.67229605201343e-03i	-0.0048575061605495-0.010008981017492i	-0.0112749317591483-0.0101714136307733i	-0.0179826616657228-0.0080023745410156i	-0.0237063134406662-0.0041644490719809i	-0.0275232618383544+0.0006733164372409i	-0.0288986107562167+0.006358299390416i	-0.0274828090810687+0.0129049888531641i	-0.0229219051885905+0.0197918880475389i	-0.0150606818729446+0.0257148151576984i	-0.004475205905144+0.0289195204853191i	0.0072651933088444+0.0278071136817337i	0.0179218595307589+0.0216692865360909i	0.0252093370256711+0.0113365732520522i	0.0274985312193657-0.000809189320137i	0.0245908137539283-0.011704804173329i	0.0180994469565435-0.0188070533457953i	0.0107734995705407-0.0209071099010306i	0.0050518566509699-0.0183699114609494i	0.0020322977795183-0.0128918850731232i	0.00152385415727225-0.00678627376064113i	0.00271166862354697-0.00198346987201205i	0.00467542823502702+0.00069863244186555i	0.00656244202862527+0.00155175620570151i	0.00766834054539845+0.00137797895802078i	0.00760402383970962+0.0008735819181712i	0.0064470547331353+0.00041412679077377i	0.00469018841408011+0.00016764056170394i	0.00297042959809837+0.00021563577897849i	0.00175723959768997+0.00053545839742692i	0.00118969348574574+0.000957742309152i	0.00111358697432071+0.00123422674152647i	0.00124052123115367+0.00119158775616574i	0.00131395463063745+0.00084068798042285i
12	10.6790056898047+0.4015446719777i	9.2620573428475+0.3388201969522i	6.94628805479411+0.23875446958328i	4.50687019321168+0.13456978037616i	2.53072310670416+0.05267183988309i	1.22913318292389+0.00390354620812i	0.514150866352412-0.015165638924433i	0.182440650802212-0.015560746425331i	0.0523573819529586-0.0087612688553563i	0.0102999485349224-0.0022173494706208i	0.00042345338097771+0.00133840856904504i	0.00015041251132184+0.00192953678679957i	0.00161428541290249+0.00018006515403157i	0.001895127319927-0.00341908361841878i	-0.00065671379842498-0.008061268608919i	-0.0069060970191752-0.0122067014728277i	-0.0164705901408184-0.0139888654734599i	-0.0277442043996615-0.0122017423197684i	-0.0386835084418084-0.0069552439206263i	-0.0476799931988359+0.0006692448441401i	-0.0538017480771927+0.0096626025662108i	-0.0563748305021166+0.0197753147574798i	-0.054477731141293+0.0311108991055407i	-0.0469638937868877+0.0429890892639235i	-0.0331768550851369+0.0531550543851734i	-0.0139152504467944+0.058120209924663i	0.0080793660573086+0.0545991087207026i	0.0285474429618032+0.0413211776199187i	0.0429580135751388+0.0201950312943089i	0.04814927920542-0.0039735214124243i	0.0437160071568928-0.0252052900916026i	0.0323445633492253-0.0386086778943794i	0.0186679274309408-0.0420272834034707i	0.0072085246302874-0.0364396702275284i	0.000677754156478-0.0251654228240807i	-0.000507453001206-0.012361409660025i	0.00234807246489863-0.00148481357165709i	0.00714526260052583+0.00563524904269378i	0.0117850036274327+0.0088396154517318i	0.0147247191477241+0.0090442087149415i	0.0152987013391137+0.0075302035021262i	0.0137469710132461+0.0054730475802691i	0.0109397207923362+0.0037235335006499i	0.00792601093519097+0.00270723896436341i	0.00551281493415422+0.00240194706143746i	0.00403228350606185+0.00245000652285021i	0.00334916111522151+0.00240615272711949i	0.00305953643471932+0.00199862241772666i	0.00275862086224765+0.00125145716460877i
13	10.4492313907216+0.4404532712788i	9.20932102285443+0.38396742760414i	7.13319740823999+0.28744532531664i	4.85935241916659+0.17887824967882i	2.91434686167251+0.08348302487742i	1.53977363062418+0.01604698578685i	0.715365899729638-0.020189145124793i	0.289098697953914-0.030761009217072i	0.0977164743840716-0.025698716639264i	0.0239739614017838-0.0151074293314239i	0.0012905699348947-0.00603796871171612i	-0.00266601967794466-0.00163819142033483i	-0.00233502400395924-0.00207300910877127i	-0.0041757680021342-0.00577364904506475i	-0.011047920900813-0.0102136305904313i	-0.0234852901454148-0.0125241170470334i	-0.0400002025340944-0.0104360781725386i	-0.0577997178771209-0.0032781415534697i	-0.0741059898906435+0.0078147045414089i	-0.0872305114081648+0.020899122866327i	-0.0965259311132062+0.0347433004844716i	-0.101317350004157+0.049520774144943i	-0.0998885698750023+0.0658875703199604i	-0.0896308505964756+0.0830403753761921i	-0.0685513189136379+0.0973528685649668i	-0.037258889945109+0.102932679224042i	-0.0000945114262546+0.0941548066133167i	0.035507868890827+0.0688621199022468i	0.0613917388353165+0.0303654763121184i	0.0717965438324912-0.013042877478227i	0.065735661317926-0.0509663516634865i	0.0473780257832201-0.0747419956032707i	0.0241855429354245-0.0803695021056507i	0.0038217385806427-0.0693176155852185i	-0.0085388151102257-0.0471947973997255i	-0.0113598130763906-0.0212349268316999i	-0.00628955663534478+0.00216445443148554i	0.0031968160409845+0.0189673141343467i	0.0132882181705716+0.0278532736466711i	0.0209955406677235+0.029701112393735i	0.0247855217269484+0.0266835080957881i	0.0246528392928156+0.021340818177566i	0.0217182295011659+0.0158258794229229i	0.0175626033787599+0.0114299546112606i	0.0135659444940763+0.008473796060528i	0.0104825011638573+0.0065646747946851i	0.00836986531270089+0.0050700027728251i	0.00683460718183493+0.00355394980399231i	0.0054171680435491+0.00196765368907624i
14	10.2436629343556+0.4889352450689i	9.1551005948748+0.44447194459365i	7.29476624810497+0.35973895246356i	5.1875593302747+0.25643745644713i	3.29860531163254+0.15546673653442i	1.88089594878543+0.07158079620809i	0.965181879973471+0.012355252619116i	0.446629266019806-0.021036048681165i	0.185190640275821-0.032728940679126i	0.0665322041922967-0.0303699993490884i	0.0180010039715048-0.0223223549737811i	-0.0001648790687361-0.0148526555898951i	-0.0084639499781012-0.0105797505279383i	-0.0174264315685215-0.0085797232603926i	-0.0318503828432238-0.0057170813140889i	-0.0523690648626585+0.0014088062312415i	-0.0766186550925146+0.0145461023092538i	-0.101019451032339+0.032749673370536i	-0.122788688035977+0.052957415925367i	-0.140992240408113+0.072033439465709i	-0.155810304110974+0.08891440515838i	-0.16652977209624+0.105092386164224i	-0.169955564057806+0.122709979601721i	-0.16085624539358+0.14139354271017i	-0.134675307804763+0.156162876468523i	-0.091062233052182+0.158314962946629i	-0.036000900107537+0.139325209409948i	0.0190573427542445+0.0957946959822538i	0.0610151975839784+0.0326219287126867i	0.0801848443842716-0.0375626773123462i	0.0740934948504402-0.0986180169857283i	0.04817849535852-0.136711557626795i	0.013185996190936-0.144954660615076i	-0.01921119466621-0.1249398852525i	-0.0403856759731142-0.0850292960206168i	-0.0467675046973848-0.0367381295037966i	-0.0396491581594694+0.0089862632823903i	-0.0235452869547897+0.0443208322676366i	-0.0041234518645633+0.065578478021871i	0.0135663532389639+0.072937665523316i	0.0262210431449844+0.0693645991896737i	0.0326805787692612+0.0591667582445668i	0.0336474841233415+0.0465626004321337i	0.0309253547154707+0.0346253913377926i	0.0264997761804812+0.0248588186851562i	0.0218216416307853+0.0174290009977889i	0.0175368123403194+0.0118026263920362i	0.0136700553567009+0.0073970223561405i	0.0100431042893797+0.0039315936917405i
15	10.0547927284191+0.5443824271519i	9.09343570396091+0.51684698646608i	7.42374442347018+0.45215454615444i	5.47729444709687+0.36595962008481i	3.66087840373515+0.27301353037427i	2.22634952599959+0.18413013062783i	1.24113591900708+0.10674176601913i	0.641069509063942+0.04607300026507i	0.310038994676251+0.004878565622356i	0.139848603033723-0.017536765940213i	0.0548630230499545-0.0251002259591719i	0.0107684967179525-0.0229176647950938i	-0.0161977497368181-0.0146424756608577i	-0.038550593774295-0.0010934786721054i	-0.0623265205931176+0.0190031337410649i	-0.089012207268645+0.0467188590703577i	-0.117135105770438+0.080628052495697i	-0.144532264627456+0.116142972153719i	-0.170499423688575+0.14719882298226i	-0.196300406620945+0.169450826416909i	-0.22336552444805+0.182849777243918i	-0.250266279576005+0.191493514507612i	-0.27081369161672+0.200300040582031i	-0.275264696472721+0.21033717613234i	-0.254708656327566+0.215933593645991i	-0.206494819617067+0.205939873911301i	-0.137553601288531+0.169072861964916i	-0.063370279637379+0.100689274898174i	-0.0026848742165875+0.00723967499555964i	0.0296474624926178-0.0942396562222251i	0.028189508735244-0.181583471741984i	-0.001675216840548-0.235281672257575i	-0.046739670236987-0.244940016768068i	-0.091465608558131-0.211791530593636i	-0.123229069359533-0.146872531601872i	-0.13533287711667-0.066458039859179i	-0.127347822979809+0.012957443277487i	-0.103578764587051+0.078432016482092i	-0.070809757133926+0.122479945674218i	-0.036168055478624+0.143287801316543i	-0.005501437212534+0.143711598094025i	0.017580408819102+0.12952880894962i	0.031932446206536+0.107425201511854i	0.0384128055930774+0.083239957529658i	0.0389787957839129+0.0609212521403705i	0.0357490036886755+0.0423655484473014i	0.0304064248390707+0.0279387696268748i	0.0240768447744398+0.0172350608509537i	0.0175305865914172+0.0096608175640493i
16	9.876392099206+0.59522454931589i	9.01818907903676+0.58413743164789i	7.51068714117148+0.54219032657794i	5.70922839583941+0.48112476160391i	3.96794346594448+0.41038592205669i	2.530955625068+0.33529711285821i	1.49261488225376+0.25910989127501i	0.824242065172267+0.18592990577845i	0.433409930735966+0.12154759915734i	0.218946677930051+0.071807651821898i	0.102055727635423+0.040489441446614i	0.0335438971731041+0.0286806738886652i	-0.0124784380458286+0.0357880600345071i	-0.047957034988904+0.0606936658798347i	-0.077877228805437+0.101597078304801i	-0.10425734580459+0.154543913332727i	-0.128583849760078+0.212141561551875i	-0.153611448396947+0.264226478025937i	-0.184084624031404+0.300993817890118i	-0.225414330057237+0.317161636137925i	-0.280299326564189+0.314514289313423i	-0.344981252594007+0.30069561210687i	-0.407797204499775+0.284300343003925i	-0.451907565027014+0.268823776435956i	-0.461770763560816+0.249168656877609i	-0.430507091851862+0.213269124739371i	-0.364331599802559+0.148532970146145i	-0.281457070214527+0.049915004715253i	-0.205649383308336-0.074729078972161i	-0.157377753374085-0.205061725875859i	-0.146655959970879-0.314487916405871i	-0.170596826257578-0.37924016213499i	-0.216131609089184-0.386145159032965i	-0.265871974079002-0.335962103305247i	-0.304094716086351-0.241674106865028i	-0.320586229444411-0.123409387380566i	-0.311737712209807-0.00256871036356i	-0.279629681785886+0.102834461122718i	-0.230237322468622+0.180827170808786i	-0.171526013790269+0.226272068187116i	-0.111716526890481+0.240278863014422i	-0.057811434439284+0.228656914530889i	-0.014550735652891+0.199792571145759i	0.015989060925373+0.162427414364447i	0.034101273765767+0.123878455153954i	0.041684946459598+0.0890923105873412i	0.0413912561981159+0.0605808898710014i	0.0359808413817531+0.038953798862792i	0.0279662644853088+0.0236398359137068i
17	9.70780185343002+0.61950576214606i	8.93056609406447+0.61429594749736i	7.55623917499801+0.58562821027094i	5.87763910628663+0.54466995663019i	4.20250506664792+0.4987825340627i	2.76436130717427+0.44949919450148i	1.67864066764123+0.39491316273883i	0.949738765570655+0.334197126068271i	0.510780601872388+0.270865074699428i	0.270073840480137+0.212850392175371i	0.145254919401225+0.169958473846751i	0.078852910474217+0.150677480048475i	0.038834795050411+0.15991709924577i	0.011355897122607+0.197909779850481i	-0.008177506104706+0.259720417819769i	-0.022423525032816+0.335172240720247i	-0.036653126751496+0.409837386815093i	-0.060267461837732+0.467901928960258i	-0.105231805157739+0.496694432805899i	-0.181837683644022+0.491118743233248i	-0.293250532243735+0.455461668429438i	-0.431363061839528+0.400950762200446i	-0.576561704224474+0.339725592180583i	-0.702579773149014+0.27818455991799i	-0.785140215797429+0.213436355850832i	-0.810906546083181+0.135166773128156i	-0.782697945665606+0.032327420391007i	-0.718458027770457-0.098694574747606i	-0.644369432883523-0.248757135476018i	-0.585238002706609-0.396451103832714i	-0.556360848093211-0.514370004719878i	-0.560012772846587-0.578234916993319i	-0.587167368789214-0.574736916904174i	-0.6226320160714-0.504983908141467i	-0.650735334399767-0.382882560133129i	-0.659353079488977-0.230093694392274i	-0.641606816386658-0.070152064270141i	-0.595857002877993+0.076216312900727i	-0.524962936493364+0.19382534213553i	-0.435355215897736+0.274074328730291i	-0.335915061468016+0.314872746468633i	-0.236498418224236+0.319796693650531i	-0.146203009078494+0.2965955065624i	-0.071801295901869+0.255200565851018i	-0.01681700280803+0.205604800645667i	0.018534893931781+0.156112399506178i	0.036680313595548+0.112342902751287i	0.0416412684084185+0.0770789154166116i	0.0379649716834271+0.0507628489268213i
18	9.56193273144351+0.5901592877972i	8.85135371168722+0.56837699367921i	7.5886520249922+0.52785813143112i	6.01392626141657+0.48230931877733i	4.39287716236794+0.44109691969725i	2.94564916821087+0.40609739691919i	1.80370062404078+0.37311046424685i	1.00342515898787+0.33671928308294i	0.508591578785229+0.295553451451911i	0.245167633235843+0.254964773192373i	0.133185514777572+0.225874780508981i	0.107032812615268+0.220657916477661i	0.122756831787851+0.248114783987549i	0.155558476366277+0.309519556329617i	0.192217225676613+0.396935577975439i	0.222809104255225+0.494196746999052i	0.234906704100251+0.580395738816349i	0.212049361452171+0.635177390853007i	0.13673409880886+0.644422349658192i	-0.003436584660601+0.604308433245119i	-0.209158314128195+0.521876679006128i	-0.465573095178139+0.411467141127892i	-0.743529197728884+0.288334230102553i	-1.00629490062138+0.16235379227198i	-1.21964569414364+0.0349487979838i	-1.36157579155125-0.09912274070529i	-1.42785528754015-0.24596051942059i	-1.43136418846385-0.40569741367751i	-1.39579508419934-0.5682854135501i	-1.34663159656892-0.71422871861417i	-1.30315453330565-0.82007558920461i	-1.27426439293612-0.86610599436111i	-1.25878218224368-0.84271831096734i	-1.24883938004557-0.75295083363773i	-1.23406135662234-0.6106918756016i	-1.20474391184647-0.43612405582389i	-1.15349329610474-0.25074361183742i	-1.0758666722727-0.07371178921318i	-0.970790511012921+0.079982930453957i	-0.84104090883874+0.200098066845267i	-0.69343791374819+0.281230053612114i	-0.538201127202091+0.322797547390177i	-0.387264107822473+0.328760503661447i	-0.251935187154611+0.306742048999056i	-0.140680197261259+0.26646325063732i	-0.057755750973287+0.217804854555499i	-0.003026567271522+0.169052261111605i	0.027172564805456+0.125814328025792i	0.0385808003237608+0.0908117080202692i
19	9.47055293689023+0.49206269788507i	8.82741088407152+0.42661500264255i	7.67157861343971+0.3425836039257i	6.19644503965441+0.25854438425972i	4.62693413814879+0.18965304593147i	3.16480530245994+0.14297046596072i	1.95029521709832+0.11680362902029i	1.04865416789548+0.10417736215599i	0.459208424395755+0.098424229999237i	0.137485159469627+0.09788127338704i	0.019601694465343+0.107295282200458i	0.041149539577579+0.135313183401807i	0.147376391893955+0.189356710816502i	0.295318750743505+0.270317086700199i	0.450753818565622+0.369468976075706i	0.583528434697706+0.468998258236088i	0.664401383440693+0.54608993848775i	0.665331650955943+0.579174116530712i	0.56344221657658+0.554098837256112i	0.347124012657072+0.467961355309019i	0.021535529980569+0.329161338721114i	-0.389343440645+0.153716100119889i	-0.845777941628996-0.040561920187876i	-1.30013412895768-0.23949694480805i	-1.70721833420916-0.4352726531428i	-2.03373027789338-0.62545035598047i	-2.26379818961385-0.80911239220313i	-2.39913771661961-0.98237923431685i	-2.45446726611998-1.13582288689997i	-2.45047963098107-1.25526918826237i	-2.40720001751472-1.32568242632207i	-2.33981432836149-1.33622423429029i	-2.25753011363193-1.28404308952794i	-2.16459899107741-1.17513985706542i	-2.06201151474646-1.02225537139964i	-1.94874753543498-0.84117275972538i	-1.82238509318333-0.64731605334755i	-1.6796211244107-0.45390741638366i	-1.51734392114216-0.27175817923354i	-1.33435419378009-0.10982377413032i	-1.13313251602484+0.02452231379381i	-0.920731314510486+0.12599239657764i	-0.708154914963395+0.192386046848279i	-0.508285743553493+0.225347721768135i	-0.333085123695563+0.230234831805436i	-0.191077086778558+0.214952846956214i	-0.08591984001629+0.188157120987743i	-0.016359181340197+0.157490657356531i	0.022668868211335+0.128429556466586i
20	9.48039742758983+0.34713373443343i	8.92617051330677+0.22334030855675i	7.89839823154012+0.07925324297795i	6.54829636341294-0.06042080009414i	5.06015784555431-0.17253519068078i	3.61109731044839-0.24175958636744i	2.33985495061177-0.26394145102072i	1.33153485216279-0.24540563194954i	0.61822583628419-0.198806096369942i	0.190283631916696-0.137612736569403i	0.0113121352431388-0.071764272436039i	0.0312339913129044-0.0062633479870171i	0.194730722480061+0.057050037739979i	0.4451329935898+0.115858218049032i	0.725594314259561+0.163994544191717i	0.979884581878245+0.190241306665694i	1.15464078920801+0.18008158153819i	1.20379869816062+0.11976128978961i	1.09460986757452+0.00094212302787i	0.813553100380173-0.176032580153707i	0.369986430470101-0.401602673107936i	-0.204207558351448-0.659327121346997i	-0.85954820781258-0.930022836183776i	-1.53750910204042-1.19596874270781i	-2.18052987775509-1.44358543489457i	-2.74089410970901-1.66385761345021i	-3.18639721985814-1.85089455258116i	-3.50193492855531-1.99986702880586i	-3.68751228306879-2.10571017414124i	-3.75415131326345-2.16338573581589i	-3.71941807806745-2.16949129082075i	-3.60380496561433-2.12415410528231i	-3.42833478980202-2.03194327077675i	-3.21299996951584-1.90109868476757i	-2.97540246224388-1.74137339449416i	-2.72927996623013-1.56161078802025i	-2.48319703218295-1.36832649105409i	-2.24008853052729-1.16595353220732i	-1.99824417381797-0.9584243324374i	-1.75373597728882-0.7510048697617i	-1.50355941260567-0.55119831677614i	-1.24832501494478-0.36811058736499i	-0.993462212714966-0.210539857903108i	-0.748515992328769-0.084710138167349i	-0.524899856120277+0.00731075143245i	-0.333030841995967+0.067874846452568i	-0.179886991039971+0.102712545815719i	-0.067715783418051+0.119130948742254i	0.005905035809719+0.124188111355646i
21	9.63388049369608+0.22094496785632i	9.20972341885627+0.04706304056817i	8.35919544765167-0.14905215957826i	7.19735868982306-0.33818721699549i	5.87000577464689-0.49077373787338i	4.52483593090777-0.58412019087268i	3.28755058698536-0.60802428372142i	2.24790932078944-0.566994924775i	1.45642039213612-0.47849579915242i	0.92876738748691-0.368029407285484i	0.653570330986226-0.262923897753955i	0.599730488154211-0.186936230185824i	0.72155104556309-0.157175074031127i	0.961883714755771-0.183697414701092i	1.25482537752859-0.27099690428099i	1.52964412835351-0.41998948787341i	1.71683781908565-0.6292341656229i	1.75600939702245-0.89484734081444i	1.6041316136249-1.20945181093754i	1.24219929666307-1.56108792170079i	0.67843155983303-1.93304667636795i	-0.05298263174456-2.30511014299017i	-0.89741587771238-2.65599501424037i	-1.78832308414967-2.96625159746836i	-2.65681707833743-3.2207181265873i	-3.44035896042691-3.40989505146807i	-4.08917738780805-3.530106400763i	-4.56986434510656-3.58277923684008i	-4.86636630214422-3.57336971769012i	-4.97904287122795-3.51033035465286i	-4.92251816237628-3.4041765788197i	-4.7228045712896-3.26642100335834i	-4.41385670340083-3.10812185604375i	-4.03354698783394-2.93808558106769i	-3.61917038576633-2.76119781153211i	-3.20293095946103-2.57762790238109i	-2.80822355002862-2.38351783330767i	-2.44763456963578-2.17321595701811i	-2.1232863852865-1.94240307973436i	-1.8294932548322-1.6909639217269i	-1.55694325649724-1.42446724320118i	-1.29710863270789-1.15365399113904i	-1.04555536439787-0.89213862123609i	-0.803285984868382-0.653218045264103i	-0.575995653795956-0.446949801474044i	-0.371828080094023-0.278429687889816i	-0.198614035151743-0.147633167609491i	-0.061557974354798-0.0505746308666928i	0.0380089550396222+0.0188577600195651i
22	9.92043860892834+0.18848536319774i	9.66492592357796-0.01723057700855i	9.04116749141677-0.25438194409003i	8.13594237842125-0.49522267867076i	7.06177055927319-0.70980035081847i	5.93611421084137-0.87266588007226i	4.86330577933925-0.96907885321755i	3.92288236424981-0.99897989852944i	3.16523439982302-0.97759257731559i	2.61299320049274-0.93249760002701i	2.26531302688811-0.89805026233871i	2.10240322579808-0.90871938081907i	2.08892035205531-0.99306945370848i	2.17635586379112-1.16967371265875i	2.30560283174814-1.44545374382355i	2.41104933345845-1.81613945271306i	2.42687178318051-2.26804425945111i	2.2950898206907-2.78029326383531i	1.97393490841751-3.32694702834588i	1.44461670448911-3.87889993304971i	0.71481770838002-4.40575195828576i	-0.18192590521858-4.87791458808041i	-1.19074308711888-5.2690307706351i	-2.24274812786968-5.55850250239504i	-3.26362978144464-5.73369677150546i	-4.18204787238329-5.79135346111262i	-4.93679911216942-5.73785710798507i	-5.482231900187-5.58827853837228i	-5.79177629898179-5.36432988106016i	-5.8596104080238-5.09152764213629i	-5.70045517130398-4.79591504623529i	-5.34741964814826-4.50070939887288i	-4.84786137071639-4.22327438098978i	-4.25746467032516-3.97288159926966i	-3.63314244806964-3.749756140491i	-3.02579421705456-3.54579356890296i	-2.47421162119457-3.34702556655993i	-2.00134815824807-3.13744162311029i	-1.61371018749335-2.90330635284068i	-1.30388252133699-2.63685800183677i	-1.05540435328013-2.33838407757758i	-0.84863285047154-2.01614363187197i	-0.66607426015521-1.68427579028375i	-0.49596981358907-1.35944183375083i	-0.33356507253709-1.05726381350221i	-0.180221345651518-0.789549181818958i	-0.041093701991135-0.562897326239289i	0.077657828403613-0.378758592176302i	0.171257109281934-0.234571511908389i
23	10.2049369669565+0.2976288493507i	10.1044359856735+0.0700972826975i	9.692986250933-0.21458115405172i	9.03699113210568-0.53800862773522i	8.22334255865616-0.87740547697779i	7.34391838405491-1.21017981825908i	6.48153867999855-1.51884129339448i	5.70016635016707-1.79507818197444i	5.04041167821839-2.04195574675521i	4.51967879889908-2.27363163850947i	4.13520415875553-2.51260166814757i	3.86806965253282-2.78510255505798i	3.68689689143161-3.1157214314751i	3.55090990648165-3.52237455265973i	3.41287794005358-4.01261057565998i	3.22275377166247-4.58176949353863i	2.93252811135691-5.21305419117906i	2.50213261028144-5.87920616903686i	1.90550833619744-6.5453056270523i	1.13555802515438-7.17222660623151i	0.20679115651351-7.72038481413983i	-0.84500885967835-8.15351622760307i	-1.96605526865412-8.44225346358004i	-3.09011305193724-8.56722364192409i	-4.14536939953058-8.5213287903516i	-5.06166474738715-8.3108564886271i	-5.77735310900289-7.9551491090913i	-6.24530662120761-7.48473412753876i	-6.43770456335146-6.9380453612038i	-6.34922338271369-6.35709027354946i	-5.99816144221754-5.78259683000119i	-5.4250384585152-5.24928178436923i	-4.68842453164623-4.78191264905363i	-3.85819898521138-4.39277977150085i	-3.00701735924842-4.08103766464713i	-2.20129194459167-3.83410483087777i	-1.4932680499149-3.63094581648108i	-0.91566989105744-3.44666260198555i	-0.47988338068154-3.25750167452402i	-0.17785985190185-3.04525282172296i	0.01291532543153-2.80014651670921i	0.12269845291755-2.52173427547271i	0.18259969463583-2.21775446386761i	0.21897586317931-1.90148259668072i	0.25004667981713-1.5883850031873i	0.28500387512647-1.29295044687713i	0.32525011877221-1.02637700900262i	0.366983889253051-0.795438848840531i	0.404213786904458-0.602486967386593i
24	10.2109875375665+0.5989386030066i	10.1583576886722+0.36739815129i	9.83080096811165+0.0419051888067i	9.28130212813259-0.37343501618485i	8.58025139412075-0.86814646208555i	7.80354775178778-1.42717731887959i	7.02115723167567-2.0335180620497i	6.28828535359932-2.67111644138407i	5.64034420934157-3.32744971215777i	5.09177776132892-3.99514595783941i	4.63793449885655-4.67223156584695i	4.25877831873154-5.36088778383482i	3.92332358232854-6.06495268675503i	3.59409522512941-6.78671150294773i	3.2313855626676-7.5236930405472i	2.79737635382326-8.2661874974761i	2.26021617108162-8.99603146571089i	1.59794130108156-9.68692894774372i	0.8018619474852-10.3062755984886i	-0.1211216623201-10.8182011110684i	-1.1477561194138-11.1873831427541i	-2.2394615460642-11.383119342438i	-3.3450588104663-11.3831503861877i	-4.4048424450822-11.1767790450054i	-5.3555315246773-10.7669100647228i	-6.1356673386468-10.1707382127667i	-6.69112565767112-9.41893967785383i	-6.98045900746793-8.55337518132785i	-6.97971165566574-7.62348309942664i	-6.68617844459011-6.68171020330725i	-6.12041549028687-5.7784740886604i	-5.32579712648989-4.95725220227047i	-4.36515083528342-4.25042640696703i	-3.31449424178755-3.6764610857471i	-2.25453640962066-3.23884543361851i	-1.26120129119878-2.92698976638497i	-0.39678507522007-2.71895757784364i	0.29666428097589-2.58559290393764i	0.80057870705297-2.49533912858874i	1.11926275134406-2.41891341392389i	1.27581518315809-2.33304701028164i	1.30564665108171-2.22272489249793i	1.24906476370894-2.08170442764088i	1.14442497585426-1.91146946930355i	1.0230255614803-1.71908246073363i	0.90637981615844-1.51455761702806i	0.80589569379982-1.30836746614648i	0.72448968091341-1.10954140218621i	0.65936149697734-0.924585242130128i
25	9.66228640992541+1.20678982281147i	9.48501540539243+1.03911710508255i	9.03909418866563+0.751426613822i	8.37045677538899+0.33333481367759i	7.5421359400538-0.2188682282261i	6.62494652283065-0.9017344795628i	5.68772292646554-1.70498045210974i	4.78879118917023-2.61255306713345i	3.96990571287389-3.6042160535478i	3.25324016196615-4.65731045895653i	2.64138760525512-5.7482983723608i	2.11985094871013-6.85376016729888i	1.66126075075975-7.95067738888722i	1.23052487277743-9.01605479092539i	0.7902164136675-10.026149594379i	0.3056549145107-10.9557148448922i	-0.2507287286947-11.7776810864628i	-0.8960455514155-12.4635913650382i	-1.6348226975266-12.9849055961553i	-2.4581851267348-13.3150649648704i	-3.3442947711887-13.4320208923271i	-4.2598672279388-13.3208313105388i	-5.1625084302359-12.9759220627929i	-6.0036218147703-12.402684992191i	-6.7317243956045-11.618200467555i	-7.2961246976876-10.6509930552152i	-7.65097609077128-9.53982905560051i	-7.75965777187989-8.33163579845629i	-7.59923794906606-7.0786726975429i	-7.16449797938428-5.83512863111393i	-6.47075888355033-4.65337260577947i	-5.55468277309305-3.5801478006085i	-4.47240811819137-2.65306159374511i	-3.29481989313485-1.89776241882839i	-2.10035709155421-1.32618019953442i	-0.96635557254041-0.936119515835296i	0.039665228736162-0.712330486393181i	0.867268669242185-0.628962960272487i	1.48767794849505-0.65307886947931i	1.89497249325587-0.74871102760616i	2.10390787464287-0.88086458223824i	2.14502395692944-1.0188878191506i	2.05817264966976-1.13878728621523i	1.88577469476355-1.22429081264176i	1.66699330232806-1.26671224301394i	1.4336568055588-1.26388209062146i	1.20828723203238-1.2185332183721i	1.0041224844838-1.13655244618999i	0.82665937620128-1.02543975667247i
26	8.54849521211935+2.23648889891198i	8.11662606196811+2.24738679190094i	7.40807809335478+2.13866609009444i	6.46680650173166+1.88748129955774i	5.35464644466777+1.47560047768856i	4.1438650388383+0.89134813990805i	2.90864846479581+0.13118861436861i	1.71682366269434-0.79923230328778i	0.62298002303634-1.88470210066829i	-0.33616593721001-3.1007401207336i	-1.14374419943274-4.41452251779086i	-1.80205944926599-5.7863161244491i	-2.32966138050973-7.17128177475611i	-2.75680494938276-8.52152161001198i	-3.12007819681851-9.78827783120751i	-3.4569762477717-10.9242178973722i	-3.8010889243802-11.8857432473834i	-4.1783737879713-12.6352297913729i	-4.6047443276384-13.1430615846089i	-5.0849614918252-13.3892804926638i	-5.6126264507668-13.3646719507777i	-6.1709760991314-13.0711558084414i	-6.7342001670293-12.5214467055495i	-7.2691147299269-11.7380647553515i	-7.7371895389523-10.7518772358442i	-8.09706046208204-9.60040106459314i	-8.307690259413-8.32607625675061i	-8.33223010400958-6.97463890902486i	-8.14239407678546-5.59360803920093i	-7.72285970430515-4.23079636992315i	-7.0749570103792-2.93270156137319i	-6.21881430298273-1.74265583593924i	-5.1932585335715-0.69870731583305i	-4.0531203574463+0.16865153136958i	-2.86409421176427+0.83864958686285i	-1.69582453152197+1.30194292494229i	-0.61429041435383+1.56149722789776i	0.32526676561452+1.63237243065554i	1.08373080869892+1.54030717803521i	1.6410189749714+1.3192140520069i	1.99621741000346+1.00789721525357i	2.16517782897258+0.64644129136163i	2.17624283400188+0.27276136995332i	2.06501944881831-0.08025654616383i	1.86915843749699-0.38673595958713i	1.62394197445992-0.62880268979709i	1.35919650479871-0.79665535544035i	1.097712665596-0.88790794714143i	0.855047920336339-0.906462612063856i
27	7.28067999264409+3.57184679173781i	6.61235265435873+3.83442988429888i	5.67041161593553+3.99498322134431i	4.49800331812884+4.02055259476535i	3.15572614002868+3.87981205351817i	1.71569181722689+3.54592812493029i	0.25435239779071+2.99960545660574i	-1.1549401202286+2.23199677517471i	-2.44867617208982+1.24711059529178i	-3.57842182094435+0.06335021466969i	-4.51400084647413-1.2861246154546i	-5.24441444504513-2.7544084106269i	-5.7766196366258-4.28327118391222i	-6.13256657975953-5.80684843868112i	-6.34507887706226-7.25628086761382i	-6.4532269666383-8.56483693479465i	-6.49779316705918-9.67295834765937i	-6.5172814822568-10.5326495648731i	-6.5447287048725-11.1106986778709i	-6.6053787755719-11.3903664134525i	-6.7151401532706-11.3713955858843i	-6.8796896186453-11.0684426714627i	-7.0941209236939-10.5082722397306i	-7.34313678415283-9.7262360415652i	-7.60189651623869-8.76264123977211i	-7.83769869587105-7.65957473264542i	-8.01265019634614-6.45859736250801i	-8.08733268496451-5.1994855678341i	-8.02524904215388-3.91993303980968i	-7.79757619918985-2.65589443675904i	-7.38754809088522-1.44211323846503i	-6.79371709352015-0.31236028226953i	-6.03143733984665+0.70097919475384i	-5.13217425239765+1.56812412731839i	-4.14061893389992+2.26382570973725i	-3.10998743369091+2.7696811747032i	-2.09621825622292+3.07636179610418i	-1.15196971117178+3.18525177104246i	-0.32132317275582+3.10908373252871i	0.36407309958543+2.87134143447431i	0.88698335605753+2.50443305265596i	1.24460248385116+2.04686339497988i	1.44685577648946+1.53980042938246i	1.51346382370483+1.02350977238143i	1.47037491058946+0.53411340073984i	1.34616095878768+0.10103215798127i	1.16886443391491-0.25467242386473i	0.963612385930971-0.520995795871225i	0.751124246813389-0.694798901933603i
28	6.51401218932016+4.70608916800625i	5.77689891659007+5.15456692322929i	4.79084036851219+5.51377581053823i	3.59425922032813+5.7451826051394i	2.24063310936522+5.8102268213277i	0.79411592212369+5.67366434312859i	-0.67587237119496+5.30736840347321i	-2.10044556829771+4.69420087291907i	-3.41678017187908+3.83146007947219i	-4.57279127104925+2.73336840995402i	-5.53052854784534+1.43210635959891i	-6.26806524977471-0.0229623317128i	-6.77985930551993-1.56800791583487i	-7.0757434206585-3.12925170846493i	-7.17882360008655-4.62885538397928i	-7.12262050453719-5.99151296151489i	-6.94777856290609-7.15092628697863i	-6.69861150100418-8.05532273920752i	-6.41967728029611-8.67129242193144i	-6.15250993691766-8.98546751641617i	-5.93260362631957-9.00389921643763i	-5.78675463354798-8.74934890673638i	-5.73091190460055-8.25703295178305i	-5.76874142774622-7.56958301117002i	-5.89114121861519-6.73206318411141i	-6.07692040940137-5.78780692293286i	-6.29476022960141-4.77561830862239i	-6.50641052249216-3.72857087116654i	-6.67087053096842-2.67429884068673i	-6.7491025019593-1.63638146140819i	-6.70868245644522-0.63623070517284i	-6.52774652402492+0.30515796614079i	-6.19766404761297+1.16613935660855i	-5.72405221812991+1.92437602408159i	-5.12600622802066+2.55788697842622i	-4.4337007793236+3.04698348672496i	-3.68476599109207+3.3766762386461i	-2.92000611153325+3.53902899979496i	-2.17908641250381+3.53494404788671i	-1.49676074709581+3.37498322181111i	-0.90007071593127+3.07902153008047i	-0.40675358212512+2.67475116863089i	-0.0248914549953+2.19525467600004i	0.24634417672768+1.67600889571405i	0.41512498634143+1.15174564554657i	0.494910852235149+0.653579052252701i	0.50224423514168+0.206728524284243i	0.454682595912946-0.170954203956263i	0.369077638635557-0.469577314543865i
29	6.72593746547748+4.94043114000632i	6.1302121329047+5.37890064942761i	5.32129925830474+5.72858055703631i	4.32711327255683+5.95359258348841i	3.18736129639569+6.01840950537535i	1.95087857760455+5.89099581579834i	0.67224947210143+5.54634404141037i	-0.59195098442044+4.97004204808206i	-1.78695370076537+4.1614107374708i	-2.86332579596207+3.1357144530576i	-3.77999553767227+1.92498890462611i	-4.50661008276277+0.57716135436003i	-5.02513627489695-0.84665407838132i	-5.33067023788945-2.27654406705041i	-5.43145594240342-3.63945655912607i	-5.34812966468621-4.86549580750713i	-5.11221584159291-5.89407220023454i	-4.76391276021599-6.6791061414552i	-4.34923510756189-7.19259725709254i	-3.91663067097573-7.42610223023495i	-3.51325825771397-7.38997916170191i	-3.18119201450696-7.11059817229114i	-2.95388534582119-6.62602462863442i	-2.85326406053851-5.9808962146558i	-2.8878044098076-5.22129902215001i	-3.05187702721515-4.39038772734055i	-3.32650494069841-3.52530622684137i	-3.6815093194908-2.65568847643486i	-4.07882857582753-1.80371164143334i	-4.47662884545619-0.9853959531979i	-4.83370889188839-0.21264992938565i	-5.11366288865284+0.5045214812635i	-5.28830828909701+1.15618734753785i	-5.34000445184332+1.73143639434987i	-5.26265787241426+2.21828349270913i	-5.06140003540241+2.60449422556457i	-4.75110080078707+2.87908677322589i	-4.35401609856946+3.03414013795966i	-3.89694621588334+3.06649498604476i	-3.40829530859293+2.97897784393757i	-2.91538068467978+2.7808929366744i	-2.44225694957187+2.48767851847915i	-2.00821438787163+2.11978184138159i	-1.62700200546312+1.70093818811869i	-1.30672926487912+1.25612334676398i	-1.0503275266501+0.80947664401257i	-0.856407947818574+0.382466556594756i	-0.720337557168506-0.007494190682378i	-0.635365996356243-0.347864342862957i
30	7.9072359928312+3.84151268034606i	7.5884853126645+4.06170754127252i	7.0882829334045+4.1944070302906i	6.421383370447+4.21535835200995i	5.61161616650154+4.10186931908912i	4.69077107871865+3.83502273673648i	3.69699363844729+3.40208038984329i	2.6727922412234+2.79882406842399i	1.66275995904983+2.03152268718977i	0.71111090262715+1.11819505957749i	-0.140869638983215+0.088870440270848i	-0.8573537470598-1.01536132803984i	-1.41035153698293-2.14457705819532i	-1.78179120932186-3.24341650997923i	-1.96512111835299-4.25535684728533i	-1.96624502608129-5.12741687703988i	-1.80361505686338-5.81474152842892i	-1.50735316769417-6.28449585388889i	-1.11735292549305-6.5185668853288i	-0.68042271407994-6.51472456785659i	-0.24665502516804-6.28610685154457i	0.13467561733924-5.85913328542846i	0.41929308173066-5.27017458831675i	0.5717415453407-4.56147341524193i	0.56842712808736-3.77689490584008i	0.39953374034927-2.958071753963i	0.06959629102708-2.14140325902224i	-0.40332321241915-1.3561940110439i	-0.989740065903358-0.624010456573255i	-1.65186206692283+0.04086791575863i	-2.34733384550815+0.63018572474664i	-3.03317325161336+1.14001265415749i	-3.66946899158565+1.56899859338842i	-4.2224712543758+1.9169160463881i	-4.66681181514236+2.18371225637334i	-4.98671769064636+2.36915673063655i	-5.17621223876611+2.47303623441069i	-5.23841149909854+2.49574405973989i	-5.18410853981343+2.4390499877957i	-5.02988793695989+2.30682742241116i	-4.79602578647003+2.10554958801903i	-4.50441234376322+1.84443417651188i	-4.17669225589562+1.53519776347518i	-3.83276060838284+1.19145990146032i	-3.48969082342426+0.82789766818364i	-3.1611108886691+0.45928596182965i	-2.85699380146904+0.09956481514878i	-2.58379076711549-0.2389440092652i	-2.34481371641206-0.54608538988909i
31	9.5970858265292+1.52289192284409i	9.57344569184186+1.4151275176164i	9.39119142811201+1.23640605194308i	9.05410311165486+0.97899276618703i	8.57323863163431+0.63737723363803i	7.96682318834645+0.20924292059555i	7.25975237891879-0.30353123812377i	6.48268484944326-0.89395074725203i	5.67070958174565-1.54920914446507i	4.86159260462628-2.25036917584187i	4.09364131354142-2.97256291767i	3.40327120355174-3.68581170732881i	2.82241493141761-4.35649960839839i	2.37596843546564-4.94944746392567i	2.07951187616054-5.4304407264005i	1.93756251870262-5.76897895058068i	1.94260277197727-5.94095442103333i	2.07507470243404-5.93094542045109i	2.30444436088682-5.73383383424293i	2.59132420532768-5.35552687971516i	2.89051487411585-4.81266997606781i	3.15470736135733-4.13136607247412i	3.33849244918698-3.34504559665035i	3.4022720411841-2.49173944717137i	3.31566651739855-1.61107748534461i	3.06006488249977-0.74135603427453i	2.63006321321802+0.08301191125017i	2.03366732697753+0.83342357085872i	1.29127859667629+1.48825289554528i	0.43361704894018+2.03323246447031i	-0.50115487529095+2.46113102402475i	-1.47077436364811+2.77088673928933i	-2.43232778843547+2.96640123750956i	-3.3454692668703+3.05520687440141i	-4.1751269161771+3.04719347683329i	-4.89349861466403+2.95353062765417i	-5.48123459264762+2.7858597850566i	-5.92779883535401+2.55576975911319i	-6.23108397900834+2.27451965247178i	-6.39641732600337+1.95294180923286i	-6.43513473312919+1.60144564817418i	-6.36291389770659+1.23004944487348i	-6.19805131685984+0.84838617124865i	-5.95984228512239+0.46565494642491i	-5.66718622886561+0.09051511087492i	-5.33749631250538-0.26905970068284i	-4.98594816185873-0.60593794552821i	-4.62506251988298-0.91396442272616i	-4.26458432241031-1.18804486324464i
32	11.1399319154152-1.5028260972014i	11.3359499713491-1.9382365693424i	11.3906766601433-2.4142714371658i	11.3015648798789-2.9230572450834i	11.0720005885098-3.454630101211i	10.711573777195-3.9970185918805i	10.2360190455725-4.5363623642475i	9.66677022211623-5.05707706928944i	9.03008937069632-5.5420897004998i	8.35575822823213-5.97317881878737i	7.67535960906238-6.3314577685534i	7.02022487205346-6.59803265858615i	6.41917566810387-6.75484924966426i	5.89623611921118-6.78571497881639i	5.46852650050109-6.67744770989765i	5.14456310388865-6.42106710699253i	4.92317521681332-6.01291463754727i	4.79320677494518-5.45557084884604i	4.7340996519319-4.75843889379928i	4.71736491790023-3.93788371367031i	4.7088488723164-3.0168557350444i	4.67160569840054-2.0239818006884i	4.56911181706399-0.99216688013125i	4.36850992930562+0.04319111816627i	4.04356071033358+1.0462233467612i	3.57700914852901+1.98266927935529i	2.96213686335457+2.82182683365473i	2.20336255462969+3.53820338542524i	1.31585760626562+4.11273438658929i	0.32424882160312+4.53348724912322i	-0.73942800589952+4.79582558183192i	-1.83829217906616+4.90206461037774i	-2.93343114365361+4.86069551020661i	-3.98668928241969+4.68528932609253i	-4.96318498599014+4.39320765764797i	-5.83335847104685+4.00424755173251i	-6.57441852850194+3.53933451628949i	-7.17112852075887+3.01935423627905i	-7.61594160759839+2.46418506284584i	-7.90855499275133+1.89196411631106i	-8.05499779089511+1.31859352600293i	-8.06639424399459+0.75747235851195i	-7.95755317609671+0.21942528940158i	-7.74552748594037-0.28720899216947i	-7.44826732955917-0.75636921539694i	-7.08346151070596-1.18398085707434i	-6.66762784907122-1.56761744498095i	-6.21547911328308-1.90614290142718i	-5.73956007856818-2.19935905578409i
33	11.9148125685989-4.6930056716426i	12.2001953510777-5.4120081367056i	12.3589002567716-6.1426699391982i	12.3862279781337-6.8662097977168i	12.2821061367034-7.5621182579794i	12.0513308011473-8.2088515697662i	11.7035439622868-8.7845887407985i	11.2529090988777-9.2680143258683i	10.7174634912517-9.639094566913i	10.1181496202949-9.879822162605i	9.47755777983429-9.97491314747691i	8.81844543518528-9.91244593870223i	8.16213204363986-9.68443578917976i	7.52689625494854-9.28733671374135i	6.926520635755-8.72245757612155i	6.36913293560503-7.99627073781236i	5.85647955220661-7.12058273293023i	5.38373559334979-6.11252963461407i	4.93990872611117-4.99435786633253i	4.50883540587043-3.79295628763299i	4.07070476598498-2.53911839313885i	3.60398533899676-1.26653388931631i	3.08758086961534-0.01053474981455i	2.5030106171631+1.19335113496731i	1.8364013388341+2.31095935550877i	1.08009420539552+3.31106161096606i	0.23370855333198+4.1668404703139i	-0.69543910438186+4.8571552672026i	-1.69259507158617+5.36750023468144i	-2.73647197129611+5.69057906096462i	-3.80069648151613+5.82645155185956i	-4.85565153334699+5.78224438141991i	-5.87053123754158+5.57145481726514i	-6.81541597988361+5.21290969740837i	-7.66318524065189+4.7294683010723i	-8.3911140097978+4.14657462215983i	-8.98204049588879+3.4907707213155i	-9.42504231863299+2.78827841743797i	-9.71560939799432+2.06374287367689i	-9.85534867993277+1.33921082264466i	-9.85129417164995+0.63339097934281i	-9.71492251950571-0.03878252452231i	-9.46098823251513-0.66628841820552i	-9.10629389052796-1.24188524298598i	-8.66850084989683-1.7617512848392i	-8.16506758410338-2.22495343538946i	-7.61237891166456-2.63280671315589i	-7.02510312949257-2.98818653577662i	-6.41578842025802-3.2948516026374i
34	11.4525748849722-7.6746247143253i	11.6718505918471-8.6459040481364i	11.7759289523297-9.61593406674i	11.7606691349473-10.5605498763375i	11.6253100310456-11.4539587621356i	11.372536595669-12.2696423816472i	11.0083625011513-12.9813476685574i	10.5418195052471-13.5641191998921i	9.9844564191022-13.9953245837333i	9.3496654659739-14.2556264781558i	8.6518701748982-14.3298594028816i	7.9056252440833-14.2077755714144i	7.1246930965936-13.8846305471028i	6.3211719850923-13.3615857895716i	5.504754431828-12.6459106364237i	4.6821909204776-11.7509709260936i	3.8570212941288-10.695995706338i	3.02961552783537-9.5056180007901i	2.19753788860554-8.2091912592926i	1.3562165492981-6.8398906214091i	0.49986793910079-5.43361786081639i	-0.37740459760383-4.02774071943918i	-1.28044106047511-2.65971055601781i	-2.21189987107412-1.36561553631677i	-3.1712941322588-0.17873828721865i	-4.15429307100173+0.87180482818963i	-5.15236848985591+1.76226259366839i	-6.15283259540302+2.47520913585222i	-7.13927458072807+3.00019898081162i	-8.09236327506861+3.3340676635306i	-8.99094662013824+3.48085134471444i	-9.81334978951516+3.45132536659289i	-10.5387555309945+3.2621894206838i	-11.1485445084027+2.9349533048607i	-11.6274802431554+2.4945994990169i	-11.964641420679+1.9681147797821i	-12.1540313121439+1.382991286685i	-12.1948265032102+0.7657971458435i	-12.091261278915+0.1409081505903i	-11.8521762481524-0.4705238699943i	-11.4902869811122-1.0513117697127i	-11.0212482853051-1.5886534270936i	-10.4626009697841-2.0742279854244i	-9.83269028841616-2.50398867611299i	-9.14963940015426-2.87769398777222i	-8.43044857851655-3.19823516073302i	-7.690273487685-3.47082839663257i	-6.94191579406815-3.70214443453614i	-6.19553884974559-3.89944648351316i
35	9.4945629762114-10.1276098214899i	9.4925214389799-11.3250354103628i	9.3826116339906-12.5278895762485i	9.1629078724119-13.711231337297i	8.8339114373386-14.8483108970209i	8.3984613241283-15.9114286526782i	7.8615342819058-16.8729051958967i	7.229944229221-17.706121608125i	6.5119584062612-18.386583783773i	5.7168544903721-18.8929613923285i	4.8544487646852-19.2080515078209i	3.9346296532158-19.319618817876i	2.9669328780233-19.2210684854259i	1.9601935923181-18.9119139170674i	0.9223067132623-18.3980096148937i	-0.1398807872643-17.6915286834004i	-1.2205324243336-16.8106751751173i	-2.3146393409984-15.7791330320218i	-3.4177061705484-14.6252656220417i	-4.5253341026182-13.3810924081859i	-5.6327424382231-12.081081629759i	-6.7342795873347-10.7608093886859i	-7.82297961632027-9.45554545682945i	-8.89022010816871-8.19883360493096i	-9.9255308380316-7.02113844794261i	-10.9165908415502-5.9486309537081i	-11.8494348031834-5.0021803396629i	-12.7088698695305-4.1966108820873i	-13.4790830034111-3.5402683935274i	-14.1443990648051-3.0349234472209i	-14.6901331154364-2.6760179399051i	-15.1034688619087-2.453239745899i	-15.3742900004972-2.3513887219661i	-15.4958931214637-2.351477942231i	-15.4655196113329-2.4319984326689i	-15.2846587477243-2.5702652043196i	-14.9590933735968-2.7437579843115i	-14.4986811911178-2.9313721044991i	-13.916886657926-3.1145033366883i	-13.2300985821337-3.2779043078943i	-12.456784962359-3.4102682574721i	-11.6165480360253-3.5045167320302i	-10.7291480937686-3.5577895916673i	-9.81356422037324-3.5711566505149i	-8.88715414984256-3.54908877972595i	-7.96496478224747-3.49874104007653i	-7.05923086445904-3.42911045569943i	-6.17908334007873-3.35013590744965i	-5.33047241116316-3.27180728253587i
36	6.0239152493616-11.5643502534832i	5.6697008857431-12.9180488558909i	5.2110925011854-14.2963484748889i	4.6494961237668-15.676918155781i	3.9882498290022-17.0354081778704i	3.2324512379084-18.3461389923618i	2.3887221641456-19.5829057714215i	1.4649275846493-20.7198683914411i	0.4698693915255-21.7324895906291i	-0.5870227593848-22.5984786093527i	-1.6959809784755-23.2986942821995i	-2.8471480835479-23.8179606422414i	-4.030768305183-24.1457498330137i	-5.2373070521523-24.276691570609i	-6.4574933149551-24.2108754691962i	-7.6822854851747-23.9539219887769i	-8.9027689408382-23.5168091748828i	-10.1100010576448-22.9154551772439i	-11.2948256718173-22.1700700689586i	-12.4476837751672-21.3043039496382i	-13.5584497807266-20.3442308559926i	-14.6163226227351-19.31721876349i	-15.6097980264459-18.2507441362883i	-16.526742541056-17.1712143783362i	-17.3545816980059-16.102862644573i	-18.0806045404407-15.066776512403i	-18.6923756103977-14.0801149950692i	-19.1782342892174-13.1555576086241i	-19.5278512466107-12.3010152926945i	-19.7328037077782-11.5196168134051i	-19.7871261848107-10.8099669395733i	-19.6877918702638-10.166655407445i	-19.4350823543964-9.5809797344241i	-19.0328096228158-9.041831493862i	-18.4883639594697-8.5366857279207i	-17.812573625339-8.052627491926i	-17.0193759523206-7.5773484939926i	-16.1253135809282-7.1000504491813i	-15.1488827487129-6.6121997667966i	-14.1097716693208-6.1080898528585i	-13.0280352021078-5.5851816836259i	-11.9232565624231-5.0442092511032i	-10.8137474675027-4.4890527752496i	-9.71583491045479-3.92639801991615i	-8.64327609236227-3.36521356053053i	-7.60683358076589-2.81608855353637i	-6.61403135719117-2.29048083356217i	-5.66910002635341-1.79992868967275i	-4.77310705630182-1.35527941908077i
37	1.2693844152654-11.3321265652323i	0.477129419361-12.7029039504516i	-0.4180652444893-14.120542802731i	-1.4107042547522-15.5677562207147i	-2.4934227846685-17.0251904584218i	-3.6571874783515-18.47188699425i	-4.8915420558177-19.8858447203367i	-6.1848820458172-21.2446629189039i	-7.5247418382068-22.5262395763895i	-8.8980772404711-23.7094945135687i	-10.2915280471392-24.7750832164575i	-11.6916477072859-25.7060655077653i	-13.0850908162361-26.4884935699012i	-14.4587535770293-27.1118864548337i	-15.7998672104292-27.5695630772244i	-17.096049123072-27.858812604378i	-18.335321037266-27.9808897851554i	-19.5061068271485-27.940832606207i	-20.5972251348607-27.7471101123025i	-21.5978926891541-27.4111185812817i	-22.4977534703983-26.94655377464i	-23.2869464548351-26.3686949875261i	-23.9562207719604-25.6936424740803i	-24.4971020128041-24.9375530382144i	-24.9021075515122-24.1159188497369i	-25.1650026011986-23.2429317779827i	-25.2810828828176-22.3309698653042i	-25.2474648095677-21.3902343514349i	-25.0633604935276-20.4285554692199i	-24.7303130768395-19.4513737853995i	-24.2523681408065-18.4618919842324i	-23.6361593392381-17.461380551892i	-22.8908908319061-16.4496106485216i	-22.028205267356-15.4253792848213i	-21.0619335244377-14.3870863235509i	-20.0077305868785-13.3333201709343i	-18.8826101406774-12.2634094446059i	-17.7043980828628-11.1779013015798i	-16.4911314929422-10.0789331565955i	-15.2604342293229-8.9704727030022i	-14.0289028043122-7.8584108084379i	-12.8115363728451-6.7505022561211i	-11.6212425410641-5.6561596791417i	-10.4684464436466-4.5861156692387i	-9.36082449586128-3.55197630624129i	-8.30317686423483-2.56569575806237i	-7.29744456372878-1.63900581535899i	-6.34286875481674-0.78283609627877i	-5.43628183859447-0.0067602037858i
38	-4.30054928173602-8.92953087597306i	-5.5540338319834-10.1433386018462i	-6.9080227345343-11.4245237821512i	-8.3526419993364-12.7623719802529i	-9.8759714502415-14.1442166601291i	-11.4642574943533-15.55566443296i	-13.1021732196828-16.9808959676073i	-14.7731149176296-18.4030334683386i	-16.4595231078037-19.8045614590337i	-18.143215925869-21.1677839688765i	-19.8057233091726-22.475298380394i	-21.4286117025749-23.7104644299918i	-22.9937908705175-24.857846336655i	-24.4837966547147-25.9036068880032i	-25.8820459412907-26.8358345499757i	-27.1730624654067-27.6447881984575i	-28.342674162838-28.3230487057606i	-29.3781843837493-28.8655720655362i	-30.2685202698578-29.2696446439832i	-31.0043618813115-29.5347470909158i	-31.5782552352154-29.6623390009121i	-31.9847113496637-29.6555811686084i	-32.2202918108694-29.5190158707898i	-32.2836794899099-29.2582277517713i	-32.1757310632313-28.8795084164043i	-31.8995061887022-28.3895467003011i	-31.4602668012539-27.7951638736003i	-30.8654392320154-27.1031089519834i	-30.1245318815332-26.3199241545581i	-29.2490020787806-25.4518847630068i	-28.2520675381076-24.5050116495358i	-27.1484604048347-23.4851490135696i	-25.9541250944199-22.3980948328959i	-24.6858647491739-21.2497675658267i	-23.3609448807378-20.0463900169291i	-21.9966663320294-18.7946701676072i	-20.6099227779019-17.5019592191093i	-19.2167603176935-16.176369022093i	-17.8319580772154-14.8268342853556i	-16.4686489872217-13.4631091875786i	-15.1379989795334-12.0956929167751i	-13.848960769337-10.7356838562364i	-12.608115286704-9.394567245193i	-11.4196098702237-8.0839458170782i	-10.2851977861091-6.8152268609271i	-9.20437876846562-5.59928213594707i	-8.1746353849028-4.44609895163285i	-7.19175540110885-3.36444144711603i	-6.25022620377852-2.36154068612856i
39	-10.0011928211798-4.3857678006617i	-11.6658017411695-5.3025208558603i	-13.4247550765058-6.305154598125i	-15.2642396349332-7.3898886637675i	-17.1682227948292-8.551170259185i	-19.1186788576989-9.7816969548397i	-21.0958711766916-11.0724937752934i	-23.0786828021751-12.4130436769367i	-25.0449869512619-13.7914679858154i	-26.9720475689496-15.1947509473083i	-28.8369396218532-16.6090003752177i	-30.6169785408891-18.0197346272657i	-32.2901483710481-19.4121849013501i	-33.8355186389359-20.7716012329026i	-35.2336406432394-22.0835506267304i	-36.4669147355331-23.334196477664i	-37.5199211173012-24.5105497748586i	-38.379707672023-25.600684449889i	-39.0360293326963-26.593911484186i	-39.4815344287772-27.4809088727974i	-39.7118943565847-28.2538070684245i	-39.7258737876391-28.9062319201449i	-39.5253394998783-29.4333092065855i	-39.1152068268564-29.8316365024612i	-38.5033237122551-30.0992292083264i	-37.7002934685393-30.2354480612772i	-36.719238593913-30.2409153254359i	-35.5755094063021-30.1174261818862i	-34.2863427888137-29.8678606898968i	-32.8704779644481-29.496100202199i	-31.3477378607407-29.0069504377888i	-29.7385861987926-28.4060717068002i	-28.0636718429062-27.6999151991514i	-26.3433730680565-26.8956629292299i	-24.5973551378708-26.0011679805816i	-22.8441548445734-25.0248911874073i	-21.10080537632-23.9758303517833i	-19.3825140087593-22.8634385129265i	-17.7024036642348-21.6975286051507i	-16.0713273789997-20.4881629805147i	-14.4977622378116-19.245527624448i	-12.9877864801269-17.9797923401438i	-11.5451403819697-16.7009596016448i	-10.1713683180022-15.4187060667666i	-8.8660362613924-14.1422218069166i	-7.6270160330481-12.880053081988i	-6.4508250017473-11.639954921373i	-5.3330077766652-10.428759849733i	-4.26854481096263-9.25226882602434i
40	-15.0233173201558+1.6287467386627i	-16.9819017615231+1.0669180793186i	-19.0242055607983+0.402720085008i	-21.1337094033177-0.3660486809868i	-23.2916558870087-1.2399854586414i	-25.477283306128-2.217968887141i	-27.6681182045049-3.2970846939772i	-29.8403214193096-4.4725954259718i	-31.9690806235881-5.7379566104066i	-34.0290408510271-7.0848800294093i	-35.9947631970008-8.5034430254734i	-37.8412008736429-9.9822410195971i	-39.5441810812325-11.5085788043894i	-41.080880761481-13.0686947544505i	-42.4302842291182-14.6480109454248i	-43.5736109369372-16.2314013450333i	-44.4947022093308-17.8034697682478i	-45.1803566670846-19.3488291872293i	-45.6206052427648-20.8523742457913i	-45.8089181270885-22.2995394186989i	-45.7423376624352-23.6765361313626i	-45.4215330748751-24.9705632551705i	-44.8507749695111-26.1699866488136i	-44.0378296580628-27.2644847538512i	-42.9937755885227-28.2451586022307i	-41.7327463443322-29.1046058893096i	-40.2716068094415-29.8369599526401i	-38.6295710866597-30.4378955312529i	-36.8277725390714-30.9046040330549i	-34.888797828546-31.2357416938247i	-32.8361979867789-31.4313544677518i	-30.6939903166307-31.4927837552707i	-28.4861652407592-31.4225571665619i	-26.2362120623424-31.2242684619337i	-23.9666769692369-30.9024506299404i	-21.6987655087845-30.4624457878422i	-19.4520002173684-29.9102752428599i	-17.2439421589675-29.2525126599698i	-15.0899828811864-28.4961628626203i	-13.0032108217844-27.6485483630475i	-10.9943535909281-26.7172052918179i	-9.0717949177062-25.7097899821041i	-7.2416624879829-24.6339970712245i	-5.5079805138509-23.4974896169655i	-3.8728787524917-22.3078413949855i	-2.3368479100334-21.0724912512356i	-0.8990299829463-19.7987091339624i	0.4424688542357-18.4935732264537i	1.690255689712-17.163957445499i
41	-18.5939044799259+8.0481795901295i	-20.6853504354854+7.8194524562423i	-22.8465586495251+7.476758159487i	-25.0599666299433+7.0139543306093i	-27.3059291227617+6.4263707171025i	-29.5629424298027+5.7109900504285i	-31.807922963654+4.8665975917687i	-34.0165359261913+3.893893702645i	-36.1635683819826+2.7955648467343i	-38.2233394874913+1.5763097033308i	-40.1701392842828+0.242818510968i	-41.9786863191048-1.1962946978572i	-43.6245934602514-2.7306057290576i	-45.0848306757462-4.3480369341623i	-46.3381732540377-6.0350527481503i	-47.3656240020673-7.7768885240276i	-48.1507983581862-9.5578060588219i	-48.6802621066311-11.361368397749i	-48.943812462598-13.1707259911628i	-48.9346946870294-14.9689060802757i	-48.6497480512641-16.7390973050168i	-48.0894768561383-18.4649219482673i	-47.2580442609171-20.1306889285204i	-46.1631888296424-21.7216215889997i	-44.816065885415-23.224055456784i	-43.2310179028065-24.6256024048738i	-41.425280190587-25.9152789837728i	-39.4186299493278-27.0835980365982i	-37.2329883648814-28.1226240147795i	-34.8919866614915-29.0259936167737i	-32.4205079408847-29.7889044339534i	-29.844217143244-30.4080751690551i	-27.1890915648566-30.881681666793i	-24.4809640541566-31.2092734479677i	-21.7450902980288-31.391675663203i	-19.0057505347062-31.4308813865313i	-16.2858946339243-31.3299389682441i	-13.6068378270527-31.0928387848684i	-10.9880125170742-30.7244031925975i	-8.4467796241683-30.2301828445164i	-5.9983009037202-29.6163618098596i	-3.6554716855307-28.8896731744333i	-1.4289115974909-28.0573260432465i	0.672990881352-27.1269441444807i	2.6439856893953-26.106515578978i	4.4798271534489-25.0043526966624i	6.1781064743562-23.8290606295153i	7.7380591539753-22.5895126817789i	9.160356080688-21.2948305768309i
42	-20.1467894723665+13.8241146420077i	-22.1964676947426+13.8682845907727i	-24.3003619988142+13.7969949792585i	-26.4414766742276+13.6027173124185i	-28.6010199993175+13.2792811932758i	-30.7586048156609+12.822062354086i	-32.8924944277124+12.2281448660348i	-34.9798906132173+11.4964521340409i	-36.9972592211894+10.6278420469041i	-38.9206875915046+9.6251626058456i	-40.7262668973523+8.4932654644802i	-42.3904915310373+7.2389760406613i	-43.8906668638224+5.8710201595389i	-45.2053161456682+4.3999085076316i	-46.3145769984802+2.8377814680781i	-47.2005779167502+1.1982181165928i	-47.8477854333422-0.5039857617179i	-48.2433131370613-2.2530648648781i	-48.3771845338905-4.0325503021926i	-48.2425428065285-5.8255473118112i	-47.8358018184314-7.6150175957956i	-47.1567341912453-9.3840591264512i	-46.2084939127201-11.1161765484201i	-44.9975726540964-12.7955358001269i	-43.5336907353288-14.4071972796448i	-41.829625414949-15.9373227500295i	-39.9009808405721-17.3733521778202i	-37.7659055201715-18.7041477819046i	-35.4447645122507-19.9201036927579i	-32.9597746407639-21.0132207390535i	-30.3346118826659-21.9771469471646i	-27.5940006270817-22.807185320811i	-24.7632947512194-23.5002713305133i	-21.8680603968976-24.0549232600682i	-18.9336699721139-24.4711691120383i	-15.9849162646146-24.750454156357i	-13.0456546690363-24.8955334134944i	-10.1384804343741-24.9103534015143i	-7.2844465793379-24.799927356595i	-4.5028267491302-24.5702078765312i	-1.8109258501168-24.2279605579606i	0.7760601493171-23.7806417251341i	3.2451352728234-23.2362828071278i	5.5855467907201-22.6033833380476i	7.7887832199902-21.8908139567522i	9.8485306542886-21.1077301929583i	11.7605918628424-20.2634972668009i	13.5227732476039-19.3676256174179i	15.1347451847829-18.4297164279351i
43	-19.5000082677288+18.2335947955187i	-21.357117491468+18.495276520844i	-23.25383141872+18.6539698604601i	-25.1750355044681+18.7030124510363i	-27.1041819648072+18.6369516433447i	-29.0234591657322+18.4516979746135i	-30.9139958572405+18.1446566848551i	-32.7560977152473+17.7148330802647i	-34.5295126847782+17.1629081189918i	-36.2137206953476+16.4912813034248i	-37.7882424749333+15.7040787881458i	-39.2329614531172+14.8071255282798i	-40.5284521453054+13.8078812692802i	-41.6563079736679+12.7153411833955i	-42.599461227374+11.53990295561i	-43.3424878102626+10.2932030778985i	-43.8718895774851+8.9879259915179i	-44.1763474262639+7.6375904917016i	-44.2469388748931+6.2563184503099i	-44.0773146263532+4.8585913975287i	-43.6638295492128+3.4590008172689i	-43.0056245930707+2.0719981427163i	-42.1046573570782+0.7116503855277i	-40.9656803117786-0.6085929016238i	-39.5961669968672-1.8761160336184i	-38.0061878387672-3.0793322350846i	-36.2082385099989-4.2078532689077i	-34.2170249462189-5.2526304001041i	-32.0492102083718-6.2060643175677i	-29.7231292927287-7.0620825557943i	-27.2584787223924-7.8161838928124i	-24.6759882785187-8.4654501181565i	-21.9970825339234-9.0085264364382i	-19.2435399297787-9.4455725712386i	-16.4371569897648-9.7781873374977i	-13.5994249052816-10.0093100393529i	-10.7512251675097-10.1431025101457i	-7.9125501912216-10.1848159326589i	-5.1022540007514-10.14064675612i	-2.3378370641543-10.0175860625662i	0.36473169620407-9.82326663386325i	2.99115378181237-9.56581174132398i	5.52890004165594-9.25368933551821i	7.9672698518926-8.89557487071421i	10.2974117454507-8.5002254751834i	12.5123075696964-8.0763675959279i	14.606723012076-7.6325996260187i	16.5771279553498-7.1773103868991i	18.4215905944518-6.7186137087453i
44	-17.048346666423+20.9155212960902i	-18.631377172239+21.3559324921904i	-20.2441467132194+21.7183205359912i	-21.8743098796842+21.9981280478299i	-23.508450488341+22.1917824983157i	-25.1322146550174+22.2967960437716i	-26.7304684701249+22.3118473987733i	-28.2874782921104+22.2368430459471i	-29.7871110154887+22.072955513901i	-31.2130510478877+21.8226369688163i	-32.549030165752+21.4896069504867i	-33.7790659310495+21.0788137231771i	-34.8877039601527+20.5963693868703i	-35.8602590573978+20.0494595848116i	-36.6830500730859+19.4462293271737i	-37.3436233287222+18.7956471063289i	-37.8309595768152+18.1073500853026i	-38.1356597298004+17.3914736774865i	-38.2501049991004+16.6584692846676i	-38.1685876227013+15.9189143066839i	-37.8874090149308+15.1833187676572i	-37.4049429281044+14.4619330126731i	-36.7216620511969+13.7645609109227i	-35.8401273614262+13.1003828568796i	-34.7649404639199+12.4777925944378i	-33.5026600744249+11.9042515085281i	-32.0616846917953+11.386163546723i	-30.4521043429164+10.9287733651785i	-28.6855250365859+10.5360896571195i	-26.7748702111643+10.2108349381788i	-24.7341639835444+9.9544223528412i	-22.5783013885229+9.766959352207i	-20.3228110272425+9.6472773973058i	-17.9836156155643+9.5929861853942i	-15.5767958380732+9.6005502986164i	-13.1183626764093+9.6653856524188i	-10.6240430024187+9.7819726897827i	-8.10908272262317+9.94398293806799i	-5.5880711501433+10.1444153259362i	-3.0747895861477+10.3757385526332i	-0.5820863400865+10.6300358112575i	1.8782203673706+10.8991482881995i	4.2954109662015+11.174814085826i	6.659904683128+11.4487995345352i	8.9632721199576+11.7130202604851i	11.1982217763633+11.9596498411389i	13.3585626113583+12.1812143949624i	15.4391452240265+12.3706719955926i	17.435784615306+12.5214763553902i
45	-13.8176028501315+21.6843035889056i	-15.1473253798901+22.2582711642093i	-16.5051099406391+22.7844228224922i	-17.881692150473+23.2603635499294i	-19.2670247023638+23.6843956519832i	-20.6503721906948+24.0555683708198i	-22.02042219086+24.3737144286011i	-23.3654111601282+24.6394721171792i	-24.6732633166783+24.854291853083i	-25.9317402700215+25.0204264568356i	-27.1285988324696+25.1409047891946i	-28.2517541498114+25.2194887740743i	-29.2894450607955+25.2606142478252i	-30.2303984388052+25.2693164855617i	-31.063989192781+25.2511416553251i	-31.7803926133309+25.2120458280207i	-32.3707258468847+25.1582835136824i	-32.8271754658187+25.096287991903i	-33.1431083730109+25.032545946648i	-33.3131636297557+24.9734690950979i	-33.333323218117+24.9252656104296i	-33.2009602318393+24.8938141754169i	-32.9148635208375+24.8845434654957i	-32.4752383781733+24.9023197469154i	-31.8836834390655+24.9513450905165i	-31.1431445417861+25.0350684495314i	-30.2578468629503+25.1561115376811i	-29.2332071677303+25.3162110806971i	-28.075728492883+25.5161786107793i	-26.7928799926887+25.7558785411958i	-25.3929650124764+26.0342248098729i	-23.8849807014252+26.3491959295148i	-22.2784726286577+26.6978678406238i	-20.5833879203048+27.076463545476i	-18.8099303894615+27.4804181175209i	-16.9684209882801+27.9044573425274i	-15.0691666775036+28.3426879642456i	-13.1223404920743+28.7886972857664i	-11.1378751931668+29.2356597234744i	-9.1253724503318+29.676447826645i	-7.0940290072159+30.1037452632581i	-5.0525807664454+30.5101593301179i	-3.0092652000251+30.8883306693586i	-0.9718019671966+31.2310380583202i	1.052608882453+31.5312963781933i	3.0572722125632+31.7824461498422i	5.0359681250089+31.9782333426265i	6.9829091866849+32.112878502822i	8.8926867387362+32.1811346008321i
46	-11.1551434365819+20.3381456295304i	-12.3419858676293+20.9630772584634i	-13.5634675749027+21.5661172439178i	-14.8130932327521+22.1462785983445i	-16.083768631113+22.7029769472246i	-17.3678616651699+23.2360465232296i	-18.6572738849132+23.7457482907945i	-19.9435216803462+24.2327697129165i	-21.2178259328357+24.6982158471076i	-22.4712087360929+25.1435916474138i	-23.6945955885403+25.570775549608i	-24.8789212890079+25.9819846219748i	-26.0152376357753+26.3797317690769i	-27.0948209400658+26.7667756749364i	-28.1092773232576+27.146064359563i	-29.0506437751169+27.5206733933092i	-29.911483009696+27.8937399620561i	-30.6849702661262+28.2683940981958i	-31.3649703617614+28.647688483907i	-31.9461035118502+29.0345282912663i	-32.4237986785033+29.4316025461591i	-32.7943334961416+29.8413184886108i	-33.0548601336146+30.2657403509775i	-33.2034167864612+30.7065338883857i	-33.2389248372665+31.164917874933i	-33.161172068148+31.6416236274849i	-32.9707826472575+32.1368634403692i	-32.6691749310841+32.6503086136231i	-32.2585084169767+33.1810775400792i	-31.7416214370543+33.727734088388i	-31.1219613979398+34.2882962862716i	-30.403509534178+34.8602550772065i	-29.5907022518802+35.4406027006396i	-28.6883511898149+36.0258700367254i	-27.701564116303+36.6121720670315i	-26.6356687121208+37.1952604376424i	-25.4961411642058+37.7705819748006i	-24.288541316013+38.3333418989924i	-23.0184558932072+38.8785704135585i	-21.6914510546869+39.4011913097936i	-20.3130352166063+39.8960912323402i	-18.88863276988+40.3581882856452i	-17.4235689690318+40.7824987324763i	-15.9230659219479+41.1642006361624i	-14.3922492658689+41.498693425634i	-12.8361647843268+41.7816525120694i	-11.2598039116472+42.0090782529532i	-9.6681367942598+42.1773387381745i	-8.0661513385406+42.2832060576875i
47	-10.0602908957636+16.6477788869855i	-11.2341467353961+17.1948697832562i	-12.4522760927517+17.7346248134464i	-13.7101157021802+18.26648615288i	-15.0026013357087+18.7900566867396i	-16.3242045873099+19.3051014369207i	-17.6689768258328+19.8115457149313i	-19.0305997678952+20.3094699730795i	-20.4024419745938+20.7991014022029i	-21.7776204393231+21.2808024013398i	-23.1490663122115+21.7550561209922i	-24.5095937033406+22.2224493548986i	-25.8519704253113+22.6836531234534i	-27.1689894786967+23.1394013530969i	-28.4535400537328+23.5904681083097i	-29.6986768198406+24.0376438746506i	-30.8976863021113+24.4817114211882i	-32.0441492007837+24.9234217876343i	-33.1319975952552+25.3634709447603i	-34.1555660867205+25.802477665938i	-35.1096360707383+26.2409631229235i	-35.9894724897526+26.6793326807805i	-36.7908525920113+27.1178603159528i	-37.5100864130032+27.5566760191886i	-38.1440288935784+27.9957564728733i	-38.6900837500794+28.4349192122384i	-39.146199410646+28.8738203940144i	-39.5108575228788+29.311956206749i	-39.7830547159027+29.7486678666621i	-39.9622784594634+30.1831500540957i	-40.0484779993935+30.6144625608364i	-40.0420314585153+31.0415448402396i	-39.9437102714743+31.4632330824262i	-39.7546421685573+31.8782793778247i	-39.4762739356322+32.285372485729i	-39.1103351542632+32.683159691654i	-38.6588040681176+33.0702692190686i	-38.1238766303114+33.4453326580782i	-37.5079396635791+33.8070068859054i	-36.8135489142871+34.1539949811807i	-36.0434126063113+34.4850656753029i	-35.2003809063624+34.7990709381885i	-34.2874415037375+35.0949613609745i	-33.3077212904117+35.3717990726757i	-32.2644939078278+35.6287680091492i	-31.1611927107987+35.865181438478i	-30.0014284926249+36.0804867344155i	-28.7890111246776+36.2742674760818i	-27.5279740937319+36.4462430349761i
48	-10.543337071437+10.5705879340543i	-11.7607085385171+10.8955113869394i	-13.0263149677303+11.2152286466209i	-14.3364474607358+11.5289641296745i	-15.6869523998878+11.8359528441362i	-17.0732555846373+12.1354413151973i	-18.4903916730847+12.4266884950925i	-19.9330386033374+12.7089667723242i	-21.395556576089+12.9815632047478i	-22.872031092862+13.2437811066708i	-24.3563194658274+13.4949421215113i	-25.8421001470904+13.7343889083519i	-27.3229241696976+13.9614885626677i	-28.7922679509632+14.1756368784789i	-30.2435866823678+14.3762635412221i	-31.670367520193+14.5628383179218i	-33.0661817977985+14.7348782841353i	-34.4247355041667+14.8919560961184i	-35.7399173137592+15.0337092823855i	-37.0058435091228+15.1598504920865i	-38.2168992088843+15.2701785993068i	-39.3677753982234+15.3645905235323i	-40.4535013546574+15.4430935881797i	-41.4694721667132+15.5058182024231i	-42.4114711542389+15.5530306176912i	-43.275687113931+15.585145480309i	-44.0587264291842+15.602737876901i	-44.7576201966177+15.6065545503633i	-45.3698266296043+15.5975239523485i	-45.893229098951+15.576764794036i	-46.3261302598312+15.5455927610511i	-46.6672427897282+15.5055250711466i	-46.915677322379+15.4582825748199i	-47.0709282058105+15.4057891293587i	-47.1328577372559+15.3501680155891i	-47.1016795332654+15.2937352133144i	-46.9779416794143+15.2389894053073i	-46.7625102709581+15.1885986397861i	-46.4565539043983+15.1453836463681i	-46.061529611535+15.1122978691952i	-45.5791706440263+15.0924043517606i	-45.011476420006+15.0888496792962i	-44.3607048375898+15.104835254721i	-43.6293670460982+15.1435862513542i	-42.8202246477464+15.2083186481483i	-41.9362891837702+15.3022048094144i	-40.9808236429046+15.4283381193293i	-39.9573456202007+15.5896972204943i	-38.8696316536567+15.7891104342046i
49	-11.6049167043839+2.595229005999i	-12.8010336537562+2.6048253457931i	-14.0371564991042+2.6045187332871i	-15.3095415072264+2.5932818300973i	-16.6140624565096+2.5700385754772i	-17.9462318338597+2.5336698224997i	-19.3012262325253+2.48302059032i	-20.6739157262259+2.4169090240133i	-22.0588969318061+2.3341371300201i	-23.4505294131789+2.233503327882i	-24.8429750248493+2.1138168280062i	-26.2302397450289+1.9739138110168i	-27.6062175073348+1.8126753473317i	-28.9647355072759+1.6290469565264i	-30.2996004359365+1.4220596654899i	-31.6046450790902+1.1908523831132i	-32.8737747157923+0.9346953681046i	-34.1010127565061+0.6530145263949i	-35.2805450769346+0.3454162364024i	-36.4067625297051+0.0117123651135i	-37.4743011513394-0.3480548935596i	-38.4780796258302-0.7335887534518i	-39.4133336176766-1.1443145603398i	-40.2756466452841-1.5793579369653i	-41.0609772289235-2.0375247879523i	-41.7656821145449-2.5172836038152i	-42.386535444142-3.0167504953246i	-42.9207438134995-3.5336773732195i	-43.3659572274155-4.0654436635173i	-43.7202760293301-4.6090519155266i	-43.9822539451813-5.1611276183539i	-44.1508974388517-5.71792349264i	-44.2256616274954-6.2753284680565i	-44.2064430482457-6.8288814945266i	-44.0935696024003-7.3737902671312i	-43.8877880285018-7.9049548723215i	-43.5902492713346-8.4169962875855i	-43.2024921195897-8.9042895894339i	-42.7264254808788-9.3610016468812i	-42.164309649271-9.7811330009455i	-41.5187368981649-10.1585635565589i	-40.7926117009308-10.4871016431243i	-39.989130844409-10.7605359351999i	-39.1117636572534-10.9726896667905i	-38.1642325276405-11.1174765227203i	-37.1504938345263-11.1889575496642i	-36.0747193649772-11.1813983985884i	-34.9412782387418-11.08932619036i	-33.7547193117339-10.9075852877069i
50	-12.0409587651317-6.003007048424i	-13.0707144147096-6.2890886431561i	-14.1208812901414-6.5873609597373i	-15.1873060876147-6.8986910696745i	-16.2655439047091-7.2239991222251i	-17.3508814940167-7.5642501211377i	-18.4383638166889-7.9204437698894i	-19.5228237018361-8.293602349791i	-20.5989143731062-8.6847566255961i	-21.6611445616368-9.0949298060032i	-22.7039158856664-9.5251196212246i	-23.7215621421156-9.9762786161129i	-24.7083901250554-10.4492927946046i	-25.658721560745-10.9449587888283i	-26.5669357293394-11.4639597634682i	-27.4275123298219-12.0068403021557i	-28.2350741374923-12.5739805570708i	-28.9844290026107-13.1655699748307i	-29.6706107445908-13.7815809404142i	-30.2889185083964-14.4217427056205i	-30.8349541683075-15.0855159887387i	-31.30465738867-15.7720686471137i	-31.6943379812101-16.4802528336072i	-32.000705233424-17.2085840511356i	-32.2208939218362-17.9552225161639i	-32.3524867668392-18.7179572320264i	-32.3935331316189-19.4941931560901i	-32.3425638155082-20.2809418211007i	-32.1986018411553-21.0748157406605i	-31.961169184283-21.8720268919588i	-31.6302894436948-22.6683895259799i	-31.2064864967349-23.4593275069659i	-30.6907792308487-24.239886329535i	-30.0846724844914-25.0047499042781i	-29.3901443697634-25.7482621417095i	-28.6096301842382-26.4644533010427i	-27.7460031500477-27.1470710053645i	-26.80255224404-27.789615759425i	-25.7829574034979-28.3853807415005i	-24.6912624073669-28.9274955776738i	-23.5318457431995-29.4089737464811i	-22.3093897751635-29.8227632052054i	-21.0288485287161-30.1617997771423i	-19.6954144032104-30.4190627928099i	-18.3144841151794-30.5876324381589i	-16.8916241628072-30.6607482300554i	-15.4325360866844-30.631868014271i	-13.9430217839287-30.4947268643785i	-12.4289491127488-30.243395251649i
51	-11.4994068715059-13.373836403521i	-12.2517995723406-13.816118385453i	-13.0012939755019-14.263186825451i	-13.7435220946743-14.7152853232965i	-14.4739315148641-15.172701851389i	-15.1878105983327-15.6357622803732i	-15.8803160907153-16.1048223432484i	-16.5465029427854-16.5802580294985i	-17.1813561325368-17.0624544248645i	-17.7798242433062-17.5517930377867i	-18.3368545270123-18.0486376799209i	-18.8474291576599-18.5533189950869i	-19.3066023594431-19.0661177581279i	-19.7095380764329-19.5872470919973i	-20.0515478372476-20.1168337774935i	-20.3281284585338-20.6548988549581i	-20.5349992257109-21.2013377404792i	-20.6681381883915-21.7559001002402i	-20.7238172112303-22.3181697451713i	-20.6986354286815-22.8875448236067i	-20.5895507641792-23.4632186018106i	-20.3939091904597-24.0441611307063i	-20.1094714279184-24.629102101607i	-19.7344368017717-25.2165151939973i	-19.2674640060624-25.8046042142686i	-18.7076885528358-26.3912913156762i	-18.0547367177103-26.974207576637i	-17.3087358281334-27.5506861968571i	-16.4703207773666-28.1177585488112i	-15.5406366851957-28.6721532959603i	-14.521337665009-29.2102987590862i	-13.4145816957185-29.728328678556i	-12.2230216355177-30.2220914836255i	-10.9497924521912-30.687163140508i	-9.5984947811458-31.118863609375i	-8.173174957096-31.5122768973032i	-6.6783016980026-31.8622746499999i	-5.1187396500731-32.1635431805733i	-3.4997200300882-32.4106137892804i	-1.826808625743-32.5978961847278i	-0.1058714358833-32.7197147750563i	1.6569617496767-32.7703475578114i	3.4553355167634-32.744067300087i	5.2827084151162-32.6351846666732i	7.1323936363356-32.4380929238404i	8.9976004457845-32.1473138205075i	10.8714760323784-31.7575442272485i	12.7471474431239-31.2637030972097i	14.6177632752714-30.6609783017823i
52	-10.998080452726-18.0057371177994i	-11.5103214502989-18.3935009239943i	-12.0022811430893-18.7687141664297i	-12.4698956863141-19.130753630943i	-12.9090104400554-19.4790422200673i	-13.3154038098266-19.813047108642i	-13.6848126485517-20.1322768580492i	-14.0129590546007-20.4362774799514i	-14.2955783808512-20.7246274557199i	-14.5284482515197-20.9969317337367i	-14.7074183669908-21.2528147432174i	-14.8284408623056-21.4919124799026i	-14.8876009725766-21.7138637356587i	-14.8811477485798-21.9183005604505i	-14.8055245582906-22.1048380610563i	-14.6573991053336-22.2730636560045i	-14.4336926933063-22.4225259202799i	-14.1316084657779-22.5527231661199i	-13.7486583555107-22.663091917446i	-13.2826884830771-22.7529954449517i	-12.7319027545326-22.8217125363666i	-12.0948844200615-22.868426681779i	-11.3706153704371-22.8922158569618i	-10.558492965577-22.8920430882961i	-9.6583442092537-22.8667479810299i	-8.6704371059293-22.8150393882042i	-7.5954890594843-22.7354893906022i	-6.4346721990504-22.6265287485612i	-5.1896155439482-22.4864439744935i	-3.8624039475876-22.3133761605898i	-2.4555737887972-22.1053216795737i	-0.9721054081004-21.8601348577031i	0.5845876843717-21.575532698692i	2.2106727736583-21.2491017150911i	3.90191499329-20.878306900171i	5.6536973553317-20.4605028488123i	7.4610436187528-19.9929470106025i	9.3186438325201-19.4728150326144i	11.2208823662205-18.8972181235137i	13.1618682192868-18.2632223450602i	15.1354673802217-17.5678697120534i	17.1353369897747-16.8082009576723i	19.1549610469796-15.9812797982774i	21.1876873844213-15.0842185103959i	23.2267656291737-14.114204613074i	25.2653858585835-13.068528431322i	27.2967176555221-11.9446113012251i	29.3139492658706-10.7400341646479i	31.310326561837-9.4525662914977i
53	-12.7112549708947-19.6253465200213i	-13.1788577600746-19.7582954460673i	-13.6216740799973-19.8577677486526i	-14.0363496682351-19.9223507611261i	-14.4194954944834-19.950691993978i	-14.767706842273-19.9415023678848i	-15.0775832932638-19.8935588144347i	-15.3457494856303-19.805706223877i	-15.5688765068119-19.6768587276892i	-15.7437037707452-19.5060003125852i	-15.8670612207273-19.2921847716877i	-15.9358916914254-19.0345350078326i	-15.9472732573567-18.7322417132368i	-15.8984413905025-18.3845614589106i	-15.7868107466873-17.9908142361025i	-15.609996399002-17.5503805005933i	-15.3658343369301-17.0626977786739i	-15.0524010519721-16.5272569010311i	-14.6680320344662-15.9435979373971i	-14.2113390119532-15.3113059105891i	-13.6812257668079-14.630006373368i	-13.0769023798891-13.8993609352971i	-12.3978977575929-13.1190628293998i	-11.644070311821-12.2888326098453i	-10.8156166758982-11.4084140720851i	-9.9130783542695-10.4775704857924i	-8.93734621972547-9.49608122861541i	-7.88966278881068-8.46373890514309i	-6.77162222378574-7.38034703063424i	-5.58516802787322-6.24571835301296i	-4.33258841934473-5.05967387945064i	-3.01650938910953-3.82204266561278i	-1.6398854656625-2.53266241644271i	-0.20598823035118-1.1913809372883i	1.28160735525949+0.20194153662327i	2.81903872978938+1.64742911576634i	4.40217352236455+3.14518613222916i	6.02662923810684+4.69529212342274i	7.68779470811106+6.2977959434022i	9.38085315841818+7.95270903397442i	11.1008067389429+9.6599978999711i	12.8425023411424+11.4195758449639i	14.6006585225332+13.2312940351352i	16.3698933470649+15.0949319698481i	18.1447529429191+17.0101874475403i	19.9197405735814+18.9766661247743i	21.6893460140733+20.9938707744831i	23.4480750220523+23.061190356564i	25.1904786931079+25.1778890198862i
[truncated: 71 more columns]
