# Supplementary material for: Reconstructing spruce budworm outbreak severity: a comparison of paleoecological and tree-ring signals
Source: PLoS One. 2025 Aug 12;20(8):e0329406. doi: 10.1371/journal.pone.0329406 (PMC12342301; doi:10.1371/journal.pone.0329406)
Supplement: S11 Dataset — (ZIP) [file pone.0329406.s011.zip › Lake 2 wavelet data/Coherence_Lepidopteran_scales_Percent_defoliation/coherence_wavelet_wave.txt]

V1	V2	V3	V4	V5	V6	V7	V8	V9	V10	V11	V12	V13	V14	V15	V16	V17	V18	V19	V20	V21	V22	V23	V24	V25	V26	V27	V28	V29	V30	V31	V32	V33	V34	V35	V36	V37	V38	V39	V40	V41	V42	V43	V44	V45	V46	V47	V48	V49	V50
1	0.419692861715785+0.003840976238541i	0.328185552098413+0.003250477534497i	0.204700785017498+0.00206664031751i	0.106691328545347+0.001086575116197i	0.0511610569827038+0.0005755468816692i	0.0260780836180295+0.0003997698896933i	0.0157168296580241+0.0003593236872671i	0.011076242203405+0.0003312292838159i	0.00857537549384633+0.0002815096174766i	0.00700314281231014+0.00019245598890127i	5.92033668658707e-03+4.760494488139e-05i	5.10811796272417e-03-8.156042873809e-05i	0.00444645504191954-0.00012776313193178i	0.00386217080851763-0.00011755214666349i	3.37754359790488e-03-6.17449920651e-05i	3.09346060423248e-03+5.007895602455e-05i	0.00295536662571768+0.00021910491457041i	0.00278298125847729+0.00039743565043642i	0.00253864290282204+0.00042153868490682i	0.00236148980427788+0.00023839376251508i	2.30991984917736e-03+9.989399897881e-05i	0.00217421935947489+0.00012454987121773i	1.95553683824869e-03+3.659937491006e-05i	0.00198336692967716-0.0001202578704404i	2.1616563742138e-03-1.706481127181e-05i	0.00218464097048734+0.00015633612109292i	0.00218969671164319+0.00014447477798865i	0.0023105077314966+0.00012561817410953i	0.00232772284167783+0.00017759455167586i	0.00213301953887789+0.00012237658698878i	1.98210374147305e-03-9.417020837455e-05i	0.00203528475732575-0.0002256791338673i	0.00205046160719268-0.00012712405465309i	1.95767360594428e-03-6.280212303742e-05i	2.01018305763105e-03-9.146859582045e-05i	2.14186487586156e-03+1.77883461903e-05i	0.00213734926719522+0.00017697375851436i	0.00209948440544856+0.00023273794751958i	0.00212841881971145+0.00028071629800563i	0.00214851128879434+0.00033840494645801i	0.00216277039494375+0.00032937103195047i	0.0022173301180379+0.00026278058540357i	0.00225458503417168+0.00016667989221042i	2.22692034946906e-03+7.331677253864e-05i	2.17112198511792e-03+1.209477204247e-05i	2.10843467817197e-03-1.757562554525e-05i	2.0640543381079e-03-1.08452746756e-06i	2.07518476040112e-03+5.744203801188e-05i	0.00211682852198634+0.00011420779113595i
2	0.573765804795221+0.005902898074859i	0.43762272620379+0.004699358170027i	0.256855167481473+0.002686874332734i	0.119032709547286+0.001146675510437i	0.0470559905096952+0.0004280962623339i	0.0191603429481088+0.0002435914025885i	0.010163714951952+0.0002514922955847i	0.00707512547816233+0.00026779430438698i	0.00559038072800902+0.00025402331948249i	0.00465039007429406+0.00018950075032908i	3.99370103718406e-03+4.12163191206e-05i	0.00349003997598217-0.00010414350728898i	0.00305531631116632-0.00015613283200811i	0.0026213911146391-0.00015200024213017i	0.00223443889746885-0.00011000147000413i	2.05608993642357e-03-9.18977215751e-06i	0.00203874721182088+0.00017227901161051i	0.00194491105265418+0.00039171805171712i	0.00172453959550724+0.00042725642991866i	0.00158645092364704+0.00019232934155545i	1.6159659769888e-03+3.623305452118e-05i	0.00150373850989928+0.00011562351218811i	1.24237884489794e-03+2.356414641936e-05i	0.00129809657037406-0.00018826867977276i	1.54446539797181e-03-5.178802819465e-05i	0.00155610131889112+0.00017508774916323i	0.00154430944015931+0.00013706612461568i	0.00172011471804741+0.00010383365807219i	0.00176589740325853+0.00020227019683592i	0.00151281364930965+0.00016156321272909i	0.00132732658525619-0.00011583104500954i	0.00143272648180227-0.00027988886156647i	0.00147051146898396-0.00013144696912642i	1.33749888837546e-03-5.234512246424e-05i	0.00140063651800261-0.00012466102299848i	1.57423224136011e-03-1.200378200714e-05i	0.00155380653817421+0.0001697529075675i	0.00148868197592383+0.00020641888787637i	0.00152289640234494+0.00024268504452799i	0.00154146619614342+0.00031234703725444i	0.00154748686654161+0.00030531857683209i	0.00161444138592809+0.00023177938952323i	0.00166439077805087+0.00012906908400156i	1.63123051487832e-03+3.251928489075e-05i	1.56575217129356e-03-2.727141294546e-05i	1.49241350071891e-03-5.623290590576e-05i	1.43858523923385e-03-3.490354164843e-05i	1.45041707491469e-03+3.577174491159e-05i	0.00149127484457017+0.00010042021056537i
3	0.703869858972478+0.008291397496258i	0.525392719326354+0.006257112320802i	0.291655905045127+0.003259009919527i	0.119772536063832+0.001112857961852i	0.0367946827636987+0.0002036441152942i	9.71507801536279e-03+2.855248300189e-05i	3.77312318362147e-03+8.714308733637e-05i	0.00277294133853908+0.00014495910433786i	0.00240956854837898+0.00017101536540734i	0.00210599330568661+0.00015169281353122i	1.87032269083521e-03+3.666256067966e-05i	1.68238731271199e-03-9.20045711742e-05i	0.00149968001057112-0.00013369716384761i	0.00125493914323835-0.00013206013553542i	9.96064746571373e-04-1.13878893370758e-04i	9.21572010485501e-04-5.3051248236033e-05i	1.00542979611997e-03+9.514051421453e-05i	9.85940653101097e-04+3.13644357838239e-04i	8.03972069556789e-04+3.55534838701885e-04i	7.17135951835575e-04+1.01984144209964e-04i	8.31952739160392e-04-4.2518742579951e-05i	7.64280913806225e-04+1.01155087462129e-04i	4.86711779311429e-04+2.9927901723482e-05i	5.51650366242282e-04-2.11174651900431e-04i	8.20365204872797e-04-6.373708739731e-05i	7.9649154453861e-04+1.76522964602099e-04i	7.53320674455819e-04+9.8218229436505e-05i	9.64743156697668e-04+4.8650607305307e-05i	0.00103949947466447+0.00019636562550177i	7.56518257289352e-04+1.9275064160524e-04i	5.59475448822194e-04-1.05877966114762e-04i	7.14928982062251e-04-2.80383092157992e-04i	7.76919120443079e-04-9.4379435629421e-05i	6.14355237661021e-04-1.1026530285282e-05i	6.74651288121771e-04-1.28189276351423e-04i	8.64883986253759e-04-3.452037721425e-05i	8.24416604880016e-04+1.38297170831291e-04i	7.38166233862969e-04+1.38309183557445e-04i	7.7676336662926e-04+1.5076762233289e-04i	7.89586652554951e-04+2.23121303736667e-04i	7.80566370630241e-04+2.20635744053994e-04i	8.48773533178042e-04+1.55657972275862e-04i	9.05034348975586e-04+7.0645640803833e-05i	8.7282693202352e-04-5.331961927487e-06i	8.12986549342038e-04-4.8313539213225e-05i	7.47028164298582e-04-7.1006286661926e-05i	6.96820680733872e-04-5.1074272429299e-05i	7.10815615003574e-04+1.6542794121107e-05i	7.44412675853958e-04+7.4234264368253e-05i
4	0.791124813206458+0.010829018558809i	0.583715057807893+0.007911845733136i	0.313854058149435+0.003953837414606i	0.119474661117025+0.001238343239813i	0.030105319743265+0.0001378098069198i	4.24552735752653e-03-6.820531334375e-05i	3.83945084684577e-04-1.1224593105473e-05i	5.06433119859999e-04+4.5979476326117e-05i	6.39513549402209e-04+8.0889635281907e-05i	6.08960352769219e-04+9.3832704268961e-05i	5.68155660021018e-04+2.8330983288218e-05i	5.43536769328274e-04-5.928286099894e-05i	5.140839851469e-04-7.9780770992983e-05i	4.10803400975267e-04-7.2906408118761e-05i	2.56040876191241e-04-6.9522967156702e-05i	2.33429276157508e-04-5.0699005202153e-05i	3.42970074529822e-04+3.5422139796466e-05i	3.53605934251814e-04+2.0527909180378e-04i	2.07658227846675e-04+2.41880441990417e-04i	1.60365748834026e-04+1.3946620043081e-05i	3.22884181504282e-04-9.7746486622307e-05i	3.06693946172691e-04+8.2997875188415e-05i	5.74731709716754e-05+5.38017299685116e-05i	1.04893227926837e-04-1.65636252976516e-04i	3.30559168121095e-04-3.9894210870981e-05i	2.68925481473541e-04+1.54942680843385e-04i	2.05967520010861e-04+4.0609916374978e-05i	4.19870403432209e-04-1.4373634568368e-05i	5.10255662359867e-04+1.63496158956618e-04i	2.42405427144167e-04+2.03050396171265e-04i	5.95997913385984e-05-6.48699429577201e-05i	2.31488215401408e-04-2.27439450183274e-04i	3.09236159085191e-04-4.4350020399585e-05i	1.5081760667243e-04+3.053408498601e-05i	1.96181470422202e-04-1.02156697756284e-04i	3.64102164138014e-04-3.7617909344991e-05i	3.1060521662333e-04+9.8143945756823e-05i	2.24561987195719e-04+6.5008182360319e-05i	2.65665717230605e-04+5.6515522592974e-05i	2.70971681016322e-04+1.19997069717023e-04i	2.47774932322729e-04+1.19986389621499e-04i	3.04593751026523e-04+7.4106388580807e-05i	3.55901471592407e-04+2.2859641992321e-05i	3.29909123927731e-04-1.9124363578392e-05i	2.88490873448322e-04-3.9137922837904e-05i	2.44679422590712e-04-5.3534940771674e-05i	2.08969232194991e-04-4.1133298048522e-05i	2.24081573471384e-04+8.404561471322e-06i	2.46738270978627e-04+4.6990139820082e-05i
5	0.838284910766843+0.013428772156404i	0.620717216457657+0.009769962614508i	0.335920106710798+0.005009822398904i	0.129367445979013+0.001755244029152i	0.0334618835257778+0.0003825823739307i	5.07274778076191e-03+3.622945327718e-05i	3.344824905949e-04+8.739905550162e-06i	1.13103224523082e-04+1.9905559419069e-05i	1.37674902857767e-04+3.1223464789058e-05i	1.09745737938811e-04+4.4740380309247e-05i	9.94684567952061e-05+1.51091085994446e-05i	1.1082380889113e-04-3.1786734549226e-05i	1.31717355485062e-04-3.5481537767702e-05i	1.05772740854512e-04-2.189665392713e-05i	2.59509707479995e-05-1.62261059019407e-05i	1.48159286456829e-05-1.46075598748619e-05i	8.62540566367321e-05+1.82227676283576e-05i	8.4901353019304e-05+1.16131948414442e-04i	-2.8818051078839e-05+1.3415471484223e-04i	-5.37088852692558e-05-3.88939210748418e-05i	1.04959513249915e-04-1.17146454713597e-04i	1.34639861153787e-04+4.9428488849958e-05i	-4.22460734938875e-05+7.03541387265302e-05i	-3.14828574856855e-05-7.38174227900514e-05i	1.02344256123352e-04+4.738336390531e-06i	3.1939677535985e-05+1.08326761664295e-04i	-1.09639519165306e-05-1.49904202094141e-05i	1.77010015112342e-04-5.1818578477174e-05i	2.61274940304315e-04+1.24002288352762e-04i	4.6762819249091e-05+1.89717473634842e-04i	-1.08554670001182e-04-1.1489376271673e-05i	2.7124501684681e-05-1.52850011374647e-04i	1.05751491174977e-04-2.4342031743458e-05i	-4.5213784592561e-06+3.28440666585024e-05i	2.42678215874893e-05-6.85584745719692e-05i	1.37780088569907e-04-2.6249998184882e-05i	8.6134843660456e-05+6.13557993292463e-05i	2.2631810379202e-05+1.86027799120385e-05i	5.89783652278472e-05+4.1000638748442e-06i	5.72752738166449e-05+4.83044242142946e-05i	3.05009191252555e-05+4.47812316175611e-05i	7.00521991259725e-05+1.81873893397602e-05i	1.06808588367256e-04-7.14320149386e-07i	8.82278262299238e-05-1.35461063249234e-05i	6.68142660848744e-05-1.69430279069381e-05i	4.6411185657921e-05-2.41423909138923e-05i	2.64930311378952e-05-1.94969948336157e-05i	3.83613339288245e-05+7.3830965203104e-06i	5.02517169041915e-05+2.51082014861578e-05i
6	0.861653444488982+0.016103491872933i	0.649535767326735+0.011919214892128i	0.365925413835022+0.006498530042039i	0.15226278809829+0.002647239440299i	0.0460512269967335+0.0008479546281108i	0.0100652488836578+0.0002360495320421i	1.70933714138478e-03+6.26033568124e-05i	2.97624650569198e-04+1.6002620604058e-05i	6.11680436819767e-05+9.2377678386759e-06i	8.2513180384201e-06+1.5758473691833e-05i	5.766274443303e-07+4.00423627765284e-06i	1.02420327157703e-05-1.67909312379122e-05i	3.47214468969157e-05-1.48496578261709e-05i	4.38007976676537e-05-8.323395193839e-07i	1.89486050676191e-05+1.20110979222881e-05i	1.20850133689034e-05+1.72994826680366e-05i	3.0735030362644e-05+2.56754356258777e-05i	-7.689098663412e-07+6.35168222242731e-05i	-9.14960880063502e-05+5.74473682831149e-05i	-1.08642491554999e-04-6.1590279603072e-05i	1.4812964931385e-05-1.19558507303893e-04i	7.71480272167856e-05-7.920588449928e-07i	-1.2966187438408e-05+6.60769657303182e-05i	-4.08674341719989e-05+2.01710876715533e-05i	-3.416138502886e-06+4.72607824669127e-05i	-4.58814693036579e-05+5.37440437962826e-05i	-3.20396804254787e-05-4.86368186690838e-05i	1.21575248761209e-04-4.9135444896384e-05i	1.85287382455104e-04+9.9626831338906e-05i	3.5298978211368e-05+1.65189280149011e-04i	-9.68686565943752e-05+3.26319145973143e-05i	-3.57555575794502e-05-9.25017608198544e-05i	2.8638190042538e-05-4.77206765357891e-05i	-9.819107483987e-06-1.15503955808895e-05i	1.1714603727171e-05-5.15424462657517e-05i	6.56450675795782e-05-1.5239990765405e-05i	2.61957061196935e-05+3.41339168061737e-05i	-1.05553516666962e-05+4.786045025986e-06i	1.02193447581051e-05-5.3795023651163e-06i	4.2094095369902e-06+1.36899744777172e-05i	-1.25006419746945e-05+3.0624227688866e-06i	1.31520641251954e-05-9.3283898333748e-06i	3.29486076277003e-05-7.8254431687188e-06i	1.94892349346576e-05-5.4667085087215e-06i	1.03952761433309e-05-2.660804426648e-06i	4.41536770122973e-06-4.40873316050358e-06i	-4.96829697208929e-06-2.4050361699084e-06i	5.1393562487041e-07+8.22556022333677e-06i	4.7724488087632e-06+1.16923224230061e-05i
7	0.877085865451145+0.018898599438491i	0.67846140168819+0.014338775032744i	0.403953945724805+0.008300828863631i	0.184589697904967+0.003739657750862i	0.0646227377238914+0.0013750720299569i	0.0174116527293887+0.0004300355469989i	3.67808788481314e-03+9.388864491311e-05i	6.25753166166721e-04-1.1671182986396e-05i	8.11151593651579e-05-2.39604059080816e-05i	4.1974242775127e-07-9.42767807202132e-06i	-8.38672087402226e-06-4.34235158045032e-06i	-2.75241986061687e-06-7.70095920768144e-06i	1.7302735846194e-05-4.0812416662343e-06i	4.13933932791668e-05+4.9884169523373e-06i	5.29867416514112e-05+1.48600730862436e-05i	5.50310447376865e-05+1.9484350736071e-05i	3.76076180541304e-05+1.91840523751141e-05i	-2.59832391876235e-05+2.51725364841493e-05i	-1.16554468095212e-04+3.854061229538e-06i	-1.45066410608107e-04-7.7938323014735e-05i	-6.4351323959625e-05-1.25045613688234e-04i	1.31089778368603e-05-4.81193435700963e-05i	-8.7315586814752e-06+5.37478456249121e-05i	-5.49667394640097e-05+8.97929722479294e-05i	-7.0835603160362e-05+8.60728004393043e-05i	-6.30707689578514e-05+3.23577671245854e-05i	1.61108126937504e-05-3.65632075951229e-05i	1.49100420163621e-04-7.155472705125e-06i	1.98159263052368e-04+1.0147431906114e-04i	1.00890866050536e-04+1.43123493624451e-04i	-2.0757639635372e-05+4.99166718837494e-05i	-3.97685143005142e-05-7.11759242643727e-05i	-4.947177736033e-06-1.01809622668267e-04i	1.21089756805469e-05-8.53098318021255e-05i	3.75431131919428e-05-6.67827741014295e-05i	5.31678430040164e-05-1.78203242297518e-05i	2.40861659669034e-05+1.87364394152808e-05i	-5.9374839585115e-07+9.26464615473985e-06i	4.7885791495678e-07-4.19579234297628e-07i	-3.90361402653474e-06-5.59499642481467e-06i	-3.3113329253784e-06-2.04318812190274e-05i	1.46256667400125e-05-2.20296187174536e-05i	1.98874378932277e-05-1.04523046191449e-05i	6.93615739437477e-06-2.93851547353203e-06i	1.12445327405069e-06+6.1219004318507e-07i	7.1671516819883e-07+3.12771846351873e-06i	-2.58888961397991e-06+7.24986571708006e-06i	-1.8343616257634e-06+1.10770119574916e-05i	-1.27796688909008e-06+7.96107390771403e-06i
8	0.893370720385517+0.021859995419693i	0.710153325261364+0.016979774776655i	0.44715135908925+0.010314640885568i	0.222909425884214+0.004963256941291i	0.0879472998713383+0.0019722663262524i	0.0274628249883163+0.0007016766440732i	0.00679119383501217+0.00022531607402055i	1.3316293733813e-03+3.922595762024e-05i	2.03610808216894e-04-2.2505947830995e-05i	1.47666711979805e-05-2.41067477262608e-05i	-1.1443019848858e-05-9.7727478236813e-06i	-5.33792227447102e-06+2.30100239672025e-06i	1.93663491618738e-05+1.05786416548596e-05i	5.68532727609904e-05+1.13761918287023e-05i	9.11572829159169e-05+1.0972138909353e-06i	1.00190534058827e-04-1.8591175632702e-05i	5.96312710812527e-05-3.71676484063572e-05i	-3.87989443883184e-05-4.48749473631007e-05i	-1.59911748096802e-04-6.2057833611447e-05i	-2.28596709630306e-04-1.09832833954007e-04i	-1.99531431604349e-04-1.36493729041947e-04i	-1.30643465678494e-04-7.0139010981424e-05i	-1.10232550142234e-04+5.7922427740854e-05i	-1.32871548860869e-04+1.5065205854068e-04i	-1.28968176170569e-04+1.58370740523952e-04i	-5.1571721430617e-05+1.05204737437393e-04i	9.22244345345666e-05+6.74957005219333e-05i	2.36641250838683e-04+9.4245883284898e-05i	2.97357096985633e-04+1.39864592420941e-04i	2.40049992329603e-04+1.23487015189892e-04i	1.18478565821823e-04+1.8717910463009e-05i	2.924971656136e-05-1.16254777627316e-04i	1.1603332436152e-05-1.9427120650538e-04i	3.6108249174187e-05-1.890497087188e-04i	6.4006960355416e-05-1.26448170223316e-04i	6.62670755147046e-05-4.51189371932112e-05i	4.06457371922151e-05+6.6249973938654e-06i	1.50220935636327e-05+1.17378174803478e-05i	5.83312546446134e-06-6.26828749680415e-06i	1.06299237036318e-05-2.8532613897103e-05i	2.56196571862129e-05-4.11707825831873e-05i	3.64945201245793e-05-3.29168562155758e-05i	2.73238729243519e-05-1.58525707159375e-05i	7.97572568680678e-06-5.84039670371887e-06i	-1.31824042107291e-06-6.7875212862125e-07i	-7.0972621709349e-07+6.33371239528355e-06i	7.57528262063e-07+1.46266066027577e-05i	1.7204851242148e-06+1.79086330685863e-05i	2.2308919317691e-06+1.26586015789973e-05i
9	0.91355054662958+0.025060380051856i	0.744941422655142+0.01987398991239i	0.493756905822162+0.012568818365784i	0.265991683865423+0.006368794467911i	0.116411697640763+0.002689469160239i	0.0413348536457328+0.0010933761146887i	0.011876355985859+0.0005280771993285i	0.00275282337934526+0.00028114339150826i	5.08725992782096e-04+1.22576943372356e-04i	5.9256567056691e-05+3.6277881571058e-05i	-1.55784572397748e-05+1.49124792807157e-05i	-8.6433047339457e-06+2.58482946208749e-05i	3.33176151535627e-05+3.47336091465143e-05i	9.32358443614027e-05+1.63446401941332e-05i	1.42689409671575e-04-3.8944461987e-05i	1.42804953131739e-04-1.16432700446939e-04i	6.3132013048382e-05-1.80132221837632e-04i	-9.4934493953281e-05-2.0190502085824e-04i	-2.86041990924891e-04-1.93272392233238e-04i	-4.34198171524056e-04-1.81422886464139e-04i	-4.83815079558095e-04-1.48318283800605e-04i	-4.53055598479099e-04-4.3657750006959e-05i	-4.03425955791371e-04+1.27647299567577e-04i	-3.48400155520667e-04+2.86939075636946e-04i	-2.38104015714023e-04+3.67060685724591e-04i	-3.9137057543881e-05+3.76112484137758e-04i	2.10329353549131e-04+3.60279558270806e-04i	4.30653985149438e-04+3.28140471177266e-04i	5.52793726749882e-04+2.45867159209764e-04i	5.39380003512492e-04+9.4551577905359e-05i	4.07283944506653e-04-1.02335716439156e-04i	2.39489146783936e-04-2.87354369195028e-04i	1.26141098070736e-04-3.90361631730642e-04i	9.0462809214887e-05-3.7236438666787e-04i	9.3045802870802e-05-2.5751143489294e-04i	9.0146761328616e-05-1.18034861642396e-04i	7.21431674263119e-05-2.52934438975314e-05i	5.62375318551002e-05-3.395639201096e-06i	5.8644178031472e-05-2.70177706095408e-05i	7.82262617736344e-05-5.57322189823379e-05i	9.6195828266906e-05-6.28563384733265e-05i	9.05062527627154e-05-4.75562302104804e-05i	5.87306193363498e-05-2.71617057286979e-05i	2.21024495103301e-05-1.31078709146039e-05i	1.77954363057364e-06-1.55449633227927e-06i	-3.63986580325e-07+1.30076771434317e-05i	5.544346580128e-06+2.690360274454e-05i	1.16923748578359e-05+3.16655731285771e-05i	1.56987831178192e-05+2.44902190284561e-05i
10	0.938164663217085+0.028619458481412i	0.782785736451397+0.02313595591159i	0.5432713079189+0.0151519320993i	0.313641423757937+0.007961123410246i	0.150583250161001+0.003372653382066i	0.0600484407095467+0.001291983829476i	0.0198320061714919+0.0006532886600627i	0.005409241259753+0.00048317470851437i	0.00122768277657121+0.00034436625900801i	2.40483143314131e-04+1.99194035126043e-04i	4.5268613371303e-05+1.10658751099614e-04i	3.26210102115397e-05+8.36148092560156e-05i	8.68385753299037e-05+6.4882429316607e-05i	1.64597144319477e-04-3.698001894297e-06i	2.06818105562148e-04-1.42903398532133e-04i	1.51226648395592e-04-3.18145145642029e-04i	-3.2619239567808e-05-4.55633309327968e-04i	-3.23178160622968e-04-4.93818655730448e-04i	-6.53832368970503e-04-4.29619239524661e-04i	-9.37950002700278e-04-3.02636698544962e-04i	-0.00110660720593272-0.00013281883238716i	-1.14138366345899e-03+9.806704934557e-05i	-0.00106068228921517+0.00039234546184088i	-8.68519987287497e-04+6.96670498672744e-04i	-5.44798902017509e-04+9.35805242249065e-04i	-9.854728427454e-05+1.05941471182017e-03i	0.00039740746565181+0.00103808705446348i	8.3653674962492e-04+8.4702752909696e-04i	0.00112041275864045+0.0004920457531242i	1.18018663209432e-03+4.08357436839e-05i	0.00101201456632099-0.00039690797124703i	7.08137500551717e-04-7.15419104259437e-04i	4.11706010626837e-04-8.42750085045815e-04i	2.18910818273373e-04-7.6387667111971e-04i	1.35786152961073e-04-5.38546867160384e-04i	1.19905887421675e-04-2.8085759609371e-04i	1.36825558960989e-04-9.5770844567896e-05i	1.74404769198123e-04-2.1437244643445e-05i	2.2435892799728e-04-2.5746646184582e-05i	2.6610982351954e-04-5.1155011357141e-05i	2.72157075215773e-04-6.1090684288982e-05i	2.29511454638025e-04-5.2390457593845e-05i	1.53928458386655e-04-3.6426641736991e-05i	7.92914219238122e-05-1.81165778853098e-05i	3.23996912433265e-05+5.2410207723037e-06i	1.8275747710144e-05+3.2415068224885e-05i	2.52819606475862e-05+5.35815076757223e-05i	3.83821117705913e-05+5.80870341621309e-05i	4.74481021796027e-05+4.43918784050011e-05i
11	0.967079093372365+0.032710273675832i	0.823628772334231+0.026959711143108i	0.595570673627417+0.018241086436545i	0.365749931963932+0.009824926765843i	0.190766851464393+0.003905978874195i	0.0844264176150763+0.0009063575491009i	3.1594658378577e-02-6.9718165799e-06i	9.91848215042435e-03+1.98711780675e-05i	0.00258164501341546+0.00019860156844678i	5.64415199406854e-04+2.54923659739136e-04i	1.40951594086978e-04+2.18808083426378e-04i	1.15521352203714e-04+1.59186510798305e-04i	1.87288764970629e-04+6.7782030216141e-05i	2.55001754661762e-04-1.0695633059869e-04i	2.20451953896353e-04-3.78280295572803e-04i	-1.7349204252e-06-6.78141570706184e-04i	-4.293469432225e-04-8.84677293779502e-04i	-9.96572588038671e-04-8.99034444071633e-04i	-0.00158945775095199-0.00070731666294334i	-0.0020953618738536-0.00036808877233797i	-2.43273563578417e-03+5.951332733218e-05i	-0.00255430045407392+0.00056199957697218i	-0.00242916008340986+0.00114065064115115i	-0.00202602932457093+0.00174937228136247i	-0.00133118878520655+0.00227289002187089i	-0.00039555605534167+0.00255614863047905i	0.00064215843191437+0.00245782483119739i	0.00158408355070905+0.00191531243164303i	0.00222821164500864+0.00100202097774302i	2.43054973723544e-03-7.152290694158e-05i	0.00217354139503726-0.00103456830042769i	0.00159978020983726-0.00166232436936862i	0.00095225182542996-0.00184794489825389i	0.0004465252619354-0.00162368612047922i	0.00017963144266097-0.00113949241968538i	1.34690951018315e-04-5.9982752439221e-04i	2.39679909005106e-04-1.75315624597367e-04i	4.13253376242332e-04+6.1750967150006e-05i	5.80043407448067e-04+1.3715716697498e-04i	6.77791950012374e-04+1.21797283193608e-04i	6.72107102670355e-04+7.7214462282601e-05i	5.698445150601e-04+3.6603982753394e-05i	4.14558004079828e-04+1.4817472247847e-05i	2.62551363981574e-04+1.9059690197766e-05i	1.55319504462013e-04+4.7328282982982e-05i	1.05155041413034e-04+8.465326017883e-05i	9.8428112622898e-05+1.09091262306893e-04i	1.0964762184433e-04+1.05322472845457e-04i	1.16138278686901e-04+7.4307021477378e-05i
12	1.00002686244005+0.03760232648164i	0.867337878951628+0.031728543680139i	0.650479534407623+0.022357969463286i	0.422042219065852+0.012601678391959i	0.236987521274387+0.004932411903059i	0.115101184149927+0.000365544431784i	0.048147242602381-0.0014201740078647i	0.0170845073879339-0.0014571735306599i	0.00490296474417833-0.00082044194552498i	9.64530361333745e-04-2.07641900233748e-04i	3.9653949840391e-05+1.25334189422036e-04i	1.4085258135269e-05+1.80689913922231e-04i	1.51168453640662e-04+1.6862055911524e-05i	1.7746766718931e-04-3.20177323869375e-04i	-6.1497433228919e-05-7.54890987834199e-04i	-0.00064671587733919-0.00114308670012867i	-0.00154237511052022-0.00130997600852256i	-0.00259808361214537-0.00114262230424592i	-0.00362248590354877-0.00065131819922987i	-4.46495445220299e-03+6.267089288365e-05i	-0.00503822124327463+0.00090484661287502i	-0.0052791754686903+0.00185184337803724i	-0.00510152313132403+0.00291335501861426i	-0.00439789590116116+0.00402567854203875i	-0.00310681979766079+0.00497766213481689i	-0.00130308238880897+0.00544262011498006i	0.00075658570877143+0.00511288943671175i	0.0026733022385252+0.00386948830330016i	0.00402276848426219+0.00189114739412557i	0.0045089003612495-0.00037209720327227i	0.00409375018099776-0.00236032903243612i	0.0030288805102894-0.00361547845737506i	0.00174814298627493-0.00393561100908263i	0.00067503646671246-0.00341236348630989i	6.34677405646e-05-2.35659569436963e-03i	-4.752002643058e-05-1.1575742233617e-03i	2.19883349448555e-04-1.39044167641023e-04i	6.69112345031883e-04+5.27708345039414e-04i	0.00110359714599999+0.00082777864926239i	0.00137888443150354+0.00084693762014666i	0.00143263453021355+0.00070515982484733i	0.00128732399717283+0.0005125191201i	0.00102444131763826+0.0003486872871882i	7.42224892224913e-04+2.53517206193875e-04i	5.16243101834671e-04+2.24928392527181e-04i	3.77599932069099e-04+2.29428881973781e-04i	3.13629487533537e-04+2.25322228693079e-04i	2.86507818256376e-04+1.87159382030265e-04i	2.58328822520331e-04+1.17191695383834e-04i
13	1.03669505636816+0.04369849913568i	0.913680367474499+0.03809439365627i	0.707702816858563+0.028518188236936i	0.482108821379328+0.017746970107149i	0.289139829626198+0.008282565094494i	0.152764892565357+0.001592062632435i	0.0709732863608128-0.0020030168880897i	0.0286822235784175-0.003051878649424i	0.00969470213949369-0.00254963561421252i	0.00237851822181478-0.00149884682582734i	1.28040754518149e-04-5.99042367795578e-04i	-2.64502652583579e-04-1.62529173997799e-04i	-2.31663722515993e-04-2.05668552500198e-04i	-4.14288657460186e-04-5.72818535489436e-04i	-0.00109609257875075-0.00101332049647908i	-0.00233003589266312-0.00124254978596461i	-0.00396852272384765-0.00103539009184438i	-0.00573445831010043-0.00032523283440491i	-0.00735224539434702+0.00077531688811582i	-0.0086543628483153+0.00207345560145125i	-0.0095765852869571+0.00344697198361859i	-0.0100519542487018+0.0049130830607476i	-0.00991020130619861+0.00653687490234587i	-0.00889250665785312+0.00823864870175009i	-0.00680115223483227+0.00965862787325939i	-0.0036965500683771+0.0102122152051343i	-9.37672109123e-06+9.34133994161508e-03i	0.00352282677690298+0.00683198759834918i	0.00609083192558365+0.00301263681508576i	0.0071231193254611-0.00129401733935187i	0.00652180362049382-0.00505650251534998i	0.00470049549802875-0.00741534515292715i	0.00239950976863218-0.0079736645117919i	0.00037916449020373-0.00687717849374395i	-0.00084715775553339-0.0046823169399844i	-0.00112703620172653-0.00210677157444427i	-6.24003051209992e-04+2.14741077592336e-04i	0.00031716432165047+0.00188179590061708i	0.00131835821892177+0.00276339474296774i	0.00208302145891158+0.00294672356615254i	0.00245903520393366+0.002647339301341i	0.00244587143921365+0.00211727732655815i	0.00215472127231485+0.00157012610276686i	0.00174243094242148+0.00113399512336649i	0.00134591216005243+0.00084070704879039i	0.0010399958359228+0.00065129822968201i	8.30395812638346e-04+5.03007983441515e-04i	6.78078914389636e-04+3.52596478593723e-04i	5.37451140688647e-04+1.95215970996796e-04i
14	1.07673243007087+0.0513929868587i	0.962311408939671+0.046719358111206i	0.766767848518158+0.037812899444217i	0.545275005592994+0.026954667232896i	0.346723172736083+0.016341427680373i	0.197704832599863+0.007524004366549i	0.101452247867192+0.001298685954621i	0.0469461185929316-0.0022111422408868i	0.0194657681933098-0.0034402061115161i	0.00699333650052881-0.00319225294798826i	0.00189212246382578-0.00234634853468418i	-1.733077723132e-05-1.5611931053176e-03i	-0.00088966314943401-0.00111205928665274i	-0.00183172797957924-0.00090183231669164i	-0.00334785909466567-0.00060093414784142i	-0.00550461986414985+0.00014808251370476i	-0.00805354405110704+0.00152897066097066i	-0.010618361780499+0.0034423853672517i	-0.012906570950395+0.0055664626515926i	-0.0148199836922215+0.0075715826281387i	-0.0163775407733136+0.0093459755702622i	-0.0175042860485933+0.0110464763494943i	-0.0178643780710791+0.012898297745368i	-0.0169079300153291+0.0148621654006257i	-0.014155997944527+0.0164146003772612i	-0.0095717381673222+0.0166408106028556i	-0.0037841284807919+0.0146447586434123i	0.0020031564007882+0.0100691770564746i	0.00641343261554557+0.00342895786414506i	0.00842839352505137-0.00394829008741049i	0.0077881192766693-0.0103659421203411i	0.0050641405049121-0.0143700323415155i	0.0013860071160634-0.0152364818106921i	-0.0020193280909446-0.0131326877038797i	-0.00424502126917373-0.00893760377691045i	-0.00491582838129902-0.00386162017535866i	-0.00416760437051567+0.00094456457258601i	-0.00247489342455034+0.0046586536218646i	-0.00043342448642282+0.00689308838579823i	0.0014259872258388+0.00766662768444136i	0.00275614764810379+0.00729105535051342i	0.00343512269193605+0.00621913936375492i	0.00353675609770301+0.00489429047353404i	0.00325062749008611+0.00363954593158835i	0.00278544584939905+0.00261296143997374i	0.00229371752778483+0.00183199805756176i	0.00184333032899396+0.00124059827795526i	0.0014368875682212+0.00077751619785376i	0.00105565129936982+0.00041325788020234i
15	1.11972524411442+0.06062370081597i	1.0126662765188+0.05755728971467i	0.826725548833885+0.05035298819629i	0.609964325224475+0.040754119553086i	0.407683984644412+0.030403425530676i	0.247931492355673+0.020505162168418i	0.138215799910167+0.01188701281481i	0.0713910004829903+0.0051307971096288i	0.0345266678663239+0.000543288482415i	0.0155738676470576-0.0019529352870579i	0.00610967461356354-0.00279521989150739i	0.0011992049902903-0.00255216477358988i	-0.00180381930966116-0.00163062034958241i	-0.00429308432213354-0.00012177234341157i	-0.0069408271628195+0.00211623343632052i	-0.00991260766930975+0.0052027214573451i	-0.0130444394475145+0.008978928576821i	-0.0160954511608151+0.0129339531265947i	-0.0189872147509773+0.0163924053383327i	-0.0218604725786284+0.0188704405053306i	-0.024874507425939+0.0203625790198566i	-0.0278702384585018+0.0213251658258775i	-0.0301584463395237+0.0223058811747487i	-0.0306541206546046+0.023423640074195i	-0.0283649519276846+0.0240468702228312i	-0.0229957462624332+0.0229339462101952i	-0.0153182908829425+0.0188283494996078i	-0.007057062612142+0.011212993242158i	-2.98993874740732e-04+8.06227146662094e-04i	0.0033016107913484-0.0104947486157958i	0.0031392496496543-0.0202215602763007i	-0.0001865560669814-0.0262015175270236i	-0.0052050390375543-0.0272770933699931i	-0.0101858241772956-0.0235856003898563i	-0.0137230774912544-0.0163560687667668i	-0.0150709858431856-0.0074009228150828i	-0.0141817515313344+0.0014429712007862i	-0.0115347735746454+0.0087343728681322i	-0.0078855402328054+0.0136396533248824i	-0.0040277592829419+0.0159568648147569i	-0.000612652920072+0.0160040598154833i	0.0019577954601652+0.0144246312319327i	0.003556071924061+0.0119631217903598i	0.00427773990788084+0.00926979643265357i	0.00434076989981775+0.00678433317992006i	0.00398109269512941+0.00471792660062666i	0.00338613061404483+0.00311132675587513i	0.00268125376830154+0.00191933670239817i	0.00195224714031772+0.0010758512479999i
16	1.16525910055162+0.0702271452971i	1.06400462732617+0.06891903960104i	0.886143082892558+0.063969940230177i	0.673599253508217+0.05676516295913i	0.468154988959771+0.048419091264438i	0.298613000129865+0.0395597914929i	0.176105105760717+0.030570896317029i	0.0972476140934767+0.0219368077529509i	0.0511355625603538+0.014340707076593i	0.0258322681431458+0.008472174751085i	0.0120409724721394+0.0047771179645361i	0.00395765286111613+0.00338386891923896i	-0.00147225964173095+0.00422242882091019i	-0.00565817667980047+0.00716089902080766i	-0.0091882894765359+0.0119868590569265i	-0.0123007288266656+0.0182337537470084i	-0.0151708741017824+0.0250293713251246i	-0.0181237375344634+0.0311745731673795i	-0.0217190934978637+0.0355125416228092i	-0.0265953494814224+0.0374200901648357i	-0.0330709167757394+0.0371077448317848i	-0.0407023678350298+0.0354773580254717i	-0.0481136632638426+0.033542973856i	-0.0533179927919414+0.0317169821519982i	-0.0544816952590583+0.0293979868440218i	-0.0507930731782839+0.0251624060662001i	-0.0429854047939827+0.0175245568884079i	-0.0332075123372675+0.0058891863460141i	-0.0242633962904462-0.0088168572565231i	-0.0185681023496692-0.0241940619460498i	-0.0173030991772734-0.0371046332430362i	-0.0201277452661937-0.0447443809220572i	-0.0255001342472302-0.0455590620722004i	-0.0313687158493929-0.0396382499180421i	-0.0358783988920174-0.0285137476887739i	-0.0378241383715074-0.0145603688365375i	-0.0367801523561244-0.0003030674661105i	-0.0329919092126317+0.0121328507890248i	-0.027164386812343+0.0213347651951647i	-0.0202373747966651+0.0266965491048974i	-0.0131807950042423+0.0283491308349596i	-0.0068208409933153+0.0269779235053449i	-0.0017167582016731+0.023572384471139i	0.0018864579864202+0.0191638830117384i	0.0040234145421541+0.0146157114643136i	0.0049181687735908+0.0105114929276063i	0.00488351793687857+0.0071475932235796i	0.00424517399111391+0.00459593626599484i	0.00329957983366816+0.00278912923436975i
17	1.21347523167875+0.07743822026826i	1.11632076175806+0.07678699343717i	0.944529896874752+0.073203526283868i	0.734704888285829+0.068083744578774i	0.52531313333099+0.062347816757838i	0.345545163396784+0.056187399312684i	0.209830083455153+0.049364145342353i	0.118717345696332+0.041774640758534i	0.0638475752340485+0.0338581343374285i	0.0337592300600172+0.0266062990219214i	0.0181568649251531+0.0212448092308439i	0.0098566138092771+0.0188346850060594i	0.0048543493813013+0.0199896374057212i	0.0014194871403258+0.0247387224813101i	-0.0010221882630883+0.0324650522274712i	-0.002802940629102+0.0418965300900309i	-0.0045816408439369+0.0512296733518866i	-0.0075334327297165+0.0584877411200322i	-0.0131539756447173+0.0620868041007373i	-0.0227297104555027+0.061389842904156i	-0.0366563165304669+0.0569327085536798i	-0.053920382729941+0.0501188452750557i	-0.0720702130280592+0.0424656990225729i	-0.0878224716436268+0.0347730699897487i	-0.0981425269746786+0.026679544481354i	-0.101363318260398+0.016895846641019i	-0.0978372432082007+0.0040409275488759i	-0.0898072534713072-0.0123368218434508i	-0.0805461791104404-0.0310946419345022i	-0.0731547503383261-0.0495563879790893i	-0.0695451060116514-0.0642962505899848i	-0.0700015966058234-0.0722793646241648i	-0.0733959210986517-0.0718421146130218i	-0.077829002008925-0.0631229885176834i	-0.0813419167999709-0.0478603200166412i	-0.0824191349361222-0.0287617117990343i	-0.0802008520483322-0.0087690080337676i	-0.0744821253597492+0.0095270391125909i	-0.0656203670616705+0.0242281677669413i	-0.054419401987217+0.0342592910912864i	-0.041989382683502+0.0393590933085792i	-0.0295623022780295+0.0399745867063164i	-0.0182753761348117+0.0370744383203i	-0.0089751619877336+0.0319000707313772i	-0.0021021253510038+0.0257006000807084i	0.0023168617414726+0.0195140499382722i	0.0045850391994435+0.0140428628439109i	0.00520515855105232+0.00963486442707646i	0.00474562146042839+0.00634535611585267i
18	1.26631435496382+0.07815649815181i	1.1722103240816+0.07527180606075i	1.00498709455177+0.06990577616359i	0.796441615771129+0.06387361541377i	0.581761403947827+0.058415738431851i	0.390100822831197+0.053780650593907i	0.238869280555505+0.0494120958736i	0.132886490487407+0.044592706698187i	0.0673542509781098+0.0391409967779764i	0.0324682574180988+0.0337657209448759i	0.0176381422012603+0.0299132492369715i	0.0141746643564189+0.0292223648732872i	0.0162570416074625+0.032858557099967i	0.0206010580906041+0.0409905683642116i	0.0254558820880629+0.0525673244628942i	0.029507252880708+0.0654479018497392i	0.0311093729514744+0.0768634831749148i	0.0280823090801287+0.0841183754975238i	0.018108091428558+0.0853427120803945i	-0.0004551168273185+0.0800303103291615i	-0.0276994393371538+0.0691136351517232i	-0.0616571890084832+0.0544917813208161i	-0.0984677180715409+0.0381849344542695i	-0.133266538656288+0.02150098139268i	-0.161521200142427+0.004628370207007i	-0.1803174126652-0.013127110698625i	-0.189094997654321-0.032573261624445i	-0.189559691533123-0.053727679658542i	-0.184849172374665-0.075259677839881i	-0.178338309782863-0.094587371037905i	-0.172580516785544-0.108604977668404i	-0.168754512096497-0.114700917103619i	-0.166704158240529-0.111603618676337i	-0.165387404242604-0.099715452513281i	-0.163430307939542-0.08087568802812i	-0.159547714094423-0.057757167713463i	-0.152760447101729-0.033206700361012i	-0.142480129215509-0.00976186503632i	-0.128564589846549+0.010592370374334i	-0.111381475470131+0.0264995646344i	-0.091833984730714+0.0372441078533401i	-0.0712755289516485+0.0427490110511985i	-0.0512865037509861+0.0435387025640346i	-0.0333645041201015+0.0406227350503313i	-0.0186306846381862+0.0352884975066564i	-0.0076487608304004+0.0288445256467306i	-0.0004008170408467+0.022388078958217i	0.0035985411988084+0.0166619546606176i	0.0051093667617337+0.0120264566479009i
19	1.32879203102052+0.06904021297059i	1.23855421277542+0.05985739371321i	1.07638198052599+0.04806713672246i	0.869409298930868+0.036275782391881i	0.649194746262382+0.026609793300544i	0.444046730287443+0.020059865258752i	0.27364154552402+0.01638845508501i	0.147134313158016+0.014616891914136i	0.0644305035810224+0.013809682851027i	0.0192902342138023+0.0137335018271433i	0.0027502697649879+0.0150543602790823i	0.0057735995601546+0.0189854891255567i	0.0206780508397167+0.0265682151855271i	0.041435511232965+0.037927583853816i	0.063244256808805+0.0518393629590879i	0.0818735652571936+0.065804093199151i	0.0932206672195527+0.0766206538645124i	0.0933511909671331+0.0812626206461043i	0.0790553130653152+0.0777443644790423i	0.0487041912830533+0.065658607676224i	0.0030216018866771+0.0461838888106446i	-0.0546279044852757+0.0215675610748375i	-0.118669205096971-0.005691152002181i	-0.182418902183345-0.033603278904136i	-0.239535973540966-0.061072129227465i	-0.285348131679124-0.087755535961208i	-0.317628444109126-0.113524744133102i	-0.33661762944664-0.137835425945985i	-0.344380794379668-0.159364760518301i	-0.343821298241426-0.176124003029578i	-0.337748832793741-0.186003526457151i	-0.328294097959532-0.187482623877763i	-0.316748984433423-0.180161204548628i	-0.303710027161644-0.164881236376455i	-0.289316208559979-0.143430357259562i	-0.273424393782774-0.118023062357925i	-0.255694763062879-0.090823462893004i	-0.235663870961216-0.063686731042103i	-0.212895120714376-0.038129780313414i	-0.187220242690076-0.015409127307924i	-0.1589872806179+0.003440670821286i	-0.129185744653503+0.017677710441743i	-0.0993596270462703+0.0269932545264328i	-0.0713164321044383+0.031618033169714i	-0.0467344262755878+0.0323037326125617i	-0.0268095972763061+0.0301595516105504i	-0.0120552199518873+0.026399903428487i	-0.0022953200244727+0.0220971607307502i	0.0031806180306688+0.0180196628768686i
20	1.40926950924292+0.05160173835571i	1.32688318551899+0.03319973550032i	1.17410392175905+0.01178106505455i	0.973410078314639-0.008981605670763i	0.752196964121253-0.025647509543242i	0.536792826819052-0.035937777528534i	0.347821519417732-0.039235131437248i	0.197933840008261-0.036479765447016i	0.0918998203984584-0.0295527030386315i	0.0282858311179867-0.0204562556804162i	0.0016815589646267-0.0106678229229914i	0.00464296058740489-0.00093105224873734i	0.0289468950853636+0.0084805388489447i	0.0661694153874314+0.0172224271544307i	0.107860240140374+0.024377934846802i	0.145660714581384+0.028279539431782i	0.171638380224815+0.02676928725577i	0.178945747110453+0.017802622239963i	0.162714730333975+0.000140047425995i	0.120935391925578-0.026167399598884i	0.0549988119461879-0.0596985945330086i	-0.0303556351661094-0.0980095629775139i	-0.12777260555232-0.138248721738095i	-0.228552095440989-0.177781817268623i	-0.324137705637795-0.214590258786365i	-0.407436347091876-0.247333914033304i	-0.473660780635025-0.275137121381162i	-0.520565741664315-0.297282012464411i	-0.548151980460667-0.313015690152798i	-0.558057931566213-0.321589213690957i	-0.552894805263445-0.32249680987256i	-0.535708813273838-0.315757396920495i	-0.509625015580491-0.302050174361201i	-0.477615303031471-0.282600010280989i	-0.44229622226213-0.258856703826111i	-0.405709894334407-0.232134832497337i	-0.3691294473282-0.203402949851029i	-0.332991152342381-0.173320029532937i	-0.297040773627133-0.142470629415787i	-0.260694412753515-0.111637541815289i	-0.223505443912496-0.081936120010964i	-0.185564623701026-0.054719966200285i	-0.147679041480873-0.031296937126255i	-0.111267567971337-0.012592237377684i	-0.0780268304452672+0.0010867497024358i	-0.0495053308521189+0.0100896562913889i	-0.0267403612051455+0.015268311285512i	-0.0100660114298411+0.0177089214826641i	0.000877788824908+0.0184606732028605i
21	1.51724110327241+0.03479665198382i	1.45044054989085+0.00741196443549i	1.31649078808522-0.02347424417312i	1.13351296461898-0.05326114918725i	0.92446797981026-0.077292020385283i	0.712617004583921-0.091993165518638i	0.517756773392138-0.095757824238483i	0.354023533939688-0.089296105113447i	0.229371838693555-0.0753583662048i	0.146271697743828-0.057960999652414i	0.102930877199538-0.041407919162577i	0.0944516332861523-0.0294406114248891i	0.113637168859824-0.024753523036325i	0.151487192471484-0.028930529949147i	0.197622613386319-0.042679338019996i	0.240903854520086-0.066144199563285i	0.270385013440202-0.099098171322666i	0.276554150390224-0.14092962514182i	0.25263489835098-0.19047672442921i	0.195634130253801-0.245855941660934i	0.106846275393331-0.304435774748163i	-0.008344241626726-0.363032098934938i	-0.141334144354963-0.418293003357159i	-0.281643237216636-0.467155353366835i	-0.41842247033969-0.507231320433165i	-0.541822584179539-0.537024819159623i	-0.644005083456686-0.555956920336241i	-0.719708535445476-0.564252372202638i	-0.766404667571322-0.562770465796836i	-0.784150115223638-0.552842388239009i	-0.775248031408464-0.536124216151757i	-0.743795111738438-0.514429072493738i	-0.695138871479288-0.48949851900848i	-0.635243844464005-0.462719483747474i	-0.569983619022893-0.43486140570912i	-0.504430017148117-0.405950956625788i	-0.442267495436446-0.375380536373019i	-0.385478289591812-0.342260066276818i	-0.334396651472206-0.305909315942243i	-0.288127132800472-0.266310129949564i	-0.245203197794093-0.224339533074361i	-0.204281808793628-0.181689118466413i	-0.164664651554423-0.140503028539943i	-0.126509615177651-0.102875395674928i	-0.0907136311081856-0.0703901828904353i	-0.0585592531315571-0.0438499280860049i	-0.0312797504615302-0.023250766941732i	-0.00969477345981234-0.00796500525245115i	0.00598603531736598+0.00296991110031451i
22	1.65527460325559+0.03144972184051i	1.61264103879912-0.00287500761267i	1.5085638369712-0.04244489464408i	1.35752251724345-0.08263037102232i	1.17829159794031-0.11843372459705i	0.990470228442021-0.145608649511853i	0.811466797159686-0.161695634388522i	0.654552465377677-0.166684772758979i	0.528135128084217-0.163116191667707i	0.435990932836628-0.155591870054244i	0.3779787638076-0.149844160152196i	0.350796451916365-0.151624355721751i	0.348546767263792-0.165698585596117i	0.363135817980629-0.195165886003992i	0.384701318463089-0.24118115807687i	0.402295592583804-0.303031915276494i	0.404935647143756-0.378434483567112i	0.382947170194738-0.463905781855981i	0.329360873161646-0.55511768576858i	0.241041493893979-0.647213777621529i	0.119270895701518-0.735121662688438i	-0.030355243598965-0.813904349675893i	-0.198681416095468-0.879164033186497i	-0.37421369799321-0.927463833712597i	-0.544552887691068-0.956695870291442i	-0.697795521513027-0.966316176184837i	-0.823729525869373-0.957390043158911i	-0.914737703771491-0.932432113652799i	-0.966386728789789-0.895065164519288i	-0.977705187817463-0.849546751916488i	-0.951149343695778-0.800222317616074i	-0.892243607915025-0.750965784706648i	-0.808889820640451-0.704674369855054i	-0.710379189958864-0.662895086825492i	-0.606207916945031-0.625665492468275i	-0.504868838930205-0.591633321303934i	-0.412834534952646-0.55846788989628i	-0.333934910462415-0.523497764832442i	-0.269255583918291-0.484431128579598i	-0.21755929432954-0.43997289382986i	-0.176099474127858-0.390171032638399i	-0.141598618795916-0.336403608944228i	-0.111137808536499-0.28102980628556i	-0.082755034205496-0.226829642389576i	-0.055656994097704-0.176409734329319i	-0.030070829343475-0.131740214339911i	-0.0068566888966443-0.0939222231087444i	0.0129575955426801-0.0631977579932828i	0.0285751018474347-0.0391394253435297i
23	1.80399503272905+0.05261384441316i	1.78622880138377+0.01239156598453i	1.71349407699567-0.0379329472862i	1.59752942775865-0.09510738725211i	1.45369532181143-0.1551048406553i	1.29823362246145-0.21393158898652i	1.14578498828747-0.26849574452635i	1.00765657002363-0.31732798880854i	0.891027319410023-0.360970188853362i	0.798973881871653-0.401925087377582i	0.731007725561712-0.444169419491945i	0.683784570351963-0.492341225745369i	0.651757448366724-0.550786938121076i	0.627718118563916-0.622673733016157i	0.603317283693466-0.709336037077507i	0.569707761509263-0.809950069678705i	0.518402628390162-0.921546492318917i	0.4423187340395-1.03930663752994i	0.33684946653318-1.15705749845679i	0.20074019500437-1.26788251736822i	0.03655585726503-1.36478411386198i	-0.14937787371032-1.44135165376317i	-0.34755275316322-1.49239366814827i	-0.54625997341447-1.51448548328656i	-0.73280470323282-1.50637234309444i	-0.89478436674259-1.46916574514411i	-1.02130139017128-1.40628497009715i	-1.10402466561129-1.32312656424026i	-1.13803613800535-1.22648473077177i	-1.12239472729626-1.12378541026047i	-1.06033515761093-1.02222835784042i	-0.959020370553479-0.927950686521626i	-0.828804194852104-0.845330715296887i	-0.682039666402506-0.776541091171835i	-0.531570591467555-0.721432351737424i	-0.389137115348023-0.677780381423443i	-0.26397499105601-0.641866602238675i	-0.161869097323767-0.609289624581513i	-0.08483219816466-0.575850380945617i	-0.031441476845159-0.538329730166943i	0.002283128548466-0.495000647570243i	0.021690227024775-0.445783851634325i	0.032279370579897-0.392047305101882i	0.038709829442567-0.336137809605286i	0.044202425727969-0.280789451722189i	0.050382043191593-0.22856350718125i	0.05749664114139-0.181439535779931i	0.064874199169261-0.14061505100859i	0.071455577442309-0.106505655053895i
24	1.91239936117944+0.11217424343744i	1.90254240179778+0.06880940626366i	1.84119483273598+0.00784835511837i	1.73828008265146-0.06994004093791i	1.60698142314902-0.16259374848853i	1.46151385265609-0.2672937346044i	1.31498119601044-0.3808543129157i	1.17772280583973-0.50026908341093i	1.05637095560961-0.62319268145966i	0.953630831710304-0.748244432723257i	0.868631260215909-0.875054702489387i	0.79761971172556-1.00403201310768i	0.734792936035-1.13589519143591i	0.67313228884751-1.27107223419837i	0.60520098208275-1.40910031586246i	0.52391609845261-1.54816090328225i	0.42331223555034-1.68485220110999i	0.2992758449805-1.81424927445075i	0.15017942882441-1.93024570818211i	-0.02268468047716-2.02612341047362i	-0.21496138953078-2.09526691681492i	-0.41942513535766-2.13192603346333i	-0.62649066103629-2.13193184759707i	-0.82497582599918-2.09328089247732i	-1.00302884798252-2.01651719325861i	-1.14913922435696-1.90486113015605i	-1.25317011564497-1.76405799700037i	-1.3073588913421-1.60194782067061i	-1.30721892103033-1.42778983479009i	-1.25224356009871-1.2514067104068i	-1.14628273031531-1.08224107757355i	-0.997459940578662-0.928435757065546i	-0.817542048517414-0.796055495662778i	-0.620766272342163-0.688558457829576i	-0.422248482201348-0.606598129262543i	-0.236208352496143-0.548191185115028i	-0.074313235775159-0.509229172576325i	0.055561773955339-0.484251518236487i	0.149939092796782-0.467348034446475i	0.209624912652909-0.453034385804262i	0.23894536471406-0.43695260577387i	0.244532452152009-0.416290554547451i	0.233935321867801-0.389879059487481i	0.214337505034607-0.357996029136403i	0.191600804823959-0.321964177081473i	0.169754411611047-0.283659049491329i	0.150934902655589-0.24504202921031i	0.135688502004586-0.207804216872909i	0.123490749642644-0.173164076432414i
25	1.9172404514417+0.23945742927943i	1.88206542905682+0.20618694821577i	1.79358345299093+0.14910192465724i	1.66090898633835+0.06614200423618i	1.49654931566607-0.04342895696606i	1.3145558849468-0.17892678268175i	1.12858716959688-0.33831097040803i	0.950216521418108-0.518396185886299i	0.787729063103823-0.715167044365307i	0.645524606926283-0.924127440236263i	0.52411768290472-1.14060686041408i	0.42063170324978-1.3599582624385i	0.32963588291869-1.57761420637242i	0.24416705968999-1.78901185746474i	0.15679879579228-1.98944005166347i	0.06064961660419-2.1738891587307i	-0.04975088096107-2.33698791829963i	-0.17779795636605-2.47308975552043i	-0.32438990872941-2.57653160038058i	-0.48776570701392-2.64204351653252i	-0.66359212973458-2.66525051181736i	-0.84526471485936-2.64318770443004i	-1.02437141411889-2.57474904159185i	-1.1912694480482-2.46100440047928i	-1.33574329839282-2.30534295552177i	-1.44773450255006-2.11342469754433i	-1.51814593688423-1.89294183480713i	-1.53971111374942-1.65320592888568i	-1.50787978931302-1.40458656082727i	-1.42161645366233-1.157836165925i	-1.28396118234755-0.92334607120179i	-1.10218865966969-0.71039129811095i	-0.887438168956011-0.526434095605927i	-0.653775070551001-0.376563757504237i	-0.416763632080252-0.263147480480042i	-0.191749231553247-0.185749638025614i	0.007870578227793-0.141344270431194i	0.172087899736763-0.124802058098197i	0.295192692553868-0.129587260553708i	0.376010166155646-0.148563084105276i	0.417468196681533-0.174785670560814i	0.425626660715847-0.202172949494656i	0.408393178652245-0.225964017013258i	0.374185091780333-0.242930065487817i	0.330773365217438-0.251347543387666i	0.284473540163176-0.250785970027033i	0.239754552900993-0.241787614087758i	0.199243136021814-0.225520568587378i	0.164029995425162-0.203473018558987i
26	1.79709974492118+0.47016387446245i	1.70631043986596+0.47245487424951i	1.5573565781554+0.44959916214627i	1.35947860136139+0.39679406466413i	1.12567575006804+0.31020678800874i	0.871140314113579+0.187382863897937i	0.611468016820005+0.027579008886167i	0.360917715895606-0.168017894697417i	0.130965417036484-0.396209810068277i	-0.070670182882576-0.651850313039563i	-0.240442599317556-0.928039040066785i	-0.37883633274046-1.2164231216435i	-0.48975097590641-1.50757628429168i	-0.57954684987242-1.79142924359153i	-0.65591564275399-2.05773193494245i	-0.72673973359211-2.29653391733768i	-0.79908051264299-2.49866972233769i	-0.87839488497379-2.65622985936811i	-0.96802824956775-2.76298834298911i	-1.06898147254474-2.81474949227688i	-1.17990936565199-2.80957618361271i	-1.29728792009398-2.7478720156353i	-1.41569119501397-2.63230991212175i	-1.52814312961588-2.46762414369776i	-1.62654373686088-2.26030375621735i	-1.70219727916434-2.01823571005358i	-1.74647673954465-1.75034191935766i	-1.75163560638269-1.46623721407202i	-1.71172749768799-1.17591123712461i	-1.62353126021439-0.8894153752842i	-1.4873264970255-0.61652455749192i	-1.30734466362668-0.36634826136557i	-1.09174812109151-0.14688511929889i	-0.852063594792112+0.035454617038933i	-0.602101638905371+0.176304357811746i	-0.356503192364033+0.273699784612228i	-0.129138651838714+0.32826435534196i	0.068378914301605+0.343164031324309i	0.227826338033732+0.323809696099843i	0.344981743354194+0.277330591821233i	0.41965301603474+0.211884288812732i	0.455172568692466+0.135897541144495i	0.45749869945844+0.05734101455336i	0.43411686298513-0.016871860492453i	0.392942157408113-0.081301220516632i	0.341391746225846-0.132189481938067i	0.285735867127653-0.167476158145616i	0.230765661369569-0.186659652456628i	0.179751682770243-0.190560290261504i
27	1.62158711815916+0.79553843203822i	1.47273412591502+0.85402216718022i	1.26294060999126+0.88978135772195i	1.00181634757799+0.89547628822307i	0.702858093238377+0.864129896276194i	0.382126910172826+0.789765705279542i	0.056650556286916+0.668086164054206i	-0.257233668160127+0.497120766474129i	-0.545380615713903+0.277762307681171i	-0.797002853311184+0.014109656260786i	-1.00537939195205-0.28645169281931i	-1.16806052662185-0.61347473056562i	-1.28659575736356-0.95399020179871i	-1.36587392620451-1.29332845761406i	-1.41320565951853-1.61615283085586i	-1.43729290811168-1.9076005615724i	-1.44721890081852-2.15440654813866i	-1.45155942957558-2.3458809989917i	-1.45767260343681-2.47462680243968i	-1.47118087099711-2.5369157092234i	-1.49562743867037-2.53269043773277i	-1.53227666561362-2.46521534695399i	-1.58003580931285-2.34045156706142i	-1.63549778703273-2.1662728054402i	-1.69312996543814-1.95165646200916i	-1.74564893033043-1.70597632770348i	-1.78461494720793-1.43848902781074i	-1.80124858055234-1.15805375684315i	-1.78742102110297-0.8730658300906i	-1.73671266011496-0.59153323730617i	-1.64538928109244-0.32119420889043i	-1.5131284625063-0.06957034376797i	-1.34334994865329+0.15612536651231i	-1.14306186568348+0.34925994372822i	-0.922218025129765+0.504209855724514i	-0.69267095452695+0.616876352050128i	-0.466879539352845+0.685181695171282i	-0.25657208475486+0.709434179943994i	-0.071566600679236+0.692469677975202i	0.081088064432509+0.639518600829102i	0.197553083730868+0.557799049069873i	0.277203689364321+0.45588699369899i	0.322250489152101+0.342951557182195i	0.337085745122603+0.227960886054681i	0.327488780757467+0.118960236015174i	0.299823268148629+0.022502355009116i	0.260334956463656-0.056721833991694i	0.214620259852514-0.116038621674545i	0.167293907162544-0.15474886277449i
28	1.53710219449869+1.11048916971766i	1.36316662358202+1.21631582795871i	1.13048778999929+1.30107783836318i	0.84813223779676+1.35568257066419i	0.52871900901849+1.37103096187636i	0.18738640504602+1.33880650806428i	-0.15948464245555+1.2523721759942i	-0.49563915427558+1.10768390562907i	-0.806252759079202+0.90410418726979i	-1.07903505449961+0.6449890573128i	-1.305030957966+0.33793210146338i	-1.47906644486878-0.00541838876575i	-1.59983376051905-0.37000059845952i	-1.66965311447151-0.73840507638384i	-1.6939767978487-1.0922644235141i	-1.68071463330314-1.41380879461833i	-1.6394574289319-1.68739390853985i	-1.580661831608-1.90080305347468i	-1.51484212014444-2.04615254370313i	-1.45179902199386-2.12028799404525i	-1.39990804255133-2.12463729609258i	-1.36549226309943-2.06457142143953i	-1.35231513374855-1.94840032553858i	-1.36124171253809-1.78618374048878i	-1.3901242171578-1.58855537770822i	-1.43396226866127-1.3657405703294i	-1.48536562130277-1.12689586217027i	-1.53530843998556-0.87982556707682i	-1.5741158343516-0.63105049503966i	-1.59257612131378-0.38613460679293i	-1.58303826064424-0.150130454888i	-1.54034306593108+0.07200769138762i	-1.46245397329318+0.27517224592749i	-1.35069646328537+0.45409227426778i	-1.20957640131877+0.60358095341988i	-1.04621406893009+0.71899236107125i	-0.869488991808727+0.796789490975174i	-0.689029690387447+0.835099641185512i	-0.514195922469012+0.834135720891827i	-0.353188505353498+0.796389992199801i	-0.212388407091136+0.72655233260921i	-0.09598106443979+0.631157230221509i	-0.005873601243834+0.518011124617704i	0.058129485122995+0.395485436122627i	0.097956452790005+0.271775782393601i	0.116783410123041+0.154224119682043i	0.118513858060674+0.048781435942623i	0.107290805676415-0.040339820439816i	0.08709072562333-0.110805491254001i
29	1.68148436636937+1.23510778500158i	1.53255303322618+1.3447251623569i	1.33032481457619+1.43214513925908i	1.08177831813921+1.4883981458721i	0.79684032409892+1.50460237634384i	0.48771964440114+1.47274895394958i	0.16806236802536+1.38658601035259i	-0.14798774610511+1.24251051202052i	-0.44673842519134+1.0403526843677i	-0.715831448990518+0.7839286132644i	-0.944998884418068+0.481247226156527i	-1.12665252069069+0.14429033859001i	-1.25628406872424-0.21166351959533i	-1.33266755947236-0.5691360167626i	-1.35786398560086-0.90986413978152i	-1.33703241617155-1.21637395187678i	-1.27805396039823-1.47351805005864i	-1.190978190054-1.6697765353638i	-1.08730877689047-1.79814931427314i	-0.97915766774393-1.85652555755874i	-0.87831456442849-1.84749479042548i	-0.79529800362674-1.77764954307279i	-0.7384713364553-1.65650615715861i	-0.71331601513463-1.49522405366395i	-0.7219511024519-1.3053247555375i	-0.76296925680379-1.09759693183514i	-0.831626235174602-0.881326556710341i	-0.9203773298727-0.663922119108714i	-1.01970714395688-0.45092791035833i	-1.11915721136405-0.24634898829948i	-1.2084272229721-0.05316248234641i	-1.27841572216321+0.12613037031588i	-1.32207707227425+0.28904683688446i	-1.33500111296083+0.43285909858747i	-1.31566446810357+0.55457087317728i	-1.2653500088506+0.65112355639114i	-1.18777520019677+0.71977169330647i	-1.08850402464237+0.75853503448991i	-0.974236553970835+0.766623746511189i	-0.852073827148232+0.744744460984392i	-0.728845171169946+0.6952232341686i	-0.610564237392968+0.621919629619788i	-0.502053596967908+0.529945460345399i	-0.406750501365781+0.425234547029673i	-0.326682316219779+0.314030836690995i	-0.262581881662524+0.202369161003141i	-0.214101986954644+0.095616639148689i	-0.180084389292127-0.001873547670594i	-0.158841499089061-0.086966085715739i
30	2.09435617819854+1.01748522783498i	2.0099300327139+1.07580731001477i	1.87744354257973+1.11095486282852i	1.70080467393027+1.11650415086344i	1.48632505702959+1.0864447903649i	1.24242471049759+1.01576626390027i	0.979207080004+0.901094654270613i	0.707931184616515+0.741312702024939i	0.440408202847918+0.538080828107797i	0.188348939332497+0.296171599479312i	-0.0373115459046084+0.0235387379116065i	-0.227083663455128-0.268934463624463i	-0.37355385087658-0.568025061541891i	-0.471935507032582-0.859070022989655i	-0.52049332521026-1.12709838325698i	-0.52079100990016-1.35807723765469i	-0.47771589729437-1.5401260131522i	-0.39924626283439-1.66454785596232i	-0.29594854698357-1.72654526077962i	-0.18022068853287-1.72552756238997i	-0.06533047405095-1.66497455410265i	0.03567096157024-1.55188387021089i	0.11105638645345-1.39588886928795i	0.15143476670011-1.20817818483747i	0.1505568910103-1.0003701910028i	0.105822813212846-0.783491963447616i	0.01843367546187-0.567184430768697i	-0.106826514664132-0.359209375873027i	-0.262148268208336-0.165279012308414i	-0.437521724219199+0.010824512122414i	-0.621728394864093+0.166914629490283i	-0.803383779720533+0.301950333545613i	-0.971916743120203+0.41557402619917i	-1.11838811525104+0.50772545153333i	-1.23607872161581+0.5783906360819i	-1.32081083880711+0.62750853021559i	-1.3710014588859+0.65502265534285i	-1.38747591409056+0.66103718106521i	-1.3730929187713+0.64602086184176i	-1.332245159493+0.61099962977515i	-1.27030308009013+0.5576880204624i	-1.1930646599984+0.48852748499733i	-1.10626282540442+0.40662134323622i	-1.01516710352392+0.31557694850154i	-0.924299659535575+0.219281756336672i	-0.837270080930558+0.121649131578957i	-0.756719873367429+0.02637131178671i	-0.684357740326289-0.063288089858682i	-0.62106089892151-0.144639329239075i
31	2.6930911536617+0.42734709676734i	2.68645736516084+0.39710673301067i	2.63531399161601+0.34695471740153i	2.5407217810781+0.27472055640359i	2.40578374877732+0.17885793880378i	2.23561416862749+0.05871680931148i	2.03719913136501-0.08517557381757i	1.81914192866256-0.25085644671205i	1.59128907312345-0.43473211738897i	1.36423829825863-0.63148849864193i	1.14873925346039-0.83414726532409i	0.95501069152275-1.03429593967274i	0.79201341127449-1.22250136847546i	0.66673359919779-1.38889173458941i	0.58354328999971-1.52386590524454i	0.5437100983676-1.61886498238061i	0.54512447162127-1.66712396708642i	0.58229815022227-1.66431528626266i	0.646662834384-1.60900271756248i	0.72716576883644-1.50284391779525i	0.8111233115672-1.35050984979352i	0.88525982166145-1.15932540600629i	0.936832768194949-0.9386716830261i	0.954730311063304-0.699220740931311i	0.930427457657496-0.452093333546255i	0.858701673992569-0.208036003189577i	0.738036535372958+0.023294429983985i	0.570678598354762+0.233871582113849i	0.362352804640829+0.417626848384027i	0.121679670233816+0.570556569189615i	-0.140631831959828+0.69063154259614i	-0.412722101205344+0.777553801253995i	-0.682548907891772+0.832418202290609i	-0.938790571461823+0.857338441562372i	-1.17160537757094+0.85508975790031i	-1.37319161960372+0.82880650951529i	-1.53811945203186+0.78175547015934i	-1.66343230567435+0.71718863970534i	-1.74853882156636+0.63826549700835i	-1.79493392339683+0.54802576585513i	-1.80579862842375+0.44939049062643i	-1.78553234170898+0.34517095485362i	-1.73926934416228+0.23807031988428i	-1.67242419473982+0.13067000124237i	-1.59030036565079+0.0253999441889i	-1.49778426094463-0.07550232568649i	-1.39913439663108-0.17003558687149i	-1.29786428740669-0.25647259450377i	-1.19670851343018-0.33338381767025i
32	3.31192157361441-0.44679287185092i	3.37019809031081-0.57624117970511i	3.38646843223447-0.71776719265634i	3.35997534145423-0.86903011835336i	3.29172546929254-1.02706767401569i	3.18456993717921-1.18832073706562i	3.04318666957454-1.34866859994841i	2.87394798180926-1.50347800797903i	2.68466163218563-1.64767312595441i	2.48418178406404-1.77583668762137i	2.28189806432537-1.88235365667574i	2.08712534169126-1.96160684565274i	1.90843234424037-2.00822869711788i	1.75296148617549-2.01740513329725i	1.62580265574421-1.98521708166723i	1.52948776168122-1.90899467238636i	1.46366874905986-1.78765021721881i	1.42502890011101-1.62195091746229i	1.40745624730233-1.41469234720295i	1.40248098110779-1.17073983258752i	1.3999491456078-0.89691657626289i	1.38887668375629-0.60173338950367i	1.35840507052388-0.29497297828053i	1.29876577247257+0.01284079625706i	1.20215779166854+0.31104406196259i	1.06345118246513+0.58945110342666i	0.880648558378275+0.83893413697195i	0.65506360672405+1.0519141600686i	0.39120680692538+1.22272324866209i	0.09639975142042+1.34781382310786i	-0.219833261412+1.42580747605665i	-0.54652753469983+1.45739252821606i	-0.87211429685086+1.44509342114987i	-1.18524981498965+1.39294485060889i	-1.47556372460354+1.30610845103985i	-1.73426784953258+1.19046991968813i	-1.95458632277506+1.05225044728654i	-2.13198926487135+0.89765938512416i	-2.26423298680032+0.73260660235492i	-2.35122746669254+0.56248429711174i	-2.39476517106592+0.3920202007298i	-2.39815335684384+0.22519787954007i	-2.36579471375668+0.06523552884197i	-2.30275909893236-0.08538774424517i	-2.21438312568852-0.22486991312977i	-2.10592570684486-0.35199961481496i	-1.98229761957644-0.46605545479343i	-1.84787299616676-0.56669967514728i	-1.70638142060471-0.65387335939603i
33	3.75293079018244-1.47820415824464i	3.8428207339131-1.70467574340943i	3.89280964676443-1.93481978973807i	3.90141733961185-2.16272056428446i	3.86862101466891-2.38191799375564i	3.79593133890298-2.58562622205274i	3.68638534911379-2.76697206730039i	3.5444442615574-2.91924158497219i	3.37578946352694-3.03612453669524i	3.18701742314884-3.11194897797097i	2.98524363710204-3.14190076134482i	2.77763625778482-3.12222482352897i	2.57091049345083-3.05040612678571i	2.37082375799614-2.92532775577605i	2.18171728787974-2.74740197674264i	2.00615116378688-2.51866745580705i	1.844675466526-2.24284301818419i	1.69577045028242-1.92532618868912i	1.55597374714671-1.5731241516251i	1.42019415959186-1.19470636702998i	1.28219165564297-0.79977217792272i	1.13518424802863-0.39893317688871i	0.972527032720273-0.003318238261683i	0.788398941168536+0.375882053715312i	0.578430175713052+0.727906584364247i	0.34020835631182+1.04291905528874i	0.07361358147086+1.31247250502558i	-0.21904959163269+1.52990804093908i	-0.53313403990993+1.69065663274771i	-0.86193465977082+1.79242008625008i	-1.19714437533089+1.83521723909513i	-1.52943439445455+1.82129285294682i	-1.84910147006101+1.75489830070264i	-2.14672151421131+1.64196366474148i	-2.41375209848526+1.48968916683289i	-2.64303529325301+1.30608916285476i	-2.82916547294462+1.09952387803553i	-2.96870230334892+0.87825266777442i	-3.06022519827238+0.65003827202901i	-3.10424031397524+0.42182497642426i	-3.10296322389211+0.19950565692188i	-3.06000884510575-0.01221572975343i	-2.98002455673837-0.20986770084957i	-2.86830283980131-0.39116933979796i	-2.73040667295415-0.55491688211206i	-2.57183513075653-0.70081641707077i	-2.3977491076455-0.82928214955241i	-2.21276882763251-0.94121977935935i	-2.02084672058871-1.03781322261068i
34	3.82183834733192-2.56109873361992i	3.89501283547891-2.88522432469562i	3.9297448213611-3.20893300683898i	3.92465246825876-3.52416071422144i	3.8794817866306-3.82230016092966i	3.79512877272653-4.0945019118591i	3.67360024892191-4.33200505720691i	3.5179102027677-4.52648172368223i	3.33191258761035-4.67037925660322i	3.1200765217848-4.75724459230098i	2.88721528063981-4.78201685890488i	2.63818591198378-4.74127626795684i	2.37758107351581-4.63343955367489i	2.10943807269107-4.45889430670805i	1.83699140075577-4.22006637744278i	1.56249376137166-3.92141607933578i	1.28712643544641-3.56936033721288i	1.01101288734176-3.17211943649268i	0.73334028868984-2.73948891585201i	0.45258297522201-2.28253964990518i	0.16681091173339-1.81325241823696i	-0.12594367450715-1.34409720864273i	-0.42729593960948-0.88757191268233i	-0.738133025335824-0.455719510837353i	-1.05829244925866-0.05964674731139i	-1.38632898926888+0.29092995743134i	-1.71939670090738+0.58808458588541i	-2.0532615410951+0.82600195048533i	-2.38244706005472+1.00119629250692i	-2.70050225349588+1.11261159844505i	-3.00036846881897+1.16159477534155i	-3.27481260048899+1.15174166225905i	-3.51688772403159+1.08862511264515i	-3.72038038145111+0.97942316036404i	-3.88020600803464+0.83247270787008i	-3.99272005229398+0.65677951140856i	-4.05592134607004+0.46151797185927i	-4.0695351077935+0.25555413762038i	-4.03497436056968+0.04702245379634i	-3.95518930367032-0.15701850350167i	-3.83442324955991-0.35083321234263i	-3.6779003634821-0.53014947723709i	-3.49147418818646-0.69219054539484i	-3.28126671767214-0.83560596981652i	-3.05332583065258-0.96031515574596i	-2.81332468778375-1.06728293888858i	-2.56632088520728-1.15825001770256i	-2.31658646655365-1.23544248427816i	-2.0675130436748-1.30128414384914i
35	3.35683493244092-3.58065079099349i	3.3561131400307-4.00400466792267i	3.31725415581727-4.42927783666078i	3.23957714598503-4.84765232851012i	3.12325934087176-5.24967066222479i	2.96930447691203-5.62553954933733i	2.77947210063304-5.96547284116813i	2.55617129604136-6.26005932880944i	2.30232497393601-6.50063903818026i	2.02121328859943-6.67967055860557i	1.71630682021577-6.79107173728032i	1.39110165462327-6.83051673802966i	1.04896917868781-6.79567393384785i	0.69303309078326-6.6863712879873i	0.32608466564081-6.50467867951333i	-0.04945532661616-6.25489995079437i	-0.43152337695218-5.94347120632489i	-0.81834858701058-5.57876598409362i	-1.20834160464894-5.17081224900009i	-1.59994721554802-4.73093059075604i	-1.9914751873724-4.2713073722354i	-2.38092738130525-3.80452064489783i	-2.7658409678921-3.34304015617088i	-3.14316746236355-2.89872541993342i	-3.50920508122417-2.48234730409491i	-3.85959770574957-2.10315864307161i	-4.18940785127943-1.76853781944683i	-4.49326403298119-1.48372600636261i	-4.76557549794417-1.2516738941418i	-5.00080024726616-1.07300747495596i	-5.19374637122907-0.94611521594187i	-5.33988262584776-0.86735123010079i	-5.43563235764006-0.83134145525391i	-5.4786255533645-0.83137299938107i	-5.46788689587353-0.85984129178761i	-5.40394292431906-0.90872597771111i	-5.28883818243651-0.97006493832069i	-5.12605789425061-1.0363965466362i	-4.92036246441204-1.10114321470021i	-4.67754621159663-1.15891418209632i	-4.40413855933335-1.20571190526188i	-4.1070699451264-1.23903377300013i	-3.79332668672925-1.25786857315142i	-3.4696189039178-1.26259454212926i	-3.14208348240192-1.25479237158866i	-2.81604030471961-1.2369917575269i	-2.49581500711018-1.21237362833138i	-2.18463586564325-1.1844519090271i	-1.88460659443064-1.15675855810832i
36	2.25641871215595-4.33173695606863i	2.1237382402207-4.83880100505503i	1.95195419319628-5.35508002335529i	1.74159323653763-5.8722093541058i	1.49390573578655-6.38106815759652i	1.21080114135422-6.87203747140471i	0.8947598308079-7.33530157578253i	0.54872784179799-7.76118136071242i	0.17600215863261-8.14048573794709i	-0.21988508866846-8.46486510675986i	-0.63527507557452-8.72714963125144i	-1.06647553062394-8.92165474676013i	-1.5098321692265-9.04443696282459i	-1.96177355500397-9.09348469584899i	-2.41882698317027-9.06883151321917i	-2.87760567725606-8.9725827086841i	-3.33477042696394-8.80885040307134i	-3.78697153297498-8.58359716547874i	-4.23077930904305-8.30439321979315i	-4.66261317276402-7.98009734391869i	-5.07868031448496-7.62047626628668i	-5.47493490588917-7.23578139472802i	-5.84706771290989-6.83630477441658i	-6.1905338267458-6.43193800540693i	-6.50062314358921-6.03175826458424i	-6.77257443428773-5.6436644685632i	-7.00172966517399-5.2740839850874i	-7.18372103938336-4.92776626631508i	-7.31467942974798-4.60767456645313i	-7.39144986049562-4.3149808486081i	-7.41179779843845-4.04916249159142i	-7.37458947182288-3.80819293628536i	-7.2799303578183-3.58881243487494i	-7.12924833767789-3.38686002879497i	-6.9253116400863-3.19764415980393i	-6.67217628005808-3.01632718965112i	-6.37506285834668-2.83829871812749i	-6.0401678637901-2.65951395854744i	-5.6744195572929-2.47677642607841i	-5.28519268631436-2.28794856318412i	-4.87999933527917-2.09207931055468i	-4.46617492172372-1.88944360454371i	-4.05057858952915-1.68149488540736i	-3.63932605102498-1.47073748496874i	-3.23757043414636-1.26053082323607i	-2.84934314667118-1.05484135221874i	-2.47746249729095-0.85796091059415i	-2.12351317225178-0.67421147340251i	-1.78789502028676-0.50765618618851i
37	0.50375553903608-4.49715740767163i	0.18934893555464-5.04115077349948i	-0.1659093022234-5.60374112485428i	-0.55983835450241-6.17806815038674i	-0.98951548784608-6.75645131091444i	-1.45135581259504-7.33057321162756i	-1.94120975128792-7.8917027070847i	-2.45447206645735-8.43095006654448i	-2.98619577743965-8.93954410011211i	-3.53120429300452-9.40911913311832i	-4.08419561209725-9.83199829010107i	-4.6398334674468-10.2014588572475i	-5.1928217316981-10.5119656394785i	-5.7379601595813-10.7593592698113i	-6.2701814576983-10.9409883577724i	-6.7845715906161-11.0557771086936i	-7.2763769756827-11.1042234699905i	-7.7410036243049-11.0883267679901i	-8.1740142116759-11.0114479453366i	-8.5711293937649-10.8781096178879i	-8.9282393814579-10.6937469521953i	-9.2414308248831-10.4644235405569i	-9.5070325136481-10.1965287730625i	-9.72168137632438-9.89647448159358i	-9.88240793087393-9.57040873781302i	-9.98673790048128-9.22396358879872i	-10.03280439077-8.8620512639135i	-10.0194630495595-8.4887201278285i	-9.94640120332098-8.10707761050758i	-9.81423124841949-7.71928280229247i	-9.62455867485906-7.32660668927343i	-9.38001604989865-6.9295534642226i	-9.08425604676424-6.52803231198262i	-8.7418990535931-6.12156582593346i	-8.35843385829418-5.70951899119051i	-7.94007314527681-5.29133161639247i	-7.49356880030418-4.86673726327103i	-7.02599503530004-4.43595307123112i	-6.54450987001059-3.9998272738742i	-6.05610733727967-3.55993445134944i	-5.56737376738121-3.11861239602813i	-5.08426157889579-2.67893859567008i	-4.6118931587157-2.2446484561924i	-4.15440572427933-1.82000120944933i	-3.71484566300497-1.40960273127338i	-3.2951179222411-1.01819703634464i	-2.89599279428567-0.65043988887071i	-2.51716913347308-0.3106687106879i	-2.15738987734512-0.00268278865028i
38	-1.80815823731688-3.75440525175155i	-2.33518356975636-4.26474853449854i	-2.90446577698052-4.80342054719587i	-3.51185335756981-5.36591642416457i	-4.15233449482804-5.94691054303723i	-4.82012651527361-6.54035122928288i	-5.50878524623226-7.13958727347862i	-6.21132968818295-7.73752243666003i	-6.92037698906891-8.32679236828665i	-7.62828261661867-8.89995682914666i	-8.3272808660951-9.44969891991548i	-9.00962138227953-9.96902227159039i	-9.6676981580559-10.4514369377105i	-10.2941684193752-10.8911250871317i	-10.8820598257317-11.2830785367082i	-11.4248654093129-11.6232016482655i	-11.9166265511173-11.9083750628652i	-12.3520049674787-12.1364780370786i	-12.7263450949789-12.3063696284378i	-13.0357283816119-12.4178314770881i	-13.2770208136297-12.4714772669537i	-13.4479145584285-12.4686359484742i	-13.5469639410943-12.4112173137823i	-13.5736151771325-12.3015694165706i	-13.5282284546194-12.1423375508219i	-13.4120902012217-11.9363340254806i	-13.2274127880499-11.68642683135i	-12.9773186027166-11.3954535799769i	-12.6658054351887-11.0661649356588i	-12.2976904988975-10.7011993293315i	-11.8785311581503-10.3030882259226i	-11.4145215170415-9.874288808605i	-10.9123653764721-9.4172388267475i	-10.3791275875092-8.9344266855391i	-9.82206740357603-8.42846875200678i	-9.24845893306778-7.9021853849084i	-8.66540509129678-7.35866738363285i	-8.07965243196917-6.80132536124961i	-7.49741481204246-6.23391590005819i	-6.92421394871323-5.6605401270021i	-6.36474453800202-5.08561240686297i	-5.82277073296242-4.51379903500318i	-5.30105947384747-3.94992895967136i	-4.80135450173354-3.39888052934318i	-4.32439297425729-2.8654499182472i	-3.86996455552007-2.35420813805603i	-3.43701079558547-1.86935433514568i	-3.02376066808699-1.41457337610545i	-2.6278964046411-0.99290554872065i
39	-4.45502493213172-1.95363745583535i	-5.19652390864362-2.3620045166992i	-5.98004854450351-2.80862707457309i	-6.79944576207448-3.29182116887514i	-7.64757384033053-3.80911331125386i	-8.51640324343037-4.35725063915197i	-9.39714229468415-4.9322352555129i	-10.2803844624126-5.5293823500015i	-11.1562733853604-6.1434005749183i	-12.0146813023987-6.7684920707093i	-12.8453962720997-7.3984685719369i	-13.6383134677042-8.02687924033i	-14.3836258961641-8.647145322458i	-15.0720100915208-9.2526964560576i	-15.6948026422397-9.8371034726707i	-16.2441637962098-10.3942028653928i	-16.7132248140651-10.9182086876683i	-17.0962161838031-11.4038084799607i	-17.3885742468939-11.8462408257995i	-17.5870242064057-12.2413532440533i	-17.6896378886029-12.5856402499219i	-17.6958650172063-12.8762624819622i	-17.6065371472516-13.1110487213877i	-17.4238438109203-13.2884833600356i	-17.1512808696953-13.4076823593551i	-16.7935715623181-13.4683609600953i	-16.3565612972032-13.4707963494107i	-15.847087863632-13.4157881895644i	-15.2728294201372-13.3046194011116i	-14.6421333415936-13.1390189301391i	-13.9638297383666-12.9211274810932i	-13.2470341619051-12.6534664354954i	-12.5009446355781-12.33890947176i	-11.7346386489121-11.9806558135928i	-10.9568760809859-11.5822036120259i	-10.175914134015-11.1473217402313i	-9.3993402307461-10.680018263377i	-8.6339284423704-10.1845040317233i	-7.88552436623481-9.66515021057105i	-7.15896248038227-9.12643906819546i	-6.45801889678488-8.5729079452776i	-5.78540116331275-8.0090869741318i	-5.14277538352355-7.43943175040948i	-4.53082949812071-6.86825273513252i	-3.94937017013014-6.29964363971918i	-3.3974494035392-5.73741139016132i	-2.87351586250215-5.18501045933125i	-2.37558489603173-4.64548439096028i	-1.9014205502056-4.12141721849745i
40	-7.0900616548805+0.76866610424389i	-8.01439042659281+0.50351828440226i	-8.97822947400686+0.19005857172002i	-9.97378271873556-0.17275197358721i	-10.9921978457844-0.5851952112552i	-12.0236766347842-1.0467419294498i	-13.0576130267365-1.5560167746905i	-14.0827564349258-2.1107839667962i	-15.0873970003274-2.7079549259224i	-16.0595687722403-3.3436181340955i	-16.9872661863547-4.0130907205483i	-17.8586687328298-4.7109904406976i	-18.6623683693044-5.4313259544681i	-19.3875940465507-6.1676026395019i	-20.0244276818239-6.9129406316334i	-20.5640060370806-7.660201394202i	-20.9987032329044-8.4021188954271i	-21.3222890479291-9.1314314251458i	-21.5300587088187-9.8410102045139i	-21.6189305559488-10.5239812209714i	-21.5875087607925-11.1738371338366i	-21.4361091559983-11.7845366148744i	-21.1667471987943-12.350589080519i	-20.7830881002487-12.8671234038309i	-20.2903601916039-13.329939831133i	-19.695233636038-13.7355449398218i	-19.0056675989245-14.0811700339047i	-18.2307299293048-14.3647738620193i	-17.3803942464569-14.5850309451998i	-16.4653200353547-14.7413071111809i	-15.4966219029255-14.833624047452i	-14.4856345067842-14.8626148107197i	-13.4436798187794-14.8294722741449i	-12.3818433138573-14.7358924667482i	-11.3107653758013-14.5840146742575i	-10.2404536903226-14.3763600403015i	-9.1801216677264-14.1157702434873i	-8.1380570266092-13.8053476405708i	-7.1215236101792-13.4483980680107i	-6.1366983385335-13.048377291409i	-5.1886439695084-12.6088418907952i	-4.2813170963696-12.1334051742746i	-3.4176096017588-11.6256985271025i	-2.5994206608876-11.0893384309793i	-1.8277553853038-10.5278992320521i	-1.10284535746222-9.94489159812548i	-0.42428565361682-9.34374648790177i	0.20881749283741-8.72780435907377i	0.7976944636916-8.10030926838411i
41	-9.29695223996296+4.02408979506477i	-10.3426752177427+3.9097262281212i	-11.4232793247626+3.7383790797435i	-12.5299833149717+3.5069771653046i	-13.6529645613809+3.2131853585513i	-14.7814712149014+2.8554950252142i	-15.903961481827+2.4332987958843i	-17.0082679630956+1.9469468513225i	-18.0817841909913+1.3977824233672i	-19.1116697437457+0.7881548516654i	-20.0850696421414+0.121409255484i	-20.9893431595524-0.5981473489286i	-21.8122967301257-1.3653028645288i	-22.5424153378731-2.1740184670811i	-23.1690866270188-3.0175263740752i	-23.6828120010337-3.8884442620138i	-24.0753991790931-4.778903029411i	-24.3401310533156-5.6806841988745i	-24.471906231299-6.5853629955814i	-24.4673473435147-7.4844530401378i	-24.324874025632-8.3695486525084i	-24.0447384280692-9.2324609741336i	-23.6290221304585-10.0653444642602i	-23.0815944148212-10.8608107944999i	-22.4080329427075-11.612027728392i	-21.6155089514033-12.3128012024369i	-20.7126400952935-12.9576394918864i	-19.7093149746639-13.5417990182991i	-18.6164941824407-14.0613120073897i	-17.4459933307457-14.5129968083869i	-16.2102539704424-14.8944522169767i	-14.922108571622-15.2040375845275i	-13.5945457824283-15.4408408333965i	-12.2404820270783-15.6046367239839i	-10.8725451490144-15.6958378316015i	-9.5028752673531-15.7154406932657i	-8.1429473169621-15.664969484122i	-6.8034189135264-15.5464193924342i	-5.4940062585371-15.3622015962988i	-4.2233898120841-15.1150914222582i	-2.9991504518601-14.8081809049298i	-1.8277358427654-14.4448365872166i	-0.7144557987455-14.0286630216232i	0.336495440676-13.5634720722404i	1.3219928446977-13.053257789489i	2.2399135767244-12.5021763483312i	3.0890532371781-11.9145303147577i	3.8690295769877-11.2947563408894i	4.580178040344-10.6474152884154i
42	-10.6723899578994+7.3230696376996i	-11.7581691738591+7.3464678529977i	-12.8726683586574+7.3087034967924i	-14.0068843483531+7.2057884877548i	-15.1508625751545+7.0344541719476i	-16.2938033180874+6.7922509288639i	-17.42419196379+6.4776340990215i	-18.5299515747145+6.0900333760422i	-19.5986153686472+5.6299032106874i	-20.6175160551434+5.0987522790503i	-21.5739883743857+4.4991506551066i	-22.4555806644421+3.8347139780159i	-23.2502708645191+3.1100645926354i	-23.9466820625899+2.3307703411966i	-24.5342925303758+1.5032623676427i	-25.0036351676136+0.6347339367614i	-25.3464814067242-0.2669771573113i	-25.5560049091677-1.193519536768i	-25.6269208113332-2.1361691106602i	-25.5555968407827-3.085976190654i	-25.3401333078567-4.033915052821i	-24.9804097630678-4.9710321598803i	-24.4780969732265-5.8885894017167i	-23.8366337813831-6.7781989763938i	-23.061169347666-7.6319469054686i	-22.1584721890061-8.4425026382745i	-21.1368083146618-9.2032127288536i	-20.0057915618408-9.9081771431851i	-18.7762099444928-10.5523073491437i	-17.4598324151444-11.1313659333263i	-16.0692008856987-11.641988054916i	-14.6174126450602-12.0816855668062i	-13.1178984418291-12.4488350910543i	-11.5842014678666-12.7426517158436i	-10.0297622881168-12.9631502750149i	-8.4677144243914-13.1110963736459i	-6.9106948318-13.187949432993i	-5.3706729265516-13.1958000481759i	-3.8588011568202-13.137303888552i	-2.3852893804987-13.0156142329604i	-0.95930455241-12.834315031376i	0.4111035436022-12.5973561339802i	1.71905052888-12.3089920421236i	2.9588403432925-11.9737252271586i	4.1259641857723-11.5962547463321i	5.2170773809425-11.1814305725664i	6.2299565232519-10.734213758413i	7.1634395946128-10.259642283511i	8.01735198290478-9.76280219745224i
43	-10.9440096111223+10.2332590811105i	-11.9862769227285+10.3801229838174i	-13.0507716226487+10.4691866093367i	-14.1290109593032+10.496710832673i	-15.2117078029837+10.4596354579157i	-16.2888657120956+10.3556653516853i	-17.3498935556728+10.1833442541764i	-18.3837382680392+9.9421139123663i	-19.3790337676403+9.6323565010946i	-20.3242635543017+9.2554186955442i	-21.2079340252124+8.813616221677i	-22.0187551369543+8.3102182250235i	-22.7458247049139+7.7494113461645i	-23.3788123865647+7.1362439548333i	-23.908139253077+6.4765515544227i	-24.3251488231657+5.7768649052412i	-24.6222655191733+5.0443029092461i	-24.7931367094554+4.2864527337318i	-24.8327548204661+3.5112400113053i	-24.7375564297366+2.7267922259842i	-24.5054957764204+1.9412985712277i	-24.136090734781+1.1628696396833i	-23.6304399701951+0.3994002747098i	-22.991210716573-0.3415612174716i	-22.2225973562518-1.0529345229807i	-21.3302517249667-1.7282167840091i	-20.3211867818038-2.3615777996017i	-19.2036559540929-2.9479391389565i	-17.9870110685933-3.4830358329184i	-16.6815422940403-3.9634598254534i	-15.298303930267-4.3866848911445i	-13.8489301735821-4.7510732397434i	-12.345445158929-5.0558645180468i	-10.8000716231513-5.3011483678837i	-9.22504245155707-5.48782209380024i	-7.63241916750592-5.61753532446781i	-6.03392111167914-5.69262380987506i	-4.44076864749466-5.71603467671311i	-2.86354323833904-5.6912455645281i	-1.3120666898221-5.62218008545174i	0.20469874340229-5.51312199346763i	1.67872830037072-5.36863032045418i	3.10299023282745-5.19345754298219i	4.47147901869444-4.99247259513563i	5.77922694004182-4.77059024898293i	7.02229519187916-4.53270805731233i	8.19774611561123-4.28365170507317i	9.30359849992425-4.02812925911544i	10.3387681558825-3.7706944526589i
44	-10.1370075773716+12.4364433696507i	-11.0782831477629+12.6983134336153i	-12.0372416542598+12.9137906536552i	-13.0065424723474+13.0801651956101i	-13.9782082917121+13.1953128207949i	-14.9437042417612+13.2577542485089i	-15.8940316460142+13.2667038377381i	-16.8198352252314+13.2221059827195i	-17.7115221774975+13.1246578731348i	-18.5593911935456+12.9758175757189i	-19.3537691297752+12.7777967420654i	-20.085152771675+12.5335376277096i	-20.7443528877611+12.2466745090452i	-21.3226376084491+11.9214799951087i	-21.8118720734574+11.5627971379248i	-22.204651281249+11.1759586349633i	-22.4944231480645+10.7666947776435i	-22.6755989430007+10.3410321188247i	-22.7436485072657+9.9051850991905i	-22.6951779852606+9.4654430783135i	-22.527988184787+9.0280553539262i	-22.2411121331862+8.5991168176818i	-21.8348308930044+8.1844568850788i	-21.3106672304059+7.7895342513304i	-20.6713572761698+7.4193398664168i	-19.9208008660118+7.0783102963618i	-19.0639917772284+6.7702533511738i	-18.1069295757007+6.4982875220612i	-17.0565152355483+6.2647963922766i	-15.9204330791955+6.0713987793003i	-14.7070218964375+5.9189349438704i	-13.4251383279536+5.8074687767935i	-12.0840157352263+5.7363054606405i	-10.6931218217516+5.7040237128968i	-9.26201821979072+5.70852136152804i	-7.80022511598603+5.74707269355082i	-6.3170937642856+5.81639576072597i	-4.82168943494455+5.91272763070806i	-3.32268698544593+6.03190544157296i	-1.82828082649156+6.16945105509972i	-0.34611060858836+6.32065710974057i	1.11679651221007+6.4806723458983i	2.55406664143379+6.64458420984846i	3.96000301720786+6.80749693235454i	5.32959348937955+6.96460351596998i	6.65850250591481+7.11125034201175i	7.94304885181832+7.2429934139314i	9.1801706749863+7.35564557726179i	10.3673795600884+7.4453143860842i
45	-8.7045443449841+13.6602552719865i	-9.5422170478652+14.0218321870277i	-10.3975677225202+14.3532869618815i	-11.2647601740604+14.6531108323818i	-12.1374649956763+14.9202343179862i	-13.0089193056101+15.1540584787906i	-13.8719967229184+15.3544779363604i	-14.7192866800471+15.5218947893659i	-15.543181911141+15.6572227429649i	-16.3359727133033+15.7618809851569i	-17.089946361591+15.8377775786546i	-17.7974898749011+15.8872823870219i	-18.4511941859179+15.9131898120547i	-19.0439576698799+15.9186718783074i	-19.5690869388458+15.9072224527107i	-20.0203928137296+15.8825936248188i	-20.3922794474331+15.8487254890558i	-20.6798246889888+15.8096707576113i	-20.8788499490517+15.7695157853212i	-20.9859780478607+15.7322997009064i	-20.9986777927275+15.7019334084005i	-20.9152943364085+15.6821202458896i	-20.73506470216+15.676280064601i	-20.4581182165072+15.6874784201758i	-20.0854619565316+15.7183624513664i	-19.6189516840575+15.7711048625618i	-19.0612490935633+15.8473572299139i	-18.4157665332805+15.948213622076i	-17.6866006596583+16.0741852722991i	-16.8784567450478+16.2251867662942i	-15.9965655692315+16.4005339278271i	-15.0465949810292+16.5989532997i	-14.0345583121763+16.8186028398567i	-12.966721859472+17.0571031888282i	-11.8495136223699+17.3115786230885i	-10.689435393306+17.5787065958719i	-9.4929801506806+17.8547745883775i	-8.2665565049261+18.1357428546943i	-7.0164217034864+18.4173115465846i	-5.7486244191519+18.6949906514485i	-4.4689582373781+18.964171168926i	-3.1829264319693+19.220195987831i	-1.8957182851138+19.4584290032191i	-0.6121968774001+19.6743211298727i	0.6631020441545+19.8634720186798i	1.9259608079335+20.0216864606682i	3.1724611236491+20.1450246634126i	4.3989571369043+20.229845799211i	5.6020416061274+20.2728444465443i
46	-7.4451650190664+13.5740836731056i	-8.2372873078574+13.9911754953212i	-9.0525285398615+14.3936563984426i	-9.886553605307+14.7808676473116i	-10.7346276870297+15.1524192187295i	-11.5916569661903+15.5082004762779i	-12.452236375874+15.8483855928213i	-13.3107037857151+16.1734333948628i	-14.1611998369958+16.4840814198066i	-14.9977324961553+16.7813341039723i	-15.8142452600125+17.0664451528267i	-16.6046878326635+17.3408942819224i	-17.3630880059686+17.6063586538396i	-18.0836234162003+17.864679469267i	-18.7606918215011+18.1178242955047i	-19.3889785501613+18.367845829493i	-19.963519809336+18.6168378916039i	-20.4797606176239+18.8668895278284i	-20.9336062318705+19.1200381590835i	-21.3214660765295+19.3782227551048i	-21.640289349826+19.6432380253527i	-21.8875916707966+19.9166906097894i	-22.0614723401825+20.1999582182234i	-22.1606220105934+20.49415260882i	-22.1843207912728+20.8000872156984i	-22.1324270437771+21.1182501343075i	-22.0053573503685+21.4487830541123i	-21.8040583504318+21.7914665942077i	-21.52997133553+22.1457123524019i	-21.184990665079+22.5105618260148i	-20.7714172069557+22.8846922072528i	-20.2919081164297+23.2664289017942i	-19.7494243393443+23.65376447031i	-19.1471772592957+24.0443835530856i	-18.4885759026439+24.4356932114023i	-17.7771760697043+24.8248580091996i	-17.0166326767635+25.2088390675801i	-16.2106564741348+25.5844362551505i	-15.3629761538541+25.9483326305869i	-14.4773066812873+26.2971402310453i	-13.5573244831428+26.6274463012657i	-12.606649906009+26.9358590828887i	-11.628837130872+27.2190523303742i	-10.6273714965964+27.4738077871005i	-9.6056739556156+27.6970549402601i	-8.5671121644066+27.8859074730969i	-7.5150175057031+28.0376959444948i	-6.4527071542728+28.1499963452725i	-5.3835101382255+28.2206543039426i
47	-7.1136999131037+11.7717573426817i	-7.9437413374433+12.1586090253601i	-8.8050888663919+12.5402734673872i	-9.6945157838638+12.9163562271516i	-10.608441139918+13.2865765020732i	-11.5429557611634+13.6507681375408i	-12.4938533301743+14.0088783208152i	-13.4566661459258+14.3609639402691i	-14.4267050730003+14.7071856440843i	-15.3991030907521+15.0477996870783i	-16.3688617675018+15.3831477082475i	-17.3308999117592+15.7136446334234i	-18.2801035947717+16.0397649456773i	-19.2113766983724+16.362027609372i	-20.1196911207575+16.6809799707508i	-21.000135771577+16.9971809875127i	-21.8479635071976+17.3111841609744i	-22.6586351972276+17.6235205564087i	-23.4278601738613+17.934682299468i	-24.1516323951854+18.2451069289992i	-24.8262617506109+18.5551629690853i	-25.4484000488308+18.8651370561117i	-26.0150613534459+19.1752229206798i	-26.523636465528+19.485512480129i	-26.9719014924249+19.7959892464159i	-27.3580205843566+20.1065241974654i	-27.6805430609486+20.41687419937i	-27.9383952849231+20.7266830036354i	-28.1308677659302+21.0354847797831i	-28.2575980903517+21.3427100808222i	-28.3185503695714+21.6476940791491i	-28.3139919768013+21.9496868550397i	-28.2444683987103+22.2478654706365i	-28.1107770610315+22.5413475206191i	-27.9139409958633+22.8292058177925i	-27.6551832020581+23.1104838485714i	-27.335902509128+23.3842116204681i	-26.9576516904125+23.649421521567i	-26.5221184844527+23.905163820644i	-26.031110076835+24.1505214558042i	-25.4865414710274+24.3846237886702i	-24.8904280392383+24.6066590393848i	-24.2448823968299+24.8158851638249i	-23.5521155903216+25.011638987057i	-22.8144424337771+25.1933434645917i	-22.0342906756666+25.3605130036337i	-21.2142135324183+25.5127568384164i	-20.3569049899145+25.6497805149121i	-19.4652171540054+25.7713855988045i
48	-7.8985782740152+7.91899335417039i	-8.81057641617209+8.16241090862087i	-9.75870995088751+8.40192822501112i	-10.7402003438456+8.6369642722743i	-11.7519358976898+8.866945953974i	-12.7904898338932+9.0913088017909i	-13.8521423490022+9.3094976571696i	-14.9329064015183+9.520967427382i	-16.0285569158348+9.7251840092978i	-17.1346630244894+9.9216254783653i	-18.2466229111592+10.1097836413508i	-19.3597007658707+10.2891660489802i	-20.4690653222114+10.4592985585889i	-21.569829415129+10.6197285271295i	-22.6570899781625+10.7700287014286i	-23.7259678913953+10.9098018555766i	-24.7716470964662+11.0386862050182i	-25.7894124127505+11.1563616036755i	-26.7746855190964+11.2625565047525i	-27.7230586077549+11.3570556383428i	-28.6303252704771+11.4397083302561i	-29.4925082400249+11.5104373573604i	-30.3058836820618+11.5692482060193i	-31.0670018108635+11.6162385727269i	-31.7727036855737+11.6516079206832i	-32.4201341297519+11.6756668836498i	-33.0067508035102+11.6888462898063i	-33.5303295423755+11.6917055642356i	-33.9889661579022+11.6849402597787i	-34.3810749698406+11.6693884628739i	-34.705384406308+11.6460358240629i	-34.960930065086+11.6160189723939i	-35.1470456742917+11.5806270891061i	-35.2633524229601+11.541301438694i	-35.3097471505762+11.4996326845016i	-35.2863898887346+11.4573558509936i	-35.1936912376832+11.4163428352103i	-35.0323000357475+11.3785924149156i	-34.8030917411315+11.3462177496828i	-34.5071578943638+11.3214314226418i	-34.1457969670572+11.3065281236637i	-33.7205068303814+11.303865128209i	-33.2329789966992+11.3158407786024i	-32.6850947024096+11.3448712248482i	-32.0789228115838+11.3933657289581i	-31.416719430995+11.463700878881i	-30.7009290401996+11.5581940943187i	-29.9341868579771+11.6790768359157i	-29.1193220911318+11.8284679505781i
49	-9.21082849227113+2.05983462711058i	-10.1601871441264+2.0674512470527i	-11.1412984966601+2.0672078885454i	-12.151191146861+2.0582891525733i	-13.1865901104643+2.0398409691557i	-14.243933645967+2.0109750707881i	-15.3193934128935+1.9707747485663i	-16.4088977860565+1.9183019636151i	-17.5081580974035+1.852605867816i	-18.6126975298457+1.7727327661272i	-19.7178823442328+1.6777375282226i	-20.8189550823185+1.5666964300513i	-21.9110693560031+1.4387213766156i	-22.9893258071152+1.2929754262478i	-24.0488088031109+1.1286895044801i	-25.0846234228147+0.9451801628464i	-26.0919322830072+0.7418682052996i	-27.0659917614294+0.5182979730749i	-28.0021871845687+0.274157048516i	-28.8960665692052+0.0092961103511i	-29.7433725347046-0.2762513520896i	-30.5400720378795-0.5822497794707i	-31.2823836231367-0.908243068433i	-31.9668019267117-1.2535372252865i	-32.5901192240177-1.6171844959034i	-33.149443862399-1.9979693203993i	-33.6422154766592-2.394396454902i	-34.0662169404034-2.8046815897824i	-34.4195830612037-3.2267447740924i	-34.7008060806493-3.6582069296415i	-34.9087380902567-4.0963897053586i	-35.0425905198867-4.5383188836452i	-35.1019308957379-4.9807315058194i	-35.0866770992788-5.4200868340888i	-34.9970893859416-5.8525812135184i	-34.8337604425005-6.2741668400422i	-34.5976037744363-6.6805743806628i	-34.2898407191423-7.0673393306485i	-33.911986377594-7.4298319308677i	-33.4658347463829-7.7632904075709i	-32.953443314269-8.0628572380837i	-32.3771173632939-8.3236180901965i	-31.7393941848544-8.540643031639i	-31.0430273869278-8.7090295599919i	-30.2909714309678-8.823946963699i	-29.4863664970326-8.8806814923823i	-28.6325237347112-8.8746817901974i	-27.7329109166462-8.801604030098i	-26.7911384721689-8.6573561800694i
50	-10.125199061817-5.0479071077626i	-10.9911168961343-5.2884720952428i	-11.8741984571032-5.5392882170253i	-12.7709512464361-5.8010845904321i	-13.6776375616218-6.0746349656751i	-14.5902940498107-6.3607508109472i	-15.5047540365975-6.6602727733187i	-16.4166724665042-6.974060485479i	-17.3215532544632-7.3029807138147i	-18.2147788121729-7.6478938708523i	-19.0916414804787-8.0096389443506i	-19.9473765695232-8.3890169258616i	-20.7771966828494-8.7867728529194i	-21.5763269804237-9.2035766106254i	-22.3400410190774-9.6400026697132i	-23.0636967974743-10.0965089686065i	-23.7427726266401-10.5734151759107i	-24.3729024464712-11.0708805966071i	-24.9499102135147-11.5888820093232i	-25.4698429956225-12.1271917428677i	-25.9290024246424-12.685356317183i	-26.3239741788783-13.2626759864934i	-26.6516551922392-13.8581855302552i	-26.909278316377-14.4706366401921i	-27.0944341951423-15.098482248925i	-27.2050901467783-15.7398631372834i	-27.2396058877808-16.3925971432197i	-27.1967459725753-17.0541712753327i	-27.0756888644092-17.721737008454i	-26.8760325943811-18.392109007781i	-26.5977970066403-19.0617674919713i	-26.2414226277679-19.7268644048704i	-25.8077662365639-20.3832335206635i	-25.2980932462909-21.0264045588231i	-24.7140670443232-21.6516213339764i	-24.0577354636604-22.2538639124962i	-23.3315145864933-22.8278746930491i	-22.5381701016637-23.3681882733786i	-21.6807964552406-23.8691649111396i	-20.7627940464436-24.3250273335336i	-19.7878447297598-24.7299005997066i	-18.7598858884328-25.0778546722176i	-17.6830833447107-25.3629493101992i	-16.561803368596-25.5792808578515i	-15.4005840396755-25.7210304683461i	-14.2041062063176-25.7825132756503i	-12.9771642735665-25.7582280057254i	-11.7246370359101-25.642906504397i	-10.4514587542813-25.4315626522128i
51	-10.2448068411988-11.9147337085155i	-10.9151125339106-12.3087621592752i	-11.5828361369404-12.7070548593905i	-12.2440862168788-13.1098288315942i	-12.8948070330435-13.517340630128i	-13.5308009934129-13.9298805727316i	-14.1477532488816-14.3477655814779i	-14.7412582614329-14.7713306249163i	-15.3068481543897-15.2009187754397i	-15.840022627122-15.6368699184287i	-16.3362801928411-16.079508173221i	-16.7911504768-16.5291281099718i	-17.2002272936731-16.9859798706289i	-17.5592022074323-17.4502533261585i	-17.8638982649336-17.9220614254113i	-18.1103035858999-18.4014229132005i	-18.2946044871987-18.8882446158533i	-18.4132178183854-19.3823035112932i	-18.4628221884598-19.8832288172116i	-18.4403877706666-20.3904843447308i	-18.3432043828927-20.9033513757996i	-18.168907555651-21.420912330106i	-17.9155023176123-21.9420354912692i	-17.5813844499199-22.4653610622986i	-17.1653589848161-22.9892888166106i	-16.6666557510901-23.5119676032042i	-16.0849417981694-24.0312869528773i	-15.4203305619138-24.5448710166667i	-14.6733876679161-25.0500750481155i	-13.8451333019256-25.5439846176943i	-12.9370411114396-26.0234177209663i	-11.9510336371044-26.4849299121802i	-10.8894743068844-26.924822562282i	-9.7551560595599-27.339154305242i	-8.5512866965995-27.7237556995763i	-7.2814710924136-28.0742470934909i	-5.949690422105-28.3860596427203i	-4.5602785927443-28.6544593904242i	-3.1178960886557-28.8745742790115i	-1.6275014629621-29.0414239250458i	-0.0943207265161-29.1499519510152i	1.4761850987945-29.1950606322675i	3.0783539826293-29.1716475843485i	4.7063581553362-29.0746441858124i	6.3542403478837-28.8990554047667i	8.0159507034884-28.6400006743454i	9.6853840615393-28.2927554433408i	11.356417317025-27.8527930136243i	13.0229465640182-27.3158262659866i
52	-10.3808056281347-16.9951527463901i	-10.8642967476463-17.3611530424452i	-11.3286448645459-17.715307183758i	-11.7700142201322-18.0570269344892i	-12.1844833565081-18.3857675871637i	-12.5680676190793-18.7010262217995i	-12.9167431328294-19.0023389821087i	-13.226472096298-19.2892773601615i	-13.4932292186132-19.5614434953518i	-13.7130291077347-19.8184645086052i	-13.8819544024656-20.0599859083057i	-13.9961844270498-20.2856641201832i	-14.05202413547-20.4951582091588i	-14.0459331031055-20.688120876646i	-13.9745543163484-20.8641888318197i	-13.834742506248-21.0229726496268i	-13.6235917703532-21.1640462415917i	-13.3384622277229-21.286936077522i	-12.9770054556031-21.3911103068214i	-12.5371884625294-21.4759679370535i	-12.0173159615646-21.5408282344822i	-11.4160507189501-21.5849205163759i	-10.7324317675392-21.6073745077508i	-9.9658902908385-21.6072114358452i	-9.1162630021526-21.5833360338601i	-8.1838028640089-21.534529621347i	-7.1691870155021-21.4594444220366i	-6.0735217992107-21.3565992709208i	-4.8983448046264-21.2243768510804i	-3.6456238713283-21.0610225871848i	-2.3177530221401-20.8646453069154i	-0.9175453239249-20.6332197639436i	0.5517772987885-20.3645910967193i	2.0865972448009-20.056481276435i	3.682917332434-19.7064975753563i	5.336379705374-19.3121430635445i	7.0422874175385-18.870829118114i	8.7956285425454-18.3798899048866i	10.5911026310985-17.8365987679275i	12.4231493190863-17.2381864382967i	14.2859788706229-16.5818609497459i	16.1736044237928-15.8648291263387i	18.0798756926624-15.0843194853729i	19.9985138672853-14.2376063788404i	21.9231474440551-13.322035178214i	23.8473487119083-12.3350482908753i	25.7646706155722-11.2742117821938i	27.6686837153097-10.1372423653349i	29.5530129633933-8.9220345114655i
53	-12.7112549708947-19.6253465200213i	-13.1788577600746-19.7582954460673i	-13.6216740799973-19.8577677486526i	-14.0363496682351-19.9223507611261i	-14.4194954944834-19.950691993978i	-14.767706842273-19.9415023678848i	-15.0775832932638-19.8935588144347i	-15.3457494856303-19.805706223877i	-15.5688765068119-19.6768587276892i	-15.7437037707452-19.5060003125852i	-15.8670612207273-19.2921847716877i	-15.9358916914254-19.0345350078326i	-15.9472732573567-18.7322417132368i	-15.8984413905025-18.3845614589106i	-15.7868107466873-17.9908142361025i	-15.609996399002-17.5503805005933i	-15.3658343369301-17.0626977786739i	-15.0524010519721-16.5272569010311i	-14.6680320344662-15.9435979373971i	-14.2113390119532-15.3113059105891i	-13.6812257668079-14.630006373368i	-13.0769023798891-13.8993609352971i	-12.3978977575929-13.1190628293998i	-11.644070311821-12.2888326098453i	-10.8156166758982-11.4084140720851i	-9.9130783542695-10.4775704857924i	-8.93734621972547-9.49608122861542i	-7.88966278881068-8.46373890514309i	-6.77162222378574-7.38034703063424i	-5.58516802787322-6.24571835301296i	-4.33258841934473-5.05967387945064i	-3.01650938910953-3.82204266561278i	-1.6398854656625-2.53266241644271i	-0.20598823035118-1.1913809372883i	1.28160735525949+0.20194153662327i	2.81903872978938+1.64742911576634i	4.40217352236455+3.14518613222916i	6.02662923810684+4.69529212342274i	7.68779470811106+6.2977959434022i	9.38085315841818+7.95270903397442i	11.1008067389429+9.6599978999711i	12.8425023411424+11.4195758449639i	14.6006585225332+13.2312940351352i	16.3698933470649+15.0949319698481i	18.1447529429191+17.0101874475403i	19.9197405735814+18.9766661247743i	21.6893460140733+20.9938707744831i	23.4480750220523+23.061190356564i	25.1904786931079+25.1778890198862i
[truncated: 71 more columns]
