# Supplementary material for: Reconstructing spruce budworm outbreak severity: a comparison of paleoecological and tree-ring signals
Source: PLoS One. 2025 Aug 12;20(8):e0329406. doi: 10.1371/journal.pone.0329406 (PMC12342301; doi:10.1371/journal.pone.0329406)
Supplement: S11 Dataset — (ZIP) [file pone.0329406.s011.zip › Lake 2 wavelet data/Cross-wavelet_Lepidopteran_scales_GSI/cross_wavelet_power.corr.txt]

V1	V2	V3	V4	V5	V6	V7	V8	V9	V10	V11	V12	V13	V14	V15	V16	V17	V18	V19	V20	V21	V22	V23	V24	V25	V26	V27	V28	V29	V30	V31	V32	V33	V34	V35	V36	V37	V38	V39	V40	V41	V42	V43	V44	V45	V46	V47	V48	V49	V50
1	0.0133145279733148	0.0111586667223823	0.00765376594376792	0.00447776030708634	0.00243129739341063	0.00138522682793435	0.000906721327767664	0.000678214510260456	0.000550600106451928	0.000465767111894134	0.000399466244586504	0.000346224328442585	0.000308021338713355	0.000279329586346226	0.000257737613418827	0.00024631135013038	0.000241409127515827	0.000237822676865809	0.000235178799254697	0.000231087473918225	0.000223666785368185	0.000215237101986918	0.000208302621684791	0.000203771693553529	0.00020361965133719	0.000207484732358419	0.000211340847608861	0.000214770030900635	0.000217827617913002	0.000217923393561708	0.000215678120062174	0.000212860458252979	0.000208613612404106	0.000204454864598144	0.000202399644123748	0.00020253166056263	0.000204644922525793	0.000208724578223957	0.000215658982368265	0.000224629293743071	0.000233719440013787	0.000242291066983128	0.000246737991945757	0.000244648695636642	0.000239660535712314	0.000233604343778632	0.000228372107756558	0.000228521027734256	0.000233742093441504
2	0.0184194890414681	0.0150486685425214	0.00971717398629392	0.00509206388681607	0.00233079348575638	0.00109441493420237	0.000636208495507376	0.00046372873049022	0.000379245015692618	0.000323336480054693	0.000275757731069782	0.000234984745412031	0.000207048354318172	0.000186242263290459	0.000169755223750363	0.000162757453442712	0.000162192384737535	0.000161886811044007	0.000162039121480801	0.000160171529336554	0.000153934762480836	0.000146219696892791	0.000139899386010113	0.000135680052434855	0.000136156932773343	0.000141032423430631	0.000145237213664957	0.000148682016617176	0.000151986302555404	0.00015211627717451	0.000149782050792396	0.000147156446778144	0.000142708715631633	0.000138224696294871	0.00013612319860733	0.000136066848743602	0.000137550454284595	0.000140621308810357	0.000146620992173855	0.000154740049004631	0.000163075743459699	0.000171402174130341	0.000175379511965367	0.000172130644245211	0.000166129361239041	0.000159074008277802	0.000152498944912234	0.000151855786891427	0.000156526583923004
3	0.0227047540640787	0.0181194121749906	0.0110308204144406	0.00513184091397791	0.00187387131807823	0.00061810726969812	0.000277665068190205	0.000205071790733442	0.00017931522197069	0.000159283828810063	0.000136023845207082	0.000112307460630022	9.78630245469057e-05	8.74305428543119e-05	7.75001819042388e-05	7.44854267046174e-05	7.71558613063162e-05	7.90619661056395e-05	8.10390308857699e-05	8.1095886138884e-05	7.68135203214719e-05	7.10777584262983e-05	6.64939449701857e-05	6.31460970088497e-05	6.38975808207228e-05	6.86988703417654e-05	7.21048758019392e-05	7.45136351464465e-05	7.7227441062914e-05	7.7364186505888e-05	7.54512622891342e-05	7.37702145764173e-05	7.00846641168333e-05	6.62981583542347e-05	6.48726922724928e-05	6.48604349708801e-05	6.55521441811417e-05	6.70658939568042e-05	7.10078974127164e-05	7.66823575328087e-05	8.26195055888654e-05	8.92409028290751e-05	9.2205528040809e-05	8.87359555571967e-05	8.34757329492368e-05	7.74850020314454e-05	7.12709242220422e-05	7.04128408730327e-05	7.4010599542339e-05
4	0.0253464154399521	0.0199056329190246	0.0116165689911304	0.00492859048566116	0.0014564250163338	0.000280328080729304	4.54460298819257e-05	4.63677237303877e-05	5.40953303576089e-05	5.37335591490361e-05	4.64446535212886e-05	3.50689239968434e-05	3.01329022191107e-05	2.7352244883175e-05	2.25060315103532e-05	2.09606507371355e-05	2.43447130418644e-05	2.6424335594024e-05	2.83590667152346e-05	2.90901765145233e-05	2.67007276717095e-05	2.33436827453991e-05	2.08632553705671e-05	1.86090406636591e-05	1.91634973186311e-05	2.28550451670195e-05	2.47813398996699e-05	2.56930367409802e-05	2.7261892199242e-05	2.74610114718639e-05	2.626073657293e-05	2.57663250218378e-05	2.33293962842835e-05	2.08461865216646e-05	2.04314164131706e-05	2.05669886021037e-05	2.07034265920493e-05	2.09819813142473e-05	2.28608195306744e-05	2.57757656924958e-05	2.8925320099393e-05	3.31696828802965e-05	3.49651990458761e-05	3.22773111953088e-05	2.90430978415365e-05	2.55866599547527e-05	2.11514959324723e-05	2.06129292215316e-05	2.30036130984741e-05
5	0.0263072437290757	0.0205914323766716	0.0118961098910181	0.00493650004041539	0.00138453489421703	0.000224801966385571	1.31256151983586e-05	7.27037293735605e-06	1.20321157063129e-05	1.31914407581177e-05	1.17631407039792e-05	6.40850928312582e-06	5.17644182716864e-06	5.68522488380986e-06	4.18844028979961e-06	2.19784869096113e-06	4.9773335477394e-06	6.04458408944435e-06	6.90091248636575e-06	7.37234689845843e-06	6.37555034680722e-06	4.89332064819787e-06	4.03740914694804e-06	2.83378622040168e-06	3.0169410370864e-06	5.23310920289533e-06	5.88647469343422e-06	5.76420359547134e-06	6.2440033767516e-06	6.60711687309191e-06	6.01107578565028e-06	6.31409790168485e-06	4.98689133654818e-06	3.62898340857588e-06	3.94743645946503e-06	4.05602908427472e-06	4.00074651008629e-06	3.81334393621778e-06	4.43926411251084e-06	5.4498288660285e-06	6.68925949022666e-06	8.83944783768958e-06	9.64617628414606e-06	8.08789879000995e-06	6.75267030268509e-06	5.67147745522228e-06	3.2984336690968e-06	3.10077997819693e-06	4.38240274029347e-06
6	0.0261611967896551	0.0206956737712941	0.0122547889603355	0.00534560565789178	0.0016703161273545	0.000358982839845293	5.32969286664258e-05	1.02220628122381e-05	4.28895341408059e-06	2.56774390679031e-06	3.1248596716456e-06	1.32354903722233e-06	4.73232424670793e-07	9.55324964845065e-07	1.25903367539519e-06	1.19687726540355e-06	1.34506276171317e-06	1.21961780445318e-06	1.20425656320028e-06	1.32012764207998e-06	1.13804703672028e-06	6.38643061643408e-07	5.20693121969416e-07	3.19054285565907e-07	4.59395426484684e-07	1.14848166104907e-06	1.16091920930491e-06	9.25505196565681e-07	6.82743078203859e-07	1.15754864461691e-06	8.45645382692711e-07	1.36763572484028e-06	1.07466223109374e-06	3.16165058099922e-07	5.50017108785805e-07	4.58834181329968e-07	4.45479102284812e-07	3.04623941207724e-07	4.38234022933523e-07	6.03152323591063e-07	1.1150034678043e-06	1.86679004619382e-06	2.09922371934351e-06	1.4013206456894e-06	1.00687541092507e-06	1.06311670981797e-06	5.86655985401843e-07	4.38239155119059e-07	5.41475711597067e-07
7	0.0255658415290945	0.0206392585940949	0.012798371307259	0.00606562799588256	0.00218571590420677	0.000599507145377297	0.000128595732071827	2.36138107581967e-05	4.6840562616755e-06	1.07066039389592e-06	1.35934585268111e-06	6.62459598301498e-07	5.36669356384736e-07	1.78086737977554e-07	9.70402098617191e-07	1.44329974820054e-06	7.80673560979772e-07	3.48544701871564e-07	3.2842071857485e-07	1.69575979910999e-07	2.33590479054282e-07	7.40971217540183e-08	5.5149302684925e-08	6.74207245014647e-08	3.57312191242772e-07	4.22221370577726e-07	2.71544075605522e-07	6.7461822696225e-07	5.75605691495443e-07	2.74051177089101e-07	8.77581520894224e-08	4.65013960681495e-07	8.51927653804211e-07	6.61430404047237e-07	2.95094175067307e-07	6.27075605976131e-08	4.53968656970463e-08	2.28612822265796e-08	7.00360492415814e-09	1.11686040821662e-07	3.26894298147212e-07	3.18707823777576e-07	4.35744737497116e-07	1.79727412759887e-07	5.70558101291315e-08	2.27544377118188e-07	3.27578032403837e-07	2.81092551794324e-07	7.69306381248236e-08
8	0.0249290812465048	0.0206068009979917	0.0134555843261204	0.00693629623018489	0.00282246996961205	0.000906103786840584	0.000227720210270592	4.27449961643647e-05	5.3828890332846e-06	2.8495148977358e-06	1.80465657353679e-06	4.38329289899825e-07	7.96635019030935e-07	7.59015659607775e-07	1.42028954055856e-06	1.74586239291193e-06	9.06078737636092e-07	4.41804870884052e-07	6.02976187771958e-07	3.89628991548548e-07	1.68894303193199e-07	6.85261395941638e-08	7.83429596563634e-08	2.20534683181033e-07	4.33869897705147e-07	3.90793554045793e-07	4.6037222575397e-07	9.46975342775729e-07	8.6939421523808e-07	3.80676186273237e-07	2.40249786120031e-07	4.59412219940915e-07	9.67088417740632e-07	9.2253924981945e-07	5.06642950607227e-07	1.76964643109757e-07	6.25726299666985e-08	5.33324725433285e-08	4.82543987731686e-08	2.32689862496493e-07	3.17606904973136e-07	1.30860852338651e-07	1.66120911113486e-07	8.04074140416508e-08	2.72794148428578e-08	9.43373768636386e-08	2.25583903189758e-07	2.98745178467642e-07	2.13499742003596e-07
9	0.0244050350044285	0.0206389755810577	0.0141496104035883	0.00786801582071257	0.00355111207605674	0.00129967041532385	0.000382093835267556	8.66991788310187e-05	1.27119984303829e-05	3.45346273073323e-06	3.57141400059567e-06	2.2772936178637e-06	2.30530386309515e-06	2.6086702918184e-06	2.99719521292303e-06	2.96093496173474e-06	2.1216826028866e-06	1.47461229351621e-06	1.19399052301861e-06	7.46480188824209e-07	2.78439953583281e-07	9.27079581672806e-08	2.6228955728198e-07	5.09393759988737e-07	7.73022668694871e-07	9.31610720939682e-07	1.25092247549899e-06	1.68149487325278e-06	1.65173811135892e-06	1.28156235850053e-06	1.11028750827953e-06	1.25444546993814e-06	1.55994768728167e-06	1.43074289192303e-06	8.85871947898121e-07	3.87370019121744e-07	1.77664227515391e-07	1.62741428354246e-07	2.64240188410247e-07	4.94268024981381e-07	6.16356671244156e-07	4.97512558531242e-07	3.30128416652534e-07	2.13763496555551e-07	1.32111352544199e-07	1.38018811760722e-07	3.05891460232587e-07	4.70067335232948e-07	4.54852393511501e-07
10	0.0240196983563346	0.0207338971688259	0.014849382975101	0.0088324992247097	0.00437194403064026	0.00180601752740042	0.000624001106814063	0.000180497417295188	4.55001874582855e-05	1.38835333491375e-05	8.52889227420133e-06	7.20126597875536e-06	6.82779907837836e-06	6.98020732964959e-06	6.9420292564211e-06	6.27033581959615e-06	4.99433993770799e-06	3.70574594719948e-06	2.62415319188388e-06	1.59617844558946e-06	6.84319634423522e-07	2.4700739767367e-07	6.78695883871153e-07	1.16728241206098e-06	1.6688627702846e-06	2.20850426568636e-06	2.87145057012561e-06	3.49136248086368e-06	3.7164225413328e-06	3.57610188264766e-06	3.39790424082646e-06	3.32287870974463e-06	3.1709424644528e-06	2.60552799409209e-06	1.68657799703513e-06	8.5100425166402e-07	4.53553778228108e-07	5.237497329441e-07	8.03221414723381e-07	1.14481498694316e-06	1.32394744680559e-06	1.19839887959954e-06	8.86835144921872e-07	5.66514484532125e-07	2.8653051782523e-07	2.31694879650287e-07	5.77152866059861e-07	8.88327779063194e-07	9.69096599360462e-07
11	0.023761186721451	0.0208830709851295	0.0155431135837702	0.00980993612027728	0.00526649109528392	0.00242005954200363	0.00096202287756195	0.000334856939314273	0.000103036944434444	3.12577610454536e-05	1.77822884756804e-05	1.73527331498085e-05	1.74610493768756e-05	1.71212632073702e-05	1.60461346421845e-05	1.40247651480944e-05	1.13232699009216e-05	8.50905353517256e-06	5.97129143644502e-06	3.85120502318502e-06	2.29293745857518e-06	1.63295199243973e-06	1.99798943013305e-06	2.80741369527333e-06	3.80115150104569e-06	4.98487790756461e-06	6.32880407502825e-06	7.59423190160804e-06	8.43921722684459e-06	8.71755405922765e-06	8.51333865031559e-06	7.90216071090767e-06	6.82339301816784e-06	5.23919955507327e-06	3.38974028417308e-06	1.73300295379332e-06	8.37218519916013e-07	1.24966738453087e-06	1.98945821690203e-06	2.62169417720214e-06	2.91920816527375e-06	2.7397110511594e-06	2.15991785231977e-06	1.37381149798644e-06	5.11354451384337e-07	3.9737152701827e-07	1.23922728163649e-06	1.8607470186989e-06	2.11135366827221e-06
12	0.0236121983402478	0.0210755004852151	0.0162168328303191	0.0107684978355722	0.00618864269571963	0.00309955903079291	0.00137303287263753	0.000549836492167418	0.00019838409336834	5.50567185987944e-05	1.15396988414916e-05	2.94805644753854e-05	3.70123636888256e-05	3.80663927650278e-05	3.55130142383353e-05	3.07233105193958e-05	2.48020778151864e-05	1.88149075266651e-05	1.35721272104729e-05	9.52127768881398e-06	6.85706899056776e-06	5.65457256748562e-06	5.78194610507019e-06	6.86111601247174e-06	8.60639376062949e-06	1.09017768443213e-05	1.35781936027365e-05	1.62385200874284e-05	1.83158222461743e-05	1.9311893001598e-05	1.89701666035422e-05	1.72734409659978e-05	1.43977719522889e-05	1.07260323595521e-05	6.81866608109038e-06	3.22999131800754e-06	7.26734724761197e-07	2.49366603272551e-06	4.39758403581062e-06	5.75440165278221e-06	6.35943275142529e-06	6.07083983418844e-06	4.95294347655753e-06	3.26929524327044e-06	1.46062962484202e-06	1.3710638628966e-06	2.90788432476104e-06	4.09677963901579e-06	4.62592044856328e-06
13	0.0235595489279635	0.0213040155490621	0.0168617543108088	0.011682182246511	0.00709196521865216	0.0037875239052516	0.00180332971030771	0.00079425183844007	0.000343042018652257	0.000143165345198719	5.31703868458977e-05	5.04677636765957e-05	6.92769412001722e-05	7.61887781024938e-05	7.30238312372447e-05	6.37660776274524e-05	5.18046075535276e-05	3.97852138940657e-05	2.94923406140373e-05	2.18075567216836e-05	1.68817089029153e-05	1.44480717492253e-05	1.41083865992947e-05	1.55133974599237e-05	1.84341694635988e-05	2.26716856598634e-05	2.78275607051074e-05	3.31156882372466e-05	3.74150515104984e-05	3.95890039696159e-05	3.88826466911024e-05	3.51791182198079e-05	2.90271227607579e-05	2.14560408835237e-05	1.36330958902664e-05	6.51781026157566e-06	1.78726227107122e-06	5.36464467729996e-06	9.2820637083487e-06	1.20815459511051e-05	1.34208217941142e-05	1.30896487238461e-05	1.11953256268184e-05	8.29737103838408e-06	5.65784042215357e-06	5.44831683877247e-06	7.39163769069878e-06	9.22183665341995e-06	1.0004419551551e-05
14	0.0236029890477727	0.0215802638346542	0.017498272629732	0.0125674432091064	0.00798004062425811	0.0044685136484911	0.00220542935182169	0.000981359571166804	0.0004495386253226	0.000263423237222222	0.000183773613015356	0.000148314224671436	0.000145107553204407	0.000147586604659997	0.000140668411141443	0.000123688518361312	0.000101238709180099	7.83391430923733e-05	5.85949565343818e-05	4.37570566292864e-05	3.40593266788257e-05	2.89286339953863e-05	2.76693872218518e-05	2.98189535110147e-05	3.51050845565657e-05	4.31380237473422e-05	5.30336004981485e-05	6.31942892356171e-05	7.14580287726284e-05	7.5650767998793e-05	7.43197954776079e-05	6.72849195220332e-05	5.57299770289177e-05	4.17962231355936e-05	2.79146745565017e-05	1.64657660874289e-05	1.10151435438915e-05	1.39938656254069e-05	1.96984525369589e-05	2.45908198376591e-05	2.74113589557248e-05	2.75811350313719e-05	2.52335757341448e-05	2.14225620026371e-05	1.81550900907405e-05	1.74614285640096e-05	1.90744044710143e-05	2.08401441587141e-05	2.11959463302063e-05
15	0.0237635816781075	0.0219468634428237	0.0181926023648909	0.0135081408524261	0.00895083305782449	0.00525239581235326	0.00268010735863736	0.00113280021837165	0.000358872182498157	0.000218869572397601	0.000288231188091107	0.000305304302494405	0.000298632035285966	0.000284231984446259	0.000260344516207843	0.000225340643388619	0.000183197740971558	0.000140632870844375	0.000103476595685282	7.48994655203062e-05	5.5479427004183e-05	4.44247612724321e-05	4.10277443149405e-05	4.50572237419132e-05	5.59162479782769e-05	7.22076413590016e-05	9.17078195374128e-05	0.000111234531725706	0.000126909826114134	0.000135046842168076	0.000133326552077871	0.000121686106993795	0.000102456678665645	7.96775849245915e-05	5.79696189758591e-05	4.16305506070942e-05	3.40175924901698e-05	3.53077367161824e-05	4.15677504426087e-05	4.87643585768261e-05	5.42353095664173e-05	5.64583056445416e-05	5.52258615838887e-05	5.17605219748576e-05	4.82410791353884e-05	4.64383277016293e-05	4.62250689923306e-05	4.58538268656797e-05	4.36365296868581e-05
16	0.0240822428761822	0.0224705555365413	0.0190408539626247	0.0146282770247598	0.010162046868599	0.00635341966419601	0.00353934027697274	0.00171087341675139	0.000667896710641308	0.000276512883163141	0.000384549330990842	0.000484282105126924	0.000515077607499331	0.000498984118293092	0.000451844931643086	0.000384244751020607	0.00030649906751364	0.000229451713558712	0.000162199141519632	0.000109806781902156	7.27483788276465e-05	4.87942225446096e-05	3.83304199698753e-05	4.66681052670105e-05	7.11389312935956e-05	0.000104983697529473	0.00014314023101788	0.000180080068142518	0.000209521129007221	0.000225768395386118	0.000225502712988504	0.00020905173785987	0.000180495311442771	0.000146516089464763	0.000114466352827712	9.03669936579184e-05	7.74049056330487e-05	7.53881526343163e-05	8.15431019686166e-05	9.18969364337882e-05	0.000102395218109974	0.000109930283942982	0.000113125741655055	0.000112453972304252	0.000109504711501371	0.000105668418109338	0.00010109318829158	9.48004209572753e-05	8.57571000976e-05
17	0.0246026435430533	0.0232113857072017	0.0201163097585273	0.0160032805398398	0.011680518726551	0.00782865102937147	0.00484588190235464	0.00282506782528451	0.00163608470621061	0.00105415828391662	0.000852019367642439	0.000823298466986942	0.000825141177287865	0.000794745231055132	0.000718499399411794	0.00060567208031375	0.000474533710038457	0.000344764762581787	0.000232442974163307	0.000146644442203555	8.75352948008289e-05	4.64165991521256e-05	1.02020703202922e-05	3.14719189619808e-05	8.30330976396818e-05	0.000144208662591753	0.000210540977159004	0.000274189071186922	0.000325632247559553	0.000356318373301881	0.00036137724766297	0.000341305533279581	0.000301908491578192	0.000252530240288054	0.000203355653302815	0.00016299550607452	0.000137356479300436	0.000129319785493044	0.000137531435087312	0.000156239129999112	0.000178269530198761	0.000197768102275006	0.000211209022251357	0.000217360095156328	0.000216559952339105	0.000209666600435767	0.000197273560690007	0.000179647386460013	0.000157282133107146
18	0.0253480499412833	0.0241924692204934	0.0214326358017624	0.017616186120503	0.0134254102787062	0.00948599825091378	0.00623180224807664	0.00385967058591011	0.00236369660485406	0.00159932682527922	0.00132033388017404	0.00125756229553116	0.00123754649884862	0.00118147174130105	0.0010639799000031	0.000891884075379915	0.00069006280526321	0.000489110212280762	0.000315901243399717	0.000188190894084532	0.000112392930314641	8.00929914246081e-05	7.379666912328e-05	9.39640245600402e-05	0.000146860439991109	0.000225475540982004	0.000318208112034734	0.000411181820103867	0.000489272025233166	0.000539187326761753	0.0005528826846194	0.000529565358911458	0.000475429022411592	0.000401365722213925	0.000319916354448248	0.000243394838981097	0.000185240596506525	0.000162362402079858	0.000181537949679461	0.000225841997131019	0.00027612817248761	0.000321219519585788	0.000355026017012356	0.000374512706478005	0.000378758533156617	0.000368236642616053	0.000344279654331318	0.000308884704102516	0.000264807374844222
19	0.0263125738561709	0.025407122708222	0.0229870331475149	0.0194716413720875	0.0154109874136434	0.0113441743503177	0.00769050654148656	0.00470156030292263	0.00248146214505721	0.00111988187061631	0.00094480650873983	0.00131826729131356	0.00155613366047894	0.00159941820006584	0.00148378644435066	0.0012577808921167	0.000973539036032763	0.000680767816817866	0.000419531833539581	0.000215517217429178	8.72538789324355e-05	8.34467571261561e-05	0.000139258562374539	0.000202398741797653	0.000281826663866909	0.000383321397323766	0.0005016664434163	0.000622357621216188	0.000726203865114103	0.000794955165243729	0.000816266043043454	0.000786463328924921	0.000710418930378016	0.000598983319242257	0.000465389493303857	0.000322537235419989	0.000184443526436093	9.60359361766813e-05	0.000160827629873444	0.000275336133059507	0.000383610816909971	0.000474388025178996	0.000542018960402591	0.000583126946128916	0.000596394646989199	0.000582493013325914	0.000543896341646484	0.000484664535154547	0.000410205444570727
20	0.0274596941819671	0.0268330547929831	0.0248012153251708	0.0216812161579611	0.0179073253376081	0.0139278525343523	0.0101229426737986	0.00676422523551829	0.00402162053693137	0.0020391984435068	0.00121955913765909	0.00157847963241849	0.00199410774928395	0.00214645745126886	0.00205158462024319	0.00177953598170937	0.00140876745882721	0.00101178681672666	0.000646613284243225	0.000353666949297729	0.000171413013101129	0.000167445589609459	0.000254717641961996	0.00035565220831434	0.000473840407588976	0.000614850022505311	0.000772096645473879	0.00092827782366865	0.00106072265864475	0.00114773963568766	0.00117419952653262	0.0011348051754542	0.00103427852582749	0.00088487059125587	0.000702648256988469	0.000504749753704853	0.000311912594746574	0.000179920319256891	0.000237146722256828	0.000392276336013435	0.000548513015345047	0.000682398714075556	0.000783828580549892	0.000847022352318927	0.000869452023747512	0.000851663672755934	0.000797060070998951	0.00071157185286642	0.000603211726356154
21	0.028675966881982	0.0283504320944943	0.0267707591143439	0.0241889986292716	0.0209559547463807	0.0174432895024045	0.0139815273671791	0.0108301887569367	0.00817897494475999	0.00616045901946224	0.00483498134535449	0.00411948139459029	0.00376442855003288	0.00349935301385778	0.0031694387775065	0.00273753269904358	0.00223531795692172	0.00172276803938705	0.00126258162170929	0.00090483079003562	0.000675352341602833	0.000565096924309528	0.000542536784599542	0.000591858895927343	0.000713877527118169	0.000896815484134427	0.00111167070636642	0.00132349199278799	0.00149935047658748	0.00161326906733436	0.00164997632499812	0.00160693505262207	0.00149385312561446	0.00132985296698999	0.00113967950418117	0.000951167491594805	0.000795678207814776	0.000707902525324179	0.00071073216153061	0.00079099303571755	0.000910037929964231	0.00103194672007596	0.00113226825292106	0.00119615018850868	0.00121597486918459	0.00118982532226059	0.00112041226827921	0.00101427486146666	0.000881129367822363
22	0.0296772584383833	0.0295853721684332	0.0284100139088452	0.0263704002885064	0.0237637146343369	0.0208983125154207	0.0180379862915248	0.0153726265420178	0.0130168771982105	0.0110243541172822	0.00940048357724136	0.00810699280456858	0.0070674198266667	0.00618664482101089	0.00538116262019813	0.00460240067758862	0.00384150821715428	0.00311821526204759	0.00246256031975994	0.00189736415350925	0.00142804134246813	0.00104745901003109	0.000765681405552444	0.000661307702332516	0.000808956417195076	0.00111341121898774	0.00145884012167795	0.00177865109942045	0.00203130503831856	0.00219123822743369	0.00224846320541765	0.00220879685212753	0.00209202854569767	0.0019275801233766	0.00174849809420365	0.00158539208028419	0.00146190497136255	0.00139216498025123	0.00137936091113225	0.00141528115780313	0.00148240998358477	0.00155890748136757	0.00162407426443585	0.00166200208780116	0.00166293531020922	0.00162303059748104	0.00154346251053171	0.0014295687952224	0.00129022508804318
23	0.030003300711278	0.0299189385484791	0.0288955363516388	0.0271474517093301	0.0249561016779494	0.0226072684204085	0.0203320215867402	0.0182695376809954	0.0164635729509319	0.0148891896270264	0.0134909998197306	0.0122125757423512	0.0110094435748849	0.0098508997467938	0.00871871293011066	0.00760632490841944	0.00651764617377432	0.00546359489555624	0.00445634306695608	0.00350339167700566	0.00260437531648908	0.00175242673880013	0.000939804610006373	0.000174933633687269	0.000583822150661467	0.00125936013889035	0.00185306109733372	0.0023362954078502	0.00268582725663576	0.00288874266784122	0.00294661414998791	0.00287715543882172	0.00271286821516482	0.00249677109795312	0.0022756650439681	0.00209152282912525	0.00197229236420736	0.00192569295540469	0.00194058158934606	0.00199521155170041	0.00206597379190599	0.00213249228537607	0.00217964956143384	0.00219800993635309	0.00218321413765266	0.00213469181131928	0.00205433249350515	0.00194576259262781	0.00181437205246943
24	0.0292344599313675	0.0288129567904277	0.0275346411188816	0.0256297369162983	0.0234051594605763	0.0211883991623564	0.0192575019500813	0.0177717487815475	0.0167353234305255	0.0160246818888584	0.0154650443088634	0.0149024275569285	0.0142371197209647	0.0134238703459006	0.0124577720955305	0.0113587324556195	0.0101593590188303	0.00889691778455328	0.00760892698845781	0.00633225882881602	0.00510647783929183	0.00398366383235401	0.00304916532635422	0.00244724913488473	0.00232108213582583	0.00259921331047386	0.00303664116793963	0.00344554524306302	0.00372859624790005	0.00384252447463275	0.00377770083570007	0.00354988152180687	0.00319610526603142	0.00277202048622634	0.00235028001577757	0.00201693260663413	0.00185048822467343	0.00187152020214502	0.00202163683822622	0.00221757365245965	0.00239960456844308	0.00253747175107165	0.00262157431435207	0.00265458595129244	0.00264499318166442	0.0026019843810137	0.00253199520268463	0.00243761289118792	0.00231887175263519
25	0.0273762119490146	0.0263181913739848	0.0244070527088727	0.0218755069534941	0.0190563277861627	0.0163621726714554	0.0142413842488472	0.0130543940490168	0.0128668747771923	0.0133884585201241	0.0141945632042224	0.0149485665909851	0.0154542111485062	0.0156236500412093	0.015438573163618	0.014923020286797	0.0141262699122973	0.0131121365360614	0.0119523879888261	0.0107230986189776	0.00950303517258631	0.00837251887220766	0.00740947477969677	0.00667749616069783	0.00620372561105363	0.0059582609155696	0.00585762995203643	0.00579524370726359	0.0056746108503027	0.00542730243940878	0.00501713286063852	0.00443783497473216	0.00370858388888377	0.0028692733973154	0.00197833561447938	0.00112923512142175	0.00063065816282322	0.000997409459606736	0.00159352805161465	0.00210605033810187	0.00248548115514067	0.00272992693990392	0.00285732007228386	0.0028965481882844	0.00287973020021559	0.00283391799644736	0.00277413262582259	0.00270087787187264	0.00260354657499838
26	0.0251929029576194	0.0235082098427289	0.0209499261905406	0.0176974519533714	0.0139992256594701	0.0101771014252142	0.00672918104500929	0.00478215042805657	0.00566085925701962	0.00805318336332975	0.0105813791437027	0.0128198936582853	0.0146377911806032	0.0159931867186013	0.0168830480817841	0.017329096936902	0.0173729318287489	0.0170727474124014	0.0164993101589941	0.0157308106061126	0.0148468908218707	0.0139221849169915	0.0130195848383287	0.0121836120481255	0.0114349775734937	0.0107682651291903	0.0101546257671852	0.00954974364992498	0.00890504560443293	0.00817901616277225	0.007346183755706	0.00640290985816686	0.0053705611916409	0.00429810184463307	0.00326893136390363	0.00242131008400851	0.00196504241213296	0.00201523910963778	0.00235593872208139	0.0027173463781311	0.00297038111243	0.00307955943991505	0.00305845273585211	0.00294906237922819	0.00280745102294465	0.00268656253650909	0.00261575501747682	0.00258789442356481	0.00256604476621253
27	0.0240468163881636	0.0222310114519011	0.0196851121840942	0.0165888720750539	0.0131743020841216	0.00972600027637118	0.00665441554236574	0.00479461186085233	0.00521617801711767	0.00718623001286317	0.00952544246212887	0.0118040495512153	0.0138815240026642	0.0156930235588616	0.0171965027373694	0.0183637986012157	0.0191830728049462	0.0196617993281099	0.0198266203079487	0.019719646527664	0.0193922861745169	0.018898140609702	0.0182863647044626	0.0175965005644485	0.0168553844057983	0.0160763925326372	0.0152610231995149	0.0144025542234212	0.0134912489577809	0.0125203409153863	0.0114918679227697	0.0104213665467986	0.00934040323561713	0.00829574061668896	0.00734347784673083	0.00653625649304481	0.00590388467635972	0.00543527333867389	0.00507662734963746	0.00475205516396581	0.00439297252319381	0.00395899795236234	0.00344636239883892	0.00288983333329101	0.00236494385546044	0.00198713418502855	0.00186568618046163	0.00198769915461557	0.00221583865715386
28	0.0247618520665035	0.023307758747056	0.0213498637613522	0.0190867443349999	0.0167550814568422	0.0146039687838736	0.0128621660060691	0.0116974609448898	0.0111784621679198	0.011268712710711	0.0118664156694109	0.0128516322756344	0.0141048626965745	0.0155064621349959	0.0169382019887086	0.0182921442924215	0.0194814410665792	0.0204476605017727	0.0211625529965709	0.0216247269159245	0.0218529159107958	0.0218778028694176	0.0217341253865058	0.021454294493681	0.0210641981069709	0.0205813583391489	0.0200152319084335	0.0193691930192473	0.0186435888260369	0.0178391719007182	0.0169601734091323	0.0160162969806117	0.0150230269469242	0.0139999123927929	0.0129669582837863	0.0119399111679185	0.0109258989254071	0.00992119430759765	0.00891240169912684	0.00788108268268697	0.0068103680296686	0.00569134512733724	0.00452733125986333	0.00333514568337569	0.00214352752144051	0.000989775195149919	0.000112577835400315	0.00105703007381549	0.00187604447360375
29	0.026916273265114	0.0256906434457395	0.023960858968139	0.0218614820804025	0.0195479221696732	0.0171807721872555	0.0149158657102278	0.0129061684240184	0.0113158136686071	0.0103266275444258	0.0100907529148435	0.0106255842160838	0.0117744635361124	0.0132966733034902	0.0149670626379261	0.0166135046019668	0.018118401478172	0.0194117310739664	0.0204632494249793	0.0212741478142908	0.02186789315131	0.0222807054894872	0.0225525896477197	0.022719871603123	0.0228099323980559	0.0228384454472887	0.0228090317519303	0.0227149270094193	0.0225420393382722	0.0222726755254223	0.0218892248186398	0.0213772032792209	0.0207272615039642	0.0199360154046413	0.019005831278747	0.0179439286713495	0.0167613014917118	0.0154719597036968	0.0140928598922812	0.0126446768182297	0.01115337263776	0.00965246889322539	0.00818611247551561	0.0068133865477676	0.00561403129365977	0.00469103451360219	0.0041490336280433	0.00402226256961611	0.00421625162307363
30	0.0305120590676038	0.0292928519310352	0.0274234758560008	0.0249736443932743	0.0220349755521768	0.0187118183872773	0.0151127815407158	0.0113444647848349	0.00750847618335205	0.00370506184367032	0.000456411747694041	0.00358040830878526	0.00682580726253451	0.00975858660271443	0.0123250815140172	0.0144962830200088	0.0162667542192881	0.017655321081549	0.0187034384890934	0.0194707970422147	0.0200286364999318	0.0204517136948693	0.0208100827365822	0.0211618150840075	0.0215475694122546	0.0219875859077099	0.0224812954221019	0.0230093603386714	0.0235376534881369	0.0240224781061538	0.024416260540466	0.0246730040646446	0.0247529463365893	0.024626070828601	0.024274339421528	0.0236927022061184	0.0228890757194112	0.0218835498874213	0.0207070871417101	0.0193999242318374	0.018009790818049	0.0165899270256617	0.0151967159084166	0.0138865581620064	0.0127114884936782	0.0117132164867798	0.0109161630137558	0.010321680022257	0.00990675628569777
31	0.0373168119567181	0.0365562654214317	0.0351278126818464	0.0330988423117868	0.0305758716531543	0.0277037490520957	0.0246652904533861	0.0216813079451215	0.0190068499493009	0.0169089378815056	0.0156003772516273	0.0151338823977687	0.0153492226346112	0.0159559562194996	0.016670117666259	0.0172906052812996	0.0177094612073133	0.0178952479173581	0.0178723675895895	0.0177025023323093	0.0174685425630354	0.017260524863708	0.0171634588992154	0.0172473220172411	0.0175597089863135	0.0181215972884879	0.0189264089224025	0.019942112155908	0.0211157232416555	0.0223793919900523	0.0236572625062645	0.024872386202386	0.025953070918209	0.0268381773203556	0.027481028238394	0.0278517668613798	0.0279381629446651	0.0277450010408266	0.0272922785266928	0.0266124910203661	0.0257472942958382	0.0247438168043316	0.0236508708553207	0.0225152893553899	0.0213786103213265	0.0202743431478516	0.0192260601363085	0.018246527508633	0.0173379854328517
32	0.0487341362844686	0.0490542951080476	0.0487485412215167	0.0478610419860536	0.0464661435535068	0.0446625617042382	0.0425645269258906	0.0402902930510333	0.0379490329656928	0.035628009597498	0.0333827658855345	0.031233298968736	0.0291680894117497	0.0271554486732887	0.0251590470913719	0.0231532123111958	0.0211342461121824	0.0191258752233056	0.0171788364182015	0.0153657628685528	0.0137728747599159	0.0124896942664733	0.0115975388830395	0.0111577740220046	0.0112024087050151	0.0117306790539732	0.0127122706314173	0.0140932733143437	0.0158012529404483	0.0177494575025883	0.0198416196758003	0.0219778259258375	0.0240608661773299	0.0260021976711681	0.0277268346517109	0.0291767603789256	0.0303127125298826	0.0311143913878	0.0315792847515501	0.0317203989877922	0.0315632362736919	0.0311423689275751	0.0304979394989919	0.02967236791114	0.0287074826929274	0.0276422200611262	0.0265109594147199	0.0253424931867558	0.0241595692794975
33	0.0637248334042971	0.065156153741609	0.0658888855741119	0.0659106486750023	0.0652314794603005	0.0638814492214682	0.0619070528424911	0.0593668909255925	0.0563272899966417	0.0528585258193262	0.0490322075807928	0.0449201457392483	0.0405947000697203	0.0361302582611574	0.031605218029547	0.0271037150029203	0.022716397255725	0.0185397990552934	0.0146743065400133	0.0112214025952265	0.00828208691243696	0.00596024982280106	0.0043722639578965	0.00362625267049331	0.003696156481117	0.00440062751068114	0.00561341845681562	0.00729481923873125	0.00940325014473775	0.0118622173496595	0.0145680678010743	0.0174045589008102	0.0202544827403297	0.0230080014552534	0.025568545396843	0.0278567768099052	0.0298128598086348	0.0313972087384585	0.0325899125751387	0.0333890827541283	0.0338084114371107	0.0338742428644019	0.0336224489737871	0.0330953644651773	0.0323389816022014	0.0314005384452512	0.0303265636992559	0.0291613748615311	0.0279459717726621
34	0.0805108482419845	0.0827739840981563	0.0842003339491549	0.0847336519710114	0.0843408858936247	0.0830134730697552	0.0807677181954233	0.0776443345264659	0.0737072701941556	0.0690419546918386	0.0637530879052354	0.0579620608236075	0.0518040537371	0.0454248177172878	0.0389771223893119	0.03261685954097	0.0264988377888522	0.0207723999871388	0.0155771718256954	0.011039603776534	0.00727179473773507	0.00437585220506381	0.00245288389203031	0.00151396570296831	0.00108912549262204	0.000683413813391567	0.00136462934034804	0.00314165499512246	0.0054980751201451	0.00826657172947078	0.0113090219879728	0.0144910667354897	0.017684321281138	0.0207710659137192	0.0236484825624861	0.0262318257671688	0.0284563575845474	0.0302780394989431	0.0316730767187528	0.0326364860089966	0.0331799118831973	0.0333289473555841	0.0331202245152209	0.0325985277694157	0.0318141501671753	0.0308206623977922	0.0296731963425232	0.0284272616001591	0.0271380154828005
35	0.0988022924031283	0.101859935386028	0.103989614254387	0.105114662522627	0.105183312437347	0.104171588355839	0.102085230902422	0.0989605454733808	0.0948641132270164	0.089891347686382	0.084163923399804	0.0778261429592033	0.0710403432321253	0.0639814684143461	0.0568309524729815	0.0497700506523444	0.0429727317621211	0.0365981885853988	0.0307829720408635	0.0256328311708639	0.0212148907852034	0.0175524522400162	0.0146278353078386	0.0124013540860085	0.0108497518784212	0.0100054072617658	0.0099452363003471	0.0107010098505858	0.012182393721512	0.0142079223235961	0.0165783707210669	0.0191148015543821	0.0216656460072381	0.024104760716913	0.0263293282584141	0.0282588132713775	0.0298343539750023	0.0310179684905946	0.0317912442672898	0.0321534144814959	0.0321188789769305	0.0317143227651893	0.0309756438805773	0.0299449381207681	0.0286678089567089	0.0271912818351357	0.0255626078442706	0.023829247848644	0.0220403389644471
36	0.119957130101511	0.124212651065253	0.127558930934208	0.129913270551784	0.131216218180358	0.131434519566091	0.130563138294928	0.128626208420624	0.125676827092549	0.121795647452229	0.117088289136598	0.111681643011926	0.105719206164413	0.0993556410609696	0.0927508081767275	0.0860635737652876	0.0794457429138631	0.0730365089836527	0.0669578335754696	0.0613111537387707	0.056175717794959	0.0516086337234779	0.047646354232371	0.0443068792943488	0.0415916206957979	0.0394859422515535	0.0379580842125508	0.0369573326961598	0.0364132130653884	0.0362373831731538	0.0363286966407855	0.0365804497561761	0.0368881006855098	0.0371559841720377	0.0373022556507239	0.0372619370447862	0.0369882799514304	0.036452758683647	0.0356439806932843	0.0345657465943915	0.0332344475485628	0.0316759646990845	0.0299222324850291	0.0280076416455724	0.0259654848711341	0.0238246822680426	0.0216070531702789	0.0193254060947874	0.0169826768690059
37	0.14518874277731	0.151219658800712	0.156450800361965	0.160795205786288	0.164184069871029	0.166569215678875	0.167924855851476	0.168248542121113	0.167561239104174	0.165906501325336	0.163348778490652	0.159970920649588	0.15587099911108	0.151158597681478	0.145950758827879	0.140367787786984	0.134529121979551	0.128549461814302	0.12253533200158	0.116582201856664	0.110772243330593	0.105172753821258	0.0998352260665073	0.0947950181662814	0.0900715682476265	0.0856691093121865	0.0815778614362069	0.0777756959085192	0.074230264041207	0.0709015543415956	0.0677447897998625	0.0647135180573705	0.0617627016689497	0.0588515994037416	0.0559462473130865	0.0530213933730613	0.0500617982160278	0.047062872393156	0.0440306670974786	0.0409812650224384	0.0379396305805308	0.0349379773998721	0.0320137028541702	0.0292069367587225	0.0265577756308576	0.0241033582773828	0.0218751223862158	0.0198968819734151	0.0181847115349915
38	0.173454733453523	0.181544773710706	0.188969511211935	0.195634671640182	0.201458082200552	0.206371763182482	0.210323585798349	0.21327842789796	0.215218780810799	0.216144785027389	0.216073698359277	0.215038826130933	0.213087967325075	0.210281451958961	0.206689862026832	0.202391540109982	0.197469995624232	0.192011318485913	0.186101704035788	0.179825182092974	0.173261628073738	0.166485116447099	0.159562657680036	0.152553340393136	0.145507881613806	0.138468570426625	0.1314695744131	0.124537564378245	0.117692601335571	0.110949221031043	0.104317646001801	0.0978050538608099	0.0914168335804625	0.0851577690874481	0.0790331011289881	0.073049433415446	0.0672154666318712	0.0615425633991531	0.0560451686629234	0.0507411344046559	0.0456520275529102	0.0408035393810164	0.036226166901033	0.0319563976185073	0.02803866395246	0.0245282150716672	0.0214944259647897	0.0190222132654681	0.0172056896590262
39	0.20087995831219	0.210733549443401	0.220025921821394	0.228655654264963	0.236528559991842	0.2435595641483	0.249674365129072	0.254810829424609	0.258920079375661	0.261967244531977	0.263931859777989	0.264807906414473	0.264603505348777	0.263340283826187	0.261052448148627	0.257785604063909	0.253595373563452	0.248545861421701	0.242708026814922	0.236158014791314	0.228975499397935	0.221242085207487	0.213039807247317	0.204449761414799	0.195550888916367	0.186418929649462	0.177125551284157	0.167737653549798	0.158316841240783	0.148919054937731	0.139594345454484	0.13038677646847	0.121334439429595	0.112469565321129	0.103818718763233	0.0954030609222244	0.0872386684281422	0.0793368958861208	0.0717047696852139	0.0643454009883643	0.0572584065842776	0.0504403284756033	0.0438850477728605	0.03758419760177	0.0315275980539435	0.0257037787886087	0.0201007799570414	0.0147079096328354	0.00952186140733906
40	0.222116512560653	0.232919285956728	0.243217627644914	0.252908351010146	0.261892548794292	0.270077308262915	0.277377344051685	0.283716509426651	0.289029149418586	0.293261263094355	0.296371446993872	0.298331597340468	0.299127354845276	0.298758282567186	0.297237774136415	0.294592696471285	0.290862777687605	0.286099757006047	0.280366318920292	0.273734838549896	0.266285968865611	0.258107103292115	0.249290749068793	0.239932847740945	0.2301310793654	0.219983186585508	0.209585353821921	0.199030675601784	0.188407746657479	0.177799404976287	0.167281657526222	0.156922816901736	0.146782875534226	0.136913142249759	0.127356163675131	0.118145950209507	0.109308523091934	0.10086279591037	0.0928218015088423	0.0851942747692029	0.0779866041755896	0.0712051700949662	0.0648590908667985	0.0589633844955668	0.0535424876848178	0.0486338786417084	0.0442910931314589	0.0405845559177846	0.0375974487513816
41	0.232567142928548	0.243288436824722	0.253529033051565	0.263191417207255	0.272180830839112	0.280406775549515	0.287784505607611	0.294236479075713	0.299693736839241	0.304097178990929	0.307398708828905	0.309562216331671	0.310564375393166	0.310395232329954	0.309058567166893	0.306572013887003	0.302966931078524	0.298288020076288	0.292592693596415	0.285950203803963	0.278440544523733	0.270153147698808	0.261185399029227	0.251641001825287	0.241628221373574	0.231258044490484	0.220642290460088	0.209891710351502	0.199114112026203	0.188412548330646	0.177883606466761	0.167615837813896	0.157688369916901	0.148169746035989	0.139117042078528	0.130575314524632	0.122577433653026	0.11514435051082	0.108285829810572	0.102001651310996	0.0962832388299932	0.0911156224997051	0.0864795843700912	0.0823537914452356	0.0787166956310276	0.0755479860596368	0.0728294199278502	0.0705449316120062	0.0686800190566324
42	0.230200333478999	0.239949732772372	0.24923558275189	0.257971592682928	0.266073221974271	0.273458896351821	0.280051249057628	0.285778366241341	0.290575013709461	0.294383820600181	0.297156394492302	0.298854342061979	0.29945016977931	0.298928040369541	0.297284362897787	0.29452819737757	0.290681458713567	0.285778909483081	0.279867936408865	0.273008111205184	0.265270542576111	0.256737032259436	0.247499053851806	0.237656578387845	0.227316774886942	0.216592616852036	0.205601426408654	0.194463385640504	0.183300038717654	0.172232797397665	0.161381445058564	0.1508626095299	0.140788142837182	0.131263310022145	0.12238465932377	0.114237442287206	0.106892506677139	0.100402734044007	0.0947993548842656	0.0900888043589419	0.0862510424685387	0.0832402495081112	0.080988376846107	0.0794112652069007	0.0784162708959684	0.0779099499694447	0.0778045017090317	0.0780222120170088	0.0784977551985373
43	0.216313176275343	0.224630274482384	0.232524599026409	0.239923915894651	0.246756676960436	0.252952908914841	0.258445147782738	0.26316940588852	0.267066155532975	0.270081311258407	0.272167190565279	0.273283431446236	0.273397844253252	0.272487175319324	0.270537760496389	0.267546048391514	0.263518975593862	0.258474179562101	0.252440039033548	0.24545553675087	0.237569944902609	0.228842339878674	0.219340959734988	0.209142425217443	0.198330853548796	0.186996903940476	0.175236805920818	0.163151437818295	0.150845546189797	0.138427233058581	0.126007896013704	0.113702903021552	0.101633447135474	0.0899302997184645	0.0787406158883579	0.0682395300150551	0.0586485971043394	0.0502611483140398	0.0434636256242412	0.0387101679117888	0.0363731617561914	0.0364839464063299	0.038625128167355	0.0421470678291314	0.0464521180217336	0.0511114431269758	0.0558531339984653	0.0605165991543514	0.0650136645689001
44	0.194867009076648	0.201848733855975	0.208500970004922	0.214767408069357	0.220591355977939	0.2259163468555	0.230686808991089	0.234848790291274	0.238350726736331	0.241144241708929	0.243184960725474	0.244433324203135	0.24485537955705	0.24442353323645	0.243117243343395	0.240923634274266	0.237838016396435	0.233864296112488	0.229015264747483	0.223312758490895	0.216787686112639	0.209479926361793	0.201438102920266	0.192719251708016	0.183388403599311	0.173518115907373	0.163187999553548	0.152484307766266	0.141499680043236	0.130333178012412	0.119090817808042	0.107886912769627	0.0968467141572484	0.08611110107945	0.0758444120809356	0.0662467247011427	0.0575710562934547	0.0501411261689952	0.0443502294747698	0.0405955908493676	0.0391097312279666	0.0397768877395256	0.0421410163006597	0.0456181853210925	0.0496945233396622	0.0539960997566398	0.0582767057468741	0.0623845624317028	0.0662334600753596
45	0.170139669007391	0.176280586544743	0.182244879687678	0.187992861578183	0.193483540731311	0.19867503901801	0.203525084457851	0.207991573228639	0.212033192541001	0.215610093506741	0.218684600955761	0.221221945411972	0.223191001184157	0.224565013797495	0.225322299793623	0.225446902243319	0.224929186101649	0.223766358720047	0.221962902315965	0.219530906863423	0.216490293552746	0.21286892048919	0.208702563439363	0.204034764940968	0.198916544690689	0.193405962539558	0.187567522421018	0.18147140101311	0.175192479079017	0.168809146954274	0.162401850131372	0.15605133915221	0.149836594389975	0.143832416475429	0.138106713048968	0.132717575844535	0.127710326070298	0.123114797003233	0.118943194304009	0.11518889252545	0.111826461934509	0.108813067971479	0.106091176503136	0.103592290754035	0.101241304429438	0.0989610195430359	0.0966764462641484	0.0943186417912258	0.0918280099946936
46	0.143921029989633	0.149719759022131	0.155523124633269	0.161304640310492	0.167035526766838	0.172685012146742	0.178220705185319	0.183609033072696	0.188815733658011	0.193806389915935	0.198546993304344	0.203004521759983	0.207147517593586	0.210946650434036	0.214375250606953	0.217409798889584	0.220030359434665	0.222220943775911	0.223969795193643	0.225269584309838	0.226117508579686	0.226515290336775	0.226469070220533	0.225989195159799	0.225089902599832	0.223788905335518	0.222106884139146	0.220066898323505	0.217693727415591	0.21501316015848	0.212051249994441	0.208833558851109	0.205384413247909	0.201726198218752	0.197878715050043	0.193858628119954	0.189679024018118	0.185349102559544	0.180874014373059	0.176254853716925	0.171488808509956	0.16656946287814	0.16148724151653	0.156229980598944	0.150783607556108	0.145132912469288	0.139262397793356	0.133157201522107	0.126804103170965
47	0.115511672354163	0.121260982383569	0.127181094617181	0.133250948966071	0.139446394799978	0.145740517305073	0.152104011433339	0.158505592466962	0.164912432742251	0.171290614680154	0.177605590882286	0.183822642642689	0.189907328796244	0.195825917392234	0.201545793271449	0.207035835262946	0.212266757423671	0.217211409534562	0.221845032946691	0.22614546883799	0.230093316985083	0.233672044259056	0.236868043196224	0.239670642148825	0.242072069656796	0.244067376769872	0.245654322058476	0.246833224953137	0.247606793818742	0.247979935779252	0.247959555742957	0.247554352326358	0.246774618431641	0.24563205410096	0.244139598960001	0.242311291090067	0.240162158553957	0.237708149071857	0.234966102525425	0.231953770084745	0.228689882819079	0.225194271669792	0.221488039611787	0.217593785656049	0.213535878955497	0.209340779518206	0.205037399686056	0.200657497303568	0.196236087001714
48	0.0863277380261026	0.0923515448407861	0.0986464101454699	0.105187106160281	0.111946249965004	0.118894618711802	0.12600145227531	0.133234749470214	0.140561562055794	0.147948288873942	0.155360970817658	0.162765585974962	0.170128343250373	0.177415972012822	0.184596004822982	0.191637050019074	0.198509050854569	0.20518352795324	0.211633802049694	0.217835194292724	0.223765201782912	0.22940364647518	0.234732796083134	0.239737456157936	0.24440503306399	0.248725568121751	0.252691743720244	0.25629886270509	0.259544802809869	0.262429948308259	0.264957101411736	0.267131376213938	0.268960078180719	0.270452572298448	0.271620143017723	0.272475849062564	0.273034376015338	0.273311889336313	0.273325890137423	0.273095075609137	0.272639205506827	0.271978975552426	0.271135898015863	0.270132189130877	0.268990662397929	0.2677346262639	0.266387784178992	0.264974134653109	0.263517868705531
49	0.0676128378228273	0.0741210247801996	0.0808441090561876	0.0877602489578655	0.0948464014249625	0.102078392554324	0.109431031179756	0.116878256645839	0.124393313810464	0.131948949490057	0.139517625293083	0.147071742242925	0.154583872880937	0.162026996736581	0.169374735201753	0.176601581982586	0.183683125445654	0.190596259340788	0.197319378579243	0.203832556979441	0.21011770416653	0.216158699127731	0.221941498283036	0.227454216328648	0.232687178546284	0.237632943741493	0.242286297473714	0.246644215764372	0.25070580000966	0.254472184373568	0.25794641748439	0.261133320793084	0.264039326461658	0.26667229812025	0.269041338247568	0.271156586275261	0.273029011777307	0.274670207266133	0.276092185166004	0.277307183462224	0.27832748432759	0.279165249706327	0.279832377397457	0.280340380637766	0.280700293558519	0.280922604204604	0.281017216087778	0.28099343852719	0.280860005339032
50	0.0751239152862306	0.0808925162604417	0.0868006790399777	0.0928280843458582	0.0989535837999831	0.105155310622187	0.111410813409606	0.117697209768653	0.12399135672356	0.130270034897334	0.136510143473308	0.142688902917289	0.14878406238707	0.15477410869034	0.160638473583652	0.166357736142383	0.171913816881233	0.177290160272794	0.18247190230372	0.187446019729666	0.192201457747694	0.196729232905072	0.201022508214521	0.205076637657063	0.208889177535494	0.21245986250552	0.215790544570163	0.218885093887789	0.221749260925445	0.224390500293634	0.226817757527553	0.229041221125766	0.231072043302836	0.232922034126343	0.234603334946085	0.236128078223908	0.237508041964105	0.238754307845175	0.239876932780375	0.240884643909302	0.241784566884401	0.242581996728554	0.243280219500797	0.243880391552517	0.244381481361248	0.244780276901721	0.245071459386797	0.245247742127415	0.245300071359748
51	0.0955595918488864	0.0999077540154892	0.104279001645656	0.108655351165787	0.113018277497047	0.117348879177086	0.121628054178076	0.125836685679973	0.129955836874223	0.133966953682649	0.137852074079912	0.141594042505019	0.145176727635615	0.148585241574497	0.15180615825559	0.154827728609915	0.157640089733053	0.160235464955571	0.162608351328131	0.164755690585972	0.166677019147977	0.16837459213425	0.169853475761812	0.171121601823091	0.172189777307168	0.173071641655003	0.173783563743472	0.174344470600493	0.174775600231508	0.175100171981363	0.17534296977172	0.175529836528623	0.175687082267529	0.175840813628269	0.176016198956744	0.176236689883574	0.176523227071061	0.176893463499046	0.177361042354729	0.17793496738437	0.178619100859176	0.179411817996344	0.180305837244532	0.181288234335246	0.182340635843454	0.183439576718461	0.184556997161835	0.185660848218754	0.186715772825073
52	0.109126551926159	0.111963880733361	0.114687802373988	0.117282367771075	0.119731572314985	0.122019496445979	0.124130457142694	0.126049170175782	0.127760923037427	0.129251758540869	0.130508669204688	0.13151980269945	0.132274678844309	0.132764418901861	0.132981988231862	0.13292245372415	0.132583257824987	0.131964511370189	0.131069307788466	0.1299040614441	0.128478872790017	0.126807922344145	0.124909893884669	0.122808424084627	0.120532570213338	0.118117278357429	0.115603820420892	0.113040147452666	0.11048107863256	0.107988210219868	0.105629391305326	0.103477583995772	0.101608923899261	0.100099849146613	0.0990232983854939	0.0984441962404388	0.0984147110900615	0.0989699927630962	0.100125157428372	0.101874104811813	0.104190359927314	0.107029673750813	0.11033377578825	0.114034555994246	0.118058053785998	0.122327852881675	0.126767714675641	0.131303460799438	0.1358642170225
53	0.11417958142168	0.115575260477588	0.116772172158701	0.117755832586058	0.118511945458564	0.119026487084064	0.119285793978658	0.119276652466241	0.118986389669607	0.118402965248754	0.117515063212133	0.116312183103079	0.114784729847642	0.112924101542331	0.110722774462528	0.108174384586373	0.105273804957933	0.102017218262472	0.0984021840638394	0.0944277002743887	0.0900942586177379	0.0854038941545925	0.0803602294698458	0.0749685150669359	0.0692356693179263	0.0631703249729902	0.0567828972007977	0.050085707025797	0.0430932436466489	0.0358227973913484	0.0282962214884164	0.0205459739991353	0.012644817747196	0.0050313006803473	0.00535974191759524	0.0133872265880067	0.022010741555786	0.0308321972203677	0.0397759015270211	0.0488019071777337	0.0578785337367579	0.0669767422232302	0.0760685581254223	0.0851265854661025	0.0941238911937808	0.103034037104808	0.111831177814962	0.120490190802411	0.128986822656728
[truncated: 71 more columns]
