# Supplementary material for: Reconstructing spruce budworm outbreak severity: a comparison of paleoecological and tree-ring signals
Source: PLoS One. 2025 Aug 12;20(8):e0329406. doi: 10.1371/journal.pone.0329406 (PMC12342301; doi:10.1371/journal.pone.0329406)
Supplement: S11 Dataset — (ZIP) [file pone.0329406.s011.zip › Lake 2 wavelet data/Cross-wavelet_Lepidopteran_scales_GSI/cross_wavelet_power.txt]

V1	V2	V3	V4	V5	V6	V7	V8	V9	V10	V11	V12	V13	V14	V15	V16	V17	V18	V19	V20	V21	V22	V23	V24	V25	V26	V27	V28	V29	V30	V31	V32	V33	V34	V35	V36	V37	V38	V39	V40	V41	V42	V43	V44	V45	V46	V47	V48	V49	V50
1	0.000660484240978124	0.000553539977927258	0.000379674878457987	0.000222125044435322	0.000120607626248362	6.87159538711738e-05	4.49790746731373e-05	3.36437008452358e-05	2.73132246311123e-05	2.31049751060293e-05	1.98160355275751e-05	1.71749019745857e-05	1.52797936594448e-05	1.385650247537e-05	1.27854049585256e-05	1.2218590509646e-05	1.19754094679172e-05	1.17974989824587e-05	1.16663460417976e-05	1.1463390599827e-05	1.10952778244938e-05	1.06771125661444e-05	1.03331187746928e-05	1.01083562721317e-05	1.01008140229392e-05	1.02925463254092e-05	1.04838338693174e-05	1.0653942905716e-05	1.08056184319633e-05	1.08103695058855e-05	1.06989898335381e-05	1.05592161047879e-05	1.03485458682864e-05	1.01422458482222e-05	1.00402940000008e-05	1.00468428448121e-05	1.01516739155436e-05	1.03540504701352e-05	1.06980404836805e-05	1.1143024287207e-05	1.15939526544783e-05	1.20191592066098e-05	1.22397546242255e-05	1.21361124005079e-05	1.18886683282809e-05	1.15882431580794e-05	1.13286913779048e-05	1.13360787444441e-05	1.15950764068217e-05
2	0.000968055144110976	0.000790898214484226	0.00051069604821695	0.000267618641791658	0.000122497242929328	5.75180996856815e-05	3.3436590201632e-05	2.43717391949614e-05	1.99316108874226e-05	1.69932804374216e-05	1.44927304709424e-05	1.23498643785177e-05	1.08816386831457e-05	9.78815322310535e-06	8.92165994514201e-06	8.55388494723749e-06	8.52418718170276e-06	8.50812744273504e-06	8.51613227400416e-06	8.41797905280085e-06	8.0901993720667e-06	7.68472618478953e-06	7.35255576200626e-06	7.13080435711908e-06	7.15586729256531e-06	7.41210370608512e-06	7.63309077076876e-06	7.8141359241298e-06	7.98779606165661e-06	7.99462701111162e-06	7.87194934879225e-06	7.73395803607595e-06	7.50020296250635e-06	7.26454072586813e-06	7.15409435886083e-06	7.15113283396027e-06	7.22910524527726e-06	7.39049715543218e-06	7.70581666999611e-06	8.13252203151115e-06	8.57061300563097e-06	9.00821711205603e-06	9.21725018253892e-06	9.0465026063194e-06	8.73109902089369e-06	8.36029770755273e-06	8.01473850666697e-06	7.9809366770333e-06	8.22641520704773e-06
3	0.00126422726821121	0.00100891006750972	0.00061420898545384	0.000285746905747692	0.00010433934720224	3.4416935890455e-05	1.54607158326877e-05	1.1418637218198e-05	9.98448133729612e-06	8.86910993171067e-06	7.57396683321934e-06	6.25341079455522e-06	5.44912769513593e-06	4.86823490970128e-06	4.31530079463309e-06	4.14743569820499e-06	4.29612862092568e-06	4.40226276607308e-06	4.51234804596673e-06	4.51551381297417e-06	4.27706667439039e-06	3.95769274189236e-06	3.70246064612705e-06	3.51604855504686e-06	3.55789205284067e-06	3.82523347032301e-06	4.014883838976e-06	4.14900637724663e-06	4.30011426551304e-06	4.30772841175411e-06	4.20121455346626e-06	4.10761185019175e-06	3.90239608893644e-06	3.69155901830331e-06	3.61218739924228e-06	3.61150489834887e-06	3.65002007639562e-06	3.7343074348158e-06	3.95380279892686e-06	4.26976337687241e-06	4.6003507264068e-06	4.96903787100685e-06	5.13411167106312e-06	4.94092181617904e-06	4.64802646751877e-06	4.31445556155727e-06	3.96844843938092e-06	3.92066935465028e-06	4.12099676631674e-06
4	0.00149523940327059	0.00117427597437115	0.000685286317013919	0.000290748122321435	8.59176350790308e-05	1.65371546577344e-05	2.68095876368215e-06	2.73533146041465e-06	3.19119954753608e-06	3.1698578881086e-06	2.7398697137591e-06	2.06879103337545e-06	1.77760452319798e-06	1.61356758371301e-06	1.3276790639392e-06	1.23651373799218e-06	1.43614683061392e-06	1.55882822480499e-06	1.67296216275852e-06	1.71609189771468e-06	1.57513318620224e-06	1.37709390667332e-06	1.23076817644979e-06	1.09778721662981e-06	1.13049580376252e-06	1.3482681280206e-06	1.46190438532077e-06	1.51568733716239e-06	1.60823748512262e-06	1.61998395803435e-06	1.54917716770558e-06	1.52001077002002e-06	1.37625111769418e-06	1.22976124844816e-06	1.20529307025593e-06	1.21329076442143e-06	1.2213395340454e-06	1.23777207448033e-06	1.34860877011597e-06	1.52056769542805e-06	1.70636666424453e-06	1.95675072690685e-06	2.06267207607531e-06	1.90410780748033e-06	1.71331462583297e-06	1.50941194241328e-06	1.24777210534075e-06	1.21600090008309e-06	1.35703246890737e-06
5	0.00164420273306723	0.00128696452354198	0.000743506868188633	0.000308531252525962	8.65334308885642e-05	1.40501228990982e-05	8.20350949897411e-07	4.54398308584753e-07	7.52007231644559e-07	8.24465047382354e-07	7.35196293998698e-07	4.00531830195364e-07	3.2352761419804e-07	3.55326555238117e-07	2.61777518112475e-07	1.3736554318507e-07	3.11083346733713e-07	3.77786505590272e-07	4.3130703039786e-07	4.60771681153652e-07	3.98471896675452e-07	3.05832540512367e-07	2.52338071684253e-07	1.77111638775105e-07	1.885588148179e-07	3.27069325180958e-07	3.67904668339639e-07	3.60262724716959e-07	3.90250211046975e-07	4.12944804568244e-07	3.75692236603143e-07	3.94631118855303e-07	3.11680708534261e-07	2.26811463035993e-07	2.46714778716565e-07	2.5350181776717e-07	2.50046656880393e-07	2.38333996013611e-07	2.77454007031927e-07	3.40614304126781e-07	4.18078718139166e-07	5.52465489855599e-07	6.02886017759129e-07	5.05493674375622e-07	4.22041893917818e-07	3.54467340951392e-07	2.0615210431855e-07	1.93798748637308e-07	2.73900171268342e-07
6	0.0017323014064319	0.00137039391084911	0.000811468539539821	0.000353966994470912	0.000110602393302827	2.37705668952738e-05	3.52913306029863e-06	6.76868643611801e-07	2.83999240977793e-07	1.70026869063143e-07	2.06917093572514e-07	8.76407099069897e-08	3.13357680620544e-08	6.32582214608399e-08	8.33687321022965e-08	7.92529556982964e-08	8.9065272227006e-08	8.07587533151033e-08	7.97415865531663e-08	8.74141572892057e-08	7.53574271906308e-08	4.22886721424887e-08	3.44784466383325e-08	2.11266400408907e-08	3.04195312548732e-08	7.60483709018721e-08	7.68719411119579e-08	6.12836624624427e-08	4.52088183928907e-08	7.66487543060776e-08	5.59956296173919e-08	9.05599735622252e-08	7.11603107966027e-08	2.09353256739269e-08	3.64201767515477e-08	3.03823675968539e-08	2.94980417611918e-08	2.01711139604912e-08	2.90182983744171e-08	3.99386016951117e-08	7.38315640138308e-08	1.23612197428727e-07	1.39003128590507e-07	9.27904692169786e-08	6.667170865581e-08	7.03958074405511e-08	3.88462728511399e-08	2.90186382094901e-08	3.58545958080644e-08
7	0.00179354292809377	0.00144792402981966	0.000897855379535617	0.000425527326533814	0.000153336446928644	4.20577511485191e-05	9.02148930157416e-06	1.65660039950221e-06	3.28604711617289e-07	7.51109786735082e-08	9.53633831350804e-08	4.64741098519815e-08	3.76494365645302e-08	1.24934752929388e-08	6.80774704560979e-08	1.01253074480599e-07	5.47672777698955e-08	2.44517624993835e-08	2.30399870299227e-08	1.18964126096855e-08	1.63872779740523e-08	5.19820044111528e-09	3.86893745340966e-09	4.729825282651e-09	2.5066835879267e-08	2.96204665286665e-08	1.90498699569031e-08	4.73270848039303e-08	4.03809714684067e-08	1.92257528485642e-08	6.15657469688366e-09	3.26225326749379e-08	5.97660287062796e-08	4.64019078838099e-08	2.07020007618884e-08	4.39917855705506e-09	3.18476617857075e-09	1.60380760468908e-09	4.9133004554501e-10	7.83520888426544e-09	2.29329027174359e-08	2.23585897931001e-08	3.05691831619402e-08	1.26085749914879e-08	4.00268634409348e-09	1.59631204763351e-08	2.29808693270728e-08	1.97197325907228e-08	5.39698260295854e-09
8	0.00185286504930152	0.00153160964776606	0.00100009228857134	0.000515543301793901	0.000209781335609011	6.73465668901082e-05	1.69254058927315e-05	3.17704084808916e-06	4.0008562110326e-07	2.11791461918354e-07	1.34131902336649e-07	3.25790193914351e-08	5.92102520432448e-08	5.64141764252531e-08	1.05563651687261e-07	1.29761998716659e-07	6.73447050968453e-08	3.28373434936359e-08	4.48164732922268e-08	2.89593480600543e-08	1.25531441900487e-08	5.09323579806558e-09	5.82287531460741e-09	1.63913383964847e-08	3.2247573083529e-08	2.90459046855286e-08	3.42173704010163e-08	7.03843634600649e-08	6.46181116564583e-08	2.82939268267647e-08	1.78566721894889e-08	3.41460175420582e-08	7.18792767008677e-08	6.85681399846602e-08	3.76564626017554e-08	1.31529757931275e-08	4.6507385475519e-09	3.96395973807585e-09	3.58652964695192e-09	1.72947775043646e-08	2.36062744480029e-08	9.72629104227776e-09	1.23470105904308e-08	5.9763168048313e-09	2.02755463901483e-09	7.01166748605826e-09	1.67666239189591e-08	2.22043682379048e-08	1.58684632651201e-08
9	0.00192177608284379	0.00162521748642755	0.00111421199970578	0.000619567422088853	0.000279632553447486	0.000102342632137008	3.00880041305412e-05	6.82713252611253e-06	1.00100715054187e-06	2.71943149342389e-07	2.81231229827484e-07	1.79325635371108e-07	1.81531303969847e-07	2.05419913306088e-07	2.36014333712867e-07	2.33159017853704e-07	1.67072035785786e-07	1.16118441814677e-07	9.40208620828837e-08	5.878163145182e-08	2.19257724157079e-08	7.30029424923314e-09	2.06540083991983e-08	4.01122450559317e-08	6.08717207709112e-08	7.33597473512277e-08	9.85039724167364e-08	1.32409424131343e-07	1.30066225963419e-07	1.00916712014234e-07	8.74296626947941e-08	9.87813908450203e-08	1.22838182996312e-07	1.12663942907581e-07	6.97580446667636e-08	3.0503477574354e-08	1.39901812537471e-08	1.2815084454592e-08	2.08076109753911e-08	3.89211680602505e-08	4.85350465214779e-08	3.91766590675354e-08	2.59959838318121e-08	1.68328205630918e-08	1.04031171250324e-08	1.08683003886758e-08	2.40874431081323e-08	3.70154831579988e-08	3.58173815737629e-08
10	0.00200390316569862	0.00172977701707575	0.00123884676281243	0.000736873248566778	0.000364740320768712	0.000150671510806481	5.20588466513515e-05	1.50584466362735e-05	3.79596647447044e-06	1.15826835194547e-06	7.11544082470427e-07	6.00783551807589e-07	5.69626145380304e-07	5.82341183374129e-07	5.79156082517828e-07	5.23118384439179e-07	4.16665249632857e-07	3.09161086234434e-07	2.18926516498382e-07	1.33165162721249e-07	5.70910700637241e-08	2.06072074181026e-08	5.66218946657733e-08	9.73834427931705e-08	1.39229033557281e-07	1.84249969496418e-07	2.39557916267684e-07	2.91275611550675e-07	3.10051807694182e-07	2.98345207220662e-07	2.83478625081783e-07	2.77219433271264e-07	2.64543773551984e-07	2.17372662979364e-07	1.40706970475547e-07	7.099714944933e-08	3.78388536992672e-08	4.36951260715435e-08	6.70107472559754e-08	9.55090418889295e-08	1.10453613551423e-07	9.99794116051363e-08	7.39864309700233e-08	4.72628819948796e-08	2.39045221643184e-08	1.93297224602708e-08	4.81504154728227e-08	7.41109576912441e-08	8.08492977104372e-08
11	0.00210021203247222	0.00184582013819813	0.00137383012697958	0.000867084044206865	0.000465496445816728	0.000213905064128247	8.50316125475813e-05	2.95974515645618e-05	9.10726526529209e-06	2.76282184999362e-06	1.57174709577113e-06	1.53377941029377e-06	1.54335330262774e-06	1.5133201645514e-06	1.41829132716513e-06	1.23962581759579e-06	1.00084511651839e-06	7.52101182024985e-07	5.2779258339393e-07	3.40401648454228e-07	2.02668953224395e-07	1.44333928400777e-07	1.76598984348266e-07	2.4814265769047e-07	3.35977500338354e-07	4.40605121478243e-07	5.59392534781692e-07	6.71241609441282e-07	7.45928466126017e-07	7.70530198830024e-07	7.52479936271961e-07	6.9845892808859e-07	6.03108434230928e-07	4.63084191672731e-07	2.99613542675e-07	1.53177267555447e-07	7.40003615959472e-08	1.10456035228679e-07	1.7584492450734e-07	2.31727216362115e-07	2.58023986170026e-07	2.42158532845817e-07	1.90911570022649e-07	1.21428928287282e-07	4.5197775020474e-08	3.5123012675634e-08	1.09533251784567e-07	1.64468354374331e-07	1.86619062039797e-07
12	0.00221114524211307	0.00197359822035723	0.00151861221213708	0.00100840728214806	0.000579530446703619	0.000290255701939627	0.000128576554366071	5.14889942087183e-05	1.85775181895968e-05	5.15574194413636e-06	1.08062577745203e-06	2.76068364898683e-06	3.46599290293131e-06	3.56469660443803e-06	3.32558753465751e-06	2.87705959851816e-06	2.32257054448374e-06	1.76190681862392e-06	1.27095089048263e-06	8.91612358878628e-07	6.42124687199957e-07	5.29517880911028e-07	5.41445672959139e-07	6.42503667297395e-07	8.05938792371155e-07	1.02088808727356e-06	1.27151897288636e-06	1.52064309781239e-06	1.71517038064115e-06	1.80844662201123e-06	1.77644592947606e-06	1.61755742758538e-06	1.3482677254607e-06	1.00443063694532e-06	6.38528477759795e-07	3.02469928126309e-07	6.80544863201081e-08	2.33517341512477e-07	4.11808205125936e-07	5.38866294972154e-07	5.95523943523867e-07	5.68498892884338e-07	4.63814391393521e-07	3.06150512461961e-07	1.36779481474783e-07	1.28392168039241e-07	2.72306478908015e-07	3.83639620346354e-07	4.33190584071932e-07
13	0.0023374032970091	0.00211362604335801	0.00167289790818795	0.00115901927421224	0.000703612065538145	0.000375769964471943	0.000178912967449248	7.87997627417152e-05	3.4034078829868e-05	1.42038012233648e-05	5.27517050079588e-06	5.00703632191941e-06	6.87314308364328e-06	7.5588841567544e-06	7.2448816577969e-06	6.32639616910649e-06	5.13966803295434e-06	3.94719314926373e-06	2.92601078223295e-06	2.16358365505354e-06	1.6748776544693e-06	1.43343026835201e-06	1.39972923308091e-06	1.53912396546773e-06	1.8289012499173e-06	2.24931610414747e-06	2.76084369606227e-06	3.28549239652851e-06	3.7120432579506e-06	3.92772665923385e-06	3.85764714129774e-06	3.4902105793398e-06	2.87985532537732e-06	2.12870886684864e-06	1.35257442236201e-06	6.46648679109645e-07	1.77318875577596e-07	5.32240162761348e-07	9.20897355941786e-07	1.19864117201165e-06	1.33151416464091e-06	1.29865763463297e-06	1.11071697982113e-06	8.23203469681335e-07	5.61328864874674e-07	5.40541492582717e-07	7.3334334037394e-07	9.14922075294858e-07	9.92564132528951e-07
14	0.00248095860994309	0.00226834581234877	0.00183927934093423	0.00132098974293028	0.000838798444314708	0.000469694638566058	0.000231817204505273	0.000103152718183636	4.72519273189822e-05	2.76889569843369e-05	1.93168215503545e-05	1.55896124821681e-05	1.52525526644779e-05	1.55131308497573e-05	1.47859453335344e-05	1.30011539622588e-05	1.06414084543073e-05	8.23438807505307e-06	6.15903611271361e-06	4.59939400770259e-06	3.58004571377247e-06	3.04074807811339e-06	2.90838606589026e-06	3.13433138925368e-06	3.68996747009933e-06	4.53432619128371e-06	5.57447056836134e-06	6.6424814103421e-06	7.5111000295e-06	7.95180745267193e-06	7.81190619993872e-06	7.07245595333905e-06	5.8578922382236e-06	4.39328677573313e-06	2.93416872094205e-06	1.73075045966564e-06	1.15782433994544e-06	1.47092392999335e-06	2.07054476554677e-06	2.58479153120468e-06	2.88126418538772e-06	2.89910969706366e-06	2.65235292235944e-06	2.251769449196e-06	1.90831877198899e-06	1.83540658558556e-06	2.00494979284692e-06	2.19055031455417e-06	2.22794941087258e-06
15	0.00264636805693115	0.00244405406355158	0.00202597076581478	0.0015042981712357	0.000996785712188002	0.000584919087048901	0.000298463026286064	0.00012615128280705	3.99648459204793e-05	2.43738276861183e-05	3.20980994998043e-05	3.39994014668745e-05	3.32563621789885e-05	3.16527388247071e-05	2.89925744705543e-05	2.509446129248e-05	2.04013290747208e-05	1.56612055454562e-05	1.15233958066929e-05	8.34097972767966e-06	6.1783188001484e-06	4.94724535891254e-06	4.56894560229626e-06	5.01767785932912e-06	6.22696420588303e-06	8.04121189083398e-06	1.02127973586658e-05	1.23873377159215e-05	1.41329751755619e-05	1.50391323220549e-05	1.48475567925308e-05	1.35512495920325e-05	1.14098154610174e-05	8.87308228422957e-06	6.4556324045846e-06	4.63607552141709e-06	3.78827869296409e-06	3.93195217261044e-06	4.6290819481622e-06	5.43051306837878e-06	6.03977097133321e-06	6.2873290158872e-06	6.15008116166029e-06	5.76417283470944e-06	5.37223944542803e-06	5.17148082774532e-06	5.14773183890201e-06	5.10638944705789e-06	4.85946604526434e-06
16	0.00284132630532376	0.0026511725203286	0.00224652161835562	0.00172590686530782	0.00119896187544226	0.000749603702340171	0.000417586546409285	0.0002018561837902	7.88013185873661e-05	3.26241759429054e-05	4.53707794351483e-05	5.71376798900899e-05	6.07710653445203e-05	5.88722864616216e-05	5.33106030366655e-05	4.53348437838905e-05	3.61620745858771e-05	2.70716973036082e-05	1.91369504024255e-05	1.29554750994608e-05	8.58316575808154e-06	5.75695165839138e-06	4.52238735048334e-06	5.50610322288206e-06	8.39327623495659e-06	1.23864269185517e-05	1.68882983961376e-05	2.12466188182115e-05	2.47202014542479e-05	2.66371236275401e-05	2.66057772787352e-05	2.46648206734248e-05	2.12956110037893e-05	1.72865966550453e-05	1.35052312625546e-05	1.06618855034973e-05	9.13256276282315e-06	8.89461759400724e-06	9.62080491557016e-06	1.08423947142494e-05	1.20810270144305e-05	1.29700463999481e-05	1.33470602064089e-05	1.32678019771253e-05	1.29198355379705e-05	1.24672131893892e-05	1.19274079519395e-05	1.11849602716229e-05	1.01179904890247e-05
17	0.00307533044288166	0.00290142321340021	0.00251453871981591	0.00200041006747997	0.00146006484081888	0.000978581378671434	0.00060573523779433	0.000353133478160564	0.000204510588276326	0.000131769785489578	0.000106502420955305	0.000102912308373368	0.000103142647160983	9.93431538818915e-05	8.98124249264742e-05	7.57090100392188e-05	5.93167137548071e-05	4.30955953227234e-05	2.90553717704134e-05	1.83305552754443e-05	1.09419118501036e-05	5.8020748940157e-06	1.27525879003653e-06	3.9339898702476e-06	1.03791372049602e-05	1.80260828239691e-05	2.63176221448755e-05	3.42736338983652e-05	4.07040309449441e-05	4.45397966627352e-05	4.51721559578712e-05	4.26631916599476e-05	3.7738561447274e-05	3.15662800360068e-05	2.54194566628519e-05	2.0374438259315e-05	1.71695599125545e-05	1.61649731866304e-05	1.7191429385914e-05	1.95298912498889e-05	2.22836912748451e-05	2.47210127843757e-05	2.64011277814196e-05	2.71700118945409e-05	2.70699940423882e-05	2.62083250544709e-05	2.46591950862508e-05	2.24559233075016e-05	1.96602666383933e-05
18	0.00335691542834574	0.00320387853756699	0.00283838583085137	0.00233296238225468	0.00177796583961514	0.0012562581325	0.000825295561647811	0.000511147317769485	0.000313031164888155	0.000211803468400269	0.000174855627284575	0.000166542605121627	0.000163891855385459	0.000156465713367109	0.000140905929649172	0.000118114782788973	9.13870093708021e-05	6.47742773732135e-05	4.18357136055266e-05	2.49226633721301e-05	1.48845202169073e-05	1.0606946066401e-05	9.7731059278449e-06	1.24439270273541e-05	1.94491520239935e-05	2.98603767938913e-05	4.21412188783186e-05	5.44539954339413e-05	6.47957067296211e-05	7.14061342062903e-05	7.3219849983068e-05	7.0131869227228e-05	6.296243790405e-05	5.31540212533147e-05	4.23674463524857e-05	3.22334811572494e-05	2.45319469469706e-05	2.15021216143919e-05	2.40415947388805e-05	2.9908907639589e-05	3.65684510079376e-05	4.25400282736207e-05	4.70171203202458e-05	4.95977988602578e-05	5.01600859441372e-05	4.87666416053102e-05	4.55939484878509e-05	4.09064930510883e-05	3.50692050952027e-05
19	0.00369185819336116	0.0035648163745898	0.00322525903891439	0.00273202230730735	0.00216228106234852	0.00159167564720454	0.0010790377156367	0.000659665375983572	0.000348168385267886	0.000157128112294565	0.000132563681132017	0.000184963125503384	0.000218337621998044	0.000224410778618649	0.000208186746447441	0.000176476414561212	0.000136595077561809	9.55170047610603e-05	5.88635701507282e-05	3.02387371651864e-05	1.224239595868e-05	1.1708227241075e-05	1.9539056395943e-05	2.83981132866792e-05	3.9542466799031e-05	5.37829651001056e-05	7.03876929556423e-05	8.7321601286409e-05	0.00010189203474077	0.000111538375386699	0.000114528456829993	0.000110346904888159	9.96772859687327e-05	8.40420054274764e-05	6.52977554894386e-05	4.52544757406954e-05	2.58788573101076e-05	1.34745867040232e-05	2.2565363856561e-05	3.86317949859445e-05	5.38235729127998e-05	6.65603193044818e-05	7.60494640645012e-05	8.18172332970315e-05	8.36787946325302e-05	8.1728287607963e-05	7.63128752140609e-05	6.80021933590604e-05	5.75550054425644e-05
20	0.00408190796212427	0.00398875745963418	0.00368672271567595	0.00322293206461992	0.00266193983776902	0.00207038766632006	0.00150478443155575	0.00100550809719491	0.000597817469544981	0.000303128662240096	0.000181288550458847	0.000234642401219869	0.000296425890441317	0.000319072809137441	0.000304969878427919	0.000264529606356517	0.000209414535677703	0.000150403010164662	9.61196397846651e-05	5.25729065557707e-05	2.54806968479897e-05	2.48909358174242e-05	3.78640040172402e-05	5.28680170742303e-05	7.0436798010075e-05	9.13980026778623e-05	0.000114772853033409	0.00013798932407575	0.000157677366588118	0.000170612517616299	0.000174545803923177	0.000168689798599005	0.000153746422726072	0.000131536800372268	0.000104449288319369	7.50314998002104e-05	4.63660846164483e-05	2.67453154742319e-05	3.52520711759242e-05	5.83122262292969e-05	8.15369475649908e-05	0.00010143917575592	0.000116516815616552	0.000125910625993001	0.000129244816599257	0.000126600562403838	0.000118483688439566	0.000105775788783052	8.96679596044766e-05
21	0.00451618178758716	0.00446491327118358	0.00421613036622836	0.00380952856861219	0.00330035606320118	0.00274714595293622	0.00220195257994877	0.00170564784864992	0.00128810783743323	0.000970211499454401	0.000761461846607645	0.000648777665461825	0.000592860346376458	0.00055111356539656	0.000499155329016689	0.000431134384037567	0.00035204051839171	0.000271318964613732	0.000198844145300243	0.000142501919869861	0.00010636132891015	8.8997188771053e-05	8.54441894074054e-05	9.32119351932998e-05	0.000112428665432885	0.000141239588291578	0.000175077165437819	0.000208436927635113	0.00023613290332781	0.000254073957134853	0.000259854987961664	0.000253076412326559	0.000235267124801613	0.000209438718296979	0.000179488274681451	0.0001497994930795	0.000125311465371058	0.000111487661616209	0.000111933301393712	0.000124573597002599	0.000143321993020586	0.000162521424374209	0.000178321075747867	0.000188381850167226	0.000191504041728603	0.000187385746151759	0.00017645387517068	0.000159738281042631	0.000138769179774995
22	0.00495179841575725	0.0049364667338597	0.00474035235288145	0.00440003265943942	0.00396509417212957	0.0034869875538105	0.0030097278738625	0.00256499932144467	0.00217193080762606	0.00183946840527898	0.00156851751592158	0.00135269213662598	0.00117923420634827	0.001032272508835	0.000897873790901314	0.000767933481163057	0.000640974783547402	0.000520289750707798	0.000410890457264159	0.000316584661247217	0.000238275812166118	0.000174773754024874	0.000127757756966041	0.000110342484617882	0.000134978408244824	0.000185778208648109	0.000243414741909748	0.00029677679677122	0.0003389333651405	0.000365619014494924	0.000375167287153299	0.000368548758498143	0.000349065384857328	0.000321626346348634	0.000291745617635423	0.000264530566656109	0.000243926127348004	0.000232289662402398	0.000230153239682952	0.000236146711786441	0.000247347490788562	0.000260111479386658	0.000270984881787607	0.000277313328063849	0.000277469040871734	0.000270810740756887	0.000257534409059383	0.000238530675267587	0.00021528048354626
23	0.00530388434773096	0.0052889710833833	0.00510805742506654	0.00479903679890042	0.00441165718211475	0.00399643820104383	0.00359422758480381	0.00322962849584376	0.00291037601904083	0.00263206173791069	0.00238489436437949	0.00215889878079271	0.00194621305222294	0.00174140950293669	0.00154126525902502	0.00134462098066288	0.00115216795171259	0.000965836250076005	0.000787777600484576	0.000619318002990803	0.000460392861761073	0.00030978820763455	0.000166135553181471	3.09241896594678e-05	0.000103206150434909	0.00022262552354135	0.000327578016969415	0.000413002581436466	0.000474791666565702	0.000510662382383362	0.000520892711749172	0.000508614030329649	0.000479571877852122	0.000441370943608308	0.000402284546074757	0.000369732493870234	0.000348655326303369	0.000340417636812456	0.000343049600318092	0.000352706904527273	0.000365216019502603	0.000376974938954355	0.000385311246375038	0.000388556932777671	0.000385941380379134	0.000377363763881814	0.000363158109242341	0.000343965480956561	0.000320738695474123
24	0.00547527477547945	0.00539633213310498	0.00515691845596001	0.00480015202502216	0.00438351450690108	0.00396834105158081	0.00360670643184667	0.00332844212098339	0.00313433169122207	0.00300123678484677	0.00289642316652269	0.0027910515838985	0.00266644715403275	0.00251413499229223	0.00233319601160628	0.00212735865282545	0.00190272993930555	0.00166628935987327	0.00142506364428054	0.00118595852697874	0.000956383985565611	0.000746093963989212	0.00057107324838044	0.000458341337209767	0.000434711723764985	0.000486802462174381	0.000568727618982377	0.000645310602672513	0.00069832276813056	0.000719660201676762	0.000707519487056546	0.000664851575774624	0.000598593392317213	0.000519167238970009	0.000440180147535172	0.000377748049762905	0.000346574950338145	0.000350513995423945	0.000378629097698619	0.000415325787121946	0.000449418063325486	0.000475238985250666	0.00049099041846898	0.00049717311462486	0.000495376500297296	0.000487321451499428	0.000474213291350023	0.000456536580694086	0.000434297744667842
25	0.00543212845584627	0.00522219058412047	0.00484297264318848	0.00434065034378928	0.00378125434680068	0.00324666626389421	0.00282584854226293	0.00259031985577709	0.00255311131960728	0.00265660664238471	0.00281655807032646	0.0029661712914933	0.00306650387930967	0.00310012481387484	0.00306340091010191	0.00296110226272555	0.00280300696489594	0.00260177741636182	0.00237165415837433	0.00212773225351548	0.00188564100373179	0.00166131815817076	0.00147022600747781	0.00132498305375067	0.00123097507013858	0.00118226870565952	0.00116230099348788	0.00114992199466529	0.00112598540416008	0.00107691320020838	0.000995525247605226	0.000880577988418888	0.000735876245815801	0.000569335951160354	0.00039255150444634	0.000224068627458041	0.000125138428887239	0.000197911103177846	0.000316196013184241	0.000417893315275112	0.00049318192503968	0.000541686112024976	0.000566964111069156	0.000574747955144904	0.000571410843650853	0.00056232055109402	0.00055045763106626	0.000535922046881032	0.000516609071500079
26	0.00529615544672422	0.00494199234644571	0.00440417945836388	0.00372043097667872	0.00294297466834405	0.00213947202653402	0.00141463605458539	0.0010053232880392	0.0011900490641209	0.00169297325540121	0.00222446094759501	0.00269505065529648	0.00307721653275042	0.00336215334503879	0.00354922365263209	0.00364299387345625	0.00365220902431053	0.00358910302440512	0.00346855269171433	0.0033069955619288	0.00312117431744359	0.00292677884729938	0.00273703055466055	0.00256128892402767	0.00240390791251438	0.00226374888640942	0.00213474710146726	0.00200758630045346	0.00187205523160963	0.00171942634289434	0.00154434489649206	0.0013460459867313	0.00112902141348789	0.000903564608386832	0.000687208166404249	0.000509017742465106	0.000413099280046029	0.000423651835793375	0.000495275106488913	0.000571251707093276	0.000624445707344931	0.000647397623396325	0.000642960485450238	0.000619963995763144	0.000590193875298632	0.000564780201576355	0.000549894754344543	0.000544037785957682	0.000539444461322168
27	0.00535581947389277	0.00495139490136548	0.00438436030281458	0.00369475121676489	0.00293424220978439	0.00216622029471292	0.0014821025691667	0.00106787839020345	0.00116177157726049	0.00160055077668036	0.00212155111980754	0.00262905315351068	0.00309175798495197	0.00349522364308399	0.0038300855613048	0.0040900711585026	0.00427254374297984	0.00437916795443643	0.00441587765435167	0.00439205195341912	0.00431914072367192	0.00420908231110486	0.00407282471866312	0.00391917494915574	0.0037541100902221	0.00358060937491185	0.00339900650148946	0.00320780427389817	0.00300483410064981	0.00278858891804943	0.00255952260035841	0.00232109552445337	0.0020803383173813	0.00184766617035824	0.00163557375008612	0.00145578563277252	0.00131494082255432	0.00121056951254173	0.00113069019956705	0.00105839996352733	0.000978423397434774	0.000881766550219958	0.000767589960843165	0.000643637203067047	0.000526731362325895	0.000442583824553695	0.000415534356656352	0.000442709657223913	0.000493521954816047
28	0.00584301902499919	0.00549989869188205	0.00503789699589854	0.00450387192263232	0.00395367274850069	0.00344607774957591	0.00303506702464409	0.0027602332273697	0.0026377658238959	0.00265906211615744	0.00280010123349012	0.00303258139525056	0.00332830439579973	0.00365903782244848	0.00399688344003901	0.00431637128037092	0.00459700794919159	0.00482500537551483	0.00499369754105708	0.00510275606367439	0.00515660149634832	0.00516247403658928	0.00512857066523148	0.00506253936732344	0.00497048887760205	0.00485655386410494	0.00472296581518435	0.00457052093706027	0.00439930114727392	0.00420948402915024	0.00400206800487678	0.00377934282607019	0.00354496230848166	0.00330353942183783	0.00305979470942024	0.00281744386177489	0.00257816883466206	0.00234109011451632	0.00210304675702663	0.00185968787507719	0.00160703286077821	0.00134297861757494	0.00106830792029646	0.000786989584897388	0.000505805141503489	0.00023355584550788	2.65648317529162e-05	0.000249425883601619	0.000442687547020757
29	0.00672906831627849	0.00642266086143487	0.00599021474203475	0.00546537052010063	0.00488698054241829	0.00429519304681387	0.00372896642755695	0.00322654210600461	0.00282895341715178	0.00258165688610646	0.00252268822871087	0.00265639605402095	0.00294361588402809	0.00332416832587254	0.00374176565948152	0.00415337615049171	0.004529600369543	0.00485293276849161	0.00511581235624483	0.0053185369535727	0.00546697328782749	0.0055701763723718	0.00563814741192992	0.00567996790078075	0.00570248309951398	0.00570961136182217	0.00570225793798257	0.00567873175235483	0.00563550983456806	0.00556816888135558	0.00547230620465994	0.00534430081980522	0.00518181537599106	0.00498400385116033	0.00475145781968675	0.00448598216783738	0.00419032537292796	0.00386798992592421	0.00352321497307029	0.00316116920455743	0.00278834315943999	0.00241311722330635	0.0020465281188789	0.0017033466369419	0.00140350782341494	0.00117275862840055	0.00103725840701083	0.00100556564240403	0.00105406290576841
30	0.00808160012875929	0.00775867388736581	0.0072635401471215	0.00661466364158176	0.00583631084566016	0.00495612025241849	0.0040028585738757	0.00300476044119782	0.00198873835278431	0.000981344071421877	0.000120887850628466	0.000948327616473842	0.00180792272096624	0.00258471558967125	0.00326449224976779	0.00383956921627167	0.00430850644008728	0.00467629027624121	0.0049539007042034	0.00515714772099666	0.00530490030050382	0.00541695896902915	0.00551187866249308	0.00560504052279045	0.00570721364135725	0.00582375895081828	0.00595452570327639	0.00609439202590921	0.00623431879962458	0.00636273224713104	0.00646703173622121	0.00653503430836696	0.00655620828006811	0.00652260330049519	0.00642944168926497	0.00627538589825687	0.00606253274717791	0.00579620336982335	0.00548459865458093	0.00513837593924958	0.00477017717721346	0.0043941038554506	0.00402508991510754	0.00367807397007991	0.00336683823335621	0.003102430145996	0.00289131796127105	0.00273385976384172	0.00262396066737719
31	0.0104716762963284	0.0102582551408703	0.00985740914387333	0.00928804858448929	0.00858006388116101	0.00777410172671606	0.00692146311111334	0.00608411133152685	0.00533361693150029	0.00474491026230268	0.00437770785106514	0.00424680215876817	0.00430722996960056	0.00447748882521855	0.00467789360530683	0.00485201205513911	0.00496954952530406	0.00502168415808046	0.00501526358318718	0.00496759675703134	0.00490194401657105	0.00484357102335314	0.00481633280802177	0.00483986609983095	0.00492752672912348	0.00508520130276842	0.00531104393154517	0.00559606601453393	0.00592539949034062	0.00628000454326813	0.00663859483254355	0.00697957739076799	0.00728283428569283	0.00753120887197412	0.00771160281152886	0.00781563782006488	0.00783988190121745	0.00778567767465797	0.00765863671452538	0.00746787779533374	0.00722509017343269	0.0069434988232955	0.00663680123614092	0.0063181394520323	0.00599916968282102	0.00568929518446617	0.00539513071038001	0.00512025866046838	0.0048653076606292
32	0.0144887454032506	0.0145839291909833	0.0144930280166578	0.0142291729153147	0.013814467130142	0.013278259038232	0.0126545095667485	0.0119783757904584	0.0112823150025687	0.0105922706266825	0.00992475567738694	0.00928571533965699	0.00867172486487207	0.00807336319334153	0.00747982945193699	0.00688349120391066	0.00628324896170648	0.00568615672405232	0.00510729862399829	0.0045682686326819	0.00409470016463335	0.00371320832147468	0.00344796893905782	0.00331722606364009	0.00333049603429308	0.00348755174869959	0.0037793806706804	0.00418995522477387	0.00469774060568469	0.0052769452873791	0.00589894882290994	0.00653404674082431	0.00715333831280227	0.00773049961906508	0.00824323726107964	0.00867430275883695	0.00901202335389212	0.00925036390433779	0.00938857752831007	0.0094305310417519	0.0093838062872966	0.009258681676678	0.00906709166128093	0.00882164775972654	0.00853478566806168	0.00821808119279055	0.00788175539038332	0.0075343683023995	0.00718268292064489
33	0.0200720647517795	0.0205229024073099	0.0207536984722346	0.0207605534194653	0.0205466285219544	0.0201213956429796	0.0194994997533022	0.0186993988859917	0.0177419845875754	0.0166493923365452	0.015444177613464	0.0141489592953061	0.0127865292830024	0.0113803182303426	0.00995501987048581	0.00853713526563269	0.00715521677006553	0.0058396707726463	0.00462211692559319	0.00353452033476772	0.00260869390950954	0.00187736105359481	0.00137717684906262	0.001142198017948	0.00116421633856617	0.00138611080836341	0.0017681160189026	0.0022977240785139	0.00296183819869553	0.00373636433431604	0.00458865381971732	0.00548209253081648	0.00637976228981846	0.0072470663373714	0.00805358714016881	0.00877433487125573	0.00939046240761597	0.00988950104938177	0.0102651792169127	0.010516902049652	0.0106489823082806	0.0106697179085278	0.0105904078027727	0.0104243865859049	0.0101861409131941	0.0098905498413013	0.00955226899391755	0.00918525750797957	0.00880242952403624
34	0.0268672722316091	0.0276225032156639	0.0280984903724395	0.0282764639100698	0.0281453939567044	0.027702423071645	0.0269529922944063	0.0259106880441093	0.0245968504493095	0.023039988183117	0.0212750406405785	0.0193425172042947	0.0172875288839618	0.0151587142643612	0.0130070540915292	0.0108845710082882	0.00884292619243672	0.0069319568423985	0.00519825744204821	0.00368402577379089	0.00242667035681818	0.00146026547981925	0.000818551794183442	0.000505225439542165	0.000363452028436119	0.000228061998751347	0.000455390407416581	0.00104840157388546	0.0018347624478976	0.00275863735046323	0.00377393331530782	0.00483581335199232	0.00590143421000257	0.00693151164880628	0.00789173425376289	0.00875382162041533	0.00949617005209189	0.0101040834573309	0.0105696212770941	0.0108911205562179	0.0110724671848854	0.0111222018069422	0.0110525489154941	0.0108784535134712	0.010616698892424	0.0102851621251232	0.0099022412696531	0.00948646043220244	0.00905622615738138
35	0.0349318854775141	0.0360129255213422	0.0367658807061253	0.0371636453359426	0.0371879167460558	0.0368302182666937	0.0360925795150486	0.0349878363870736	0.0335395288770359	0.0317813907595192	0.0297564404836333	0.0275156967200232	0.0251165542186278	0.0226208650930285	0.0200927759374678	0.0175963701581353	0.0151931550175532	0.0129394136639398	0.0108834241375853	0.0090625743709639	0.00750059656817465	0.00620572900268422	0.00517172077012633	0.00438454078505604	0.00383596656371157	0.00353744566166385	0.00351617201423902	0.00378337831544664	0.00430712660578279	0.00502325911079326	0.00586133917894547	0.00675810290006939	0.00765996260525266	0.00852231988090413	0.00930882327780561	0.00999099924623773	0.010548037004022	0.010966507929165	0.0112399022018793	0.0113679487090838	0.0113557385643488	0.0112127063440021	0.0109515439197879	0.0105871344037033	0.0101356010575247	0.00961356988738953	0.00903774667574809	0.00842491137217557	0.0077924365707053
36	0.0449331542382276	0.0465271735321708	0.047780612234387	0.0486624931619834	0.0491505470751564	0.0492323177029404	0.0489059185216297	0.048180389587109	0.0470756198580434	0.0456218201276129	0.0438585530581869	0.0418333490204958	0.0395999586894811	0.0372163150323175	0.0347422980693056	0.0322374154084572	0.0297585297088916	0.0273577795701435	0.0250808489746143	0.0229657338845686	0.0210421188802036	0.0193313952839559	0.0178472174334337	0.0165963277002609	0.0155792549068211	0.0147905166781616	0.0142182165500865	0.0138433582802856	0.0136395437069225	0.0135736819139571	0.0136078858176487	0.0137021866862526	0.0138174255774097	0.0139177685083205	0.0139725584062357	0.0139574559930841	0.013854950403181	0.0136543565768466	0.0133514071302009	0.0129475256849757	0.0124488519895246	0.0118650805188835	0.0112081731720671	0.0104910119210468	0.00972606743423864	0.00892417251163667	0.00809350016886991	0.00723884817883393	0.00636131623428535
37	0.0576181907546607	0.0600115613646305	0.0620875412689626	0.0638116197041492	0.0651564913074229	0.066103037048541	0.0666410232075603	0.0667694781887928	0.0664967218057652	0.0658400386830506	0.0648250057034455	0.0634845019308693	0.0618574469900658	0.0599873292434039	0.0579205970247331	0.0557049934988768	0.0533879174376742	0.051014887728492	0.0486281787306452	0.0462656774670092	0.0439599938979651	0.0417378350135642	0.0396196357203642	0.0376194278896249	0.0357449255471769	0.0339978085608359	0.0323741957652877	0.0308653053756855	0.0294582998067223	0.0281373004870073	0.0268845376484166	0.0256815766602082	0.0245105444004222	0.0233552727008776	0.0222022829596166	0.0210415539043043	0.0198670377878856	0.0186769132863852	0.0174735818173498	0.0162634258019016	0.0150563523737049	0.0138651455195496	0.0127046463970268	0.0115907805338912	0.0105394602435897	0.00956542407137097	0.00868114807195304	0.00789608284387156	0.00721660755509594
38	0.0729287317849278	0.0763301747106899	0.0794518922851814	0.0822542470407835	0.0847026895731663	0.0867686379348686	0.0884301746705696	0.0896725327351711	0.0904883506395381	0.0908776874526579	0.0908477991904641	0.090412689016934	0.0895924539286781	0.0884124595733183	0.0869023820238238	0.085095160278081	0.0830259057202915	0.0807308147014716	0.078246127898151	0.0756071754971642	0.0728475409741145	0.0699983688067312	0.0670878334257489	0.0641407785357838	0.0611785280201056	0.0582188622485277	0.0552761469194535	0.0523615957250474	0.0494836432824829	0.0466484011200981	0.0438601672853102	0.0411219595926258	0.0384360438258281	0.0358044313783194	0.0332293257128752	0.0307135033476817	0.0282606224701731	0.0258754604739361	0.0235640907104711	0.021334019013391	0.019194313159153	0.0171557749975802	0.0152312269427307	0.0134360101009125	0.0117888060030636	0.0103128440631685	0.009037292870864	0.0079978554725619	0.00723410137812153
39	0.0894818486802073	0.0938711245341447	0.0980104058541633	0.101854514640098	0.105361495450156	0.10849345174527	0.111217285922996	0.11350532065133	0.115335783408285	0.116693141174148	0.117568277776303	0.117958512189041	0.117867461865333	0.117304760647732	0.116285645711505	0.114830432107785	0.112963896617	0.11071459466984	0.108114134985892	0.105196436328074	0.101996989449582	0.098552145055023	0.0948984455947497	0.0910720151842714	0.0871080181333975	0.0830401927308997	0.0789004632944783	0.0747186302656917	0.0705221354607206	0.0663358975753477	0.0621822117125196	0.0580807060091056	0.0540483482770515	0.0500994957871976	0.0462459817325682	0.0424972323411372	0.038860408937451	0.0353405694230893	0.0319408436985527	0.0286626176293799	0.0255057205143457	0.0224686119907463	0.0195485664031845	0.016741856732875	0.0140439483461511	0.0114497317870672	0.00895387954867462	0.0065516289192085	0.00424150706105417
40	0.104825035314221	0.109923265471359	0.114783435562708	0.119356847990581	0.123596824744834	0.127459516853791	0.130904674985129	0.133896362665765	0.136403594876221	0.138400886569675	0.13986869791491	0.140793765695483	0.141169313229439	0.140995134308033	0.140277549883023	0.13902923945144	0.137268952187288	0.135021105751241	0.132315283284994	0.129185641296659	0.125670242919904	0.121810332359054	0.117649567217606	0.113233225875623	0.108607407181356	0.103818239519963	0.0989111158934075	0.0939299710681033	0.0889166161901171	0.0839101455836034	0.0789464297609085	0.0740577079736008	0.069272292879155	0.0646143990190411	0.0601041057273209	0.0557574637750621	0.0515867535518251	0.0476009010825274	0.0438060570505176	0.0402063437710984	0.036804776207307	0.0336043654913847	0.0306094149065295	0.0278270120070698	0.0252686893813877	0.0229521343879937	0.0209026125436883	0.0191533599111954	0.0177436330493977
41	0.116283571464274	0.121644218412361	0.126764516525783	0.131595708603627	0.136090415419556	0.140203387774757	0.143892252803806	0.147118239537856	0.149846868419621	0.152048589495465	0.153699354414452	0.154781108165835	0.155282187696583	0.155197616164977	0.154529283583447	0.153286006943502	0.151483465539262	0.149144010038144	0.146296346798208	0.142975101901981	0.139220272261867	0.135076573849404	0.130592699514614	0.125820500912643	0.120814110686787	0.115629022245242	0.110321145230044	0.104945855175751	0.0995570560131016	0.0942062741653229	0.0889418032333806	0.0838079189069481	0.0788441849584503	0.0740848730179945	0.069558521039264	0.0652876572623158	0.0612887168265132	0.0575721752554099	0.054142914905286	0.0510008256554981	0.0481416194149966	0.0455578112498525	0.0432397921850456	0.0411768957226178	0.0393583478155138	0.0377739930298184	0.0364147099639251	0.0352724658060031	0.0343400095283162
42	0.121944378815101	0.127108943186852	0.13202795086338	0.136655690920325	0.140947379539504	0.144859804254489	0.14835198145289	0.151385816099497	0.15392675158406	0.15594439675119	0.157413116608733	0.158312573001848	0.158628201740402	0.158351613320337	0.15748090551016	0.156020877684853	0.153983138860775	0.151386103871785	0.148254874959843	0.144621009141316	0.140522174940028	0.136001705317102	0.131108056722416	0.125894186966814	0.120416866860748	0.114735942032718	0.108913561713799	0.103013390145137	0.0970998131079923	0.0912371462405438	0.0854888425769605	0.0799166835578331	0.0745799207296894	0.0695343163059524	0.0648310149346347	0.0605151770486475	0.0566243329439918	0.0531864956461983	0.0502182089344745	0.0477228817166269	0.0456898981727165	0.0440949861595517	0.0429020981702566	0.0420666523815448	0.0415395725057797	0.0412713583380029	0.0412154990678669	0.0413308270861486	0.0415827373114504
43	0.121401665459164	0.126069479003897	0.130500018852749	0.134652745036758	0.138487502527513	0.141965020133183	0.145047434977915	0.147698835192995	0.149885811986827	0.151578010922596	0.152748671102255	0.153375140115078	0.153439352131936	0.152928256473482	0.151834184395904	0.150155142747309	0.147895024556737	0.14506372851318	0.141677181644447	0.137757262275129	0.133331623486064	0.128433420780063	0.123100951471139	0.11737721749898	0.111309428058664	0.104948463912269	0.0983483320565367	0.0915656485390712	0.0846592003772726	0.0776896577803668	0.0707195405313483	0.0638135967121465	0.0570398436242134	0.0504716742135318	0.0441916764975939	0.0382981413181838	0.032915412218104	0.0282081157434792	0.0243931351225688	0.0217253471823331	0.0204137468241714	0.0204759226068292	0.0216776202394707	0.0236542420428604	0.0260703697714919	0.0286853275721767	0.0313465115962076	0.0339637929217552	0.036487685550053
44	0.115868616836625	0.120019975227908	0.123975418507411	0.127701464873386	0.131164405018531	0.134330663537992	0.137167197294739	0.139641926182082	0.141724190050457	0.143385223991097	0.144598642778196	0.145340924143067	0.145591879757968	0.145335102399445	0.144558377781907	0.143254050025635	0.141419330658387	0.139056542441037	0.136173291140969	0.132782560634128	0.128902729385063	0.124557509439845	0.119775812612715	0.114591552664587	0.109043397184646	0.103174489009457	0.0970321650760702	0.0906677118609542	0.0841362131390121	0.0774965713066381	0.0708118239344082	0.0641499421406589	0.0575854007702172	0.0512019670422002	0.0450973572399235	0.0393905381801127	0.0342319548811993	0.0298140919972091	0.0263708042216998	0.0241382827379037	0.023254785321071	0.0236514789562542	0.0250571982090951	0.0271247352786779	0.0295485403660975	0.0321062730064964	0.0346515365565513	0.0370940827550562	0.0393826509864332
45	0.107181275202279	0.111049810837768	0.114807080077032	0.118428081766163	0.121886992887785	0.125157431873738	0.128212769045039	0.131026480655757	0.13357254127941	0.135825847689473	0.137762666016012	0.139361092861619	0.140601520269516	0.141467093976698	0.141944154260355	0.142022648884975	0.141696508152594	0.140963972804857	0.139827866461822	0.138295805329869	0.136380338972513	0.134099016896364	0.131474376422137	0.128533847629739	0.125309570914077	0.121838121689384	0.118160134887434	0.114319819045166	0.110364346087461	0.106343098831243	0.102306754761194	0.0983061835310766	0.0943911396582447	0.0906087445873195	0.0870017774510929	0.0836068337487747	0.0804524640524535	0.0775574621489536	0.0749295171226785	0.0725644552034464	0.0704462566632775	0.0685479374204543	0.066833253242207	0.0652590538639196	0.063778025284732	0.0623415358206644	0.0609023448386156	0.0594170210951298	0.0578480213811357
46	0.0960557633416815	0.0999259506497369	0.10379923250277	0.107657931274504	0.11148283909533	0.115253418215654	0.118948050059826	0.122544327465529	0.126019383190534	0.129350246626304	0.132514219794134	0.135489263110977	0.138254381088154	0.140789998051513	0.143078314128925	0.145103632122455	0.146852646450374	0.148314686091682	0.149481904377387	0.150349409534544	0.1509153310889	0.151180818560212	0.1511499703336	0.150829692155555	0.150229486380754	0.149361174881467	0.148238560417229	0.146877033232899	0.14529313167858	0.143504067675292	0.141527229809577	0.139379678621312	0.137077650114319	0.134636084506297	0.132068197570377	0.129385111444621	0.126595560379729	0.123705684515564	0.120718921484442	0.117636001616131	0.114455048071611	0.111171778768719	0.107779802958123	0.104271002259841	0.100635984360713	0.0968645978578885	0.0929464993809265	0.0888717697307295	0.0846315852924466
47	0.0816790868278277	0.0857444629367639	0.0899306144425367	0.0942226496134511	0.0986034913750807	0.103054108080052	0.10755377793019	0.11208037928938	0.116610699494016	0.121120755193949	0.125586117689508	0.129982237148277	0.134284759988847	0.138469834120126	0.142514397141863	0.14639644306305	0.150095263594758	0.153591660632977	0.156868127169158	0.159908994549954	0.162700544745858	0.165231087069301	0.167490999590438	0.169472736314769	0.171170801990183	0.172581697180388	0.173703836955332	0.174537447186508	0.175084442977092	0.175348294187713	0.175333883325849	0.175047361242212	0.174496006117736	0.17368809113157	0.172632765980781	0.171339957087854	0.169820290897902	0.168085044152013	0.166146124444702	0.164016083748709	0.161708166930127	0.159236396582076	0.15661569476121	0.153862041381444	0.150992668036061	0.148026284776202	0.144983335714867	0.141886277039274	0.138759867832426
48	0.0646727304076328	0.069185486597722	0.0739013072147186	0.078801292778064	0.0838649292761854	0.0890703243092235	0.094394433820418	0.0998132840085569	0.105302191582518	0.110835984115812	0.116389221023264	0.121936414669133	0.12745225033467	0.132911803208883	0.138290750194718	0.143565574117674	0.148713757859737	0.153713965995432	0.158546211658688	0.163192006600798	0.167634492695038	0.171858553487539	0.175850904773205	0.179600163576924	0.183096895332028	0.186333639458497	0.189304913942176	0.192007199893241	0.194438907408295	0.196600324367323	0.198493550056969	0.200122415718576	0.201492394267738	0.202610501517133	0.203485191252855	0.204126246464211	0.204544668907195	0.204752568993567	0.20476305774326	0.204590142222672	0.204248625522457	0.203754011915935	0.203122417396241	0.202370485333492	0.201515306542282	0.200574342628068	0.199565351114441	0.198506310570014	0.197415343782478
49	0.0536643449432557	0.0588298963545249	0.064166011880612	0.0696553557583534	0.0752796386986918	0.0810196738619782	0.0868554670063549	0.092766333775907	0.0987310386002706	0.104727950613308	0.110735212579173	0.116730919175608	0.122693301214259	0.128600912533449	0.134432816418049	0.140168768509203	0.145789393280619	0.151276351289385	0.156612494565201	0.161782007687267	0.166770532315546	0.171565273193719	0.176155083924945	0.180530531137349	0.184683936001942	0.188609392438773	0.192302761743627	0.195761643783118	0.198985325334932	0.201974706585623	0.204732207233074	0.207261654065446	0.209568152293105	0.211657943283431	0.213538251678561	0.215217125150728	0.216703270256568	0.218005887979292	0.219134512586357	0.220098857373136	0.22090867070664	0.221573605528394	0.222103105127743	0.222506307566777	0.222791970641288	0.222968418718018	0.223043512219457	0.223024639957111	0.222918733965487
50	0.0631714310640151	0.0680222269442582	0.0729903798463055	0.0780588033613016	0.0832097138939138	0.0884247237470875	0.0936849536166381	0.0989711617798248	0.104263887391286	0.109543605360144	0.114790890292475	0.119986586959633	0.125111984708172	0.130148993171796	0.135080316588322	0.139889623971853	0.144561712348012	0.149082660233149	0.153439968531724	0.157622686044253	0.161621516826574	0.165428906725488	0.169039106542901	0.17244820945811	0.175654160574894	0.178656736766189	0.181457495374697	0.184059690802715	0.186468158597367	0.188689167313905	0.190730239220805	0.19259994178999	0.194307652878706	0.195863303530445	0.197277103362729	0.198559254519233	0.199719661081544	0.20076764159339	0.201711652877073	0.202559033553	0.203315775556765	0.20398633145413	0.204573464480357	0.205078147007184	0.205499511631066	0.205834857371469	0.206079711679354	0.206227947204011	0.206271950667892
51	0.0851339178841869	0.0890076899846797	0.0929020288950689	0.0968009130726879	0.100687838548548	0.104545966034072	0.108358277557152	0.112107741967317	0.1157774884861	0.119350987309038	0.122812236090781	0.12614595096403	0.129337760554378	0.132374401253292	0.135243911795715	0.137935824951153	0.140441353870705	0.142753570329539	0.144867571757146	0.146780633549369	0.148492342702385	0.150004708299806	0.15132224382788	0.152452015710314	0.153403651879827	0.154189303696887	0.154823554172919	0.155323265372836	0.155707358208459	0.155996518764349	0.156212827004546	0.156379306358734	0.156519396385958	0.15665635545818	0.156812606022498	0.157009041106573	0.157264316719605	0.157594159878705	0.158010725281862	0.158522034355078	0.15913152799082	0.159837758672171	0.160634239274374	0.161509455583196	0.162447038737828	0.163426083754683	0.164421592195309	0.165405011686936	0.166344842666441
52	0.103001749194627	0.105679830972376	0.108250870638721	0.110699814269605	0.113011555525105	0.115171068341715	0.117163549918425	0.118974573863764	0.12059025341953	0.121997414755663	0.123183780444578	0.124138163376976	0.124850671579364	0.125312924639579	0.125518282741394	0.125462089648846	0.12514193135266	0.124557912467913	0.123712952802504	0.122613106710111	0.121267907748796	0.119690740545174	0.117899240237536	0.115915716874399	0.113767596865872	0.111487864925451	0.109115476543148	0.106695691482322	0.10428025215864	0.101927297699004	0.0997008691173004	0.0976698334719719	0.0959060532077417	0.0944816763128007	0.0934655477030823	0.0929189480639459	0.0928911177878993	0.0934152338953796	0.0945055641498513	0.096156350659313	0.098342604364452	0.101022559748095	0.104141216787711	0.107634288161031	0.111431964373797	0.115462118060518	0.119652789559699	0.123933963814797	0.128238744460149
53	0.11417958142168	0.115575260477588	0.116772172158701	0.117755832586058	0.118511945458564	0.119026487084064	0.119285793978658	0.119276652466241	0.118986389669607	0.118402965248754	0.117515063212133	0.116312183103079	0.114784729847642	0.112924101542331	0.110722774462528	0.108174384586373	0.105273804957933	0.102017218262472	0.0984021840638394	0.0944277002743887	0.0900942586177379	0.0854038941545925	0.0803602294698458	0.0749685150669359	0.0692356693179263	0.0631703249729902	0.0567828972007977	0.050085707025797	0.0430932436466489	0.0358227973913484	0.0282962214884164	0.0205459739991353	0.012644817747196	0.0050313006803473	0.00535974191759524	0.0133872265880067	0.022010741555786	0.0308321972203677	0.0397759015270211	0.0488019071777337	0.0578785337367579	0.0669767422232302	0.0760685581254223	0.0851265854661025	0.0941238911937808	0.103034037104808	0.111831177814962	0.120490190802411	0.128986822656728
[truncated: 71 more columns]
