# Supplementary material for: Reconstructing spruce budworm outbreak severity: a comparison of paleoecological and tree-ring signals
Source: PLoS One. 2025 Aug 12;20(8):e0329406. doi: 10.1371/journal.pone.0329406 (PMC12342301; doi:10.1371/journal.pone.0329406)
Supplement: S11 Dataset — (ZIP) [file pone.0329406.s011.zip › Lake 2 wavelet data/Cross-wavelet_Lepidopteran_scales_GSI/cross_wavelet_significance.txt]

V1	V2	V3	V4	V5	V6	V7	V8	V9	V10	V11	V12	V13	V14	V15	V16	V17	V18	V19	V20	V21	V22	V23	V24	V25	V26	V27	V28	V29	V30	V31	V32	V33	V34	V35	V36	V37	V38	V39	V40	V41	V42	V43	V44	V45	V46	V47	V48	V49	V50
1	0.250379694096748	0.209838723992111	0.143929066019426	0.0842042810810751	0.0457205466720589	0.0260491900372239	0.0170508942662084	0.0127538236392103	0.0103540348181603	0.0087587503837994	0.00751196259619596	0.0065107483808699	0.00579234117175543	0.0052527927780625	0.00484675573436539	0.00463188485703769	0.0045396985624063	0.00447225535912907	0.00442253724153404	0.00434559986994646	0.00420605382423834	0.00404753363106558	0.00391713073129726	0.00383192662930031	0.00382906747547277	0.00390175032278767	0.00397426456878592	0.00403875035944383	0.00409624828219144	0.00409804934323342	0.00405582697582366	0.00400284084644164	0.00392297891167025	0.00384477366056639	0.00380612524023095	0.00380860780932011	0.00384834769983245	0.00392506562387553	0.00405546709149608	0.004224153793907	0.00439509399149555	0.00455628343379469	0.00463990785623354	0.00460061863983757	0.00450681629412451	0.00439292960683184	0.0042945374101821	0.00429733785031303	0.00439551998919621
2	0.361183195141753	0.295085611472741	0.190541656189081	0.0998490186326889	0.0457039517494657	0.0214601111820286	0.0124752546971502	0.0090931417359304	0.00743652151267962	0.00634022489489933	0.00540726499896903	0.00460775762923791	0.00405995986061937	0.00365197837867483	0.00332868810682667	0.00319147056333808	0.00318039027115673	0.00317439835234013	0.00317738496994342	0.00314076381849008	0.00301846860306739	0.00286718579421503	0.00274325238467499	0.00266051651840585	0.00266986754676323	0.00276546983461817	0.00284792052411968	0.00291546881137755	0.00298026173533675	0.00298281037542716	0.00293703910886391	0.00288555429053318	0.0027983398329002	0.002710413809139	0.00266920606186327	0.00266810111135236	0.0026971927646778	0.00275740838992848	0.00287505469391598	0.00303425926691338	0.00319771183338951	0.00336098274861295	0.00343897338039316	0.00337526713853613	0.00325758946755196	0.00311924280008165	0.0029903140122478	0.00297770248603156	0.00306929098731547
3	0.458371123390044	0.365800716906143	0.222693869795332	0.103603310485561	0.0378303371501749	0.012478555054482	0.00560559470819714	0.00414005748878874	0.00362007531566606	0.00321567489097128	0.00274609460906017	0.00226730035255087	0.00197569127475739	0.00176507686600033	0.00156459943772662	0.00150373655748152	0.00155764817902411	0.0015961292564099	0.00163604289747932	0.00163719071023109	0.00155073688540857	0.00143494141737714	0.00134240186740629	0.00127481439974882	0.00128998560477864	0.00138691563384964	0.00145567720442849	0.00150430603888325	0.00155909325494747	0.00156185391741215	0.00152323516736012	0.00148929761726045	0.00141489249929694	0.00133844926211292	0.00130967147894917	0.00130942402446919	0.00132338847996922	0.00135394856369633	0.0014335310400092	0.00154808892742511	0.0016679500462246	0.0018016250150369	0.00186147585442048	0.00179143097163918	0.00168523584883418	0.00156429298140801	0.00143884111268085	0.00142151784075561	0.00149415058887004
4	0.521129014757077	0.409265085068254	0.238839735249634	0.10133312578335	0.0299444840880044	0.00576361958815429	0.000934382411315568	0.000953332680961964	0.00111221431996984	0.001104776208102	0.000954914377838693	0.00072102636581342	0.000619540450696808	0.00056236939937848	0.000462729968853705	0.000430956530843135	0.000500533748139121	0.000543291338625281	0.000583069922914842	0.000598101734031691	0.000548974032948356	0.000479952300108539	0.000428954056310121	0.000382606804879442	0.00039400658056037	0.000469905782075347	0.000509510911981627	0.000528255640513154	0.00056051172426579	0.000564605669250099	0.000539927699420364	0.000529762466978893	0.000479658566684056	0.000428603116255789	0.000420075332968159	0.000422862733080594	0.000425667934291164	0.00043139509315822	0.000470024504521503	0.000529956569668101	0.000594712242472351	0.000681977465419712	0.000718893753348695	0.000663630067220686	0.000597133784045713	0.000526068505613109	0.00043488035860697	0.000423807284383972	0.000472960378096109
5	0.545724011164812	0.427153797940695	0.246775864238815	0.102403985416126	0.0287211364235273	0.00466334793857865	0.000272281028328989	0.00015081842563586	0.000249597202719912	0.000273646530123051	0.000244017518330003	0.000132939711495091	0.000107381397556354	0.000117935719907352	8.68860477750271e-05	4.55927202376963e-05	0.000103251045854547	0.000125390356705015	0.000143154246090576	0.000152933798863867	0.000132256003117401	0.00010150826135764	8.37530201596457e-05	5.87847666181757e-05	6.25841757183723e-05	0.000108556919701594	0.000122110496044503	0.000119574073957986	0.000129527160031646	0.000137059676770065	0.000124695252111689	0.000130981218301726	0.000103449315004303	7.52805349953767e-05	8.18866043384307e-05	8.4139276773611e-05	8.29924812961251e-05	7.91049556637418e-05	9.20891995774479e-05	0.000113052606330011	0.000138763663663257	0.000183367705873898	0.000200102681542763	0.000167777385386103	0.000140079073338341	0.000117650539827323	6.84235289336341e-05	6.43233515782926e-05	9.09096531207243e-05
6	0.543147479826244	0.429674649159379	0.254428640750898	0.110983158170231	0.0346783827353219	0.00745304682849756	0.00110652783664298	0.000212226057536028	8.90454002039849e-05	5.33103910736929e-05	6.48769882017065e-05	2.74789540315689e-05	9.82504741272555e-06	1.98340447206098e-05	2.61395139261245e-05	2.48490493608584e-05	2.79256126967986e-05	2.53211786206167e-05	2.50022551577264e-05	2.74079205018723e-05	2.362764153675e-05	1.32592316868814e-05	1.08104059319022e-05	6.62406741274968e-06	9.53776962671396e-06	2.38442807047776e-05	2.41025037151656e-05	1.92149395580985e-05	1.41748172026242e-05	2.40325255054301e-05	1.75569245600366e-05	2.83942628175587e-05	2.2311673551335e-05	6.56408251873233e-06	1.14192178935965e-05	9.5261172969754e-06	9.24884490823189e-06	6.32447082952793e-06	9.09842569681608e-06	1.25223882968295e-05	2.31492209016565e-05	3.87574894645429e-05	4.35831770969962e-05	2.90936146100034e-05	2.09043128393583e-05	2.20719704202191e-05	1.21798984411139e-05	9.09853224903775e-06	1.12418850905692e-05
7	0.527522588330275	0.425868051414789	0.264080098859015	0.125157459675057	0.045099806702222	0.0123701604225318	0.00265342931714399	0.000487244613377153	9.66502698622964e-05	2.20918815274644e-05	2.80485835690682e-05	1.36691139840847e-05	1.1073572823153e-05	3.67462095305189e-06	2.00231635716394e-05	2.97808784444166e-05	1.61083270840273e-05	7.19183067261246e-06	6.77659475150591e-06	3.49901096506018e-06	4.81987866426346e-06	1.52891135662483e-06	1.13794427082924e-06	1.39115135543808e-06	7.37273802436124e-06	8.71206645015164e-06	5.60300874298074e-06	1.39199937078899e-05	1.18769806145344e-05	5.65473998219379e-06	1.81079146112245e-06	9.59504375669589e-06	1.75785757137505e-05	1.36478777100398e-05	6.08893874490844e-06	1.29390048188654e-06	9.36713624988032e-07	4.71717027541996e-07	1.44511566068735e-07	2.30451672273549e-06	6.74509877066947e-06	6.57618001460758e-06	8.99110602380065e-06	3.70847444489956e-06	1.17728292277599e-06	4.69512410302569e-06	6.75920686346877e-06	5.80003088551395e-06	1.58737780249958e-06
8	0.508113236966017	0.420015011988145	0.274256417218458	0.141378011296288	0.0575285682740527	0.018468523713576	0.00464147282521275	0.000871243434541757	0.000109715923498568	5.80798074407346e-05	3.6783140306077e-05	8.93418061202086e-06	1.62372930714021e-05	1.54705221543324e-05	2.89488372534133e-05	3.55847767909253e-05	1.84680131519451e-05	9.0050211170026e-06	1.22900711643834e-05	7.94155412924796e-06	3.44246265042954e-06	1.39672370039139e-06	1.59681355405242e-06	4.49501490353164e-06	8.84328772348906e-06	7.9652906486276e-06	9.38346742601663e-06	1.93015820353284e-05	1.77202964094831e-05	7.75907492660976e-06	4.89685501438036e-06	9.36390025238701e-06	1.97115337509453e-05	1.88035170578011e-05	1.03265734935637e-05	3.60695513604785e-06	1.27537718873269e-06	1.08704107429516e-06	9.83538001903756e-07	4.74276601183797e-06	6.47357481701357e-06	2.6672515772416e-06	3.38593440484101e-06	1.6388919840557e-06	5.5601855685262e-07	1.92281734938736e-06	4.59792986848432e-06	6.08912852255503e-06	4.35162627648248e-06
9	0.488759995670179	0.413337068101079	0.28337445606358	0.157572868785747	0.0711181738769424	0.0260285185598414	0.00765219886949907	0.00173632573206174	0.000254583379891315	6.91625489991721e-05	7.15247608188561e-05	4.56073928435184e-05	4.61683544375321e-05	5.22438783760288e-05	6.00248726963564e-05	5.92986881114716e-05	4.24909687534633e-05	2.95320821323711e-05	2.39120657993286e-05	1.49497697418336e-05	5.57632105354794e-06	1.85666364437539e-06	5.25287682882697e-06	1.02016363378022e-05	1.54813363773376e-05	1.86573816366232e-05	2.50522428506115e-05	3.36753226054101e-05	3.30793834964614e-05	2.56658682389975e-05	2.2235744289688e-05	2.51227979121597e-05	3.1241095320828e-05	2.86535089801982e-05	1.7741370554906e-05	7.75786508129757e-06	3.55808410253915e-06	3.25922498383413e-06	5.2919421471776e-06	9.8987130199146e-06	1.2343784137737e-05	9.96369134112962e-06	6.61148666512532e-06	4.28104469557102e-06	2.64579600421664e-06	2.76410477699922e-06	6.12609278174338e-06	9.4140454496975e-06	9.10933558763228e-06
10	0.47046028175266	0.406103147473707	0.290846487523721	0.172997179739404	0.0856308014342505	0.0353734465015447	0.0122219576686855	0.00353530109065366	0.000891186504254272	0.00027192893575348	0.000167050601670052	0.000141047134359521	0.000133732248861373	0.000136717383302729	0.000135969610919355	0.000122813530486865	9.78213189610272e-05	7.25823553884667e-05	5.13978082364323e-05	3.12634467801923e-05	1.34033826421831e-05	4.83799455682588e-06	1.32932334125748e-05	2.28629021195975e-05	3.26870736454339e-05	4.32567271941925e-05	5.62414824790615e-05	6.83833473709971e-05	7.27914718148933e-05	7.00430902306875e-05	6.65528335448971e-05	6.5083350790877e-05	6.21074612643717e-05	5.10330069941005e-05	3.30340517983119e-05	1.66681402102196e-05	8.88350199614001e-06	1.02583905623352e-05	1.5732244738239e-05	2.24228453381017e-05	2.59314117775176e-05	2.34723628159045e-05	1.73699397035964e-05	1.10959996273083e-05	5.61211161551673e-06	4.53807690437444e-06	1.13043676049857e-05	1.73991750865002e-05	1.89811484064882e-05
11	0.453303094596255	0.398395956111335	0.296523131179445	0.187148666152215	0.100471274399801	0.0461685896566385	0.0183529531829964	0.00638821994110068	0.00196568320923592	0.000596318693092156	0.000339240901118469	0.000331046076474367	0.000333112474988049	0.000326630217854033	0.000306119495414084	0.000267556899288937	0.000216019231160813	0.000162331130376445	0.000113917074875432	7.3471210651208e-05	4.37434231662117e-05	3.11525766864075e-05	3.81165638849293e-05	5.35583231089392e-05	7.25163165734337e-05	9.50988100120258e-05	0.000120737508018223	0.000144878657048418	0.000160998830982002	0.000166308790831164	0.000162412879490149	0.000150753156660209	0.000130173008909089	9.99506211269318e-05	6.46676354470991e-05	3.30612949221836e-05	1.59720030139997e-05	2.38404798238654e-05	3.79538100038365e-05	5.00152663897815e-05	5.56910776638364e-05	5.22667286086743e-05	4.12057469186226e-05	2.6208834210581e-05	9.75534420756975e-06	7.58083950155589e-06	2.36413091761446e-05	3.54983272395016e-05	4.0279265629057e-05
12	0.437183131259309	0.390215818206055	0.30025691185996	0.19938023283033	0.11458357891853	0.0573887658861201	0.0254218943078445	0.0101802990074267	0.00367310903800837	0.00101938279049841	0.000213659126550425	0.000545836745182351	0.000685289053548554	0.000704804548265832	0.000657528390260376	0.000568846360765433	0.000459213914974527	0.000348360625653438	0.000251289820042311	0.000176287778613561	0.000126959584590973	0.000104695196328781	0.000107053535065326	0.000127034515763529	0.000159348575634703	0.000201847912185571	0.000251402140137502	0.000300658454437016	0.000339119992377947	0.00035756238073743	0.000351235269022407	0.000319820158221596	0.000266576747093049	0.000198593978644703	0.000126248549389047	5.98037377968299e-05	1.34555943494857e-05	4.61705728874746e-05	8.14218791087566e-05	0.000106543545706159	0.000117745780517272	0.000112402442578178	9.17044362760959e-05	6.0531455431148e-05	2.70437603393367e-05	2.53854378190578e-05	5.38398820863688e-05	7.5852443929857e-05	8.5649559499598e-05
13	0.422015823654272	0.381613064688587	0.302040041406984	0.209259768848504	0.127036453551305	0.0678448906374357	0.032302557037178	0.014227218221074	0.00614481883724548	0.00256448208144909	0.000952426749230101	0.000904015391851932	0.00124093909820736	0.00136474896197921	0.00130805612536149	0.00114222449052117	0.000927961914408269	0.000712661768784419	0.000528288315441918	0.000390632861432465	0.000302397482614762	0.000258804398934321	0.000252719710777965	0.000277887290064162	0.000330206288471395	0.000406111769229236	0.000498467563498902	0.000593192360772746	0.00067020569148201	0.000709147113511137	0.000696494326753736	0.000630154023591765	0.000519954993945369	0.000384336253359784	0.000244205956942562	0.000116751771197806	3.20147453467194e-05	9.60954281860671e-05	0.00016626709505634	0.000216413462802799	0.000240403548509274	0.000234471334932154	0.000200538837985637	0.000148628561762173	0.000101347364211441	9.75942249690073e-05	0.000132404405437988	0.000165188264121599	0.000179206459773067
14	0.407901233284654	0.372944978068121	0.302400978603697	0.217187559332156	0.137909160814685	0.0772237882447702	0.0381137046121341	0.016959622298872	0.00776881941973702	0.00455241762478893	0.00317593179585931	0.00256313109473925	0.00250771416243917	0.00255055653905785	0.00243099796693767	0.00213755550539019	0.001749583251813	0.00135383840653256	0.00101262407851223	0.000756199027498878	0.000588605168990193	0.000499937760428354	0.000478175757705105	0.000515324050177808	0.000606677707480293	0.000745501048718405	0.000916514048493437	0.00109210865045874	0.00123492062829203	0.00130737854867373	0.00128437699866832	0.00116280194847127	0.00096311218528342	0.000722312370231687	0.000482414754982539	0.000284557446535471	0.000190361086355071	0.000241838651683899	0.00034042396356503	0.000424972689643662	0.000473716574685425	0.000476650604375416	0.000436080643909407	0.000370219612579842	0.000313751941477338	0.000301764248238022	0.000329639313569536	0.000360154406162877	0.000366303294520334
15	0.395239350030051	0.36502342785857	0.302582011055974	0.224669365205408	0.148871558501689	0.0873586118075611	0.0445759357653761	0.0188408981477563	0.00596881438479073	0.00364027059167926	0.00479390308172565	0.00507786560602663	0.00496689148645106	0.00472738774449078	0.00433008789515398	0.00374789838647606	0.00304697149820971	0.00233902638155755	0.00172103780381099	0.0012457388145793	0.000922741906762906	0.000738879096947416	0.000682379416364461	0.000749398304815245	0.00093000717679749	0.0012009680032462	0.0015252978055927	0.00185006892545444	0.00211078270377008	0.00224611873938575	0.00221750662416146	0.00202390104687893	0.0017040743954584	0.00132520919212157	0.000964159142164001	0.000692405378373561	0.000565785550659997	0.000587243417249359	0.000691360876895239	0.000811055911083183	0.000902049564416357	0.000939022758816872	0.000918524569777904	0.000860888536907966	0.000802352651232903	0.000772369026937702	0.000768822077037927	0.000762647523941141	0.000725769114463487
16	0.384648827533901	0.358906472524384	0.304126247277884	0.23364724105411	0.162311269487987	0.101478730084598	0.0565314075927509	0.0273265848698503	0.0106678471761454	0.00441654694928408	0.00614213759304229	0.00773509946272296	0.00822697449038408	0.00796992443960862	0.0072170031702297	0.00613727275013528	0.00489549530604375	0.00366487179162586	0.00259069348039158	0.0017538669521396	0.00116195899048596	0.000779356000548225	0.000612224998149006	0.000745397015821063	0.00113625241032509	0.00167683119767984	0.00228627882863907	0.00287629301927486	0.00334653449973772	0.00360604072577344	0.00360179716659733	0.00333903724313203	0.00288292541017819	0.00234019905526373	0.00182829102063442	0.00144336880651011	0.00123633443737797	0.00120412225181136	0.00130243095408388	0.00146780551275703	0.00163548722573649	0.00175583956388701	0.00180687837570792	0.00179614867355818	0.00174904219283076	0.00168776776075612	0.00161469081380616	0.00151418084097975	0.00136973819983659
17	0.376649260551244	0.355350076413058	0.307966628964489	0.24499902911558	0.178820569972962	0.119851170308854	0.074187061729628	0.0432498119780695	0.0250473122416725	0.0161384258340511	0.0130438204429651	0.012604123547169	0.0126323341527098	0.0121669934809938	0.0109997231403768	0.00927241581936101	0.00726477911529508	0.00527810731652943	0.0035585393165468	0.00224502381718708	0.00134010412341143	0.000710605659808779	0.000156186559200661	0.000481813061446632	0.00127117863462668	0.00220773373541007	0.00322323506512234	0.00419764285626722	0.00498520189671145	0.00545498501370881	0.00553243284097141	0.00522514893600121	0.00462200778985699	0.00386606130779714	0.00311323278376104	0.00249534716579179	0.00210283160303069	0.00197979544333777	0.0021055100537281	0.00239191177486091	0.00272918178937482	0.00302769128659494	0.00323346236811965	0.00332763099098327	0.00331538136423423	0.0032098489692065	0.00302012020091157	0.00275027580478167	0.00240787942275641
18	0.371323976846447	0.3543958569396	0.313967014371798	0.258059783781585	0.196669043458258	0.138960535546011	0.0912897678139614	0.0565403742929836	0.0346258282355435	0.0234285634759097	0.0193415914946909	0.0184220495774017	0.0181288378612687	0.0173073978679952	0.0155862580620209	0.0130652236571742	0.0101087407401241	0.00716498308789066	0.00462764221554085	0.00275681132708937	0.00164644577987388	0.00117328347396369	0.00108104855088866	0.00137648045356364	0.00215136086386284	0.00330299469793467	0.00466143556996461	0.00602340886188891	0.00716735348834083	0.00789856351483276	0.00809918702456297	0.00775761115851594	0.00696456712524346	0.00587961269160951	0.00468645963958231	0.00356549477232827	0.00271359237209743	0.00237844934700262	0.00265935224128389	0.00330836291974688	0.00404500588269909	0.00470554972589981	0.00520078163118485	0.00548624244748899	0.0055484396283749	0.00539430429060668	0.00504335799754832	0.00452485682251964	0.00387916734238715
19	0.368277557286121	0.355604629930884	0.321732433440239	0.27253010519083	0.215696147062128	0.158775984515977	0.107638309306916	0.0658042483133085	0.0347311829802361	0.0156741549501766	0.0132237551160405	0.0184508083682316	0.0217800473045509	0.0223858688632648	0.0207674570434152	0.0176042251541751	0.0136259029645914	0.0095282016129293	0.00587187554149095	0.0030164344553205	0.00122122775113618	0.00116794229427547	0.00194909868805725	0.00283282489331779	0.00394451853757593	0.00536506495463163	0.00702145268507977	0.00871067747886419	0.0101641362413977	0.0111263971365266	0.0114246696682297	0.0110075432093715	0.00994320623134615	0.00838352473123556	0.00651371115260069	0.00451431417707677	0.00258151907694093	0.00134414368507471	0.00225098490925538	0.00385367539755069	0.00536911574566489	0.00663965692119984	0.00758623690069054	0.00816159485126568	0.00834729300798485	0.00815272216456276	0.0076125132118707	0.00678348960027981	0.00574134100060854
20	0.366721795885032	0.358353082068422	0.331218045033831	0.289550731109034	0.239150751781416	0.186005243189263	0.135191007313349	0.0903356319157091	0.0537083878610751	0.0272333155064732	0.0162871048084741	0.0210804563857305	0.026631133258793	0.0286657501028198	0.0273987318052424	0.0237655462122027	0.0188139652634871	0.013512323772581	0.00863546342757585	0.00472319094059017	0.00228920568400909	0.0022362210929113	0.00340173166113579	0.00474970389980392	0.00632809688565427	0.00821126786623766	0.0103112826584548	0.0123970685296113	0.0141658576288734	0.0153279616888165	0.0156813311992446	0.0151552231122619	0.0138126985655166	0.0118173687660478	0.00938380555044623	0.00674088847911238	0.00416556521520699	0.00240282000800377	0.0031670735769295	0.00523881589768462	0.00732534298163258	0.00911337468935706	0.0104679616175055	0.0113119088704618	0.0116114551557516	0.0113738932958766	0.0106446670064134	0.00950297938699475	0.00805583944680307
21	0.364989531262276	0.360846103771804	0.34073992555833	0.307879113814609	0.266728725539187	0.222019298786231	0.177957770040662	0.137847331674806	0.104102513564053	0.0784107144190766	0.061539950236573	0.0524330213325752	0.0479138861333442	0.044539987840888	0.0403408184465941	0.0348434903956763	0.0284512691996323	0.0219275012332574	0.0160702192252005	0.0115167438742679	0.00859592757980832	0.00719258961242158	0.00690544271858369	0.0075332176901649	0.00908627859258863	0.0114147245507054	0.0141494154915358	0.0168454903043074	0.0190838282768205	0.0205337913490295	0.0210010036604315	0.0204531716067079	0.0190138576438132	0.0169264531887294	0.0145059132524552	0.0121065203603384	0.0101274428618621	0.00901022838953689	0.00904624417923558	0.0100678096932688	0.0115830206826344	0.0131346835208137	0.0144115823748033	0.0152246757160745	0.0154770055132563	0.0151441724159874	0.014260678647829	0.0129097549798899	0.0112150706641032
22	0.359632282926938	0.358518794998112	0.344275674292394	0.319559412037434	0.287971308485744	0.253248050349585	0.218586302467744	0.186287179773276	0.157739950039234	0.133594336121877	0.113916094255122	0.0982414307585913	0.0856437710358028	0.0749704426120658	0.0652095206813308	0.0557723977793363	0.0465518192283884	0.0377868756197981	0.0298415768922623	0.0229924675652567	0.0173051621049212	0.0126932235277725	0.00927861151478156	0.00801379949569109	0.00980302286709843	0.0134924396521459	0.017678385099949	0.0215538897146838	0.0246155779439069	0.0265536659258773	0.0272471245051307	0.0267664432717637	0.0253514320872881	0.0233586280125502	0.0211884922799531	0.0192119556579212	0.0177155252856299	0.0168704084003644	0.0167152472820429	0.0171505327832413	0.0179640072797545	0.018891012374344	0.0196807106213874	0.0201403241578479	0.0201516330496644	0.0196680633504021	0.0187038485184584	0.0173236719454517	0.0156350895708901
23	0.345843932136853	0.34487150105713	0.333074884300904	0.312924952391018	0.28766556113824	0.260590882337437	0.234364424151721	0.210590455054261	0.189773347311482	0.171625646674483	0.155508904537272	0.140772685542103	0.12690434606569	0.113549970261655	0.10049940811307	0.0876770639588146	0.0751280135044453	0.0629781089909132	0.0513676553142558	0.0403831153462299	0.0300202770649223	0.0201999826605939	0.0108329988387835	0.00201643600214464	0.00672963785539299	0.0145164715909585	0.0213599811087061	0.0269301567270719	0.0309591624072911	0.033298140520992	0.0339652171582192	0.0331645761213535	0.0312708598273994	0.0287799379965276	0.0262312788384805	0.0241086967843766	0.0227343435685584	0.0221971985747241	0.0223688178160862	0.0229985298992642	0.0238141965365789	0.0245809460873331	0.0251245215405014	0.0253361590639422	0.0251656099216693	0.0246062997212	0.0236800088865978	0.0224285385303042	0.0209140177950279
24	0.32028218870324	0.315664352463323	0.301659587466891	0.280790144737122	0.256418477255279	0.232132451728858	0.210978238968975	0.194700863645198	0.183346161672521	0.175560629499773	0.16942944221524	0.163265616198482	0.155976743738921	0.147067077187236	0.136482853539619	0.124442172023056	0.111302269650677	0.0974714192579312	0.0833606570898753	0.0693739416390767	0.0559447276526609	0.0436435827540393	0.0334055544975165	0.0268111780092095	0.0254289379166758	0.0284760426544409	0.0332683443394323	0.0377481497628146	0.0408491543839598	0.0420973109053627	0.041387126520024	0.038891220364963	0.0350153754279603	0.0303692556846651	0.0257488193483285	0.0220967854797478	0.0202732809211932	0.0205036996733498	0.0221483233427362	0.0242949363418322	0.0262892013400466	0.0277996244197373	0.0287210217400997	0.0290826853164667	0.0289775903956301	0.0285064015028559	0.0277396253327675	0.0267056068021703	0.0254047217564377
25	0.28485879571556	0.273849731809766	0.253963684039419	0.22762208950037	0.198287571488599	0.170253971263859	0.1481864464669	0.135835409753728	0.133884207956896	0.13931146418771	0.147699257574193	0.15554491924275	0.160806322828602	0.162569392131714	0.160643604277512	0.155279101259621	0.146988642645822	0.136436239969091	0.124368661915795	0.111577487953044	0.098882312861513	0.0871189062783657	0.0770981049737677	0.0694816185042041	0.0645518748103544	0.0619977311736638	0.0609506317744795	0.060301481680657	0.0590462557779059	0.0564729276553456	0.0522049736935171	0.0461771821770288	0.0385890766175043	0.0298557655113194	0.02058525488155	0.0117500754803842	0.00656221266494384	0.0103783846365607	0.0165812013205958	0.0219141700153897	0.0258622767074455	0.0284058182315646	0.0297313870991555	0.0301395689872456	0.0299645721017539	0.0294878805412561	0.0288657934274765	0.0281035527993908	0.0270907875539774
26	0.24881826528453	0.232179356339062	0.206912411060303	0.17478927705957	0.138263662975867	0.100514368134009	0.0664609059631359	0.0472310148552704	0.0559096021098076	0.0795374442497868	0.104507225994682	0.12661596428775	0.144570469520002	0.157957063637655	0.166745799143974	0.171151210562788	0.171584146845147	0.168619368793698	0.162955803031453	0.155365700138523	0.146635646768504	0.137502768372654	0.128588218660126	0.120331714841041	0.112937809834404	0.106353009578782	0.100292386798578	0.0943182551404874	0.0879508805833945	0.080780234686675	0.072554746931351	0.0632384813438284	0.0530424668231557	0.0424502982763402	0.0322856731782351	0.0239141227921384	0.0194077850027829	0.0199035537999387	0.0232684810849736	0.0268379318223544	0.0293370349924375	0.0304153371673475	0.0302068763361504	0.0291264800507438	0.0277278523469681	0.0265338945272452	0.0258345624937615	0.0255593967195494	0.0253435980936983
27	0.225305586813059	0.208292482454511	0.184438791419447	0.155428706116644	0.12343604300886	0.0911273311293881	0.06234825327683	0.044922904612933	0.048872750142782	0.067331065530101	0.0892482135240302	0.110597522265611	0.130062327619355	0.147035092909049	0.161121874839219	0.172058802012573	0.17973495557289	0.184220362642305	0.185764645552035	0.184762359430181	0.181695171022593	0.177065295921685	0.171333288528145	0.164869636858909	0.157925781658871	0.150627051620263	0.142987484573088	0.134944097319763	0.126405662779132	0.117308782647385	0.107672550250446	0.097642534767146	0.0875144966427725	0.0777265762553098	0.0688043921822759	0.0612411672694853	0.0553161873909678	0.0509255541062837	0.04756523631146	0.0445241715162075	0.0411597625321832	0.0370936569086854	0.0322905406731125	0.0270761661102696	0.0221582372707236	0.0186183662072839	0.0174804644786504	0.0186236596649409	0.0207612026837303
28	0.21998871428991	0.207070289652541	0.189676001072557	0.169570044072627	0.148855134810355	0.129744265803135	0.114269778975304	0.10392233128651	0.0993114534992987	0.100113255433147	0.105423355221262	0.114176195433621	0.125310118222239	0.137762177849268	0.150482010306467	0.162510675440907	0.173076600297959	0.181660666251478	0.18801189879918	0.19211793440685	0.194145206174003	0.194366306357264	0.193089849949509	0.190603782341731	0.187138096401479	0.18284846170671	0.177818893430309	0.172079368606735	0.165632971418068	0.158486387847556	0.15067720832789	0.142291641634367	0.133467253334705	0.124377720987523	0.115200772278252	0.106076302350555	0.0970676365647639	0.0881416613784402	0.079179367753285	0.0700169454982773	0.0605045253749251	0.0505629261405993	0.0402216191400778	0.0296300296474133	0.0190434811669287	0.00879333953018891	0.00100016158729735	0.00939084387871774	0.0166671140183843
29	0.226649503749366	0.216329041194779	0.201763325147095	0.184085442139232	0.164604022832167	0.14467134628624	0.125599615069928	0.108676882560886	0.0952852397970791	0.0869557603794354	0.0849695690811325	0.0894731364146111	0.0991473184675134	0.111965143765259	0.126030720748713	0.139894647988062	0.152566689426575	0.163457220525882	0.172311570832591	0.179139771591231	0.184139426805882	0.187615528815544	0.189904939720752	0.191313543794761	0.192071904147168	0.192311999363744	0.192064320222179	0.191271907655235	0.189816100438393	0.18754791219743	0.184319050922743	0.180007554057065	0.174534694594799	0.167871976692184	0.160039325847361	0.15109753451443	0.141139177324886	0.130282225712803	0.118669463247528	0.106474982539183	0.0939173989125924	0.0812789817913325	0.0689314717508405	0.0573723808156469	0.0472731642381775	0.0395010347125997	0.0349370956214159	0.0338696150976709	0.0355031073076027
30	0.243432271726467	0.233705154906772	0.218790839761783	0.199245517140417	0.17580013673344	0.149287219458234	0.120573270208053	0.0905087666477876	0.0599043614351852	0.0295598412251811	0.00364135859653515	0.0285653264627204	0.0544578707259391	0.0778562633309949	0.0983323539562974	0.115654702271382	0.129779931418059	0.14085823934134	0.149220362690317	0.155342526894352	0.159793099245102	0.163168507061765	0.166027658250065	0.168833860354738	0.171911497699549	0.175422051177715	0.179360979992553	0.1835740041603	0.187788849222935	0.191656892277365	0.194798579711116	0.196846938991078	0.19748473694576	0.196472494767427	0.193666300165102	0.189025863793564	0.182614345618234	0.174592027720297	0.16520593554751	0.154777087203914	0.143686280969842	0.132358278891804	0.121242918026971	0.110790176184081	0.101415198305197	0.0934507531033246	0.087091675953015	0.0823487530056431	0.0790383953676991
31	0.281997052790038	0.276249726847264	0.265455142811519	0.250122545128235	0.231056867952079	0.209352706575979	0.186391571234234	0.163842102810093	0.143631660570093	0.12777808173766	0.117889502792311	0.114364277376956	0.11599156837403	0.120576554973789	0.125973356378903	0.130662279937999	0.133827505756766	0.135231465578976	0.135058562679203	0.133774918674994	0.132006922912569	0.130434967135464	0.129701455496129	0.13033519538121	0.132695852682552	0.136941950805675	0.143023780868712	0.150699284303734	0.159568071586162	0.169117409915602	0.178774068684767	0.187956559983301	0.196123117866402	0.202811722377967	0.207669641765091	0.210471252984149	0.211124134073973	0.209664441116897	0.206243291023328	0.201106247871572	0.19456809754181	0.186984982042174	0.178725768022569	0.17014436410857	0.161554666308396	0.153209899644677	0.145288196148465	0.137886028073749	0.131020324004408
32	0.348733635580756	0.351024640593305	0.348836714991824	0.342485913304243	0.332504244627313	0.319598103197176	0.304584903998216	0.288310852423557	0.271557172074427	0.254948302416129	0.238881699781224	0.223500460477418	0.208722153279359	0.194320020085811	0.18003409168283	0.165680660831362	0.151233263660173	0.136861684823025	0.122928988506067	0.109954925995682	0.09855647506273	0.0893742419772292	0.0829901216441688	0.0798432350779601	0.0801626336857118	0.0839428512787014	0.0909669626215061	0.100849195550648	0.113071222858828	0.127012261145509	0.141983436927305	0.157269785034047	0.172175685812174	0.186067541528295	0.198408766183863	0.208784201324893	0.216912892087702	0.2226495769662	0.225976279053451	0.226986069815919	0.225861438728872	0.222849779737897	0.218238346466704	0.212330689058286	0.205426125733283	0.197803277792203	0.189708158680871	0.181346802416081	0.172881989325199
33	0.431713743809915	0.441410444898043	0.446374450070274	0.446521887564582	0.441920750634194	0.432774761895939	0.419398908135363	0.402190188199286	0.381597941399674	0.358098261771142	0.332176276831845	0.304318477641876	0.275015076693128	0.244770024894119	0.214114439702	0.18361831094687	0.153895748034722	0.125600737295996	0.0994133601575847	0.0760211281283142	0.0561082792455941	0.0403786346324182	0.0296205786873249	0.0245666097931894	0.0250401839742229	0.0298127319642542	0.0380289718795896	0.0494198816337259	0.0637037730363391	0.0803624268331646	0.0986936293827075	0.117909877217855	0.137217127227067	0.155871265803288	0.17321806691927	0.188720044676813	0.201971831609339	0.212705248574997	0.220785405259329	0.226199507289599	0.229040314333671	0.229486299523714	0.227780482852587	0.224209667295134	0.219085434557525	0.212727806188858	0.205451998099893	0.197558246033281	0.189324309752823
34	0.516287814506162	0.530800510504615	0.53994719152181	0.5433671728281	0.540848501815012	0.532336269230861	0.517935031369095	0.497905868051085	0.472658856200095	0.442741825175487	0.408826178599977	0.371690354285553	0.33220121599141	0.291293414188245	0.249946606867609	0.209160473354451	0.169927746976903	0.133206111046972	0.0998909361121522	0.0707931046716819	0.0466314676178614	0.0280608044864226	0.0157294835603695	0.00970853072710752	0.00698417955576271	0.00438249294130847	0.00875088904319694	0.0201463309203878	0.0352572261968812	0.0530106233490317	0.0725207891093594	0.0929261253370755	0.113403346066131	0.133197556102325	0.151649419241942	0.168215492589675	0.182480634435428	0.194162441233463	0.203108325336007	0.209286331006	0.212771130422023	0.213726842602464	0.212388376278463	0.209042918137006	0.204012979851036	0.19764209145036	0.190283794340954	0.182294052098777	0.174026569208881
35	0.599646167416568	0.618203468582651	0.631128814140716	0.637956903507876	0.638373550300718	0.632233242690403	0.619570821400645	0.600606629413458	0.575744757923761	0.545564286141426	0.510803675440188	0.472338720238262	0.43115466772057	0.388313280868087	0.344915710072912	0.302062021031223	0.260808056957191	0.222119983108087	0.186826547816119	0.155569558132619	0.128756404756308	0.106528507168066	0.0887785613734243	0.0752657075820572	0.0658487973616086	0.0607243412276311	0.0603591544943389	0.064946059330376	0.0739368037662358	0.0862300454885695	0.10061665800564	0.116010643217126	0.131492106881855	0.146295465710598	0.159796705084455	0.171507043629946	0.181069240230431	0.188252777076699	0.192945905591971	0.195143971807024	0.194934370567531	0.192479057274947	0.187995902569367	0.181740392261145	0.173989300764205	0.165028032680208	0.155143362063371	0.144623336132295	0.133766175532323
36	0.688970531411329	0.71341200093749	0.732631268834395	0.746153354733512	0.753636799188211	0.754890607291231	0.749885852534697	0.738761148203442	0.721821456338365	0.699530006075828	0.67249342094313	0.641440495197772	0.607195400472171	0.570646436460781	0.532711757477643	0.49430380755234	0.456294475096339	0.419483213413937	0.384570505659851	0.352138952783353	0.322643715374433	0.296412791568022	0.273655546506574	0.254475362546379	0.238880348244355	0.226786441066976	0.218011229754718	0.212263440494712	0.209138304116018	0.20812842988688	0.208652886317824	0.210098823525128	0.21186580831455	0.213404389872089	0.214244496152687	0.214012927330266	0.21244118521811	0.209365433304618	0.204720238797693	0.198527430421306	0.190881150368626	0.181930046285926	0.171857532760066	0.16086113207109	0.149132059885724	0.136836418052258	0.12409952532511	0.110994947074828	0.0975395451468748
37	0.789087386672309	0.821864857384657	0.850295627876373	0.873907069489184	0.892325232311334	0.905288279145016	0.912656058082991	0.91441526301668	0.910679834696865	0.901686487936271	0.887785500925533	0.869427156019658	0.847144461710881	0.821532995849927	0.793228873418758	0.762885942250296	0.731153333678109	0.698654433813523	0.665968194603454	0.633613482945282	0.602036895791804	0.571604188275373	0.542595218662991	0.515202154957119	0.489530641580178	0.465603684504541	0.443368130749268	0.42270371281612	0.403434618578606	0.385343389275203	0.368186665999511	0.351711984479295	0.335674570366136	0.319852998838981	0.304062678978616	0.288166368370894	0.272081242462382	0.255782358023225	0.239302602727803	0.222729384527289	0.206198382694326	0.189884675317884	0.173991513664714	0.15873699956885	0.144339053892944	0.130999522616561	0.11888926666547	0.108137713014091	0.0988322250613131
38	0.892034302298245	0.933639355517017	0.971822923095649	1.00610017580556	1.03604851951916	1.06131835159097	1.08164158670693	1.09683760043482	1.1068163500622	1.11157855809668	1.11121297714579	1.10589088816155	1.09585810935455	1.08142490291126	1.06295425437109	1.04084906003128	1.01553878792647	0.987466176959893	0.957074508206265	0.924795926004194	0.891041209637721	0.856191305570356	0.820590831870285	0.784543666531425	0.748310634538241	0.712109218073583	0.676115132461696	0.640465538980737	0.605263606404678	0.570584088438726	0.536479557034089	0.502986924858683	0.470133906049403	0.437945103144455	0.406447467995759	0.375674961833716	0.34567233010495	0.316498007926195	0.288226282039253	0.260948960718947	0.234776957283627	0.209842395525037	0.186302113946989	0.16434375866271	0.144195834487904	0.12614247407632	0.110540455639627	0.09782648418169	0.0884845576996729
39	0.977541697410462	1.02549220616666	1.07071165734375	1.11270650527165	1.15101840901989	1.18523336901566	1.21498981152139	1.23998537637682	1.25998221033669	1.27481062340599	1.28437102623801	1.28863413005003	1.28763945359554	1.28149224149049	1.27035895178638	1.25446151563306	1.23407060620449	1.20949817642297	1.1810895347712	1.14921522572905	1.11426296693573	1.0766298705431	1.03671514342356	0.994913422363346	0.951608858780961	0.907170025572024	0.861945678961106	0.816261372953341	0.770416894823631	0.724684468095879	0.679307654934922	0.634500882316904	0.59044951458035	0.54731039728796	0.505212801792142	0.464259704629806	0.424529339470197	0.3860769612032	0.348936762330346	0.313123882696991	0.27863645748286	0.245457659043085	0.2135577110393	0.182895897769683	0.15342268076853	0.125082241941878	0.0978163811042973	0.0715730681579356	0.0463362131336752
40	1.02281516210172	1.07256040749061	1.11998281612538	1.16460722822074	1.20597818982557	1.24366785092349	1.27728348445997	1.30647444548235	1.33093840213238	1.35042668774164	1.36474864522547	1.37377486066251	1.37743921155606	1.37573968585404	1.36873795933147	1.35655775035177	1.33938200127586	1.3174489639058	1.29104729147958	1.26051026119837	1.2262092685987	1.18854674805521	1.14794868233684	1.10485686870609	1.05972111002548	1.0129914973596	0.965110946377643	0.916508144225717	0.86759105713073	0.818741142321647	0.77030840114872	0.722607403458934	0.675914405923778	0.630465678438936	0.58645714221027	0.544045410321308	0.503350306901861	0.464458926352569	0.427431283079032	0.392307599978213	0.359117295117068	0.327889749184116	0.298666950844456	0.271518055887135	0.246555591879833	0.223952140671985	0.203954226899474	0.186886146650352	0.173130940135549
41	1.01347038240938	1.06019114308113	1.10481714159249	1.1469234341751	1.18609708680888	1.22194372974542	1.25409406194256	1.28221017471616	1.30599156121326	1.32518067858036	1.3395679332256	1.34899596656068	1.3533631291551	1.35262604530569	1.34680118743066	1.33596540008891	1.32025533629177	1.29986579345703	1.27504696207432	1.24610062603847	1.21337537875434	1.17726094262389	1.13818170056473	1.09658956608546	1.0529563326648	1.0077656535387	0.961504809632407	0.914656426853249	0.867690305333878	0.821055524021511	0.775172986175502	0.730428576917711	0.68716711461813	0.64568729393872	0.606237837639446	0.569015090773851	0.534162293928423	0.501770746611151	0.471883001036626	0.444498097447512	0.419578662952514	0.397059462551058	0.376856749145718	0.358877558789581	0.34302799019073	0.329219533584939	0.317372691324708	0.307417453375298	0.299290623347398
42	0.949420293023825	0.989629954730355	1.02792778981726	1.06395790751186	1.0973716351964	1.12783253429997	1.15502151940296	1.17864199463237	1.19842491317071	1.21413365911217	1.22556864653075	1.23257152899742	1.23502891434275	1.23287548454651	1.22609642943705	1.2147291154272	1.19886392663982	1.17864423513621	1.15426547901817	1.12597335121565	1.09406112691916	1.05886618283313	1.02076578552193	0.980172247720104	0.937527568968883	0.893297688368543	0.847966480139046	0.802029613888705	0.755988376908545	0.710343510377766	0.665589039514092	0.622205975037321	0.580655630713722	0.541372153467672	0.504753739322429	0.471151993098684	0.440859113788901	0.414093201933395	0.390983062154861	0.3715552351293	0.355727069446496	0.343309589890656	0.334022141995593	0.327517625811809	0.323413948914536	0.321325718393062	0.320890815815872	0.321788723222304	0.323750016413886
43	0.844469605585716	0.876938902017187	0.907757723361535	0.936644073721325	0.963318634844407	0.987508236443124	1.00894950447135	1.02739263608251	1.04260523982668	1.05437617033622	1.06251927888792	1.06687699538356	1.06732365397219	1.06376847416901	1.05615811221607	1.04447870375501	1.02875732868366	1.00906284225174	0.985506032814898	0.958239085930634	0.927454356342853	0.893382473625507	0.856289833775194	0.816475558150017	0.774268033763418	0.730021187037433	0.684110690472634	0.636930365119244	0.588889133286604	0.540409016760512	0.49192490295612	0.443887179329008	0.39676897401554	0.351080808118638	0.307397163629913	0.266401751337682	0.228959504537137	0.196215564968709	0.169678571690466	0.151121447114321	0.141997959121354	0.142430453671239	0.150789458648904	0.164538833736861	0.181345410667459	0.199535048957967	0.218046236713628	0.236252037435822	0.253808226671762
44	0.720215200933505	0.7460191804713	0.770605392459533	0.793765720988714	0.815290636022207	0.834971439833093	0.85260274316047	0.867985142739533	0.880928061463356	0.891252702647278	0.898795061220511	0.903408927657737	0.904968815516464	0.903372740911342	0.898544782385874	0.890437352585528	0.879033118947337	0.864346519269343	0.84642482941826	0.825348754463993	0.801232531116187	0.774223548516886	0.744501516484603	0.712277235897067	0.677791056438913	0.641311145000826	0.603131738128985	0.563571621884395	0.522973185544612	0.481702554143425	0.440151556096484	0.398742685725264	0.357938863161167	0.318260767999715	0.280315784315594	0.244843385075271	0.212778705193938	0.185318189209908	0.163915429214878	0.150038540433961	0.144546904415853	0.147012669469174	0.155750327704695	0.168601707713025	0.183667575552985	0.199565909181464	0.215386737540158	0.230569096225133	0.244794359921301
45	0.595447538568568	0.616939259185529	0.637812837299214	0.657929378540923	0.677145422664399	0.695314406384261	0.712288388030914	0.727920014447762	0.742064700901057	0.754582985955798	0.765343015662628	0.774223105295845	0.781114322492234	0.785923033084815	0.788573350233178	0.789009428558733	0.787197547743203	0.783127934194555	0.776816274585769	0.76830488089096	0.757663472440221	0.744989545839134	0.730408307585935	0.714072145992236	0.696159617610932	0.676873917826078	0.656440794745805	0.635105849707232	0.613131147203507	0.590791034379031	0.568367050928648	0.546141804146074	0.524391706164257	0.503378541032327	0.483339969006472	0.464479297053194	0.446955138398942	0.430871902270831	0.416272305518172	0.403133160684233	0.391365469876648	0.38081932253493	0.371293363159723	0.362547869665189	0.354319988252483	0.346339544710041	0.338344092834947	0.33009234955827	0.321375742894005
46	0.477072937773702	0.496294706094055	0.515531843858285	0.534696552929061	0.553693435024563	0.572420486848016	0.590770337045151	0.608631697647588	0.625890995642629	0.642434144635922	0.658148412283192	0.672924336244374	0.686657639804414	0.699251097934309	0.710616305347449	0.720675299951055	0.729361997912745	0.736623400274824	0.742420535576364	0.746729108216473	0.749539828251308	0.750858404914224	0.750705193346456	0.749114491799882	0.746133494905043	0.741820917466105	0.736245312611076	0.729483117911978	0.721616473148813	0.712730863475632	0.702912651477832	0.692246570456117	0.680813258549955	0.668686918215303	0.655933187238928	0.642607305107722	0.628752651567948	0.614399722390606	0.599565591005663	0.584253884687072	0.568455281879579	0.552148515087657	0.535301843857089	0.51787494724041	0.499821177142012	0.481090115352595	0.461630390231865	0.441392736839447	0.42033333159087
47	0.362774222874809	0.380830419581831	0.39942303512544	0.418485928506728	0.437943252619114	0.457710479202622	0.477695573263699	0.497800282487563	0.517921508806792	0.537952731182161	0.557785450573301	0.577310629933857	0.596420103858058	0.615007934288242	0.632971690545361	0.650213633947488	0.666641789501824	0.682170889638256	0.696723177715914	0.710229062071095	0.722627614653714	0.733866911767479	0.743904218016368	0.752706018183734	0.760247905338855	0.766514336882874	0.771498273415738	0.775200718136169	0.777630176894236	0.778802060929737	0.778738055693917	0.777465479931078	0.775016659375198	0.771428339002894	0.766741156808208	0.760999200578383	0.754249667221689	0.746542641908551	0.737931011718327	0.728470525709107	0.718220010395616	0.707241746534395	0.695602009811392	0.683371774340999	0.670627573518785	0.657452507248604	0.643937377197012	0.630181921573418	0.616296106801837
48	0.25695584094696	0.274885794646211	0.29362255811294	0.313091040472064	0.333209736040095	0.353891662560667	0.375045262047186	0.39657528247902	0.418383652910538	0.440370358977468	0.462434320875137	0.484474271858891	0.506389632212936	0.528081371391809	0.549452849562631	0.570410628960956	0.590865245218121	0.610731929032444	0.629931269159849	0.648389808619876	0.666040567186053	0.682823484596637	0.69868578042825	0.71358222817006	0.727475342671879	0.740335481770766	0.752140864485021	0.76287750966234	0.772539100344059	0.781126780326696	0.788648890435842	0.795120652849918	0.800563812400482	0.805006244113607	0.808481536330179	0.811028558543236	0.81269102261473	0.813517045285953	0.813558718885952	0.81287169588993	0.811514791513885	0.80954960689269	0.807040173628892	0.80405261868416	0.800654846793746	0.796916235908545	0.792907339712912	0.788699590140952	0.784364992133888
49	0.190811311832445	0.209178174265303	0.228151501987812	0.247669655195846	0.267667603686554	0.288077125886614	0.308827129387798	0.329844067981899	0.351052435538301	0.372375320395302	0.393735006001078	0.41505360482564	0.436253713382713	0.457259076753918	0.477995251431499	0.498390255680194	0.518375197024132	0.537884866931207	0.556858293321873	0.575239242188378	0.592976660383587	0.610025052529771	0.626344786006701	0.641902319101257	0.656670348630403	0.670627874675767	0.683760181478095	0.696058735017262	0.70752099932855	0.718150175154974	0.72795486608105	0.736948678803548	0.745149765633627	0.752580318652422	0.759266026116168	0.765235502683218	0.770519705770362	0.775151350799329	0.779164338232013	0.782593205089863	0.785472613096586	0.787836884676836	0.789719596806712	0.791153241182833	0.792168957410193	0.792796343974339	0.793063349740177	0.792996246691788	0.792619682676815
50	0.201100261227328	0.216542309986502	0.232357953697448	0.248492799397612	0.264890234697396	0.281491724106644	0.298237167150517	0.315065309629063	0.331914199786243	0.348721681346507	0.36542591541011	0.381965923122847	0.398282140893512	0.414316979756234	0.43001538029199	0.445325354355593	0.460198504719569	0.474590513660681	0.488461591493373	0.501776876112419	0.514506774760965	0.526627239508551	0.538119968328148	0.548972524226471	0.559178365636237	0.568736782253592	0.577652731731369	0.585936574150717	0.593603703017425	0.600674073682787	0.607171632575279	0.613123653429445	0.618559989764671	0.62351225611631	0.628012953833722	0.632094560473986	0.635788604741785	0.639124751337541	0.64212992175323	0.644827477791103	0.647236494210006	0.649371145330874	0.651240227651171	0.652846836624123	0.654188210952792	0.655255752321741	0.656035222795164	0.65650711653304	0.656647197388142
51	0.242765043677699	0.253811363129986	0.264916330212113	0.27603425842683	0.287118085606062	0.298119793395562	0.308990853913093	0.319682701697428	0.330147228598803	0.340337298777563	0.35020728047889	0.359713590736035	0.368815248616574	0.377474432056341	0.385657032710436	0.393333202573141	0.400477885358894	0.407071324772603	0.413099540807554	0.418554764073314	0.423435816861944	0.427748428209326	0.431505468622466	0.434727088479759	0.437440742473358	0.439681081017902	0.441489688542884	0.442914648350784	0.444009914683332	0.444834475290023	0.445451292660634	0.445926019640142	0.446325495694141	0.446716043621176	0.447161602524303	0.447721750265068	0.44844968569771	0.449390255460219	0.450578119484398	0.452036151401371	0.45377416314545	0.455788027025624	0.45805924457308	0.460554982238152	0.463228563122743	0.466020375272194	0.468859133972325	0.471663420228281	0.474343410935387
52	0.263248047045937	0.270092589039974	0.276663556779212	0.282922476003367	0.288830738489628	0.294349941182672	0.299442251633173	0.304070799405341	0.308200093238047	0.311796463945456	0.3148285333339	0.31726770980471	0.319088711819234	0.320270121031155	0.320794967644641	0.32065135142466	0.319833102735919	0.318340488949749	0.31618097240279	0.313370026587427	0.309932017017462	0.30590115162474	0.30132250164107	0.296253086260279	0.290763000883219	0.284936546616212	0.27887328445456	0.272688887621361	0.266515597461833	0.260502003798323	0.254811780276845	0.249620934768939	0.24511313064321	0.24147276104966	0.238875777268827	0.237478798201542	0.237407670615115	0.238747187106808	0.24153381269685	0.245752831578601	0.251340377641895	0.258189708128323	0.266160256021968	0.275087718170995	0.28479367806139	0.295093795249882	0.30580415790485	0.316745824143822	0.327747822718707
53	0.261710512498357	0.264909542276336	0.267652978235542	0.269907621941207	0.271640704904957	0.272820083484164	0.273414439667937	0.273393486447844	0.27272817637821	0.271390911849086	0.269355755526396	0.266598639359961	0.263097570523305	0.258832832631566	0.253787180588896	0.24794602744899	0.241297621738886	0.233833213808391	0.225547209944626	0.216437313266935	0.206504650852843	0.195753887255975	0.184193325787107	0.171835001101898	0.158694770770291	0.144792421880695	0.130151826995055	0.114801227078899	0.0987738327602563	0.0821092751232884	0.064857643856228	0.0470933359374767	0.0289831307127094	0.0115322219891849	0.0122850406933305	0.0306848027261522	0.0504507231617849	0.0706703425912258	0.0911701675913164	0.111858635137341	0.132663130642939	0.153517093988784	0.174356404920533	0.195118269240202	0.215740953819846	0.236163859770063	0.256327747000231	0.276175032289412	0.29565012450306
[truncated: 71 more columns]
